# Supplementary material for: Suboptimal Responses to Anti-VEGF in Retinal Neurovascular Diseases: Linking Aging and Alternative Angioinflammatory Pathways
Source: Invest Ophthalmol Vis Sci. 2026 May 4;67(5):4. doi: 10.1167/iovs.67.5.4 (PMC13164572; doi:10.1167/iovs.67.5.4)
Supplement: Supplement 2 [file iovs-67-5-4_s002.xlsx]

## Sheet: Sheet1
Supplemetary Table S1: Gene List Obtained From Literature Review
DDIT3	DNA damage inducible transcript 3 [Source:HGNC Symbol;Acc:HGNC:2726]
JUN	Jun proto-oncogene, AP-1 transcription factor subunit [Source:HGNC Symbol;Acc:HGNC:6204]
RB1	RB transcriptional corepressor 1 [Source:HGNC Symbol;Acc:HGNC:9884]
CEBPB	CCAAT enhancer binding protein beta [Source:HGNC Symbol;Acc:HGNC:1834]
CEBPG	CCAAT enhancer binding protein gamma [Source:HGNC Symbol;Acc:HGNC:1837]
ARID1A	AT-rich interaction domain 1A [Source:HGNC Symbol;Acc:HGNC:11110]
VPS37C	VPS37C subunit of ESCRT-I [Source:HGNC Symbol;Acc:HGNC:26097]
CSNK2A1	casein kinase 2 alpha 1 [Source:HGNC Symbol;Acc:HGNC:2457]
TNFRSF10B	TNF receptor superfamily member 10b [Source:HGNC Symbol;Acc:HGNC:11905]
CEBPA	CCAAT enhancer binding protein alpha [Source:HGNC Symbol;Acc:HGNC:1833]
INS	insulin [Source:HGNC Symbol;Acc:HGNC:6081]
BATF	basic leucine zipper ATF-like transcription factor [Source:HGNC Symbol;Acc:HGNC:958]
ZC3H14	zinc finger CCCH-type containing 14 [Source:HGNC Symbol;Acc:HGNC:20509]
CEBPD	CCAAT enhancer binding protein delta [Source:HGNC Symbol;Acc:HGNC:1835]
HBZ	hemoglobin subunit zeta [Source:HGNC Symbol;Acc:HGNC:4835]
RPS3A	ribosomal protein S3A [Source:HGNC Symbol;Acc:HGNC:10421]
CEBPE	CCAAT enhancer binding protein epsilon [Source:HGNC Symbol;Acc:HGNC:1836]
MAFA	MAF bZIP transcription factor A [Source:HGNC Symbol;Acc:HGNC:23145]
ATF2	activating transcription factor 2 [Source:HGNC Symbol;Acc:HGNC:784]
SNAPC5	small nuclear RNA activating complex polypeptide 5 [Source:HGNC Symbol;Acc:HGNC:15484]
E2F1	E2F transcription factor 1 [Source:HGNC Symbol;Acc:HGNC:3113]
FOS	Fos proto-oncogene, AP-1 transcription factor subunit [Source:HGNC Symbol;Acc:HGNC:3796]
ATF4	activating transcription factor 4 [Source:HGNC Symbol;Acc:HGNC:786]
HLA-DRB1	major histocompatibility complex, class II, DR beta 1 [Source:HGNC Symbol;Acc:HGNC:4948]
ATF3	activating transcription factor 3 [Source:HGNC Symbol;Acc:HGNC:785]
LNX1	ligand of numb-protein X 1 [Source:HGNC Symbol;Acc:HGNC:6657]
FOSL2	FOS like 2, AP-1 transcription factor subunit [Source:HGNC Symbol;Acc:HGNC:3798]
TRIB3	tribbles pseudokinase 3 [Source:HGNC Symbol;Acc:HGNC:16228]
DBP	D-box binding PAR bZIP transcription factor [Source:HGNC Symbol;Acc:HGNC:2697]
EIF2AK2	eukaryotic translation initiation factor 2 alpha kinase 2 [Source:HGNC Symbol;Acc:HGNC:9437]
MAFK	MAF bZIP transcription factor K [Source:HGNC Symbol;Acc:HGNC:6782]
ZBTB25	zinc finger and BTB domain containing 25 [Source:HGNC Symbol;Acc:HGNC:13112]
BACH1	BTB domain and CNC homolog 1 [Source:HGNC Symbol;Acc:HGNC:935]
RAI1	retinoic acid induced 1 [Source:HGNC Symbol;Acc:HGNC:9834]
HLF	HLF transcription factor, PAR bZIP family member [Source:HGNC Symbol;Acc:HGNC:4977]
MAPK8	mitogen-activated protein kinase 8 [Source:HGNC Symbol;Acc:HGNC:6881]
CREB5	cAMP responsive element binding protein 5 [Source:HGNC Symbol;Acc:HGNC:16844]
LMO2	LIM domain only 2 [Source:HGNC Symbol;Acc:HGNC:6642]
NFIL3	nuclear factor, interleukin 3 regulated [Source:HGNC Symbol;Acc:HGNC:7787]
JUND	JunD proto-oncogene, AP-1 transcription factor subunit [Source:HGNC Symbol;Acc:HGNC:6206]
CDK6	cyclin dependent kinase 6 [Source:HGNC Symbol;Acc:HGNC:1777]
CUL1	cullin 1 [Source:HGNC Symbol;Acc:HGNC:2551]
NFYB (CBF-A)	nuclear transcription factor Y subunit beta [Source:HGNC Symbol;Acc:HGNC:7805]
FOSL1	FOS like 1, AP-1 transcription factor subunit [Source:HGNC Symbol;Acc:HGNC:13718]
BATF2	basic leucine zipper ATF-like transcription factor 2 [Source:HGNC Symbol;Acc:HGNC:25163]
ANKRD1	ankyrin repeat domain 1 [Source:HGNC Symbol;Acc:HGNC:15819]
GIPC1	GIPC PDZ domain containing family member 1 [Source:HGNC Symbol;Acc:HGNC:1226]
CERS2	ceramide synthase 2 [Source:HGNC Symbol;Acc:HGNC:14076]
TEDC1 (C14orf80)	tubulin epsilon and delta complex 1 [Source:HGNC Symbol;Acc:HGNC:20127]
BATF3	basic leucine zipper ATF-like transcription factor 3 [Source:HGNC Symbol;Acc:HGNC:28915]
PPARGC1A	PPARG coactivator 1 alpha [Source:HGNC Symbol;Acc:HGNC:9237]
EP300	E1A binding protein p300 [Source:HGNC Symbol;Acc:HGNC:3373]
TCF7L2	transcription factor 7 like 2 [Source:HGNC Symbol;Acc:HGNC:11641]
HDAC1 (GON-10)	histone deacetylase 1 [Source:HGNC Symbol;Acc:HGNC:4852]
CREB3	cAMP responsive element binding protein 3 [Source:HGNC Symbol;Acc:HGNC:2347]
ERVW-1	endogenous retrovirus group W member 1, envelope [Source:HGNC Symbol;Acc:HGNC:13525]
TCF3	transcription factor 3 [Source:HGNC Symbol;Acc:HGNC:11633]
MCMBP	minichromosome maintenance complex binding protein [Source:HGNC Symbol;Acc:HGNC:25782]
CREB3L1	cAMP responsive element binding protein 3 like 1 [Source:HGNC Symbol;Acc:HGNC:18856]
MAPK13	mitogen-activated protein kinase 13 [Source:HGNC Symbol;Acc:HGNC:6875]
ATG5	autophagy related 5 [Source:HGNC Symbol;Acc:HGNC:589]
SPOP	speckle type BTB/POZ protein [Source:HGNC Symbol;Acc:HGNC:11254]
ASNS	asparagine synthetase (glutamine-hydrolyzing) [Source:HGNC Symbol;Acc:HGNC:753]
MAPK11	mitogen-activated protein kinase 11 [Source:HGNC Symbol;Acc:HGNC:6873]
PPP1R15A	protein phosphatase 1 regulatory subunit 15A [Source:HGNC Symbol;Acc:HGNC:14375]
FOXO3	forkhead box O3 [Source:HGNC Symbol;Acc:HGNC:3821]
BAK1	BCL2 antagonist/killer 1 [Source:HGNC Symbol;Acc:HGNC:949]
MAPK14	mitogen-activated protein kinase 14 [Source:HGNC Symbol;Acc:HGNC:6876]
HSD17B14	hydroxysteroid 17-beta dehydrogenase 14 [Source:HGNC Symbol;Acc:HGNC:23238]
IL23A	interleukin 23 subunit alpha [Source:HGNC Symbol;Acc:HGNC:15488]
RTL6 (LDOC1L)	retrotransposon Gag like 6 [Source:HGNC Symbol;Acc:HGNC:13343]
IL6	interleukin 6 [Source:HGNC Symbol;Acc:HGNC:6018]
MAPK12	mitogen-activated protein kinase 12 [Source:HGNC Symbol;Acc:HGNC:6874]
JUNB	JunB proto-oncogene, AP-1 transcription factor subunit [Source:HGNC Symbol;Acc:HGNC:6205]
HSPA5	heat shock protein family A (Hsp70) member 5 [Source:HGNC Symbol;Acc:HGNC:5238]
AMOTL2	angiomotin like 2 [Source:HGNC Symbol;Acc:HGNC:17812]
FMO1 (2326)	flavin containing dimethylaniline monoxygenase 1 [Source:HGNC Symbol;Acc:HGNC:3769]
HOXA5	homeobox A5 [Source:HGNC Symbol;Acc:HGNC:5106]
CASP4	caspase 4 [Source:HGNC Symbol;Acc:HGNC:1505]
CCDC153	coiled-coil domain containing 153 [Source:HGNC Symbol;Acc:HGNC:27446]
ATF7	activating transcription factor 7 [Source:HGNC Symbol;Acc:HGNC:792]
SSX3	SSX family member 3 [Source:HGNC Symbol;Acc:HGNC:11337]
SLC29A1	solute carrier family 29 member 1 (Augustine blood group) [Source:HGNC Symbol;Acc:HGNC:11003]
TNFSF12 (TWEAK)	TNF superfamily member 12 [Source:HGNC Symbol;Acc:HGNC:11927]
HDAC6	histone deacetylase 6 [Source:HGNC Symbol;Acc:HGNC:14064]
MAFG	MAF bZIP transcription factor G [Source:HGNC Symbol;Acc:HGNC:6781]
IL1B	interleukin 1 beta [Source:HGNC Symbol;Acc:HGNC:5992]
GABBR2	gamma-aminobutyric acid type B receptor subunit 2 [Source:HGNC Symbol;Acc:HGNC:4507]
HDAC5	histone deacetylase 5 [Source:HGNC Symbol;Acc:HGNC:14068]
HNRNPK (CSBP)	heterogeneous nuclear ribonucleoprotein K [Source:HGNC Symbol;Acc:HGNC:5044]
ZSCAN31	zinc finger and SCAN domain containing 31 [Source:HGNC Symbol;Acc:HGNC:14097]
MAFF	MAF bZIP transcription factor F [Source:HGNC Symbol;Acc:HGNC:6780]
BBC3	BCL2 binding component 3 [Source:HGNC Symbol;Acc:HGNC:17868]
EMSY	EMSY transcriptional repressor, BRCA2 interacting [Source:HGNC Symbol;Acc:HGNC:18071]
CDKN1A	cyclin dependent kinase inhibitor 1A [Source:HGNC Symbol;Acc:HGNC:1784]
PICALM	phosphatidylinositol binding clathrin assembly protein [Source:HGNC Symbol;Acc:HGNC:15514]
ATPAF2	ATP synthase mitochondrial F1 complex assembly factor 2 [Source:HGNC Symbol;Acc:HGNC:18802]
SRA1 (SRA)	steroid receptor RNA activator 1 [Source:HGNC Symbol;Acc:HGNC:11281]
BACH2	BTB domain and CNC homolog 2 [Source:HGNC Symbol;Acc:HGNC:14078]
FLT1	fms related receptor tyrosine kinase 1 [Source:HGNC Symbol;Acc:HGNC:3763]
MTFR1	mitochondrial fission regulator 1 [Source:HGNC Symbol;Acc:HGNC:29510]
G3BP1	G3BP stress granule assembly factor 1 [Source:HGNC Symbol;Acc:HGNC:30292]
CRP	C-reactive protein [Source:HGNC Symbol;Acc:HGNC:2367]
ATF6	activating transcription factor 6 [Source:HGNC Symbol;Acc:HGNC:791]
G3BP2	G3BP stress granule assembly factor 2 [Source:HGNC Symbol;Acc:HGNC:30291]
UBC	ubiquitin C [Source:HGNC Symbol;Acc:HGNC:12468]
CXCL8	C-X-C motif chemokine ligand 8 [Source:HGNC Symbol;Acc:HGNC:6025]
COPS7A	COP9 signalosome subunit 7A [Source:HGNC Symbol;Acc:HGNC:16758]
TXN2	thioredoxin 2 [Source:HGNC Symbol;Acc:HGNC:17772]
JDP2	Jun dimerization protein 2 [Source:HGNC Symbol;Acc:HGNC:17546]
KPNA2 (IPOA1)	karyopherin subunit alpha 2 [Source:HGNC Symbol;Acc:HGNC:6395]
IKBKG (Fip3p)	inhibitor of nuclear factor kappa B kinase regulatory subunit gamma [Source:HGNC Symbol;Acc:HGNC:5961]
EPAS1	endothelial PAS domain protein 1 [Source:HGNC Symbol;Acc:HGNC:3374]
PI3	peptidase inhibitor 3 [Source:HGNC Symbol;Acc:HGNC:8947]
CCL2	C-C motif chemokine ligand 2 [Source:HGNC Symbol;Acc:HGNC:10618]
POLR1D (RPA16)	RNA polymerase I and III subunit D [Source:HGNC Symbol;Acc:HGNC:20422]
DNM1L	dynamin 1 like [Source:HGNC Symbol;Acc:HGNC:2973]
TXNDC2	thioredoxin domain containing 2 [Source:HGNC Symbol;Acc:HGNC:16470]
DYNAP	dynactin associated protein [Source:HGNC Symbol;Acc:HGNC:26808]
RABGAP1	RAB GTPase activating protein 1 [Source:HGNC Symbol;Acc:HGNC:17155]
CREBL2	cAMP responsive element binding protein like 2 [Source:HGNC Symbol;Acc:HGNC:2350]
COPS8 (CSN8)	COP9 signalosome subunit 8 [Source:HGNC Symbol;Acc:HGNC:24335]
KAT2B	lysine acetyltransferase 2B [Source:HGNC Symbol;Acc:HGNC:8638]
CRACR2A	calcium release activated channel regulator 2A [Source:HGNC Symbol;Acc:HGNC:28657]
COPS3	COP9 signalosome subunit 3 [Source:HGNC Symbol;Acc:HGNC:2239]
KEAP1 (INrf2)	kelch like ECH associated protein 1 [Source:HGNC Symbol;Acc:HGNC:23177]
MYC	MYC proto-oncogene, bHLH transcription factor [Source:HGNC Symbol;Acc:HGNC:7553]
PPIB (CYPB)	peptidylprolyl isomerase B [Source:HGNC Symbol;Acc:HGNC:9255]
ID2	inhibitor of DNA binding 2 [Source:HGNC Symbol;Acc:HGNC:5361]
MB	myoglobin [Source:HGNC Symbol;Acc:HGNC:6915]
F2	coagulation factor II, thrombin [Source:HGNC Symbol;Acc:HGNC:3535]
EIF4E	eukaryotic translation initiation factor 4E [Source:HGNC Symbol;Acc:HGNC:3287]
PCM1	pericentriolar material 1 [Source:HGNC Symbol;Acc:HGNC:8727]
SPI1	Spi-1 proto-oncogene [Source:HGNC Symbol;Acc:HGNC:11241]
YY1	YY1 transcription factor [Source:HGNC Symbol;Acc:HGNC:12856]
GP1BA	glycoprotein Ib platelet subunit alpha [Source:HGNC Symbol;Acc:HGNC:4439]
LITAF	lipopolysaccharide induced TNF factor [Source:HGNC Symbol;Acc:HGNC:16841]
TRPV6	transient receptor potential cation channel subfamily V member 6 [Source:HGNC Symbol;Acc:HGNC:14006]
DGCR2	DiGeorge syndrome critical region gene 2 [Source:HGNC Symbol;Acc:HGNC:2845]
PIK3C3	phosphatidylinositol 3-kinase catalytic subunit type 3 [Source:HGNC Symbol;Acc:HGNC:8974]
GH1	growth hormone 1 [Source:HGNC Symbol;Acc:HGNC:4261]
NFKB1	nuclear factor kappa B subunit 1 [Source:HGNC Symbol;Acc:HGNC:7794]
RELA	RELA proto-oncogene, NF-kB subunit [Source:HGNC Symbol;Acc:HGNC:9955]
CREBBP	CREB binding protein [Source:HGNC Symbol;Acc:HGNC:2348]
GFAP	glial fibrillary acidic protein [Source:HGNC Symbol;Acc:HGNC:4235]
EPO	erythropoietin [Source:HGNC Symbol;Acc:HGNC:3415]
GOPC	golgi associated PDZ and coiled-coil motif containing [Source:HGNC Symbol;Acc:HGNC:17643]
JPH3	junctophilin 3 [Source:HGNC Symbol;Acc:HGNC:14203]
CUL3	cullin 3 [Source:HGNC Symbol;Acc:HGNC:2553]
HSPA4	heat shock protein family A (Hsp70) member 4 [Source:HGNC Symbol;Acc:HGNC:5237]
NFE2L2	nuclear factor, erythroid 2 like 2 [Source:HGNC Symbol;Acc:HGNC:7782]
PRL	prolactin [Source:HGNC Symbol;Acc:HGNC:9445]
SMARCD3	SWI/SNF related, matrix associated, actin dependent regulator of chromatin, subfamily d, member 3 [Source:HGNC Symbol;Acc:HGNC:11108]
DNMT3L	DNA methyltransferase 3 like [Source:HGNC Symbol;Acc:HGNC:2980]
ETS1	ETS proto-oncogene 1, transcription factor [Source:HGNC Symbol;Acc:HGNC:3488]
FLI1	Fli-1 proto-oncogene, ETS transcription factor [Source:HGNC Symbol;Acc:HGNC:3749]
GADD45A	growth arrest and DNA damage inducible alpha [Source:HGNC Symbol;Acc:HGNC:4095]
SUMO2	small ubiquitin like modifier 2 [Source:HGNC Symbol;Acc:HGNC:11125]
ACTL6A	actin like 6A [Source:HGNC Symbol;Acc:HGNC:24124]
TP53	tumor protein p53 [Source:HGNC Symbol;Acc:HGNC:11998]
PPARA	peroxisome proliferator activated receptor alpha [Source:HGNC Symbol;Acc:HGNC:9232]
FUS	FUS RNA binding protein [Source:HGNC Symbol;Acc:HGNC:4010]
NRG1	neuregulin 1 [Source:HGNC Symbol;Acc:HGNC:7997]
CSN2	casein beta [Source:HGNC Symbol;Acc:HGNC:2447]
PDIA3	protein disulfide isomerase family A member 3 [Source:HGNC Symbol;Acc:HGNC:4606]
TF	transferrin [Source:HGNC Symbol;Acc:HGNC:11740]
NFYC	nuclear transcription factor Y subunit gamma [Source:HGNC Symbol;Acc:HGNC:7806]
ADH1C	alcohol dehydrogenase 1C (class I), gamma polypeptide [Source:HGNC Symbol;Acc:HGNC:251]
MYOD1	myogenic differentiation 1 [Source:HGNC Symbol;Acc:HGNC:7611]
TEF	TEF transcription factor, PAR bZIP family member [Source:HGNC Symbol;Acc:HGNC:11722]
NOS3	nitric oxide synthase 3 [Source:HGNC Symbol;Acc:HGNC:7876]
BCL2L11	BCL2 like 11 [Source:HGNC Symbol;Acc:HGNC:994]
CCL5	C-C motif chemokine ligand 5 [Source:HGNC Symbol;Acc:HGNC:10632]
CXCL10	C-X-C motif chemokine ligand 10 [Source:HGNC Symbol;Acc:HGNC:10637]
GABBR1	gamma-aminobutyric acid type B receptor subunit 1 [Source:HGNC Symbol;Acc:HGNC:4070]
FOSB	FosB proto-oncogene, AP-1 transcription factor subunit [Source:HGNC Symbol;Acc:HGNC:3797]
FAS	Fas cell surface death receptor [Source:HGNC Symbol;Acc:HGNC:11920]
PBRM1	polybromo 1 [Source:HGNC Symbol;Acc:HGNC:30064]
IL15	interleukin 15 [Source:HGNC Symbol;Acc:HGNC:5977]
FANCA (FANCH)	FA complementation group A [Source:HGNC Symbol;Acc:HGNC:3582]
IRF7	interferon regulatory factor 7 [Source:HGNC Symbol;Acc:HGNC:6122]
LCN2	lipocalin 2 [Source:HGNC Symbol;Acc:HGNC:6526]
SMARCB1	SWI/SNF related, matrix associated, actin dependent regulator of chromatin, subfamily b, member 1 [Source:HGNC Symbol;Acc:HGNC:11103]
CALCA	calcitonin related polypeptide alpha [Source:HGNC Symbol;Acc:HGNC:1437]
SMARCE1	SWI/SNF related, matrix associated, actin dependent regulator of chromatin, subfamily e, member 1 [Source:HGNC Symbol;Acc:HGNC:11109]
CHAC1	ChaC glutathione specific gamma-glutamylcyclotransferase 1 [Source:HGNC Symbol;Acc:HGNC:28680]
PCYT2	phosphate cytidylyltransferase 2, ethanolamine [Source:HGNC Symbol;Acc:HGNC:8756]
MDM2	MDM2 proto-oncogene [Source:HGNC Symbol;Acc:HGNC:6973]
TLK2	tousled like kinase 2 [Source:HGNC Symbol;Acc:HGNC:11842]
CASP3	caspase 3 [Source:HGNC Symbol;Acc:HGNC:1504]
EWSR1	EWS RNA binding protein 1 [Source:HGNC Symbol;Acc:HGNC:3508]
CASP9	caspase 9 [Source:HGNC Symbol;Acc:HGNC:1511]
MMP2	matrix metallopeptidase 2 [Source:HGNC Symbol;Acc:HGNC:7166]
PPM1D	protein phosphatase, Mg2+/Mn2+ dependent 1D [Source:HGNC Symbol;Acc:HGNC:9277]
XBP1	X-box binding protein 1 [Source:HGNC Symbol;Acc:HGNC:12801]
SP1	Sp1 transcription factor [Source:HGNC Symbol;Acc:HGNC:11205]
CDK9	cyclin dependent kinase 9 [Source:HGNC Symbol;Acc:HGNC:1780]
MTFR2	mitochondrial fission regulator 2 [Source:HGNC Symbol;Acc:HGNC:21115]
BRCA1	BRCA1 DNA repair associated [Source:HGNC Symbol;Acc:HGNC:1100]
BRCA2	BRCA2 DNA repair associated [Source:HGNC Symbol;Acc:HGNC:1101]
CCNB2	cyclin B2 [Source:HGNC Symbol;Acc:HGNC:1580]
DDB2	damage specific DNA binding protein 2 [Source:HGNC Symbol;Acc:HGNC:2718]
FEN1	flap structure-specific endonuclease 1 [Source:HGNC Symbol;Acc:HGNC:3650]
H3-3B (H3F3B)	H3.3 histone B [Source:HGNC Symbol;Acc:HGNC:4765]
FN1	fibronectin 1 [Source:HGNC Symbol;Acc:HGNC:3778]
HSF2	heat shock transcription factor 2 [Source:HGNC Symbol;Acc:HGNC:5225]
PTX3	pentraxin 3 [Source:HGNC Symbol;Acc:HGNC:9692]
GIMAP6	GTPase, IMAP family member 6 [Source:HGNC Symbol;Acc:HGNC:21918]
HSP90AB1	heat shock protein 90 alpha family class B member 1 [Source:HGNC Symbol;Acc:HGNC:5258]
OFD1	OFD1 centriole and centriolar satellite protein [Source:HGNC Symbol;Acc:HGNC:2567]
PKD1	polycystin 1, transient receptor potential channel interacting [Source:HGNC Symbol;Acc:HGNC:9008]
TXK	TXK tyrosine kinase [Source:HGNC Symbol;Acc:HGNC:12434]
SMARCA2	SWI/SNF related, matrix associated, actin dependent regulator of chromatin, subfamily a, member 2 [Source:HGNC Symbol;Acc:HGNC:11098]
ATF5	activating transcription factor 5 [Source:HGNC Symbol;Acc:HGNC:790]
PPARG	peroxisome proliferator activated receptor gamma [Source:HGNC Symbol;Acc:HGNC:9236]
TLK1	tousled like kinase 1 [Source:HGNC Symbol;Acc:HGNC:11841]
DPF2	double PHD fingers 2 [Source:HGNC Symbol;Acc:HGNC:9964]
PTGS2	prostaglandin-endoperoxide synthase 2 [Source:HGNC Symbol;Acc:HGNC:9605]
RHO	rhodopsin [Source:HGNC Symbol;Acc:HGNC:10012]
SMARCC1	SWI/SNF related, matrix associated, actin dependent regulator of chromatin subfamily c member 1 [Source:HGNC Symbol;Acc:HGNC:11104]
CA6	carbonic anhydrase 6 [Source:HGNC Symbol;Acc:HGNC:1380]
KIF20A	kinesin family member 20A [Source:HGNC Symbol;Acc:HGNC:9787]
SS18	SS18 subunit of BAF chromatin remodeling complex [Source:HGNC Symbol;Acc:HGNC:11340]
TAT	tyrosine aminotransferase [Source:HGNC Symbol;Acc:HGNC:11573]
ARID1B	AT-rich interaction domain 1B [Source:HGNC Symbol;Acc:HGNC:18040]
SMARCD1	SWI/SNF related, matrix associated, actin dependent regulator of chromatin, subfamily d, member 1 [Source:HGNC Symbol;Acc:HGNC:11106]
NFYA	nuclear transcription factor Y subunit alpha [Source:HGNC Symbol;Acc:HGNC:7804]
RPS3	ribosomal protein S3 [Source:HGNC Symbol;Acc:HGNC:10420]
SMARCD2	SWI/SNF related, matrix associated, actin dependent regulator of chromatin, subfamily d, member 2 [Source:HGNC Symbol;Acc:HGNC:11107]
FOXO1	forkhead box O1 [Source:HGNC Symbol;Acc:HGNC:3819]
CITED2	Cbp/p300 interacting transactivator with Glu/Asp rich carboxy-terminal domain 2 [Source:HGNC Symbol;Acc:HGNC:1987]
BTG1	BTG anti-proliferation factor 1 [Source:HGNC Symbol;Acc:HGNC:1130]
CDKN1B	cyclin dependent kinase inhibitor 1B [Source:HGNC Symbol;Acc:HGNC:1785]
IGF1R	insulin like growth factor 1 receptor [Source:HGNC Symbol;Acc:HGNC:5465]
INHBA	inhibin subunit beta A [Source:HGNC Symbol;Acc:HGNC:6066]
CDKN1C	cyclin dependent kinase inhibitor 1C [Source:HGNC Symbol;Acc:HGNC:1786]
PIK3CA	phosphatidylinositol-4,5-bisphosphate 3-kinase catalytic subunit alpha [Source:HGNC Symbol;Acc:HGNC:8975]
NR4A2	nuclear receptor subfamily 4 group A member 2 [Source:HGNC Symbol;Acc:HGNC:7981]
TXNIP	thioredoxin interacting protein [Source:HGNC Symbol;Acc:HGNC:16952]
KLF4	Kruppel like factor 4 [Source:HGNC Symbol;Acc:HGNC:6348]
HMGB1	high mobility group box 1 [Source:HGNC Symbol;Acc:HGNC:4983]
MEIS1	Meis homeobox 1 [Source:HGNC Symbol;Acc:HGNC:7000]
MXI1	MAX interactor 1, dimerization protein [Source:HGNC Symbol;Acc:HGNC:7534]
NDRG1	N-myc downstream regulated 1 [Source:HGNC Symbol;Acc:HGNC:7679]
NR3C1	nuclear receptor subfamily 3 group C member 1 [Source:HGNC Symbol;Acc:HGNC:7978]
SOX4	SRY-box transcription factor 4 [Source:HGNC Symbol;Acc:HGNC:11200]
APBB2	amyloid beta precursor protein binding family B member 2 [Source:HGNC Symbol;Acc:HGNC:582]
DDIT4	DNA damage inducible transcript 4 [Source:HGNC Symbol;Acc:HGNC:24944]
PPP1R8	protein phosphatase 1 regulatory subunit 8 [Source:HGNC Symbol;Acc:HGNC:9296]
TGM3	transglutaminase 3 [Source:HGNC Symbol;Acc:HGNC:11779]
ELF4	E74 like ETS transcription factor 4 [Source:HGNC Symbol;Acc:HGNC:3319]
GRK6	G protein-coupled receptor kinase 6 [Source:HGNC Symbol;Acc:HGNC:4545]
NUP107	nucleoporin 107 [Source:HGNC Symbol;Acc:HGNC:29914]
TOB1	transducer of ERBB2, 1 [Source:HGNC Symbol;Acc:HGNC:11979]
PIK3R1	phosphoinositide-3-kinase regulatory subunit 1 [Source:HGNC Symbol;Acc:HGNC:8979]
RCC1	regulator of chromosome condensation 1 [Source:HGNC Symbol;Acc:HGNC:1913]
TIA1	TIA1 cytotoxic granule associated RNA binding protein [Source:HGNC Symbol;Acc:HGNC:11802]
TPD52	tumor protein D52 [Source:HGNC Symbol;Acc:HGNC:12005]
ABCG2	ATP binding cassette subfamily G member 2 (Junior blood group) [Source:HGNC Symbol;Acc:HGNC:74]
BNIP2	BCL2 interacting protein 2 [Source:HGNC Symbol;Acc:HGNC:1083]
BNIP3L	BCL2 interacting protein 3 like [Source:HGNC Symbol;Acc:HGNC:1085]
CAMKK2	calcium/calmodulin dependent protein kinase kinase 2 [Source:HGNC Symbol;Acc:HGNC:1470]
CHAF1A	chromatin assembly factor 1 subunit A [Source:HGNC Symbol;Acc:HGNC:1910]
PSAT1	phosphoserine aminotransferase 1 [Source:HGNC Symbol;Acc:HGNC:19129]
RPA2	replication protein A2 [Source:HGNC Symbol;Acc:HGNC:10290]
SOCS5	suppressor of cytokine signaling 5 [Source:HGNC Symbol;Acc:HGNC:16852]
VEGFA	vascular endothelial growth factor A [Source:HGNC Symbol;Acc:HGNC:12680]
GLRA2	glycine receptor alpha 2 [Source:HGNC Symbol;Acc:HGNC:4327]
C8A	complement C8 alpha chain [Source:HGNC Symbol;Acc:HGNC:1352]
KRT17	keratin 17 [Source:HGNC Symbol;Acc:HGNC:6427]
CENPF	centromere protein F [Source:HGNC Symbol;Acc:HGNC:1857]
ENO2	enolase 2 [Source:HGNC Symbol;Acc:HGNC:3353]
HEXA	hexosaminidase subunit alpha [Source:HGNC Symbol;Acc:HGNC:4878]
PBK	PDZ binding kinase [Source:HGNC Symbol;Acc:HGNC:18282]
SLU7	SLU7 homolog, splicing factor [Source:HGNC Symbol;Acc:HGNC:16939]
SRRM1	serine and arginine repetitive matrix 1 [Source:HGNC Symbol;Acc:HGNC:16638]
MAPK1	mitogen-activated protein kinase 1 [Source:HGNC Symbol;Acc:HGNC:6871]
VCAN	versican [Source:HGNC Symbol;Acc:HGNC:2464]
COL3A1	collagen type III alpha 1 chain [Source:HGNC Symbol;Acc:HGNC:2201]
CXCR4	C-X-C motif chemokine receptor 4 [Source:HGNC Symbol;Acc:HGNC:2561]
DAB2	DAB adaptor protein 2 [Source:HGNC Symbol;Acc:HGNC:2662]
GJA1	gap junction protein alpha 1 [Source:HGNC Symbol;Acc:HGNC:4274]
SMAD3	SMAD family member 3 [Source:HGNC Symbol;Acc:HGNC:6769]
CCR1	C-C motif chemokine receptor 1 [Source:HGNC Symbol;Acc:HGNC:1602]
RUNX1	RUNX family transcription factor 1 [Source:HGNC Symbol;Acc:HGNC:10471]
TNC	tenascin C [Source:HGNC Symbol;Acc:HGNC:5318]
CALD1	caldesmon 1 [Source:HGNC Symbol;Acc:HGNC:1441]
PDGFRA	platelet derived growth factor receptor alpha [Source:HGNC Symbol;Acc:HGNC:8803]
CD44	CD44 molecule (Indian blood group) [Source:HGNC Symbol;Acc:HGNC:1681]
IGF1	insulin like growth factor 1 [Source:HGNC Symbol;Acc:HGNC:5464]
COL1A2	collagen type I alpha 2 chain [Source:HGNC Symbol;Acc:HGNC:2198]
PLOD2	procollagen-lysine,2-oxoglutarate 5-dioxygenase 2 [Source:HGNC Symbol;Acc:HGNC:9082]
CYP1B1	cytochrome P450 family 1 subfamily B member 1 [Source:HGNC Symbol;Acc:HGNC:2597]
FZD7	frizzled class receptor 7 [Source:HGNC Symbol;Acc:HGNC:4045]
STAT3	signal transducer and activator of transcription 3 [Source:HGNC Symbol;Acc:HGNC:11364]
BCL6	BCL6 transcription repressor [Source:HGNC Symbol;Acc:HGNC:1001]
BCL3	BCL3 transcription coactivator [Source:HGNC Symbol;Acc:HGNC:998]
CCND2	cyclin D2 [Source:HGNC Symbol;Acc:HGNC:1583]
SOCS3	suppressor of cytokine signaling 3 [Source:HGNC Symbol;Acc:HGNC:19391]
CCND1	cyclin D1 [Source:HGNC Symbol;Acc:HGNC:1582]
ICAM1	intercellular adhesion molecule 1 [Source:HGNC Symbol;Acc:HGNC:5344]
IRF1	interferon regulatory factor 1 [Source:HGNC Symbol;Acc:HGNC:6116]
IRF8	interferon regulatory factor 8 [Source:HGNC Symbol;Acc:HGNC:5358]
SOCS2	suppressor of cytokine signaling 2 [Source:HGNC Symbol;Acc:HGNC:19382]
EGR1	early growth response 1 [Source:HGNC Symbol;Acc:HGNC:3238]
SOCS1	suppressor of cytokine signaling 1 [Source:HGNC Symbol;Acc:HGNC:19383]
TIMP3	TIMP metallopeptidase inhibitor 3 [Source:HGNC Symbol;Acc:HGNC:11822]
AKT1	AKT serine/threonine kinase 1 [Source:HGNC Symbol;Acc:HGNC:391]
NRP1	neuropilin 1 [Source:HGNC Symbol;Acc:HGNC:8004]
ANGPT2	angiopoietin 2 [Source:HGNC Symbol;Acc:HGNC:485]
TEK	TEK receptor tyrosine kinase [Source:HGNC Symbol;Acc:HGNC:11724]
TIE1	tyrosine kinase with immunoglobulin like and EGF like domains 1 [Source:HGNC Symbol;Acc:HGNC:11809]
NTRK1	neurotrophic receptor tyrosine kinase 1 [Source:HGNC Symbol;Acc:HGNC:8031]
KDR	kinase insert domain receptor [Source:HGNC Symbol;Acc:HGNC:6307]
FLT4	fms related receptor tyrosine kinase 4 [Source:HGNC Symbol;Acc:HGNC:3767]
ANGPT4	angiopoietin 4 [Source:HGNC Symbol;Acc:HGNC:487]
ANGPT1	angiopoietin 1 [Source:HGNC Symbol;Acc:HGNC:484]
VWF	von Willebrand factor [Source:HGNC Symbol;Acc:HGNC:12726]
EDN1	endothelin 1 [Source:HGNC Symbol;Acc:HGNC:3176]
EGFR	epidermal growth factor receptor [Source:HGNC Symbol;Acc:HGNC:3236]
FGFR1	fibroblast growth factor receptor 1 [Source:HGNC Symbol;Acc:HGNC:3688]
PDGFRB	platelet derived growth factor receptor beta [Source:HGNC Symbol;Acc:HGNC:8804]
SELP	selectin P [Source:HGNC Symbol;Acc:HGNC:10721]
PGF	placental growth factor [Source:HGNC Symbol;Acc:HGNC:8893]
FGF2	fibroblast growth factor 2 [Source:HGNC Symbol;Acc:HGNC:3676]
CSF1R	colony stimulating factor 1 receptor [Source:HGNC Symbol;Acc:HGNC:2433]
KIT	KIT proto-oncogene, receptor tyrosine kinase [Source:HGNC Symbol;Acc:HGNC:6342]
VEGFC	vascular endothelial growth factor C [Source:HGNC Symbol;Acc:HGNC:12682]
ITGB1	integrin subunit beta 1 [Source:HGNC Symbol;Acc:HGNC:6153]
MET	MET proto-oncogene, receptor tyrosine kinase [Source:HGNC Symbol;Acc:HGNC:7029]
ERBB2	erb-b2 receptor tyrosine kinase 2 [Source:HGNC Symbol;Acc:HGNC:3430]
EGF	epidermal growth factor [Source:HGNC Symbol;Acc:HGNC:3229]
FGFR2	fibroblast growth factor receptor 2 [Source:HGNC Symbol;Acc:HGNC:3689]
VEGFD	vascular endothelial growth factor D [Source:HGNC Symbol;Acc:HGNC:3708]
FLT3	fms related receptor tyrosine kinase 3 [Source:HGNC Symbol;Acc:HGNC:3765]
FGFR4	fibroblast growth factor receptor 4 [Source:HGNC Symbol;Acc:HGNC:3691]
FGFR3	fibroblast growth factor receptor 3 [Source:HGNC Symbol;Acc:HGNC:3690]
EPHA2	EPH receptor A2 [Source:HGNC Symbol;Acc:HGNC:3386]
ERBB3	erb-b2 receptor tyrosine kinase 3 [Source:HGNC Symbol;Acc:HGNC:3431]
FGF13	fibroblast growth factor 13 [Source:HGNC Symbol;Acc:HGNC:3670]
HGF	hepatocyte growth factor [Source:HGNC Symbol;Acc:HGNC:4893]
NGFR	nerve growth factor receptor [Source:HGNC Symbol;Acc:HGNC:7809]
ENG	endoglin [Source:HGNC Symbol;Acc:HGNC:3349]
PECAM1	platelet and endothelial cell adhesion molecule 1 [Source:HGNC Symbol;Acc:HGNC:8823]
CDH5	cadherin 5 [Source:HGNC Symbol;Acc:HGNC:1764]
VEGFB	vascular endothelial growth factor B [Source:HGNC Symbol;Acc:HGNC:12681]
ERBB4	erb-b2 receptor tyrosine kinase 4 [Source:HGNC Symbol;Acc:HGNC:3432]
THBD	thrombomodulin [Source:HGNC Symbol;Acc:HGNC:11784]
INSR	insulin receptor [Source:HGNC Symbol;Acc:HGNC:6091]
NTRK2	neurotrophic receptor tyrosine kinase 2 [Source:HGNC Symbol;Acc:HGNC:8032]
DLL4	delta like canonical Notch ligand 4 [Source:HGNC Symbol;Acc:HGNC:2910]
ALB	albumin [Source:HGNC Symbol;Acc:HGNC:399]
PDGFB	platelet derived growth factor subunit B [Source:HGNC Symbol;Acc:HGNC:8800]
HIF1A	hypoxia inducible factor 1 subunit alpha [Source:HGNC Symbol;Acc:HGNC:4910]
ESM1	endothelial cell specific molecule 1 [Source:HGNC Symbol;Acc:HGNC:3466]
FGF1	fibroblast growth factor 1 [Source:HGNC Symbol;Acc:HGNC:3665]
ITGA5	integrin subunit alpha 5 [Source:HGNC Symbol;Acc:HGNC:6141]
MMP9	matrix metallopeptidase 9 [Source:HGNC Symbol;Acc:HGNC:7176]
VCAM1	vascular cell adhesion molecule 1 [Source:HGNC Symbol;Acc:HGNC:12663]
LYVE1	lymphatic vessel endothelial hyaluronan receptor 1 [Source:HGNC Symbol;Acc:HGNC:14687]
ADAMTS13	ADAM metallopeptidase with thrombospondin type 1 motif 13 [Source:HGNC Symbol;Acc:HGNC:1366]
SERPINF1	serpin family F member 1 [Source:HGNC Symbol;Acc:HGNC:8824]
PLAT	plasminogen activator, tissue type [Source:HGNC Symbol;Acc:HGNC:9051]
CXCL12	C-X-C motif chemokine ligand 12 [Source:HGNC Symbol;Acc:HGNC:10672]
F2R	coagulation factor II thrombin receptor [Source:HGNC Symbol;Acc:HGNC:3537]
EPHB4	EPH receptor B4 [Source:HGNC Symbol;Acc:HGNC:3395]
THBS1	thrombospondin 1 [Source:HGNC Symbol;Acc:HGNC:11785]
ACTB	actin beta [Source:HGNC Symbol;Acc:HGNC:132]
SELE	selectin E [Source:HGNC Symbol;Acc:HGNC:10718]
GDF2	growth differentiation factor 2 [Source:HGNC Symbol;Acc:HGNC:4217]
SVEP1	sushi, von Willebrand factor type A, EGF and pentraxin domain containing 1 [Source:HGNC Symbol;Acc:HGNC:15985]
COL18A1	collagen type XVIII alpha 1 chain [Source:HGNC Symbol;Acc:HGNC:2195]
FGF7	fibroblast growth factor 7 [Source:HGNC Symbol;Acc:HGNC:3685]
CSF3	colony stimulating factor 3 [Source:HGNC Symbol;Acc:HGNC:2438]
BDNF	brain derived neurotrophic factor [Source:HGNC Symbol;Acc:HGNC:1033]
TNF	tumor necrosis factor [Source:HGNC Symbol;Acc:HGNC:11892]
CD34	CD34 molecule [Source:HGNC Symbol;Acc:HGNC:1662]
SERPINE1	serpin family E member 1 [Source:HGNC Symbol;Acc:HGNC:8583]
FGF4	fibroblast growth factor 4 [Source:HGNC Symbol;Acc:HGNC:3682]
PTPRB	protein tyrosine phosphatase receptor type B [Source:HGNC Symbol;Acc:HGNC:9665]
FGF9	fibroblast growth factor 9 [Source:HGNC Symbol;Acc:HGNC:3687]
FGF6	fibroblast growth factor 6 [Source:HGNC Symbol;Acc:HGNC:3684]
FGF3	fibroblast growth factor 3 [Source:HGNC Symbol;Acc:HGNC:3681]
FGF18	fibroblast growth factor 18 [Source:HGNC Symbol;Acc:HGNC:3674]
CCN2	cellular communication network factor 2 [Source:HGNC Symbol;Acc:HGNC:2500]
FGF10	fibroblast growth factor 10 [Source:HGNC Symbol;Acc:HGNC:3666]
FGF17	fibroblast growth factor 17 [Source:HGNC Symbol;Acc:HGNC:3673]
FGF5	fibroblast growth factor 5 [Source:HGNC Symbol;Acc:HGNC:3683]
FGF8	fibroblast growth factor 8 [Source:HGNC Symbol;Acc:HGNC:3686]
TGFB1	transforming growth factor beta 1 [Source:HGNC Symbol;Acc:HGNC:11766]
FGF22	fibroblast growth factor 22 [Source:HGNC Symbol;Acc:HGNC:3679]
CCL11	C-C motif chemokine ligand 11 [Source:HGNC Symbol;Acc:HGNC:10610]
FGF16	fibroblast growth factor 16 [Source:HGNC Symbol;Acc:HGNC:3672]
FGF20	fibroblast growth factor 20 [Source:HGNC Symbol;Acc:HGNC:3677]
CCR2	C-C motif chemokine receptor 2 [Source:HGNC Symbol;Acc:HGNC:1603]
CCL15	C-C motif chemokine ligand 15 [Source:HGNC Symbol;Acc:HGNC:10613]
CXCL9	C-X-C motif chemokine ligand 9 [Source:HGNC Symbol;Acc:HGNC:7098]
CCL4L2	C-C motif chemokine ligand 4 like 2 [Source:HGNC Symbol;Acc:HGNC:24066]
CCL8	C-C motif chemokine ligand 8 [Source:HGNC Symbol;Acc:HGNC:10635]
CCR5	C-C motif chemokine receptor 5 (gene/pseudogene) [Source:HGNC Symbol;Acc:HGNC:1606]
CX3CR1	C-X3-C motif chemokine receptor 1 [Source:HGNC Symbol;Acc:HGNC:2558]
CCR3	C-C motif chemokine receptor 3 [Source:HGNC Symbol;Acc:HGNC:1604]
PF4	platelet factor 4 [Source:HGNC Symbol;Acc:HGNC:8861]
CXCR3	C-X-C motif chemokine receptor 3 [Source:HGNC Symbol;Acc:HGNC:4540]
CXCL13	C-X-C motif chemokine ligand 13 [Source:HGNC Symbol;Acc:HGNC:10639]
CCL26	C-C motif chemokine ligand 26 [Source:HGNC Symbol;Acc:HGNC:10625]
CXCR2	C-X-C motif chemokine receptor 2 [Source:HGNC Symbol;Acc:HGNC:6027]
CCR6	C-C motif chemokine receptor 6 [Source:HGNC Symbol;Acc:HGNC:1607]
CXCL17	C-X-C motif chemokine ligand 17 [Source:HGNC Symbol;Acc:HGNC:19232]
CXCR1	C-X-C motif chemokine receptor 1 [Source:HGNC Symbol;Acc:HGNC:6026]
ACKR1	atypical chemokine receptor 1 (Duffy blood group) [Source:HGNC Symbol;Acc:HGNC:4035]
CCRL2	C-C motif chemokine receptor like 2 [Source:HGNC Symbol;Acc:HGNC:1612]
ACKR2	atypical chemokine receptor 2 [Source:HGNC Symbol;Acc:HGNC:1565]
CXCL1	C-X-C motif chemokine ligand 1 [Source:HGNC Symbol;Acc:HGNC:4602]
CCL20	C-C motif chemokine ligand 20 [Source:HGNC Symbol;Acc:HGNC:10619]
CCR7	C-C motif chemokine receptor 7 [Source:HGNC Symbol;Acc:HGNC:1608]
IL10	interleukin 10 [Source:HGNC Symbol;Acc:HGNC:5962]
IFNG	interferon gamma [Source:HGNC Symbol;Acc:HGNC:5438]
IL1A	interleukin 1 alpha [Source:HGNC Symbol;Acc:HGNC:5991]
IL13	interleukin 13 [Source:HGNC Symbol;Acc:HGNC:5973]
CSF2	colony stimulating factor 2 [Source:HGNC Symbol;Acc:HGNC:2434]
CXCL2	C-X-C motif chemokine ligand 2 [Source:HGNC Symbol;Acc:HGNC:4603]
CCR8	C-C motif chemokine receptor 8 [Source:HGNC Symbol;Acc:HGNC:1609]
IL4	interleukin 4 [Source:HGNC Symbol;Acc:HGNC:6014]
CCR4	C-C motif chemokine receptor 4 [Source:HGNC Symbol;Acc:HGNC:1605]
CCL22	C-C motif chemokine ligand 22 [Source:HGNC Symbol;Acc:HGNC:10621]
CCR10	C-C motif chemokine receptor 10 [Source:HGNC Symbol;Acc:HGNC:4474]
CCL19	C-C motif chemokine ligand 19 [Source:HGNC Symbol;Acc:HGNC:10617]
CXCL5	C-X-C motif chemokine ligand 5 [Source:HGNC Symbol;Acc:HGNC:10642]
CXCR6	C-X-C motif chemokine receptor 6 [Source:HGNC Symbol;Acc:HGNC:16647]
CCL7	C-C motif chemokine ligand 7 [Source:HGNC Symbol;Acc:HGNC:10634]
IL18	interleukin 18 [Source:HGNC Symbol;Acc:HGNC:5986]
IL17A	interleukin 17A [Source:HGNC Symbol;Acc:HGNC:5981]
CXCR5	C-X-C motif chemokine receptor 5 [Source:HGNC Symbol;Acc:HGNC:1060]
TIMP1	TIMP metallopeptidase inhibitor 1 [Source:HGNC Symbol;Acc:HGNC:11820]
CCR9	C-C motif chemokine receptor 9 [Source:HGNC Symbol;Acc:HGNC:1610]
IL5	interleukin 5 [Source:HGNC Symbol;Acc:HGNC:6016]
CXCL3	C-X-C motif chemokine ligand 3 [Source:HGNC Symbol;Acc:HGNC:4604]
IL2	interleukin 2 [Source:HGNC Symbol;Acc:HGNC:6001]
XCR1	X-C motif chemokine receptor 1 [Source:HGNC Symbol;Acc:HGNC:1625]
TLR4	toll like receptor 4 [Source:HGNC Symbol;Acc:HGNC:11850]
CCL13	C-C motif chemokine ligand 13 [Source:HGNC Symbol;Acc:HGNC:10611]
CCL1	C-C motif chemokine ligand 1 [Source:HGNC Symbol;Acc:HGNC:10609]
CD4	CD4 molecule [Source:HGNC Symbol;Acc:HGNC:1678]
MIF	macrophage migration inhibitory factor [Source:HGNC Symbol;Acc:HGNC:7097]
CSF1	colony stimulating factor 1 [Source:HGNC Symbol;Acc:HGNC:2432]
STAT1	signal transducer and activator of transcription 1 [Source:HGNC Symbol;Acc:HGNC:11362]
CX3CL1	C-X3-C motif chemokine ligand 1 [Source:HGNC Symbol;Acc:HGNC:10647]
MRC1	mannose receptor C-type 1 [Source:HGNC Symbol;Acc:HGNC:7228]
CD68	CD68 molecule [Source:HGNC Symbol;Acc:HGNC:1693]
IL7	interleukin 7 [Source:HGNC Symbol;Acc:HGNC:6023]
ACKR4	atypical chemokine receptor 4 [Source:HGNC Symbol;Acc:HGNC:1611]
GNB1	G protein subunit beta 1 [Source:HGNC Symbol;Acc:HGNC:4396]
CD40	CD40 molecule [Source:HGNC Symbol;Acc:HGNC:11919]
GNG2	G protein subunit gamma 2 [Source:HGNC Symbol;Acc:HGNC:4404]
MMP3	matrix metallopeptidase 3 [Source:HGNC Symbol;Acc:HGNC:7173]
GNAI1	G protein subunit alpha i1 [Source:HGNC Symbol;Acc:HGNC:4384]
CD8A	CD8a molecule [Source:HGNC Symbol;Acc:HGNC:1706]
ITGAM	integrin subunit alpha M [Source:HGNC Symbol;Acc:HGNC:6149]
CXCL11	C-X-C motif chemokine ligand 11 [Source:HGNC Symbol;Acc:HGNC:10638]
CCL23	C-C motif chemokine ligand 23 [Source:HGNC Symbol;Acc:HGNC:10622]
TLR2	toll like receptor 2 [Source:HGNC Symbol;Acc:HGNC:11848]
CCL4	C-C motif chemokine ligand 4 [Source:HGNC Symbol;Acc:HGNC:10630]
CXCL6	C-X-C motif chemokine ligand 6 [Source:HGNC Symbol;Acc:HGNC:10643]
CCL3	C-C motif chemokine ligand 3 [Source:HGNC Symbol;Acc:HGNC:10627]
CXCL16	C-X-C motif chemokine ligand 16 [Source:HGNC Symbol;Acc:HGNC:16642]
PPBP	pro-platelet basic protein [Source:HGNC Symbol;Acc:HGNC:9240]
KERA	keratocan [Source:HGNC Symbol;Acc:HGNC:6309]
CCL21	C-C motif chemokine ligand 21 [Source:HGNC Symbol;Acc:HGNC:10620]
FLT3LG	fms related receptor tyrosine kinase 3 ligand [Source:HGNC Symbol;Acc:HGNC:3766]
IL17RA	interleukin 17 receptor A [Source:HGNC Symbol;Acc:HGNC:5985]
IFNA2	interferon alpha 2 [Source:HGNC Symbol;Acc:HGNC:5423]
CCL27	C-C motif chemokine ligand 27 [Source:HGNC Symbol;Acc:HGNC:10626]
CCL17	C-C motif chemokine ligand 17 [Source:HGNC Symbol;Acc:HGNC:10615]
CCL3L1	C-C motif chemokine ligand 3 like 1 [Source:HGNC Symbol;Acc:HGNC:10628]
IL17RC	interleukin 17 receptor C [Source:HGNC Symbol;Acc:HGNC:18358]
CCL25	C-C motif chemokine ligand 25 [Source:HGNC Symbol;Acc:HGNC:10624]
IL17F	interleukin 17F [Source:HGNC Symbol;Acc:HGNC:16404]
SDC1	syndecan 1 [Source:HGNC Symbol;Acc:HGNC:10658]
CCL18	C-C motif chemokine ligand 18 [Source:HGNC Symbol;Acc:HGNC:10616]
MMP1	matrix metallopeptidase 1 [Source:HGNC Symbol;Acc:HGNC:7155]
IL1R1	interleukin 1 receptor type 1 [Source:HGNC Symbol;Acc:HGNC:5993]
CD40LG	CD40 ligand [Source:HGNC Symbol;Acc:HGNC:11935]
IL22	interleukin 22 [Source:HGNC Symbol;Acc:HGNC:14900]
LIF	LIF interleukin 6 family cytokine [Source:HGNC Symbol;Acc:HGNC:6596]
IL3	interleukin 3 [Source:HGNC Symbol;Acc:HGNC:6011]
TSLP	thymic stromal lymphopoietin [Source:HGNC Symbol;Acc:HGNC:30743]
CCL16	C-C motif chemokine ligand 16 [Source:HGNC Symbol;Acc:HGNC:10614]
BCL2	BCL2 apoptosis regulator [Source:HGNC Symbol;Acc:HGNC:990]
EIF2S1	eukaryotic translation initiation factor 2 subunit alpha [Source:HGNC Symbol;Acc:HGNC:3265]
ATF6B	activating transcription factor 6 beta [Source:HGNC Symbol;Acc:HGNC:2349]
ERN1	endoplasmic reticulum to nucleus signaling 1 [Source:HGNC Symbol;Acc:HGNC:3449]
EIF2AK3	eukaryotic translation initiation factor 2 alpha kinase 3 [Source:HGNC Symbol;Acc:HGNC:3255]
ERO1A	endoplasmic reticulum oxidoreductase 1 alpha [Source:HGNC Symbol;Acc:HGNC:13280]
EIF2AK4	eukaryotic translation initiation factor 2 alpha kinase 4 [Source:HGNC Symbol;Acc:HGNC:19687]
HSP90B1	heat shock protein 90 beta family member 1 [Source:HGNC Symbol;Acc:HGNC:12028]
EIF2AK1	eukaryotic translation initiation factor 2 alpha kinase 1 [Source:HGNC Symbol;Acc:HGNC:24921]
CALR	calreticulin [Source:HGNC Symbol;Acc:HGNC:1455]
GADD45B	growth arrest and DNA damage inducible beta [Source:HGNC Symbol;Acc:HGNC:4096]
GADD45G	growth arrest and DNA damage inducible gamma [Source:HGNC Symbol;Acc:HGNC:4097]
CYCS	cytochrome c, somatic [Source:HGNC Symbol;Acc:HGNC:19986]
MAP3K5	mitogen-activated protein kinase kinase kinase 5 [Source:HGNC Symbol;Acc:HGNC:6857]
COX5A	cytochrome c oxidase subunit 5A [Source:HGNC Symbol;Acc:HGNC:2267]
MT-CO2	mitochondrially encoded cytochrome c oxidase II [Source:HGNC Symbol;Acc:HGNC:7421]
HERPUD1	homocysteine inducible ER protein with ubiquitin like domain 1 [Source:HGNC Symbol;Acc:HGNC:13744]
EDEM1	ER degradation enhancing alpha-mannosidase like protein 1 [Source:HGNC Symbol;Acc:HGNC:18967]
DNAJB9	DnaJ heat shock protein family (Hsp40) member B9 [Source:HGNC Symbol;Acc:HGNC:6968]
RPS6	ribosomal protein S6 [Source:HGNC Symbol;Acc:HGNC:10429]
EIF2S2	eukaryotic translation initiation factor 2 subunit beta [Source:HGNC Symbol;Acc:HGNC:3266]
EIF2A	eukaryotic translation initiation factor 2A [Source:HGNC Symbol;Acc:HGNC:3254]
DNAJC3	DnaJ heat shock protein family (Hsp40) member C3 [Source:HGNC Symbol;Acc:HGNC:9439]
COX4I1	cytochrome c oxidase subunit 4I1 [Source:HGNC Symbol;Acc:HGNC:2265]
ANXA5	annexin A5 [Source:HGNC Symbol;Acc:HGNC:543]
GAPDH	glyceraldehyde-3-phosphate dehydrogenase [Source:HGNC Symbol;Acc:HGNC:4141]
MAP3K4	mitogen-activated protein kinase kinase kinase 4 [Source:HGNC Symbol;Acc:HGNC:6856]
DDX53	DEAD-box helicase 53 [Source:HGNC Symbol;Acc:HGNC:20083]
TIAL1	TIA1 cytotoxic granule associated RNA binding protein like 1 [Source:HGNC Symbol;Acc:HGNC:11804]
BAX	BCL2 associated X, apoptosis regulator [Source:HGNC Symbol;Acc:HGNC:959]
MAP1LC3B	microtubule associated protein 1 light chain 3 beta [Source:HGNC Symbol;Acc:HGNC:13352]
EIF2S3	eukaryotic translation initiation factor 2 subunit gamma [Source:HGNC Symbol;Acc:HGNC:3267]
CASP8	caspase 8 [Source:HGNC Symbol;Acc:HGNC:1509]
RPL41	ribosomal protein L41 [Source:HGNC Symbol;Acc:HGNC:10354]
FAU	FAU ubiquitin like and ribosomal protein S30 fusion [Source:HGNC Symbol;Acc:HGNC:3597]
RPL29	ribosomal protein L29 [Source:HGNC Symbol;Acc:HGNC:10331]
RPLP0	ribosomal protein lateral stalk subunit P0 [Source:HGNC Symbol;Acc:HGNC:10371]
RPS29	ribosomal protein S29 [Source:HGNC Symbol;Acc:HGNC:10419]
COX7C	cytochrome c oxidase subunit 7C [Source:HGNC Symbol;Acc:HGNC:2292]
MTOR	mechanistic target of rapamycin kinase [Source:HGNC Symbol;Acc:HGNC:3942]
HMOX1	heme oxygenase 1 [Source:HGNC Symbol;Acc:HGNC:5013]
COX5B	cytochrome c oxidase subunit 5B [Source:HGNC Symbol;Acc:HGNC:2269]
BECN1	beclin 1 [Source:HGNC Symbol;Acc:HGNC:1034]
COX4I2	cytochrome c oxidase subunit 4I2 [Source:HGNC Symbol;Acc:HGNC:16232]
UBA52	ubiquitin A-52 residue ribosomal protein fusion product 1 [Source:HGNC Symbol;Acc:HGNC:12458]
PXDN	peroxidasin [Source:HGNC Symbol;Acc:HGNC:14966]
RPL39	ribosomal protein L39 [Source:HGNC Symbol;Acc:HGNC:10350]
PXDNL	peroxidasin like [Source:HGNC Symbol;Acc:HGNC:26359]
RPL39L	ribosomal protein L39 like [Source:HGNC Symbol;Acc:HGNC:17094]
RPS27A	ribosomal protein S27a [Source:HGNC Symbol;Acc:HGNC:10417]
RPL36AL	ribosomal protein L36a like [Source:HGNC Symbol;Acc:HGNC:10346]
RPL36A	ribosomal protein L36a [Source:HGNC Symbol;Acc:HGNC:10359]
RPL11	ribosomal protein L11 [Source:HGNC Symbol;Acc:HGNC:10301]
C1orf198	chromosome 1 open reading frame 198 [Source:HGNC Symbol;Acc:HGNC:25900]
SIRT1	sirtuin 1 [Source:HGNC Symbol;Acc:HGNC:14929]
ATG7	autophagy related 7 [Source:HGNC Symbol;Acc:HGNC:16935]
AKT2	AKT serine/threonine kinase 2 [Source:HGNC Symbol;Acc:HGNC:392]
CTNNB1	catenin beta 1 [Source:HGNC Symbol;Acc:HGNC:2514]
SFN	stratifin [Source:HGNC Symbol;Acc:HGNC:10773]
SMAD2	SMAD family member 2 [Source:HGNC Symbol;Acc:HGNC:6768]
PRKACA	protein kinase cAMP-activated catalytic subunit alpha [Source:HGNC Symbol;Acc:HGNC:9380]
HNF4A	hepatocyte nuclear factor 4 alpha [Source:HGNC Symbol;Acc:HGNC:5024]
PRKACB	protein kinase cAMP-activated catalytic subunit beta [Source:HGNC Symbol;Acc:HGNC:9381]
CDK2	cyclin dependent kinase 2 [Source:HGNC Symbol;Acc:HGNC:1771]
SGK1	serum/glucocorticoid regulated kinase 1 [Source:HGNC Symbol;Acc:HGNC:10810]
AKT3	AKT serine/threonine kinase 3 [Source:HGNC Symbol;Acc:HGNC:393]
PRKACG	protein kinase cAMP-activated catalytic subunit gamma [Source:HGNC Symbol;Acc:HGNC:9382]
NLK	nemo like kinase [Source:HGNC Symbol;Acc:HGNC:29858]
SIRT2	sirtuin 2 [Source:HGNC Symbol;Acc:HGNC:10886]
MAPK3	mitogen-activated protein kinase 3 [Source:HGNC Symbol;Acc:HGNC:6877]
STK11	serine/threonine kinase 11 [Source:HGNC Symbol;Acc:HGNC:11389]
PRKAA1	protein kinase AMP-activated catalytic subunit alpha 1 [Source:HGNC Symbol;Acc:HGNC:9376]
STK4	serine/threonine kinase 4 [Source:HGNC Symbol;Acc:HGNC:11408]
OGT	O-linked N-acetylglucosamine (GlcNAc) transferase [Source:HGNC Symbol;Acc:HGNC:8127]
IKBKB	inhibitor of nuclear factor kappa B kinase subunit beta [Source:HGNC Symbol;Acc:HGNC:5960]
PRKAB2	protein kinase AMP-activated non-catalytic subunit beta 2 [Source:HGNC Symbol;Acc:HGNC:9379]
SKP2	S-phase kinase associated protein 2 [Source:HGNC Symbol;Acc:HGNC:10901]
PRMT1	protein arginine methyltransferase 1 [Source:HGNC Symbol;Acc:HGNC:5187]
USP7	ubiquitin specific peptidase 7 [Source:HGNC Symbol;Acc:HGNC:12630]
PAX3	paired box 3 [Source:HGNC Symbol;Acc:HGNC:8617]
MAPK9	mitogen-activated protein kinase 9 [Source:HGNC Symbol;Acc:HGNC:6886]
CHUK	component of inhibitor of nuclear factor kappa B kinase complex [Source:HGNC Symbol;Acc:HGNC:1974]
SETD7	SET domain containing 7, histone lysine methyltransferase [Source:HGNC Symbol;Acc:HGNC:30412]
FOXO4	forkhead box O4 [Source:HGNC Symbol;Acc:HGNC:7139]
SGK2	serum/glucocorticoid regulated kinase 2 [Source:HGNC Symbol;Acc:HGNC:13900]
PRKAA2	protein kinase AMP-activated catalytic subunit alpha 2 [Source:HGNC Symbol;Acc:HGNC:9377]
SGK3	serum/glucocorticoid regulated kinase family member 3 [Source:HGNC Symbol;Acc:HGNC:10812]
YWHAG	tyrosine 3-monooxygenase/tryptophan 5-monooxygenase activation protein gamma [Source:HGNC Symbol;Acc:HGNC:12852]
YWHAZ	tyrosine 3-monooxygenase/tryptophan 5-monooxygenase activation protein zeta [Source:HGNC Symbol;Acc:HGNC:12855]
AGRP	agouti related neuropeptide [Source:HGNC Symbol;Acc:HGNC:330]
PAX7	paired box 7 [Source:HGNC Symbol;Acc:HGNC:8621]
SREBF1	sterol regulatory element binding transcription factor 1 [Source:HGNC Symbol;Acc:HGNC:11289]
AR	androgen receptor [Source:HGNC Symbol;Acc:HGNC:644]
CREB1	cAMP responsive element binding protein 1 [Source:HGNC Symbol;Acc:HGNC:2345]
ESR1	estrogen receptor 1 [Source:HGNC Symbol;Acc:HGNC:3467]
YWHAB	tyrosine 3-monooxygenase/tryptophan 5-monooxygenase activation protein beta [Source:HGNC Symbol;Acc:HGNC:12849]
FBXO32	F-box protein 32 [Source:HGNC Symbol;Acc:HGNC:16731]
PRKAB1	protein kinase AMP-activated non-catalytic subunit beta 1 [Source:HGNC Symbol;Acc:HGNC:9378]
PRKAG2	protein kinase AMP-activated non-catalytic subunit gamma 2 [Source:HGNC Symbol;Acc:HGNC:9386]
CSNK1E	casein kinase 1 epsilon [Source:HGNC Symbol;Acc:HGNC:2453]
PRKAG3	protein kinase AMP-activated non-catalytic subunit gamma 3 [Source:HGNC Symbol;Acc:HGNC:9387]
PRKAG1	protein kinase AMP-activated non-catalytic subunit gamma 1 [Source:HGNC Symbol;Acc:HGNC:9385]
TRIM63	tripartite motif containing 63 [Source:HGNC Symbol;Acc:HGNC:16007]
SOD2	superoxide dismutase 2 [Source:HGNC Symbol;Acc:HGNC:11180]
PTEN	phosphatase and tensin homolog [Source:HGNC Symbol;Acc:HGNC:9588]
RICTOR	RPTOR independent companion of MTOR complex 2 [Source:HGNC Symbol;Acc:HGNC:28611]
POMC	proopiomelanocortin [Source:HGNC Symbol;Acc:HGNC:9201]
G6PC	glucose-6-phosphatase catalytic subunit [Source:HGNC Symbol;Acc:HGNC:4056]
SMAD4	SMAD family member 4 [Source:HGNC Symbol;Acc:HGNC:6770]
PDX1	pancreatic and duodenal homeobox 1 [Source:HGNC Symbol;Acc:HGNC:6107]
IRS1	insulin receptor substrate 1 [Source:HGNC Symbol;Acc:HGNC:6125]
PINK1	PTEN induced kinase 1 [Source:HGNC Symbol;Acc:HGNC:14581]
HOXA11	homeobox A11 [Source:HGNC Symbol;Acc:HGNC:5101]
NPY	neuropeptide Y [Source:HGNC Symbol;Acc:HGNC:7955]
RAG1	recombination activating 1 [Source:HGNC Symbol;Acc:HGNC:9831]
YWHAQ	tyrosine 3-monooxygenase/tryptophan 5-monooxygenase activation protein theta [Source:HGNC Symbol;Acc:HGNC:12854]
TSC2	TSC complex subunit 2 [Source:HGNC Symbol;Acc:HGNC:12363]
RAG2	recombination activating 2 [Source:HGNC Symbol;Acc:HGNC:9832]
CAV1	caveolin 1 [Source:HGNC Symbol;Acc:HGNC:1527]
IRS2	insulin receptor substrate 2 [Source:HGNC Symbol;Acc:HGNC:6126]
RETN	resistin [Source:HGNC Symbol;Acc:HGNC:20389]
PIK3CB	phosphatidylinositol-4,5-bisphosphate 3-kinase catalytic subunit beta [Source:HGNC Symbol;Acc:HGNC:8976]
GSK3B	glycogen synthase kinase 3 beta [Source:HGNC Symbol;Acc:HGNC:4617]
PCK1	phosphoenolpyruvate carboxykinase 1 [Source:HGNC Symbol;Acc:HGNC:8724]
GRB2	growth factor receptor bound protein 2 [Source:HGNC Symbol;Acc:HGNC:4566]
LCP2	lymphocyte cytosolic protein 2 [Source:HGNC Symbol;Acc:HGNC:6529]
SRC	SRC proto-oncogene, non-receptor tyrosine kinase [Source:HGNC Symbol;Acc:HGNC:11283]
VAV1	vav guanine nucleotide exchange factor 1 [Source:HGNC Symbol;Acc:HGNC:12657]
GAB1	GRB2 associated binding protein 1 [Source:HGNC Symbol;Acc:HGNC:4066]
CBL	Cbl proto-oncogene [Source:HGNC Symbol;Acc:HGNC:1541]
SOS1	SOS Ras/Rac guanine nucleotide exchange factor 1 [Source:HGNC Symbol;Acc:HGNC:11187]
GAB2	GRB2 associated binding protein 2 [Source:HGNC Symbol;Acc:HGNC:14458]
WASL	WASP like actin nucleation promoting factor [Source:HGNC Symbol;Acc:HGNC:12735]
BLNK	B cell linker [Source:HGNC Symbol;Acc:HGNC:14211]
ABL1	ABL proto-oncogene 1, non-receptor tyrosine kinase [Source:HGNC Symbol;Acc:HGNC:76]
SOS2	SOS Ras/Rho guanine nucleotide exchange factor 2 [Source:HGNC Symbol;Acc:HGNC:11188]
SHC1	SHC adaptor protein 1 [Source:HGNC Symbol;Acc:HGNC:10840]
PTPN11	protein tyrosine phosphatase non-receptor type 11 [Source:HGNC Symbol;Acc:HGNC:9644]
PTK2	protein tyrosine kinase 2 [Source:HGNC Symbol;Acc:HGNC:9611]
CD28	CD28 molecule [Source:HGNC Symbol;Acc:HGNC:1653]
PLCG1	phospholipase C gamma 1 [Source:HGNC Symbol;Acc:HGNC:9065]
FRS2	fibroblast growth factor receptor substrate 2 [Source:HGNC Symbol;Acc:HGNC:16971]
LAT	linker for activation of T cells [Source:HGNC Symbol;Acc:HGNC:18874]
IRS4	insulin receptor substrate 4 [Source:HGNC Symbol;Acc:HGNC:6128]
WAS	WASP actin nucleation promoting factor [Source:HGNC Symbol;Acc:HGNC:12731]
RABIF	RAB interacting factor [Source:HGNC Symbol;Acc:HGNC:9797]
HCST	hematopoietic cell signal transducer [Source:HGNC Symbol;Acc:HGNC:16977]
BCR	BCR activator of RhoGEF and GTPase [Source:HGNC Symbol;Acc:HGNC:1014]
GRAP2	GRB2 related adaptor protein 2 [Source:HGNC Symbol;Acc:HGNC:4563]
NCK1	NCK adaptor protein 1 [Source:HGNC Symbol;Acc:HGNC:7664]
A1BG	alpha-1-B glycoprotein [Source:HGNC Symbol;Acc:HGNC:5]
WIPF1	WAS/WASL interacting protein family member 1 [Source:HGNC Symbol;Acc:HGNC:12736]
ZAP70	zeta chain of T cell receptor associated protein kinase 70 [Source:HGNC Symbol;Acc:HGNC:12858]
SH2B1	SH2B adaptor protein 1 [Source:HGNC Symbol;Acc:HGNC:30417]
SHC3	SHC adaptor protein 3 [Source:HGNC Symbol;Acc:HGNC:18181]
SPRY2	sprouty RTK signaling antagonist 2 [Source:HGNC Symbol;Acc:HGNC:11270]
JAK2	Janus kinase 2 [Source:HGNC Symbol;Acc:HGNC:6192]
SYK	spleen associated tyrosine kinase [Source:HGNC Symbol;Acc:HGNC:11491]
BTK	Bruton tyrosine kinase [Source:HGNC Symbol;Acc:HGNC:1133]
RAPGEF1	Rap guanine nucleotide exchange factor 1 [Source:HGNC Symbol;Acc:HGNC:4568]
TNK2	tyrosine kinase non receptor 2 [Source:HGNC Symbol;Acc:HGNC:19297]
BCAR1	BCAR1 scaffold protein, Cas family member [Source:HGNC Symbol;Acc:HGNC:971]
CRK	CRK proto-oncogene, adaptor protein [Source:HGNC Symbol;Acc:HGNC:2362]
FYN	FYN proto-oncogene, Src family tyrosine kinase [Source:HGNC Symbol;Acc:HGNC:4037]
EPOR	erythropoietin receptor [Source:HGNC Symbol;Acc:HGNC:3416]
THEMIS	thymocyte selection associated [Source:HGNC Symbol;Acc:HGNC:21569]
SPRY1	sprouty RTK signaling antagonist 1 [Source:HGNC Symbol;Acc:HGNC:11269]
INPP5D	inositol polyphosphate-5-phosphatase D [Source:HGNC Symbol;Acc:HGNC:6079]
ITK	IL2 inducible T cell kinase [Source:HGNC Symbol;Acc:HGNC:6171]
GAB3	GRB2 associated binding protein 3 [Source:HGNC Symbol;Acc:HGNC:17515]
GAREM1	GRB2 associated regulator of MAPK1 subtype 1 [Source:HGNC Symbol;Acc:HGNC:26136]
PTPRA	protein tyrosine phosphatase receptor type A [Source:HGNC Symbol;Acc:HGNC:9664]
LCK	LCK proto-oncogene, Src family tyrosine kinase [Source:HGNC Symbol;Acc:HGNC:6524]
SH2B3	SH2B adaptor protein 3 [Source:HGNC Symbol;Acc:HGNC:29605]
SHC4	SHC adaptor protein 4 [Source:HGNC Symbol;Acc:HGNC:16743]
LAT2	linker for activation of T cells family member 2 [Source:HGNC Symbol;Acc:HGNC:12749]
ALK	ALK receptor tyrosine kinase [Source:HGNC Symbol;Acc:HGNC:427]
CBLB	Cbl proto-oncogene B [Source:HGNC Symbol;Acc:HGNC:1542]
PTPN6	protein tyrosine phosphatase non-receptor type 6 [Source:HGNC Symbol;Acc:HGNC:9658]
PXN	paxillin [Source:HGNC Symbol;Acc:HGNC:9718]
SH3PXD2A	SH3 and PX domains 2A [Source:HGNC Symbol;Acc:HGNC:23664]
MAP4K1	mitogen-activated protein kinase kinase kinase kinase 1 [Source:HGNC Symbol;Acc:HGNC:6863]
SHC2	SHC adaptor protein 2 [Source:HGNC Symbol;Acc:HGNC:29869]
IL6ST	interleukin 6 signal transducer [Source:HGNC Symbol;Acc:HGNC:6021]
SH3KBP1	SH3 domain containing kinase binding protein 1 [Source:HGNC Symbol;Acc:HGNC:13867]
SH2B2	SH2B adaptor protein 2 [Source:HGNC Symbol;Acc:HGNC:17381]
DNM1	dynamin 1 [Source:HGNC Symbol;Acc:HGNC:2972]
RET	ret proto-oncogene [Source:HGNC Symbol;Acc:HGNC:9967]
STAMBP	STAM binding protein [Source:HGNC Symbol;Acc:HGNC:16950]
PTK2B	protein tyrosine kinase 2 beta [Source:HGNC Symbol;Acc:HGNC:9612]
VAV3	vav guanine nucleotide exchange factor 3 [Source:HGNC Symbol;Acc:HGNC:12659]
SYNJ1	synaptojanin 1 [Source:HGNC Symbol;Acc:HGNC:11503]
NTRK3	neurotrophic receptor tyrosine kinase 3 [Source:HGNC Symbol;Acc:HGNC:8033]
APP	amyloid beta precursor protein [Source:HGNC Symbol;Acc:HGNC:620]
GRAP	GRB2 related adaptor protein [Source:HGNC Symbol;Acc:HGNC:4562]
PTPN12	protein tyrosine phosphatase non-receptor type 12 [Source:HGNC Symbol;Acc:HGNC:9645]
KHDRBS1	KH RNA binding domain containing, signal transduction associated 1 [Source:HGNC Symbol;Acc:HGNC:18116]
TESPA1	thymocyte expressed, positive selection associated 1 [Source:HGNC Symbol;Acc:HGNC:29109]
HRAS	HRas proto-oncogene, GTPase [Source:HGNC Symbol;Acc:HGNC:5173]
DNM2	dynamin 2 [Source:HGNC Symbol;Acc:HGNC:2974]
HYOU1	hypoxia up-regulated 1 [Source:HGNC Symbol;Acc:HGNC:16931]
SIL1	SIL1 nucleotide exchange factor [Source:HGNC Symbol;Acc:HGNC:24624]
DNAJC10	DnaJ heat shock protein family (Hsp40) member C10 [Source:HGNC Symbol;Acc:HGNC:24637]
CANX	calnexin [Source:HGNC Symbol;Acc:HGNC:1473]
DNAJB11	DnaJ heat shock protein family (Hsp40) member B11 [Source:HGNC Symbol;Acc:HGNC:14889]
MANF	mesencephalic astrocyte derived neurotrophic factor [Source:HGNC Symbol;Acc:HGNC:15461]
P4HB	prolyl 4-hydroxylase subunit beta [Source:HGNC Symbol;Acc:HGNC:8548]
PDIA6	protein disulfide isomerase family A member 6 [Source:HGNC Symbol;Acc:HGNC:30168]
SIGMAR1	sigma non-opioid intracellular receptor 1 [Source:HGNC Symbol;Acc:HGNC:8157]
PDIA4	protein disulfide isomerase family A member 4 [Source:HGNC Symbol;Acc:HGNC:30167]
DNAJC1	DnaJ heat shock protein family (Hsp40) member C1 [Source:HGNC Symbol;Acc:HGNC:20090]
HSPA8	heat shock protein family A (Hsp70) member 8 [Source:HGNC Symbol;Acc:HGNC:5241]
DERL1	derlin 1 [Source:HGNC Symbol;Acc:HGNC:28454]
OS9	OS9 endoplasmic reticulum lectin [Source:HGNC Symbol;Acc:HGNC:16994]
SOD1	superoxide dismutase 1 [Source:HGNC Symbol;Acc:HGNC:11179]
SEC61A1	SEC61 translocon subunit alpha 1 [Source:HGNC Symbol;Acc:HGNC:18276]
A2M	alpha-2-macroglobulin [Source:HGNC Symbol;Acc:HGNC:7]
HSP90AA1	heat shock protein 90 alpha family class A member 1 [Source:HGNC Symbol;Acc:HGNC:5253]
CASP7	caspase 7 [Source:HGNC Symbol;Acc:HGNC:1508]
FICD	FIC domain protein adenylyltransferase [Source:HGNC Symbol;Acc:HGNC:18416]
SYVN1	synoviolin 1 [Source:HGNC Symbol;Acc:HGNC:20738]
PRNP	prion protein [Source:HGNC Symbol;Acc:HGNC:9449]
GPX4	glutathione peroxidase 4 [Source:HGNC Symbol;Acc:HGNC:4556]
DNAJB1	DnaJ heat shock protein family (Hsp40) member B1 [Source:HGNC Symbol;Acc:HGNC:5270]
SEL1L	SEL1L adaptor subunit of ERAD E3 ubiquitin ligase [Source:HGNC Symbol;Acc:HGNC:10717]
ACE2	angiotensin I converting enzyme 2 [Source:HGNC Symbol;Acc:HGNC:13557]
SNCA	synuclein alpha [Source:HGNC Symbol;Acc:HGNC:11138]
DERL2	derlin 2 [Source:HGNC Symbol;Acc:HGNC:17943]
SQSTM1	sequestosome 1 [Source:HGNC Symbol;Acc:HGNC:11280]
VCP	valosin containing protein [Source:HGNC Symbol;Acc:HGNC:12666]
TFAM	transcription factor A, mitochondrial [Source:HGNC Symbol;Acc:HGNC:11741]
TDGF1	teratocarcinoma-derived growth factor 1 [Source:HGNC Symbol;Acc:HGNC:11701]
DNAJB4	DnaJ heat shock protein family (Hsp40) member B4 [Source:HGNC Symbol;Acc:HGNC:14886]
HSPA4L	heat shock protein family A (Hsp70) member 4 like [Source:HGNC Symbol;Acc:HGNC:17041]
PAWR	pro-apoptotic WT1 regulator [Source:HGNC Symbol;Acc:HGNC:8614]
HSPBP1	HSPA (Hsp70) binding protein 1 [Source:HGNC Symbol;Acc:HGNC:24989]
HSPD1	heat shock protein family D (Hsp60) member 1 [Source:HGNC Symbol;Acc:HGNC:5261]
DNAJA1	DnaJ heat shock protein family (Hsp40) member A1 [Source:HGNC Symbol;Acc:HGNC:5229]
CALR3	calreticulin 3 [Source:HGNC Symbol;Acc:HGNC:20407]
AMFR	autocrine motility factor receptor [Source:HGNC Symbol;Acc:HGNC:463]
TCP1	t-complex 1 [Source:HGNC Symbol;Acc:HGNC:11655]
ERN2	endoplasmic reticulum to nucleus signaling 2 [Source:HGNC Symbol;Acc:HGNC:16942]
HSPA9	heat shock protein family A (Hsp70) member 9 [Source:HGNC Symbol;Acc:HGNC:5244]
HSPA1B	heat shock protein family A (Hsp70) member 1B [Source:HGNC Symbol;Acc:HGNC:5233]
SEC63	SEC63 homolog, protein translocation regulator [Source:HGNC Symbol;Acc:HGNC:21082]
CLU	clusterin [Source:HGNC Symbol;Acc:HGNC:2095]
PDIA2	protein disulfide isomerase family A member 2 [Source:HGNC Symbol;Acc:HGNC:14180]
HSPA12A	heat shock protein family A (Hsp70) member 12A [Source:HGNC Symbol;Acc:HGNC:19022]
CALU	calumenin [Source:HGNC Symbol;Acc:HGNC:1458]
DERL3	derlin 3 [Source:HGNC Symbol;Acc:HGNC:14236]
EEF2	eukaryotic translation elongation factor 2 [Source:HGNC Symbol;Acc:HGNC:3214]
DNAJA4	DnaJ heat shock protein family (Hsp40) member A4 [Source:HGNC Symbol;Acc:HGNC:14885]
HSPH1	heat shock protein family H (Hsp110) member 1 [Source:HGNC Symbol;Acc:HGNC:16969]
DNAJB6	DnaJ heat shock protein family (Hsp40) member B6 [Source:HGNC Symbol;Acc:HGNC:14888]
DNAJA2	DnaJ heat shock protein family (Hsp40) member A2 [Source:HGNC Symbol;Acc:HGNC:14884]
DNAJA3	DnaJ heat shock protein family (Hsp40) member A3 [Source:HGNC Symbol;Acc:HGNC:11808]
HSPA1L	heat shock protein family A (Hsp70) member 1 like [Source:HGNC Symbol;Acc:HGNC:5234]
BAG3	BAG cochaperone 3 [Source:HGNC Symbol;Acc:HGNC:939]
GANAB	glucosidase II alpha subunit [Source:HGNC Symbol;Acc:HGNC:4138]
WASF3	WASP family member 3 [Source:HGNC Symbol;Acc:HGNC:12734]
HSPA6	heat shock protein family A (Hsp70) member 6 [Source:HGNC Symbol;Acc:HGNC:5239]
FAF2	Fas associated factor family member 2 [Source:HGNC Symbol;Acc:HGNC:24666]
ERLEC1	endoplasmic reticulum lectin 1 [Source:HGNC Symbol;Acc:HGNC:25222]
VDAC1	voltage dependent anion channel 1 [Source:HGNC Symbol;Acc:HGNC:12669]
HSPA1A	heat shock protein family A (Hsp70) member 1A [Source:HGNC Symbol;Acc:HGNC:5232]
DNAJB12	DnaJ heat shock protein family (Hsp40) member B12 [Source:HGNC Symbol;Acc:HGNC:14891]
UBE2J1	ubiquitin conjugating enzyme E2 J1 [Source:HGNC Symbol;Acc:HGNC:17598]
CLGN	calmegin [Source:HGNC Symbol;Acc:HGNC:2060]
SDF2L1	stromal cell derived factor 2 like 1 [Source:HGNC Symbol;Acc:HGNC:10676]
DNAJC7	DnaJ heat shock protein family (Hsp40) member C7 [Source:HGNC Symbol;Acc:HGNC:12392]
HSPB1	heat shock protein family B (small) member 1 [Source:HGNC Symbol;Acc:HGNC:5246]
TXNDC5	thioredoxin domain containing 5 [Source:HGNC Symbol;Acc:HGNC:21073]
AUP1	AUP1 lipid droplet regulating VLDL assembly factor [Source:HGNC Symbol;Acc:HGNC:891]
GRPEL1	GrpE like 1, mitochondrial [Source:HGNC Symbol;Acc:HGNC:19696]
MBTPS1	membrane bound transcription factor peptidase, site 1 [Source:HGNC Symbol;Acc:HGNC:15456]
IL6R	interleukin 6 receptor [Source:HGNC Symbol;Acc:HGNC:6019]
TNFRSF1A	TNF receptor superfamily member 1A [Source:HGNC Symbol;Acc:HGNC:11916]
JAK1	Janus kinase 1 [Source:HGNC Symbol;Acc:HGNC:6190]
IL9	interleukin 9 [Source:HGNC Symbol;Acc:HGNC:6029]
TYK2	tyrosine kinase 2 [Source:HGNC Symbol;Acc:HGNC:12440]
CD163	CD163 molecule [Source:HGNC Symbol;Acc:HGNC:1631]
OSM	oncostatin M [Source:HGNC Symbol;Acc:HGNC:8506]
IL11	interleukin 11 [Source:HGNC Symbol;Acc:HGNC:5966]
IL10RA	interleukin 10 receptor subunit alpha [Source:HGNC Symbol;Acc:HGNC:5964]
LIFR	LIF receptor subunit alpha [Source:HGNC Symbol;Acc:HGNC:6597]
IL2RA	interleukin 2 receptor subunit alpha [Source:HGNC Symbol;Acc:HGNC:6008]
MYD88	MYD88 innate immune signal transduction adaptor [Source:HGNC Symbol;Acc:HGNC:7562]
IL12RB2	interleukin 12 receptor subunit beta 2 [Source:HGNC Symbol;Acc:HGNC:5972]
IL27RA	interleukin 27 receptor subunit alpha [Source:HGNC Symbol;Acc:HGNC:17290]
IL4R	interleukin 4 receptor [Source:HGNC Symbol;Acc:HGNC:6015]
IL23R	interleukin 23 receptor [Source:HGNC Symbol;Acc:HGNC:19100]
OSMR	oncostatin M receptor [Source:HGNC Symbol;Acc:HGNC:8507]
IL21R	interleukin 21 receptor [Source:HGNC Symbol;Acc:HGNC:6006]
HAMP	hepcidin antimicrobial peptide [Source:HGNC Symbol;Acc:HGNC:15598]
IFNA1	interferon alpha 1 [Source:HGNC Symbol;Acc:HGNC:5417]
NFKBIA	NFKB inhibitor alpha [Source:HGNC Symbol;Acc:HGNC:7797]
IFNGR1	interferon gamma receptor 1 [Source:HGNC Symbol;Acc:HGNC:5439]
IL1RN	interleukin 1 receptor antagonist [Source:HGNC Symbol;Acc:HGNC:6000]
IFNB1	interferon beta 1 [Source:HGNC Symbol;Acc:HGNC:5434]
KITLG	KIT ligand [Source:HGNC Symbol;Acc:HGNC:6343]
IL12RB1	interleukin 12 receptor subunit beta 1 [Source:HGNC Symbol;Acc:HGNC:5971]
LEP	leptin [Source:HGNC Symbol;Acc:HGNC:6553]
IGLL5	immunoglobulin lambda like polypeptide 5 [Source:HGNC Symbol;Acc:HGNC:38476]
IL7R	interleukin 7 receptor [Source:HGNC Symbol;Acc:HGNC:6024]
JAK3	Janus kinase 3 [Source:HGNC Symbol;Acc:HGNC:6193]
FOXP3	forkhead box P3 [Source:HGNC Symbol;Acc:HGNC:6106]
IL11RA	interleukin 11 receptor subunit alpha [Source:HGNC Symbol;Acc:HGNC:5967]
CNTFR	ciliary neurotrophic factor receptor [Source:HGNC Symbol;Acc:HGNC:2170]
STAT6	signal transducer and activator of transcription 6 [Source:HGNC Symbol;Acc:HGNC:11368]
SAA1	serum amyloid A1 [Source:HGNC Symbol;Acc:HGNC:10513]
LEPR	leptin receptor [Source:HGNC Symbol;Acc:HGNC:6554]
CSF3R	colony stimulating factor 3 receptor [Source:HGNC Symbol;Acc:HGNC:2439]
TLR9	toll like receptor 9 [Source:HGNC Symbol;Acc:HGNC:15633]
RPS6KA1	ribosomal protein S6 kinase A1 [Source:HGNC Symbol;Acc:HGNC:10430]
MAP2K1	mitogen-activated protein kinase kinase 1 [Source:HGNC Symbol;Acc:HGNC:6840]
MKNK1	MAPK interacting serine/threonine kinase 1 [Source:HGNC Symbol;Acc:HGNC:7110]
MAP2K2	mitogen-activated protein kinase kinase 2 [Source:HGNC Symbol;Acc:HGNC:6842]
PEA15	proliferation and apoptosis adaptor protein 15 [Source:HGNC Symbol;Acc:HGNC:8822]
PTPN7	protein tyrosine phosphatase non-receptor type 7 [Source:HGNC Symbol;Acc:HGNC:9659]
DUSP6	dual specificity phosphatase 6 [Source:HGNC Symbol;Acc:HGNC:3072]
PTPRR	protein tyrosine phosphatase receptor type R [Source:HGNC Symbol;Acc:HGNC:9680]
DUSP1	dual specificity phosphatase 1 [Source:HGNC Symbol;Acc:HGNC:3064]
ELK1	ETS transcription factor ELK1 [Source:HGNC Symbol;Acc:HGNC:3321]
RPS6KA2	ribosomal protein S6 kinase A2 [Source:HGNC Symbol;Acc:HGNC:10431]
RPS6KA3	ribosomal protein S6 kinase A3 [Source:HGNC Symbol;Acc:HGNC:10432]
ARRB1	arrestin beta 1 [Source:HGNC Symbol;Acc:HGNC:711]
KRAS	KRAS proto-oncogene, GTPase [Source:HGNC Symbol;Acc:HGNC:6407]
IQGAP1	IQ motif containing GTPase activating protein 1 [Source:HGNC Symbol;Acc:HGNC:6110]
DUSP9	dual specificity phosphatase 9 [Source:HGNC Symbol;Acc:HGNC:3076]
ARRB2	arrestin beta 2 [Source:HGNC Symbol;Acc:HGNC:712]
MKNK2	MAPK interacting serine/threonine kinase 2 [Source:HGNC Symbol;Acc:HGNC:7111]
DUSP3	dual specificity phosphatase 3 [Source:HGNC Symbol;Acc:HGNC:3069]
EIF4EBP1	eukaryotic translation initiation factor 4E binding protein 1 [Source:HGNC Symbol;Acc:HGNC:3288]
MAP2K3	mitogen-activated protein kinase kinase 3 [Source:HGNC Symbol;Acc:HGNC:6843]
RAF1	Raf-1 proto-oncogene, serine/threonine kinase [Source:HGNC Symbol;Acc:HGNC:9829]
PTPN5	protein tyrosine phosphatase non-receptor type 5 [Source:HGNC Symbol;Acc:HGNC:9657]
PPP2CA	protein phosphatase 2 catalytic subunit alpha [Source:HGNC Symbol;Acc:HGNC:9299]
PLA2G4A	phospholipase A2 group IVA [Source:HGNC Symbol;Acc:HGNC:9035]
MAP2K6	mitogen-activated protein kinase kinase 6 [Source:HGNC Symbol;Acc:HGNC:6846]
SMAD1	SMAD family member 1 [Source:HGNC Symbol;Acc:HGNC:6767]
LAMTOR3	late endosomal/lysosomal adaptor, MAPK and MTOR activator 3 [Source:HGNC Symbol;Acc:HGNC:15606]
NRAS	NRAS proto-oncogene, GTPase [Source:HGNC Symbol;Acc:HGNC:7989]
DAPK1	death associated protein kinase 1 [Source:HGNC Symbol;Acc:HGNC:2674]
PPP2CB	protein phosphatase 2 catalytic subunit beta [Source:HGNC Symbol;Acc:HGNC:9300]
MBP	myelin basic protein [Source:HGNC Symbol;Acc:HGNC:6925]
MAPT	microtubule associated protein tau [Source:HGNC Symbol;Acc:HGNC:6893]
BRAF	B-Raf proto-oncogene, serine/threonine kinase [Source:HGNC Symbol;Acc:HGNC:1097]
STMN1	stathmin 1 [Source:HGNC Symbol;Acc:HGNC:6510]
ESR2	estrogen receptor 2 [Source:HGNC Symbol;Acc:HGNC:3468]
ETS2	ETS proto-oncogene 2, transcription factor [Source:HGNC Symbol;Acc:HGNC:3489]
ATP1A1	ATPase Na+/K+ transporting subunit alpha 1 [Source:HGNC Symbol;Acc:HGNC:799]
PPP2R1B	protein phosphatase 2 scaffold subunit Abeta [Source:HGNC Symbol;Acc:HGNC:9303]
RAC2	Rac family small GTPase 2 [Source:HGNC Symbol;Acc:HGNC:9802]
ELK4	ETS transcription factor ELK4 [Source:HGNC Symbol;Acc:HGNC:3326]
RPS6KA5	ribosomal protein S6 kinase A5 [Source:HGNC Symbol;Acc:HGNC:10434]
GNAI3	G protein subunit alpha i3 [Source:HGNC Symbol;Acc:HGNC:4387]
GNAI2	G protein subunit alpha i2 [Source:HGNC Symbol;Acc:HGNC:4385]
MITF	melanocyte inducing transcription factor [Source:HGNC Symbol;Acc:HGNC:7105]
DUSP4	dual specificity phosphatase 4 [Source:HGNC Symbol;Acc:HGNC:3070]
PRKCA	protein kinase C alpha [Source:HGNC Symbol;Acc:HGNC:9393]
NFATC3	nuclear factor of activated T cells 3 [Source:HGNC Symbol;Acc:HGNC:7777]
PRKCD	protein kinase C delta [Source:HGNC Symbol;Acc:HGNC:9399]
PPP2R1A	protein phosphatase 2 scaffold subunit Aalpha [Source:HGNC Symbol;Acc:HGNC:9302]
PRKCB	protein kinase C beta [Source:HGNC Symbol;Acc:HGNC:9395]
RPS6KA6	ribosomal protein S6 kinase A6 [Source:HGNC Symbol;Acc:HGNC:10435]
RPS6KB1	ribosomal protein S6 kinase B1 [Source:HGNC Symbol;Acc:HGNC:10436]
NFATC1	nuclear factor of activated T cells 1 [Source:HGNC Symbol;Acc:HGNC:7775]
MAP3K7	mitogen-activated protein kinase kinase kinase 7 [Source:HGNC Symbol;Acc:HGNC:6859]
TSC1	TSC complex subunit 1 [Source:HGNC Symbol;Acc:HGNC:12362]
CYBB	cytochrome b-245 beta chain [Source:HGNC Symbol;Acc:HGNC:2578]
NR4A1	nuclear receptor subfamily 4 group A member 1 [Source:HGNC Symbol;Acc:HGNC:7980]
NCF4	neutrophil cytosolic factor 4 [Source:HGNC Symbol;Acc:HGNC:7662]
TIMP2	TIMP metallopeptidase inhibitor 2 [Source:HGNC Symbol;Acc:HGNC:11821]
CTSG	cathepsin G [Source:HGNC Symbol;Acc:HGNC:2532]
DMP1	dentin matrix acidic phosphoprotein 1 [Source:HGNC Symbol;Acc:HGNC:2932]
ELN	elastin [Source:HGNC Symbol;Acc:HGNC:3327]
ELANE	elastase, neutrophil expressed [Source:HGNC Symbol;Acc:HGNC:3309]
MPO	myeloperoxidase [Source:HGNC Symbol;Acc:HGNC:7218]
THBS2	thrombospondin 2 [Source:HGNC Symbol;Acc:HGNC:11786]
CDH1	cadherin 1 [Source:HGNC Symbol;Acc:HGNC:1748]
NCF1	neutrophil cytosolic factor 1 [Source:HGNC Symbol;Acc:HGNC:7660]
HBEGF	heparin binding EGF like growth factor [Source:HGNC Symbol;Acc:HGNC:3059]
SPP1	secreted phosphoprotein 1 [Source:HGNC Symbol;Acc:HGNC:11255]
NCF2	neutrophil cytosolic factor 2 [Source:HGNC Symbol;Acc:HGNC:7661]
CYBA	cytochrome b-245 alpha chain [Source:HGNC Symbol;Acc:HGNC:2577]
IBSP	integrin binding sialoprotein [Source:HGNC Symbol;Acc:HGNC:5341]
TIMP4	TIMP metallopeptidase inhibitor 4 [Source:HGNC Symbol;Acc:HGNC:11823]
CTSB	cathepsin B [Source:HGNC Symbol;Acc:HGNC:2527]
LRP1	LDL receptor related protein 1 [Source:HGNC Symbol;Acc:HGNC:6692]
CTSK	cathepsin K [Source:HGNC Symbol;Acc:HGNC:2536]
MMP7	matrix metallopeptidase 7 [Source:HGNC Symbol;Acc:HGNC:7174]
CTSS	cathepsin S [Source:HGNC Symbol;Acc:HGNC:2545]
PLAU	plasminogen activator, urokinase [Source:HGNC Symbol;Acc:HGNC:9052]
COL14A1	collagen type XIV alpha 1 chain [Source:HGNC Symbol;Acc:HGNC:2191]
SCUBE3	signal peptide, CUB domain and EGF like domain containing 3 [Source:HGNC Symbol;Acc:HGNC:13655]
COL1A1	collagen type I alpha 1 chain [Source:HGNC Symbol;Acc:HGNC:2197]
MMP14	matrix metallopeptidase 14 [Source:HGNC Symbol;Acc:HGNC:7160]
PLG	plasminogen [Source:HGNC Symbol;Acc:HGNC:9071]
LGALS3	galectin 3 [Source:HGNC Symbol;Acc:HGNC:6563]
COL16A1	collagen type XVI alpha 1 chain [Source:HGNC Symbol;Acc:HGNC:2193]
ACAN	aggrecan [Source:HGNC Symbol;Acc:HGNC:319]
HP	haptoglobin [Source:HGNC Symbol;Acc:HGNC:5141]
CAMP	cathelicidin antimicrobial peptide [Source:HGNC Symbol;Acc:HGNC:1472]
SNAI1	snail family transcriptional repressor 1 [Source:HGNC Symbol;Acc:HGNC:11128]
CDH2	cadherin 2 [Source:HGNC Symbol;Acc:HGNC:1759]
TGFB2	transforming growth factor beta 2 [Source:HGNC Symbol;Acc:HGNC:11768]
PLAUR	plasminogen activator, urokinase receptor [Source:HGNC Symbol;Acc:HGNC:9053]
BSG	basigin (Ok blood group) [Source:HGNC Symbol;Acc:HGNC:1116]
APOE	apolipoprotein E [Source:HGNC Symbol;Acc:HGNC:613]
LTF	lactotransferrin [Source:HGNC Symbol;Acc:HGNC:6720]
ADI1	acireductone dioxygenase 1 [Source:HGNC Symbol;Acc:HGNC:30576]
RDX	radixin [Source:HGNC Symbol;Acc:HGNC:9944]
APOA1	apolipoprotein A1 [Source:HGNC Symbol;Acc:HGNC:600]
FURIN	furin, paired basic amino acid cleaving enzyme [Source:HGNC Symbol;Acc:HGNC:8568]
RECK	reversion inducing cysteine rich protein with kazal motifs [Source:HGNC Symbol;Acc:HGNC:11345]
HSPG2	heparan sulfate proteoglycan 2 [Source:HGNC Symbol;Acc:HGNC:5273]
SH3PXD2B	SH3 and PX domains 2B [Source:HGNC Symbol;Acc:HGNC:29242]
DCN	decorin [Source:HGNC Symbol;Acc:HGNC:2705]
NID1	nidogen 1 [Source:HGNC Symbol;Acc:HGNC:7821]
SPOCK3	SPARC (osteonectin), cwcv and kazal like domains proteoglycan 3 [Source:HGNC Symbol;Acc:HGNC:13565]
MMP13	matrix metallopeptidase 13 [Source:HGNC Symbol;Acc:HGNC:7159]
CTTN	cortactin [Source:HGNC Symbol;Acc:HGNC:3338]
HCLS1	hematopoietic cell-specific Lyn substrate 1 [Source:HGNC Symbol;Acc:HGNC:4844]
LUM	lumican [Source:HGNC Symbol;Acc:HGNC:6724]
MMP17	matrix metallopeptidase 17 [Source:HGNC Symbol;Acc:HGNC:7163]
MMP15	matrix metallopeptidase 15 [Source:HGNC Symbol;Acc:HGNC:7161]
MMP16	matrix metallopeptidase 16 [Source:HGNC Symbol;Acc:HGNC:7162]
LOX	lysyl oxidase [Source:HGNC Symbol;Acc:HGNC:6664]
CLDN7	claudin 7 [Source:HGNC Symbol;Acc:HGNC:2049]
CFL1	cofilin 1 [Source:HGNC Symbol;Acc:HGNC:1874]
ETV5	ETS variant transcription factor 5 [Source:HGNC Symbol;Acc:HGNC:3494]
ADAMTS3	ADAM metallopeptidase with thrombospondin type 1 motif 3 [Source:HGNC Symbol;Acc:HGNC:219]
CFL2	cofilin 2 [Source:HGNC Symbol;Acc:HGNC:1875]
ADAMTS4	ADAM metallopeptidase with thrombospondin type 1 motif 4 [Source:HGNC Symbol;Acc:HGNC:220]
ITGB3	integrin subunit beta 3 [Source:HGNC Symbol;Acc:HGNC:6156]
SPOCK1	SPARC (osteonectin), cwcv and kazal like domains proteoglycan 1 [Source:HGNC Symbol;Acc:HGNC:11251]
CD63	CD63 molecule [Source:HGNC Symbol;Acc:HGNC:1692]
VAMP7	vesicle associated membrane protein 7 [Source:HGNC Symbol;Acc:HGNC:11486]
ADAM17	ADAM metallopeptidase domain 17 [Source:HGNC Symbol;Acc:HGNC:195]
ETV4	ETS variant transcription factor 4 [Source:HGNC Symbol;Acc:HGNC:3493]
SPOCK2	SPARC (osteonectin), cwcv and kazal like domains proteoglycan 2 [Source:HGNC Symbol;Acc:HGNC:13564]
ADAM15	ADAM metallopeptidase domain 15 [Source:HGNC Symbol;Acc:HGNC:193]
ADAM10	ADAM metallopeptidase domain 10 [Source:HGNC Symbol;Acc:HGNC:188]
CA9	carbonic anhydrase 9 [Source:HGNC Symbol;Acc:HGNC:1383]
CD151	CD151 molecule (Raph blood group) [Source:HGNC Symbol;Acc:HGNC:1630]
COL5A1	collagen type V alpha 1 chain [Source:HGNC Symbol;Acc:HGNC:2209]
TGFBR2	transforming growth factor beta receptor 2 [Source:HGNC Symbol;Acc:HGNC:11773]
MMP25	matrix metallopeptidase 25 [Source:HGNC Symbol;Acc:HGNC:14246]
TJP1	tight junction protein 1 [Source:HGNC Symbol;Acc:HGNC:11827]
ITGA6	integrin subunit alpha 6 [Source:HGNC Symbol;Acc:HGNC:6142]
LAMB3	laminin subunit beta 3 [Source:HGNC Symbol;Acc:HGNC:6490]
LAMC2	laminin subunit gamma 2 [Source:HGNC Symbol;Acc:HGNC:6493]
MMP19	matrix metallopeptidase 19 [Source:HGNC Symbol;Acc:HGNC:7165]
LAMC1	laminin subunit gamma 1 [Source:HGNC Symbol;Acc:HGNC:6492]
LAMB1	laminin subunit beta 1 [Source:HGNC Symbol;Acc:HGNC:6486]
HIF1AN	hypoxia inducible factor 1 subunit alpha inhibitor [Source:HGNC Symbol;Acc:HGNC:17113]
KLF6	Kruppel like factor 6 [Source:HGNC Symbol;Acc:HGNC:2235]
TGFB3	transforming growth factor beta 3 [Source:HGNC Symbol;Acc:HGNC:11769]
CLDN1	claudin 1 [Source:HGNC Symbol;Acc:HGNC:2032]
ADAM12	ADAM metallopeptidase domain 12 [Source:HGNC Symbol;Acc:HGNC:190]
CD9	CD9 molecule [Source:HGNC Symbol;Acc:HGNC:1709]
SNAI2	snail family transcriptional repressor 2 [Source:HGNC Symbol;Acc:HGNC:11094]
PIAS3	protein inhibitor of activated STAT 3 [Source:HGNC Symbol;Acc:HGNC:16861]
STAT5B	signal transducer and activator of transcription 5B [Source:HGNC Symbol;Acc:HGNC:11367]
STAT5A	signal transducer and activator of transcription 5A [Source:HGNC Symbol;Acc:HGNC:11366]
NANOG	Nanog homeobox [Source:HGNC Symbol;Acc:HGNC:20857]
CD274	CD274 molecule [Source:HGNC Symbol;Acc:HGNC:17635]
PTPN2	protein tyrosine phosphatase non-receptor type 2 [Source:HGNC Symbol;Acc:HGNC:9650]
IRF9	interferon regulatory factor 9 [Source:HGNC Symbol;Acc:HGNC:6131]
CISH	cytokine inducible SH2 containing protein [Source:HGNC Symbol;Acc:HGNC:1984]
EZH2	enhancer of zeste 2 polycomb repressive complex 2 subunit [Source:HGNC Symbol;Acc:HGNC:3527]
STAT4	signal transducer and activator of transcription 4 [Source:HGNC Symbol;Acc:HGNC:11365]
IRF4	interferon regulatory factor 4 [Source:HGNC Symbol;Acc:HGNC:6119]
AMOTL1	angiomotin like 1 [Source:HGNC Symbol;Acc:HGNC:17811]
DNMT1	DNA methyltransferase 1 [Source:HGNC Symbol;Acc:HGNC:2976]
BMX	BMX non-receptor tyrosine kinase [Source:HGNC Symbol;Acc:HGNC:1079]
STAT2	signal transducer and activator of transcription 2 [Source:HGNC Symbol;Acc:HGNC:11363]
PIAS1	protein inhibitor of activated STAT 1 [Source:HGNC Symbol;Acc:HGNC:2752]
BCL2L1	BCL2 like 1 [Source:HGNC Symbol;Acc:HGNC:992]
STAP2	signal transducing adaptor family member 2 [Source:HGNC Symbol;Acc:HGNC:30430]
IL2RG	interleukin 2 receptor subunit gamma [Source:HGNC Symbol;Acc:HGNC:6010]
POU5F1	POU class 5 homeobox 1 [Source:HGNC Symbol;Acc:HGNC:9221]
IL22RA1	interleukin 22 receptor subunit alpha 1 [Source:HGNC Symbol;Acc:HGNC:13700]
PRDM1	PR/SET domain 1 [Source:HGNC Symbol;Acc:HGNC:9346]
LYN	LYN proto-oncogene, Src family tyrosine kinase [Source:HGNC Symbol;Acc:HGNC:6735]
NDUFA13	NADH:ubiquinone oxidoreductase subunit A13 [Source:HGNC Symbol;Acc:HGNC:17194]
IL10RB	interleukin 10 receptor subunit beta [Source:HGNC Symbol;Acc:HGNC:5965]
SIN3A	SIN3 transcription regulator family member A [Source:HGNC Symbol;Acc:HGNC:19353]
NANOGP8	Nanog homeobox retrogene P8 [Source:HGNC Symbol;Acc:HGNC:23106]
HCK	HCK proto-oncogene, Src family tyrosine kinase [Source:HGNC Symbol;Acc:HGNC:4840]
PIAS2	protein inhibitor of activated STAT 2 [Source:HGNC Symbol;Acc:HGNC:17311]
GPC1	glypican 1 [Source:HGNC Symbol;Acc:HGNC:4449]
NCL	nucleolin [Source:HGNC Symbol;Acc:HGNC:7667]
DR1	down-regulator of transcription 1 [Source:HGNC Symbol;Acc:HGNC:3017]
COL15A1	collagen type XV alpha 1 chain [Source:HGNC Symbol;Acc:HGNC:2192]
GPC4	glypican 4 [Source:HGNC Symbol;Acc:HGNC:4452]
COL6A1	collagen type VI alpha 1 chain [Source:HGNC Symbol;Acc:HGNC:2211]
COL23A1	collagen type XXIII alpha 1 chain [Source:HGNC Symbol;Acc:HGNC:22990]
CERT1	ceramide transporter 1 [Source:HGNC Symbol;Acc:HGNC:2205]
ADAMTS8	ADAM metallopeptidase with thrombospondin type 1 motif 8 [Source:HGNC Symbol;Acc:HGNC:224]
LAMA1	laminin subunit alpha 1 [Source:HGNC Symbol;Acc:HGNC:6481]
COL4A1	collagen type IV alpha 1 chain [Source:HGNC Symbol;Acc:HGNC:2202]
SPARC	secreted protein acidic and cysteine rich [Source:HGNC Symbol;Acc:HGNC:11219]
VTN	vitronectin [Source:HGNC Symbol;Acc:HGNC:12724]
ITGA3	integrin subunit alpha 3 [Source:HGNC Symbol;Acc:HGNC:6139]
COL8A2	collagen type VIII alpha 2 chain [Source:HGNC Symbol;Acc:HGNC:2216]
COL4A2	collagen type IV alpha 2 chain [Source:HGNC Symbol;Acc:HGNC:2203]
COL6A2	collagen type VI alpha 2 chain [Source:HGNC Symbol;Acc:HGNC:2212]
COL5A2	collagen type V alpha 2 chain [Source:HGNC Symbol;Acc:HGNC:2210]
ITGAV	integrin subunit alpha V [Source:HGNC Symbol;Acc:HGNC:6150]
BGN	biglycan [Source:HGNC Symbol;Acc:HGNC:1044]
PLOD1	procollagen-lysine,2-oxoglutarate 5-dioxygenase 1 [Source:HGNC Symbol;Acc:HGNC:9081]
COL19A1	collagen type XIX alpha 1 chain [Source:HGNC Symbol;Acc:HGNC:2196]
NID2	nidogen 2 [Source:HGNC Symbol;Acc:HGNC:13389]
POFUT2	protein O-fucosyltransferase 2 [Source:HGNC Symbol;Acc:HGNC:14683]
PLOD3	procollagen-lysine,2-oxoglutarate 5-dioxygenase 3 [Source:HGNC Symbol;Acc:HGNC:9083]
COL4A3	collagen type IV alpha 3 chain [Source:HGNC Symbol;Acc:HGNC:2204]
COL9A3	collagen type IX alpha 3 chain [Source:HGNC Symbol;Acc:HGNC:2219]
ADAMTS1	ADAM metallopeptidase with thrombospondin type 1 motif 1 [Source:HGNC Symbol;Acc:HGNC:217]
TGM2	transglutaminase 2 [Source:HGNC Symbol;Acc:HGNC:11778]
COL26A1	collagen type XXVI alpha 1 chain [Source:HGNC Symbol;Acc:HGNC:18038]
FBLN2	fibulin 2 [Source:HGNC Symbol;Acc:HGNC:3601]
COL9A1	collagen type IX alpha 1 chain [Source:HGNC Symbol;Acc:HGNC:2217]
COL2A1	collagen type II alpha 1 chain [Source:HGNC Symbol;Acc:HGNC:2200]
COL17A1	collagen type XVII alpha 1 chain [Source:HGNC Symbol;Acc:HGNC:2194]
COL4A5	collagen type IV alpha 5 chain [Source:HGNC Symbol;Acc:HGNC:2207]
GPNMB	glycoprotein nmb [Source:HGNC Symbol;Acc:HGNC:4462]
PF4V1	platelet factor 4 variant 1 [Source:HGNC Symbol;Acc:HGNC:8862]
COL8A1	collagen type VIII alpha 1 chain [Source:HGNC Symbol;Acc:HGNC:2215]
IGFBP3	insulin like growth factor binding protein 3 [Source:HGNC Symbol;Acc:HGNC:5472]
CD177	CD177 molecule [Source:HGNC Symbol;Acc:HGNC:30072]
COL27A1	collagen type XXVII alpha 1 chain [Source:HGNC Symbol;Acc:HGNC:22986]
COL11A1	collagen type XI alpha 1 chain [Source:HGNC Symbol;Acc:HGNC:2186]
COL4A4	collagen type IV alpha 4 chain [Source:HGNC Symbol;Acc:HGNC:2206]
SERPINH1	serpin family H member 1 [Source:HGNC Symbol;Acc:HGNC:1546]
COLGALT2	collagen beta(1-O)galactosyltransferase 2 [Source:HGNC Symbol;Acc:HGNC:16790]
P4HA2	prolyl 4-hydroxylase subunit alpha 2 [Source:HGNC Symbol;Acc:HGNC:8547]
FBLN5	fibulin 5 [Source:HGNC Symbol;Acc:HGNC:3602]
CTSL	cathepsin L [Source:HGNC Symbol;Acc:HGNC:2537]
P3H1	prolyl 3-hydroxylase 1 [Source:HGNC Symbol;Acc:HGNC:19316]
CNMD	chondromodulin [Source:HGNC Symbol;Acc:HGNC:17005]
COL4A6	collagen type IV alpha 6 chain [Source:HGNC Symbol;Acc:HGNC:2208]
P3H2	prolyl 3-hydroxylase 2 [Source:HGNC Symbol;Acc:HGNC:19317]
COL7A1	collagen type VII alpha 1 chain [Source:HGNC Symbol;Acc:HGNC:2214]
PCOLCE	procollagen C-endopeptidase enhancer [Source:HGNC Symbol;Acc:HGNC:8738]
P4HA1	prolyl 4-hydroxylase subunit alpha 1 [Source:HGNC Symbol;Acc:HGNC:8546]
AGRN	agrin [Source:HGNC Symbol;Acc:HGNC:329]
P3H3	prolyl 3-hydroxylase 3 [Source:HGNC Symbol;Acc:HGNC:19318]
NRP2	neuropilin 2 [Source:HGNC Symbol;Acc:HGNC:8005]
CCBE1	collagen and calcium binding EGF domains 1 [Source:HGNC Symbol;Acc:HGNC:29426]
PDGFC	platelet derived growth factor C [Source:HGNC Symbol;Acc:HGNC:8801]
PROX1	prospero homeobox 1 [Source:HGNC Symbol;Acc:HGNC:9459]
NFAT5	nuclear factor of activated T cells 5 [Source:HGNC Symbol;Acc:HGNC:7774]
EFNB2	ephrin B2 [Source:HGNC Symbol;Acc:HGNC:3227]
FOXC2	forkhead box C2 [Source:HGNC Symbol;Acc:HGNC:3801]
PDPN	podoplanin [Source:HGNC Symbol;Acc:HGNC:29602]
PDGFA	platelet derived growth factor subunit A [Source:HGNC Symbol;Acc:HGNC:8799]
SOX18	SRY-box transcription factor 18 [Source:HGNC Symbol;Acc:HGNC:11194]
FST	follistatin [Source:HGNC Symbol;Acc:HGNC:3971]
CCN1	cellular communication network factor 1 [Source:HGNC Symbol;Acc:HGNC:2654]
ITGA9	integrin subunit alpha 9 [Source:HGNC Symbol;Acc:HGNC:6145]
SEMA3C	semaphorin 3C [Source:HGNC Symbol;Acc:HGNC:10725]
NR2F2	nuclear receptor subfamily 2 group F member 2 [Source:HGNC Symbol;Acc:HGNC:7976]
CD24	CD24 molecule [Source:HGNC Symbol;Acc:HGNC:1645]
SDC4	syndecan 4 [Source:HGNC Symbol;Acc:HGNC:10661]
NEDD9	neural precursor cell expressed, developmentally down-regulated 9 [Source:HGNC Symbol;Acc:HGNC:7733]
ADAMTS2	ADAM metallopeptidase with thrombospondin type 1 motif 2 [Source:HGNC Symbol;Acc:HGNC:218]
UEVLD	UEV and lactate/malate dehyrogenase domains [Source:HGNC Symbol;Acc:HGNC:30866]
TCEANC2	transcription elongation factor A N-terminal and central domain containing 2 [Source:HGNC Symbol;Acc:HGNC:26494]
IGSF23	immunoglobulin superfamily member 23 [Source:HGNC Symbol;Acc:HGNC:40040]
GUCY1B1	guanylate cyclase 1 soluble subunit beta 1 [Source:HGNC Symbol;Acc:HGNC:4687]
ANGPTL3	angiopoietin like 3 [Source:HGNC Symbol;Acc:HGNC:491]
C17orf64	chromosome 17 open reading frame 64 [Source:HGNC Symbol;Acc:HGNC:26990]
ANGPTL5	angiopoietin like 5 [Source:HGNC Symbol;Acc:HGNC:19705]
PDGFD	platelet derived growth factor D [Source:HGNC Symbol;Acc:HGNC:30620]
ANGPTL1	angiopoietin like 1 [Source:HGNC Symbol;Acc:HGNC:489]
NPIPB6	nuclear pore complex interacting protein family member B6 [Source:HGNC Symbol;Acc:HGNC:37454]
ANGPTL2	angiopoietin like 2 [Source:HGNC Symbol;Acc:HGNC:490]
OR52B6	olfactory receptor family 52 subfamily B member 6 [Source:HGNC Symbol;Acc:HGNC:15211]
ZNF721	zinc finger protein 721 [Source:HGNC Symbol;Acc:HGNC:29425]
SERINC4	serine incorporator 4 [Source:HGNC Symbol;Acc:HGNC:32237]
ZNF337	zinc finger protein 337 [Source:HGNC Symbol;Acc:HGNC:15809]
IGFBP2	insulin like growth factor binding protein 2 [Source:HGNC Symbol;Acc:HGNC:5471]
MCPH1	microcephalin 1 [Source:HGNC Symbol;Acc:HGNC:6954]
DENND2C	DENN domain containing 2C [Source:HGNC Symbol;Acc:HGNC:24748]
LRRN4CL	LRRN4 C-terminal like [Source:HGNC Symbol;Acc:HGNC:33724]
FNDC1	fibronectin type III domain containing 1 [Source:HGNC Symbol;Acc:HGNC:21184]
ANGPTL4	angiopoietin like 4 [Source:HGNC Symbol;Acc:HGNC:16039]
MS4A15	membrane spanning 4-domains A15 [Source:HGNC Symbol;Acc:HGNC:28573]
RABEP2	rabaptin, RAB GTPase binding effector protein 2 [Source:HGNC Symbol;Acc:HGNC:24817]
C3orf62	chromosome 3 open reading frame 62 [Source:HGNC Symbol;Acc:HGNC:24771]
HIGD1B	HIG1 hypoxia inducible domain family member 1B [Source:HGNC Symbol;Acc:HGNC:24318]
ANGPTL7	angiopoietin like 7 [Source:HGNC Symbol;Acc:HGNC:24078]
MMRN2	multimerin 2 [Source:HGNC Symbol;Acc:HGNC:19888]
ZNF845	zinc finger protein 845 [Source:HGNC Symbol;Acc:HGNC:25112]
FAM189A1	family with sequence similarity 189 member A1 [Source:HGNC Symbol;Acc:HGNC:29075]
AIF1	allograft inflammatory factor 1 [Source:HGNC Symbol;Acc:HGNC:352]
FCGR3B	Fc fragment of IgG receptor IIIb [Source:HGNC Symbol;Acc:HGNC:3620]
CCL24	C-C motif chemokine ligand 24 [Source:HGNC Symbol;Acc:HGNC:10623]
ADIPOQ	adiponectin, C1Q and collagen domain containing [Source:HGNC Symbol;Acc:HGNC:13633]
ITGAX	integrin subunit alpha X [Source:HGNC Symbol;Acc:HGNC:6152]
FCGR3A	Fc fragment of IgG receptor IIIa [Source:HGNC Symbol;Acc:HGNC:3619]
IL33	interleukin 33 [Source:HGNC Symbol;Acc:HGNC:16028]
CRYGC	crystallin gamma C [Source:HGNC Symbol;Acc:HGNC:2410]
PTPRC	protein tyrosine phosphatase receptor type C [Source:HGNC Symbol;Acc:HGNC:9666]
ARG1	arginase 1 [Source:HGNC Symbol;Acc:HGNC:663]
XCL1	X-C motif chemokine ligand 1 [Source:HGNC Symbol;Acc:HGNC:10645]
CASP1	caspase 1 [Source:HGNC Symbol;Acc:HGNC:1499]
TLR3	toll like receptor 3 [Source:HGNC Symbol;Acc:HGNC:11849]
CXCL14	C-X-C motif chemokine ligand 14 [Source:HGNC Symbol;Acc:HGNC:10640]
MAP1B	microtubule associated protein 1B [Source:HGNC Symbol;Acc:HGNC:6836]
DNTT	DNA nucleotidylexotransferase [Source:HGNC Symbol;Acc:HGNC:2983]
RTL10	retrotransposon Gag like 10 [Source:HGNC Symbol;Acc:HGNC:26112]
CCK	cholecystokinin [Source:HGNC Symbol;Acc:HGNC:1569]
POTEF	POTE ankyrin domain family member F [Source:HGNC Symbol;Acc:HGNC:33905]
APAF1	apoptotic peptidase activating factor 1 [Source:HGNC Symbol;Acc:HGNC:576]
PARP1	poly(ADP-ribose) polymerase 1 [Source:HGNC Symbol;Acc:HGNC:270]
NUPR1	nuclear protein 1, transcriptional regulator [Source:HGNC Symbol;Acc:HGNC:29990]
TNFRSF10A	TNF receptor superfamily member 10a [Source:HGNC Symbol;Acc:HGNC:11904]
ATG12	autophagy related 12 [Source:HGNC Symbol;Acc:HGNC:588]
ERO1B	endoplasmic reticulum oxidoreductase 1 beta [Source:HGNC Symbol;Acc:HGNC:14355]
PPP1R15B	protein phosphatase 1 regulatory subunit 15B [Source:HGNC Symbol;Acc:HGNC:14951]
GPR78	G protein-coupled receptor 78 [Source:HGNC Symbol;Acc:HGNC:4528]
MAP1S	microtubule associated protein 1S [Source:HGNC Symbol;Acc:HGNC:15715]
SESN2	sestrin 2 [Source:HGNC Symbol;Acc:HGNC:20746]
PMAIP1	phorbol-12-myristate-13-acetate-induced protein 1 [Source:HGNC Symbol;Acc:HGNC:9108]
GDF15	growth differentiation factor 15 [Source:HGNC Symbol;Acc:HGNC:30142]
CDK4	cyclin dependent kinase 4 [Source:HGNC Symbol;Acc:HGNC:1773]
CFLAR	CASP8 and FADD like apoptosis regulator [Source:HGNC Symbol;Acc:HGNC:1876]
NIBAN1	niban apoptosis regulator 1 [Source:HGNC Symbol;Acc:HGNC:16784]
MCL1	MCL1 apoptosis regulator, BCL2 family member [Source:HGNC Symbol;Acc:HGNC:6943]
CRELD2	cysteine rich with EGF like domains 2 [Source:HGNC Symbol;Acc:HGNC:28150]
MAP1A	microtubule associated protein 1A [Source:HGNC Symbol;Acc:HGNC:6835]
G6PC3	glucose-6-phosphatase catalytic subunit 3 [Source:HGNC Symbol;Acc:HGNC:24861]
PPARGC1B	PPARG coactivator 1 beta [Source:HGNC Symbol;Acc:HGNC:30022]
PNPLA2	patatin like phospholipase domain containing 2 [Source:HGNC Symbol;Acc:HGNC:30802]
YIPF1	Yip1 domain family member 1 [Source:HGNC Symbol;Acc:HGNC:25231]
MSTN	myostatin [Source:HGNC Symbol;Acc:HGNC:4223]
RHD	Rh blood group D antigen [Source:HGNC Symbol;Acc:HGNC:10009]
FASLG	Fas ligand [Source:HGNC Symbol;Acc:HGNC:11936]
IGFBP1	insulin like growth factor binding protein 1 [Source:HGNC Symbol;Acc:HGNC:5469]
SESN3	sestrin 3 [Source:HGNC Symbol;Acc:HGNC:23060]
HNF1A	HNF1 homeobox A [Source:HGNC Symbol;Acc:HGNC:11621]
PDPK1	3-phosphoinositide dependent protein kinase 1 [Source:HGNC Symbol;Acc:HGNC:8816]
MLXIPL	MLX interacting protein like [Source:HGNC Symbol;Acc:HGNC:12744]
MYOG	myogenin [Source:HGNC Symbol;Acc:HGNC:7612]
CCNG2	cyclin G2 [Source:HGNC Symbol;Acc:HGNC:1593]
SDHC	succinate dehydrogenase complex subunit C [Source:HGNC Symbol;Acc:HGNC:10682]
FASN	fatty acid synthase [Source:HGNC Symbol;Acc:HGNC:3594]
GCG	glucagon [Source:HGNC Symbol;Acc:HGNC:4191]
SLC2A4	solute carrier family 2 member 4 [Source:HGNC Symbol;Acc:HGNC:11009]
PDK4	pyruvate dehydrogenase kinase 4 [Source:HGNC Symbol;Acc:HGNC:8812]
KLF2	Kruppel like factor 2 [Source:HGNC Symbol;Acc:HGNC:6347]
FOXO6	forkhead box O6 [Source:HGNC Symbol;Acc:HGNC:24814]
CRTC2	CREB regulated transcription coactivator 2 [Source:HGNC Symbol;Acc:HGNC:27301]
FOXA2	forkhead box A2 [Source:HGNC Symbol;Acc:HGNC:5022]
PCK2	phosphoenolpyruvate carboxykinase 2, mitochondrial [Source:HGNC Symbol;Acc:HGNC:8725]
GCK	glucokinase [Source:HGNC Symbol;Acc:HGNC:4195]
G6PC2	glucose-6-phosphatase catalytic subunit 2 [Source:HGNC Symbol;Acc:HGNC:28906]
SLC2A2	solute carrier family 2 member 2 [Source:HGNC Symbol;Acc:HGNC:11006]
FRS3	fibroblast growth factor receptor substrate 3 [Source:HGNC Symbol;Acc:HGNC:16970]
CDC42	cell division cycle 42 [Source:HGNC Symbol;Acc:HGNC:1736]
CRKL	CRK like proto-oncogene, adaptor protein [Source:HGNC Symbol;Acc:HGNC:2363]
PLEK2	pleckstrin 2 [Source:HGNC Symbol;Acc:HGNC:19238]
GAB4	GRB2 associated binding protein family member 4 [Source:HGNC Symbol;Acc:HGNC:18325]
CDK20	cyclin dependent kinase 20 [Source:HGNC Symbol;Acc:HGNC:21420]
RASGRP1	RAS guanyl releasing protein 1 [Source:HGNC Symbol;Acc:HGNC:9878]
TPR	translocated promoter region, nuclear basket protein [Source:HGNC Symbol;Acc:HGNC:12017]
PLCG2	phospholipase C gamma 2 [Source:HGNC Symbol;Acc:HGNC:9066]
RASA1	RAS p21 protein activator 1 [Source:HGNC Symbol;Acc:HGNC:9871]
PLEK	pleckstrin [Source:HGNC Symbol;Acc:HGNC:9070]
GRB7	growth factor receptor bound protein 7 [Source:HGNC Symbol;Acc:HGNC:4567]
DOK3	docking protein 3 [Source:HGNC Symbol;Acc:HGNC:24583]
SH3GL2	SH3 domain containing GRB2 like 2, endophilin A1 [Source:HGNC Symbol;Acc:HGNC:10831]
STAM2	signal transducing adaptor molecule 2 [Source:HGNC Symbol;Acc:HGNC:11358]
POLDIP3	DNA polymerase delta interacting protein 3 [Source:HGNC Symbol;Acc:HGNC:23782]
SLCO6A1	solute carrier organic anion transporter family member 6A1 [Source:HGNC Symbol;Acc:HGNC:23613]
PIK3R2	phosphoinositide-3-kinase regulatory subunit 2 [Source:HGNC Symbol;Acc:HGNC:8980]
INPPL1	inositol polyphosphate phosphatase like 1 [Source:HGNC Symbol;Acc:HGNC:6080]
GRB10	growth factor receptor bound protein 10 [Source:HGNC Symbol;Acc:HGNC:4564]
GRB14	growth factor receptor bound protein 14 [Source:HGNC Symbol;Acc:HGNC:4565]
RHOA	ras homolog family member A [Source:HGNC Symbol;Acc:HGNC:667]
EPS15	epidermal growth factor receptor pathway substrate 15 [Source:HGNC Symbol;Acc:HGNC:3419]
DOK1	docking protein 1 [Source:HGNC Symbol;Acc:HGNC:2990]
GAREM2	GRB2 associated regulator of MAPK1 subtype 2 [Source:HGNC Symbol;Acc:HGNC:27172]
CSK	C-terminal Src kinase [Source:HGNC Symbol;Acc:HGNC:2444]
MAN2C1	mannosidase alpha class 2C member 1 [Source:HGNC Symbol;Acc:HGNC:6827]
HSPB3	heat shock protein family B (small) member 3 [Source:HGNC Symbol;Acc:HGNC:5248]
KDELR1	KDEL endoplasmic reticulum protein retention receptor 1 [Source:HGNC Symbol;Acc:HGNC:6304]
BIK	BCL2 interacting killer [Source:HGNC Symbol;Acc:HGNC:1051]
UGGT2	UDP-glucose glycoprotein glucosyltransferase 2 [Source:HGNC Symbol;Acc:HGNC:15664]
UGGT1	UDP-glucose glycoprotein glucosyltransferase 1 [Source:HGNC Symbol;Acc:HGNC:15663]
HSPB2	heat shock protein family B (small) member 2 [Source:HGNC Symbol;Acc:HGNC:5247]
ERP29	endoplasmic reticulum protein 29 [Source:HGNC Symbol;Acc:HGNC:13799]
TSPAN7	tetraspanin 7 [Source:HGNC Symbol;Acc:HGNC:11854]
MBTPS2	membrane bound transcription factor peptidase, site 2 [Source:HGNC Symbol;Acc:HGNC:15455]
GPX8	glutathione peroxidase 8 (putative) [Source:HGNC Symbol;Acc:HGNC:33100]
GPX5	glutathione peroxidase 5 [Source:HGNC Symbol;Acc:HGNC:4557]
GPT	glutamic--pyruvic transaminase [Source:HGNC Symbol;Acc:HGNC:4552]
GPX3	glutathione peroxidase 3 [Source:HGNC Symbol;Acc:HGNC:4555]
GPX7	glutathione peroxidase 7 [Source:HGNC Symbol;Acc:HGNC:4559]
LINC02203	long intergenic non-protein coding RNA 2203 [Source:HGNC Symbol;Acc:HGNC:53069]
TNFSF11	TNF superfamily member 11 [Source:HGNC Symbol;Acc:HGNC:11926]
MUC2	mucin 2, oligomeric mucus/gel-forming [Source:HGNC Symbol;Acc:HGNC:7512]
NLRP3	NLR family pyrin domain containing 3 [Source:HGNC Symbol;Acc:HGNC:16400]
HAVCR1	hepatitis A virus cellular receptor 1 [Source:HGNC Symbol;Acc:HGNC:17866]
CD86	CD86 molecule [Source:HGNC Symbol;Acc:HGNC:1705]
RETNLB	resistin like beta [Source:HGNC Symbol;Acc:HGNC:20388]
GPX6	glutathione peroxidase 6 [Source:HGNC Symbol;Acc:HGNC:4558]
OCLN	occludin [Source:HGNC Symbol;Acc:HGNC:8104]
GSDMD	gasdermin D [Source:HGNC Symbol;Acc:HGNC:25697]
GPX2	glutathione peroxidase 2 [Source:HGNC Symbol;Acc:HGNC:4554]
AOC1	amine oxidase copper containing 1 [Source:HGNC Symbol;Acc:HGNC:80]
PPP3R1	protein phosphatase 3 regulatory subunit B, alpha [Source:HGNC Symbol;Acc:HGNC:9317]
DUSP5	dual specificity phosphatase 5 [Source:HGNC Symbol;Acc:HGNC:3071]
KSR1	kinase suppressor of ras 1 [Source:HGNC Symbol;Acc:HGNC:6465]
MAPK7	mitogen-activated protein kinase 7 [Source:HGNC Symbol;Acc:HGNC:6880]
RUNX2	RUNX family transcription factor 2 [Source:HGNC Symbol;Acc:HGNC:10472]
CDK1	cyclin dependent kinase 1 [Source:HGNC Symbol;Acc:HGNC:1722]
DUSP12	dual specificity phosphatase 12 [Source:HGNC Symbol;Acc:HGNC:3067]
MMP23B	matrix metallopeptidase 23B [Source:HGNC Symbol;Acc:HGNC:7171]
DCSTAMP	dendrocyte expressed seven transmembrane protein [Source:HGNC Symbol;Acc:HGNC:18549]
MPHOSPH9	M-phase phosphoprotein 9 [Source:HGNC Symbol;Acc:HGNC:7215]
ACP5	acid phosphatase 5, tartrate resistant [Source:HGNC Symbol;Acc:HGNC:124]
ADAMTS5	ADAM metallopeptidase with thrombospondin type 1 motif 5 [Source:HGNC Symbol;Acc:HGNC:221]
MMP10	matrix metallopeptidase 10 [Source:HGNC Symbol;Acc:HGNC:7156]
CLDN5	claudin 5 [Source:HGNC Symbol;Acc:HGNC:2047]
MMUT	methylmalonyl-CoA mutase [Source:HGNC Symbol;Acc:HGNC:7526]
ZEB1	zinc finger E-box binding homeobox 1 [Source:HGNC Symbol;Acc:HGNC:11642]
MMP28	matrix metallopeptidase 28 [Source:HGNC Symbol;Acc:HGNC:14366]
MMP8	matrix metallopeptidase 8 [Source:HGNC Symbol;Acc:HGNC:7175]
HPX	hemopexin [Source:HGNC Symbol;Acc:HGNC:5171]
MMP24	matrix metallopeptidase 24 [Source:HGNC Symbol;Acc:HGNC:7172]
MMP12	matrix metallopeptidase 12 [Source:HGNC Symbol;Acc:HGNC:7158]
LEMD2	LEM domain nuclear envelope protein 2 [Source:HGNC Symbol;Acc:HGNC:21244]
ADAM9	ADAM metallopeptidase domain 9 [Source:HGNC Symbol;Acc:HGNC:216]
RAB8A	RAB8A, member RAS oncogene family [Source:HGNC Symbol;Acc:HGNC:7007]
LTBP1	latent transforming growth factor beta binding protein 1 [Source:HGNC Symbol;Acc:HGNC:6714]
SNX30	sorting nexin family member 30 [Source:HGNC Symbol;Acc:HGNC:23685]
MMP26	matrix metallopeptidase 26 [Source:HGNC Symbol;Acc:HGNC:14249]
MMP11	matrix metallopeptidase 11 [Source:HGNC Symbol;Acc:HGNC:7157]
MMP27	matrix metallopeptidase 27 [Source:HGNC Symbol;Acc:HGNC:14250]
MMP20	matrix metallopeptidase 20 [Source:HGNC Symbol;Acc:HGNC:7167]
MMP21	matrix metallopeptidase 21 [Source:HGNC Symbol;Acc:HGNC:14357]
SOX2	SRY-box transcription factor 2 [Source:HGNC Symbol;Acc:HGNC:11195]
PKM	pyruvate kinase M1/2 [Source:HGNC Symbol;Acc:HGNC:9021]
EMCN	endomucin [Source:HGNC Symbol;Acc:HGNC:16041]
ARNT	aryl hydrocarbon receptor nuclear translocator [Source:HGNC Symbol;Acc:HGNC:700]
CNTN1	contactin 1 [Source:HGNC Symbol;Acc:HGNC:2171]
SEMA3F	semaphorin 3F [Source:HGNC Symbol;Acc:HGNC:10728]
SEMA3B	semaphorin 3B [Source:HGNC Symbol;Acc:HGNC:10724]
ADAMTS14	ADAM metallopeptidase with thrombospondin type 1 motif 14 [Source:HGNC Symbol;Acc:HGNC:14899]
KLF8	Kruppel like factor 8 [Source:HGNC Symbol;Acc:HGNC:6351]
MAZ	MYC associated zinc finger protein [Source:HGNC Symbol;Acc:HGNC:6914]
ZFP36	ZFP36 ring finger protein [Source:HGNC Symbol;Acc:HGNC:12862]
HIC1	HIC ZBTB transcriptional repressor 1 [Source:HGNC Symbol;Acc:HGNC:4909]
KLF5	Kruppel like factor 5 [Source:HGNC Symbol;Acc:HGNC:6349]
VHL	von Hippel-Lindau tumor suppressor [Source:HGNC Symbol;Acc:HGNC:12687]
REL	REL proto-oncogene, NF-kB subunit [Source:HGNC Symbol;Acc:HGNC:9954]
SRF	serum response factor [Source:HGNC Symbol;Acc:HGNC:11291]
HDAC2	histone deacetylase 2 [Source:HGNC Symbol;Acc:HGNC:4853]
TFAP2A	transcription factor AP-2 alpha [Source:HGNC Symbol;Acc:HGNC:11742]
GATA2	GATA binding protein 2 [Source:HGNC Symbol;Acc:HGNC:4171]
LYL1	LYL1 basic helix-loop-helix family member [Source:HGNC Symbol;Acc:HGNC:6734]
TAL1	TAL bHLH transcription factor 1, erythroid differentiation factor [Source:HGNC Symbol;Acc:HGNC:11556]
APEX1	apurinic/apyrimidinic endodeoxyribonuclease 1 [Source:HGNC Symbol;Acc:HGNC:587]
IRF3	interferon regulatory factor 3 [Source:HGNC Symbol;Acc:HGNC:6118]
NFIC	nuclear factor I C [Source:HGNC Symbol;Acc:HGNC:7786]
NR1I2	nuclear receptor subfamily 1 group I member 2 [Source:HGNC Symbol;Acc:HGNC:7968]
PREB	prolactin regulatory element binding [Source:HGNC Symbol;Acc:HGNC:9356]
GATA3	GATA binding protein 3 [Source:HGNC Symbol;Acc:HGNC:4172]
HMGA1	high mobility group AT-hook 1 [Source:HGNC Symbol;Acc:HGNC:5010]
ADIPOR1	adiponectin receptor 1 [Source:HGNC Symbol;Acc:HGNC:24040]
FOXC1	forkhead box C1 [Source:HGNC Symbol;Acc:HGNC:3800]
TSC22D3	TSC22 domain family member 3 [Source:HGNC Symbol;Acc:HGNC:3051]
FABP4	fatty acid binding protein 4 [Source:HGNC Symbol;Acc:HGNC:3559]
FSHB	follicle stimulating hormone subunit beta [Source:HGNC Symbol;Acc:HGNC:3964]
PITX1	paired like homeodomain 1 [Source:HGNC Symbol;Acc:HGNC:9004]
LHB	luteinizing hormone subunit beta [Source:HGNC Symbol;Acc:HGNC:6584]
NEUROG3	neurogenin 3 [Source:HGNC Symbol;Acc:HGNC:13806]
PGR	progesterone receptor [Source:HGNC Symbol;Acc:HGNC:8910]
NKX6-1	NK6 homeobox 1 [Source:HGNC Symbol;Acc:HGNC:7839]
ZNF300	zinc finger protein 300 [Source:HGNC Symbol;Acc:HGNC:13091]
NCOR1	nuclear receptor corepressor 1 [Source:HGNC Symbol;Acc:HGNC:7672]
VDR	vitamin D receptor [Source:HGNC Symbol;Acc:HGNC:12679]
RBMX	RNA binding motif protein X-linked [Source:HGNC Symbol;Acc:HGNC:9910]
TNFSF10	TNF superfamily member 10 [Source:HGNC Symbol;Acc:HGNC:11925]
MEN1	menin 1 [Source:HGNC Symbol;Acc:HGNC:7010]
PITX2	paired like homeodomain 2 [Source:HGNC Symbol;Acc:HGNC:9005]
HDAC9	histone deacetylase 9 [Source:HGNC Symbol;Acc:HGNC:14065]
E2F4	E2F transcription factor 4 [Source:HGNC Symbol;Acc:HGNC:3118]
HDAC3	histone deacetylase 3 [Source:HGNC Symbol;Acc:HGNC:4854]
YBX1	Y-box binding protein 1 [Source:HGNC Symbol;Acc:HGNC:8014]
LEF1	lymphoid enhancer binding factor 1 [Source:HGNC Symbol;Acc:HGNC:6551]
GTF2I	general transcription factor IIi [Source:HGNC Symbol;Acc:HGNC:4659]
AHR	aryl hydrocarbon receptor [Source:HGNC Symbol;Acc:HGNC:348]
EGR2	early growth response 2 [Source:HGNC Symbol;Acc:HGNC:3239]
GBX2	gastrulation brain homeobox 2 [Source:HGNC Symbol;Acc:HGNC:4186]
OTX2	orthodenticle homeobox 2 [Source:HGNC Symbol;Acc:HGNC:8522]
RBPJ	recombination signal binding protein for immunoglobulin kappa J region [Source:HGNC Symbol;Acc:HGNC:5724]
TBP	TATA-box binding protein [Source:HGNC Symbol;Acc:HGNC:11588]
ZMYND11	zinc finger MYND-type containing 11 [Source:HGNC Symbol;Acc:HGNC:16966]
TWIST1	twist family bHLH transcription factor 1 [Source:HGNC Symbol;Acc:HGNC:12428]
CIITA	class II major histocompatibility complex transactivator [Source:HGNC Symbol;Acc:HGNC:7067]
ELF3	E74 like ETS transcription factor 3 [Source:HGNC Symbol;Acc:HGNC:3318]
MAL	mal, T cell differentiation protein [Source:HGNC Symbol;Acc:HGNC:6817]
MTA1	metastasis associated 1 [Source:HGNC Symbol;Acc:HGNC:7410]
RUNX3	RUNX family transcription factor 3 [Source:HGNC Symbol;Acc:HGNC:10473]
SP2	Sp2 transcription factor [Source:HGNC Symbol;Acc:HGNC:11207]
SPDEF	SAM pointed domain containing ETS transcription factor [Source:HGNC Symbol;Acc:HGNC:17257]
CTNNBIP1	catenin beta interacting protein 1 [Source:HGNC Symbol;Acc:HGNC:16913]
ABCA1	ATP binding cassette subfamily A member 1 [Source:HGNC Symbol;Acc:HGNC:29]
AKAP12	A-kinase anchoring protein 12 [Source:HGNC Symbol;Acc:HGNC:370]
KAT5	lysine acetyltransferase 5 [Source:HGNC Symbol;Acc:HGNC:5275]
BIRC5	baculoviral IAP repeat containing 5 [Source:HGNC Symbol;Acc:HGNC:593]
ZNF382	zinc finger protein 382 [Source:HGNC Symbol;Acc:HGNC:17409]
WT1	WT1 transcription factor [Source:HGNC Symbol;Acc:HGNC:12796]
SP3	Sp3 transcription factor [Source:HGNC Symbol;Acc:HGNC:11208]
CCND3	cyclin D3 [Source:HGNC Symbol;Acc:HGNC:1585]
CD46	CD46 molecule [Source:HGNC Symbol;Acc:HGNC:6953]
CFB	complement factor B [Source:HGNC Symbol;Acc:HGNC:1037]
CHI3L1	chitinase 3 like 1 [Source:HGNC Symbol;Acc:HGNC:1932]
COPS5	COP9 signalosome subunit 5 [Source:HGNC Symbol;Acc:HGNC:2240]
PAX5	paired box 5 [Source:HGNC Symbol;Acc:HGNC:8619]
USF2	upstream transcription factor 2, c-fos interacting [Source:HGNC Symbol;Acc:HGNC:12594]
CSRP1	cysteine and glycine rich protein 1 [Source:HGNC Symbol;Acc:HGNC:2469]
ATM	ATM serine/threonine kinase [Source:HGNC Symbol;Acc:HGNC:795]
CYP19A1	cytochrome P450 family 19 subfamily A member 1 [Source:HGNC Symbol;Acc:HGNC:2594]
ING4	inhibitor of growth family member 4 [Source:HGNC Symbol;Acc:HGNC:19423]
DIRAS3	DIRAS family GTPase 3 [Source:HGNC Symbol;Acc:HGNC:687]
HOXB7	homeobox B7 [Source:HGNC Symbol;Acc:HGNC:5118]
ETV6	ETS variant transcription factor 6 [Source:HGNC Symbol;Acc:HGNC:3495]
FAAH	fatty acid amide hydrolase [Source:HGNC Symbol;Acc:HGNC:3553]
TCF4	transcription factor 4 [Source:HGNC Symbol;Acc:HGNC:11634]
FGG	fibrinogen gamma chain [Source:HGNC Symbol;Acc:HGNC:3694]
FGL1	fibrinogen like 1 [Source:HGNC Symbol;Acc:HGNC:3695]
USF1	upstream transcription factor 1 [Source:HGNC Symbol;Acc:HGNC:12593]
GAST	gastrin [Source:HGNC Symbol;Acc:HGNC:4164]
GLI1	GLI family zinc finger 1 [Source:HGNC Symbol;Acc:HGNC:4317]
HIPK2	homeodomain interacting protein kinase 2 [Source:HGNC Symbol;Acc:HGNC:14402]
GREB1	growth regulating estrogen receptor binding 1 [Source:HGNC Symbol;Acc:HGNC:24885]
NPM1	nucleophosmin 1 [Source:HGNC Symbol;Acc:HGNC:7910]
APC	APC regulator of WNT signaling pathway [Source:HGNC Symbol;Acc:HGNC:583]
HDGF	heparin binding growth factor [Source:HGNC Symbol;Acc:HGNC:4856]
IFI16	interferon gamma inducible protein 16 [Source:HGNC Symbol;Acc:HGNC:5395]
SOX6	SRY-box transcription factor 6 [Source:HGNC Symbol;Acc:HGNC:16421]
IFNAR1	interferon alpha and beta receptor subunit 1 [Source:HGNC Symbol;Acc:HGNC:5432]
IKBKE	inhibitor of nuclear factor kappa B kinase subunit epsilon [Source:HGNC Symbol;Acc:HGNC:14552]
HOXA1	homeobox A1 [Source:HGNC Symbol;Acc:HGNC:5099]
PTTG1	PTTG1 regulator of sister chromatid separation, securin [Source:HGNC Symbol;Acc:HGNC:9690]
FOXM1	forkhead box M1 [Source:HGNC Symbol;Acc:HGNC:3818]
GLI2	GLI family zinc finger 2 [Source:HGNC Symbol;Acc:HGNC:4318]
IL21	interleukin 21 [Source:HGNC Symbol;Acc:HGNC:6005]
PML	promyelocytic leukemia [Source:HGNC Symbol;Acc:HGNC:9113]
SMARCA4	SWI/SNF related, matrix associated, actin dependent regulator of chromatin, subfamily a, member 4 [Source:HGNC Symbol;Acc:HGNC:11100]
KLF11	Kruppel like factor 11 [Source:HGNC Symbol;Acc:HGNC:11811]
NKX3-1	NK3 homeobox 1 [Source:HGNC Symbol;Acc:HGNC:7838]
SMAD7	SMAD family member 7 [Source:HGNC Symbol;Acc:HGNC:6773]
LCAT	lecithin-cholesterol acyltransferase [Source:HGNC Symbol;Acc:HGNC:6522]
MSC	musculin [Source:HGNC Symbol;Acc:HGNC:7321]
LGALS3BP	galectin 3 binding protein [Source:HGNC Symbol;Acc:HGNC:6564]
NFATC2	nuclear factor of activated T cells 2 [Source:HGNC Symbol;Acc:HGNC:7776]
TWIST2	twist family bHLH transcription factor 2 [Source:HGNC Symbol;Acc:HGNC:20670]
MDC1	mediator of DNA damage checkpoint 1 [Source:HGNC Symbol;Acc:HGNC:21163]
MICA	MHC class I polypeptide-related sequence A [Source:HGNC Symbol;Acc:HGNC:7090]
ERG	ETS transcription factor ERG [Source:HGNC Symbol;Acc:HGNC:3446]
HDAC7	histone deacetylase 7 [Source:HGNC Symbol;Acc:HGNC:14067]
TP73	tumor protein p73 [Source:HGNC Symbol;Acc:HGNC:12003]
MYCN	MYCN proto-oncogene, bHLH transcription factor [Source:HGNC Symbol;Acc:HGNC:7559]
FHL2	four and a half LIM domains 2 [Source:HGNC Symbol;Acc:HGNC:3703]
MUC1	mucin 1, cell surface associated [Source:HGNC Symbol;Acc:HGNC:7508]
MUC4	mucin 4, cell surface associated [Source:HGNC Symbol;Acc:HGNC:7514]
SATB1	SATB homeobox 1 [Source:HGNC Symbol;Acc:HGNC:10541]
CTCF	CCCTC-binding factor [Source:HGNC Symbol;Acc:HGNC:13723]
MUC5B	mucin 5B, oligomeric mucus/gel-forming [Source:HGNC Symbol;Acc:HGNC:7516]
FOXQ1	forkhead box Q1 [Source:HGNC Symbol;Acc:HGNC:20951]
NME1	NME/NM23 nucleoside diphosphate kinase 1 [Source:HGNC Symbol;Acc:HGNC:7849]
POU2F1	POU class 2 homeobox 1 [Source:HGNC Symbol;Acc:HGNC:9212]
NOX1	NADPH oxidase 1 [Source:HGNC Symbol;Acc:HGNC:7889]
AATF	apoptosis antagonizing transcription factor [Source:HGNC Symbol;Acc:HGNC:19235]
NOX4	NADPH oxidase 4 [Source:HGNC Symbol;Acc:HGNC:7891]
NOX5	NADPH oxidase 5 [Source:HGNC Symbol;Acc:HGNC:14874]
NFKB2	nuclear factor kappa B subunit 2 [Source:HGNC Symbol;Acc:HGNC:7795]
NR2C2	nuclear receptor subfamily 2 group C member 2 [Source:HGNC Symbol;Acc:HGNC:7972]
TFAP4	transcription factor AP-4 [Source:HGNC Symbol;Acc:HGNC:11745]
OAS1	2'-5'-oligoadenylate synthetase 1 [Source:HGNC Symbol;Acc:HGNC:8086]
OPRM1	opioid receptor mu 1 [Source:HGNC Symbol;Acc:HGNC:8156]
ERCC2	ERCC excision repair 2, TFIIH core complex helicase subunit [Source:HGNC Symbol;Acc:HGNC:3434]
PHB	prohibitin [Source:HGNC Symbol;Acc:HGNC:8912]
SALL4	spalt like transcription factor 4 [Source:HGNC Symbol;Acc:HGNC:15924]
PIM1	Pim-1 proto-oncogene, serine/threonine kinase [Source:HGNC Symbol;Acc:HGNC:8986]
HDAC4	histone deacetylase 4 [Source:HGNC Symbol;Acc:HGNC:14063]
NCOA3	nuclear receptor coactivator 3 [Source:HGNC Symbol;Acc:HGNC:7670]
SOX9	SRY-box transcription factor 9 [Source:HGNC Symbol;Acc:HGNC:11204]
PROS1	protein S [Source:HGNC Symbol;Acc:HGNC:9456]
PSMB5	proteasome 20S subunit beta 5 [Source:HGNC Symbol;Acc:HGNC:9542]
GATA1	GATA binding protein 1 [Source:HGNC Symbol;Acc:HGNC:4170]
PTPN13	protein tyrosine phosphatase non-receptor type 13 [Source:HGNC Symbol;Acc:HGNC:9646]
NF1	neurofibromin 1 [Source:HGNC Symbol;Acc:HGNC:7765]
E2F3	E2F transcription factor 3 [Source:HGNC Symbol;Acc:HGNC:3115]
ROR1	receptor tyrosine kinase like orphan receptor 1 [Source:HGNC Symbol;Acc:HGNC:10256]
S100A11	S100 calcium binding protein A11 [Source:HGNC Symbol;Acc:HGNC:10488]
S1PR1	sphingosine-1-phosphate receptor 1 [Source:HGNC Symbol;Acc:HGNC:3165]
TP63	tumor protein p63 [Source:HGNC Symbol;Acc:HGNC:15979]
SHH	sonic hedgehog signaling molecule [Source:HGNC Symbol;Acc:HGNC:10848]
NR1H4	nuclear receptor subfamily 1 group H member 4 [Source:HGNC Symbol;Acc:HGNC:7967]
DEK	DEK proto-oncogene [Source:HGNC Symbol;Acc:HGNC:2768]
HDAC11	histone deacetylase 11 [Source:HGNC Symbol;Acc:HGNC:19086]
HOXA7	homeobox A7 [Source:HGNC Symbol;Acc:HGNC:5108]
STS	steroid sulfatase [Source:HGNC Symbol;Acc:HGNC:11425]
KDM4B	lysine demethylase 4B [Source:HGNC Symbol;Acc:HGNC:29136]
TERT	telomerase reverse transcriptase [Source:HGNC Symbol;Acc:HGNC:11730]
MED1	mediator complex subunit 1 [Source:HGNC Symbol;Acc:HGNC:9234]
TAF1	TATA-box binding protein associated factor 1 [Source:HGNC Symbol;Acc:HGNC:11535]
ZNF24	zinc finger protein 24 [Source:HGNC Symbol;Acc:HGNC:13032]
FOXA1	forkhead box A1 [Source:HGNC Symbol;Acc:HGNC:5021]
TRH	thyrotropin releasing hormone [Source:HGNC Symbol;Acc:HGNC:12298]
ATF1	activating transcription factor 1 [Source:HGNC Symbol;Acc:HGNC:783]
FOXL2	forkhead box L2 [Source:HGNC Symbol;Acc:HGNC:1092]
MAX	MYC associated factor X [Source:HGNC Symbol;Acc:HGNC:6913]
UCP2	uncoupling protein 2 [Source:HGNC Symbol;Acc:HGNC:12518]
MZF1	myeloid zinc finger 1 [Source:HGNC Symbol;Acc:HGNC:13108]
RARG	retinoic acid receptor gamma [Source:HGNC Symbol;Acc:HGNC:9866]
RBL1	RB transcriptional corepressor like 1 [Source:HGNC Symbol;Acc:HGNC:9893]
ILF3	interleukin enhancer binding factor 3 [Source:HGNC Symbol;Acc:HGNC:6038]
KLF10	Kruppel like factor 10 [Source:HGNC Symbol;Acc:HGNC:11810]
ING1	inhibitor of growth family member 1 [Source:HGNC Symbol;Acc:HGNC:6062]
MYBL2	MYB proto-oncogene like 2 [Source:HGNC Symbol;Acc:HGNC:7548]
ZBTB7A	zinc finger and BTB domain containing 7A [Source:HGNC Symbol;Acc:HGNC:18078]
SP4	Sp4 transcription factor [Source:HGNC Symbol;Acc:HGNC:11209]
ZNF148	zinc finger protein 148 [Source:HGNC Symbol;Acc:HGNC:12933]
CDX2	caudal type homeobox 2 [Source:HGNC Symbol;Acc:HGNC:1806]
HSF1	heat shock transcription factor 1 [Source:HGNC Symbol;Acc:HGNC:5224]
REST	RE1 silencing transcription factor [Source:HGNC Symbol;Acc:HGNC:9966]
TFAP2C	transcription factor AP-2 gamma [Source:HGNC Symbol;Acc:HGNC:11744]
MYB	MYB proto-oncogene, transcription factor [Source:HGNC Symbol;Acc:HGNC:7545]
SP100	SP100 nuclear antigen [Source:HGNC Symbol;Acc:HGNC:11206]
HOXA10	homeobox A10 [Source:HGNC Symbol;Acc:HGNC:5100]
TBX21	T-box transcription factor 21 [Source:HGNC Symbol;Acc:HGNC:11599]
RFX1	regulatory factor X1 [Source:HGNC Symbol;Acc:HGNC:9982]
RXRA	retinoid X receptor alpha [Source:HGNC Symbol;Acc:HGNC:10477]
SREBF2	sterol regulatory element binding transcription factor 2 [Source:HGNC Symbol;Acc:HGNC:11290]
NR5A1	nuclear receptor subfamily 5 group A member 1 [Source:HGNC Symbol;Acc:HGNC:7983]
GATA4	GATA binding protein 4 [Source:HGNC Symbol;Acc:HGNC:4173]
CREM	cAMP responsive element modulator [Source:HGNC Symbol;Acc:HGNC:2352]
RARA	retinoic acid receptor alpha [Source:HGNC Symbol;Acc:HGNC:9864]
HEXIM1	HEXIM P-TEFb complex subunit 1 [Source:HGNC Symbol;Acc:HGNC:24953]
HTATIP2	HIV-1 Tat interactive protein 2 [Source:HGNC Symbol;Acc:HGNC:16637]
ID3	inhibitor of DNA binding 3, HLH protein [Source:HGNC Symbol;Acc:HGNC:5362]
MEF2C	myocyte enhancer factor 2C [Source:HGNC Symbol;Acc:HGNC:6996]
TEAD4	TEA domain transcription factor 4 [Source:HGNC Symbol;Acc:HGNC:11717]
TRAF6	TNF receptor associated factor 6 [Source:HGNC Symbol;Acc:HGNC:12036]
UHRF1	ubiquitin like with PHD and ring finger domains 1 [Source:HGNC Symbol;Acc:HGNC:12556]
ZFP36L1	ZFP36 ring finger protein like 1 [Source:HGNC Symbol;Acc:HGNC:1107]
SIX1	SIX homeobox 1 [Source:HGNC Symbol;Acc:HGNC:10887]
CHD1	chromodomain helicase DNA binding protein 1 [Source:HGNC Symbol;Acc:HGNC:1915]
TRIM28	tripartite motif containing 28 [Source:HGNC Symbol;Acc:HGNC:16384]
UBTF	upstream binding transcription factor [Source:HGNC Symbol;Acc:HGNC:12511]
NELFE	negative elongation factor complex member E [Source:HGNC Symbol;Acc:HGNC:13974]
SMC3	structural maintenance of chromosomes 3 [Source:HGNC Symbol;Acc:HGNC:2468]
ZNF384	zinc finger protein 384 [Source:HGNC Symbol;Acc:HGNC:11955]
TAF7	TATA-box binding protein associated factor 7 [Source:HGNC Symbol;Acc:HGNC:11541]
E2F6	E2F transcription factor 6 [Source:HGNC Symbol;Acc:HGNC:3120]
RAD21	RAD21 cohesin complex component [Source:HGNC Symbol;Acc:HGNC:9811]
ZMIZ1	zinc finger MIZ-type containing 1 [Source:HGNC Symbol;Acc:HGNC:16493]
RCOR1	REST corepressor 1 [Source:HGNC Symbol;Acc:HGNC:17441]
KAT2A	lysine acetyltransferase 2A [Source:HGNC Symbol;Acc:HGNC:4201]
RFX5	regulatory factor X5 [Source:HGNC Symbol;Acc:HGNC:9986]
SUZ12	SUZ12 polycomb repressive complex 2 subunit [Source:HGNC Symbol;Acc:HGNC:17101]
PBX3	PBX homeobox 3 [Source:HGNC Symbol;Acc:HGNC:8634]
ZBTB33	zinc finger and BTB domain containing 33 [Source:HGNC Symbol;Acc:HGNC:16682]
PPARD	peroxisome proliferator activated receptor delta [Source:HGNC Symbol;Acc:HGNC:9235]
BHLHE40	basic helix-loop-helix family member e40 [Source:HGNC Symbol;Acc:HGNC:1046]
ZC3H11A	zinc finger CCCH-type containing 11A [Source:HGNC Symbol;Acc:HGNC:29093]
FOXP2	forkhead box P2 [Source:HGNC Symbol;Acc:HGNC:13875]
BCLAF1	BCL2 associated transcription factor 1 [Source:HGNC Symbol;Acc:HGNC:16863]
NRF1	nuclear respiratory factor 1 [Source:HGNC Symbol;Acc:HGNC:7996]
ELF1	E74 like ETS transcription factor 1 [Source:HGNC Symbol;Acc:HGNC:3316]
SIX5	SIX homeobox 5 [Source:HGNC Symbol;Acc:HGNC:10891]
GABPA	GA binding protein transcription factor subunit alpha [Source:HGNC Symbol;Acc:HGNC:4071]
PRKDC	protein kinase, DNA-activated, catalytic subunit [Source:HGNC Symbol;Acc:HGNC:9413]
CDK8	cyclin dependent kinase 8 [Source:HGNC Symbol;Acc:HGNC:1779]
PRKCZ	protein kinase C zeta [Source:HGNC Symbol;Acc:HGNC:9412]
CDK5	cyclin dependent kinase 5 [Source:HGNC Symbol;Acc:HGNC:1774]
CHEK2	checkpoint kinase 2 [Source:HGNC Symbol;Acc:HGNC:16627]
CSNK2A2	casein kinase 2 alpha 2 [Source:HGNC Symbol;Acc:HGNC:2459]
MAPK10	mitogen-activated protein kinase 10 [Source:HGNC Symbol;Acc:HGNC:6872]
CHEK1	checkpoint kinase 1 [Source:HGNC Symbol;Acc:HGNC:1925]
TBK1	TANK binding kinase 1 [Source:HGNC Symbol;Acc:HGNC:11584]
CAMK4	calcium/calmodulin dependent protein kinase IV [Source:HGNC Symbol;Acc:HGNC:1464]
GRK2	G protein-coupled receptor kinase 2 [Source:HGNC Symbol;Acc:HGNC:289]
CSNK1D	casein kinase 1 delta [Source:HGNC Symbol;Acc:HGNC:2452]
GSK3A	glycogen synthase kinase 3 alpha [Source:HGNC Symbol;Acc:HGNC:4616]
PAK1	p21 (RAC1) activated kinase 1 [Source:HGNC Symbol;Acc:HGNC:8590]
ATR	ATR serine/threonine kinase [Source:HGNC Symbol;Acc:HGNC:882]
HIPK1	homeodomain interacting protein kinase 1 [Source:HGNC Symbol;Acc:HGNC:19006]
HASPIN	histone H3 associated protein kinase [Source:HGNC Symbol;Acc:HGNC:19682]
RPS6KA4	ribosomal protein S6 kinase A4 [Source:HGNC Symbol;Acc:HGNC:10433]
PKN1	protein kinase N1 [Source:HGNC Symbol;Acc:HGNC:9405]
CDK3	cyclin dependent kinase 3 [Source:HGNC Symbol;Acc:HGNC:1772]
AXL	AXL receptor tyrosine kinase [Source:HGNC Symbol;Acc:HGNC:905]
EPHB1	EPH receptor B1 [Source:HGNC Symbol;Acc:HGNC:3392]
MAP3K20	mitogen-activated protein kinase kinase kinase 20 [Source:HGNC Symbol;Acc:HGNC:17797]
DYRK1A	dual specificity tyrosine phosphorylation regulated kinase 1A [Source:HGNC Symbol;Acc:HGNC:3091]
ABL2	ABL proto-oncogene 2, non-receptor tyrosine kinase [Source:HGNC Symbol;Acc:HGNC:77]
KRIT1	KRIT1 ankyrin repeat containing [Source:HGNC Symbol;Acc:HGNC:1573]
PRKCI	protein kinase C iota [Source:HGNC Symbol;Acc:HGNC:9404]
TGFBR1	transforming growth factor beta receptor 1 [Source:HGNC Symbol;Acc:HGNC:11772]
PRRT2	proline rich transmembrane protein 2 [Source:HGNC Symbol;Acc:HGNC:30500]
MAPKAPK2	MAPK activated protein kinase 2 [Source:HGNC Symbol;Acc:HGNC:6887]
BRD2	bromodomain containing 2 [Source:HGNC Symbol;Acc:HGNC:1103]
CDK7	cyclin dependent kinase 7 [Source:HGNC Symbol;Acc:HGNC:1778]
PAK2	p21 (RAC1) activated kinase 2 [Source:HGNC Symbol;Acc:HGNC:8591]
CSNK1A1	casein kinase 1 alpha 1 [Source:HGNC Symbol;Acc:HGNC:2451]
AURKA	aurora kinase A [Source:HGNC Symbol;Acc:HGNC:11393]
CDK17	cyclin dependent kinase 17 [Source:HGNC Symbol;Acc:HGNC:8750]
STK40	serine/threonine kinase 40 [Source:HGNC Symbol;Acc:HGNC:21373]
MAP4K5	mitogen-activated protein kinase kinase kinase kinase 5 [Source:HGNC Symbol;Acc:HGNC:6867]
DMPK	DM1 protein kinase [Source:HGNC Symbol;Acc:HGNC:2933]
PKN3	protein kinase N3 [Source:HGNC Symbol;Acc:HGNC:17999]
HIPK3	homeodomain interacting protein kinase 3 [Source:HGNC Symbol;Acc:HGNC:4915]
PKMYT1	protein kinase, membrane associated tyrosine/threonine 1 [Source:HGNC Symbol;Acc:HGNC:29650]
LMTK2	lemur tyrosine kinase 2 [Source:HGNC Symbol;Acc:HGNC:17880]
MARK4	microtubule affinity regulating kinase 4 [Source:HGNC Symbol;Acc:HGNC:13538]
PIM3	Pim-3 proto-oncogene, serine/threonine kinase [Source:HGNC Symbol;Acc:HGNC:19310]
MATK	megakaryocyte-associated tyrosine kinase [Source:HGNC Symbol;Acc:HGNC:6906]
MAP3K10	mitogen-activated protein kinase kinase kinase 10 [Source:HGNC Symbol;Acc:HGNC:6849]
MAP4K4	mitogen-activated protein kinase kinase kinase kinase 4 [Source:HGNC Symbol;Acc:HGNC:6866]
MAPK6	mitogen-activated protein kinase 6 [Source:HGNC Symbol;Acc:HGNC:6879]
MAP3K3	mitogen-activated protein kinase kinase kinase 3 [Source:HGNC Symbol;Acc:HGNC:6855]
CDK16	cyclin dependent kinase 16 [Source:HGNC Symbol;Acc:HGNC:8749]
CSNK1G1	casein kinase 1 gamma 1 [Source:HGNC Symbol;Acc:HGNC:2454]
MERTK	MER proto-oncogene, tyrosine kinase [Source:HGNC Symbol;Acc:HGNC:7027]
DYRK3	dual specificity tyrosine phosphorylation regulated kinase 3 [Source:HGNC Symbol;Acc:HGNC:3094]
AURKC	aurora kinase C [Source:HGNC Symbol;Acc:HGNC:11391]
CAMK2G	calcium/calmodulin dependent protein kinase II gamma [Source:HGNC Symbol;Acc:HGNC:1463]
YES1	YES proto-oncogene 1, Src family tyrosine kinase [Source:HGNC Symbol;Acc:HGNC:12841]
PAK5	p21 (RAC1) activated kinase 5 [Source:HGNC Symbol;Acc:HGNC:15916]
NEK1	NIMA related kinase 1 [Source:HGNC Symbol;Acc:HGNC:7744]
PIM2	Pim-2 proto-oncogene, serine/threonine kinase [Source:HGNC Symbol;Acc:HGNC:8987]
EPHB3	EPH receptor B3 [Source:HGNC Symbol;Acc:HGNC:3394]
EPHA8	EPH receptor A8 [Source:HGNC Symbol;Acc:HGNC:3391]
TTK	TTK protein kinase [Source:HGNC Symbol;Acc:HGNC:12401]
VRK1	VRK serine/threonine kinase 1 [Source:HGNC Symbol;Acc:HGNC:12718]
EPHA5	EPH receptor A5 [Source:HGNC Symbol;Acc:HGNC:3389]
EPHA7	EPH receptor A7 [Source:HGNC Symbol;Acc:HGNC:3390]
MOK	MOK protein kinase [Source:HGNC Symbol;Acc:HGNC:9833]
MOS	MOS proto-oncogene, serine/threonine kinase [Source:HGNC Symbol;Acc:HGNC:7199]
FES	FES proto-oncogene, tyrosine kinase [Source:HGNC Symbol;Acc:HGNC:3657]
MELK	maternal embryonic leucine zipper kinase [Source:HGNC Symbol;Acc:HGNC:16870]
ACVR1	activin A receptor type 1 [Source:HGNC Symbol;Acc:HGNC:171]
IRAK1	interleukin 1 receptor associated kinase 1 [Source:HGNC Symbol;Acc:HGNC:6112]
DYRK1B	dual specificity tyrosine phosphorylation regulated kinase 1B [Source:HGNC Symbol;Acc:HGNC:3092]
EPHA6	EPH receptor A6 [Source:HGNC Symbol;Acc:HGNC:19296]
EPHA1	EPH receptor A1 [Source:HGNC Symbol;Acc:HGNC:3385]
PTK6	protein tyrosine kinase 6 [Source:HGNC Symbol;Acc:HGNC:9617]
STK3	serine/threonine kinase 3 [Source:HGNC Symbol;Acc:HGNC:11406]
EPHA3	EPH receptor A3 [Source:HGNC Symbol;Acc:HGNC:3387]
EEF2K	eukaryotic elongation factor 2 kinase [Source:HGNC Symbol;Acc:HGNC:24615]
LATS2	large tumor suppressor kinase 2 [Source:HGNC Symbol;Acc:HGNC:6515]
CAMK2D	calcium/calmodulin dependent protein kinase II delta [Source:HGNC Symbol;Acc:HGNC:1462]
TEC	tec protein tyrosine kinase [Source:HGNC Symbol;Acc:HGNC:11719]
NEK6	NIMA related kinase 6 [Source:HGNC Symbol;Acc:HGNC:7749]
FER	FER tyrosine kinase [Source:HGNC Symbol;Acc:HGNC:3655]
EPHA4	EPH receptor A4 [Source:HGNC Symbol;Acc:HGNC:3388]
ARAF	A-Raf proto-oncogene, serine/threonine kinase [Source:HGNC Symbol;Acc:HGNC:646]
MARK2	microtubule affinity regulating kinase 2 [Source:HGNC Symbol;Acc:HGNC:3332]
PLK3	polo like kinase 3 [Source:HGNC Symbol;Acc:HGNC:2154]
BLK	BLK proto-oncogene, Src family tyrosine kinase [Source:HGNC Symbol;Acc:HGNC:1057]
DYRK2	dual specificity tyrosine phosphorylation regulated kinase 2 [Source:HGNC Symbol;Acc:HGNC:3093]
RIPK1	receptor interacting serine/threonine kinase 1 [Source:HGNC Symbol;Acc:HGNC:10019]
EPHB2	EPH receptor B2 [Source:HGNC Symbol;Acc:HGNC:3393]
PAK3	p21 (RAC1) activated kinase 3 [Source:HGNC Symbol;Acc:HGNC:8592]
AURKB	aurora kinase B [Source:HGNC Symbol;Acc:HGNC:11390]
MAP2K4	mitogen-activated protein kinase kinase 4 [Source:HGNC Symbol;Acc:HGNC:6844]
MAP3K8	mitogen-activated protein kinase kinase kinase 8 [Source:HGNC Symbol;Acc:HGNC:6860]
PRKCQ	protein kinase C theta [Source:HGNC Symbol;Acc:HGNC:9410]
PRKG1	protein kinase cGMP-dependent 1 [Source:HGNC Symbol;Acc:HGNC:9414]
ROCK1	Rho associated coiled-coil containing protein kinase 1 [Source:HGNC Symbol;Acc:HGNC:10251]
PRKD1	protein kinase D1 [Source:HGNC Symbol;Acc:HGNC:9407]
PRKCE	protein kinase C epsilon [Source:HGNC Symbol;Acc:HGNC:9401]
RIPK3	receptor interacting serine/threonine kinase 3 [Source:HGNC Symbol;Acc:HGNC:10021]
CAMK2A	calcium/calmodulin dependent protein kinase II alpha [Source:HGNC Symbol;Acc:HGNC:1460]
MAP3K1	mitogen-activated protein kinase kinase kinase 1 [Source:HGNC Symbol;Acc:HGNC:6848]
PLK1	polo like kinase 1 [Source:HGNC Symbol;Acc:HGNC:9077]
IQCB1	IQ motif containing B1 [Source:HGNC Symbol;Acc:HGNC:28949]
HOXB5	homeobox B5 [Source:HGNC Symbol;Acc:HGNC:5116]
ANXA7	annexin A7 [Source:HGNC Symbol;Acc:HGNC:545]
HECTD3	HECT domain E3 ubiquitin protein ligase 3 [Source:HGNC Symbol;Acc:HGNC:26117]
FBXO28	F-box protein 28 [Source:HGNC Symbol;Acc:HGNC:29046]
CSNK2B	casein kinase 2 beta [Source:HGNC Symbol;Acc:HGNC:2460]
VIM	vimentin [Source:HGNC Symbol;Acc:HGNC:12692]
ZZEF1	zinc finger ZZ-type and EF-hand domain containing 1 [Source:HGNC Symbol;Acc:HGNC:29027]
ELF2	E74 like ETS transcription factor 2 [Source:HGNC Symbol;Acc:HGNC:3317]
SPZ1	spermatogenic leucine zipper 1 [Source:HGNC Symbol;Acc:HGNC:30721]
PBX1	PBX homeobox 1 [Source:HGNC Symbol;Acc:HGNC:8632]
ZBTB16	zinc finger and BTB domain containing 16 [Source:HGNC Symbol;Acc:HGNC:12930]
TFAP2B	transcription factor AP-2 beta [Source:HGNC Symbol;Acc:HGNC:11743]
RNF4	ring finger protein 4 [Source:HGNC Symbol;Acc:HGNC:10067]
MAFB	MAF bZIP transcription factor B [Source:HGNC Symbol;Acc:HGNC:6408]
H4C9	H4 clustered histone 9 [Source:HGNC Symbol;Acc:HGNC:4793]
MCM3	minichromosome maintenance complex component 3 [Source:HGNC Symbol;Acc:HGNC:6945]
TMX2	thioredoxin related transmembrane protein 2 [Source:HGNC Symbol;Acc:HGNC:30739]
MCM2	minichromosome maintenance complex component 2 [Source:HGNC Symbol;Acc:HGNC:6944]
ORC2	origin recognition complex subunit 2 [Source:HGNC Symbol;Acc:HGNC:8488]
GRINA	glutamate ionotropic receptor NMDA type subunit associated protein 1 [Source:HGNC Symbol;Acc:HGNC:4589]
ORC4	origin recognition complex subunit 4 [Source:HGNC Symbol;Acc:HGNC:8490]
PROM1	prominin 1 [Source:HGNC Symbol;Acc:HGNC:9454]
PKNOX1	PBX/knotted 1 homeobox 1 [Source:HGNC Symbol;Acc:HGNC:9022]
HOXA9	homeobox A9 [Source:HGNC Symbol;Acc:HGNC:5109]
TNFAIP6	TNF alpha induced protein 6 [Source:HGNC Symbol;Acc:HGNC:11898]
PBX2	PBX homeobox 2 [Source:HGNC Symbol;Acc:HGNC:8633]
NR1H3	nuclear receptor subfamily 1 group H member 3 [Source:HGNC Symbol;Acc:HGNC:7966]
PCNA	proliferating cell nuclear antigen [Source:HGNC Symbol;Acc:HGNC:8729]
CDC6	cell division cycle 6 [Source:HGNC Symbol;Acc:HGNC:1744]
ITGB2	integrin subunit beta 2 [Source:HGNC Symbol;Acc:HGNC:6155]
IRF5	interferon regulatory factor 5 [Source:HGNC Symbol;Acc:HGNC:6120]
ETV1	ETS variant transcription factor 1 [Source:HGNC Symbol;Acc:HGNC:3490]
MCM7	minichromosome maintenance complex component 7 [Source:HGNC Symbol;Acc:HGNC:6950]
ETV3	ETS variant transcription factor 3 [Source:HGNC Symbol;Acc:HGNC:3492]
MBD1	methyl-CpG binding domain protein 1 [Source:HGNC Symbol;Acc:HGNC:6916]
CDC45	cell division cycle 45 [Source:HGNC Symbol;Acc:HGNC:1739]
ETV7	ETS variant transcription factor 7 [Source:HGNC Symbol;Acc:HGNC:18160]
SOX14	SRY-box transcription factor 14 [Source:HGNC Symbol;Acc:HGNC:11193]
ZDHHC7	zinc finger DHHC-type palmitoyltransferase 7 [Source:HGNC Symbol;Acc:HGNC:18459]
ZIC1	Zic family member 1 [Source:HGNC Symbol;Acc:HGNC:12872]
ZIC3	Zic family member 3 [Source:HGNC Symbol;Acc:HGNC:12874]
SLC22A2	solute carrier family 22 member 2 [Source:HGNC Symbol;Acc:HGNC:10966]
XCL2	X-C motif chemokine ligand 2 [Source:HGNC Symbol;Acc:HGNC:10646]
ZNF354C	zinc finger protein 354C [Source:HGNC Symbol;Acc:HGNC:16736]
SLC16A2	solute carrier family 16 member 2 [Source:HGNC Symbol;Acc:HGNC:10923]
ZXDC	ZXD family zinc finger C [Source:HGNC Symbol;Acc:HGNC:28160]
NR1D1	nuclear receptor subfamily 1 group D member 1 [Source:HGNC Symbol;Acc:HGNC:7962]
NFKBIZ	NFKB inhibitor zeta [Source:HGNC Symbol;Acc:HGNC:29805]
HR	HR lysine demethylase and nuclear receptor corepressor [Source:HGNC Symbol;Acc:HGNC:5172]
HES1	hes family bHLH transcription factor 1 [Source:HGNC Symbol;Acc:HGNC:5192]
MEOX2	mesenchyme homeobox 2 [Source:HGNC Symbol;Acc:HGNC:7014]
PFAS	phosphoribosylformylglycinamidine synthase [Source:HGNC Symbol;Acc:HGNC:8863]
SRSF1	serine and arginine rich splicing factor 1 [Source:HGNC Symbol;Acc:HGNC:10780]
SDR9C7	short chain dehydrogenase/reductase family 9C member 7 [Source:HGNC Symbol;Acc:HGNC:29958]
PLCB1	phospholipase C beta 1 [Source:HGNC Symbol;Acc:HGNC:15917]
NPY5R	neuropeptide Y receptor Y5 [Source:HGNC Symbol;Acc:HGNC:7958]
PIGR	polymeric immunoglobulin receptor [Source:HGNC Symbol;Acc:HGNC:8968]
XRCC3	X-ray repair cross complementing 3 [Source:HGNC Symbol;Acc:HGNC:12830]
INSL5	insulin like 5 [Source:HGNC Symbol;Acc:HGNC:6088]
ONECUT1	one cut homeobox 1 [Source:HGNC Symbol;Acc:HGNC:8138]
PIK3R6	phosphoinositide-3-kinase regulatory subunit 6 [Source:HGNC Symbol;Acc:HGNC:27101]
OPRK1	opioid receptor kappa 1 [Source:HGNC Symbol;Acc:HGNC:8154]
GNG12	G protein subunit gamma 12 [Source:HGNC Symbol;Acc:HGNC:19663]
SUCNR1	succinate receptor 1 [Source:HGNC Symbol;Acc:HGNC:4542]
GNB5	G protein subunit beta 5 [Source:HGNC Symbol;Acc:HGNC:4401]
OXGR1	oxoglutarate receptor 1 [Source:HGNC Symbol;Acc:HGNC:4531]
GNG7	G protein subunit gamma 7 [Source:HGNC Symbol;Acc:HGNC:4410]
GNG5	G protein subunit gamma 5 [Source:HGNC Symbol;Acc:HGNC:4408]
GRM6	glutamate metabotropic receptor 6 [Source:HGNC Symbol;Acc:HGNC:4598]
GNG4	G protein subunit gamma 4 [Source:HGNC Symbol;Acc:HGNC:4407]
LPAR2	lysophosphatidic acid receptor 2 [Source:HGNC Symbol;Acc:HGNC:3168]
GNG13	G protein subunit gamma 13 [Source:HGNC Symbol;Acc:HGNC:14131]
ADCY2	adenylate cyclase 2 [Source:HGNC Symbol;Acc:HGNC:233]
GNG10	G protein subunit gamma 10 [Source:HGNC Symbol;Acc:HGNC:4402]
GNAO1	G protein subunit alpha o1 [Source:HGNC Symbol;Acc:HGNC:4389]
TMIGD3	transmembrane and immunoglobulin domain containing 3 [Source:HGNC Symbol;Acc:HGNC:51375]
GNGT1	G protein subunit gamma transducin 1 [Source:HGNC Symbol;Acc:HGNC:4411]
SST	somatostatin [Source:HGNC Symbol;Acc:HGNC:11329]
ARHGEF1	Rho guanine nucleotide exchange factor 1 [Source:HGNC Symbol;Acc:HGNC:681]
GNGT2	G protein subunit gamma transducin 2 [Source:HGNC Symbol;Acc:HGNC:4412]
ADRA2C	adrenoceptor alpha 2C [Source:HGNC Symbol;Acc:HGNC:283]
NPY1R	neuropeptide Y receptor Y1 [Source:HGNC Symbol;Acc:HGNC:7956]
GNG8	G protein subunit gamma 8 [Source:HGNC Symbol;Acc:HGNC:19664]
OXER1	oxoeicosanoid receptor 1 [Source:HGNC Symbol;Acc:HGNC:24884]
CNR2	cannabinoid receptor 2 [Source:HGNC Symbol;Acc:HGNC:2160]
GNB4	G protein subunit beta 4 [Source:HGNC Symbol;Acc:HGNC:20731]
PDYN	prodynorphin [Source:HGNC Symbol;Acc:HGNC:8820]
GNG3	G protein subunit gamma 3 [Source:HGNC Symbol;Acc:HGNC:4405]
GNAT1	G protein subunit alpha transducin 1 [Source:HGNC Symbol;Acc:HGNC:4393]
ADORA2B	adenosine A2b receptor [Source:HGNC Symbol;Acc:HGNC:264]
ADORA1	adenosine A1 receptor [Source:HGNC Symbol;Acc:HGNC:262]
GNAT2	G protein subunit alpha transducin 2 [Source:HGNC Symbol;Acc:HGNC:4394]
TAS2R40	taste 2 receptor member 40 [Source:HGNC Symbol;Acc:HGNC:18885]
CHRM2	cholinergic receptor muscarinic 2 [Source:HGNC Symbol;Acc:HGNC:1951]
HCAR3	hydroxycarboxylic acid receptor 3 [Source:HGNC Symbol;Acc:HGNC:16824]
GNB3	G protein subunit beta 3 [Source:HGNC Symbol;Acc:HGNC:4400]
DRD3	dopamine receptor D3 [Source:HGNC Symbol;Acc:HGNC:3024]
GNAZ	G protein subunit alpha z [Source:HGNC Symbol;Acc:HGNC:4395]
OPRD1	opioid receptor delta 1 [Source:HGNC Symbol;Acc:HGNC:8153]
PLCB3	phospholipase C beta 3 [Source:HGNC Symbol;Acc:HGNC:9056]
GNAT3	G protein subunit alpha transducin 3 [Source:HGNC Symbol;Acc:HGNC:22800]
LPAR3	lysophosphatidic acid receptor 3 [Source:HGNC Symbol;Acc:HGNC:14298]
GNG11	G protein subunit gamma 11 [Source:HGNC Symbol;Acc:HGNC:4403]
GNB2	G protein subunit beta 2 [Source:HGNC Symbol;Acc:HGNC:4398]
HTR1E	5-hydroxytryptamine receptor 1E [Source:HGNC Symbol;Acc:HGNC:5291]
MCHR2	melanin concentrating hormone receptor 2 [Source:HGNC Symbol;Acc:HGNC:20867]
TAS2R13	taste 2 receptor member 13 [Source:HGNC Symbol;Acc:HGNC:14919]
P2RY13	purinergic receptor P2Y13 [Source:HGNC Symbol;Acc:HGNC:4537]
RLN3	relaxin 3 [Source:HGNC Symbol;Acc:HGNC:17135]
TAS2R38	taste 2 receptor member 38 [Source:HGNC Symbol;Acc:HGNC:9584]
S1PR3	sphingosine-1-phosphate receptor 3 [Source:HGNC Symbol;Acc:HGNC:3167]
C5AR1	complement C5a receptor 1 [Source:HGNC Symbol;Acc:HGNC:1338]
PPY	pancreatic polypeptide [Source:HGNC Symbol;Acc:HGNC:9327]
ANXA1	annexin A1 [Source:HGNC Symbol;Acc:HGNC:533]
HRH3	histamine receptor H3 [Source:HGNC Symbol;Acc:HGNC:5184]
TAS2R7	taste 2 receptor member 7 [Source:HGNC Symbol;Acc:HGNC:14913]
NPW	neuropeptide W [Source:HGNC Symbol;Acc:HGNC:30509]
HCAR2	hydroxycarboxylic acid receptor 2 [Source:HGNC Symbol;Acc:HGNC:24827]
TAS2R10	taste 2 receptor member 10 [Source:HGNC Symbol;Acc:HGNC:14918]
C3	complement C3 [Source:HGNC Symbol;Acc:HGNC:1318]
FPR1	formyl peptide receptor 1 [Source:HGNC Symbol;Acc:HGNC:3826]
ACKR3	atypical chemokine receptor 3 [Source:HGNC Symbol;Acc:HGNC:23692]
TAS2R60	taste 2 receptor member 60 [Source:HGNC Symbol;Acc:HGNC:20639]
TAS2R31	taste 2 receptor member 31 [Source:HGNC Symbol;Acc:HGNC:19113]
BDKRB1	bradykinin receptor B1 [Source:HGNC Symbol;Acc:HGNC:1029]
FPR2	formyl peptide receptor 2 [Source:HGNC Symbol;Acc:HGNC:3827]
ADCY5	adenylate cyclase 5 [Source:HGNC Symbol;Acc:HGNC:236]
NPBWR1	neuropeptides B and W receptor 1 [Source:HGNC Symbol;Acc:HGNC:4522]
TAS2R39	taste 2 receptor member 39 [Source:HGNC Symbol;Acc:HGNC:18886]
OPRL1	opioid related nociceptin receptor 1 [Source:HGNC Symbol;Acc:HGNC:8155]
PIK3CG	phosphatidylinositol-4,5-bisphosphate 3-kinase catalytic subunit gamma [Source:HGNC Symbol;Acc:HGNC:8978]
ADCY8	adenylate cyclase 8 [Source:HGNC Symbol;Acc:HGNC:239]
ADRA2A	adrenoceptor alpha 2A [Source:HGNC Symbol;Acc:HGNC:281]
ADCY6	adenylate cyclase 6 [Source:HGNC Symbol;Acc:HGNC:237]
SSTR2	somatostatin receptor 2 [Source:HGNC Symbol;Acc:HGNC:11331]
RBX1	ring-box 1 [Source:HGNC Symbol;Acc:HGNC:9928]
MCHR1	melanin concentrating hormone receptor 1 [Source:HGNC Symbol;Acc:HGNC:4479]
RXFP4	relaxin family peptide/INSL5 receptor 4 [Source:HGNC Symbol;Acc:HGNC:14666]
MTNR1B	melatonin receptor 1B [Source:HGNC Symbol;Acc:HGNC:7464]
ARHGEF12	Rho guanine nucleotide exchange factor 12 [Source:HGNC Symbol;Acc:HGNC:14193]
ADRA2B	adrenoceptor alpha 2B [Source:HGNC Symbol;Acc:HGNC:282]
CNR1	cannabinoid receptor 1 [Source:HGNC Symbol;Acc:HGNC:2159]
GRM2	glutamate metabotropic receptor 2 [Source:HGNC Symbol;Acc:HGNC:4594]
PMCH	pro-melanin concentrating hormone [Source:HGNC Symbol;Acc:HGNC:9109]
CASR	calcium sensing receptor [Source:HGNC Symbol;Acc:HGNC:1514]
TAS2R14	taste 2 receptor member 14 [Source:HGNC Symbol;Acc:HGNC:14920]
MTNR1A	melatonin receptor 1A [Source:HGNC Symbol;Acc:HGNC:7463]
TAS2R46	taste 2 receptor member 46 [Source:HGNC Symbol;Acc:HGNC:18877]
PTGER3	prostaglandin E receptor 3 [Source:HGNC Symbol;Acc:HGNC:9595]
DRD2	dopamine receptor D2 [Source:HGNC Symbol;Acc:HGNC:3023]
PENK	proenkephalin [Source:HGNC Symbol;Acc:HGNC:8831]
NMUR2	neuromedin U receptor 2 [Source:HGNC Symbol;Acc:HGNC:16454]
GNA12	G protein subunit alpha 12 [Source:HGNC Symbol;Acc:HGNC:4380]
PYY	peptide YY [Source:HGNC Symbol;Acc:HGNC:9748]
HTR5A	5-hydroxytryptamine receptor 5A [Source:HGNC Symbol;Acc:HGNC:5300]
SSTR3	somatostatin receptor 3 [Source:HGNC Symbol;Acc:HGNC:11332]
TAS2R3	taste 2 receptor member 3 [Source:HGNC Symbol;Acc:HGNC:14910]
GPER1	G protein-coupled estrogen receptor 1 [Source:HGNC Symbol;Acc:HGNC:4485]
SSTR1	somatostatin receptor 1 [Source:HGNC Symbol;Acc:HGNC:11330]
KNG1	kininogen 1 [Source:HGNC Symbol;Acc:HGNC:6383]
CCL28	C-C motif chemokine ligand 28 [Source:HGNC Symbol;Acc:HGNC:17700]
TAS2R16	taste 2 receptor member 16 [Source:HGNC Symbol;Acc:HGNC:14921]
GNA13	G protein subunit alpha 13 [Source:HGNC Symbol;Acc:HGNC:4381]
HTR1D	5-hydroxytryptamine receptor 1D [Source:HGNC Symbol;Acc:HGNC:5289]
S1PR2	sphingosine-1-phosphate receptor 2 [Source:HGNC Symbol;Acc:HGNC:3169]
GRM4	glutamate metabotropic receptor 4 [Source:HGNC Symbol;Acc:HGNC:4596]
P2RY4	pyrimidinergic receptor P2Y4 [Source:HGNC Symbol;Acc:HGNC:8542]
ADCY1	adenylate cyclase 1 [Source:HGNC Symbol;Acc:HGNC:232]
HEBP1	heme binding protein 1 [Source:HGNC Symbol;Acc:HGNC:17176]
GRM7	glutamate metabotropic receptor 7 [Source:HGNC Symbol;Acc:HGNC:4599]
ADCY4	adenylate cyclase 4 [Source:HGNC Symbol;Acc:HGNC:235]
LPAR5	lysophosphatidic acid receptor 5 [Source:HGNC Symbol;Acc:HGNC:13307]
HRH4	histamine receptor H4 [Source:HGNC Symbol;Acc:HGNC:17383]
ADCY7	adenylate cyclase 7 [Source:HGNC Symbol;Acc:HGNC:238]
SSTR5	somatostatin receptor 5 [Source:HGNC Symbol;Acc:HGNC:11334]
DIABLO	diablo IAP-binding mitochondrial protein [Source:HGNC Symbol;Acc:HGNC:21528]
FPR3	formyl peptide receptor 3 [Source:HGNC Symbol;Acc:HGNC:3828]
AGT	angiotensinogen [Source:HGNC Symbol;Acc:HGNC:333]
ADCY9	adenylate cyclase 9 [Source:HGNC Symbol;Acc:HGNC:240]
NMU	neuromedin U [Source:HGNC Symbol;Acc:HGNC:7859]
S1PR5	sphingosine-1-phosphate receptor 5 [Source:HGNC Symbol;Acc:HGNC:14299]
TAS2R30	taste 2 receptor member 30 [Source:HGNC Symbol;Acc:HGNC:19112]
TAS2R20	taste 2 receptor member 20 [Source:HGNC Symbol;Acc:HGNC:19109]
HTR1F	5-hydroxytryptamine receptor 1F [Source:HGNC Symbol;Acc:HGNC:5292]
GALR2	galanin receptor 2 [Source:HGNC Symbol;Acc:HGNC:4133]
CHRM4	cholinergic receptor muscarinic 4 [Source:HGNC Symbol;Acc:HGNC:1953]
TAS2R4	taste 2 receptor member 4 [Source:HGNC Symbol;Acc:HGNC:14911]
TAS2R50	taste 2 receptor member 50 [Source:HGNC Symbol;Acc:HGNC:18882]
XIAP	X-linked inhibitor of apoptosis [Source:HGNC Symbol;Acc:HGNC:592]
PIK3R5	phosphoinositide-3-kinase regulatory subunit 5 [Source:HGNC Symbol;Acc:HGNC:30035]
TAS2R19	taste 2 receptor member 19 [Source:HGNC Symbol;Acc:HGNC:19108]
NMS	neuromedin S [Source:HGNC Symbol;Acc:HGNC:32203]
TAS2R41	taste 2 receptor member 41 [Source:HGNC Symbol;Acc:HGNC:18883]
GALR3	galanin receptor 3 [Source:HGNC Symbol;Acc:HGNC:4134]
PTGDR2	prostaglandin D2 receptor 2 [Source:HGNC Symbol;Acc:HGNC:4502]
GALR1	galanin receptor 1 [Source:HGNC Symbol;Acc:HGNC:4132]
PLCB2	phospholipase C beta 2 [Source:HGNC Symbol;Acc:HGNC:9055]
TAS2R43	taste 2 receptor member 43 [Source:HGNC Symbol;Acc:HGNC:18875]
GPR55	G protein-coupled receptor 55 [Source:HGNC Symbol;Acc:HGNC:4511]
GAL	galanin and GMAP prepropeptide [Source:HGNC Symbol;Acc:HGNC:4114]
C5	complement C5 [Source:HGNC Symbol;Acc:HGNC:1331]
SSTR4	somatostatin receptor 4 [Source:HGNC Symbol;Acc:HGNC:11333]
P2RY14	purinergic receptor P2Y14 [Source:HGNC Symbol;Acc:HGNC:16442]
GPR17	G protein-coupled receptor 17 [Source:HGNC Symbol;Acc:HGNC:4471]
NPB	neuropeptide B [Source:HGNC Symbol;Acc:HGNC:30099]
GRM8	glutamate metabotropic receptor 8 [Source:HGNC Symbol;Acc:HGNC:4600]
HTR1B	5-hydroxytryptamine receptor 1B [Source:HGNC Symbol;Acc:HGNC:5287]
BDKRB2	bradykinin receptor B2 [Source:HGNC Symbol;Acc:HGNC:1030]
GRM3	glutamate metabotropic receptor 3 [Source:HGNC Symbol;Acc:HGNC:4595]
TAS2R8	taste 2 receptor member 8 [Source:HGNC Symbol;Acc:HGNC:14915]
NPY2R	neuropeptide Y receptor Y2 [Source:HGNC Symbol;Acc:HGNC:7957]
RXFP3	relaxin family peptide receptor 3 [Source:HGNC Symbol;Acc:HGNC:24883]
TAS2R1	taste 2 receptor member 1 [Source:HGNC Symbol;Acc:HGNC:14909]
ADORA2A	adenosine A2a receptor [Source:HGNC Symbol;Acc:HGNC:263]
TAS2R5	taste 2 receptor member 5 [Source:HGNC Symbol;Acc:HGNC:14912]
APLNR	apelin receptor [Source:HGNC Symbol;Acc:HGNC:339]
NPBWR2	neuropeptides B and W receptor 2 [Source:HGNC Symbol;Acc:HGNC:4530]
C3AR1	complement C3a receptor 1 [Source:HGNC Symbol;Acc:HGNC:1319]
PNOC	prepronociceptin [Source:HGNC Symbol;Acc:HGNC:9163]
HTR1A	5-hydroxytryptamine receptor 1A [Source:HGNC Symbol;Acc:HGNC:5286]
NMUR1	neuromedin U receptor 1 [Source:HGNC Symbol;Acc:HGNC:4518]
APLN	apelin [Source:HGNC Symbol;Acc:HGNC:16665]
S1PR4	sphingosine-1-phosphate receptor 4 [Source:HGNC Symbol;Acc:HGNC:3170]
GPR18	G protein-coupled receptor 18 [Source:HGNC Symbol;Acc:HGNC:4472]
TRAF2	TNF receptor associated factor 2 [Source:HGNC Symbol;Acc:HGNC:12032]
ADCY3	adenylate cyclase 3 [Source:HGNC Symbol;Acc:HGNC:234]
AGTR2	angiotensin II receptor type 2 [Source:HGNC Symbol;Acc:HGNC:338]
DRD4	dopamine receptor D4 [Source:HGNC Symbol;Acc:HGNC:3025]
TAS2R9	taste 2 receptor member 9 [Source:HGNC Symbol;Acc:HGNC:14917]
P2RY12	purinergic receptor P2Y12 [Source:HGNC Symbol;Acc:HGNC:18124]
LPAR1	lysophosphatidic acid receptor 1 [Source:HGNC Symbol;Acc:HGNC:3166]
BIRC2	baculoviral IAP repeat containing 2 [Source:HGNC Symbol;Acc:HGNC:590]
AGTR1	angiotensin II receptor type 1 [Source:HGNC Symbol;Acc:HGNC:336]
HCAR1	hydroxycarboxylic acid receptor 1 [Source:HGNC Symbol;Acc:HGNC:4532]
SGTB	small glutamine rich tetratricopeptide repeat containing beta [Source:HGNC Symbol;Acc:HGNC:23567]
CUX1	cut like homeobox 1 [Source:HGNC Symbol;Acc:HGNC:2557]
UBIAD1	UbiA prenyltransferase domain containing 1 [Source:HGNC Symbol;Acc:HGNC:30791]
CFTR	CF transmembrane conductance regulator [Source:HGNC Symbol;Acc:HGNC:1884]
IGFBP7	insulin like growth factor binding protein 7 [Source:HGNC Symbol;Acc:HGNC:5476]
TMEM237	transmembrane protein 237 [Source:HGNC Symbol;Acc:HGNC:14432]
SLC35C2	solute carrier family 35 member C2 [Source:HGNC Symbol;Acc:HGNC:17117]
GJB1	gap junction protein beta 1 [Source:HGNC Symbol;Acc:HGNC:4283]
HGS	hepatocyte growth factor-regulated tyrosine kinase substrate [Source:HGNC Symbol;Acc:HGNC:4897]
HEY2	hes related family bHLH transcription factor with YRPW motif 2 [Source:HGNC Symbol;Acc:HGNC:4881]
GTF3A	general transcription factor IIIA [Source:HGNC Symbol;Acc:HGNC:4662]
YBX3	Y-box binding protein 3 [Source:HGNC Symbol;Acc:HGNC:2428]
RAC1	Rac family small GTPase 1 [Source:HGNC Symbol;Acc:HGNC:9801]
HNRNPD	heterogeneous nuclear ribonucleoprotein D [Source:HGNC Symbol;Acc:HGNC:5036]
ESRRA	estrogen related receptor alpha [Source:HGNC Symbol;Acc:HGNC:3471]
ELAVL1	ELAV like RNA binding protein 1 [Source:HGNC Symbol;Acc:HGNC:3312]
SH2D2A	SH2 domain containing 2A [Source:HGNC Symbol;Acc:HGNC:10821]
IFNA7	interferon alpha 7 [Source:HGNC Symbol;Acc:HGNC:5428]
ACTBL2	actin beta like 2 [Source:HGNC Symbol;Acc:HGNC:17780]
NCBP3	nuclear cap binding subunit 3 [Source:HGNC Symbol;Acc:HGNC:24612]
NEDD4	NEDD4 E3 ubiquitin protein ligase [Source:HGNC Symbol;Acc:HGNC:7727]
DLX4	distal-less homeobox 4 [Source:HGNC Symbol;Acc:HGNC:2917]
VPS35	VPS35 retromer complex component [Source:HGNC Symbol;Acc:HGNC:13487]
CBX4	chromobox 4 [Source:HGNC Symbol;Acc:HGNC:1554]
OSR1	odd-skipped related transcription factor 1 [Source:HGNC Symbol;Acc:HGNC:8111]
HNRNPL	heterogeneous nuclear ribonucleoprotein L [Source:HGNC Symbol;Acc:HGNC:5045]
PRRG4	proline rich and Gla domain 4 [Source:HGNC Symbol;Acc:HGNC:30799]
RORC	RAR related orphan receptor C [Source:HGNC Symbol;Acc:HGNC:10260]
POLA1	DNA polymerase alpha 1, catalytic subunit [Source:HGNC Symbol;Acc:HGNC:9173]
SALL1	spalt like transcription factor 1 [Source:HGNC Symbol;Acc:HGNC:10524]
U2AF1	U2 small nuclear RNA auxiliary factor 1 [Source:HGNC Symbol;Acc:HGNC:12453]
NR4A3	nuclear receptor subfamily 4 group A member 3 [Source:HGNC Symbol;Acc:HGNC:7982]
PTPRZ1	protein tyrosine phosphatase receptor type Z1 [Source:HGNC Symbol;Acc:HGNC:9685]
ENO1	enolase 1 [Source:HGNC Symbol;Acc:HGNC:3350]
MAP3K13	mitogen-activated protein kinase kinase kinase 13 [Source:HGNC Symbol;Acc:HGNC:6852]
CD2AP	CD2 associated protein [Source:HGNC Symbol;Acc:HGNC:14258]
RNF139	ring finger protein 139 [Source:HGNC Symbol;Acc:HGNC:17023]
MLXIP	MLX interacting protein [Source:HGNC Symbol;Acc:HGNC:17055]
CRYAB	crystallin alpha B [Source:HGNC Symbol;Acc:HGNC:2389]
NEUROD1	neuronal differentiation 1 [Source:HGNC Symbol;Acc:HGNC:7762]
SMAD5	SMAD family member 5 [Source:HGNC Symbol;Acc:HGNC:6771]
BHLHE41	basic helix-loop-helix family member e41 [Source:HGNC Symbol;Acc:HGNC:16617]
PHF5A	PHD finger protein 5A [Source:HGNC Symbol;Acc:HGNC:18000]
MEF2A	myocyte enhancer factor 2A [Source:HGNC Symbol;Acc:HGNC:6993]
ZKSCAN3	zinc finger with KRAB and SCAN domains 3 [Source:HGNC Symbol;Acc:HGNC:13853]
HIF3A	hypoxia inducible factor 3 subunit alpha [Source:HGNC Symbol;Acc:HGNC:15825]
ACTA1	actin alpha 1, skeletal muscle [Source:HGNC Symbol;Acc:HGNC:129]
PEG3	paternally expressed 3 [Source:HGNC Symbol;Acc:HGNC:8826]
ZNF160	zinc finger protein 160 [Source:HGNC Symbol;Acc:HGNC:12948]
SSRP1	structure specific recognition protein 1 [Source:HGNC Symbol;Acc:HGNC:11327]
SHB	SH2 domain containing adaptor protein B [Source:HGNC Symbol;Acc:HGNC:10838]
ELK3	ETS transcription factor ELK3 [Source:HGNC Symbol;Acc:HGNC:3325]
ZKSCAN7	zinc finger with KRAB and SCAN domains 7 [Source:HGNC Symbol;Acc:HGNC:12955]
ZNF91	zinc finger protein 91 [Source:HGNC Symbol;Acc:HGNC:13166]
THRA	thyroid hormone receptor alpha [Source:HGNC Symbol;Acc:HGNC:11796]
NR1H2	nuclear receptor subfamily 1 group H member 2 [Source:HGNC Symbol;Acc:HGNC:7965]
TBXT	T-box transcription factor T [Source:HGNC Symbol;Acc:HGNC:11515]
TFE3	transcription factor binding to IGHM enhancer 3 [Source:HGNC Symbol;Acc:HGNC:11752]
NCOA1	nuclear receptor coactivator 1 [Source:HGNC Symbol;Acc:HGNC:7668]
SHOX	short stature homeobox [Source:HGNC Symbol;Acc:HGNC:10853]
SP7	Sp7 transcription factor [Source:HGNC Symbol;Acc:HGNC:17321]
TEAD1	TEA domain transcription factor 1 [Source:HGNC Symbol;Acc:HGNC:11714]
HHEX	hematopoietically expressed homeobox [Source:HGNC Symbol;Acc:HGNC:4901]
E2F7	E2F transcription factor 7 [Source:HGNC Symbol;Acc:HGNC:23820]
E2F8	E2F transcription factor 8 [Source:HGNC Symbol;Acc:HGNC:24727]
KAT7	lysine acetyltransferase 7 [Source:HGNC Symbol;Acc:HGNC:17016]
PAX6	paired box 6 [Source:HGNC Symbol;Acc:HGNC:8620]
TNXB	tenascin XB [Source:HGNC Symbol;Acc:HGNC:11976]
TRPS1	transcriptional repressor GATA binding 1 [Source:HGNC Symbol;Acc:HGNC:12340]
PRRX1	paired related homeobox 1 [Source:HGNC Symbol;Acc:HGNC:9142]
NR2E1	nuclear receptor subfamily 2 group E member 1 [Source:HGNC Symbol;Acc:HGNC:7973]
DNMT3A	DNA methyltransferase 3 alpha [Source:HGNC Symbol;Acc:HGNC:2978]
ARNTL	aryl hydrocarbon receptor nuclear translocator like [Source:HGNC Symbol;Acc:HGNC:701]
NFATC4	nuclear factor of activated T cells 4 [Source:HGNC Symbol;Acc:HGNC:7778]
ID1	inhibitor of DNA binding 1, HLH protein [Source:HGNC Symbol;Acc:HGNC:5360]
IRF2	interferon regulatory factor 2 [Source:HGNC Symbol;Acc:HGNC:6117]
NCOR2	nuclear receptor corepressor 2 [Source:HGNC Symbol;Acc:HGNC:7673]
BCL11A	BAF chromatin remodeling complex subunit BCL11A [Source:HGNC Symbol;Acc:HGNC:13221]
DYM	dymeclin [Source:HGNC Symbol;Acc:HGNC:21317]
NUDCD1	NudC domain containing 1 [Source:HGNC Symbol;Acc:HGNC:24306]
DAPK3	death associated protein kinase 3 [Source:HGNC Symbol;Acc:HGNC:2676]
NHLH2	nescient helix-loop-helix 2 [Source:HGNC Symbol;Acc:HGNC:7818]
WRAP73	WD repeat containing, antisense to TP73 [Source:HGNC Symbol;Acc:HGNC:12759]
KIF27	kinesin family member 27 [Source:HGNC Symbol;Acc:HGNC:18632]
AHSP	alpha hemoglobin stabilizing protein [Source:HGNC Symbol;Acc:HGNC:18075]
RBM8A	RNA binding motif protein 8A [Source:HGNC Symbol;Acc:HGNC:9905]
CDC5L	cell division cycle 5 like [Source:HGNC Symbol;Acc:HGNC:1743]
CNTF	ciliary neurotrophic factor [Source:HGNC Symbol;Acc:HGNC:2169]
FLG	filaggrin [Source:HGNC Symbol;Acc:HGNC:3748]
HSCB	HscB mitochondrial iron-sulfur cluster cochaperone [Source:HGNC Symbol;Acc:HGNC:28913]
LRRFIP2	LRR binding FLII interacting protein 2 [Source:HGNC Symbol;Acc:HGNC:6703]
KPNA1	karyopherin subunit alpha 1 [Source:HGNC Symbol;Acc:HGNC:6394]
STING1	stimulator of interferon response cGAMP interactor 1 [Source:HGNC Symbol;Acc:HGNC:27962]
ATAD3A	ATPase family AAA domain containing 3A [Source:HGNC Symbol;Acc:HGNC:25567]
SLC9A3	solute carrier family 9 member A3 [Source:HGNC Symbol;Acc:HGNC:11073]
SYNJ2BP	synaptojanin 2 binding protein [Source:HGNC Symbol;Acc:HGNC:18955]
VPS39	VPS39 subunit of HOPS complex [Source:HGNC Symbol;Acc:HGNC:20593]
CORO1A	coronin 1A [Source:HGNC Symbol;Acc:HGNC:2252]
DDR1	discoidin domain receptor tyrosine kinase 1 [Source:HGNC Symbol;Acc:HGNC:2730]
WDFY3	WD repeat and FYVE domain containing 3 [Source:HGNC Symbol;Acc:HGNC:20751]
SOX1	SRY-box transcription factor 1 [Source:HGNC Symbol;Acc:HGNC:11189]
MECOM	MDS1 and EVI1 complex locus [Source:HGNC Symbol;Acc:HGNC:3498]
CTR9	CTR9 homolog, Paf1/RNA polymerase II complex component [Source:HGNC Symbol;Acc:HGNC:16850]
SLC40A1	solute carrier family 40 member 1 [Source:HGNC Symbol;Acc:HGNC:10909]
FAM117B	family with sequence similarity 117 member B [Source:HGNC Symbol;Acc:HGNC:14440]
OCIAD1	OCIA domain containing 1 [Source:HGNC Symbol;Acc:HGNC:16074]
TASOR2	transcription activation suppressor family member 2 [Source:HGNC Symbol;Acc:HGNC:23484]
TRIP10	thyroid hormone receptor interactor 10 [Source:HGNC Symbol;Acc:HGNC:12304]
ZDHHC5	zinc finger DHHC-type palmitoyltransferase 5 [Source:HGNC Symbol;Acc:HGNC:18472]
HES5	hes family bHLH transcription factor 5 [Source:HGNC Symbol;Acc:HGNC:19764]
SRRT	serrate, RNA effector molecule [Source:HGNC Symbol;Acc:HGNC:24101]
DTNA	dystrobrevin alpha [Source:HGNC Symbol;Acc:HGNC:3057]
BRD4	bromodomain containing 4 [Source:HGNC Symbol;Acc:HGNC:13575]
ZNF281	zinc finger protein 281 [Source:HGNC Symbol;Acc:HGNC:13075]
PAG1	phosphoprotein membrane anchor with glycosphingolipid microdomains 1 [Source:HGNC Symbol;Acc:HGNC:30043]
CSF2RB	colony stimulating factor 2 receptor subunit beta [Source:HGNC Symbol;Acc:HGNC:2436]
GLRA1	glycine receptor alpha 1 [Source:HGNC Symbol;Acc:HGNC:4326]
HESX1	HESX homeobox 1 [Source:HGNC Symbol;Acc:HGNC:4877]
CCDC87	coiled-coil domain containing 87 [Source:HGNC Symbol;Acc:HGNC:25579]
CNTRL	centriolin [Source:HGNC Symbol;Acc:HGNC:1858]
IL12A	interleukin 12A [Source:HGNC Symbol;Acc:HGNC:5969]
BRWD1	bromodomain and WD repeat domain containing 1 [Source:HGNC Symbol;Acc:HGNC:12760]
PTPN1	protein tyrosine phosphatase non-receptor type 1 [Source:HGNC Symbol;Acc:HGNC:9642]
TM4SF19	transmembrane 4 L six family member 19 [Source:HGNC Symbol;Acc:HGNC:25167]
PIK3R3	phosphoinositide-3-kinase regulatory subunit 3 [Source:HGNC Symbol;Acc:HGNC:8981]
GADD45GIP1	GADD45G interacting protein 1 [Source:HGNC Symbol;Acc:HGNC:29996]
GSTCD	glutathione S-transferase C-terminal domain containing [Source:HGNC Symbol;Acc:HGNC:25806]
PAQR7	progestin and adipoQ receptor family member 7 [Source:HGNC Symbol;Acc:HGNC:23146]
PELP1	proline, glutamate and leucine rich protein 1 [Source:HGNC Symbol;Acc:HGNC:30134]
PTPRT	protein tyrosine phosphatase receptor type T [Source:HGNC Symbol;Acc:HGNC:9682]
NUFIP2	nuclear FMR1 interacting protein 2 [Source:HGNC Symbol;Acc:HGNC:17634]
AP3B1	adaptor related protein complex 3 subunit beta 1 [Source:HGNC Symbol;Acc:HGNC:566]
IL1RAP	interleukin 1 receptor accessory protein [Source:HGNC Symbol;Acc:HGNC:5995]
ZNF467	zinc finger protein 467 [Source:HGNC Symbol;Acc:HGNC:23154]
ZNF829	zinc finger protein 829 [Source:HGNC Symbol;Acc:HGNC:34032]
LASP1	LIM and SH3 protein 1 [Source:HGNC Symbol;Acc:HGNC:6513]
TRIM59	tripartite motif containing 59 [Source:HGNC Symbol;Acc:HGNC:30834]
FGFR1OP2	FGFR1 oncogene partner 2 [Source:HGNC Symbol;Acc:HGNC:23098]
KRTAP10-7	keratin associated protein 10-7 [Source:HGNC Symbol;Acc:HGNC:22970]
GH2	growth hormone 2 [Source:HGNC Symbol;Acc:HGNC:4262]
PRLR	prolactin receptor [Source:HGNC Symbol;Acc:HGNC:9446]
CA8	carbonic anhydrase 8 [Source:HGNC Symbol;Acc:HGNC:1382]
PTPRD	protein tyrosine phosphatase receptor type D [Source:HGNC Symbol;Acc:HGNC:9668]
BMPR2	bone morphogenetic protein receptor type 2 [Source:HGNC Symbol;Acc:HGNC:1078]
LOXL3	lysyl oxidase like 3 [Source:HGNC Symbol;Acc:HGNC:13869]
ECHS1	enoyl-CoA hydratase, short chain 1 [Source:HGNC Symbol;Acc:HGNC:3151]
HOXC11	homeobox C11 [Source:HGNC Symbol;Acc:HGNC:5123]
ERRFI1	ERBB receptor feedback inhibitor 1 [Source:HGNC Symbol;Acc:HGNC:18185]
LPIN1	lipin 1 [Source:HGNC Symbol;Acc:HGNC:13345]
DOK2	docking protein 2 [Source:HGNC Symbol;Acc:HGNC:2991]
DAXX	death domain associated protein [Source:HGNC Symbol;Acc:HGNC:2681]
HBG1	hemoglobin subunit gamma 1 [Source:HGNC Symbol;Acc:HGNC:4831]
GHR	growth hormone receptor [Source:HGNC Symbol;Acc:HGNC:4263]
ARL2BP	ADP ribosylation factor like GTPase 2 binding protein [Source:HGNC Symbol;Acc:HGNC:17146]
CDK15	cyclin dependent kinase 15 [Source:HGNC Symbol;Acc:HGNC:14434]
ELP2	elongator acetyltransferase complex subunit 2 [Source:HGNC Symbol;Acc:HGNC:18248]
TMF1	TATA element modulatory factor 1 [Source:HGNC Symbol;Acc:HGNC:11870]
CDK5R1	cyclin dependent kinase 5 regulatory subunit 1 [Source:HGNC Symbol;Acc:HGNC:1775]
HDAC8	histone deacetylase 8 [Source:HGNC Symbol;Acc:HGNC:13315]
TSHR	thyroid stimulating hormone receptor [Source:HGNC Symbol;Acc:HGNC:12373]
BMF	Bcl2 modifying factor [Source:HGNC Symbol;Acc:HGNC:24132]
PSMG3	proteasome assembly chaperone 3 [Source:HGNC Symbol;Acc:HGNC:22420]
ISL1	ISL LIM homeobox 1 [Source:HGNC Symbol;Acc:HGNC:6132]
RNLS	renalase, FAD dependent amine oxidase [Source:HGNC Symbol;Acc:HGNC:25641]
FSCN1	fascin actin-bundling protein 1 [Source:HGNC Symbol;Acc:HGNC:11148]
LUC7L2	LUC7 like 2, pre-mRNA splicing factor [Source:HGNC Symbol;Acc:HGNC:21608]
FAM220A	family with sequence similarity 220 member A [Source:HGNC Symbol;Acc:HGNC:22422]
KPNA6	karyopherin subunit alpha 6 [Source:HGNC Symbol;Acc:HGNC:6399]
EBI3	Epstein-Barr virus induced 3 [Source:HGNC Symbol;Acc:HGNC:3129]
INPP5F	inositol polyphosphate-5-phosphatase F [Source:HGNC Symbol;Acc:HGNC:17054]
PRKCG	protein kinase C gamma [Source:HGNC Symbol;Acc:HGNC:9402]
AMBP	alpha-1-microglobulin/bikunin precursor [Source:HGNC Symbol;Acc:HGNC:453]
FZD2	frizzled class receptor 2 [Source:HGNC Symbol;Acc:HGNC:4040]
CHTF18	chromosome transmission fidelity factor 18 [Source:HGNC Symbol;Acc:HGNC:18435]
LMO4	LIM domain only 4 [Source:HGNC Symbol;Acc:HGNC:6644]
CAPN1	calpain 1 [Source:HGNC Symbol;Acc:HGNC:1476]
PNP	purine nucleoside phosphorylase [Source:HGNC Symbol;Acc:HGNC:7892]
SUMO4	small ubiquitin like modifier 4 [Source:HGNC Symbol;Acc:HGNC:21181]
NFIX	nuclear factor I X [Source:HGNC Symbol;Acc:HGNC:7788]
NMI	N-myc and STAT interactor [Source:HGNC Symbol;Acc:HGNC:7854]
IFITM3	interferon induced transmembrane protein 3 [Source:HGNC Symbol;Acc:HGNC:5414]
NXT2	nuclear transport factor 2 like export factor 2 [Source:HGNC Symbol;Acc:HGNC:18151]
SLC25A5	solute carrier family 25 member 5 [Source:HGNC Symbol;Acc:HGNC:10991]
IL27	interleukin 27 [Source:HGNC Symbol;Acc:HGNC:19157]
TNFRSF11A	TNF receptor superfamily member 11a [Source:HGNC Symbol;Acc:HGNC:11908]
TBCC	tubulin folding cofactor C [Source:HGNC Symbol;Acc:HGNC:11580]
SOCS7	suppressor of cytokine signaling 7 [Source:HGNC Symbol;Acc:HGNC:29846]
IL2RB	interleukin 2 receptor subunit beta [Source:HGNC Symbol;Acc:HGNC:6009]
RAD50	RAD50 double strand break repair protein [Source:HGNC Symbol;Acc:HGNC:9816]
UBE2I	ubiquitin conjugating enzyme E2 I [Source:HGNC Symbol;Acc:HGNC:12485]
STMN3	stathmin 3 [Source:HGNC Symbol;Acc:HGNC:15926]
[truncated: 2,466 more rows]
