# Supplementary material for: Suboptimal Responses to Anti-VEGF in Retinal Neurovascular Diseases: Linking Aging and Alternative Angioinflammatory Pathways
Source: Invest Ophthalmol Vis Sci. 2026 May 4;67(5):4. doi: 10.1167/iovs.67.5.4 (PMC13164572; doi:10.1167/iovs.67.5.4)
Supplement: Supplement 3 [file iovs-67-5-4_s003.xlsx]

## Sheet: Sheet1
Supplementary Table S2: Age- Related Macular Degeneration - Related Final Gene List
TIMP1	TIMP metallopeptidase inhibitor 1 [Source:HGNC Symbol;Acc:HGNC:11820]
ASPRV1	aspartic peptidase retroviral like 1 [Source:HGNC Symbol;Acc:HGNC:26321]
LAMP2	lysosomal associated membrane protein 2 [Source:HGNC Symbol;Acc:HGNC:6501]
HSP90B1	heat shock protein 90 beta family member 1 [Source:HGNC Symbol;Acc:HGNC:12028]
CPVL	carboxypeptidase vitellogenic like [Source:HGNC Symbol;Acc:HGNC:14399]
YWHAG	tyrosine 3-monooxygenase/tryptophan 5-monooxygenase activation protein gamma [Source:HGNC Symbol;Acc:HGNC:12852]
WNT2B	Wnt family member 2B [Source:HGNC Symbol;Acc:HGNC:12781]
ELN	elastin [Source:HGNC Symbol;Acc:HGNC:3327]
PTPRM	protein tyrosine phosphatase receptor type M [Source:HGNC Symbol;Acc:HGNC:9675]
CXCL14	C-X-C motif chemokine ligand 14 [Source:HGNC Symbol;Acc:HGNC:10640]
PTPRG	protein tyrosine phosphatase receptor type G [Source:HGNC Symbol;Acc:HGNC:9671]
MYLK	myosin light chain kinase [Source:HGNC Symbol;Acc:HGNC:7590]
SMPD3	sphingomyelin phosphodiesterase 3 [Source:HGNC Symbol;Acc:HGNC:14240]
RIMS1	regulating synaptic membrane exocytosis 1 [Source:HGNC Symbol;Acc:HGNC:17282]
ADAMTS5	ADAM metallopeptidase with thrombospondin type 1 motif 5 [Source:HGNC Symbol;Acc:HGNC:221]
IMMP2L	inner mitochondrial membrane peptidase subunit 2 [Source:HGNC Symbol;Acc:HGNC:14598]
CDH1	cadherin 1 [Source:HGNC Symbol;Acc:HGNC:1748]
ITGB8	integrin subunit beta 8 [Source:HGNC Symbol;Acc:HGNC:6163]
PLCE1	phospholipase C epsilon 1 [Source:HGNC Symbol;Acc:HGNC:17175]
SOX8	SRY-box transcription factor 8 [Source:HGNC Symbol;Acc:HGNC:11203]
SOX5	SRY-box transcription factor 5 [Source:HGNC Symbol;Acc:HGNC:11201]
NANOS1	nanos C2HC-type zinc finger 1 [Source:HGNC Symbol;Acc:HGNC:23044]
PDGFRB	platelet derived growth factor receptor beta [Source:HGNC Symbol;Acc:HGNC:8804]
EDN2	endothelin 2 [Source:HGNC Symbol;Acc:HGNC:3177]
UNC5B	unc-5 netrin receptor B [Source:HGNC Symbol;Acc:HGNC:12568]
HEG1	heart development protein with EGF like domains 1 [Source:HGNC Symbol;Acc:HGNC:29227]
NOG	noggin [Source:HGNC Symbol;Acc:HGNC:7866]
APLP1	amyloid beta precursor like protein 1 [Source:HGNC Symbol;Acc:HGNC:597]
KAZN	kazrin, periplakin interacting protein [Source:HGNC Symbol;Acc:HGNC:29173]
MYO7A	myosin VIIA [Source:HGNC Symbol;Acc:HGNC:7606]
ANK3	ankyrin 3 [Source:HGNC Symbol;Acc:HGNC:494]
KCNAB2	potassium voltage-gated channel subfamily A regulatory beta subunit 2 [Source:HGNC Symbol;Acc:HGNC:6229]
GAB2	GRB2 associated binding protein 2 [Source:HGNC Symbol;Acc:HGNC:14458]
SEPTIN4 (SEPT4)	septin 4 [Source:HGNC Symbol;Acc:HGNC:9165]
MTSS1	MTSS I-BAR domain containing 1 [Source:HGNC Symbol;Acc:HGNC:20443]
MAG	myelin associated glycoprotein [Source:HGNC Symbol;Acc:HGNC:6783]
MAF	MAF bZIP transcription factor [Source:HGNC Symbol;Acc:HGNC:6776]
MFRP	membrane frizzled-related protein [Source:HGNC Symbol;Acc:HGNC:18121]
COL4A1	collagen type IV alpha 1 chain [Source:HGNC Symbol;Acc:HGNC:2202]
COL4A4	collagen type IV alpha 4 chain [Source:HGNC Symbol;Acc:HGNC:2206]
COL4A3	collagen type IV alpha 3 chain [Source:HGNC Symbol;Acc:HGNC:2204]
ANOS1	anosmin 1 [Source:HGNC Symbol;Acc:HGNC:6211]
COL8A2	collagen type VIII alpha 2 chain [Source:HGNC Symbol;Acc:HGNC:2216]
COL8A1	collagen type VIII alpha 1 chain [Source:HGNC Symbol;Acc:HGNC:2215]
UTRN	utrophin [Source:HGNC Symbol;Acc:HGNC:12635]
GPM6A	glycoprotein M6A [Source:HGNC Symbol;Acc:HGNC:4460]
KRT80	keratin 80 [Source:HGNC Symbol;Acc:HGNC:27056]
MAOB	monoamine oxidase B [Source:HGNC Symbol;Acc:HGNC:6834]
LAMA2	laminin subunit alpha 2 [Source:HGNC Symbol;Acc:HGNC:6482]
COL11A1	collagen type XI alpha 1 chain [Source:HGNC Symbol;Acc:HGNC:2186]
ABCB5	ATP binding cassette subfamily B member 5 [Source:HGNC Symbol;Acc:HGNC:46]
SEMA3B	semaphorin 3B [Source:HGNC Symbol;Acc:HGNC:10724]
LRP2	LDL receptor related protein 2 [Source:HGNC Symbol;Acc:HGNC:6694]
TRPM1	transient receptor potential cation channel subfamily M member 1 [Source:HGNC Symbol;Acc:HGNC:7146]
RELN	reelin [Source:HGNC Symbol;Acc:HGNC:9957]
GPNMB	glycoprotein nmb [Source:HGNC Symbol;Acc:HGNC:4462]
CUX1	cut like homeobox 1 [Source:HGNC Symbol;Acc:HGNC:2557]
PTPRZ1	protein tyrosine phosphatase receptor type Z1 [Source:HGNC Symbol;Acc:HGNC:9685]
FLRT3	fibronectin leucine rich transmembrane protein 3 [Source:HGNC Symbol;Acc:HGNC:3762]
ERBB4	erb-b2 receptor tyrosine kinase 4 [Source:HGNC Symbol;Acc:HGNC:3432]
RDH10	retinol dehydrogenase 10 [Source:HGNC Symbol;Acc:HGNC:19975]
HSD17B2	hydroxysteroid 17-beta dehydrogenase 2 [Source:HGNC Symbol;Acc:HGNC:5211]
PRDM16	PR/SET domain 16 [Source:HGNC Symbol;Acc:HGNC:14000]
CCL2	C-C motif chemokine ligand 2 [Source:HGNC Symbol;Acc:HGNC:10618]
SLITRK5	SLIT and NTRK like family member 5 [Source:HGNC Symbol;Acc:HGNC:20295]
DMD	dystrophin [Source:HGNC Symbol;Acc:HGNC:2928]
SLIT3	slit guidance ligand 3 [Source:HGNC Symbol;Acc:HGNC:11087]
OTX2	orthodenticle homeobox 2 [Source:HGNC Symbol;Acc:HGNC:8522]
FZD1	frizzled class receptor 1 [Source:HGNC Symbol;Acc:HGNC:4038]
ARNT2	aryl hydrocarbon receptor nuclear translocator 2 [Source:HGNC Symbol;Acc:HGNC:16876]
RARRES2	retinoic acid receptor responder 2 [Source:HGNC Symbol;Acc:HGNC:9868]
SORBS2	sorbin and SH3 domain containing 2 [Source:HGNC Symbol;Acc:HGNC:24098]
INHBB	inhibin subunit beta B [Source:HGNC Symbol;Acc:HGNC:6067]
TYR	tyrosinase [Source:HGNC Symbol;Acc:HGNC:12442]
SULF1	sulfatase 1 [Source:HGNC Symbol;Acc:HGNC:20391]
RPE65	retinoid isomerohydrolase RPE65 [Source:HGNC Symbol;Acc:HGNC:10294]
BMP6	bone morphogenetic protein 6 [Source:HGNC Symbol;Acc:HGNC:1073]
PTPRD	protein tyrosine phosphatase receptor type D [Source:HGNC Symbol;Acc:HGNC:9668]
BMP4	bone morphogenetic protein 4 [Source:HGNC Symbol;Acc:HGNC:1071]
SDK1	sidekick cell adhesion molecule 1 [Source:HGNC Symbol;Acc:HGNC:19307]
KIF26A	kinesin family member 26A [Source:HGNC Symbol;Acc:HGNC:20226]
LHX2	LIM homeobox 2 [Source:HGNC Symbol;Acc:HGNC:6594]
FGF18	fibroblast growth factor 18 [Source:HGNC Symbol;Acc:HGNC:3674]
COL9A3	collagen type IX alpha 3 chain [Source:HGNC Symbol;Acc:HGNC:2219]
COL9A2	collagen type IX alpha 2 chain [Source:HGNC Symbol;Acc:HGNC:2218]
CDO1	cysteine dioxygenase type 1 [Source:HGNC Symbol;Acc:HGNC:1795]
FGFR3	fibroblast growth factor receptor 3 [Source:HGNC Symbol;Acc:HGNC:3690]
ADGRL3	adhesion G protein-coupled receptor L3 [Source:HGNC Symbol;Acc:HGNC:20974]
MMP2	matrix metallopeptidase 2 [Source:HGNC Symbol;Acc:HGNC:7166]
CTSB	cathepsin B [Source:HGNC Symbol;Acc:HGNC:2527]
PGLYRP1	peptidoglycan recognition protein 1 [Source:HGNC Symbol;Acc:HGNC:8904]
MITF	melanocyte inducing transcription factor [Source:HGNC Symbol;Acc:HGNC:7105]
MID1	midline 1 [Source:HGNC Symbol;Acc:HGNC:7095]
SFRP5	secreted frizzled related protein 5 [Source:HGNC Symbol;Acc:HGNC:10779]
LAMA3	laminin subunit alpha 3 [Source:HGNC Symbol;Acc:HGNC:6483]
MASP2	mannan binding lectin serine peptidase 2 [Source:HGNC Symbol;Acc:HGNC:6902]
CHI3L1	chitinase 3 like 1 [Source:HGNC Symbol;Acc:HGNC:1932]
CLSTN2	calsyntenin 2 [Source:HGNC Symbol;Acc:HGNC:17448]
COL14A1	collagen type XIV alpha 1 chain [Source:HGNC Symbol;Acc:HGNC:2191]
NID2	nidogen 2 [Source:HGNC Symbol;Acc:HGNC:13389]
CADM4	cell adhesion molecule 4 [Source:HGNC Symbol;Acc:HGNC:30825]
PCDH7	protocadherin 7 [Source:HGNC Symbol;Acc:HGNC:8659]
ATP1B1	ATPase Na+/K+ transporting subunit beta 1 [Source:HGNC Symbol;Acc:HGNC:804]
PLEKHA7	pleckstrin homology domain containing A7 [Source:HGNC Symbol;Acc:HGNC:27049]
ACE2	angiotensin I converting enzyme 2 [Source:HGNC Symbol;Acc:HGNC:13557]
CLDN19	claudin 19 [Source:HGNC Symbol;Acc:HGNC:2040]
CDH19	cadherin 19 [Source:HGNC Symbol;Acc:HGNC:1758]
PARK7	Parkinsonism associated deglycase [Source:HGNC Symbol;Acc:HGNC:16369]
PGAM2	phosphoglycerate mutase 2 [Source:HGNC Symbol;Acc:HGNC:8889]
BLMH	bleomycin hydrolase [Source:HGNC Symbol;Acc:HGNC:1059]
PRNP	prion protein [Source:HGNC Symbol;Acc:HGNC:9449]
CCDC80	coiled-coil domain containing 80 [Source:HGNC Symbol;Acc:HGNC:30649]
DAG1	dystroglycan 1 [Source:HGNC Symbol;Acc:HGNC:2666]
PSAP	prosaposin [Source:HGNC Symbol;Acc:HGNC:9498]
CTSZ	cathepsin Z [Source:HGNC Symbol;Acc:HGNC:2547]
SPON1	spondin 1 [Source:HGNC Symbol;Acc:HGNC:11252]
PCSK2	proprotein convertase subtilisin/kexin type 2 [Source:HGNC Symbol;Acc:HGNC:8744]
MFF	mitochondrial fission factor [Source:HGNC Symbol;Acc:HGNC:24858]
ERMN	ermin [Source:HGNC Symbol;Acc:HGNC:29208]
TANC1	tetratricopeptide repeat, ankyrin repeat and coiled-coil containing 1 [Source:HGNC Symbol;Acc:HGNC:29364]
CRISPLD1	cysteine rich secretory protein LCCL domain containing 1 [Source:HGNC Symbol;Acc:HGNC:18206]
ENPP2	ectonucleotide pyrophosphatase/phosphodiesterase 2 [Source:HGNC Symbol;Acc:HGNC:3357]
AGA	aspartylglucosaminidase [Source:HGNC Symbol;Acc:HGNC:318]
RNASE1	ribonuclease A family member 1, pancreatic [Source:HGNC Symbol;Acc:HGNC:10044]
TIMP3	TIMP metallopeptidase inhibitor 3 [Source:HGNC Symbol;Acc:HGNC:11822]
BEST1	bestrophin 1 [Source:HGNC Symbol;Acc:HGNC:12703]
NPC2	NPC intracellular cholesterol transporter 2 [Source:HGNC Symbol;Acc:HGNC:14537]
OR51E2	olfactory receptor family 51 subfamily E member 2 [Source:HGNC Symbol;Acc:HGNC:15195]
ST3GAL4	ST3 beta-galactoside alpha-2,3-sialyltransferase 4 [Source:HGNC Symbol;Acc:HGNC:10864]
FTH1	ferritin heavy chain 1 [Source:HGNC Symbol;Acc:HGNC:3976]
PRKCSH	protein kinase C substrate 80K-H [Source:HGNC Symbol;Acc:HGNC:9411]
SLC7A8	solute carrier family 7 member 8 [Source:HGNC Symbol;Acc:HGNC:11066]
SIRPA	signal regulatory protein alpha [Source:HGNC Symbol;Acc:HGNC:9662]
HABP4	hyaluronan binding protein 4 [Source:HGNC Symbol;Acc:HGNC:17062]
TRPM3	transient receptor potential cation channel subfamily M member 3 [Source:HGNC Symbol;Acc:HGNC:17992]
IVNS1ABP	influenza virus NS1A binding protein [Source:HGNC Symbol;Acc:HGNC:16951]
CYP24A1	cytochrome P450 family 24 subfamily A member 1 [Source:HGNC Symbol;Acc:HGNC:2602]
SEMA3F	semaphorin 3F [Source:HGNC Symbol;Acc:HGNC:10728]
PEBP1	phosphatidylethanolamine binding protein 1 [Source:HGNC Symbol;Acc:HGNC:8630]
SEMA7A	semaphorin 7A (John Milton Hagen blood group) [Source:HGNC Symbol;Acc:HGNC:10741]
SHC1	SHC adaptor protein 1 [Source:HGNC Symbol;Acc:HGNC:10840]
PTPRN	protein tyrosine phosphatase receptor type N [Source:HGNC Symbol;Acc:HGNC:9676]
PXN	paxillin [Source:HGNC Symbol;Acc:HGNC:9718]
FHL2	four and a half LIM domains 2 [Source:HGNC Symbol;Acc:HGNC:3703]
TNC	tenascin C [Source:HGNC Symbol;Acc:HGNC:5318]
PLAT	plasminogen activator, tissue type [Source:HGNC Symbol;Acc:HGNC:9051]
NIBAN2 (FAM129B)	niban apoptosis regulator 2 [Source:HGNC Symbol;Acc:HGNC:25282]
ZFP36L1	ZFP36 ring finger protein like 1 [Source:HGNC Symbol;Acc:HGNC:1107]
SLC9A1	solute carrier family 9 member A1 [Source:HGNC Symbol;Acc:HGNC:11071]
TRIM8	tripartite motif containing 8 [Source:HGNC Symbol;Acc:HGNC:15579]
RGS4	regulator of G protein signaling 4 [Source:HGNC Symbol;Acc:HGNC:10000]
ADGRG1	adhesion G protein-coupled receptor G1 [Source:HGNC Symbol;Acc:HGNC:4512]
MT2A	metallothionein 2A [Source:HGNC Symbol;Acc:HGNC:7406]
LGALS1	galectin 1 [Source:HGNC Symbol;Acc:HGNC:6561]
BAG3	BAG cochaperone 3 [Source:HGNC Symbol;Acc:HGNC:939]
PLAU	plasminogen activator, urokinase [Source:HGNC Symbol;Acc:HGNC:9052]
CREB3L1	cAMP responsive element binding protein 3 like 1 [Source:HGNC Symbol;Acc:HGNC:18856]
PSMD2	proteasome 26S subunit, non-ATPase 2 [Source:HGNC Symbol;Acc:HGNC:9559]
STC2	stanniocalcin 2 [Source:HGNC Symbol;Acc:HGNC:11374]
PMAIP1	phorbol-12-myristate-13-acetate-induced protein 1 [Source:HGNC Symbol;Acc:HGNC:9108]
S100A11	S100 calcium binding protein A11 [Source:HGNC Symbol;Acc:HGNC:10488]
TGM2	transglutaminase 2 [Source:HGNC Symbol;Acc:HGNC:11778]
CAV1	caveolin 1 [Source:HGNC Symbol;Acc:HGNC:1527]
PLAUR	plasminogen activator, urokinase receptor [Source:HGNC Symbol;Acc:HGNC:9053]
RGMB	repulsive guidance molecule BMP co-receptor b [Source:HGNC Symbol;Acc:HGNC:26896]
PML	promyelocytic leukemia [Source:HGNC Symbol;Acc:HGNC:9113]
CLDN4	claudin 4 [Source:HGNC Symbol;Acc:HGNC:2046]
TXNIP	thioredoxin interacting protein [Source:HGNC Symbol;Acc:HGNC:16952]
PLP2	proteolipid protein 2 [Source:HGNC Symbol;Acc:HGNC:9087]
SLC29A1	solute carrier family 29 member 1 (Augustine blood group) [Source:HGNC Symbol;Acc:HGNC:11003]
RIN1	Ras and Rab interactor 1 [Source:HGNC Symbol;Acc:HGNC:18749]
CD44	CD44 molecule (Indian blood group) [Source:HGNC Symbol;Acc:HGNC:1681]
SOD1	superoxide dismutase 1 [Source:HGNC Symbol;Acc:HGNC:11179]
SERPINE1	serpin family E member 1 [Source:HGNC Symbol;Acc:HGNC:8583]
DPYSL3	dihydropyrimidinase like 3 [Source:HGNC Symbol;Acc:HGNC:3015]
SPTA1	spectrin alpha, erythrocytic 1 [Source:HGNC Symbol;Acc:HGNC:11272]
TNFAIP2	TNF alpha induced protein 2 [Source:HGNC Symbol;Acc:HGNC:11895]
BASP1	brain abundant membrane attached signal protein 1 [Source:HGNC Symbol;Acc:HGNC:957]
PDLIM7	PDZ and LIM domain 7 [Source:HGNC Symbol;Acc:HGNC:22958]
ADAMTS6	ADAM metallopeptidase with thrombospondin type 1 motif 6 [Source:HGNC Symbol;Acc:HGNC:222]
SMTN	smoothelin [Source:HGNC Symbol;Acc:HGNC:11126]
TGFBI	transforming growth factor beta induced [Source:HGNC Symbol;Acc:HGNC:11771]
ANGPTL4	angiopoietin like 4 [Source:HGNC Symbol;Acc:HGNC:16039]
INA	internexin neuronal intermediate filament protein alpha [Source:HGNC Symbol;Acc:HGNC:6057]
NEU1	neuraminidase 1 [Source:HGNC Symbol;Acc:HGNC:7758]
FXYD5	FXYD domain containing ion transport regulator 5 [Source:HGNC Symbol;Acc:HGNC:4029]
PROCR	protein C receptor [Source:HGNC Symbol;Acc:HGNC:9452]
ALDOC	aldolase, fructose-bisphosphate C [Source:HGNC Symbol;Acc:HGNC:418]
LYPD1	LY6/PLAUR domain containing 1 [Source:HGNC Symbol;Acc:HGNC:28431]
DOK7	docking protein 7 [Source:HGNC Symbol;Acc:HGNC:26594]
B2M	beta-2-microglobulin [Source:HGNC Symbol;Acc:HGNC:914]
IFI30	IFI30 lysosomal thiol reductase [Source:HGNC Symbol;Acc:HGNC:5398]
ALDH1A1	aldehyde dehydrogenase 1 family member A1 [Source:HGNC Symbol;Acc:HGNC:402]
GSR	glutathione-disulfide reductase [Source:HGNC Symbol;Acc:HGNC:4623]
FLT1	fms related receptor tyrosine kinase 1 [Source:HGNC Symbol;Acc:HGNC:3763]
HMGA1	high mobility group AT-hook 1 [Source:HGNC Symbol;Acc:HGNC:5010]
NT5E	5'-nucleotidase ecto [Source:HGNC Symbol;Acc:HGNC:8021]
JPH2	junctophilin 2 [Source:HGNC Symbol;Acc:HGNC:14202]
KCNN2	potassium calcium-activated channel subfamily N member 2 [Source:HGNC Symbol;Acc:HGNC:6291]
AKAP6	A-kinase anchoring protein 6 [Source:HGNC Symbol;Acc:HGNC:376]
CFI	complement factor I [Source:HGNC Symbol;Acc:HGNC:5394]
CNTF	ciliary neurotrophic factor [Source:HGNC Symbol;Acc:HGNC:2169]
OCA2	OCA2 melanosomal transmembrane protein [Source:HGNC Symbol;Acc:HGNC:8101]
MAP2	microtubule associated protein 2 [Source:HGNC Symbol;Acc:HGNC:6839]
FSCN2	fascin actin-bundling protein 2, retinal [Source:HGNC Symbol;Acc:HGNC:3960]
APOC1	apolipoprotein C1 [Source:HGNC Symbol;Acc:HGNC:607]
ALDH1A2	aldehyde dehydrogenase 1 family member A2 [Source:HGNC Symbol;Acc:HGNC:15472]
AIF1	allograft inflammatory factor 1 [Source:HGNC Symbol;Acc:HGNC:352]
SERPINF1	serpin family F member 1 [Source:HGNC Symbol;Acc:HGNC:8824]
CFB	complement factor B [Source:HGNC Symbol;Acc:HGNC:1037]
COL15A1	collagen type XV alpha 1 chain [Source:HGNC Symbol;Acc:HGNC:2192]
CRX	cone-rod homeobox [Source:HGNC Symbol;Acc:HGNC:2383]
TOMM40	translocase of outer mitochondrial membrane 40 [Source:HGNC Symbol;Acc:HGNC:18001]
PDE6B	phosphodiesterase 6B [Source:HGNC Symbol;Acc:HGNC:8786]
ADAMTS9	ADAM metallopeptidase with thrombospondin type 1 motif 9 [Source:HGNC Symbol;Acc:HGNC:13202]
APOC2	apolipoprotein C2 [Source:HGNC Symbol;Acc:HGNC:609]
C2	complement C2 [Source:HGNC Symbol;Acc:HGNC:1248]
CETP	cholesteryl ester transfer protein [Source:HGNC Symbol;Acc:HGNC:1869]
RPGR	retinitis pigmentosa GTPase regulator [Source:HGNC Symbol;Acc:HGNC:10295]
TNFRSF10A	TNF receptor superfamily member 10a [Source:HGNC Symbol;Acc:HGNC:11904]
SKIV2L	Ski2 like RNA helicase [Source:HGNC Symbol;Acc:HGNC:10898]
CST3	cystatin C [Source:HGNC Symbol;Acc:HGNC:2475]
PDE6G	phosphodiesterase 6G [Source:HGNC Symbol;Acc:HGNC:8789]
TJP1	tight junction protein 1 [Source:HGNC Symbol;Acc:HGNC:11827]
SLC16A8	solute carrier family 16 member 8 [Source:HGNC Symbol;Acc:HGNC:16270]
RDH5	retinol dehydrogenase 5 [Source:HGNC Symbol;Acc:HGNC:9940]
VSX2	visual system homeobox 2 [Source:HGNC Symbol;Acc:HGNC:1975]
NECTIN2	nectin cell adhesion molecule 2 [Source:HGNC Symbol;Acc:HGNC:9707]
C9	complement C9 [Source:HGNC Symbol;Acc:HGNC:1358]
ABCA4	ATP binding cassette subfamily A member 4 [Source:HGNC Symbol;Acc:HGNC:34]
KDR	kinase insert domain receptor [Source:HGNC Symbol;Acc:HGNC:6307]
CFH	complement factor H [Source:HGNC Symbol;Acc:HGNC:4883]
ABCA1	ATP binding cassette subfamily A member 1 [Source:HGNC Symbol;Acc:HGNC:29]
CFHR3	complement factor H related 3 [Source:HGNC Symbol;Acc:HGNC:16980]
APOE	apolipoprotein E [Source:HGNC Symbol;Acc:HGNC:613]
B3GLCT	beta 3-glucosyltransferase [Source:HGNC Symbol;Acc:HGNC:20207]
NOTCH4	notch receptor 4 [Source:HGNC Symbol;Acc:HGNC:7884]
LOXL2	lysyl oxidase like 2 [Source:HGNC Symbol;Acc:HGNC:6666]
RHO	rhodopsin [Source:HGNC Symbol;Acc:HGNC:10012]
LIPC	lipase C, hepatic type [Source:HGNC Symbol;Acc:HGNC:6619]
CFHR4	complement factor H related 4 [Source:HGNC Symbol;Acc:HGNC:16979]
EFEMP1	EGF containing fibulin extracellular matrix protein 1 [Source:HGNC Symbol;Acc:HGNC:3218]
CFHR2	complement factor H related 2 [Source:HGNC Symbol;Acc:HGNC:4890]
F13B	coagulation factor XIII B chain [Source:HGNC Symbol;Acc:HGNC:3534]
RLBP1	retinaldehyde binding protein 1 [Source:HGNC Symbol;Acc:HGNC:10024]
ERCC6	ERCC excision repair 6, chromatin remodeling factor [Source:HGNC Symbol;Acc:HGNC:3438]
RAD51B	RAD51 paralog B [Source:HGNC Symbol;Acc:HGNC:9822]
FBLN5	fibulin 5 [Source:HGNC Symbol;Acc:HGNC:3602]
AGER	advanced glycosylation end-product specific receptor [Source:HGNC Symbol;Acc:HGNC:320]
IL1B	interleukin 1 beta [Source:HGNC Symbol;Acc:HGNC:5992]
TNF	tumor necrosis factor [Source:HGNC Symbol;Acc:HGNC:11892]
TSPAN10	tetraspanin 10 [Source:HGNC Symbol;Acc:HGNC:29942]
RRH	retinal pigment epithelium-derived rhodopsin homolog [Source:HGNC Symbol;Acc:HGNC:10450]
ASPM	assembly factor for spindle microtubules [Source:HGNC Symbol;Acc:HGNC:19048]
PLEKHA1	pleckstrin homology domain containing A1 [Source:HGNC Symbol;Acc:HGNC:14335]
ELOVL4	ELOVL fatty acid elongase 4 [Source:HGNC Symbol;Acc:HGNC:14415]
CD34	CD34 molecule [Source:HGNC Symbol;Acc:HGNC:1662]
HTRA1	HtrA serine peptidase 1 [Source:HGNC Symbol;Acc:HGNC:9476]
VEGFB	vascular endothelial growth factor B [Source:HGNC Symbol;Acc:HGNC:12681]
CFHR5	complement factor H related 5 [Source:HGNC Symbol;Acc:HGNC:24668]
TLR4	toll like receptor 4 [Source:HGNC Symbol;Acc:HGNC:11850]
NELFE	negative elongation factor complex member E [Source:HGNC Symbol;Acc:HGNC:13974]
PRPH2	peripherin 2 [Source:HGNC Symbol;Acc:HGNC:9942]
C3	complement C3 [Source:HGNC Symbol;Acc:HGNC:1318]
HERPUD1	homocysteine inducible ER protein with ubiquitin like domain 1 [Source:HGNC Symbol;Acc:HGNC:13744]
LRAT	lecithin retinol acyltransferase [Source:HGNC Symbol;Acc:HGNC:6685]
RELB	RELB proto-oncogene, NF-kB subunit [Source:HGNC Symbol;Acc:HGNC:9956]
CD46	CD46 molecule [Source:HGNC Symbol;Acc:HGNC:6953]
C4B	complement C4B (Chido blood group) [Source:HGNC Symbol;Acc:HGNC:1324]
COL10A1	collagen type X alpha 1 chain [Source:HGNC Symbol;Acc:HGNC:2185]
FILIP1L	filamin A interacting protein 1 like [Source:HGNC Symbol;Acc:HGNC:24589]
PGF	placental growth factor [Source:HGNC Symbol;Acc:HGNC:8893]
MERTK	MER proto-oncogene, tyrosine kinase [Source:HGNC Symbol;Acc:HGNC:7027]
ARMS2	age-related maculopathy susceptibility 2 [Source:HGNC Symbol;Acc:HGNC:32685]
FRK	fyn related Src family tyrosine kinase [Source:HGNC Symbol;Acc:HGNC:3955]
IER3	immediate early response 3 [Source:HGNC Symbol;Acc:HGNC:5392]
FGF2	fibroblast growth factor 2 [Source:HGNC Symbol;Acc:HGNC:3676]
VTN	vitronectin [Source:HGNC Symbol;Acc:HGNC:12724]
CFHR1	complement factor H related 1 [Source:HGNC Symbol;Acc:HGNC:4888]
MMP9	matrix metallopeptidase 9 [Source:HGNC Symbol;Acc:HGNC:7176]
ALB	albumin [Source:HGNC Symbol;Acc:HGNC:399]
ACTB	actin beta [Source:HGNC Symbol;Acc:HGNC:132]
IL6	interleukin 6 [Source:HGNC Symbol;Acc:HGNC:6018]
RCVRN	recoverin [Source:HGNC Symbol;Acc:HGNC:9937]
HMCN1	hemicentin 1 [Source:HGNC Symbol;Acc:HGNC:19194]
KCNT2	potassium sodium-activated channel subfamily T member 2 [Source:HGNC Symbol;Acc:HGNC:18866]
RDH8	retinol dehydrogenase 8 [Source:HGNC Symbol;Acc:HGNC:14423]
NRTN	neurturin [Source:HGNC Symbol;Acc:HGNC:8007]
RAX2	retina and anterior neural fold homeobox 2 [Source:HGNC Symbol;Acc:HGNC:18286]
SYN3	synapsin III [Source:HGNC Symbol;Acc:HGNC:11496]
CX3CR1	C-X3-C motif chemokine receptor 1 [Source:HGNC Symbol;Acc:HGNC:2558]
TGFBR1	transforming growth factor beta receptor 1 [Source:HGNC Symbol;Acc:HGNC:11772]
PLA2G12A	phospholipase A2 group XIIA [Source:HGNC Symbol;Acc:HGNC:18554]
CLPTM1	CLPTM1 regulator of GABA type A receptor forward trafficking [Source:HGNC Symbol;Acc:HGNC:2087]
CNGB3	cyclic nucleotide gated channel subunit beta 3 [Source:HGNC Symbol;Acc:HGNC:2153]
PILRB	paired immunoglobin like type 2 receptor beta [Source:HGNC Symbol;Acc:HGNC:18297]
CXCL8	C-X-C motif chemokine ligand 8 [Source:HGNC Symbol;Acc:HGNC:6025]
USH2A	usherin [Source:HGNC Symbol;Acc:HGNC:12601]
GSTM5	glutathione S-transferase mu 5 [Source:HGNC Symbol;Acc:HGNC:4637]
CLU	clusterin [Source:HGNC Symbol;Acc:HGNC:2095]
NLRP3	NLR family pyrin domain containing 3 [Source:HGNC Symbol;Acc:HGNC:16400]
HIF1A	hypoxia inducible factor 1 subunit alpha [Source:HGNC Symbol;Acc:HGNC:4910]
SQSTM1	sequestosome 1 [Source:HGNC Symbol;Acc:HGNC:11280]
ARR3	arrestin 3 [Source:HGNC Symbol;Acc:HGNC:710]
VEGFD	vascular endothelial growth factor D [Source:HGNC Symbol;Acc:HGNC:3708]
ANGPT2	angiopoietin 2 [Source:HGNC Symbol;Acc:HGNC:485]
RBP3	retinol binding protein 3 [Source:HGNC Symbol;Acc:HGNC:9921]
ANGPT1	angiopoietin 1 [Source:HGNC Symbol;Acc:HGNC:484]
CD59	CD59 molecule (CD59 blood group) [Source:HGNC Symbol;Acc:HGNC:1689]
DEXI	Dexi homolog [Source:HGNC Symbol;Acc:HGNC:13267]
HMOX1	heme oxygenase 1 [Source:HGNC Symbol;Acc:HGNC:5013]
RP1L1	RP1 like 1 [Source:HGNC Symbol;Acc:HGNC:15946]
NR2E3	nuclear receptor subfamily 2 group E member 3 [Source:HGNC Symbol;Acc:HGNC:7974]
VEGFC	vascular endothelial growth factor C [Source:HGNC Symbol;Acc:HGNC:12682]
GAPDH	glyceraldehyde-3-phosphate dehydrogenase [Source:HGNC Symbol;Acc:HGNC:4141]
IMPG1	interphotoreceptor matrix proteoglycan 1 [Source:HGNC Symbol;Acc:HGNC:6055]
EYS	eyes shut homolog [Source:HGNC Symbol;Acc:HGNC:21555]
CASP3	caspase 3 [Source:HGNC Symbol;Acc:HGNC:1504]
PPARGC1A	PPARG coactivator 1 alpha [Source:HGNC Symbol;Acc:HGNC:9237]
KEAP1	kelch like ECH associated protein 1 [Source:HGNC Symbol;Acc:HGNC:23177]
NFE2L2	nuclear factor, erythroid 2 like 2 [Source:HGNC Symbol;Acc:HGNC:7782]
ICAM1	intercellular adhesion molecule 1 [Source:HGNC Symbol;Acc:HGNC:5344]
MAP1LC3B	microtubule associated protein 1 light chain 3 beta [Source:HGNC Symbol;Acc:HGNC:13352]
TPT1	tumor protein, translationally-controlled 1 [Source:HGNC Symbol;Acc:HGNC:12022]
IL18	interleukin 18 [Source:HGNC Symbol;Acc:HGNC:5986]
CDS1	CDP-diacylglycerol synthase 1 [Source:HGNC Symbol;Acc:HGNC:1800]
FN1	fibronectin 1 [Source:HGNC Symbol;Acc:HGNC:3778]
SOD2	superoxide dismutase 2 [Source:HGNC Symbol;Acc:HGNC:11180]
C4A	complement C4A (Rodgers blood group) [Source:HGNC Symbol;Acc:HGNC:1323]
TEK	TEK receptor tyrosine kinase [Source:HGNC Symbol;Acc:HGNC:11724]
CFD	complement factor D [Source:HGNC Symbol;Acc:HGNC:2771]
AKT1	AKT serine/threonine kinase 1 [Source:HGNC Symbol;Acc:HGNC:391]
OR52B4	olfactory receptor family 52 subfamily B member 4 (gene/pseudogene) [Source:HGNC Symbol;Acc:HGNC:15209]
RDH12	retinol dehydrogenase 12 [Source:HGNC Symbol;Acc:HGNC:19977]
TGFB2	transforming growth factor beta 2 [Source:HGNC Symbol;Acc:HGNC:11768]
C1QTNF5	C1q and TNF related 5 [Source:HGNC Symbol;Acc:HGNC:14344]
VEGFA	vascular endothelial growth factor A [Source:HGNC Symbol;Acc:HGNC:12680]
NMNAT1	nicotinamide nucleotide adenylyltransferase 1 [Source:HGNC Symbol;Acc:HGNC:17877]
RAB1A	RAB1A, member RAS oncogene family [Source:HGNC Symbol;Acc:HGNC:9758]
MYC	MYC proto-oncogene, bHLH transcription factor [Source:HGNC Symbol;Acc:HGNC:7553]
NEFM	neurofilament medium [Source:HGNC Symbol;Acc:HGNC:7734]
IRAK1	interleukin 1 receptor associated kinase 1 [Source:HGNC Symbol;Acc:HGNC:6112]
NPM1	nucleophosmin 1 [Source:HGNC Symbol;Acc:HGNC:7910]
IQCB1	IQ motif containing B1 [Source:HGNC Symbol;Acc:HGNC:28949]
UBA52	ubiquitin A-52 residue ribosomal protein fusion product 1 [Source:HGNC Symbol;Acc:HGNC:12458]
VWCE	von Willebrand factor C and EGF domains [Source:HGNC Symbol;Acc:HGNC:26487]
COPS6	COP9 signalosome subunit 6 [Source:HGNC Symbol;Acc:HGNC:21749]
SLC2A4	solute carrier family 2 member 4 [Source:HGNC Symbol;Acc:HGNC:11009]
KDM5B	lysine demethylase 5B [Source:HGNC Symbol;Acc:HGNC:18039]
LTBP1	latent transforming growth factor beta binding protein 1 [Source:HGNC Symbol;Acc:HGNC:6714]
SERPINA1	serpin family A member 1 [Source:HGNC Symbol;Acc:HGNC:8941]
VCAN	versican [Source:HGNC Symbol;Acc:HGNC:2464]
ANTXR2	ANTXR cell adhesion molecule 2 [Source:HGNC Symbol;Acc:HGNC:21732]
SNX27	sorting nexin 27 [Source:HGNC Symbol;Acc:HGNC:20073]
APP	amyloid beta precursor protein [Source:HGNC Symbol;Acc:HGNC:620]
P3H3	prolyl 3-hydroxylase 3 [Source:HGNC Symbol;Acc:HGNC:19318]
KLK3	kallikrein related peptidase 3 [Source:HGNC Symbol;Acc:HGNC:6364]
LAMA1	laminin subunit alpha 1 [Source:HGNC Symbol;Acc:HGNC:6481]
ADAMTS1	ADAM metallopeptidase with thrombospondin type 1 motif 1 [Source:HGNC Symbol;Acc:HGNC:217]
SERPINA3	serpin family A member 3 [Source:HGNC Symbol;Acc:HGNC:16]
VWF	von Willebrand factor [Source:HGNC Symbol;Acc:HGNC:12726]
PDGFA	platelet derived growth factor subunit A [Source:HGNC Symbol;Acc:HGNC:8799]
PDGFB	platelet derived growth factor subunit B [Source:HGNC Symbol;Acc:HGNC:8800]
SERPINE2	serpin family E member 2 [Source:HGNC Symbol;Acc:HGNC:8951]
A2M	alpha-2-macroglobulin [Source:HGNC Symbol;Acc:HGNC:7]
SERPINB6	serpin family B member 6 [Source:HGNC Symbol;Acc:HGNC:8950]
CX3CL1	C-X3-C motif chemokine ligand 1 [Source:HGNC Symbol;Acc:HGNC:10647]
CPB2	carboxypeptidase B2 [Source:HGNC Symbol;Acc:HGNC:2300]
COL18A1	collagen type XVIII alpha 1 chain [Source:HGNC Symbol;Acc:HGNC:2195]
CP	ceruloplasmin [Source:HGNC Symbol;Acc:HGNC:2295]
AMBP	alpha-1-microglobulin/bikunin precursor [Source:HGNC Symbol;Acc:HGNC:453]
FBN2	fibrillin 2 [Source:HGNC Symbol;Acc:HGNC:3604]
FBN1	fibrillin 1 [Source:HGNC Symbol;Acc:HGNC:3603]
CALR	calreticulin [Source:HGNC Symbol;Acc:HGNC:1455]
CXCL12	C-X-C motif chemokine ligand 12 [Source:HGNC Symbol;Acc:HGNC:10672]
ITGA2	integrin subunit alpha 2 [Source:HGNC Symbol;Acc:HGNC:6137]
FCN2	ficolin 2 [Source:HGNC Symbol;Acc:HGNC:3624]
CCN2	cellular communication network factor 2 [Source:HGNC Symbol;Acc:HGNC:2500]
DPT	dermatopontin [Source:HGNC Symbol;Acc:HGNC:3011]
CD36	CD36 molecule [Source:HGNC Symbol;Acc:HGNC:1663]
FCN1	ficolin 1 [Source:HGNC Symbol;Acc:HGNC:3623]
ACHE	acetylcholinesterase (Cartwright blood group) [Source:HGNC Symbol;Acc:HGNC:108]
ITGAM	integrin subunit alpha M [Source:HGNC Symbol;Acc:HGNC:6149]
DEFA1B	defensin alpha 1B [Source:HGNC Symbol;Acc:HGNC:33596]
COLGALT2	collagen beta(1-O)galactosyltransferase 2 [Source:HGNC Symbol;Acc:HGNC:16790]
CR1	complement C3b/C4b receptor 1 (Knops blood group) [Source:HGNC Symbol;Acc:HGNC:2334]
SERPING1	serpin family G member 1 [Source:HGNC Symbol;Acc:HGNC:1228]
C1QA	complement C1q A chain [Source:HGNC Symbol;Acc:HGNC:1241]
ITGA2B	integrin subunit alpha 2b [Source:HGNC Symbol;Acc:HGNC:6138]
C1QB	complement C1q B chain [Source:HGNC Symbol;Acc:HGNC:1242]
IGLL5	immunoglobulin lambda like polypeptide 5 [Source:HGNC Symbol;Acc:HGNC:38476]
C1QC	complement C1q C chain [Source:HGNC Symbol;Acc:HGNC:1245]
C1R	complement C1r [Source:HGNC Symbol;Acc:HGNC:1246]
C1S	complement C1s [Source:HGNC Symbol;Acc:HGNC:1247]
DDX19B	DEAD-box helicase 19B [Source:HGNC Symbol;Acc:HGNC:2742]
ITGA5	integrin subunit alpha 5 [Source:HGNC Symbol;Acc:HGNC:6141]
PF4	platelet factor 4 [Source:HGNC Symbol;Acc:HGNC:8861]
ITGB3	integrin subunit beta 3 [Source:HGNC Symbol;Acc:HGNC:6156]
CFP	complement factor properdin [Source:HGNC Symbol;Acc:HGNC:8864]
SAA1	serum amyloid A1 [Source:HGNC Symbol;Acc:HGNC:10513]
FGA	fibrinogen alpha chain [Source:HGNC Symbol;Acc:HGNC:3661]
C1QTNF2	C1q and TNF related 2 [Source:HGNC Symbol;Acc:HGNC:14325]
TNFAIP6	TNF alpha induced protein 6 [Source:HGNC Symbol;Acc:HGNC:11898]
KLK13	kallikrein related peptidase 13 [Source:HGNC Symbol;Acc:HGNC:6361]
C4BPA	complement component 4 binding protein alpha [Source:HGNC Symbol;Acc:HGNC:1325]
MYOC	myocilin [Source:HGNC Symbol;Acc:HGNC:7610]
ITGAV	integrin subunit alpha V [Source:HGNC Symbol;Acc:HGNC:6150]
PROC	protein C, inactivator of coagulation factors Va and VIIIa [Source:HGNC Symbol;Acc:HGNC:9451]
ITGB1	integrin subunit beta 1 [Source:HGNC Symbol;Acc:HGNC:6153]
C5	complement C5 [Source:HGNC Symbol;Acc:HGNC:1331]
PROS1	protein S [Source:HGNC Symbol;Acc:HGNC:9456]
TFAP2C	transcription factor AP-2 gamma [Source:HGNC Symbol;Acc:HGNC:11744]
COL4A2	collagen type IV alpha 2 chain [Source:HGNC Symbol;Acc:HGNC:2203]
FGF7	fibroblast growth factor 7 [Source:HGNC Symbol;Acc:HGNC:3685]
COL3A1	collagen type III alpha 1 chain [Source:HGNC Symbol;Acc:HGNC:2201]
COL2A1	collagen type II alpha 1 chain [Source:HGNC Symbol;Acc:HGNC:2200]
HSPG2	heparan sulfate proteoglycan 2 [Source:HGNC Symbol;Acc:HGNC:5273]
COL1A2	collagen type I alpha 2 chain [Source:HGNC Symbol;Acc:HGNC:2198]
COL1A1	collagen type I alpha 1 chain [Source:HGNC Symbol;Acc:HGNC:2197]
FGB	fibrinogen beta chain [Source:HGNC Symbol;Acc:HGNC:3662]
TF	transferrin [Source:HGNC Symbol;Acc:HGNC:11740]
TFPI	tissue factor pathway inhibitor [Source:HGNC Symbol;Acc:HGNC:11760]
TTR	transthyretin [Source:HGNC Symbol;Acc:HGNC:12405]
KLK6	kallikrein related peptidase 6 [Source:HGNC Symbol;Acc:HGNC:6367]
COL9A1	collagen type IX alpha 1 chain [Source:HGNC Symbol;Acc:HGNC:2217]
COL7A1	collagen type VII alpha 1 chain [Source:HGNC Symbol;Acc:HGNC:2214]
COL6A2	collagen type VI alpha 2 chain [Source:HGNC Symbol;Acc:HGNC:2212]
COL6A1	collagen type VI alpha 1 chain [Source:HGNC Symbol;Acc:HGNC:2211]
COL5A1	collagen type V alpha 1 chain [Source:HGNC Symbol;Acc:HGNC:2209]
COL4A6	collagen type IV alpha 6 chain [Source:HGNC Symbol;Acc:HGNC:2208]
COL4A5	collagen type IV alpha 5 chain [Source:HGNC Symbol;Acc:HGNC:2207]
MMP1	matrix metallopeptidase 1 [Source:HGNC Symbol;Acc:HGNC:7155]
MMP3	matrix metallopeptidase 3 [Source:HGNC Symbol;Acc:HGNC:7173]
MMP7	matrix metallopeptidase 7 [Source:HGNC Symbol;Acc:HGNC:7174]
MASP1	mannan binding lectin serine peptidase 1 [Source:HGNC Symbol;Acc:HGNC:6901]
MMP10	matrix metallopeptidase 10 [Source:HGNC Symbol;Acc:HGNC:7156]
DDX31	DEAD-box helicase 31 [Source:HGNC Symbol;Acc:HGNC:16715]
IGFBP3	insulin like growth factor binding protein 3 [Source:HGNC Symbol;Acc:HGNC:5472]
IGFBP2	insulin like growth factor binding protein 2 [Source:HGNC Symbol;Acc:HGNC:5471]
IGFBP1	insulin like growth factor binding protein 1 [Source:HGNC Symbol;Acc:HGNC:5469]
F5	coagulation factor V [Source:HGNC Symbol;Acc:HGNC:3542]
HP	haptoglobin [Source:HGNC Symbol;Acc:HGNC:5141]
TGFB1	transforming growth factor beta 1 [Source:HGNC Symbol;Acc:HGNC:11766]
IGF2	insulin like growth factor 2 [Source:HGNC Symbol;Acc:HGNC:5466]
AHSG	alpha 2-HS glycoprotein [Source:HGNC Symbol;Acc:HGNC:349]
LAMC1	laminin subunit gamma 1 [Source:HGNC Symbol;Acc:HGNC:6492]
F2	coagulation factor II, thrombin [Source:HGNC Symbol;Acc:HGNC:3535]
BGN	biglycan [Source:HGNC Symbol;Acc:HGNC:1044]
FGG	fibrinogen gamma chain [Source:HGNC Symbol;Acc:HGNC:3694]
LAMA5	laminin subunit alpha 5 [Source:HGNC Symbol;Acc:HGNC:6485]
LAMB1	laminin subunit beta 1 [Source:HGNC Symbol;Acc:HGNC:6486]
THBS1	thrombospondin 1 [Source:HGNC Symbol;Acc:HGNC:11785]
THBD	thrombomodulin [Source:HGNC Symbol;Acc:HGNC:11784]
PTPRK	protein tyrosine phosphatase receptor type K [Source:HGNC Symbol;Acc:HGNC:9674]
F13A1	coagulation factor XIII A chain [Source:HGNC Symbol;Acc:HGNC:3531]
VKORC1	vitamin K epoxide reductase complex subunit 1 [Source:HGNC Symbol;Acc:HGNC:23663]
F11	coagulation factor XI [Source:HGNC Symbol;Acc:HGNC:3529]
MIS12	MIS12 kinetochore complex component [Source:HGNC Symbol;Acc:HGNC:24967]
C4B_2	complement component 4B (Chido blood group), copy 2 [Source:HGNC Symbol;Acc:HGNC:42398]
F10	coagulation factor X [Source:HGNC Symbol;Acc:HGNC:3528]
IGFBP5	insulin like growth factor binding protein 5 [Source:HGNC Symbol;Acc:HGNC:5474]
F8	coagulation factor VIII [Source:HGNC Symbol;Acc:HGNC:3546]
CA8	carbonic anhydrase 8 [Source:HGNC Symbol;Acc:HGNC:1382]
CD93	CD93 molecule [Source:HGNC Symbol;Acc:HGNC:15855]
BMP1	bone morphogenetic protein 1 [Source:HGNC Symbol;Acc:HGNC:1067]
PRELP	proline and arginine rich end leucine rich repeat protein [Source:HGNC Symbol;Acc:HGNC:9357]
PITX3	paired like homeodomain 3 [Source:HGNC Symbol;Acc:HGNC:9006]
CTRB1	chymotrypsinogen B1 [Source:HGNC Symbol;Acc:HGNC:2521]
GDPD1	glycerophosphodiester phosphodiesterase domain containing 1 [Source:HGNC Symbol;Acc:HGNC:20883]
PLA2G2A	phospholipase A2 group IIA [Source:HGNC Symbol;Acc:HGNC:9031]
HPX	hemopexin [Source:HGNC Symbol;Acc:HGNC:5171]
CTSL	cathepsin L [Source:HGNC Symbol;Acc:HGNC:2537]
DCN	decorin [Source:HGNC Symbol;Acc:HGNC:2705]
KLK1	kallikrein 1 [Source:HGNC Symbol;Acc:HGNC:6357]
CTSG	cathepsin G [Source:HGNC Symbol;Acc:HGNC:2532]
KLK2	kallikrein related peptidase 2 [Source:HGNC Symbol;Acc:HGNC:6363]
ELANE	elastase, neutrophil expressed [Source:HGNC Symbol;Acc:HGNC:3309]
MEP1A	meprin A subunit alpha [Source:HGNC Symbol;Acc:HGNC:7015]
LCAT	lecithin-cholesterol acyltransferase [Source:HGNC Symbol;Acc:HGNC:6522]
ZNF558	zinc finger protein 558 [Source:HGNC Symbol;Acc:HGNC:26422]
HRG	histidine rich glycoprotein [Source:HGNC Symbol;Acc:HGNC:5181]
HAPLN1	hyaluronan and proteoglycan link protein 1 [Source:HGNC Symbol;Acc:HGNC:2380]
KNG1	kininogen 1 [Source:HGNC Symbol;Acc:HGNC:6383]
CRP	C-reactive protein [Source:HGNC Symbol;Acc:HGNC:2367]
HABP2	hyaluronan binding protein 2 [Source:HGNC Symbol;Acc:HGNC:4798]
MFAP2	microfibril associated protein 2 [Source:HGNC Symbol;Acc:HGNC:7033]
ECE1	endothelin converting enzyme 1 [Source:HGNC Symbol;Acc:HGNC:3146]
PLG	plasminogen [Source:HGNC Symbol;Acc:HGNC:9071]
SERPINF2	serpin family F member 2 [Source:HGNC Symbol;Acc:HGNC:9075]
FBLN2	fibulin 2 [Source:HGNC Symbol;Acc:HGNC:3601]
COLQ	collagen like tail subunit of asymmetric acetylcholinesterase [Source:HGNC Symbol;Acc:HGNC:2226]
FBLN1	fibulin 1 [Source:HGNC Symbol;Acc:HGNC:3600]
LGALS3	galectin 3 [Source:HGNC Symbol;Acc:HGNC:6563]
FAM20C	FAM20C golgi associated secretory pathway kinase [Source:HGNC Symbol;Acc:HGNC:22140]
PLOD1	procollagen-lysine,2-oxoglutarate 5-dioxygenase 1 [Source:HGNC Symbol;Acc:HGNC:9081]
MAPK6	mitogen-activated protein kinase 6 [Source:HGNC Symbol;Acc:HGNC:6879]
SERPIND1	serpin family D member 1 [Source:HGNC Symbol;Acc:HGNC:4838]
BCAN	brevican [Source:HGNC Symbol;Acc:HGNC:23059]
DEFA1	defensin alpha 1 [Source:HGNC Symbol;Acc:HGNC:2761]
APCS	amyloid P component, serum [Source:HGNC Symbol;Acc:HGNC:584]
SPARC	secreted protein acidic and cysteine rich [Source:HGNC Symbol;Acc:HGNC:11219]
SERPINA5	serpin family A member 5 [Source:HGNC Symbol;Acc:HGNC:8723]
LOX	lysyl oxidase [Source:HGNC Symbol;Acc:HGNC:6664]
NID1	nidogen 1 [Source:HGNC Symbol;Acc:HGNC:7821]
LGALS8	galectin 8 [Source:HGNC Symbol;Acc:HGNC:6569]
LGALS9	galectin 9 [Source:HGNC Symbol;Acc:HGNC:6570]
MBL2	mannose binding lectin 2 [Source:HGNC Symbol;Acc:HGNC:6922]
SPP1	secreted phosphoprotein 1 [Source:HGNC Symbol;Acc:HGNC:11255]
LRP1	LDL receptor related protein 1 [Source:HGNC Symbol;Acc:HGNC:6692]
ORM1	orosomucoid 1 [Source:HGNC Symbol;Acc:HGNC:8498]
C1QTNF9	C1q and TNF related 9 [Source:HGNC Symbol;Acc:HGNC:28732]
APOA1	apolipoprotein A1 [Source:HGNC Symbol;Acc:HGNC:600]
COLEC12	collectin subfamily member 12 [Source:HGNC Symbol;Acc:HGNC:16016]
APOA2	apolipoprotein A2 [Source:HGNC Symbol;Acc:HGNC:601]
ALDH2	aldehyde dehydrogenase 2 family member [Source:HGNC Symbol;Acc:HGNC:404]
MATN2	matrilin 2 [Source:HGNC Symbol;Acc:HGNC:6908]
PCOLCE	procollagen C-endopeptidase enhancer [Source:HGNC Symbol;Acc:HGNC:8738]
SERPINC1	serpin family C member 1 [Source:HGNC Symbol;Acc:HGNC:775]
PTX3	pentraxin 3 [Source:HGNC Symbol;Acc:HGNC:9692]
OSM	oncostatin M [Source:HGNC Symbol;Acc:HGNC:8506]
DDR1	discoidin domain receptor tyrosine kinase 1 [Source:HGNC Symbol;Acc:HGNC:2730]
CDH23	cadherin related 23 [Source:HGNC Symbol;Acc:HGNC:13733]
CNN2	calponin 2 [Source:HGNC Symbol;Acc:HGNC:2156]
CTRB2	chymotrypsinogen B2 [Source:HGNC Symbol;Acc:HGNC:2522]
LIF	LIF interleukin 6 family cytokine [Source:HGNC Symbol;Acc:HGNC:6596]
PBX2	PBX homeobox 2 [Source:HGNC Symbol;Acc:HGNC:8633]
GLI3	GLI family zinc finger 3 [Source:HGNC Symbol;Acc:HGNC:4319]
GJA1	gap junction protein alpha 1 [Source:HGNC Symbol;Acc:HGNC:4274]
CELSR1	cadherin EGF LAG seven-pass G-type receptor 1 [Source:HGNC Symbol;Acc:HGNC:1850]
POSTN	periostin [Source:HGNC Symbol;Acc:HGNC:16953]
CD63	CD63 molecule [Source:HGNC Symbol;Acc:HGNC:1692]
LHCGR	luteinizing hormone/choriogonadotropin receptor [Source:HGNC Symbol;Acc:HGNC:6585]
MMP19	matrix metallopeptidase 19 [Source:HGNC Symbol;Acc:HGNC:7165]
GTF2A1L	general transcription factor IIA subunit 1 like [Source:HGNC Symbol;Acc:HGNC:30727]
KMT2E	lysine methyltransferase 2E (inactive) [Source:HGNC Symbol;Acc:HGNC:18541]
TNXB	tenascin XB [Source:HGNC Symbol;Acc:HGNC:11976]
SRPK2	SRSF protein kinase 2 [Source:HGNC Symbol;Acc:HGNC:11306]
CDH6	cadherin 6 [Source:HGNC Symbol;Acc:HGNC:1765]
TNR	tenascin R [Source:HGNC Symbol;Acc:HGNC:11953]
HERC1	HECT and RLD domain containing E3 ubiquitin protein ligase family member 1 [Source:HGNC Symbol;Acc:HGNC:4867]
FSHR	follicle stimulating hormone receptor [Source:HGNC Symbol;Acc:HGNC:3969]
GPX4	glutathione peroxidase 4 [Source:HGNC Symbol;Acc:HGNC:4556]
KRAS	KRAS proto-oncogene, GTPase [Source:HGNC Symbol;Acc:HGNC:6407]
TLR3	toll like receptor 3 [Source:HGNC Symbol;Acc:HGNC:11849]
ACKR3	atypical chemokine receptor 3 [Source:HGNC Symbol;Acc:HGNC:23692]
CDH22	cadherin 22 [Source:HGNC Symbol;Acc:HGNC:13251]
CNTN4	contactin 4 [Source:HGNC Symbol;Acc:HGNC:2174]
GLI2	GLI family zinc finger 2 [Source:HGNC Symbol;Acc:HGNC:4318]
ADCY5	adenylate cyclase 5 [Source:HGNC Symbol;Acc:HGNC:236]
PRLR	prolactin receptor [Source:HGNC Symbol;Acc:HGNC:9446]
TRPC4	transient receptor potential cation channel subfamily C member 4 [Source:HGNC Symbol;Acc:HGNC:12336]
SOAT2	sterol O-acyltransferase 2 [Source:HGNC Symbol;Acc:HGNC:11178]
REST	RE1 silencing transcription factor [Source:HGNC Symbol;Acc:HGNC:9966]
KLF6	Kruppel like factor 6 [Source:HGNC Symbol;Acc:HGNC:2235]
TRIM29	tripartite motif containing 29 [Source:HGNC Symbol;Acc:HGNC:17274]
IGFBP7	insulin like growth factor binding protein 7 [Source:HGNC Symbol;Acc:HGNC:5476]
BBS9	Bardet-Biedl syndrome 9 [Source:HGNC Symbol;Acc:HGNC:30000]
TMEM97	transmembrane protein 97 [Source:HGNC Symbol;Acc:HGNC:28106]
CNTN6	contactin 6 [Source:HGNC Symbol;Acc:HGNC:2176]
IGFBP6	insulin like growth factor binding protein 6 [Source:HGNC Symbol;Acc:HGNC:5475]
CNTNAP5	contactin associated protein family member 5 [Source:HGNC Symbol;Acc:HGNC:18748]
BCAR1	BCAR1 scaffold protein, Cas family member [Source:HGNC Symbol;Acc:HGNC:971]
EIF3A	eukaryotic translation initiation factor 3 subunit A [Source:HGNC Symbol;Acc:HGNC:3271]
POLR2B	RNA polymerase II subunit B [Source:HGNC Symbol;Acc:HGNC:9188]
RREB1	ras responsive element binding protein 1 [Source:HGNC Symbol;Acc:HGNC:10449]
RORB	RAR related orphan receptor B [Source:HGNC Symbol;Acc:HGNC:10259]
HSF2	heat shock transcription factor 2 [Source:HGNC Symbol;Acc:HGNC:5225]
FOXK1	forkhead box K1 [Source:HGNC Symbol;Acc:HGNC:23480]
CST5	cystatin D [Source:HGNC Symbol;Acc:HGNC:2477]
DAPK3	death associated protein kinase 3 [Source:HGNC Symbol;Acc:HGNC:2676]
FUT6	fucosyltransferase 6 [Source:HGNC Symbol;Acc:HGNC:4017]
SLC44A4	solute carrier family 44 member 4 [Source:HGNC Symbol;Acc:HGNC:13941]
PILRA	paired immunoglobin like type 2 receptor alpha [Source:HGNC Symbol;Acc:HGNC:20396]
TSPAN11	tetraspanin 11 [Source:HGNC Symbol;Acc:HGNC:30795]
ATP6V0D1	ATPase H+ transporting V0 subunit d1 [Source:HGNC Symbol;Acc:HGNC:13724]
UGT2B7	UDP glucuronosyltransferase family 2 member B7 [Source:HGNC Symbol;Acc:HGNC:12554]
TLE4	TLE family member 4, transcriptional corepressor [Source:HGNC Symbol;Acc:HGNC:11840]
MBP	myelin basic protein [Source:HGNC Symbol;Acc:HGNC:6925]
KCNJ3	potassium inwardly rectifying channel subfamily J member 3 [Source:HGNC Symbol;Acc:HGNC:6264]
ATF6B	activating transcription factor 6 beta [Source:HGNC Symbol;Acc:HGNC:2349]
SV2C	synaptic vesicle glycoprotein 2C [Source:HGNC Symbol;Acc:HGNC:30670]
