# Supplementary material for: Suboptimal Responses to Anti-VEGF in Retinal Neurovascular Diseases: Linking Aging and Alternative Angioinflammatory Pathways
Source: Invest Ophthalmol Vis Sci. 2026 May 4;67(5):4. doi: 10.1167/iovs.67.5.4 (PMC13164572; doi:10.1167/iovs.67.5.4)
Supplement: Supplement 4 [file iovs-67-5-4_s004.xlsx]

## Sheet: Sheet1
Supplementary Table S3: Diabetic Retinopathy - Related Final Gene List
A1BG	alpha-1-B glycoprotein [Source:HGNC Symbol;Acc:HGNC:5]
FAM20C	FAM20C golgi associated secretory pathway kinase [Source:HGNC Symbol;Acc:HGNC:22140]
SPOCK2	SPARC (osteonectin), cwcv and kazal like domains proteoglycan 2 [Source:HGNC Symbol;Acc:HGNC:13564]
FAM3C	FAM3 metabolism regulating signaling molecule C [Source:HGNC Symbol;Acc:HGNC:18664]
REG1A	regenerating family member 1 alpha [Source:HGNC Symbol;Acc:HGNC:9951]
ANG	angiogenin [Source:HGNC Symbol;Acc:HGNC:483]
CFI	complement factor I [Source:HGNC Symbol;Acc:HGNC:5394]
ABCB9	ATP binding cassette subfamily B member 9 [Source:HGNC Symbol;Acc:HGNC:50]
C2	complement C2 [Source:HGNC Symbol;Acc:HGNC:1248]
MIDEAS	mitotic deacetylase associated SANT domain protein [Source:HGNC Symbol;Acc:HGNC:19853]
APLP2	amyloid beta precursor like protein 2 [Source:HGNC Symbol;Acc:HGNC:598]
C5	complement C5 [Source:HGNC Symbol;Acc:HGNC:1331]
TIMP1	TIMP metallopeptidase inhibitor 1 [Source:HGNC Symbol;Acc:HGNC:11820]
CAT	catalase [Source:HGNC Symbol;Acc:HGNC:1516]
PARK7	Parkinsonism associated deglycase [Source:HGNC Symbol;Acc:HGNC:16369]
CLSTN1	calsyntenin 1 [Source:HGNC Symbol;Acc:HGNC:17447]
VTN	vitronectin [Source:HGNC Symbol;Acc:HGNC:12724]
CSNK2A2	casein kinase 2 alpha 2 [Source:HGNC Symbol;Acc:HGNC:2459]
LCP1	lymphocyte cytosolic protein 1 [Source:HGNC Symbol;Acc:HGNC:6528]
VGF	VGF nerve growth factor inducible [Source:HGNC Symbol;Acc:HGNC:12684]
VCAM1	vascular cell adhesion molecule 1 [Source:HGNC Symbol;Acc:HGNC:12663]
PEPD	peptidase D [Source:HGNC Symbol;Acc:HGNC:8840]
PTGDS	prostaglandin D2 synthase [Source:HGNC Symbol;Acc:HGNC:9592]
SEMA4B	semaphorin 4B [Source:HGNC Symbol;Acc:HGNC:10730]
C1QA	complement C1q A chain [Source:HGNC Symbol;Acc:HGNC:1241]
SPOCK3	SPARC (osteonectin), cwcv and kazal like domains proteoglycan 3 [Source:HGNC Symbol;Acc:HGNC:13565]
GDF11	growth differentiation factor 11 [Source:HGNC Symbol;Acc:HGNC:4216]
MMP2	matrix metallopeptidase 2 [Source:HGNC Symbol;Acc:HGNC:7166]
CFB	complement factor B [Source:HGNC Symbol;Acc:HGNC:1037]
FGA	fibrinogen alpha chain [Source:HGNC Symbol;Acc:HGNC:3661]
SERPING1	serpin family G member 1 [Source:HGNC Symbol;Acc:HGNC:1228]
PLBD2	phospholipase B domain containing 2 [Source:HGNC Symbol;Acc:HGNC:27283]
SPP1	secreted phosphoprotein 1 [Source:HGNC Symbol;Acc:HGNC:11255]
AGT	angiotensinogen [Source:HGNC Symbol;Acc:HGNC:333]
ALAD	aminolevulinate dehydratase [Source:HGNC Symbol;Acc:HGNC:395]
ASAH1	N-acylsphingosine amidohydrolase 1 [Source:HGNC Symbol;Acc:HGNC:735]
ITM2B	integral membrane protein 2B [Source:HGNC Symbol;Acc:HGNC:6174]
PSAPL1	prosaposin like 1 (gene/pseudogene) [Source:HGNC Symbol;Acc:HGNC:33131]
SPOCK1	SPARC (osteonectin), cwcv and kazal like domains proteoglycan 1 [Source:HGNC Symbol;Acc:HGNC:11251]
SCG2	secretogranin II [Source:HGNC Symbol;Acc:HGNC:10575]
DPP7	dipeptidyl peptidase 7 [Source:HGNC Symbol;Acc:HGNC:14892]
WIF1	WNT inhibitory factor 1 [Source:HGNC Symbol;Acc:HGNC:18081]
PAM	peptidylglycine alpha-amidating monooxygenase [Source:HGNC Symbol;Acc:HGNC:8596]
TRPC5	transient receptor potential cation channel subfamily C member 5 [Source:HGNC Symbol;Acc:HGNC:12337]
CRTAC1	cartilage acidic protein 1 [Source:HGNC Symbol;Acc:HGNC:14882]
KNG1	kininogen 1 [Source:HGNC Symbol;Acc:HGNC:6383]
RAP1B	RAP1B, member of RAS oncogene family [Source:HGNC Symbol;Acc:HGNC:9857]
CNTNAP2	contactin associated protein 2 [Source:HGNC Symbol;Acc:HGNC:13830]
ADAMTS1	ADAM metallopeptidase with thrombospondin type 1 motif 1 [Source:HGNC Symbol;Acc:HGNC:217]
FGB	fibrinogen beta chain [Source:HGNC Symbol;Acc:HGNC:3662]
ARPC1B	actin related protein 2/3 complex subunit 1B [Source:HGNC Symbol;Acc:HGNC:704]
SERPINE3	serpin family E member 3 [Source:HGNC Symbol;Acc:HGNC:24774]
HABP2	hyaluronan binding protein 2 [Source:HGNC Symbol;Acc:HGNC:4798]
ITIH3	inter-alpha-trypsin inhibitor heavy chain 3 [Source:HGNC Symbol;Acc:HGNC:6168]
PSMB6	proteasome 20S subunit beta 6 [Source:HGNC Symbol;Acc:HGNC:9543]
RNASE4	ribonuclease A family member 4 [Source:HGNC Symbol;Acc:HGNC:10047]
RTCB	RNA 2',3'-cyclic phosphate and 5'-OH ligase [Source:HGNC Symbol;Acc:HGNC:26935]
MSN	moesin [Source:HGNC Symbol;Acc:HGNC:7373]
FGG	fibrinogen gamma chain [Source:HGNC Symbol;Acc:HGNC:3694]
SKP1	S-phase kinase associated protein 1 [Source:HGNC Symbol;Acc:HGNC:10899]
NAGA	alpha-N-acetylgalactosaminidase [Source:HGNC Symbol;Acc:HGNC:7631]
LGI3	leucine rich repeat LGI family member 3 [Source:HGNC Symbol;Acc:HGNC:18711]
ARHGEF10L	Rho guanine nucleotide exchange factor 10 like [Source:HGNC Symbol;Acc:HGNC:25540]
SERPINI1	serpin family I member 1 [Source:HGNC Symbol;Acc:HGNC:8943]
SCG5	secretogranin V [Source:HGNC Symbol;Acc:HGNC:10816]
APP	amyloid beta precursor protein [Source:HGNC Symbol;Acc:HGNC:620]
TXNDC5	thioredoxin domain containing 5 [Source:HGNC Symbol;Acc:HGNC:21073]
NRCAM	neuronal cell adhesion molecule [Source:HGNC Symbol;Acc:HGNC:7994]
QSOX1	quiescin sulfhydryl oxidase 1 [Source:HGNC Symbol;Acc:HGNC:9756]
PTGES3	prostaglandin E synthase 3 [Source:HGNC Symbol;Acc:HGNC:16049]
SEMA7A	semaphorin 7A (John Milton Hagen blood group) [Source:HGNC Symbol;Acc:HGNC:10741]
EFEMP1	EGF containing fibulin extracellular matrix protein 1 [Source:HGNC Symbol;Acc:HGNC:3218]
C1R	complement C1r [Source:HGNC Symbol;Acc:HGNC:1246]
CD14	CD14 molecule [Source:HGNC Symbol;Acc:HGNC:1628]
MEGF10	multiple EGF like domains 10 [Source:HGNC Symbol;Acc:HGNC:29634]
NRXN3	neurexin 3 [Source:HGNC Symbol;Acc:HGNC:8010]
B4GAT1	beta-1,4-glucuronyltransferase 1 [Source:HGNC Symbol;Acc:HGNC:15685]
TYMP	thymidine phosphorylase [Source:HGNC Symbol;Acc:HGNC:3148]
GUCA2A	guanylate cyclase activator 2A [Source:HGNC Symbol;Acc:HGNC:4682]
MFAP4	microfibril associated protein 4 [Source:HGNC Symbol;Acc:HGNC:7035]
SERPINF2	serpin family F member 2 [Source:HGNC Symbol;Acc:HGNC:9075]
NPEPPS	aminopeptidase puromycin sensitive [Source:HGNC Symbol;Acc:HGNC:7900]
APLP1	amyloid beta precursor like protein 1 [Source:HGNC Symbol;Acc:HGNC:597]
RNASE1	ribonuclease A family member 1, pancreatic [Source:HGNC Symbol;Acc:HGNC:10044]
IDS	iduronate 2-sulfatase [Source:HGNC Symbol;Acc:HGNC:5389]
OAF	out at first homolog [Source:HGNC Symbol;Acc:HGNC:28752]
PCBP2	poly(rC) binding protein 2 [Source:HGNC Symbol;Acc:HGNC:8648]
CHIT1	chitinase 1 [Source:HGNC Symbol;Acc:HGNC:1936]
VSIG4	V-set and immunoglobulin domain containing 4 [Source:HGNC Symbol;Acc:HGNC:17032]
RELN	reelin [Source:HGNC Symbol;Acc:HGNC:9957]
CORO7	coronin 7 [Source:HGNC Symbol;Acc:HGNC:26161]
GCM2	glial cells missing transcription factor 2 [Source:HGNC Symbol;Acc:HGNC:4198]
ABI3BP	ABI family member 3 binding protein [Source:HGNC Symbol;Acc:HGNC:17265]
LGALSL	galectin like [Source:HGNC Symbol;Acc:HGNC:25012]
ICAM1	intercellular adhesion molecule 1 [Source:HGNC Symbol;Acc:HGNC:5344]
CPQ	carboxypeptidase Q [Source:HGNC Symbol;Acc:HGNC:16910]
S100A11	S100 calcium binding protein A11 [Source:HGNC Symbol;Acc:HGNC:10488]
CRELD1	cysteine rich with EGF like domains 1 [Source:HGNC Symbol;Acc:HGNC:14630]
FSTL4	follistatin like 4 [Source:HGNC Symbol;Acc:HGNC:21389]
SNED1	sushi, nidogen and EGF like domains 1 [Source:HGNC Symbol;Acc:HGNC:24696]
PDIA6	protein disulfide isomerase family A member 6 [Source:HGNC Symbol;Acc:HGNC:30168]
L1CAM	L1 cell adhesion molecule [Source:HGNC Symbol;Acc:HGNC:6470]
SPON1	spondin 1 [Source:HGNC Symbol;Acc:HGNC:11252]
ARSB	arylsulfatase B [Source:HGNC Symbol;Acc:HGNC:714]
APOC3	apolipoprotein C3 [Source:HGNC Symbol;Acc:HGNC:610]
CTSC	cathepsin C [Source:HGNC Symbol;Acc:HGNC:2528]
SDCBP2	syndecan binding protein 2 [Source:HGNC Symbol;Acc:HGNC:15756]
APOB	apolipoprotein B [Source:HGNC Symbol;Acc:HGNC:603]
CTSH	cathepsin H [Source:HGNC Symbol;Acc:HGNC:2535]
ITIH1	inter-alpha-trypsin inhibitor heavy chain 1 [Source:HGNC Symbol;Acc:HGNC:6166]
PSME1	proteasome activator subunit 1 [Source:HGNC Symbol;Acc:HGNC:9568]
C9	complement C9 [Source:HGNC Symbol;Acc:HGNC:1358]
S100A4	S100 calcium binding protein A4 [Source:HGNC Symbol;Acc:HGNC:10494]
NRP2	neuropilin 2 [Source:HGNC Symbol;Acc:HGNC:8005]
COL2A1	collagen type II alpha 1 chain [Source:HGNC Symbol;Acc:HGNC:2200]
SEZ6L	seizure related 6 homolog like [Source:HGNC Symbol;Acc:HGNC:10763]
IMPG2	interphotoreceptor matrix proteoglycan 2 [Source:HGNC Symbol;Acc:HGNC:18362]
LYNX1	Ly6/neurotoxin 1 [Source:HGNC Symbol;Acc:HGNC:29604]
FN1	fibronectin 1 [Source:HGNC Symbol;Acc:HGNC:3778]
CHGB	chromogranin B [Source:HGNC Symbol;Acc:HGNC:1930]
QPCT	glutaminyl-peptide cyclotransferase [Source:HGNC Symbol;Acc:HGNC:9753]
CFD	complement factor D [Source:HGNC Symbol;Acc:HGNC:2771]
MSTN	myostatin [Source:HGNC Symbol;Acc:HGNC:4223]
PAPPA2	pappalysin 2 [Source:HGNC Symbol;Acc:HGNC:14615]
LRP1	LDL receptor related protein 1 [Source:HGNC Symbol;Acc:HGNC:6692]
CA1	carbonic anhydrase 1 [Source:HGNC Symbol;Acc:HGNC:1368]
FCGR3B	Fc fragment of IgG receptor IIIb [Source:HGNC Symbol;Acc:HGNC:3620]
AMBP	alpha-1-microglobulin/bikunin precursor [Source:HGNC Symbol;Acc:HGNC:453]
GPR37	G protein-coupled receptor 37 [Source:HGNC Symbol;Acc:HGNC:4494]
SOD2	superoxide dismutase 2 [Source:HGNC Symbol;Acc:HGNC:11180]
DDT	D-dopachrome tautomerase [Source:HGNC Symbol;Acc:HGNC:2732]
AHSG	alpha 2-HS glycoprotein [Source:HGNC Symbol;Acc:HGNC:349]
TNXB	tenascin XB [Source:HGNC Symbol;Acc:HGNC:11976]
NANS	N-acetylneuraminate synthase [Source:HGNC Symbol;Acc:HGNC:19237]
SERPINA3	serpin family A member 3 [Source:HGNC Symbol;Acc:HGNC:16]
C4BPA	complement component 4 binding protein alpha [Source:HGNC Symbol;Acc:HGNC:1325]
APOA4	apolipoprotein A4 [Source:HGNC Symbol;Acc:HGNC:602]
BTD	biotinidase [Source:HGNC Symbol;Acc:HGNC:1122]
LRG1	leucine rich alpha-2-glycoprotein 1 [Source:HGNC Symbol;Acc:HGNC:29480]
TYRP1	tyrosinase related protein 1 [Source:HGNC Symbol;Acc:HGNC:12450]
OPLAH	5-oxoprolinase, ATP-hydrolysing [Source:HGNC Symbol;Acc:HGNC:8149]
RCN1	reticulocalbin 1 [Source:HGNC Symbol;Acc:HGNC:9934]
B2M	beta-2-microglobulin [Source:HGNC Symbol;Acc:HGNC:914]
DIPK1C (FAM69C)	divergent protein kinase domain 1C [Source:HGNC Symbol;Acc:HGNC:31729]
PCOLCE	procollagen C-endopeptidase enhancer [Source:HGNC Symbol;Acc:HGNC:8738]
CPE	carboxypeptidase E [Source:HGNC Symbol;Acc:HGNC:2303]
MYOC	myocilin [Source:HGNC Symbol;Acc:HGNC:7610]
RBP4	retinol binding protein 4 [Source:HGNC Symbol;Acc:HGNC:9922]
FRZB	frizzled related protein [Source:HGNC Symbol;Acc:HGNC:3959]
SERPINA7	serpin family A member 7 [Source:HGNC Symbol;Acc:HGNC:11583]
RBP3	retinol binding protein 3 [Source:HGNC Symbol;Acc:HGNC:9921]
PRDX1	peroxiredoxin 1 [Source:HGNC Symbol;Acc:HGNC:9352]
CTSA	cathepsin A [Source:HGNC Symbol;Acc:HGNC:9251]
EPS8L1	EPS8 like 1 [Source:HGNC Symbol;Acc:HGNC:21295]
GSN	gelsolin [Source:HGNC Symbol;Acc:HGNC:4620]
NPTX1	neuronal pentraxin 1 [Source:HGNC Symbol;Acc:HGNC:7952]
OGT	O-linked N-acetylglucosamine (GlcNAc) transferase [Source:HGNC Symbol;Acc:HGNC:8127]
NTM	neurotrimin [Source:HGNC Symbol;Acc:HGNC:17941]
RS1	retinoschisin 1 [Source:HGNC Symbol;Acc:HGNC:10457]
PCDH1	protocadherin 1 [Source:HGNC Symbol;Acc:HGNC:8655]
SFRP4	secreted frizzled related protein 4 [Source:HGNC Symbol;Acc:HGNC:10778]
NPC2	NPC intracellular cholesterol transporter 2 [Source:HGNC Symbol;Acc:HGNC:14537]
CBLN1	cerebellin 1 precursor [Source:HGNC Symbol;Acc:HGNC:1543]
SAA1	serum amyloid A1 [Source:HGNC Symbol;Acc:HGNC:10513]
EPHA7	EPH receptor A7 [Source:HGNC Symbol;Acc:HGNC:3390]
LYZ	lysozyme [Source:HGNC Symbol;Acc:HGNC:6740]
OPTC	opticin [Source:HGNC Symbol;Acc:HGNC:8158]
LRIT1	leucine rich repeat, Ig-like and transmembrane domains 1 [Source:HGNC Symbol;Acc:HGNC:23404]
DNER	delta/notch like EGF repeat containing [Source:HGNC Symbol;Acc:HGNC:24456]
MEGF8	multiple EGF like domains 8 [Source:HGNC Symbol;Acc:HGNC:3233]
MFAP2	microfibril associated protein 2 [Source:HGNC Symbol;Acc:HGNC:7033]
HGFAC	HGF activator [Source:HGNC Symbol;Acc:HGNC:4894]
LUM	lumican [Source:HGNC Symbol;Acc:HGNC:6724]
FETUB	fetuin B [Source:HGNC Symbol;Acc:HGNC:3658]
GNS	glucosamine (N-acetyl)-6-sulfatase [Source:HGNC Symbol;Acc:HGNC:4422]
PLA2G15	phospholipase A2 group XV [Source:HGNC Symbol;Acc:HGNC:17163]
SERPINF1	serpin family F member 1 [Source:HGNC Symbol;Acc:HGNC:8824]
GOLGA3	golgin A3 [Source:HGNC Symbol;Acc:HGNC:4426]
ZNF511	zinc finger protein 511 [Source:HGNC Symbol;Acc:HGNC:28445]
BCAN	brevican [Source:HGNC Symbol;Acc:HGNC:23059]
AOC3	amine oxidase copper containing 3 [Source:HGNC Symbol;Acc:HGNC:550]
ACTG1	actin gamma 1 [Source:HGNC Symbol;Acc:HGNC:144]
PRDX2	peroxiredoxin 2 [Source:HGNC Symbol;Acc:HGNC:9353]
APOC4-APOC2	APOC4-APOC2 readthrough (NMD candidate) [Source:HGNC Symbol;Acc:HGNC:44426]
VAT1	vesicle amine transport 1 [Source:HGNC Symbol;Acc:HGNC:16919]
CST3	cystatin C [Source:HGNC Symbol;Acc:HGNC:2475]
NDUFA8	NADH:ubiquinone oxidoreductase subunit A8 [Source:HGNC Symbol;Acc:HGNC:7692]
NRXN1	neurexin 1 [Source:HGNC Symbol;Acc:HGNC:8008]
COCH	cochlin [Source:HGNC Symbol;Acc:HGNC:2180]
NPTX2	neuronal pentraxin 2 [Source:HGNC Symbol;Acc:HGNC:7953]
LRP2	LDL receptor related protein 2 [Source:HGNC Symbol;Acc:HGNC:6694]
XYLT1	xylosyltransferase 1 [Source:HGNC Symbol;Acc:HGNC:15516]
TPP1	tripeptidyl peptidase 1 [Source:HGNC Symbol;Acc:HGNC:2073]
CDH1	cadherin 1 [Source:HGNC Symbol;Acc:HGNC:1748]
MFRP	membrane frizzled-related protein [Source:HGNC Symbol;Acc:HGNC:18121]
SERPINA6	serpin family A member 6 [Source:HGNC Symbol;Acc:HGNC:1540]
SH3BGRL	SH3 domain binding glutamate rich protein like [Source:HGNC Symbol;Acc:HGNC:10823]
SMPDL3A	sphingomyelin phosphodiesterase acid like 3A [Source:HGNC Symbol;Acc:HGNC:17389]
CPN2	carboxypeptidase N subunit 2 [Source:HGNC Symbol;Acc:HGNC:2313]
NEGR1	neuronal growth regulator 1 [Source:HGNC Symbol;Acc:HGNC:17302]
TNR	tenascin R [Source:HGNC Symbol;Acc:HGNC:11953]
LGALS3BP	galectin 3 binding protein [Source:HGNC Symbol;Acc:HGNC:6564]
GC	GC vitamin D binding protein [Source:HGNC Symbol;Acc:HGNC:4187]
NCAM1	neural cell adhesion molecule 1 [Source:HGNC Symbol;Acc:HGNC:7656]
DNASE2	deoxyribonuclease 2, lysosomal [Source:HGNC Symbol;Acc:HGNC:2960]
GSDMC	gasdermin C [Source:HGNC Symbol;Acc:HGNC:7151]
CD163	CD163 molecule [Source:HGNC Symbol;Acc:HGNC:1631]
BPGM	bisphosphoglycerate mutase [Source:HGNC Symbol;Acc:HGNC:1093]
EXOC2	exocyst complex component 2 [Source:HGNC Symbol;Acc:HGNC:24968]
HS6ST1	heparan sulfate 6-O-sulfotransferase 1 [Source:HGNC Symbol;Acc:HGNC:5201]
CAPG	capping actin protein, gelsolin like [Source:HGNC Symbol;Acc:HGNC:1474]
COL1A1	collagen type I alpha 1 chain [Source:HGNC Symbol;Acc:HGNC:2197]
YWHAG	tyrosine 3-monooxygenase/tryptophan 5-monooxygenase activation protein gamma [Source:HGNC Symbol;Acc:HGNC:12852]
HBD	hemoglobin subunit delta [Source:HGNC Symbol;Acc:HGNC:4829]
RCC2	regulator of chromosome condensation 2 [Source:HGNC Symbol;Acc:HGNC:30297]
PGD	phosphogluconate dehydrogenase [Source:HGNC Symbol;Acc:HGNC:8891]
FSTL1	follistatin like 1 [Source:HGNC Symbol;Acc:HGNC:3972]
AKR7A2	aldo-keto reductase family 7 member A2 [Source:HGNC Symbol;Acc:HGNC:389]
CRYAA	crystallin alpha A [Source:HGNC Symbol;Acc:HGNC:2388]
SEMA3A	semaphorin 3A [Source:HGNC Symbol;Acc:HGNC:10723]
LTBP3	latent transforming growth factor beta binding protein 3 [Source:HGNC Symbol;Acc:HGNC:6716]
OMG	oligodendrocyte myelin glycoprotein [Source:HGNC Symbol;Acc:HGNC:8135]
CSF1R	colony stimulating factor 1 receptor [Source:HGNC Symbol;Acc:HGNC:2433]
CDH4	cadherin 4 [Source:HGNC Symbol;Acc:HGNC:1763]
PLXDC2	plexin domain containing 2 [Source:HGNC Symbol;Acc:HGNC:21013]
MINPP1	multiple inositol-polyphosphate phosphatase 1 [Source:HGNC Symbol;Acc:HGNC:7102]
FBLN1	fibulin 1 [Source:HGNC Symbol;Acc:HGNC:3600]
CLSTN2	calsyntenin 2 [Source:HGNC Symbol;Acc:HGNC:17448]
LAMC1	laminin subunit gamma 1 [Source:HGNC Symbol;Acc:HGNC:6492]
FAH	fumarylacetoacetate hydrolase [Source:HGNC Symbol;Acc:HGNC:3579]
CP	ceruloplasmin [Source:HGNC Symbol;Acc:HGNC:2295]
HBB	hemoglobin subunit beta [Source:HGNC Symbol;Acc:HGNC:4827]
RPS12	ribosomal protein S12 [Source:HGNC Symbol;Acc:HGNC:10385]
LRP11	LDL receptor related protein 11 [Source:HGNC Symbol;Acc:HGNC:16936]
NECTIN1	nectin cell adhesion molecule 1 [Source:HGNC Symbol;Acc:HGNC:9706]
FCGR3A	Fc fragment of IgG receptor IIIa [Source:HGNC Symbol;Acc:HGNC:3619]
ENPP2	ectonucleotide pyrophosphatase/phosphodiesterase 2 [Source:HGNC Symbol;Acc:HGNC:3357]
CST6	cystatin E/M [Source:HGNC Symbol;Acc:HGNC:2478]
CD44	CD44 molecule (Indian blood group) [Source:HGNC Symbol;Acc:HGNC:1681]
IGFBP7	insulin like growth factor binding protein 7 [Source:HGNC Symbol;Acc:HGNC:5476]
TGM2	transglutaminase 2 [Source:HGNC Symbol;Acc:HGNC:11778]
GALNT1	polypeptide N-acetylgalactosaminyltransferase 1 [Source:HGNC Symbol;Acc:HGNC:4123]
LCN2	lipocalin 2 [Source:HGNC Symbol;Acc:HGNC:6526]
CNTN2	contactin 2 [Source:HGNC Symbol;Acc:HGNC:2172]
RARRES2	retinoic acid receptor responder 2 [Source:HGNC Symbol;Acc:HGNC:9868]
SERPINA4	serpin family A member 4 [Source:HGNC Symbol;Acc:HGNC:8948]
GLB1	galactosidase beta 1 [Source:HGNC Symbol;Acc:HGNC:4298]
SFRP2	secreted frizzled related protein 2 [Source:HGNC Symbol;Acc:HGNC:10777]
RNH1	ribonuclease/angiogenin inhibitor 1 [Source:HGNC Symbol;Acc:HGNC:10074]
CD55	CD55 molecule (Cromer blood group) [Source:HGNC Symbol;Acc:HGNC:2665]
SFRP1	secreted frizzled related protein 1 [Source:HGNC Symbol;Acc:HGNC:10776]
SERPINA5	serpin family A member 5 [Source:HGNC Symbol;Acc:HGNC:8723]
CPN1	carboxypeptidase N subunit 1 [Source:HGNC Symbol;Acc:HGNC:2312]
SRSF1	serine and arginine rich splicing factor 1 [Source:HGNC Symbol;Acc:HGNC:10780]
AZGP1	alpha-2-glycoprotein 1, zinc-binding [Source:HGNC Symbol;Acc:HGNC:910]
EGFLAM	EGF like, fibronectin type III and laminin G domains [Source:HGNC Symbol;Acc:HGNC:26810]
APOH	apolipoprotein H [Source:HGNC Symbol;Acc:HGNC:616]
PSAP	prosaposin [Source:HGNC Symbol;Acc:HGNC:9498]
HRG	histidine rich glycoprotein [Source:HGNC Symbol;Acc:HGNC:5181]
TAFA5 (FAM19A5)	TAFA chemokine like family member 5 [Source:HGNC Symbol;Acc:HGNC:21592]
CTSD	cathepsin D [Source:HGNC Symbol;Acc:HGNC:2529]
LRRC4B	leucine rich repeat containing 4B [Source:HGNC Symbol;Acc:HGNC:25042]
ITIH5	inter-alpha-trypsin inhibitor heavy chain 5 [Source:HGNC Symbol;Acc:HGNC:21449]
ARSA	arylsulfatase A [Source:HGNC Symbol;Acc:HGNC:713]
ALDH1A1	aldehyde dehydrogenase 1 family member A1 [Source:HGNC Symbol;Acc:HGNC:402]
CA10	carbonic anhydrase 10 [Source:HGNC Symbol;Acc:HGNC:1369]
KLK11	kallikrein related peptidase 11 [Source:HGNC Symbol;Acc:HGNC:6359]
C7	complement C7 [Source:HGNC Symbol;Acc:HGNC:1346]
PKM	pyruvate kinase M1/2 [Source:HGNC Symbol;Acc:HGNC:9021]
SERPIND1	serpin family D member 1 [Source:HGNC Symbol;Acc:HGNC:4838]
NRXN2	neurexin 2 [Source:HGNC Symbol;Acc:HGNC:8009]
HSPB1	heat shock protein family B (small) member 1 [Source:HGNC Symbol;Acc:HGNC:5246]
BTN2A1	butyrophilin subfamily 2 member A1 [Source:HGNC Symbol;Acc:HGNC:1136]
MGAT5	alpha-1,6-mannosylglycoprotein 6-beta-N-acetylglucosaminyltransferase [Source:HGNC Symbol;Acc:HGNC:7049]
IGLL5	immunoglobulin lambda like polypeptide 5 [Source:HGNC Symbol;Acc:HGNC:38476]
DBH	dopamine beta-hydroxylase [Source:HGNC Symbol;Acc:HGNC:2689]
GPNMB	glycoprotein nmb [Source:HGNC Symbol;Acc:HGNC:4462]
IL6ST	interleukin 6 signal transducer [Source:HGNC Symbol;Acc:HGNC:6021]
ITIH4	inter-alpha-trypsin inhibitor heavy chain 4 [Source:HGNC Symbol;Acc:HGNC:6169]
HBG1	hemoglobin subunit gamma 1 [Source:HGNC Symbol;Acc:HGNC:4831]
GDI2	GDP dissociation inhibitor 2 [Source:HGNC Symbol;Acc:HGNC:4227]
MEGF11	multiple EGF like domains 11 [Source:HGNC Symbol;Acc:HGNC:29635]
B3GALNT1	beta-1,3-N-acetylgalactosaminyltransferase 1 (globoside blood group) [Source:HGNC Symbol;Acc:HGNC:918]
CADM1	cell adhesion molecule 1 [Source:HGNC Symbol;Acc:HGNC:5951]
IGFBP2	insulin like growth factor binding protein 2 [Source:HGNC Symbol;Acc:HGNC:5471]
PEBP4	phosphatidylethanolamine binding protein 4 [Source:HGNC Symbol;Acc:HGNC:28319]
KRT1	keratin 1 [Source:HGNC Symbol;Acc:HGNC:6412]
TRIM3	tripartite motif containing 3 [Source:HGNC Symbol;Acc:HGNC:10064]
PGLYRP2	peptidoglycan recognition protein 2 [Source:HGNC Symbol;Acc:HGNC:30013]
HBA1	hemoglobin subunit alpha 1 [Source:HGNC Symbol;Acc:HGNC:4823]
CDON	cell adhesion associated, oncogene regulated [Source:HGNC Symbol;Acc:HGNC:17104]
COL11A1	collagen type XI alpha 1 chain [Source:HGNC Symbol;Acc:HGNC:2186]
CBLN2	cerebellin 2 precursor [Source:HGNC Symbol;Acc:HGNC:1544]
CFHR2	complement factor H related 2 [Source:HGNC Symbol;Acc:HGNC:4890]
CLU	clusterin [Source:HGNC Symbol;Acc:HGNC:2095]
CRP	C-reactive protein [Source:HGNC Symbol;Acc:HGNC:2367]
APOF	apolipoprotein F [Source:HGNC Symbol;Acc:HGNC:615]
CLN5	CLN5 intracellular trafficking protein [Source:HGNC Symbol;Acc:HGNC:2076]
VCAN	versican [Source:HGNC Symbol;Acc:HGNC:2464]
CA14	carbonic anhydrase 14 [Source:HGNC Symbol;Acc:HGNC:1372]
SHBG	sex hormone binding globulin [Source:HGNC Symbol;Acc:HGNC:10839]
CA2	carbonic anhydrase 2 [Source:HGNC Symbol;Acc:HGNC:1373]
CTSF	cathepsin F [Source:HGNC Symbol;Acc:HGNC:2531]
NCAN	neurocan [Source:HGNC Symbol;Acc:HGNC:2465]
GOLIM4	golgi integral membrane protein 4 [Source:HGNC Symbol;Acc:HGNC:15448]
HSPA13	heat shock protein family A (Hsp70) member 13 [Source:HGNC Symbol;Acc:HGNC:11375]
EPHB2	EPH receptor B2 [Source:HGNC Symbol;Acc:HGNC:3393]
HPR	haptoglobin-related protein [Source:HGNC Symbol;Acc:HGNC:5156]
CD5L	CD5 molecule like [Source:HGNC Symbol;Acc:HGNC:1690]
CUTA	cutA divalent cation tolerance homolog [Source:HGNC Symbol;Acc:HGNC:21101]
CADM2	cell adhesion molecule 2 [Source:HGNC Symbol;Acc:HGNC:29849]
HEXB	hexosaminidase subunit beta [Source:HGNC Symbol;Acc:HGNC:4879]
HAPLN3	hyaluronan and proteoglycan link protein 3 [Source:HGNC Symbol;Acc:HGNC:21446]
TNFRSF21	TNF receptor superfamily member 21 [Source:HGNC Symbol;Acc:HGNC:13469]
IMPG1	interphotoreceptor matrix proteoglycan 1 [Source:HGNC Symbol;Acc:HGNC:6055]
HYOU1	hypoxia up-regulated 1 [Source:HGNC Symbol;Acc:HGNC:16931]
TIMP3	TIMP metallopeptidase inhibitor 3 [Source:HGNC Symbol;Acc:HGNC:11822]
CHGA	chromogranin A [Source:HGNC Symbol;Acc:HGNC:1929]
RGMB	repulsive guidance molecule BMP co-receptor b [Source:HGNC Symbol;Acc:HGNC:26896]
ATP6AP1	ATPase H+ transporting accessory protein 1 [Source:HGNC Symbol;Acc:HGNC:868]
GALNT2	polypeptide N-acetylgalactosaminyltransferase 2 [Source:HGNC Symbol;Acc:HGNC:4124]
ADGRB2	adhesion G protein-coupled receptor B2 [Source:HGNC Symbol;Acc:HGNC:944]
SORT1	sortilin 1 [Source:HGNC Symbol;Acc:HGNC:11186]
SBSPON	somatomedin B and thrombospondin type 1 domain containing [Source:HGNC Symbol;Acc:HGNC:30362]
TIMP2	TIMP metallopeptidase inhibitor 2 [Source:HGNC Symbol;Acc:HGNC:11821]
INAFM1	InaF motif containing 1 [Source:HGNC Symbol;Acc:HGNC:27406]
PCSK5	proprotein convertase subtilisin/kexin type 5 [Source:HGNC Symbol;Acc:HGNC:8747]
DKK3	dickkopf WNT signaling pathway inhibitor 3 [Source:HGNC Symbol;Acc:HGNC:2893]
AGRN	agrin [Source:HGNC Symbol;Acc:HGNC:329]
PLD3	phospholipase D family member 3 [Source:HGNC Symbol;Acc:HGNC:17158]
CALR	calreticulin [Source:HGNC Symbol;Acc:HGNC:1455]
XYLT2	xylosyltransferase 2 [Source:HGNC Symbol;Acc:HGNC:15517]
CLUL1	clusterin like 1 [Source:HGNC Symbol;Acc:HGNC:2096]
ASPH	aspartate beta-hydroxylase [Source:HGNC Symbol;Acc:HGNC:757]
PRAP1	proline rich acidic protein 1 [Source:HGNC Symbol;Acc:HGNC:23304]
SERPINA1	serpin family A member 1 [Source:HGNC Symbol;Acc:HGNC:8941]
SMOC1	SPARC related modular calcium binding 1 [Source:HGNC Symbol;Acc:HGNC:20318]
ZNF648	zinc finger protein 648 [Source:HGNC Symbol;Acc:HGNC:18190]
COL6A3	collagen type VI alpha 3 chain [Source:HGNC Symbol;Acc:HGNC:2213]
CELSR2	cadherin EGF LAG seven-pass G-type receptor 2 [Source:HGNC Symbol;Acc:HGNC:3231]
KLKB1	kallikrein B1 [Source:HGNC Symbol;Acc:HGNC:6371]
MASP2	mannan binding lectin serine peptidase 2 [Source:HGNC Symbol;Acc:HGNC:6902]
TF	transferrin [Source:HGNC Symbol;Acc:HGNC:11740]
ITIH2	inter-alpha-trypsin inhibitor heavy chain 2 [Source:HGNC Symbol;Acc:HGNC:6167]
COL6A1	collagen type VI alpha 1 chain [Source:HGNC Symbol;Acc:HGNC:2211]
SCGB1A1	secretoglobin family 1A member 1 [Source:HGNC Symbol;Acc:HGNC:12523]
SEZ6	seizure related 6 homolog [Source:HGNC Symbol;Acc:HGNC:15955]
PRADC1	protease associated domain containing 1 [Source:HGNC Symbol;Acc:HGNC:16047]
TTR	transthyretin [Source:HGNC Symbol;Acc:HGNC:12405]
F5	coagulation factor V [Source:HGNC Symbol;Acc:HGNC:3542]
CACHD1	cache domain containing 1 [Source:HGNC Symbol;Acc:HGNC:29314]
KREMEN1	kringle containing transmembrane protein 1 [Source:HGNC Symbol;Acc:HGNC:17550]
EMILIN1	elastin microfibril interfacer 1 [Source:HGNC Symbol;Acc:HGNC:19880]
GFRA2	GDNF family receptor alpha 2 [Source:HGNC Symbol;Acc:HGNC:4244]
BPNT2 (IMPAD1)	3'(2'), 5'-bisphosphate nucleotidase 2 [Source:HGNC Symbol;Acc:HGNC:26019]
SHISA6	shisa family member 6 [Source:HGNC Symbol;Acc:HGNC:34491]
THSD7A	thrombospondin type 1 domain containing 7A [Source:HGNC Symbol;Acc:HGNC:22207]
MFGE8	milk fat globule EGF and factor V/VIII domain containing [Source:HGNC Symbol;Acc:HGNC:7036]
PRCP	prolylcarboxypeptidase [Source:HGNC Symbol;Acc:HGNC:9344]
PRSS56	serine protease 56 [Source:HGNC Symbol;Acc:HGNC:39433]
GPC1	glypican 1 [Source:HGNC Symbol;Acc:HGNC:4449]
PLXNB2	plexin B2 [Source:HGNC Symbol;Acc:HGNC:9104]
HGF	hepatocyte growth factor [Source:HGNC Symbol;Acc:HGNC:4893]
PVALB	parvalbumin [Source:HGNC Symbol;Acc:HGNC:9704]
LTBP4	latent transforming growth factor beta binding protein 4 [Source:HGNC Symbol;Acc:HGNC:6717]
CARTPT	CART prepropeptide [Source:HGNC Symbol;Acc:HGNC:24323]
CNTN1	contactin 1 [Source:HGNC Symbol;Acc:HGNC:2171]
NUCB1	nucleobindin 1 [Source:HGNC Symbol;Acc:HGNC:8043]
NXPH3	neurexophilin 3 [Source:HGNC Symbol;Acc:HGNC:8077]
PTN	pleiotrophin [Source:HGNC Symbol;Acc:HGNC:9630]
GALC	galactosylceramidase [Source:HGNC Symbol;Acc:HGNC:4115]
APOC1	apolipoprotein C1 [Source:HGNC Symbol;Acc:HGNC:607]
FCN3	ficolin 3 [Source:HGNC Symbol;Acc:HGNC:3625]
MAN1C1	mannosidase alpha class 1C member 1 [Source:HGNC Symbol;Acc:HGNC:19080]
EYS	eyes shut homolog [Source:HGNC Symbol;Acc:HGNC:21555]
PPT1	palmitoyl-protein thioesterase 1 [Source:HGNC Symbol;Acc:HGNC:9325]
PRSS35	serine protease 35 [Source:HGNC Symbol;Acc:HGNC:21387]
ACHE	acetylcholinesterase (Cartwright blood group) [Source:HGNC Symbol;Acc:HGNC:108]
VSTM2A	V-set and transmembrane domain containing 2A [Source:HGNC Symbol;Acc:HGNC:28499]
COL18A1	collagen type XVIII alpha 1 chain [Source:HGNC Symbol;Acc:HGNC:2195]
FSTL5	follistatin like 5 [Source:HGNC Symbol;Acc:HGNC:21386]
NEO1	neogenin 1 [Source:HGNC Symbol;Acc:HGNC:7754]
F13B	coagulation factor XIII B chain [Source:HGNC Symbol;Acc:HGNC:3534]
LAMB2	laminin subunit beta 2 [Source:HGNC Symbol;Acc:HGNC:6487]
COL9A1	collagen type IX alpha 1 chain [Source:HGNC Symbol;Acc:HGNC:2217]
SIAE	sialic acid acetylesterase [Source:HGNC Symbol;Acc:HGNC:18187]
RTN4RL1	reticulon 4 receptor like 1 [Source:HGNC Symbol;Acc:HGNC:21329]
GLA	galactosidase alpha [Source:HGNC Symbol;Acc:HGNC:4296]
SLIT1	slit guidance ligand 1 [Source:HGNC Symbol;Acc:HGNC:11085]
SEMA3F	semaphorin 3F [Source:HGNC Symbol;Acc:HGNC:10728]
ACP2	acid phosphatase 2, lysosomal [Source:HGNC Symbol;Acc:HGNC:123]
COL9A2	collagen type IX alpha 2 chain [Source:HGNC Symbol;Acc:HGNC:2218]
LPA	lipoprotein(a) [Source:HGNC Symbol;Acc:HGNC:6667]
NOTCH3	notch receptor 3 [Source:HGNC Symbol;Acc:HGNC:7883]
NPTXR	neuronal pentraxin receptor [Source:HGNC Symbol;Acc:HGNC:7954]
CNTNAP4	contactin associated protein family member 4 [Source:HGNC Symbol;Acc:HGNC:18747]
NGFR	nerve growth factor receptor [Source:HGNC Symbol;Acc:HGNC:7809]
FBN1	fibrillin 1 [Source:HGNC Symbol;Acc:HGNC:3603]
BLVRB	biliverdin reductase B [Source:HGNC Symbol;Acc:HGNC:1063]
PCSK1	proprotein convertase subtilisin/kexin type 1 [Source:HGNC Symbol;Acc:HGNC:8743]
RTBDN	retbindin [Source:HGNC Symbol;Acc:HGNC:30310]
PLOD3	procollagen-lysine,2-oxoglutarate 5-dioxygenase 3 [Source:HGNC Symbol;Acc:HGNC:9083]
SCUBE1	signal peptide, CUB domain and EGF like domain containing 1 [Source:HGNC Symbol;Acc:HGNC:13441]
HAPLN2	hyaluronan and proteoglycan link protein 2 [Source:HGNC Symbol;Acc:HGNC:17410]
CPAMD8	C3 and PZP like alpha-2-macroglobulin domain containing 8 [Source:HGNC Symbol;Acc:HGNC:23228]
RAN	RAN, member RAS oncogene family [Source:HGNC Symbol;Acc:HGNC:9846]
C8A	complement C8 alpha chain [Source:HGNC Symbol;Acc:HGNC:1352]
GRIA4	glutamate ionotropic receptor AMPA type subunit 4 [Source:HGNC Symbol;Acc:HGNC:4574]
RTN4RL2	reticulon 4 receptor like 2 [Source:HGNC Symbol;Acc:HGNC:23053]
GPX3	glutathione peroxidase 3 [Source:HGNC Symbol;Acc:HGNC:4555]
TENM2	teneurin transmembrane protein 2 [Source:HGNC Symbol;Acc:HGNC:29943]
S100A6	S100 calcium binding protein A6 [Source:HGNC Symbol;Acc:HGNC:10496]
PPT2	palmitoyl-protein thioesterase 2 [Source:HGNC Symbol;Acc:HGNC:9326]
SIRPA	signal regulatory protein alpha [Source:HGNC Symbol;Acc:HGNC:9662]
LRTM1	leucine rich repeats and transmembrane domains 1 [Source:HGNC Symbol;Acc:HGNC:25023]
CDH2	cadherin 2 [Source:HGNC Symbol;Acc:HGNC:1759]
RECK	reversion inducing cysteine rich protein with kazal motifs [Source:HGNC Symbol;Acc:HGNC:11345]
MDK	midkine [Source:HGNC Symbol;Acc:HGNC:6972]
B4GALT1	beta-1,4-galactosyltransferase 1 [Source:HGNC Symbol;Acc:HGNC:924]
SOD3	superoxide dismutase 3 [Source:HGNC Symbol;Acc:HGNC:11181]
FAM20B	FAM20B glycosaminoglycan xylosylkinase [Source:HGNC Symbol;Acc:HGNC:23017]
EPHB6	EPH receptor B6 [Source:HGNC Symbol;Acc:HGNC:3396]
APOL1	apolipoprotein L1 [Source:HGNC Symbol;Acc:HGNC:618]
KTN1	kinectin 1 [Source:HGNC Symbol;Acc:HGNC:6467]
ENPP5	ectonucleotide pyrophosphatase/phosphodiesterase family member 5 [Source:HGNC Symbol;Acc:HGNC:13717]
JCHAIN	joining chain of multimeric IgA and IgM [Source:HGNC Symbol;Acc:HGNC:5713]
GBA	glucosylceramidase beta [Source:HGNC Symbol;Acc:HGNC:4177]
FTL	ferritin light chain [Source:HGNC Symbol;Acc:HGNC:3999]
SDF4	stromal cell derived factor 4 [Source:HGNC Symbol;Acc:HGNC:24188]
SEMA5A	semaphorin 5A [Source:HGNC Symbol;Acc:HGNC:10736]
SERPINC1	serpin family C member 1 [Source:HGNC Symbol;Acc:HGNC:775]
FGFR1	fibroblast growth factor receptor 1 [Source:HGNC Symbol;Acc:HGNC:3688]
SEMA6A	semaphorin 6A [Source:HGNC Symbol;Acc:HGNC:10738]
RGMA	repulsive guidance molecule BMP co-receptor a [Source:HGNC Symbol;Acc:HGNC:30308]
LYVE1	lymphatic vessel endothelial hyaluronan receptor 1 [Source:HGNC Symbol;Acc:HGNC:14687]
PRNP	prion protein [Source:HGNC Symbol;Acc:HGNC:9449]
CADM4	cell adhesion molecule 4 [Source:HGNC Symbol;Acc:HGNC:30825]
EFNB2	ephrin B2 [Source:HGNC Symbol;Acc:HGNC:3227]
LAMA2	laminin subunit alpha 2 [Source:HGNC Symbol;Acc:HGNC:6482]
NEU1	neuraminidase 1 [Source:HGNC Symbol;Acc:HGNC:7758]
CTBS	chitobiase [Source:HGNC Symbol;Acc:HGNC:2496]
APOA1	apolipoprotein A1 [Source:HGNC Symbol;Acc:HGNC:600]
PLOD1	procollagen-lysine,2-oxoglutarate 5-dioxygenase 1 [Source:HGNC Symbol;Acc:HGNC:9081]
NTNG1	netrin G1 [Source:HGNC Symbol;Acc:HGNC:23319]
SOD1	superoxide dismutase 1 [Source:HGNC Symbol;Acc:HGNC:11179]
SCG3	secretogranin III [Source:HGNC Symbol;Acc:HGNC:13707]
TNFSF12-TNFSF13	TNFSF12-TNFSF13 readthrough [Source:HGNC Symbol;Acc:HGNC:33537]
COL5A1	collagen type V alpha 1 chain [Source:HGNC Symbol;Acc:HGNC:2209]
PTPRS	protein tyrosine phosphatase receptor type S [Source:HGNC Symbol;Acc:HGNC:9681]
STH	saitohin [Source:HGNC Symbol;Acc:HGNC:18839]
MDFIC (HIC)	MyoD family inhibitor domain containing [Source:HGNC Symbol;Acc:HGNC:28870]
PLXDC1	plexin domain containing 1 [Source:HGNC Symbol;Acc:HGNC:20945]
CTSL	cathepsin L [Source:HGNC Symbol;Acc:HGNC:2537]
CD93	CD93 molecule [Source:HGNC Symbol;Acc:HGNC:15855]
SPINK4	serine peptidase inhibitor Kazal type 4 [Source:HGNC Symbol;Acc:HGNC:16646]
BCAM	basal cell adhesion molecule (Lutheran blood group) [Source:HGNC Symbol;Acc:HGNC:6722]
NELL2	neural EGFL like 2 [Source:HGNC Symbol;Acc:HGNC:7751]
APCS	amyloid P component, serum [Source:HGNC Symbol;Acc:HGNC:584]
NID1	nidogen 1 [Source:HGNC Symbol;Acc:HGNC:7821]
GGH	gamma-glutamyl hydrolase [Source:HGNC Symbol;Acc:HGNC:4248]
NTRK2	neurotrophic receptor tyrosine kinase 2 [Source:HGNC Symbol;Acc:HGNC:8032]
C1QTNF3	C1q and TNF related 3 [Source:HGNC Symbol;Acc:HGNC:14326]
C3	complement C3 [Source:HGNC Symbol;Acc:HGNC:1318]
CPVL	carboxypeptidase vitellogenic like [Source:HGNC Symbol;Acc:HGNC:14399]
EFNA1	ephrin A1 [Source:HGNC Symbol;Acc:HGNC:3221]
PCSK1N	proprotein convertase subtilisin/kexin type 1 inhibitor [Source:HGNC Symbol;Acc:HGNC:17301]
CHRDL1	chordin like 1 [Source:HGNC Symbol;Acc:HGNC:29861]
DAG1	dystroglycan 1 [Source:HGNC Symbol;Acc:HGNC:2666]
TPM3	tropomyosin 3 [Source:HGNC Symbol;Acc:HGNC:12012]
GAA	glucosidase alpha, acid [Source:HGNC Symbol;Acc:HGNC:4065]
SORL1	sortilin related receptor 1 [Source:HGNC Symbol;Acc:HGNC:11185]
PRAG1 (SgK223)	PEAK1 related, kinase-activating pseudokinase 1 [Source:HGNC Symbol;Acc:HGNC:25438]
ANGPTL4	angiopoietin like 4 [Source:HGNC Symbol;Acc:HGNC:16039]
ATP6AP2	ATPase H+ transporting accessory protein 2 [Source:HGNC Symbol;Acc:HGNC:18305]
DEFB1	defensin beta 1 [Source:HGNC Symbol;Acc:HGNC:2766]
HEXA	hexosaminidase subunit alpha [Source:HGNC Symbol;Acc:HGNC:4878]
CNDP1	carnosine dipeptidase 1 [Source:HGNC Symbol;Acc:HGNC:20675]
DPT	dermatopontin [Source:HGNC Symbol;Acc:HGNC:3011]
YWHAB	tyrosine 3-monooxygenase/tryptophan 5-monooxygenase activation protein beta [Source:HGNC Symbol;Acc:HGNC:12849]
SORCS1	sortilin related VPS10 domain containing receptor 1 [Source:HGNC Symbol;Acc:HGNC:16697]
LSAMP	limbic system associated membrane protein [Source:HGNC Symbol;Acc:HGNC:6705]
ANGPTL1	angiopoietin like 1 [Source:HGNC Symbol;Acc:HGNC:489]
ORM2	orosomucoid 2 [Source:HGNC Symbol;Acc:HGNC:8499]
GALNT7	polypeptide N-acetylgalactosaminyltransferase 7 [Source:HGNC Symbol;Acc:HGNC:4129]
PTPRD	protein tyrosine phosphatase receptor type D [Source:HGNC Symbol;Acc:HGNC:9668]
PFN1	profilin 1 [Source:HGNC Symbol;Acc:HGNC:8881]
PON1	paraoxonase 1 [Source:HGNC Symbol;Acc:HGNC:9204]
MAMDC2	MAM domain containing 2 [Source:HGNC Symbol;Acc:HGNC:23673]
SPARCL1	SPARC like 1 [Source:HGNC Symbol;Acc:HGNC:11220]
PIGR	polymeric immunoglobulin receptor [Source:HGNC Symbol;Acc:HGNC:8968]
SEMA3B	semaphorin 3B [Source:HGNC Symbol;Acc:HGNC:10724]
MANBA	mannosidase beta [Source:HGNC Symbol;Acc:HGNC:6831]
MTREX (SKIV2L2)	Mtr4 exosome RNA helicase [Source:HGNC Symbol;Acc:HGNC:18734]
ENDOD1	endonuclease domain containing 1 [Source:HGNC Symbol;Acc:HGNC:29129]
LOXL1	lysyl oxidase like 1 [Source:HGNC Symbol;Acc:HGNC:6665]
PTPRZ1	protein tyrosine phosphatase receptor type Z1 [Source:HGNC Symbol;Acc:HGNC:9685]
CDH11	cadherin 11 [Source:HGNC Symbol;Acc:HGNC:1750]
EFNA5	ephrin A5 [Source:HGNC Symbol;Acc:HGNC:3225]
NFASC	neurofascin [Source:HGNC Symbol;Acc:HGNC:29866]
PRKCSH	protein kinase C substrate 80K-H [Source:HGNC Symbol;Acc:HGNC:9411]
LTBP2	latent transforming growth factor beta binding protein 2 [Source:HGNC Symbol;Acc:HGNC:6715]
B3GNT9	UDP-GlcNAc:betaGal beta-1,3-N-acetylglucosaminyltransferase 9 [Source:HGNC Symbol;Acc:HGNC:28714]
EPDR1	ependymin related 1 [Source:HGNC Symbol;Acc:HGNC:17572]
PTPRU	protein tyrosine phosphatase receptor type U [Source:HGNC Symbol;Acc:HGNC:9683]
ADAM9	ADAM metallopeptidase domain 9 [Source:HGNC Symbol;Acc:HGNC:216]
WBP2	WW domain binding protein 2 [Source:HGNC Symbol;Acc:HGNC:12738]
WFIKKN2	WAP, follistatin/kazal, immunoglobulin, kunitz and netrin domain containing 2 [Source:HGNC Symbol;Acc:HGNC:30916]
HTRA1	HtrA serine peptidase 1 [Source:HGNC Symbol;Acc:HGNC:9476]
SMPD1	sphingomyelin phosphodiesterase 1 [Source:HGNC Symbol;Acc:HGNC:11120]
HSPG2	heparan sulfate proteoglycan 2 [Source:HGNC Symbol;Acc:HGNC:5273]
ST6GALNAC5	ST6 N-acetylgalactosaminide alpha-2,6-sialyltransferase 5 [Source:HGNC Symbol;Acc:HGNC:19342]
OLFML3	olfactomedin like 3 [Source:HGNC Symbol;Acc:HGNC:24956]
F9	coagulation factor IX [Source:HGNC Symbol;Acc:HGNC:3551]
SORCS2	sortilin related VPS10 domain containing receptor 2 [Source:HGNC Symbol;Acc:HGNC:16698]
RNASET2	ribonuclease T2 [Source:HGNC Symbol;Acc:HGNC:21686]
APOM	apolipoprotein M [Source:HGNC Symbol;Acc:HGNC:13916]
GALNT10	polypeptide N-acetylgalactosaminyltransferase 10 [Source:HGNC Symbol;Acc:HGNC:19873]
GALNS	galactosamine (N-acetyl)-6-sulfatase [Source:HGNC Symbol;Acc:HGNC:4122]
CREG1	cellular repressor of E1A stimulated genes 1 [Source:HGNC Symbol;Acc:HGNC:2351]
CFH	complement factor H [Source:HGNC Symbol;Acc:HGNC:4883]
TWSG1	twisted gastrulation BMP signaling modulator 1 [Source:HGNC Symbol;Acc:HGNC:12429]
PIK3IP1	phosphoinositide-3-kinase interacting protein 1 [Source:HGNC Symbol;Acc:HGNC:24942]
ST8SIA1	ST8 alpha-N-acetyl-neuraminide alpha-2,8-sialyltransferase 1 [Source:HGNC Symbol;Acc:HGNC:10869]
SERPINA10	serpin family A member 10 [Source:HGNC Symbol;Acc:HGNC:15996]
PAPLN	papilin, proteoglycan like sulfated glycoprotein [Source:HGNC Symbol;Acc:HGNC:19262]
ENO2	enolase 2 [Source:HGNC Symbol;Acc:HGNC:3353]
SLURP1	secreted LY6/PLAUR domain containing 1 [Source:HGNC Symbol;Acc:HGNC:18746]
NBL1	NBL1, DAN family BMP antagonist [Source:HGNC Symbol;Acc:HGNC:7650]
C6	complement C6 [Source:HGNC Symbol;Acc:HGNC:1339]
CA11	carbonic anhydrase 11 [Source:HGNC Symbol;Acc:HGNC:1370]
CNTN4	contactin 4 [Source:HGNC Symbol;Acc:HGNC:2174]
ALDOC	aldolase, fructose-bisphosphate C [Source:HGNC Symbol;Acc:HGNC:418]
KIAA0319L	KIAA0319 like [Source:HGNC Symbol;Acc:HGNC:30071]
GRN	granulin precursor [Source:HGNC Symbol;Acc:HGNC:4601]
PPIB	peptidylprolyl isomerase B [Source:HGNC Symbol;Acc:HGNC:9255]
SPTA1	spectrin alpha, erythrocytic 1 [Source:HGNC Symbol;Acc:HGNC:11272]
NECTIN3	nectin cell adhesion molecule 3 [Source:HGNC Symbol;Acc:HGNC:17664]
SHISA5	shisa family member 5 [Source:HGNC Symbol;Acc:HGNC:30376]
MMRN1	multimerin 1 [Source:HGNC Symbol;Acc:HGNC:7178]
PRELP	proline and arginine rich end leucine rich repeat protein [Source:HGNC Symbol;Acc:HGNC:9357]
SEMA6B	semaphorin 6B [Source:HGNC Symbol;Acc:HGNC:10739]
MAN1A1	mannosidase alpha class 1A member 1 [Source:HGNC Symbol;Acc:HGNC:6821]
ADGRL3	adhesion G protein-coupled receptor L3 [Source:HGNC Symbol;Acc:HGNC:20974]
FLT1	fms related receptor tyrosine kinase 1 [Source:HGNC Symbol;Acc:HGNC:3763]
CD59	CD59 molecule (CD59 blood group) [Source:HGNC Symbol;Acc:HGNC:1689]
SPINK5	serine peptidase inhibitor Kazal type 5 [Source:HGNC Symbol;Acc:HGNC:15464]
IGLL1	immunoglobulin lambda like polypeptide 1 [Source:HGNC Symbol;Acc:HGNC:5870]
OLFM2	olfactomedin 2 [Source:HGNC Symbol;Acc:HGNC:17189]
GPLD1	glycosylphosphatidylinositol specific phospholipase D1 [Source:HGNC Symbol;Acc:HGNC:4459]
EXTL2	exostosin like glycosyltransferase 2 [Source:HGNC Symbol;Acc:HGNC:3516]
ADGRL1	adhesion G protein-coupled receptor L1 [Source:HGNC Symbol;Acc:HGNC:20973]
LEFTY2	left-right determination factor 2 [Source:HGNC Symbol;Acc:HGNC:3122]
ERAP1	endoplasmic reticulum aminopeptidase 1 [Source:HGNC Symbol;Acc:HGNC:18173]
SAA2-SAA4	SAA2-SAA4 readthrough [Source:HGNC Symbol;Acc:HGNC:39550]
PRDX6	peroxiredoxin 6 [Source:HGNC Symbol;Acc:HGNC:16753]
DDR1	discoidin domain receptor tyrosine kinase 1 [Source:HGNC Symbol;Acc:HGNC:2730]
CNMD (LECT1)	chondromodulin [Source:HGNC Symbol;Acc:HGNC:17005]
GALNT18	polypeptide N-acetylgalactosaminyltransferase 18 [Source:HGNC Symbol;Acc:HGNC:30488]
LMAN2	lectin, mannose binding 2 [Source:HGNC Symbol;Acc:HGNC:16986]
CDHR1	cadherin related family member 1 [Source:HGNC Symbol;Acc:HGNC:14550]
CTSZ	cathepsin Z [Source:HGNC Symbol;Acc:HGNC:2547]
TGM4	transglutaminase 4 [Source:HGNC Symbol;Acc:HGNC:11780]
HEG1	heart development protein with EGF like domains 1 [Source:HGNC Symbol;Acc:HGNC:29227]
FUCA1	alpha-L-fucosidase 1 [Source:HGNC Symbol;Acc:HGNC:4006]
NSG1	neuronal vesicle trafficking associated 1 [Source:HGNC Symbol;Acc:HGNC:18790]
TGFBR3	transforming growth factor beta receptor 3 [Source:HGNC Symbol;Acc:HGNC:11774]
CA3	carbonic anhydrase 3 [Source:HGNC Symbol;Acc:HGNC:1374]
PPIA	peptidylprolyl isomerase A [Source:HGNC Symbol;Acc:HGNC:9253]
AGA	aspartylglucosaminidase [Source:HGNC Symbol;Acc:HGNC:318]
POMGNT1	protein O-linked mannose N-acetylglucosaminyltransferase 1 (beta 1,2-) [Source:HGNC Symbol;Acc:HGNC:19139]
GOLM1	golgi membrane protein 1 [Source:HGNC Symbol;Acc:HGNC:15451]
CTSB	cathepsin B [Source:HGNC Symbol;Acc:HGNC:2527]
LAMP2	lysosomal associated membrane protein 2 [Source:HGNC Symbol;Acc:HGNC:6501]
LSR	lipolysis stimulated lipoprotein receptor [Source:HGNC Symbol;Acc:HGNC:29572]
SH3BGRL3	SH3 domain binding glutamate rich protein like 3 [Source:HGNC Symbol;Acc:HGNC:15568]
PGK1	phosphoglycerate kinase 1 [Source:HGNC Symbol;Acc:HGNC:8896]
C1orf56 (MENT)	chromosome 1 open reading frame 56 [Source:HGNC Symbol;Acc:HGNC:26045]
GAL	galanin and GMAP prepropeptide [Source:HGNC Symbol;Acc:HGNC:4114]
LBP	lipopolysaccharide binding protein [Source:HGNC Symbol;Acc:HGNC:6517]
CADM3	cell adhesion molecule 3 [Source:HGNC Symbol;Acc:HGNC:17601]
RARRES1	retinoic acid receptor responder 1 [Source:HGNC Symbol;Acc:HGNC:9867]
PTPRG	protein tyrosine phosphatase receptor type G [Source:HGNC Symbol;Acc:HGNC:9671]
IDH1	isocitrate dehydrogenase (NADP(+)) 1 [Source:HGNC Symbol;Acc:HGNC:5382]
FUCA2	alpha-L-fucosidase 2 [Source:HGNC Symbol;Acc:HGNC:4008]
CHL1	cell adhesion molecule L1 like [Source:HGNC Symbol;Acc:HGNC:1939]
NAGLU	N-acetyl-alpha-glucosaminidase [Source:HGNC Symbol;Acc:HGNC:7632]
APOA2	apolipoprotein A2 [Source:HGNC Symbol;Acc:HGNC:601]
MYDGF	myeloid derived growth factor [Source:HGNC Symbol;Acc:HGNC:16948]
ORM1	orosomucoid 1 [Source:HGNC Symbol;Acc:HGNC:8498]
CLEC3B	C-type lectin domain family 3 member B [Source:HGNC Symbol;Acc:HGNC:11891]
CLSTN3	calsyntenin 3 [Source:HGNC Symbol;Acc:HGNC:18371]
NOTCH1	notch receptor 1 [Source:HGNC Symbol;Acc:HGNC:7881]
APOE	apolipoprotein E [Source:HGNC Symbol;Acc:HGNC:613]
LRP8	LDL receptor related protein 8 [Source:HGNC Symbol;Acc:HGNC:6700]
RADX (CXorf57)	RPA1 related single stranded DNA binding protein, X-linked [Source:HGNC Symbol;Acc:HGNC:25486]
AXL	AXL receptor tyrosine kinase [Source:HGNC Symbol;Acc:HGNC:905]
GAS1	growth arrest specific 1 [Source:HGNC Symbol;Acc:HGNC:4165]
WFDC2	WAP four-disulfide core domain 2 [Source:HGNC Symbol;Acc:HGNC:15939]
IGFBP6	insulin like growth factor binding protein 6 [Source:HGNC Symbol;Acc:HGNC:5475]
SUSD5	sushi domain containing 5 [Source:HGNC Symbol;Acc:HGNC:29061]
MBL2	mannose binding lectin 2 [Source:HGNC Symbol;Acc:HGNC:6922]
F13A1	coagulation factor XIII A chain [Source:HGNC Symbol;Acc:HGNC:3531]
MDGA1	MAM domain containing glycosylphosphatidylinositol anchor 1 [Source:HGNC Symbol;Acc:HGNC:19267]
APOD	apolipoprotein D [Source:HGNC Symbol;Acc:HGNC:612]
C8G	complement C8 gamma chain [Source:HGNC Symbol;Acc:HGNC:1354]
TMEM132A	transmembrane protein 132A [Source:HGNC Symbol;Acc:HGNC:31092]
PCSK2	proprotein convertase subtilisin/kexin type 2 [Source:HGNC Symbol;Acc:HGNC:8744]
MAN2B2	mannosidase alpha class 2B member 2 [Source:HGNC Symbol;Acc:HGNC:29623]
PCDHAC2	protocadherin alpha subfamily C, 2 [Source:HGNC Symbol;Acc:HGNC:8677]
SULF2	sulfatase 2 [Source:HGNC Symbol;Acc:HGNC:20392]
VLDLR	very low density lipoprotein receptor [Source:HGNC Symbol;Acc:HGNC:12698]
CTSO	cathepsin O [Source:HGNC Symbol;Acc:HGNC:2542]
YIPF3	Yip1 domain family member 3 [Source:HGNC Symbol;Acc:HGNC:21023]
MEGF6	multiple EGF like domains 6 [Source:HGNC Symbol;Acc:HGNC:3232]
EFEMP2	EGF containing fibulin extracellular matrix protein 2 [Source:HGNC Symbol;Acc:HGNC:3219]
OLFM1	olfactomedin 1 [Source:HGNC Symbol;Acc:HGNC:17187]
PPIC	peptidylprolyl isomerase C [Source:HGNC Symbol;Acc:HGNC:9256]
EXT1	exostosin glycosyltransferase 1 [Source:HGNC Symbol;Acc:HGNC:3512]
CHADL	chondroadherin like [Source:HGNC Symbol;Acc:HGNC:25165]
LCAT	lecithin-cholesterol acyltransferase [Source:HGNC Symbol;Acc:HGNC:6522]
BMP3	bone morphogenetic protein 3 [Source:HGNC Symbol;Acc:HGNC:1070]
SEMA4A	semaphorin 4A [Source:HGNC Symbol;Acc:HGNC:10729]
ECRG4 (C2orf40)	ECRG4 augurin precursor [Source:HGNC Symbol;Acc:HGNC:24642]
SLITRK2	SLIT and NTRK like family member 2 [Source:HGNC Symbol;Acc:HGNC:13449]
CRYGC	crystallin gamma C [Source:HGNC Symbol;Acc:HGNC:2410]
ST6GALNAC2	ST6 N-acetylgalactosaminide alpha-2,6-sialyltransferase 2 [Source:HGNC Symbol;Acc:HGNC:10867]
CBLN4	cerebellin 4 precursor [Source:HGNC Symbol;Acc:HGNC:16231]
YWHAZ	tyrosine 3-monooxygenase/tryptophan 5-monooxygenase activation protein zeta [Source:HGNC Symbol;Acc:HGNC:12855]
HS6ST3	heparan sulfate 6-O-sulfotransferase 3 [Source:HGNC Symbol;Acc:HGNC:19134]
VSTM2B	V-set and transmembrane domain containing 2B [Source:HGNC Symbol;Acc:HGNC:33595]
PROC	protein C, inactivator of coagulation factors Va and VIIIa [Source:HGNC Symbol;Acc:HGNC:9451]
CHID1	chitinase domain containing 1 [Source:HGNC Symbol;Acc:HGNC:28474]
ADAMTS5	ADAM metallopeptidase with thrombospondin type 1 motif 5 [Source:HGNC Symbol;Acc:HGNC:221]
VWF	von Willebrand factor [Source:HGNC Symbol;Acc:HGNC:12726]
SEZ6L2	seizure related 6 homolog like 2 [Source:HGNC Symbol;Acc:HGNC:30844]
PLG	plasminogen [Source:HGNC Symbol;Acc:HGNC:9071]
PTPRF	protein tyrosine phosphatase receptor type F [Source:HGNC Symbol;Acc:HGNC:9670]
C1S	complement C1s [Source:HGNC Symbol;Acc:HGNC:1247]
PTPRK	protein tyrosine phosphatase receptor type K [Source:HGNC Symbol;Acc:HGNC:9674]
F11	coagulation factor XI [Source:HGNC Symbol;Acc:HGNC:3529]
PPBP	pro-platelet basic protein [Source:HGNC Symbol;Acc:HGNC:9240]
HP	haptoglobin [Source:HGNC Symbol;Acc:HGNC:5141]
MAN2A1	mannosidase alpha class 2A member 1 [Source:HGNC Symbol;Acc:HGNC:6824]
DCBLD2	discoidin, CUB and LCCL domain containing 2 [Source:HGNC Symbol;Acc:HGNC:24627]
PZP	PZP alpha-2-macroglobulin like [Source:HGNC Symbol;Acc:HGNC:9750]
DCD	dermcidin [Source:HGNC Symbol;Acc:HGNC:14669]
CNGB3	cyclic nucleotide gated channel subunit beta 3 [Source:HGNC Symbol;Acc:HGNC:2153]
FMOD	fibromodulin [Source:HGNC Symbol;Acc:HGNC:3774]
SLC38A10	solute carrier family 38 member 10 [Source:HGNC Symbol;Acc:HGNC:28237]
IL1RAP	interleukin 1 receptor accessory protein [Source:HGNC Symbol;Acc:HGNC:5995]
NRP1	neuropilin 1 [Source:HGNC Symbol;Acc:HGNC:8004]
B3GNT2	UDP-GlcNAc:betaGal beta-1,3-N-acetylglucosaminyltransferase 2 [Source:HGNC Symbol;Acc:HGNC:15629]
VASN	vasorin [Source:HGNC Symbol;Acc:HGNC:18517]
LMAN1	lectin, mannose binding 1 [Source:HGNC Symbol;Acc:HGNC:6631]
LIPA	lipase A, lysosomal acid type [Source:HGNC Symbol;Acc:HGNC:6617]
LGI2	leucine rich repeat LGI family member 2 [Source:HGNC Symbol;Acc:HGNC:18710]
ADAM22	ADAM metallopeptidase domain 22 [Source:HGNC Symbol;Acc:HGNC:201]
COL15A1	collagen type XV alpha 1 chain [Source:HGNC Symbol;Acc:HGNC:2192]
ANGPTL7	angiopoietin like 7 [Source:HGNC Symbol;Acc:HGNC:24078]
CCN2 (CTGF)	cellular communication network factor 2 [Source:HGNC Symbol;Acc:HGNC:2500]
FBLN5	fibulin 5 [Source:HGNC Symbol;Acc:HGNC:3602]
COLEC12	collectin subfamily member 12 [Source:HGNC Symbol;Acc:HGNC:16016]
NME1-NME2	NME1-NME2 readthrough [Source:HGNC Symbol;Acc:HGNC:33531]
CDH23	cadherin related 23 [Source:HGNC Symbol;Acc:HGNC:13733]
FBLN2	fibulin 2 [Source:HGNC Symbol;Acc:HGNC:3601]
MMP14	matrix metallopeptidase 14 [Source:HGNC Symbol;Acc:HGNC:7160]
LAMP1	lysosomal associated membrane protein 1 [Source:HGNC Symbol;Acc:HGNC:6499]
MGP	matrix Gla protein [Source:HGNC Symbol;Acc:HGNC:7060]
GM2A	GM2 ganglioside activator [Source:HGNC Symbol;Acc:HGNC:4367]
TMED4	transmembrane p24 trafficking protein 4 [Source:HGNC Symbol;Acc:HGNC:22301]
B3GAT1	beta-1,3-glucuronyltransferase 1 [Source:HGNC Symbol;Acc:HGNC:921]
MYRF	myelin regulatory factor [Source:HGNC Symbol;Acc:HGNC:1181]
JAM3	junctional adhesion molecule 3 [Source:HGNC Symbol;Acc:HGNC:15532]
ATRN	attractin [Source:HGNC Symbol;Acc:HGNC:885]
HAPLN1	hyaluronan and proteoglycan link protein 1 [Source:HGNC Symbol;Acc:HGNC:2380]
ERP44	endoplasmic reticulum protein 44 [Source:HGNC Symbol;Acc:HGNC:18311]
ISLR	immunoglobulin superfamily containing leucine rich repeat [Source:HGNC Symbol;Acc:HGNC:6133]
CLIC4	chloride intracellular channel 4 [Source:HGNC Symbol;Acc:HGNC:13518]
STC2	stanniocalcin 2 [Source:HGNC Symbol;Acc:HGNC:11374]
MET	MET proto-oncogene, receptor tyrosine kinase [Source:HGNC Symbol;Acc:HGNC:7029]
CALY	calcyon neuron specific vesicular protein [Source:HGNC Symbol;Acc:HGNC:17938]
QSOX2	quiescin sulfhydryl oxidase 2 [Source:HGNC Symbol;Acc:HGNC:30249]
PRSS1	serine protease 1 [Source:HGNC Symbol;Acc:HGNC:9475]
NLGN2	neuroligin 2 [Source:HGNC Symbol;Acc:HGNC:14290]
ASAH2	N-acylsphingosine amidohydrolase 2 [Source:HGNC Symbol;Acc:HGNC:18860]
HPX	hemopexin [Source:HGNC Symbol;Acc:HGNC:5171]
CFHR3	complement factor H related 3 [Source:HGNC Symbol;Acc:HGNC:16980]
LDHA	lactate dehydrogenase A [Source:HGNC Symbol;Acc:HGNC:6535]
CPB2	carboxypeptidase B2 [Source:HGNC Symbol;Acc:HGNC:2300]
MAN2B1	mannosidase alpha class 2B member 1 [Source:HGNC Symbol;Acc:HGNC:6826]
GOT1	glutamic-oxaloacetic transaminase 1 [Source:HGNC Symbol;Acc:HGNC:4432]
LAMA5	laminin subunit alpha 5 [Source:HGNC Symbol;Acc:HGNC:6485]
PLA2R1	phospholipase A2 receptor 1 [Source:HGNC Symbol;Acc:HGNC:9042]
IL18BP	interleukin 18 binding protein [Source:HGNC Symbol;Acc:HGNC:5987]
IGF2R	insulin like growth factor 2 receptor [Source:HGNC Symbol;Acc:HGNC:5467]
THBS4	thrombospondin 4 [Source:HGNC Symbol;Acc:HGNC:11788]
SPARC	secreted protein acidic and cysteine rich [Source:HGNC Symbol;Acc:HGNC:11219]
FBLN7	fibulin 7 [Source:HGNC Symbol;Acc:HGNC:26740]
NUTF2	nuclear transport factor 2 [Source:HGNC Symbol;Acc:HGNC:13722]
PDIA3	protein disulfide isomerase family A member 3 [Source:HGNC Symbol;Acc:HGNC:4606]
SUMF2	sulfatase modifying factor 2 [Source:HGNC Symbol;Acc:HGNC:20415]
PLD4	phospholipase D family member 4 [Source:HGNC Symbol;Acc:HGNC:23792]
TMSB4X	thymosin beta 4 X-linked [Source:HGNC Symbol;Acc:HGNC:11881]
TNC	tenascin C [Source:HGNC Symbol;Acc:HGNC:5318]
CRYGD	crystallin gamma D [Source:HGNC Symbol;Acc:HGNC:2411]
MEGF9	multiple EGF like domains 9 [Source:HGNC Symbol;Acc:HGNC:3234]
ACE	angiotensin I converting enzyme [Source:HGNC Symbol;Acc:HGNC:2707]
ADAM23	ADAM metallopeptidase domain 23 [Source:HGNC Symbol;Acc:HGNC:202]
PODXL2	podocalyxin like 2 [Source:HGNC Symbol;Acc:HGNC:17936]
COL4A1	collagen type IV alpha 1 chain [Source:HGNC Symbol;Acc:HGNC:2202]
LFNG	LFNG O-fucosylpeptide 3-beta-N-acetylglucosaminyltransferase [Source:HGNC Symbol;Acc:HGNC:6560]
TMEM132C	transmembrane protein 132C [Source:HGNC Symbol;Acc:HGNC:25436]
SEMA3G	semaphorin 3G [Source:HGNC Symbol;Acc:HGNC:30400]
KRT6B	keratin 6B [Source:HGNC Symbol;Acc:HGNC:6444]
CHST10	carbohydrate sulfotransferase 10 [Source:HGNC Symbol;Acc:HGNC:19650]
PRSS2	serine protease 2 [Source:HGNC Symbol;Acc:HGNC:9483]
LCN1	lipocalin 1 [Source:HGNC Symbol;Acc:HGNC:6525]
ALDOA	aldolase, fructose-bisphosphate A [Source:HGNC Symbol;Acc:HGNC:414]
NOTCH2	notch receptor 2 [Source:HGNC Symbol;Acc:HGNC:7882]
ACTB	actin beta [Source:HGNC Symbol;Acc:HGNC:132]
WAS	WASP actin nucleation promoting factor [Source:HGNC Symbol;Acc:HGNC:12731]
PI16	peptidase inhibitor 16 [Source:HGNC Symbol;Acc:HGNC:21245]
A2M	alpha-2-macroglobulin [Source:HGNC Symbol;Acc:HGNC:7]
CD320	CD320 molecule [Source:HGNC Symbol;Acc:HGNC:16692]
MGAT2	alpha-1,6-mannosyl-glycoprotein 2-beta-N-acetylglucosaminyltransferase [Source:HGNC Symbol;Acc:HGNC:7045]
C8B	complement C8 beta chain [Source:HGNC Symbol;Acc:HGNC:1353]
DCC	DCC netrin 1 receptor [Source:HGNC Symbol;Acc:HGNC:2701]
PGRMC1	progesterone receptor membrane component 1 [Source:HGNC Symbol;Acc:HGNC:16090]
GNB1	G protein subunit beta 1 [Source:HGNC Symbol;Acc:HGNC:4396]
F2	coagulation factor II, thrombin [Source:HGNC Symbol;Acc:HGNC:3535]
SEMA3E	semaphorin 3E [Source:HGNC Symbol;Acc:HGNC:10727]
PROS1	protein S [Source:HGNC Symbol;Acc:HGNC:9456]
DSC2	desmocollin 2 [Source:HGNC Symbol;Acc:HGNC:3036]
MIA3	MIA SH3 domain ER export factor 3 [Source:HGNC Symbol;Acc:HGNC:24008]
CDH5	cadherin 5 [Source:HGNC Symbol;Acc:HGNC:1764]
VEGFA	vascular endothelial growth factor A [Source:HGNC Symbol;Acc:HGNC:12680]
ALB	albumin [Source:HGNC Symbol;Acc:HGNC:399]
ATP1B2	ATPase Na+/K+ transporting subunit beta 2 [Source:HGNC Symbol;Acc:HGNC:805]
EGFR	epidermal growth factor receptor [Source:HGNC Symbol;Acc:HGNC:3236]
CALML5	calmodulin like 5 [Source:HGNC Symbol;Acc:HGNC:18180]
NCCRP1	NCCRP1, F-box associated domain containing [Source:HGNC Symbol;Acc:HGNC:33739]
EEF1B2	eukaryotic translation elongation factor 1 beta 2 [Source:HGNC Symbol;Acc:HGNC:3208]
APOBEC3A	apolipoprotein B mRNA editing enzyme catalytic subunit 3A [Source:HGNC Symbol;Acc:HGNC:17343]
GLRX	glutaredoxin [Source:HGNC Symbol;Acc:HGNC:4330]
TXNL1	thioredoxin like 1 [Source:HGNC Symbol;Acc:HGNC:12436]
SET	SET nuclear proto-oncogene [Source:HGNC Symbol;Acc:HGNC:10760]
SETSIP	SET like protein [Source:HGNC Symbol;Acc:HGNC:42937]
GLUL	glutamate-ammonia ligase [Source:HGNC Symbol;Acc:HGNC:4341]
CFL1	cofilin 1 [Source:HGNC Symbol;Acc:HGNC:1874]
NAMPT	nicotinamide phosphoribosyltransferase [Source:HGNC Symbol;Acc:HGNC:30092]
ALCAM	activated leukocyte cell adhesion molecule [Source:HGNC Symbol;Acc:HGNC:400]
CALM3	calmodulin 3 [Source:HGNC Symbol;Acc:HGNC:1449]
ABHD14B	abhydrolase domain containing 14B [Source:HGNC Symbol;Acc:HGNC:28235]
NQO2	N-ribosyldihydronicotinamide:quinone reductase 2 [Source:HGNC Symbol;Acc:HGNC:7856]
KRT8	keratin 8 [Source:HGNC Symbol;Acc:HGNC:6446]
DEFA3	defensin alpha 3 [Source:HGNC Symbol;Acc:HGNC:2762]
DEFA1	defensin alpha 1 [Source:HGNC Symbol;Acc:HGNC:2761]
GGCT	gamma-glutamylcyclotransferase [Source:HGNC Symbol;Acc:HGNC:21705]
CAST	calpastatin [Source:HGNC Symbol;Acc:HGNC:1515]
IMPA1	inositol monophosphatase 1 [Source:HGNC Symbol;Acc:HGNC:6050]
AHNAK	AHNAK nucleoprotein [Source:HGNC Symbol;Acc:HGNC:347]
S100P	S100 calcium binding protein P [Source:HGNC Symbol;Acc:HGNC:10504]
VCL	vinculin [Source:HGNC Symbol;Acc:HGNC:12665]
TXNRD1	thioredoxin reductase 1 [Source:HGNC Symbol;Acc:HGNC:12437]
PPP2R1A	protein phosphatase 2 scaffold subunit Aalpha [Source:HGNC Symbol;Acc:HGNC:9302]
GRHPR	glyoxylate and hydroxypyruvate reductase [Source:HGNC Symbol;Acc:HGNC:4570]
RAB1A	RAB1A, member RAS oncogene family [Source:HGNC Symbol;Acc:HGNC:9758]
TFF3	trefoil factor 3 [Source:HGNC Symbol;Acc:HGNC:11757]
HNRNPA2B1	heterogeneous nuclear ribonucleoprotein A2/B1 [Source:HGNC Symbol;Acc:HGNC:5033]
CRIP1	cysteine rich protein 1 [Source:HGNC Symbol;Acc:HGNC:2360]
DDTL	D-dopachrome tautomerase like [Source:HGNC Symbol;Acc:HGNC:33446]
NAPRT	nicotinate phosphoribosyltransferase [Source:HGNC Symbol;Acc:HGNC:30450]
LAP3	leucine aminopeptidase 3 [Source:HGNC Symbol;Acc:HGNC:18449]
WARS1 (WARS)	tryptophanyl-tRNA synthetase 1 [Source:HGNC Symbol;Acc:HGNC:12729]
CAPS	calcyphosine [Source:HGNC Symbol;Acc:HGNC:1487]
CALML3	calmodulin like 3 [Source:HGNC Symbol;Acc:HGNC:1452]
GSTO1	glutathione S-transferase omega 1 [Source:HGNC Symbol;Acc:HGNC:13312]
PPA1	inorganic pyrophosphatase 1 [Source:HGNC Symbol;Acc:HGNC:9226]
TPT1	tumor protein, translationally-controlled 1 [Source:HGNC Symbol;Acc:HGNC:12022]
GFPT1	glutamine--fructose-6-phosphate transaminase 1 [Source:HGNC Symbol;Acc:HGNC:4241]
CRYZ	crystallin zeta [Source:HGNC Symbol;Acc:HGNC:2419]
CST2	cystatin SA [Source:HGNC Symbol;Acc:HGNC:2474]
TALDO1	transaldolase 1 [Source:HGNC Symbol;Acc:HGNC:11559]
IQGAP1	IQ motif containing GTPase activating protein 1 [Source:HGNC Symbol;Acc:HGNC:6110]
RNPEP	arginyl aminopeptidase [Source:HGNC Symbol;Acc:HGNC:10078]
ADH1C	alcohol dehydrogenase 1C (class I), gamma polypeptide [Source:HGNC Symbol;Acc:HGNC:251]
OPRPN (PROL1)	opiorphin prepropeptide [Source:HGNC Symbol;Acc:HGNC:17279]
PRR27	proline rich 27 [Source:HGNC Symbol;Acc:HGNC:33193]
EPO	erythropoietin [Source:HGNC Symbol;Acc:HGNC:3415]
NOX4	NADPH oxidase 4 [Source:HGNC Symbol;Acc:HGNC:7891]
INSR	insulin receptor [Source:HGNC Symbol;Acc:HGNC:6091]
CREB5	cAMP responsive element binding protein 5 [Source:HGNC Symbol;Acc:HGNC:16844]
TBC1D4	TBC1 domain family member 4 [Source:HGNC Symbol;Acc:HGNC:19165]
GUCY1B1	guanylate cyclase 1 soluble subunit beta 1 [Source:HGNC Symbol;Acc:HGNC:4687]
AKT3	AKT serine/threonine kinase 3 [Source:HGNC Symbol;Acc:HGNC:393]
MYT1L	myelin transcription factor 1 like [Source:HGNC Symbol;Acc:HGNC:7623]
IRF8	interferon regulatory factor 8 [Source:HGNC Symbol;Acc:HGNC:5358]
TBX18	T-box transcription factor 18 [Source:HGNC Symbol;Acc:HGNC:11595]
FGF4	fibroblast growth factor 4 [Source:HGNC Symbol;Acc:HGNC:3682]
CNTF	ciliary neurotrophic factor [Source:HGNC Symbol;Acc:HGNC:2169]
SERPINE1	serpin family E member 1 [Source:HGNC Symbol;Acc:HGNC:8583]
PRKCB	protein kinase C beta [Source:HGNC Symbol;Acc:HGNC:9395]
OPN4	opsin 4 [Source:HGNC Symbol;Acc:HGNC:14449]
MAPK3	mitogen-activated protein kinase 3 [Source:HGNC Symbol;Acc:HGNC:6877]
FGF17	fibroblast growth factor 17 [Source:HGNC Symbol;Acc:HGNC:3673]
BDNF	brain derived neurotrophic factor [Source:HGNC Symbol;Acc:HGNC:1033]
CXCL8	C-X-C motif chemokine ligand 8 [Source:HGNC Symbol;Acc:HGNC:6025]
AIF1	allograft inflammatory factor 1 [Source:HGNC Symbol;Acc:HGNC:352]
GLP1R	glucagon like peptide 1 receptor [Source:HGNC Symbol;Acc:HGNC:4324]
ADIPOQ	adiponectin, C1Q and collagen domain containing [Source:HGNC Symbol;Acc:HGNC:13633]
RPE65	retinoid isomerohydrolase RPE65 [Source:HGNC Symbol;Acc:HGNC:10294]
HIF1A	hypoxia inducible factor 1 subunit alpha [Source:HGNC Symbol;Acc:HGNC:4910]
IL10	interleukin 10 [Source:HGNC Symbol;Acc:HGNC:5962]
IGF1	insulin like growth factor 1 [Source:HGNC Symbol;Acc:HGNC:5464]
DPP4	dipeptidyl peptidase 4 [Source:HGNC Symbol;Acc:HGNC:3009]
CCL2	C-C motif chemokine ligand 2 [Source:HGNC Symbol;Acc:HGNC:10618]
FGF22	fibroblast growth factor 22 [Source:HGNC Symbol;Acc:HGNC:3679]
PPARA	peroxisome proliferator activated receptor alpha [Source:HGNC Symbol;Acc:HGNC:9232]
VEGFD	vascular endothelial growth factor D [Source:HGNC Symbol;Acc:HGNC:3708]
SIRT1	sirtuin 1 [Source:HGNC Symbol;Acc:HGNC:14929]
TJP1	tight junction protein 1 [Source:HGNC Symbol;Acc:HGNC:11827]
ANGPT2	angiopoietin 2 [Source:HGNC Symbol;Acc:HGNC:485]
HLA-DQA1	major histocompatibility complex, class II, DQ alpha 1 [Source:HGNC Symbol;Acc:HGNC:4942]
ABCA4	ATP binding cassette subfamily A member 4 [Source:HGNC Symbol;Acc:HGNC:34]
FGF7	fibroblast growth factor 7 [Source:HGNC Symbol;Acc:HGNC:3685]
TXNIP	thioredoxin interacting protein [Source:HGNC Symbol;Acc:HGNC:16952]
KDR	kinase insert domain receptor [Source:HGNC Symbol;Acc:HGNC:6307]
ANGPT1	angiopoietin 1 [Source:HGNC Symbol;Acc:HGNC:484]
FGF6	fibroblast growth factor 6 [Source:HGNC Symbol;Acc:HGNC:3684]
PXDN	peroxidasin [Source:HGNC Symbol;Acc:HGNC:14966]
CLDN5	claudin 5 [Source:HGNC Symbol;Acc:HGNC:2047]
HMOX1	heme oxygenase 1 [Source:HGNC Symbol;Acc:HGNC:5013]
GCG	glucagon [Source:HGNC Symbol;Acc:HGNC:4191]
TGFB1	transforming growth factor beta 1 [Source:HGNC Symbol;Acc:HGNC:11766]
VEGFC	vascular endothelial growth factor C [Source:HGNC Symbol;Acc:HGNC:12682]
FGF20	fibroblast growth factor 20 [Source:HGNC Symbol;Acc:HGNC:3677]
GAPDH	glyceraldehyde-3-phosphate dehydrogenase [Source:HGNC Symbol;Acc:HGNC:4141]
RHO	rhodopsin [Source:HGNC Symbol;Acc:HGNC:10012]
CASP3	caspase 3 [Source:HGNC Symbol;Acc:HGNC:1504]
RLBP1	retinaldehyde binding protein 1 [Source:HGNC Symbol;Acc:HGNC:10024]
BCL2	BCL2 apoptosis regulator [Source:HGNC Symbol;Acc:HGNC:990]
SLC5A2	solute carrier family 5 member 2 [Source:HGNC Symbol;Acc:HGNC:11037]
PXDNL	peroxidasin like [Source:HGNC Symbol;Acc:HGNC:26359]
FGF8	fibroblast growth factor 8 [Source:HGNC Symbol;Acc:HGNC:3686]
AGER	advanced glycosylation end-product specific receptor [Source:HGNC Symbol;Acc:HGNC:320]
AKR1B1	aldo-keto reductase family 1 member B [Source:HGNC Symbol;Acc:HGNC:381]
IL1B	interleukin 1 beta [Source:HGNC Symbol;Acc:HGNC:5992]
TNF	tumor necrosis factor [Source:HGNC Symbol;Acc:HGNC:11892]
NOS3	nitric oxide synthase 3 [Source:HGNC Symbol;Acc:HGNC:7876]
FGF3	fibroblast growth factor 3 [Source:HGNC Symbol;Acc:HGNC:3681]
REN	renin [Source:HGNC Symbol;Acc:HGNC:9958]
TCF7L2	transcription factor 7 like 2 [Source:HGNC Symbol;Acc:HGNC:11641]
RMC1	regulator of MON1-CCZ1 [Source:HGNC Symbol;Acc:HGNC:24326]
GADD45G	growth arrest and DNA damage inducible gamma [Source:HGNC Symbol;Acc:HGNC:4097]
VEGFB	vascular endothelial growth factor B [Source:HGNC Symbol;Acc:HGNC:12681]
PPARG	peroxisome proliferator activated receptor gamma [Source:HGNC Symbol;Acc:HGNC:9236]
INS	insulin [Source:HGNC Symbol;Acc:HGNC:6081]
GFAP	glial fibrillary acidic protein [Source:HGNC Symbol;Acc:HGNC:4235]
HLA-DRB1	major histocompatibility complex, class II, DR beta 1 [Source:HGNC Symbol;Acc:HGNC:4948]
FGF5	fibroblast growth factor 5 [Source:HGNC Symbol;Acc:HGNC:3683]
PECAM1	platelet and endothelial cell adhesion molecule 1 [Source:HGNC Symbol;Acc:HGNC:8823]
CDS1	CDP-diacylglycerol synthase 1 [Source:HGNC Symbol;Acc:HGNC:1800]
PGF	placental growth factor [Source:HGNC Symbol;Acc:HGNC:8893]
FGF18	fibroblast growth factor 18 [Source:HGNC Symbol;Acc:HGNC:3674]
ARMS2	age-related maculopathy susceptibility 2 [Source:HGNC Symbol;Acc:HGNC:32685]
OCLN	occludin [Source:HGNC Symbol;Acc:HGNC:8104]
FGF2	fibroblast growth factor 2 [Source:HGNC Symbol;Acc:HGNC:3676]
FGF9	fibroblast growth factor 9 [Source:HGNC Symbol;Acc:HGNC:3687]
FGF16	fibroblast growth factor 16 [Source:HGNC Symbol;Acc:HGNC:3672]
MMP9	matrix metallopeptidase 9 [Source:HGNC Symbol;Acc:HGNC:7176]
PDGFB	platelet derived growth factor subunit B [Source:HGNC Symbol;Acc:HGNC:8800]
IL6	interleukin 6 [Source:HGNC Symbol;Acc:HGNC:6018]
POU4F1	POU class 4 homeobox 1 [Source:HGNC Symbol;Acc:HGNC:9218]
FGF10	fibroblast growth factor 10 [Source:HGNC Symbol;Acc:HGNC:3666]
TEK	TEK receptor tyrosine kinase [Source:HGNC Symbol;Acc:HGNC:11724]
EDN1	endothelin 1 [Source:HGNC Symbol;Acc:HGNC:3176]
AKT1	AKT serine/threonine kinase 1 [Source:HGNC Symbol;Acc:HGNC:391]
NGF	nerve growth factor [Source:HGNC Symbol;Acc:HGNC:7808]
TGFB2	transforming growth factor beta 2 [Source:HGNC Symbol;Acc:HGNC:11768]
SLC1A5	solute carrier family 1 member 5 [Source:HGNC Symbol;Acc:HGNC:10943]
GPX8	glutathione peroxidase 8 (putative) [Source:HGNC Symbol;Acc:HGNC:33100]
KCNJ10	potassium inwardly rectifying channel subfamily J member 10 [Source:HGNC Symbol;Acc:HGNC:6256]
GPX5	glutathione peroxidase 5 [Source:HGNC Symbol;Acc:HGNC:4557]
GPX7	glutathione peroxidase 7 [Source:HGNC Symbol;Acc:HGNC:4559]
CCK	cholecystokinin [Source:HGNC Symbol;Acc:HGNC:1569]
NLRP3	NLR family pyrin domain containing 3 [Source:HGNC Symbol;Acc:HGNC:16400]
CASP1	caspase 1 [Source:HGNC Symbol;Acc:HGNC:1499]
ZNF532	zinc finger protein 532 [Source:HGNC Symbol;Acc:HGNC:30940]
KEAP1	kelch like ECH associated protein 1 [Source:HGNC Symbol;Acc:HGNC:23177]
NFE2L2	nuclear factor, erythroid 2 like 2 [Source:HGNC Symbol;Acc:HGNC:7782]
IL18	interleukin 18 [Source:HGNC Symbol;Acc:HGNC:5986]
GPX6	glutathione peroxidase 6 [Source:HGNC Symbol;Acc:HGNC:4558]
STAT3	signal transducer and activator of transcription 3 [Source:HGNC Symbol;Acc:HGNC:11364]
GPX2	glutathione peroxidase 2 [Source:HGNC Symbol;Acc:HGNC:4554]
STAP2	signal transducing adaptor family member 2 [Source:HGNC Symbol;Acc:HGNC:30430]
SORD	sorbitol dehydrogenase [Source:HGNC Symbol;Acc:HGNC:11184]
THBS1	thrombospondin 1 [Source:HGNC Symbol;Acc:HGNC:11785]
GAD2	glutamate decarboxylase 2 [Source:HGNC Symbol;Acc:HGNC:4093]
AGTR1	angiotensin II receptor type 1 [Source:HGNC Symbol;Acc:HGNC:336]
H2BC6	H2B clustered histone 6 [Source:HGNC Symbol;Acc:HGNC:4753]
IQCB1	IQ motif containing B1 [Source:HGNC Symbol;Acc:HGNC:28949]
AGTRAP	angiotensin II receptor associated protein [Source:HGNC Symbol;Acc:HGNC:13539]
PSMD4	proteasome 26S subunit, non-ATPase 4 [Source:HGNC Symbol;Acc:HGNC:9561]
PITX3	paired like homeodomain 3 [Source:HGNC Symbol;Acc:HGNC:9006]
FADD	Fas associated via death domain [Source:HGNC Symbol;Acc:HGNC:3573]
MCL1	MCL1 apoptosis regulator, BCL2 family member [Source:HGNC Symbol;Acc:HGNC:6943]
MCM2	minichromosome maintenance complex component 2 [Source:HGNC Symbol;Acc:HGNC:6944]
LBH	LBH regulator of WNT signaling pathway [Source:HGNC Symbol;Acc:HGNC:29532]
BCL2A1	BCL2 related protein A1 [Source:HGNC Symbol;Acc:HGNC:991]
FAS	Fas cell surface death receptor [Source:HGNC Symbol;Acc:HGNC:11920]
BCL2L1	BCL2 like 1 [Source:HGNC Symbol;Acc:HGNC:992]
FASLG	Fas ligand [Source:HGNC Symbol;Acc:HGNC:11936]
CLTC	clathrin heavy chain [Source:HGNC Symbol;Acc:HGNC:2092]
BCL2L2	BCL2 like 2 [Source:HGNC Symbol;Acc:HGNC:995]
CSNK1A1	casein kinase 1 alpha 1 [Source:HGNC Symbol;Acc:HGNC:2451]
UBC	ubiquitin C [Source:HGNC Symbol;Acc:HGNC:12468]
RIPK2	receptor interacting serine/threonine kinase 2 [Source:HGNC Symbol;Acc:HGNC:10020]
NOS2	nitric oxide synthase 2 [Source:HGNC Symbol;Acc:HGNC:7873]
MALT1	MALT1 paracaspase [Source:HGNC Symbol;Acc:HGNC:6819]
MAVS	mitochondrial antiviral signaling protein [Source:HGNC Symbol;Acc:HGNC:29233]
PINK1	PTEN induced kinase 1 [Source:HGNC Symbol;Acc:HGNC:14581]
CARD11	caspase recruitment domain family member 11 [Source:HGNC Symbol;Acc:HGNC:16393]
MAP1LC3A	microtubule associated protein 1 light chain 3 alpha [Source:HGNC Symbol;Acc:HGNC:6838]
CALM1	calmodulin 1 [Source:HGNC Symbol;Acc:HGNC:1442]
BMF	Bcl2 modifying factor [Source:HGNC Symbol;Acc:HGNC:24132]
TIMM50	translocase of inner mitochondrial membrane 50 [Source:HGNC Symbol;Acc:HGNC:23656]
CALM2	calmodulin 2 [Source:HGNC Symbol;Acc:HGNC:1445]
MYD88	MYD88 innate immune signal transduction adaptor [Source:HGNC Symbol;Acc:HGNC:7562]
TUBA1C	tubulin alpha 1c [Source:HGNC Symbol;Acc:HGNC:20768]
IKBKE	inhibitor of nuclear factor kappa B kinase subunit epsilon [Source:HGNC Symbol;Acc:HGNC:14552]
TNFRSF10B	TNF receptor superfamily member 10b [Source:HGNC Symbol;Acc:HGNC:11905]
BECN1	beclin 1 [Source:HGNC Symbol;Acc:HGNC:1034]
IRF3	interferon regulatory factor 3 [Source:HGNC Symbol;Acc:HGNC:6118]
TNFRSF10A	TNF receptor superfamily member 10a [Source:HGNC Symbol;Acc:HGNC:11904]
GIMAP5	GTPase, IMAP family member 5 [Source:HGNC Symbol;Acc:HGNC:18005]
TRAF3IP2	TRAF3 interacting protein 2 [Source:HGNC Symbol;Acc:HGNC:1343]
ATP5F1A	ATP synthase F1 subunit alpha [Source:HGNC Symbol;Acc:HGNC:823]
MAP1LC3B	microtubule associated protein 1 light chain 3 beta [Source:HGNC Symbol;Acc:HGNC:13352]
EEF1A2	eukaryotic translation elongation factor 1 alpha 2 [Source:HGNC Symbol;Acc:HGNC:3192]
IRAK1	interleukin 1 receptor associated kinase 1 [Source:HGNC Symbol;Acc:HGNC:6112]
NPM1	nucleophosmin 1 [Source:HGNC Symbol;Acc:HGNC:7910]
BAG2	BAG cochaperone 2 [Source:HGNC Symbol;Acc:HGNC:938]
RELA	RELA proto-oncogene, NF-kB subunit [Source:HGNC Symbol;Acc:HGNC:9955]
RELB	RELB proto-oncogene, NF-kB subunit [Source:HGNC Symbol;Acc:HGNC:9956]
HSPA6	heat shock protein family A (Hsp70) member 6 [Source:HGNC Symbol;Acc:HGNC:5239]
IKBKB	inhibitor of nuclear factor kappa B kinase subunit beta [Source:HGNC Symbol;Acc:HGNC:5960]
NLRP1	NLR family pyrin domain containing 1 [Source:HGNC Symbol;Acc:HGNC:14374]
DNAJA3	DnaJ heat shock protein family (Hsp40) member A3 [Source:HGNC Symbol;Acc:HGNC:11808]
SHARPIN	SHANK associated RH domain interactor [Source:HGNC Symbol;Acc:HGNC:25321]
PTEN	phosphatase and tensin homolog [Source:HGNC Symbol;Acc:HGNC:9588]
RHOA	ras homolog family member A [Source:HGNC Symbol;Acc:HGNC:667]
HSPA1L	heat shock protein family A (Hsp70) member 1 like [Source:HGNC Symbol;Acc:HGNC:5234]
HSPA1B	heat shock protein family A (Hsp70) member 1B [Source:HGNC Symbol;Acc:HGNC:5233]
HSPA1A	heat shock protein family A (Hsp70) member 1A [Source:HGNC Symbol;Acc:HGNC:5232]
DNAJA1	DnaJ heat shock protein family (Hsp40) member A1 [Source:HGNC Symbol;Acc:HGNC:5229]
REL	REL proto-oncogene, NF-kB subunit [Source:HGNC Symbol;Acc:HGNC:9954]
HSPA5	heat shock protein family A (Hsp70) member 5 [Source:HGNC Symbol;Acc:HGNC:5238]
HSPA4	heat shock protein family A (Hsp70) member 4 [Source:HGNC Symbol;Acc:HGNC:5237]
CUL1	cullin 1 [Source:HGNC Symbol;Acc:HGNC:2551]
CUL3	cullin 3 [Source:HGNC Symbol;Acc:HGNC:2553]
CDC37	cell division cycle 37, HSP90 cochaperone [Source:HGNC Symbol;Acc:HGNC:1735]
DNAJA2	DnaJ heat shock protein family (Hsp40) member A2 [Source:HGNC Symbol;Acc:HGNC:14884]
HSP90AA1	heat shock protein 90 alpha family class A member 1 [Source:HGNC Symbol;Acc:HGNC:5253]
PYCARD	PYD and CARD domain containing [Source:HGNC Symbol;Acc:HGNC:16608]
ARHGDIA	Rho GDP dissociation inhibitor alpha [Source:HGNC Symbol;Acc:HGNC:678]
RUVBL2	RuvB like AAA ATPase 2 [Source:HGNC Symbol;Acc:HGNC:10475]
CTNNB1	catenin beta 1 [Source:HGNC Symbol;Acc:HGNC:2514]
HSPA9	heat shock protein family A (Hsp70) member 9 [Source:HGNC Symbol;Acc:HGNC:5244]
RBCK1	RANBP2-type and C3HC4-type zinc finger containing 1 [Source:HGNC Symbol;Acc:HGNC:15864]
HSPA8	heat shock protein family A (Hsp70) member 8 [Source:HGNC Symbol;Acc:HGNC:5241]
CASP2	caspase 2 [Source:HGNC Symbol;Acc:HGNC:1503]
CD40	CD40 molecule [Source:HGNC Symbol;Acc:HGNC:11919]
YWHAQ	tyrosine 3-monooxygenase/tryptophan 5-monooxygenase activation protein theta [Source:HGNC Symbol;Acc:HGNC:12854]
CASP6	caspase 6 [Source:HGNC Symbol;Acc:HGNC:1507]
TNFRSF1A	TNF receptor superfamily member 1A [Source:HGNC Symbol;Acc:HGNC:11916]
TNFRSF1B	TNF receptor superfamily member 1B [Source:HGNC Symbol;Acc:HGNC:11917]
RTL10	retrotransposon Gag like 10 [Source:HGNC Symbol;Acc:HGNC:26112]
PRKN	parkin RBR E3 ubiquitin protein ligase [Source:HGNC Symbol;Acc:HGNC:8607]
HSPD1	heat shock protein family D (Hsp60) member 1 [Source:HGNC Symbol;Acc:HGNC:5261]
TBK1	TANK binding kinase 1 [Source:HGNC Symbol;Acc:HGNC:11584]
HSP90AB1	heat shock protein 90 alpha family class B member 1 [Source:HGNC Symbol;Acc:HGNC:5258]
CASP7	caspase 7 [Source:HGNC Symbol;Acc:HGNC:1508]
CHUK	component of inhibitor of nuclear factor kappa B kinase complex [Source:HGNC Symbol;Acc:HGNC:1974]
CASP8	caspase 8 [Source:HGNC Symbol;Acc:HGNC:1509]
CASP9	caspase 9 [Source:HGNC Symbol;Acc:HGNC:1511]
LRRK2	leucine rich repeat kinase 2 [Source:HGNC Symbol;Acc:HGNC:18618]
CASP10	caspase 10 [Source:HGNC Symbol;Acc:HGNC:1500]
TNFAIP3	TNF alpha induced protein 3 [Source:HGNC Symbol;Acc:HGNC:11896]
RIPK3	receptor interacting serine/threonine kinase 3 [Source:HGNC Symbol;Acc:HGNC:10021]
NFKB1	nuclear factor kappa B subunit 1 [Source:HGNC Symbol;Acc:HGNC:7794]
DNAJC7	DnaJ heat shock protein family (Hsp40) member C7 [Source:HGNC Symbol;Acc:HGNC:12392]
NFKB2	nuclear factor kappa B subunit 2 [Source:HGNC Symbol;Acc:HGNC:7795]
NFKBIA	NFKB inhibitor alpha [Source:HGNC Symbol;Acc:HGNC:7797]
NOD1	nucleotide binding oligomerization domain containing 1 [Source:HGNC Symbol;Acc:HGNC:16390]
SYK	spleen associated tyrosine kinase [Source:HGNC Symbol;Acc:HGNC:11491]
NFKBIB	NFKB inhibitor beta [Source:HGNC Symbol;Acc:HGNC:7798]
STUB1	STIP1 homology and U-box containing protein 1 [Source:HGNC Symbol;Acc:HGNC:11427]
NFKBIE	NFKB inhibitor epsilon [Source:HGNC Symbol;Acc:HGNC:7799]
DDX58	DExD/H-box helicase 58 [Source:HGNC Symbol;Acc:HGNC:19102]
SLC25A5	solute carrier family 25 member 5 [Source:HGNC Symbol;Acc:HGNC:10991]
IRS4	insulin receptor substrate 4 [Source:HGNC Symbol;Acc:HGNC:6128]
DNAJB1	DnaJ heat shock protein family (Hsp40) member B1 [Source:HGNC Symbol;Acc:HGNC:5270]
IL7R	interleukin 7 receptor [Source:HGNC Symbol;Acc:HGNC:6024]
TUBB2B	tubulin beta 2B class IIb [Source:HGNC Symbol;Acc:HGNC:30829]
RPS3	ribosomal protein S3 [Source:HGNC Symbol;Acc:HGNC:10420]
PPP3CA	protein phosphatase 3 catalytic subunit alpha [Source:HGNC Symbol;Acc:HGNC:9314]
TP53	tumor protein p53 [Source:HGNC Symbol;Acc:HGNC:11998]
RAF1	Raf-1 proto-oncogene, serine/threonine kinase [Source:HGNC Symbol;Acc:HGNC:9829]
TAB2	TGF-beta activated kinase 1 (MAP3K7) binding protein 2 [Source:HGNC Symbol;Acc:HGNC:17075]
GSK3B	glycogen synthase kinase 3 beta [Source:HGNC Symbol;Acc:HGNC:4617]
CBL	Cbl proto-oncogene [Source:HGNC Symbol;Acc:HGNC:1541]
STIP1	stress induced phosphoprotein 1 [Source:HGNC Symbol;Acc:HGNC:11387]
BCL10	BCL10 immune signaling adaptor [Source:HGNC Symbol;Acc:HGNC:989]
RPS6KB2	ribosomal protein S6 kinase B2 [Source:HGNC Symbol;Acc:HGNC:10437]
GZMB	granzyme B [Source:HGNC Symbol;Acc:HGNC:4709]
BCL2L11	BCL2 like 11 [Source:HGNC Symbol;Acc:HGNC:994]
TUBB	tubulin beta class I [Source:HGNC Symbol;Acc:HGNC:20778]
TANK	TRAF family member associated NFKB activator [Source:HGNC Symbol;Acc:HGNC:11562]
SNCA	synuclein alpha [Source:HGNC Symbol;Acc:HGNC:11138]
HDAC6	histone deacetylase 6 [Source:HGNC Symbol;Acc:HGNC:14064]
BID	BH3 interacting domain death agonist [Source:HGNC Symbol;Acc:HGNC:1050]
OPTN	optineurin [Source:HGNC Symbol;Acc:HGNC:17142]
BIK	BCL2 interacting killer [Source:HGNC Symbol;Acc:HGNC:1051]
BCL2L10	BCL2 like 10 [Source:HGNC Symbol;Acc:HGNC:993]
TUBB3	tubulin beta 3 class III [Source:HGNC Symbol;Acc:HGNC:20772]
MAP3K7	mitogen-activated protein kinase kinase kinase 7 [Source:HGNC Symbol;Acc:HGNC:6859]
TUBB4B	tubulin beta 4B class IVb [Source:HGNC Symbol;Acc:HGNC:20771]
TUBB4A	tubulin beta 4A class IVa [Source:HGNC Symbol;Acc:HGNC:20774]
OTUB1	OTU deubiquitinase, ubiquitin aldehyde binding 1 [Source:HGNC Symbol;Acc:HGNC:23077]
BNC1	basonuclin 1 [Source:HGNC Symbol;Acc:HGNC:1081]
MAP3K1	mitogen-activated protein kinase kinase kinase 1 [Source:HGNC Symbol;Acc:HGNC:6848]
MAP3K3	mitogen-activated protein kinase kinase kinase 3 [Source:HGNC Symbol;Acc:HGNC:6855]
TUBA1A	tubulin alpha 1a [Source:HGNC Symbol;Acc:HGNC:20766]
ARRB1	arrestin beta 1 [Source:HGNC Symbol;Acc:HGNC:711]
MAP3K5	mitogen-activated protein kinase kinase kinase 5 [Source:HGNC Symbol;Acc:HGNC:6857]
ARRB2	arrestin beta 2 [Source:HGNC Symbol;Acc:HGNC:712]
TRAF3	TNF receptor associated factor 3 [Source:HGNC Symbol;Acc:HGNC:12033]
TRAF2	TNF receptor associated factor 2 [Source:HGNC Symbol;Acc:HGNC:12032]
TRAF6	TNF receptor associated factor 6 [Source:HGNC Symbol;Acc:HGNC:12036]
TRAF1	TNF receptor associated factor 1 [Source:HGNC Symbol;Acc:HGNC:12031]
TICAM1	toll like receptor adaptor molecule 1 [Source:HGNC Symbol;Acc:HGNC:18348]
RNF31	ring finger protein 31 [Source:HGNC Symbol;Acc:HGNC:16031]
BBC3	BCL2 binding component 3 [Source:HGNC Symbol;Acc:HGNC:17868]
CFLAR	CASP8 and FADD like apoptosis regulator [Source:HGNC Symbol;Acc:HGNC:1876]
TRADD	TNFRSF1A associated via death domain [Source:HGNC Symbol;Acc:HGNC:12030]
CAD	carbamoyl-phosphate synthetase 2, aspartate transcarbamylase, and dihydroorotase [Source:HGNC Symbol;Acc:HGNC:1424]
MAP3K14	mitogen-activated protein kinase kinase kinase 14 [Source:HGNC Symbol;Acc:HGNC:6853]
BRAF	B-Raf proto-oncogene, serine/threonine kinase [Source:HGNC Symbol;Acc:HGNC:1097]
DDX3X	DEAD-box helicase 3 X-linked [Source:HGNC Symbol;Acc:HGNC:2745]
CRYAB	crystallin alpha B [Source:HGNC Symbol;Acc:HGNC:2389]
APAF1	apoptotic peptidase activating factor 1 [Source:HGNC Symbol;Acc:HGNC:576]
CCT2	chaperonin containing TCP1 subunit 2 [Source:HGNC Symbol;Acc:HGNC:1615]
TAB1	TGF-beta activated kinase 1 (MAP3K7) binding protein 1 [Source:HGNC Symbol;Acc:HGNC:18157]
RUVBL1	RuvB like AAA ATPase 1 [Source:HGNC Symbol;Acc:HGNC:10474]
PRKDC	protein kinase, DNA-activated, catalytic subunit [Source:HGNC Symbol;Acc:HGNC:9413]
TLR3	toll like receptor 3 [Source:HGNC Symbol;Acc:HGNC:11849]
TNFSF10	TNF superfamily member 10 [Source:HGNC Symbol;Acc:HGNC:11925]
YWHAE	tyrosine 3-monooxygenase/tryptophan 5-monooxygenase activation protein epsilon [Source:HGNC Symbol;Acc:HGNC:12851]
NLRC4	NLR family CARD domain containing 4 [Source:HGNC Symbol;Acc:HGNC:16412]
NOD2	nucleotide binding oligomerization domain containing 2 [Source:HGNC Symbol;Acc:HGNC:5331]
PRKCZ	protein kinase C zeta [Source:HGNC Symbol;Acc:HGNC:9412]
CYLD	CYLD lysine 63 deubiquitinase [Source:HGNC Symbol;Acc:HGNC:2584]
MAPT	microtubule associated protein tau [Source:HGNC Symbol;Acc:HGNC:6893]
RIPK1	receptor interacting serine/threonine kinase 1 [Source:HGNC Symbol;Acc:HGNC:10019]
BIRC2	baculoviral IAP repeat containing 2 [Source:HGNC Symbol;Acc:HGNC:590]
HRK	harakiri, BCL2 interacting protein [Source:HGNC Symbol;Acc:HGNC:5185]
PMAIP1	phorbol-12-myristate-13-acetate-induced protein 1 [Source:HGNC Symbol;Acc:HGNC:9108]
ESR1	estrogen receptor 1 [Source:HGNC Symbol;Acc:HGNC:3467]
HTT	huntingtin [Source:HGNC Symbol;Acc:HGNC:4851]
BIRC3	baculoviral IAP repeat containing 3 [Source:HGNC Symbol;Acc:HGNC:591]
BAD	BCL2 associated agonist of cell death [Source:HGNC Symbol;Acc:HGNC:936]
XIAP	X-linked inhibitor of apoptosis [Source:HGNC Symbol;Acc:HGNC:592]
GRB2	growth factor receptor bound protein 2 [Source:HGNC Symbol;Acc:HGNC:4566]
BAK1	BCL2 antagonist/killer 1 [Source:HGNC Symbol;Acc:HGNC:949]
MAPK8	mitogen-activated protein kinase 8 [Source:HGNC Symbol;Acc:HGNC:6881]
VCP	valosin containing protein [Source:HGNC Symbol;Acc:HGNC:12666]
VIM	vimentin [Source:HGNC Symbol;Acc:HGNC:12692]
EZR	ezrin [Source:HGNC Symbol;Acc:HGNC:12691]
UBA52	ubiquitin A-52 residue ribosomal protein fusion product 1 [Source:HGNC Symbol;Acc:HGNC:12458]
ATXN3	ataxin 3 [Source:HGNC Symbol;Acc:HGNC:7106]
UBB	ubiquitin B [Source:HGNC Symbol;Acc:HGNC:12463]
TAB3	TGF-beta activated kinase 1 (MAP3K7) binding protein 3 [Source:HGNC Symbol;Acc:HGNC:30681]
BAX	BCL2 associated X, apoptosis regulator [Source:HGNC Symbol;Acc:HGNC:959]
MAP3K8	mitogen-activated protein kinase kinase kinase 8 [Source:HGNC Symbol;Acc:HGNC:6860]
IKBKG	inhibitor of nuclear factor kappa B kinase regulatory subunit gamma [Source:HGNC Symbol;Acc:HGNC:5961]
SQSTM1	sequestosome 1 [Source:HGNC Symbol;Acc:HGNC:11280]
RB1	RB transcriptional corepressor 1 [Source:HGNC Symbol;Acc:HGNC:9884]
