# Supplementary material for: Suboptimal Responses to Anti-VEGF in Retinal Neurovascular Diseases: Linking Aging and Alternative Angioinflammatory Pathways
Source: Invest Ophthalmol Vis Sci. 2026 May 4;67(5):4. doi: 10.1167/iovs.67.5.4 (PMC13164572; doi:10.1167/iovs.67.5.4)
Supplement: Supplement 5 [file iovs-67-5-4_s005.xlsx]

## Sheet: Sheet1
Supplementary Table S4: Glaucoma - Related Final Gene List
WDR36	WD repeat domain 36 [Source:HGNC Symbol;Acc:HGNC:30696]
TBCCD1	TBCC domain containing 1 [Source:HGNC Symbol;Acc:HGNC:25546]
FOXC1	forkhead box C1 [Source:HGNC Symbol;Acc:HGNC:3800]
TGFBR3	transforming growth factor beta receptor 3 [Source:HGNC Symbol;Acc:HGNC:11774]
CDKN2B	cyclin dependent kinase inhibitor 2B [Source:HGNC Symbol;Acc:HGNC:1788]
FLNA	filamin A [Source:HGNC Symbol;Acc:HGNC:3754]
DGKG	diacylglycerol kinase gamma [Source:HGNC Symbol;Acc:HGNC:2853]
FUT8	fucosyltransferase 8 [Source:HGNC Symbol;Acc:HGNC:4019]
ZMIZ1	zinc finger MIZ-type containing 1 [Source:HGNC Symbol;Acc:HGNC:16493]
CDKN1A	cyclin dependent kinase inhibitor 1A [Source:HGNC Symbol;Acc:HGNC:1784]
PKHD1	PKHD1 ciliary IPT domain containing fibrocystin/polyductin [Source:HGNC Symbol;Acc:HGNC:9016]
WFS1	wolframin ER transmembrane glycoprotein [Source:HGNC Symbol;Acc:HGNC:12762]
NTF4	neurotrophin 4 [Source:HGNC Symbol;Acc:HGNC:8024]
CAV1	caveolin 1 [Source:HGNC Symbol;Acc:HGNC:1527]
CAV2	caveolin 2 [Source:HGNC Symbol;Acc:HGNC:1528]
SEMA3C	semaphorin 3C [Source:HGNC Symbol;Acc:HGNC:10725]
ANGPT1	angiopoietin 1 [Source:HGNC Symbol;Acc:HGNC:484]
PTCD2	pentatricopeptide repeat domain 2 [Source:HGNC Symbol;Acc:HGNC:25734]
MYOC	myocilin [Source:HGNC Symbol;Acc:HGNC:7610]
CYP26A1	cytochrome P450 family 26 subfamily A member 1 [Source:HGNC Symbol;Acc:HGNC:2603]
MEIS1	Meis homeobox 1 [Source:HGNC Symbol;Acc:HGNC:7000]
TEK	TEK receptor tyrosine kinase [Source:HGNC Symbol;Acc:HGNC:11724]
ZNF280D	zinc finger protein 280D [Source:HGNC Symbol;Acc:HGNC:25953]
ARHGEF12	Rho guanine nucleotide exchange factor 12 [Source:HGNC Symbol;Acc:HGNC:14193]
SLC4A4	solute carrier family 4 member 4 [Source:HGNC Symbol;Acc:HGNC:11030]
POMK	protein O-mannose kinase [Source:HGNC Symbol;Acc:HGNC:26267]
RBFOX1	RNA binding fox-1 homolog 1 [Source:HGNC Symbol;Acc:HGNC:18222]
ABCA1	ATP binding cassette subfamily A member 1 [Source:HGNC Symbol;Acc:HGNC:29]
ATXN2	ataxin 2 [Source:HGNC Symbol;Acc:HGNC:10555]
CNTNAP2	contactin associated protein 2 [Source:HGNC Symbol;Acc:HGNC:13830]
ANKLE2	ankyrin repeat and LEM domain containing 2 [Source:HGNC Symbol;Acc:HGNC:29101]
DGKD	diacylglycerol kinase delta [Source:HGNC Symbol;Acc:HGNC:2851]
MAG	myelin associated glycoprotein [Source:HGNC Symbol;Acc:HGNC:6783]
PAX6	paired box 6 [Source:HGNC Symbol;Acc:HGNC:8620]
SIX6	SIX homeobox 6 [Source:HGNC Symbol;Acc:HGNC:10892]
DDX58	DExD/H-box helicase 58 [Source:HGNC Symbol;Acc:HGNC:19102]
LMO4	LIM domain only 4 [Source:HGNC Symbol;Acc:HGNC:6644]
GRHL2	grainyhead like transcription factor 2 [Source:HGNC Symbol;Acc:HGNC:2799]
POU6F2	POU class 6 homeobox 2 [Source:HGNC Symbol;Acc:HGNC:21694]
ZFPM2	zinc finger protein, FOG family member 2 [Source:HGNC Symbol;Acc:HGNC:16700]
CACNA2D1	calcium voltage-gated channel auxiliary subunit alpha2delta 1 [Source:HGNC Symbol;Acc:HGNC:1399]
PITX2	paired like homeodomain 2 [Source:HGNC Symbol;Acc:HGNC:9005]
OPA1	OPA1 mitochondrial dynamin like GTPase [Source:HGNC Symbol;Acc:HGNC:8140]
CYP26C1	cytochrome P450 family 26 subfamily C member 1 [Source:HGNC Symbol;Acc:HGNC:20577]
ANTXR1	ANTXR cell adhesion molecule 1 [Source:HGNC Symbol;Acc:HGNC:21014]
RARB	retinoic acid receptor beta [Source:HGNC Symbol;Acc:HGNC:9865]
EXOC2	exocyst complex component 2 [Source:HGNC Symbol;Acc:HGNC:24968]
PRKAG2	protein kinase AMP-activated non-catalytic subunit gamma 2 [Source:HGNC Symbol;Acc:HGNC:9386]
COL11A1	collagen type XI alpha 1 chain [Source:HGNC Symbol;Acc:HGNC:2186]
HERC2	HECT and RLD domain containing E3 ubiquitin protein ligase 2 [Source:HGNC Symbol;Acc:HGNC:4868]
SIX1	SIX homeobox 1 [Source:HGNC Symbol;Acc:HGNC:10887]
CFTR	CF transmembrane conductance regulator [Source:HGNC Symbol;Acc:HGNC:1884]
APBB2	amyloid beta precursor protein binding family B member 2 [Source:HGNC Symbol;Acc:HGNC:582]
AGK	acylglycerol kinase [Source:HGNC Symbol;Acc:HGNC:21869]
ETS1	ETS proto-oncogene 1, transcription factor [Source:HGNC Symbol;Acc:HGNC:3488]
PLCE1	phospholipase C epsilon 1 [Source:HGNC Symbol;Acc:HGNC:17175]
TMCO1	transmembrane and coiled-coil domains 1 [Source:HGNC Symbol;Acc:HGNC:18188]
CHEK2	checkpoint kinase 2 [Source:HGNC Symbol;Acc:HGNC:16627]
MFRP	membrane frizzled-related protein [Source:HGNC Symbol;Acc:HGNC:18121]
TCF12	transcription factor 12 [Source:HGNC Symbol;Acc:HGNC:11623]
FERMT2	fermitin family member 2 [Source:HGNC Symbol;Acc:HGNC:15767]
TMTC2	transmembrane O-mannosyltransferase targeting cadherins 2 [Source:HGNC Symbol;Acc:HGNC:25440]
TRIOBP	TRIO and F-actin binding protein [Source:HGNC Symbol;Acc:HGNC:17009]
SEMA3F	semaphorin 3F [Source:HGNC Symbol;Acc:HGNC:10728]
LTBP2	latent transforming growth factor beta binding protein 2 [Source:HGNC Symbol;Acc:HGNC:6715]
CYP1B1	cytochrome P450 family 1 subfamily B member 1 [Source:HGNC Symbol;Acc:HGNC:2597]
BEST1	bestrophin 1 [Source:HGNC Symbol;Acc:HGNC:12703]
CTTNBP2	cortactin binding protein 2 [Source:HGNC Symbol;Acc:HGNC:15679]
PIK3C2A	phosphatidylinositol-4-phosphate 3-kinase catalytic subunit type 2 alpha [Source:HGNC Symbol;Acc:HGNC:8971]
GLIS3	GLIS family zinc finger 3 [Source:HGNC Symbol;Acc:HGNC:28510]
VPS13C	vacuolar protein sorting 13 homolog C [Source:HGNC Symbol;Acc:HGNC:23594]
TBC1D20	TBC1 domain family member 20 [Source:HGNC Symbol;Acc:HGNC:16133]
LMX1B	LIM homeobox transcription factor 1 beta [Source:HGNC Symbol;Acc:HGNC:6654]
BNIP1	BCL2 interacting protein 1 [Source:HGNC Symbol;Acc:HGNC:1082]
ASB10	ankyrin repeat and SOCS box containing 10 [Source:HGNC Symbol;Acc:HGNC:17185]
GAS7	growth arrest specific 7 [Source:HGNC Symbol;Acc:HGNC:4169]
SUPT3H	SPT3 homolog, SAGA and STAGA complex component [Source:HGNC Symbol;Acc:HGNC:11466]
CRYAA	crystallin alpha A [Source:HGNC Symbol;Acc:HGNC:2388]
CRYBB3	crystallin beta B3 [Source:HGNC Symbol;Acc:HGNC:2400]
RAPGEF5	Rap guanine nucleotide exchange factor 5 [Source:HGNC Symbol;Acc:HGNC:16862]
IKZF2	IKAROS family zinc finger 2 [Source:HGNC Symbol;Acc:HGNC:13177]
SH2B3	SH2B adaptor protein 3 [Source:HGNC Symbol;Acc:HGNC:29605]
THSD7A	thrombospondin type 1 domain containing 7A [Source:HGNC Symbol;Acc:HGNC:22207]
MADD	MAP kinase activating death domain [Source:HGNC Symbol;Acc:HGNC:6766]
SBF2	SET binding factor 2 [Source:HGNC Symbol;Acc:HGNC:2135]
MYLK	myosin light chain kinase [Source:HGNC Symbol;Acc:HGNC:7590]
TDRD7	tudor domain containing 7 [Source:HGNC Symbol;Acc:HGNC:30831]
CDKN2A	cyclin dependent kinase inhibitor 2A [Source:HGNC Symbol;Acc:HGNC:1787]
TGFB2	transforming growth factor beta 2 [Source:HGNC Symbol;Acc:HGNC:11768]
CORO1C	coronin 1C [Source:HGNC Symbol;Acc:HGNC:2254]
LIMCH1	LIM and calponin homology domains 1 [Source:HGNC Symbol;Acc:HGNC:29191]
MCM5	minichromosome maintenance complex component 5 [Source:HGNC Symbol;Acc:HGNC:6948]
ARPC4	actin related protein 2/3 complex subunit 4 [Source:HGNC Symbol;Acc:HGNC:707]
NUMB	NUMB endocytic adaptor protein [Source:HGNC Symbol;Acc:HGNC:8060]
ARPC5	actin related protein 2/3 complex subunit 5 [Source:HGNC Symbol;Acc:HGNC:708]
ARPC1B	actin related protein 2/3 complex subunit 1B [Source:HGNC Symbol;Acc:HGNC:704]
ARPC3	actin related protein 2/3 complex subunit 3 [Source:HGNC Symbol;Acc:HGNC:706]
ACTR2	actin related protein 2 [Source:HGNC Symbol;Acc:HGNC:169]
MYO18A	myosin XVIIIA [Source:HGNC Symbol;Acc:HGNC:31104]
ACTR3	actin related protein 3 [Source:HGNC Symbol;Acc:HGNC:170]
MCM2	minichromosome maintenance complex component 2 [Source:HGNC Symbol;Acc:HGNC:6944]
PPP1R9B	protein phosphatase 1 regulatory subunit 9B [Source:HGNC Symbol;Acc:HGNC:9298]
CLTC	clathrin heavy chain [Source:HGNC Symbol;Acc:HGNC:2092]
CLTB	clathrin light chain B [Source:HGNC Symbol;Acc:HGNC:2091]
CLTA	clathrin light chain A [Source:HGNC Symbol;Acc:HGNC:2090]
MPRIP	myosin phosphatase Rho interacting protein [Source:HGNC Symbol;Acc:HGNC:30321]
ADD1	adducin 1 [Source:HGNC Symbol;Acc:HGNC:243]
PICALM	phosphatidylinositol binding clathrin assembly protein [Source:HGNC Symbol;Acc:HGNC:15514]
FLNB	filamin B [Source:HGNC Symbol;Acc:HGNC:3755]
FLII	FLII actin remodeling protein [Source:HGNC Symbol;Acc:HGNC:3750]
RPA1	replication protein A1 [Source:HGNC Symbol;Acc:HGNC:10289]
CALD1	caldesmon 1 [Source:HGNC Symbol;Acc:HGNC:1441]
CALM1	calmodulin 1 [Source:HGNC Symbol;Acc:HGNC:1442]
RPA3	replication protein A3 [Source:HGNC Symbol;Acc:HGNC:10291]
RPA2	replication protein A2 [Source:HGNC Symbol;Acc:HGNC:10290]
MYCN	MYCN proto-oncogene, bHLH transcription factor [Source:HGNC Symbol;Acc:HGNC:7559]
CALM2	calmodulin 2 [Source:HGNC Symbol;Acc:HGNC:1445]
TRPM6	transient receptor potential cation channel subfamily M member 6 [Source:HGNC Symbol;Acc:HGNC:17995]
TUBA1C	tubulin alpha 1c [Source:HGNC Symbol;Acc:HGNC:20768]
CALM3	calmodulin 3 [Source:HGNC Symbol;Acc:HGNC:1449]
SIPA1	signal-induced proliferation-associated 1 [Source:HGNC Symbol;Acc:HGNC:10885]
SPECC1	sperm antigen with calponin homology and coiled-coil domains 1 [Source:HGNC Symbol;Acc:HGNC:30615]
BECN1	beclin 1 [Source:HGNC Symbol;Acc:HGNC:1034]
PDHA1	pyruvate dehydrogenase E1 subunit alpha 1 [Source:HGNC Symbol;Acc:HGNC:8806]
MYH10	myosin heavy chain 10 [Source:HGNC Symbol;Acc:HGNC:7568]
MYH11	myosin heavy chain 11 [Source:HGNC Symbol;Acc:HGNC:7569]
STON2	stonin 2 [Source:HGNC Symbol;Acc:HGNC:30652]
BMP2K	BMP2 inducible kinase [Source:HGNC Symbol;Acc:HGNC:18041]
SPECC1L	sperm antigen with calponin homology and coiled-coil domains 1 like [Source:HGNC Symbol;Acc:HGNC:29022]
ARPC5L	actin related protein 2/3 complex subunit 5 like [Source:HGNC Symbol;Acc:HGNC:23366]
MYH9	myosin heavy chain 9 [Source:HGNC Symbol;Acc:HGNC:7579]
PRDX1	peroxiredoxin 1 [Source:HGNC Symbol;Acc:HGNC:9352]
TMOD1	tropomodulin 1 [Source:HGNC Symbol;Acc:HGNC:11871]
MYO1C	myosin IC [Source:HGNC Symbol;Acc:HGNC:7597]
GAK	cyclin G associated kinase [Source:HGNC Symbol;Acc:HGNC:4113]
MYH14	myosin heavy chain 14 [Source:HGNC Symbol;Acc:HGNC:23212]
CPM	carboxypeptidase M [Source:HGNC Symbol;Acc:HGNC:2311]
FN1	fibronectin 1 [Source:HGNC Symbol;Acc:HGNC:3778]
BASP1	brain abundant membrane attached signal protein 1 [Source:HGNC Symbol;Acc:HGNC:957]
TRPM7	transient receptor potential cation channel subfamily M member 7 [Source:HGNC Symbol;Acc:HGNC:17994]
MYL3	myosin light chain 3 [Source:HGNC Symbol;Acc:HGNC:7584]
MYL6	myosin light chain 6 [Source:HGNC Symbol;Acc:HGNC:7587]
HSPA5	heat shock protein family A (Hsp70) member 5 [Source:HGNC Symbol;Acc:HGNC:5238]
CAPZA1	capping actin protein of muscle Z-line subunit alpha 1 [Source:HGNC Symbol;Acc:HGNC:1488]
CDK2	cyclin dependent kinase 2 [Source:HGNC Symbol;Acc:HGNC:1771]
HSPB1	heat shock protein family B (small) member 1 [Source:HGNC Symbol;Acc:HGNC:5246]
SPTAN1	spectrin alpha, non-erythrocytic 1 [Source:HGNC Symbol;Acc:HGNC:11273]
HSPA9	heat shock protein family A (Hsp70) member 9 [Source:HGNC Symbol;Acc:HGNC:5244]
CAPZA2	capping actin protein of muscle Z-line subunit alpha 2 [Source:HGNC Symbol;Acc:HGNC:1490]
HSPA8	heat shock protein family A (Hsp70) member 8 [Source:HGNC Symbol;Acc:HGNC:5241]
COBL	cordon-bleu WH2 repeat protein [Source:HGNC Symbol;Acc:HGNC:22199]
CAPZB	capping actin protein of muscle Z-line subunit beta [Source:HGNC Symbol;Acc:HGNC:1491]
OBSL1	obscurin like cytoskeletal adaptor 1 [Source:HGNC Symbol;Acc:HGNC:29092]
MYO1E	myosin IE [Source:HGNC Symbol;Acc:HGNC:7599]
EEF2	eukaryotic translation elongation factor 2 [Source:HGNC Symbol;Acc:HGNC:3214]
MYO5A	myosin VA [Source:HGNC Symbol;Acc:HGNC:7602]
ITGA4	integrin subunit alpha 4 [Source:HGNC Symbol;Acc:HGNC:6140]
MYO5B	myosin VB [Source:HGNC Symbol;Acc:HGNC:7603]
MYO6	myosin VI [Source:HGNC Symbol;Acc:HGNC:7605]
YWHAQ	tyrosine 3-monooxygenase/tryptophan 5-monooxygenase activation protein theta [Source:HGNC Symbol;Acc:HGNC:12854]
ACTA1	actin alpha 1, skeletal muscle [Source:HGNC Symbol;Acc:HGNC:129]
ACTA2	actin alpha 2, smooth muscle [Source:HGNC Symbol;Acc:HGNC:130]
AAK1	AP2 associated kinase 1 [Source:HGNC Symbol;Acc:HGNC:19679]
SVIL	supervillin [Source:HGNC Symbol;Acc:HGNC:11480]
AP2A1	adaptor related protein complex 2 subunit alpha 1 [Source:HGNC Symbol;Acc:HGNC:561]
AP2A2	adaptor related protein complex 2 subunit alpha 2 [Source:HGNC Symbol;Acc:HGNC:562]
AP1B1	adaptor related protein complex 1 subunit beta 1 [Source:HGNC Symbol;Acc:HGNC:554]
AP2B1	adaptor related protein complex 2 subunit beta 1 [Source:HGNC Symbol;Acc:HGNC:563]
MYL12A	myosin light chain 12A [Source:HGNC Symbol;Acc:HGNC:16701]
MYO5C	myosin VC [Source:HGNC Symbol;Acc:HGNC:7604]
GAPDH	glyceraldehyde-3-phosphate dehydrogenase [Source:HGNC Symbol;Acc:HGNC:4141]
LRRK2	leucine rich repeat kinase 2 [Source:HGNC Symbol;Acc:HGNC:18618]
PPP1CB	protein phosphatase 1 catalytic subunit beta [Source:HGNC Symbol;Acc:HGNC:9282]
SPTBN1	spectrin beta, non-erythrocytic 1 [Source:HGNC Symbol;Acc:HGNC:11275]
PPP1CC	protein phosphatase 1 catalytic subunit gamma [Source:HGNC Symbol;Acc:HGNC:9283]
DSG2	desmoglein 2 [Source:HGNC Symbol;Acc:HGNC:3049]
ACTB	actin beta [Source:HGNC Symbol;Acc:HGNC:132]
RIPK3	receptor interacting serine/threonine kinase 3 [Source:HGNC Symbol;Acc:HGNC:10021]
SPTBN2	spectrin beta, non-erythrocytic 2 [Source:HGNC Symbol;Acc:HGNC:11276]
PPP1R12A	protein phosphatase 1 regulatory subunit 12A [Source:HGNC Symbol;Acc:HGNC:7618]
CLINT1	clathrin interactor 1 [Source:HGNC Symbol;Acc:HGNC:23186]
BCAR1	BCAR1 scaffold protein, Cas family member [Source:HGNC Symbol;Acc:HGNC:971]
MYO1B	myosin IB [Source:HGNC Symbol;Acc:HGNC:7596]
SORBS2	sorbin and SH3 domain containing 2 [Source:HGNC Symbol;Acc:HGNC:24098]
IL7R	interleukin 7 receptor [Source:HGNC Symbol;Acc:HGNC:6024]
ACTC1	actin alpha cardiac muscle 1 [Source:HGNC Symbol;Acc:HGNC:143]
ACTG1	actin gamma 1 [Source:HGNC Symbol;Acc:HGNC:144]
MYL9	myosin light chain 9 [Source:HGNC Symbol;Acc:HGNC:15754]
TWF1	twinfilin actin binding protein 1 [Source:HGNC Symbol;Acc:HGNC:9620]
EGFR	epidermal growth factor receptor [Source:HGNC Symbol;Acc:HGNC:3236]
TP53	tumor protein p53 [Source:HGNC Symbol;Acc:HGNC:11998]
INF2	inverted formin 2 [Source:HGNC Symbol;Acc:HGNC:23791]
AP2S1	adaptor related protein complex 2 subunit sigma 1 [Source:HGNC Symbol;Acc:HGNC:565]
AP2M1	adaptor related protein complex 2 subunit mu 1 [Source:HGNC Symbol;Acc:HGNC:564]
ZBTB17	zinc finger and BTB domain containing 17 [Source:HGNC Symbol;Acc:HGNC:12936]
DAB2	DAB adaptor protein 2 [Source:HGNC Symbol;Acc:HGNC:2662]
CTTN	cortactin [Source:HGNC Symbol;Acc:HGNC:3338]
RAI14	retinoic acid induced 14 [Source:HGNC Symbol;Acc:HGNC:14873]
LIMA1	LIM domain and actin binding 1 [Source:HGNC Symbol;Acc:HGNC:24636]
MYL6B	myosin light chain 6B [Source:HGNC Symbol;Acc:HGNC:29823]
LRRFIP2	LRR binding FLII interacting protein 2 [Source:HGNC Symbol;Acc:HGNC:6703]
ACTN4	actinin alpha 4 [Source:HGNC Symbol;Acc:HGNC:166]
CBL	Cbl proto-oncogene [Source:HGNC Symbol;Acc:HGNC:1541]
SSH2	slingshot protein phosphatase 2 [Source:HGNC Symbol;Acc:HGNC:30580]
GSN	gelsolin [Source:HGNC Symbol;Acc:HGNC:4620]
ACTN1	actinin alpha 1 [Source:HGNC Symbol;Acc:HGNC:163]
TRIM25	tripartite motif containing 25 [Source:HGNC Symbol;Acc:HGNC:12932]
TPM2	tropomyosin 2 [Source:HGNC Symbol;Acc:HGNC:12011]
TPM1	tropomyosin 1 [Source:HGNC Symbol;Acc:HGNC:12010]
ARHGAP21	Rho GTPase activating protein 21 [Source:HGNC Symbol;Acc:HGNC:23725]
PLEKHG3	pleckstrin homology and RhoGEF domain containing G3 [Source:HGNC Symbol;Acc:HGNC:20364]
DAPK1	death associated protein kinase 1 [Source:HGNC Symbol;Acc:HGNC:2674]
TUBB	tubulin beta class I [Source:HGNC Symbol;Acc:HGNC:20778]
ITPRID2	ITPR interacting domain containing 2 [Source:HGNC Symbol;Acc:HGNC:11319]
CDH1	cadherin 1 [Source:HGNC Symbol;Acc:HGNC:1748]
USP45	ubiquitin specific peptidase 45 [Source:HGNC Symbol;Acc:HGNC:20080]
SYNPO	synaptopodin [Source:HGNC Symbol;Acc:HGNC:30672]
HNRNPA3	heterogeneous nuclear ribonucleoprotein A3 [Source:HGNC Symbol;Acc:HGNC:24941]
ACTBL2	actin beta like 2 [Source:HGNC Symbol;Acc:HGNC:17780]
TUBB3	tubulin beta 3 class III [Source:HGNC Symbol;Acc:HGNC:20772]
TUBB4B	tubulin beta 4B class IVb [Source:HGNC Symbol;Acc:HGNC:20771]
TPM3	tropomyosin 3 [Source:HGNC Symbol;Acc:HGNC:12012]
CFL2	cofilin 2 [Source:HGNC Symbol;Acc:HGNC:1875]
FCHO2	FCH and mu domain containing endocytic adaptor 2 [Source:HGNC Symbol;Acc:HGNC:25180]
CFL1	cofilin 1 [Source:HGNC Symbol;Acc:HGNC:1874]
TPM4	tropomyosin 4 [Source:HGNC Symbol;Acc:HGNC:12013]
CCDC8	coiled-coil domain containing 8 [Source:HGNC Symbol;Acc:HGNC:25367]
PALM2AKAP2	PALM2 and AKAP2 fusion [Source:HGNC Symbol;Acc:HGNC:33529]
MAPRE1	microtubule associated protein RP/EB family member 1 [Source:HGNC Symbol;Acc:HGNC:6890]
TUBA1A	tubulin alpha 1a [Source:HGNC Symbol;Acc:HGNC:20766]
MAP3K3	mitogen-activated protein kinase kinase kinase 3 [Source:HGNC Symbol;Acc:HGNC:6855]
ARRB1	arrestin beta 1 [Source:HGNC Symbol;Acc:HGNC:711]
DBN1	drebrin 1 [Source:HGNC Symbol;Acc:HGNC:2695]
ARRB2	arrestin beta 2 [Source:HGNC Symbol;Acc:HGNC:712]
G3BP1	G3BP stress granule assembly factor 1 [Source:HGNC Symbol;Acc:HGNC:30292]
TPRN	taperin [Source:HGNC Symbol;Acc:HGNC:26894]
TES	testin LIM domain protein [Source:HGNC Symbol;Acc:HGNC:14620]
TMOD3	tropomodulin 3 [Source:HGNC Symbol;Acc:HGNC:11873]
SEC16A	SEC16 homolog A, endoplasmic reticulum export factor [Source:HGNC Symbol;Acc:HGNC:29006]
IQGAP1	IQ motif containing GTPase activating protein 1 [Source:HGNC Symbol;Acc:HGNC:6110]
EPS15	epidermal growth factor receptor pathway substrate 15 [Source:HGNC Symbol;Acc:HGNC:3419]
NTRK1	neurotrophic receptor tyrosine kinase 1 [Source:HGNC Symbol;Acc:HGNC:8031]
FBXO25	F-box protein 25 [Source:HGNC Symbol;Acc:HGNC:13596]
PLEKHA7	pleckstrin homology domain containing A7 [Source:HGNC Symbol;Acc:HGNC:27049]
AHNAK	AHNAK nucleoprotein [Source:HGNC Symbol;Acc:HGNC:347]
ANXA2	annexin A2 [Source:HGNC Symbol;Acc:HGNC:537]
DST	dystonin [Source:HGNC Symbol;Acc:HGNC:1090]
PAN2	poly(A) specific ribonuclease subunit PAN2 [Source:HGNC Symbol;Acc:HGNC:20074]
PDLIM7	PDZ and LIM domain 7 [Source:HGNC Symbol;Acc:HGNC:22958]
CAD	carbamoyl-phosphate synthetase 2, aspartate transcarbamylase, and dihydroorotase [Source:HGNC Symbol;Acc:HGNC:1424]
DDX3X	DEAD-box helicase 3 X-linked [Source:HGNC Symbol;Acc:HGNC:2745]
AFAP1	actin filament associated protein 1 [Source:HGNC Symbol;Acc:HGNC:24017]
SSH1	slingshot protein phosphatase 1 [Source:HGNC Symbol;Acc:HGNC:30579]
SP1	Sp1 transcription factor [Source:HGNC Symbol;Acc:HGNC:11205]
PLEC	plectin [Source:HGNC Symbol;Acc:HGNC:9069]
LMO7	LIM domain 7 [Source:HGNC Symbol;Acc:HGNC:6646]
YWHAG	tyrosine 3-monooxygenase/tryptophan 5-monooxygenase activation protein gamma [Source:HGNC Symbol;Acc:HGNC:12852]
YWHAE	tyrosine 3-monooxygenase/tryptophan 5-monooxygenase activation protein epsilon [Source:HGNC Symbol;Acc:HGNC:12851]
YWHAZ	tyrosine 3-monooxygenase/tryptophan 5-monooxygenase activation protein zeta [Source:HGNC Symbol;Acc:HGNC:12855]
VCAM1	vascular cell adhesion molecule 1 [Source:HGNC Symbol;Acc:HGNC:12663]
HNRNPA1	heterogeneous nuclear ribonucleoprotein A1 [Source:HGNC Symbol;Acc:HGNC:5031]
ARPC2	actin related protein 2/3 complex subunit 2 [Source:HGNC Symbol;Acc:HGNC:705]
APC	APC regulator of WNT signaling pathway [Source:HGNC Symbol;Acc:HGNC:583]
ANLN	anillin actin binding protein [Source:HGNC Symbol;Acc:HGNC:14082]
YWHAB	tyrosine 3-monooxygenase/tryptophan 5-monooxygenase activation protein beta [Source:HGNC Symbol;Acc:HGNC:12849]
WDR1	WD repeat domain 1 [Source:HGNC Symbol;Acc:HGNC:12754]
JUN	Jun proto-oncogene, AP-1 transcription factor subunit [Source:HGNC Symbol;Acc:HGNC:6204]
HNRNPA2B1	heterogeneous nuclear ribonucleoprotein A2/B1 [Source:HGNC Symbol;Acc:HGNC:5033]
ESR1	estrogen receptor 1 [Source:HGNC Symbol;Acc:HGNC:3467]
HNRNPH1	heterogeneous nuclear ribonucleoprotein H1 [Source:HGNC Symbol;Acc:HGNC:5041]
MISP	mitotic spindle positioning [Source:HGNC Symbol;Acc:HGNC:27000]
GRB2	growth factor receptor bound protein 2 [Source:HGNC Symbol;Acc:HGNC:4566]
VCP	valosin containing protein [Source:HGNC Symbol;Acc:HGNC:12666]
VCL	vinculin [Source:HGNC Symbol;Acc:HGNC:12665]
NEXN	nexilin F-actin binding protein [Source:HGNC Symbol;Acc:HGNC:29557]
HNRNPL	heterogeneous nuclear ribonucleoprotein L [Source:HGNC Symbol;Acc:HGNC:5045]
VIM	vimentin [Source:HGNC Symbol;Acc:HGNC:12692]
SHC1	SHC adaptor protein 1 [Source:HGNC Symbol;Acc:HGNC:10840]
LUZP1	leucine zipper protein 1 [Source:HGNC Symbol;Acc:HGNC:14985]
PPP1CA	protein phosphatase 1 catalytic subunit alpha [Source:HGNC Symbol;Acc:HGNC:9281]
CORO1B	coronin 1B [Source:HGNC Symbol;Acc:HGNC:2253]
MYO19	myosin XIX [Source:HGNC Symbol;Acc:HGNC:26234]
ABLIM1	actin binding LIM protein 1 [Source:HGNC Symbol;Acc:HGNC:78]
CCNG2	cyclin G2 [Source:HGNC Symbol;Acc:HGNC:1593]
OCRL	OCRL inositol polyphosphate-5-phosphatase [Source:HGNC Symbol;Acc:HGNC:8108]
GTSE1	G2 and S-phase expressed 1 [Source:HGNC Symbol;Acc:HGNC:13698]
MYL12B	myosin light chain 12B [Source:HGNC Symbol;Acc:HGNC:29827]
SLC4A1	solute carrier family 4 member 1 (Diego blood group) [Source:HGNC Symbol;Acc:HGNC:11027]
PIAS2	protein inhibitor of activated STAT 2 [Source:HGNC Symbol;Acc:HGNC:17311]
APP	amyloid beta precursor protein [Source:HGNC Symbol;Acc:HGNC:620]
CA4	carbonic anhydrase 4 [Source:HGNC Symbol;Acc:HGNC:1375]
FYN	FYN proto-oncogene, Src family tyrosine kinase [Source:HGNC Symbol;Acc:HGNC:4037]
PRKCA	protein kinase C alpha [Source:HGNC Symbol;Acc:HGNC:9393]
CNTF	ciliary neurotrophic factor [Source:HGNC Symbol;Acc:HGNC:2169]
LTBP3	latent transforming growth factor beta binding protein 3 [Source:HGNC Symbol;Acc:HGNC:6716]
PRSS56	serine protease 56 [Source:HGNC Symbol;Acc:HGNC:39433]
OPN4	opsin 4 [Source:HGNC Symbol;Acc:HGNC:14449]
LOXL1	lysyl oxidase like 1 [Source:HGNC Symbol;Acc:HGNC:6665]
BDNF	brain derived neurotrophic factor [Source:HGNC Symbol;Acc:HGNC:1033]
CXCL8	C-X-C motif chemokine ligand 8 [Source:HGNC Symbol;Acc:HGNC:6025]
AIF1	allograft inflammatory factor 1 [Source:HGNC Symbol;Acc:HGNC:352]
CLU	clusterin [Source:HGNC Symbol;Acc:HGNC:2095]
RPE65	retinoid isomerohydrolase RPE65 [Source:HGNC Symbol;Acc:HGNC:10294]
TNFSF14	TNF superfamily member 14 [Source:HGNC Symbol;Acc:HGNC:11930]
CCL2	C-C motif chemokine ligand 2 [Source:HGNC Symbol;Acc:HGNC:10618]
TRPV4	transient receptor potential cation channel subfamily V member 4 [Source:HGNC Symbol;Acc:HGNC:18083]
CYP24A1	cytochrome P450 family 24 subfamily A member 1 [Source:HGNC Symbol;Acc:HGNC:2602]
CA1	carbonic anhydrase 1 [Source:HGNC Symbol;Acc:HGNC:1368]
VSX2	visual system homeobox 2 [Source:HGNC Symbol;Acc:HGNC:1975]
PTGER2	prostaglandin E receptor 2 [Source:HGNC Symbol;Acc:HGNC:9594]
CCN2	cellular communication network factor 2 [Source:HGNC Symbol;Acc:HGNC:2500]
OR4K14	olfactory receptor family 4 subfamily K member 14 [Source:HGNC Symbol;Acc:HGNC:15352]
ADAMTS10	ADAM metallopeptidase with thrombospondin type 1 motif 10 [Source:HGNC Symbol;Acc:HGNC:13201]
PTPRB	protein tyrosine phosphatase receptor type B [Source:HGNC Symbol;Acc:HGNC:9665]
ATOH7	atonal bHLH transcription factor 7 [Source:HGNC Symbol;Acc:HGNC:13907]
C10orf53	chromosome 10 open reading frame 53 [Source:HGNC Symbol;Acc:HGNC:27421]
TGFB1	transforming growth factor beta 1 [Source:HGNC Symbol;Acc:HGNC:11766]
CASP3	caspase 3 [Source:HGNC Symbol;Acc:HGNC:1504]
TMEM98	transmembrane protein 98 [Source:HGNC Symbol;Acc:HGNC:24529]
FNDC3B	fibronectin type III domain containing 3B [Source:HGNC Symbol;Acc:HGNC:24670]
TXNRD2	thioredoxin reductase 2 [Source:HGNC Symbol;Acc:HGNC:18155]
EFEMP1	EGF containing fibulin extracellular matrix protein 1 [Source:HGNC Symbol;Acc:HGNC:3218]
BCL2	BCL2 apoptosis regulator [Source:HGNC Symbol;Acc:HGNC:990]
TBK1	TANK binding kinase 1 [Source:HGNC Symbol;Acc:HGNC:11584]
MFAP2	microfibril associated protein 2 [Source:HGNC Symbol;Acc:HGNC:7033]
ELN	elastin [Source:HGNC Symbol;Acc:HGNC:3327]
FBLN5	fibulin 5 [Source:HGNC Symbol;Acc:HGNC:3602]
IL1B	interleukin 1 beta [Source:HGNC Symbol;Acc:HGNC:5992]
CA2	carbonic anhydrase 2 [Source:HGNC Symbol;Acc:HGNC:1373]
TNF	tumor necrosis factor [Source:HGNC Symbol;Acc:HGNC:11892]
ADAMTSL4	ADAMTS like 4 [Source:HGNC Symbol;Acc:HGNC:19706]
CPAMD8	C3 and PZP like alpha-2-macroglobulin domain containing 8 [Source:HGNC Symbol;Acc:HGNC:23228]
FBN1	fibrillin 1 [Source:HGNC Symbol;Acc:HGNC:3603]
OPTN	optineurin [Source:HGNC Symbol;Acc:HGNC:17142]
POU4F2	POU class 4 homeobox 2 [Source:HGNC Symbol;Acc:HGNC:9219]
PTGFR	prostaglandin F receptor [Source:HGNC Symbol;Acc:HGNC:9600]
GPNMB	glycoprotein nmb [Source:HGNC Symbol;Acc:HGNC:4462]
NEFL	neurofilament light [Source:HGNC Symbol;Acc:HGNC:7739]
ROCK1	Rho associated coiled-coil containing protein kinase 1 [Source:HGNC Symbol;Acc:HGNC:10251]
GFAP	glial fibrillary acidic protein [Source:HGNC Symbol;Acc:HGNC:4235]
AXL	AXL receptor tyrosine kinase [Source:HGNC Symbol;Acc:HGNC:905]
RBPMS	RNA binding protein, mRNA processing factor [Source:HGNC Symbol;Acc:HGNC:19097]
RHOA	ras homolog family member A [Source:HGNC Symbol;Acc:HGNC:667]
MMP9	matrix metallopeptidase 9 [Source:HGNC Symbol;Acc:HGNC:7176]
ALB	albumin [Source:HGNC Symbol;Acc:HGNC:399]
SNCG	synuclein gamma [Source:HGNC Symbol;Acc:HGNC:11141]
IL6	interleukin 6 [Source:HGNC Symbol;Acc:HGNC:6018]
ADAMTS17	ADAM metallopeptidase with thrombospondin type 1 motif 17 [Source:HGNC Symbol;Acc:HGNC:17109]
ANGPTL7	angiopoietin like 7 [Source:HGNC Symbol;Acc:HGNC:24078]
POU4F1	POU class 4 homeobox 1 [Source:HGNC Symbol;Acc:HGNC:9218]
EDN1	endothelin 1 [Source:HGNC Symbol;Acc:HGNC:3176]
AKT1	AKT serine/threonine kinase 1 [Source:HGNC Symbol;Acc:HGNC:391]
NGF	nerve growth factor [Source:HGNC Symbol;Acc:HGNC:7808]
FAM102A	family with sequence similarity 102 member A [Source:HGNC Symbol;Acc:HGNC:31419]
CACNA1A	calcium voltage-gated channel subunit alpha1 A [Source:HGNC Symbol;Acc:HGNC:1388]
CA13	carbonic anhydrase 13 [Source:HGNC Symbol;Acc:HGNC:14914]
CA12	carbonic anhydrase 12 [Source:HGNC Symbol;Acc:HGNC:1371]
HEYL	hes related family bHLH transcription factor with YRPW motif like [Source:HGNC Symbol;Acc:HGNC:4882]
DPM2	dolichyl-phosphate mannosyltransferase subunit 2, regulatory [Source:HGNC Symbol;Acc:HGNC:3006]
PCMTD1	protein-L-isoaspartate (D-aspartate) O-methyltransferase domain containing 1 [Source:HGNC Symbol;Acc:HGNC:30483]
CA14	carbonic anhydrase 14 [Source:HGNC Symbol;Acc:HGNC:1372]
RPGRIP1	RPGR interacting protein 1 [Source:HGNC Symbol;Acc:HGNC:13436]
CA8	carbonic anhydrase 8 [Source:HGNC Symbol;Acc:HGNC:1382]
CA5B	carbonic anhydrase 5B [Source:HGNC Symbol;Acc:HGNC:1378]
MVB12B	multivesicular body subunit 12B [Source:HGNC Symbol;Acc:HGNC:23368]
SLC18A3	solute carrier family 18 member A3 [Source:HGNC Symbol;Acc:HGNC:10936]
EPDR1	ependymin related 1 [Source:HGNC Symbol;Acc:HGNC:17572]
SAG	S-antigen visual arrestin [Source:HGNC Symbol;Acc:HGNC:10521]
CA7	carbonic anhydrase 7 [Source:HGNC Symbol;Acc:HGNC:1381]
GPATCH3	G-patch domain containing 3 [Source:HGNC Symbol;Acc:HGNC:25720]
RHO	rhodopsin [Source:HGNC Symbol;Acc:HGNC:10012]
ELP4	elongator acetyltransferase complex subunit 4 [Source:HGNC Symbol;Acc:HGNC:1171]
CA3	carbonic anhydrase 3 [Source:HGNC Symbol;Acc:HGNC:1374]
COMT	catechol-O-methyltransferase [Source:HGNC Symbol;Acc:HGNC:2228]
CA5A	carbonic anhydrase 5A [Source:HGNC Symbol;Acc:HGNC:1377]
FOXE3	forkhead box E3 [Source:HGNC Symbol;Acc:HGNC:3808]
CHAT	choline O-acetyltransferase [Source:HGNC Symbol;Acc:HGNC:1912]
OLFM3	olfactomedin 3 [Source:HGNC Symbol;Acc:HGNC:17990]
GMDS	GDP-mannose 4,6-dehydratase [Source:HGNC Symbol;Acc:HGNC:4369]
C14orf39	chromosome 14 open reading frame 39 [Source:HGNC Symbol;Acc:HGNC:19849]
TLCD5	TLC domain containing 5 [Source:HGNC Symbol;Acc:HGNC:28280]
COL18A1	collagen type XVIII alpha 1 chain [Source:HGNC Symbol;Acc:HGNC:2195]
RCVRN	recoverin [Source:HGNC Symbol;Acc:HGNC:9937]
CA6	carbonic anhydrase 6 [Source:HGNC Symbol;Acc:HGNC:1380]
XBP1	X-box binding protein 1 [Source:HGNC Symbol;Acc:HGNC:12801]
TBC1D21	TBC1 domain family member 21 [Source:HGNC Symbol;Acc:HGNC:28536]
CADM2	cell adhesion molecule 2 [Source:HGNC Symbol;Acc:HGNC:29849]
ALDH9A1	aldehyde dehydrogenase 9 family member A1 [Source:HGNC Symbol;Acc:HGNC:412]
SRBD1	S1 RNA binding domain 1 [Source:HGNC Symbol;Acc:HGNC:25521]
APOL1	apolipoprotein L1 [Source:HGNC Symbol;Acc:HGNC:618]
F2	coagulation factor II, thrombin [Source:HGNC Symbol;Acc:HGNC:3535]
FGG	fibrinogen gamma chain [Source:HGNC Symbol;Acc:HGNC:3694]
IGFBP3	insulin like growth factor binding protein 3 [Source:HGNC Symbol;Acc:HGNC:5472]
KNG1	kininogen 1 [Source:HGNC Symbol;Acc:HGNC:6383]
SERPINA10	serpin family A member 10 [Source:HGNC Symbol;Acc:HGNC:15996]
FLT1	fms related receptor tyrosine kinase 1 [Source:HGNC Symbol;Acc:HGNC:3763]
HRG	histidine rich glycoprotein [Source:HGNC Symbol;Acc:HGNC:5181]
PTPRZ1	protein tyrosine phosphatase receptor type Z1 [Source:HGNC Symbol;Acc:HGNC:9685]
F13B	coagulation factor XIII B chain [Source:HGNC Symbol;Acc:HGNC:3534]
HBD	hemoglobin subunit delta [Source:HGNC Symbol;Acc:HGNC:4829]
KRT14	keratin 14 [Source:HGNC Symbol;Acc:HGNC:6416]
PLTP	phospholipid transfer protein [Source:HGNC Symbol;Acc:HGNC:9093]
A1BG	alpha-1-B glycoprotein [Source:HGNC Symbol;Acc:HGNC:5]
COMP	cartilage oligomeric matrix protein [Source:HGNC Symbol;Acc:HGNC:2227]
APOM	apolipoprotein M [Source:HGNC Symbol;Acc:HGNC:13916]
C1QA	complement C1q A chain [Source:HGNC Symbol;Acc:HGNC:1241]
CD163	CD163 molecule [Source:HGNC Symbol;Acc:HGNC:1631]
FRZB	frizzled related protein [Source:HGNC Symbol;Acc:HGNC:3959]
CRYBB1	crystallin beta B1 [Source:HGNC Symbol;Acc:HGNC:2397]
C6	complement C6 [Source:HGNC Symbol;Acc:HGNC:1339]
KERA	keratocan [Source:HGNC Symbol;Acc:HGNC:6309]
ITPKB	inositol-trisphosphate 3-kinase B [Source:HGNC Symbol;Acc:HGNC:6179]
A2M	alpha-2-macroglobulin [Source:HGNC Symbol;Acc:HGNC:7]
COASY	Coenzyme A synthase [Source:HGNC Symbol;Acc:HGNC:29932]
DCN	decorin [Source:HGNC Symbol;Acc:HGNC:2705]
TXNIP	thioredoxin interacting protein [Source:HGNC Symbol;Acc:HGNC:16952]
IPO5	importin 5 [Source:HGNC Symbol;Acc:HGNC:6402]
LUM	lumican [Source:HGNC Symbol;Acc:HGNC:6724]
LDB3	LIM domain binding 3 [Source:HGNC Symbol;Acc:HGNC:15710]
TYRP1	tyrosinase related protein 1 [Source:HGNC Symbol;Acc:HGNC:12450]
CMBL	carboxymethylenebutenolidase homolog [Source:HGNC Symbol;Acc:HGNC:25090]
TGFBI	transforming growth factor beta induced [Source:HGNC Symbol;Acc:HGNC:11771]
NDUFA10	NADH:ubiquinone oxidoreductase subunit A10 [Source:HGNC Symbol;Acc:HGNC:7684]
FOLR2	folate receptor beta [Source:HGNC Symbol;Acc:HGNC:3793]
AIP	aryl hydrocarbon receptor interacting protein [Source:HGNC Symbol;Acc:HGNC:358]
ATR	ATR serine/threonine kinase [Source:HGNC Symbol;Acc:HGNC:882]
CKB	creatine kinase B [Source:HGNC Symbol;Acc:HGNC:1991]
SORD	sorbitol dehydrogenase [Source:HGNC Symbol;Acc:HGNC:11184]
MAMDC2	MAM domain containing 2 [Source:HGNC Symbol;Acc:HGNC:23673]
GNG7	G protein subunit gamma 7 [Source:HGNC Symbol;Acc:HGNC:4410]
LMNB1	lamin B1 [Source:HGNC Symbol;Acc:HGNC:6637]
IFT27	intraflagellar transport 27 [Source:HGNC Symbol;Acc:HGNC:18626]
DPT	dermatopontin [Source:HGNC Symbol;Acc:HGNC:3011]
UQCR10	ubiquinol-cytochrome c reductase, complex III subunit X [Source:HGNC Symbol;Acc:HGNC:30863]
SWAP70	switching B cell complex subunit SWAP70 [Source:HGNC Symbol;Acc:HGNC:17070]
ARRDC1	arrestin domain containing 1 [Source:HGNC Symbol;Acc:HGNC:28633]
ITGB2	integrin subunit beta 2 [Source:HGNC Symbol;Acc:HGNC:6155]
PDE12	phosphodiesterase 12 [Source:HGNC Symbol;Acc:HGNC:25386]
THBS4	thrombospondin 4 [Source:HGNC Symbol;Acc:HGNC:11788]
BCAM	basal cell adhesion molecule (Lutheran blood group) [Source:HGNC Symbol;Acc:HGNC:6722]
CPA6	carboxypeptidase A6 [Source:HGNC Symbol;Acc:HGNC:17245]
GSTM4	glutathione S-transferase mu 4 [Source:HGNC Symbol;Acc:HGNC:4636]
COL6A3	collagen type VI alpha 3 chain [Source:HGNC Symbol;Acc:HGNC:2213]
SLC25A4	solute carrier family 25 member 4 [Source:HGNC Symbol;Acc:HGNC:10990]
TOMM40	translocase of outer mitochondrial membrane 40 [Source:HGNC Symbol;Acc:HGNC:18001]
NUDT2	nudix hydrolase 2 [Source:HGNC Symbol;Acc:HGNC:8049]
PDHB	pyruvate dehydrogenase E1 subunit beta [Source:HGNC Symbol;Acc:HGNC:8808]
ITIH2	inter-alpha-trypsin inhibitor heavy chain 2 [Source:HGNC Symbol;Acc:HGNC:6167]
CIAPIN1	cytokine induced apoptosis inhibitor 1 [Source:HGNC Symbol;Acc:HGNC:28050]
RAB3A	RAB3A, member RAS oncogene family [Source:HGNC Symbol;Acc:HGNC:9777]
EMC1	ER membrane protein complex subunit 1 [Source:HGNC Symbol;Acc:HGNC:28957]
AMDHD2	amidohydrolase domain containing 2 [Source:HGNC Symbol;Acc:HGNC:24262]
ACADM	acyl-CoA dehydrogenase medium chain [Source:HGNC Symbol;Acc:HGNC:89]
SMU1	SMU1 DNA replication regulator and spliceosomal factor [Source:HGNC Symbol;Acc:HGNC:18247]
STAT5B	signal transducer and activator of transcription 5B [Source:HGNC Symbol;Acc:HGNC:11367]
CKMT2	creatine kinase, mitochondrial 2 [Source:HGNC Symbol;Acc:HGNC:1996]
MATN2	matrilin 2 [Source:HGNC Symbol;Acc:HGNC:6908]
PITPNB	phosphatidylinositol transfer protein beta [Source:HGNC Symbol;Acc:HGNC:9002]
DMD	dystrophin [Source:HGNC Symbol;Acc:HGNC:2928]
SLC25A10	solute carrier family 25 member 10 [Source:HGNC Symbol;Acc:HGNC:10980]
HUWE1	HECT, UBA and WWE domain containing E3 ubiquitin protein ligase 1 [Source:HGNC Symbol;Acc:HGNC:30892]
IDH2	isocitrate dehydrogenase (NADP(+)) 2 [Source:HGNC Symbol;Acc:HGNC:5383]
ABCB6	ATP binding cassette subfamily B member 6 (Langereis blood group) [Source:HGNC Symbol;Acc:HGNC:47]
PGM2	phosphoglucomutase 2 [Source:HGNC Symbol;Acc:HGNC:8906]
CPT1B	carnitine palmitoyltransferase 1B [Source:HGNC Symbol;Acc:HGNC:2329]
UBA6	ubiquitin like modifier activating enzyme 6 [Source:HGNC Symbol;Acc:HGNC:25581]
PTN	pleiotrophin [Source:HGNC Symbol;Acc:HGNC:9630]
PDIA5	protein disulfide isomerase family A member 5 [Source:HGNC Symbol;Acc:HGNC:24811]
STARD10	StAR related lipid transfer domain containing 10 [Source:HGNC Symbol;Acc:HGNC:10666]
SYNPO2	synaptopodin 2 [Source:HGNC Symbol;Acc:HGNC:17732]
EMILIN2	elastin microfibril interfacer 2 [Source:HGNC Symbol;Acc:HGNC:19881]
ITPA	inosine triphosphatase [Source:HGNC Symbol;Acc:HGNC:6176]
IDH3B	isocitrate dehydrogenase (NAD(+)) 3 non-catalytic subunit beta [Source:HGNC Symbol;Acc:HGNC:5385]
TBC1D24	TBC1 domain family member 24 [Source:HGNC Symbol;Acc:HGNC:29203]
HLA-DRA	major histocompatibility complex, class II, DR alpha [Source:HGNC Symbol;Acc:HGNC:4947]
ACP1	acid phosphatase 1 [Source:HGNC Symbol;Acc:HGNC:122]
IDH3A	isocitrate dehydrogenase (NAD(+)) 3 catalytic subunit alpha [Source:HGNC Symbol;Acc:HGNC:5384]
SCUBE1	signal peptide, CUB domain and EGF like domain containing 1 [Source:HGNC Symbol;Acc:HGNC:13441]
PGM3	phosphoglucomutase 3 [Source:HGNC Symbol;Acc:HGNC:8907]
CKM	creatine kinase, M-type [Source:HGNC Symbol;Acc:HGNC:1994]
BUD31	BUD31 homolog [Source:HGNC Symbol;Acc:HGNC:29629]
SLC9A1	solute carrier family 9 member A1 [Source:HGNC Symbol;Acc:HGNC:11071]
MT-ND5	mitochondrially encoded NADH:ubiquinone oxidoreductase core subunit 5 [Source:HGNC Symbol;Acc:HGNC:7461]
RAP1GDS1	Rap1 GTPase-GDP dissociation stimulator 1 [Source:HGNC Symbol;Acc:HGNC:9859]
COQ7	coenzyme Q7, hydroxylase [Source:HGNC Symbol;Acc:HGNC:2244]
LETM1	leucine zipper and EF-hand containing transmembrane protein 1 [Source:HGNC Symbol;Acc:HGNC:6556]
NUP214	nucleoporin 214 [Source:HGNC Symbol;Acc:HGNC:8064]
NIPSNAP2 (GBAS)	nipsnap homolog 2 [Source:HGNC Symbol;Acc:HGNC:4179]
OSTM1	osteoclastogenesis associated transmembrane protein 1 [Source:HGNC Symbol;Acc:HGNC:21652]
PMVK	phosphomevalonate kinase [Source:HGNC Symbol;Acc:HGNC:9141]
CBR4	carbonyl reductase 4 [Source:HGNC Symbol;Acc:HGNC:25891]
KHDRBS1	KH RNA binding domain containing, signal transduction associated 1 [Source:HGNC Symbol;Acc:HGNC:18116]
MAP2K1	mitogen-activated protein kinase kinase 1 [Source:HGNC Symbol;Acc:HGNC:6840]
UQCRFS1	ubiquinol-cytochrome c reductase, Rieske iron-sulfur polypeptide 1 [Source:HGNC Symbol;Acc:HGNC:12587]
COL4A3	collagen type IV alpha 3 chain [Source:HGNC Symbol;Acc:HGNC:2204]
PXN	paxillin [Source:HGNC Symbol;Acc:HGNC:9718]
DLAT	dihydrolipoamide S-acetyltransferase [Source:HGNC Symbol;Acc:HGNC:2896]
APOB	apolipoprotein B [Source:HGNC Symbol;Acc:HGNC:603]
LZIC	leucine zipper and CTNNBIP1 domain containing [Source:HGNC Symbol;Acc:HGNC:17497]
TMEM35A (TMEM35)	transmembrane protein 35A [Source:HGNC Symbol;Acc:HGNC:25864]
GAL3ST3	galactose-3-O-sulfotransferase 3 [Source:HGNC Symbol;Acc:HGNC:24144]
PCYT2	phosphate cytidylyltransferase 2, ethanolamine [Source:HGNC Symbol;Acc:HGNC:8756]
IDH3G	isocitrate dehydrogenase (NAD(+)) 3 non-catalytic subunit gamma [Source:HGNC Symbol;Acc:HGNC:5386]
SF3B3	splicing factor 3b subunit 3 [Source:HGNC Symbol;Acc:HGNC:10770]
NOL3	nucleolar protein 3 [Source:HGNC Symbol;Acc:HGNC:7869]
FAM210B	family with sequence similarity 210 member B [Source:HGNC Symbol;Acc:HGNC:16102]
MPI	mannose phosphate isomerase [Source:HGNC Symbol;Acc:HGNC:7216]
ATP5F1C (ATP5C1)	ATP synthase F1 subunit gamma [Source:HGNC Symbol;Acc:HGNC:833]
ADAR	adenosine deaminase RNA specific [Source:HGNC Symbol;Acc:HGNC:225]
HSPH1	heat shock protein family H (Hsp110) member 1 [Source:HGNC Symbol;Acc:HGNC:16969]
UQCRB	ubiquinol-cytochrome c reductase binding protein [Source:HGNC Symbol;Acc:HGNC:12582]
COL3A1	collagen type III alpha 1 chain [Source:HGNC Symbol;Acc:HGNC:2201]
PSME2	proteasome activator subunit 2 [Source:HGNC Symbol;Acc:HGNC:9569]
SDHB	succinate dehydrogenase complex iron sulfur subunit B [Source:HGNC Symbol;Acc:HGNC:10681]
FGA	fibrinogen alpha chain [Source:HGNC Symbol;Acc:HGNC:3661]
GSTZ1	glutathione S-transferase zeta 1 [Source:HGNC Symbol;Acc:HGNC:4643]
OGDH	oxoglutarate dehydrogenase [Source:HGNC Symbol;Acc:HGNC:8124]
ADAMTSL5	ADAMTS like 5 [Source:HGNC Symbol;Acc:HGNC:27912]
IPO7	importin 7 [Source:HGNC Symbol;Acc:HGNC:9852]
KALRN	kalirin RhoGEF kinase [Source:HGNC Symbol;Acc:HGNC:4814]
CPSF7	cleavage and polyadenylation specific factor 7 [Source:HGNC Symbol;Acc:HGNC:30098]
PRMT5	protein arginine methyltransferase 5 [Source:HGNC Symbol;Acc:HGNC:10894]
OXCT1	3-oxoacid CoA-transferase 1 [Source:HGNC Symbol;Acc:HGNC:8527]
MTA1	metastasis associated 1 [Source:HGNC Symbol;Acc:HGNC:7410]
PPP5C	protein phosphatase 5 catalytic subunit [Source:HGNC Symbol;Acc:HGNC:9322]
UQCRH	ubiquinol-cytochrome c reductase hinge protein [Source:HGNC Symbol;Acc:HGNC:12590]
LTBP1	latent transforming growth factor beta binding protein 1 [Source:HGNC Symbol;Acc:HGNC:6714]
ATXN10	ataxin 10 [Source:HGNC Symbol;Acc:HGNC:10549]
PCCB	propionyl-CoA carboxylase subunit beta [Source:HGNC Symbol;Acc:HGNC:8654]
CMAS	cytidine monophosphate N-acetylneuraminic acid synthetase [Source:HGNC Symbol;Acc:HGNC:18290]
WASHC5	WASH complex subunit 5 [Source:HGNC Symbol;Acc:HGNC:28984]
MPC1	mitochondrial pyruvate carrier 1 [Source:HGNC Symbol;Acc:HGNC:21606]
FGB	fibrinogen beta chain [Source:HGNC Symbol;Acc:HGNC:3662]
TKFC	triokinase and FMN cyclase [Source:HGNC Symbol;Acc:HGNC:24552]
TUBB4A	tubulin beta 4A class IVa [Source:HGNC Symbol;Acc:HGNC:20774]
PAPLN	papilin, proteoglycan like sulfated glycoprotein [Source:HGNC Symbol;Acc:HGNC:19262]
PLAA	phospholipase A2 activating protein [Source:HGNC Symbol;Acc:HGNC:9043]
UQCRC1	ubiquinol-cytochrome c reductase core protein 1 [Source:HGNC Symbol;Acc:HGNC:12585]
DKC1	dyskerin pseudouridine synthase 1 [Source:HGNC Symbol;Acc:HGNC:2890]
SERPINF1	serpin family F member 1 [Source:HGNC Symbol;Acc:HGNC:8824]
MCAM	melanoma cell adhesion molecule [Source:HGNC Symbol;Acc:HGNC:6934]
IFIT1	interferon induced protein with tetratricopeptide repeats 1 [Source:HGNC Symbol;Acc:HGNC:5407]
SNAP25	synaptosome associated protein 25 [Source:HGNC Symbol;Acc:HGNC:11132]
COL4A6	collagen type IV alpha 6 chain [Source:HGNC Symbol;Acc:HGNC:2208]
S100A6	S100 calcium binding protein A6 [Source:HGNC Symbol;Acc:HGNC:10496]
SLC25A11	solute carrier family 25 member 11 [Source:HGNC Symbol;Acc:HGNC:10981]
TAP2	transporter 2, ATP binding cassette subfamily B member [Source:HGNC Symbol;Acc:HGNC:44]
SERPINB6	serpin family B member 6 [Source:HGNC Symbol;Acc:HGNC:8950]
MT-CO2	mitochondrially encoded cytochrome c oxidase II [Source:HGNC Symbol;Acc:HGNC:7421]
SMC3	structural maintenance of chromosomes 3 [Source:HGNC Symbol;Acc:HGNC:2468]
PPP2R5D	protein phosphatase 2 regulatory subunit B'delta [Source:HGNC Symbol;Acc:HGNC:9312]
NDUFV1	NADH:ubiquinone oxidoreductase core subunit V1 [Source:HGNC Symbol;Acc:HGNC:7716]
HLA-DPA1	major histocompatibility complex, class II, DP alpha 1 [Source:HGNC Symbol;Acc:HGNC:4938]
AARS1 (AARS)	alanyl-tRNA synthetase 1 [Source:HGNC Symbol;Acc:HGNC:20]
HADHA	hydroxyacyl-CoA dehydrogenase trifunctional multienzyme complex subunit alpha [Source:HGNC Symbol;Acc:HGNC:4801]
LMAN2L	lectin, mannose binding 2 like [Source:HGNC Symbol;Acc:HGNC:19263]
RPS6KA3	ribosomal protein S6 kinase A3 [Source:HGNC Symbol;Acc:HGNC:10432]
MAOA	monoamine oxidase A [Source:HGNC Symbol;Acc:HGNC:6833]
SLC25A20	solute carrier family 25 member 20 [Source:HGNC Symbol;Acc:HGNC:1421]
UBQLN2	ubiquilin 2 [Source:HGNC Symbol;Acc:HGNC:12509]
CDS2	CDP-diacylglycerol synthase 2 [Source:HGNC Symbol;Acc:HGNC:1801]
SPON1	spondin 1 [Source:HGNC Symbol;Acc:HGNC:11252]
SEC24B	SEC24 homolog B, COPII coat complex component [Source:HGNC Symbol;Acc:HGNC:10704]
ATP5MF (ATP5J2)	ATP synthase membrane subunit f [Source:HGNC Symbol;Acc:HGNC:848]
ITGAX	integrin subunit alpha X [Source:HGNC Symbol;Acc:HGNC:6152]
TPD52	tumor protein D52 [Source:HGNC Symbol;Acc:HGNC:12005]
ATP5PB (ATP5F1)	ATP synthase peripheral stalk-membrane subunit b [Source:HGNC Symbol;Acc:HGNC:840]
LSP1	lymphocyte specific protein 1 [Source:HGNC Symbol;Acc:HGNC:6707]
HDDC2	HD domain containing 2 [Source:HGNC Symbol;Acc:HGNC:21078]
PDHX	pyruvate dehydrogenase complex component X [Source:HGNC Symbol;Acc:HGNC:21350]
CLCN6	chloride voltage-gated channel 6 [Source:HGNC Symbol;Acc:HGNC:2024]
WASF2	WASP family member 2 [Source:HGNC Symbol;Acc:HGNC:12733]
THBS1	thrombospondin 1 [Source:HGNC Symbol;Acc:HGNC:11785]
MGLL	monoglyceride lipase [Source:HGNC Symbol;Acc:HGNC:17038]
RBP1	retinol binding protein 1 [Source:HGNC Symbol;Acc:HGNC:9919]
NDUFS2	NADH:ubiquinone oxidoreductase core subunit S2 [Source:HGNC Symbol;Acc:HGNC:7708]
SMARCE1	SWI/SNF related, matrix associated, actin dependent regulator of chromatin, subfamily e, member 1 [Source:HGNC Symbol;Acc:HGNC:11109]
MVK	mevalonate kinase [Source:HGNC Symbol;Acc:HGNC:7530]
ACO2	aconitase 2 [Source:HGNC Symbol;Acc:HGNC:118]
PTPRC	protein tyrosine phosphatase receptor type C [Source:HGNC Symbol;Acc:HGNC:9666]
HSPBP1	HSPA (Hsp70) binding protein 1 [Source:HGNC Symbol;Acc:HGNC:24989]
PAPPA	pappalysin 1 [Source:HGNC Symbol;Acc:HGNC:8602]
NFIC	nuclear factor I C [Source:HGNC Symbol;Acc:HGNC:7786]
SMS	spermine synthase [Source:HGNC Symbol;Acc:HGNC:11123]
ITPR1	inositol 1,4,5-trisphosphate receptor type 1 [Source:HGNC Symbol;Acc:HGNC:6180]
SMC1A	structural maintenance of chromosomes 1A [Source:HGNC Symbol;Acc:HGNC:11111]
OSTF1	osteoclast stimulating factor 1 [Source:HGNC Symbol;Acc:HGNC:8510]
NDUFA9	NADH:ubiquinone oxidoreductase subunit A9 [Source:HGNC Symbol;Acc:HGNC:7693]
SQSTM1	sequestosome 1 [Source:HGNC Symbol;Acc:HGNC:11280]
PTPN11	protein tyrosine phosphatase non-receptor type 11 [Source:HGNC Symbol;Acc:HGNC:9644]
NDUFB6	NADH:ubiquinone oxidoreductase subunit B6 [Source:HGNC Symbol;Acc:HGNC:7701]
HLA-A	major histocompatibility complex, class I, A [Source:HGNC Symbol;Acc:HGNC:4931]
SYN2	synapsin II [Source:HGNC Symbol;Acc:HGNC:11495]
IRAG1 (MRVI1)	inositol 1,4,5-triphosphate receptor associated 1 [Source:HGNC Symbol;Acc:HGNC:7237]
ACSL4	acyl-CoA synthetase long chain family member 4 [Source:HGNC Symbol;Acc:HGNC:3571]
RAB3GAP2	RAB3 GTPase activating non-catalytic protein subunit 2 [Source:HGNC Symbol;Acc:HGNC:17168]
MTREX	Mtr4 exosome RNA helicase [Source:HGNC Symbol;Acc:HGNC:18734]
MRPL12	mitochondrial ribosomal protein L12 [Source:HGNC Symbol;Acc:HGNC:10378]
ATP1A3	ATPase Na+/K+ transporting subunit alpha 3 [Source:HGNC Symbol;Acc:HGNC:801]
RHOT2	ras homolog family member T2 [Source:HGNC Symbol;Acc:HGNC:21169]
OSBP	oxysterol binding protein [Source:HGNC Symbol;Acc:HGNC:8503]
UQCRQ	ubiquinol-cytochrome c reductase complex III subunit VII [Source:HGNC Symbol;Acc:HGNC:29594]
SLC2A5	solute carrier family 2 member 5 [Source:HGNC Symbol;Acc:HGNC:11010]
BROX	BRO1 domain and CAAX motif containing [Source:HGNC Symbol;Acc:HGNC:26512]
SDF2L1	stromal cell derived factor 2 like 1 [Source:HGNC Symbol;Acc:HGNC:10676]
LACTB2	lactamase beta 2 [Source:HGNC Symbol;Acc:HGNC:18512]
ACAT1	acetyl-CoA acetyltransferase 1 [Source:HGNC Symbol;Acc:HGNC:93]
PSPC1	paraspeckle component 1 [Source:HGNC Symbol;Acc:HGNC:20320]
ACSS1	acyl-CoA synthetase short chain family member 1 [Source:HGNC Symbol;Acc:HGNC:16091]
BPHL	biphenyl hydrolase like [Source:HGNC Symbol;Acc:HGNC:1094]
SF3B2	splicing factor 3b subunit 2 [Source:HGNC Symbol;Acc:HGNC:10769]
EIF4A1	eukaryotic translation initiation factor 4A1 [Source:HGNC Symbol;Acc:HGNC:3282]
CS	citrate synthase [Source:HGNC Symbol;Acc:HGNC:2422]
TTN	titin [Source:HGNC Symbol;Acc:HGNC:12403]
EIF2B3	eukaryotic translation initiation factor 2B subunit gamma [Source:HGNC Symbol;Acc:HGNC:3259]
NDUFA4	NDUFA4 mitochondrial complex associated [Source:HGNC Symbol;Acc:HGNC:7687]
COL2A1	collagen type II alpha 1 chain [Source:HGNC Symbol;Acc:HGNC:2200]
PRUNE2	prune homolog 2 with BCH domain [Source:HGNC Symbol;Acc:HGNC:25209]
SLC25A5	solute carrier family 25 member 5 [Source:HGNC Symbol;Acc:HGNC:10991]
TPR	translocated promoter region, nuclear basket protein [Source:HGNC Symbol;Acc:HGNC:12017]
UBE3A	ubiquitin protein ligase E3A [Source:HGNC Symbol;Acc:HGNC:12496]
MGST3	microsomal glutathione S-transferase 3 [Source:HGNC Symbol;Acc:HGNC:7064]
MYBBP1A	MYB binding protein 1a [Source:HGNC Symbol;Acc:HGNC:7546]
CAPS	calcyphosine [Source:HGNC Symbol;Acc:HGNC:1487]
GHITM	growth hormone inducible transmembrane protein [Source:HGNC Symbol;Acc:HGNC:17281]
CD82	CD82 molecule [Source:HGNC Symbol;Acc:HGNC:6210]
TANGO2	transport and golgi organization 2 homolog [Source:HGNC Symbol;Acc:HGNC:25439]
ASPN	asporin [Source:HGNC Symbol;Acc:HGNC:14872]
PITHD1	PITH domain containing 1 [Source:HGNC Symbol;Acc:HGNC:25022]
VAMP2	vesicle associated membrane protein 2 [Source:HGNC Symbol;Acc:HGNC:12643]
ITM2B	integral membrane protein 2B [Source:HGNC Symbol;Acc:HGNC:6174]
SNX4	sorting nexin 4 [Source:HGNC Symbol;Acc:HGNC:11175]
CHCHD2	coiled-coil-helix-coiled-coil-helix domain containing 2 [Source:HGNC Symbol;Acc:HGNC:21645]
CYBB	cytochrome b-245 beta chain [Source:HGNC Symbol;Acc:HGNC:2578]
CUL5	cullin 5 [Source:HGNC Symbol;Acc:HGNC:2556]
SCN7A	sodium voltage-gated channel alpha subunit 7 [Source:HGNC Symbol;Acc:HGNC:10594]
DHRS7B	dehydrogenase/reductase 7B [Source:HGNC Symbol;Acc:HGNC:24547]
GC	GC vitamin D binding protein [Source:HGNC Symbol;Acc:HGNC:4187]
MMP3	matrix metallopeptidase 3 [Source:HGNC Symbol;Acc:HGNC:7173]
SF3A1	splicing factor 3a subunit 1 [Source:HGNC Symbol;Acc:HGNC:10765]
GALK1	galactokinase 1 [Source:HGNC Symbol;Acc:HGNC:4118]
SYNGR3	synaptogyrin 3 [Source:HGNC Symbol;Acc:HGNC:11501]
LSM2	LSM2 homolog, U6 small nuclear RNA and mRNA degradation associated [Source:HGNC Symbol;Acc:HGNC:13940]
PANK4	pantothenate kinase 4 (inactive) [Source:HGNC Symbol;Acc:HGNC:19366]
SDHA	succinate dehydrogenase complex flavoprotein subunit A [Source:HGNC Symbol;Acc:HGNC:10680]
SMARCC2	SWI/SNF related, matrix associated, actin dependent regulator of chromatin subfamily c member 2 [Source:HGNC Symbol;Acc:HGNC:11105]
TBCD	tubulin folding cofactor D [Source:HGNC Symbol;Acc:HGNC:11581]
CYC1	cytochrome c1 [Source:HGNC Symbol;Acc:HGNC:2579]
STEAP4	STEAP4 metalloreductase [Source:HGNC Symbol;Acc:HGNC:21923]
ADI1	acireductone dioxygenase 1 [Source:HGNC Symbol;Acc:HGNC:30576]
CYB5R1	cytochrome b5 reductase 1 [Source:HGNC Symbol;Acc:HGNC:13397]
GPD1L	glycerol-3-phosphate dehydrogenase 1 like [Source:HGNC Symbol;Acc:HGNC:28956]
TOP1	DNA topoisomerase I [Source:HGNC Symbol;Acc:HGNC:11986]
GBE1	1,4-alpha-glucan branching enzyme 1 [Source:HGNC Symbol;Acc:HGNC:4180]
PYGM	glycogen phosphorylase, muscle associated [Source:HGNC Symbol;Acc:HGNC:9726]
NHP2	NHP2 ribonucleoprotein [Source:HGNC Symbol;Acc:HGNC:14377]
SGTA	small glutamine rich tetratricopeptide repeat containing alpha [Source:HGNC Symbol;Acc:HGNC:10819]
NDUFB3	NADH:ubiquinone oxidoreductase subunit B3 [Source:HGNC Symbol;Acc:HGNC:7698]
THYN1	thymocyte nuclear protein 1 [Source:HGNC Symbol;Acc:HGNC:29560]
UAP1L1	UDP-N-acetylglucosamine pyrophosphorylase 1 like 1 [Source:HGNC Symbol;Acc:HGNC:28082]
BAX	BCL2 associated X, apoptosis regulator [Source:HGNC Symbol;Acc:HGNC:959]
NCEH1	neutral cholesterol ester hydrolase 1 [Source:HGNC Symbol;Acc:HGNC:29260]
COPS8	COP9 signalosome subunit 8 [Source:HGNC Symbol;Acc:HGNC:24335]
ATP2A1	ATPase sarcoplasmic/endoplasmic reticulum Ca2+ transporting 1 [Source:HGNC Symbol;Acc:HGNC:811]
ITGAM	integrin subunit alpha M [Source:HGNC Symbol;Acc:HGNC:6149]
PREP	prolyl endopeptidase [Source:HGNC Symbol;Acc:HGNC:9358]
ATP1A2	ATPase Na+/K+ transporting subunit alpha 2 [Source:HGNC Symbol;Acc:HGNC:800]
COL21A1	collagen type XXI alpha 1 chain [Source:HGNC Symbol;Acc:HGNC:17025]
TBC1D15	TBC1 domain family member 15 [Source:HGNC Symbol;Acc:HGNC:25694]
NDUFB5	NADH:ubiquinone oxidoreductase subunit B5 [Source:HGNC Symbol;Acc:HGNC:7700]
OLFML1	olfactomedin like 1 [Source:HGNC Symbol;Acc:HGNC:24473]
MYG1 (C12orf10)	MYG1 exonuclease [Source:HGNC Symbol;Acc:HGNC:17590]
NDUFA11	NADH:ubiquinone oxidoreductase subunit A11 [Source:HGNC Symbol;Acc:HGNC:20371]
AIDA	axin interactor, dorsalization associated [Source:HGNC Symbol;Acc:HGNC:25761]
NNT	nicotinamide nucleotide transhydrogenase [Source:HGNC Symbol;Acc:HGNC:7863]
HNRNPH2	heterogeneous nuclear ribonucleoprotein H2 [Source:HGNC Symbol;Acc:HGNC:5042]
NEDD8	NEDD8 ubiquitin like modifier [Source:HGNC Symbol;Acc:HGNC:7732]
ALDH2	aldehyde dehydrogenase 2 family member [Source:HGNC Symbol;Acc:HGNC:404]
COL1A1	collagen type I alpha 1 chain [Source:HGNC Symbol;Acc:HGNC:2197]
NIT1	nitrilase 1 [Source:HGNC Symbol;Acc:HGNC:7828]
ATP2A2	ATPase sarcoplasmic/endoplasmic reticulum Ca2+ transporting 2 [Source:HGNC Symbol;Acc:HGNC:812]
NPNT	nephronectin [Source:HGNC Symbol;Acc:HGNC:27405]
PAG1	phosphoprotein membrane anchor with glycosphingolipid microdomains 1 [Source:HGNC Symbol;Acc:HGNC:30043]
SDR39U1	short chain dehydrogenase/reductase family 39U member 1 [Source:HGNC Symbol;Acc:HGNC:20275]
DHX15	DEAH-box helicase 15 [Source:HGNC Symbol;Acc:HGNC:2738]
CRYBB2	crystallin beta B2 [Source:HGNC Symbol;Acc:HGNC:2398]
TMEM30A	transmembrane protein 30A [Source:HGNC Symbol;Acc:HGNC:16667]
APOA2	apolipoprotein A2 [Source:HGNC Symbol;Acc:HGNC:601]
INPP5A	inositol polyphosphate-5-phosphatase A [Source:HGNC Symbol;Acc:HGNC:6076]
RBM39	RNA binding motif protein 39 [Source:HGNC Symbol;Acc:HGNC:15923]
NAXD	NAD(P)HX dehydratase [Source:HGNC Symbol;Acc:HGNC:25576]
COX7A1	cytochrome c oxidase subunit 7A1 [Source:HGNC Symbol;Acc:HGNC:2287]
FUCA1	alpha-L-fucosidase 1 [Source:HGNC Symbol;Acc:HGNC:4006]
SPAG9	sperm associated antigen 9 [Source:HGNC Symbol;Acc:HGNC:14524]
BCKDHA	branched chain keto acid dehydrogenase E1 subunit alpha [Source:HGNC Symbol;Acc:HGNC:986]
LMNB2	lamin B2 [Source:HGNC Symbol;Acc:HGNC:6638]
DUSP3	dual specificity phosphatase 3 [Source:HGNC Symbol;Acc:HGNC:3069]
SAMHD1	SAM and HD domain containing deoxynucleoside triphosphate triphosphohydrolase 1 [Source:HGNC Symbol;Acc:HGNC:15925]
LPGAT1	lysophosphatidylglycerol acyltransferase 1 [Source:HGNC Symbol;Acc:HGNC:28985]
FYCO1	FYVE and coiled-coil domain autophagy adaptor 1 [Source:HGNC Symbol;Acc:HGNC:14673]
UQCRC2	ubiquinol-cytochrome c reductase core protein 2 [Source:HGNC Symbol;Acc:HGNC:12586]
NELFB	negative elongation factor complex member B [Source:HGNC Symbol;Acc:HGNC:24324]
UCHL3	ubiquitin C-terminal hydrolase L3 [Source:HGNC Symbol;Acc:HGNC:12515]
FILIP1L	filamin A interacting protein 1 like [Source:HGNC Symbol;Acc:HGNC:24589]
COL16A1	collagen type XVI alpha 1 chain [Source:HGNC Symbol;Acc:HGNC:2193]
ASMTL	acetylserotonin O-methyltransferase like [Source:HGNC Symbol;Acc:HGNC:751]
CKMT1A	creatine kinase, mitochondrial 1A [Source:HGNC Symbol;Acc:HGNC:31736]
MACROH2A2 (H2AFY2)	macroH2A.2 histone [Source:HGNC Symbol;Acc:HGNC:14453]
KLC1	kinesin light chain 1 [Source:HGNC Symbol;Acc:HGNC:6387]
CHRM3	cholinergic receptor muscarinic 3 [Source:HGNC Symbol;Acc:HGNC:1952]
NOP58	NOP58 ribonucleoprotein [Source:HGNC Symbol;Acc:HGNC:29926]
LANCL1	LanC like 1 [Source:HGNC Symbol;Acc:HGNC:6508]
ME3	malic enzyme 3 [Source:HGNC Symbol;Acc:HGNC:6985]
ZNF512	zinc finger protein 512 [Source:HGNC Symbol;Acc:HGNC:29380]
PFKFB2	6-phosphofructo-2-kinase/fructose-2,6-biphosphatase 2 [Source:HGNC Symbol;Acc:HGNC:8873]
METTL7A	methyltransferase like 7A [Source:HGNC Symbol;Acc:HGNC:24550]
H4C1 (HIST1H4A)	H4 clustered histone 1 [Source:HGNC Symbol;Acc:HGNC:4781]
PHKB	phosphorylase kinase regulatory subunit beta [Source:HGNC Symbol;Acc:HGNC:8927]
ATP5F1A (ATP5A1)	ATP synthase F1 subunit alpha [Source:HGNC Symbol;Acc:HGNC:823]
ALG2	ALG2 alpha-1,3/1,6-mannosyltransferase [Source:HGNC Symbol;Acc:HGNC:23159]
TARS1 (TARS)	threonyl-tRNA synthetase 1 [Source:HGNC Symbol;Acc:HGNC:11572]
PLOD1	procollagen-lysine,2-oxoglutarate 5-dioxygenase 1 [Source:HGNC Symbol;Acc:HGNC:9081]
GNPDA2	glucosamine-6-phosphate deaminase 2 [Source:HGNC Symbol;Acc:HGNC:21526]
SLC25A3	solute carrier family 25 member 3 [Source:HGNC Symbol;Acc:HGNC:10989]
RAD50	RAD50 double strand break repair protein [Source:HGNC Symbol;Acc:HGNC:9816]
SNX27	sorting nexin 27 [Source:HGNC Symbol;Acc:HGNC:20073]
PLCB4	phospholipase C beta 4 [Source:HGNC Symbol;Acc:HGNC:9059]
HMOX2	heme oxygenase 2 [Source:HGNC Symbol;Acc:HGNC:5014]
UBR4	ubiquitin protein ligase E3 component n-recognin 4 [Source:HGNC Symbol;Acc:HGNC:30313]
NDUFB11	NADH:ubiquinone oxidoreductase subunit B11 [Source:HGNC Symbol;Acc:HGNC:20372]
SRPX2	sushi repeat containing protein X-linked 2 [Source:HGNC Symbol;Acc:HGNC:30668]
CAB39	calcium binding protein 39 [Source:HGNC Symbol;Acc:HGNC:20292]
SUCLA2	succinate-CoA ligase ADP-forming subunit beta [Source:HGNC Symbol;Acc:HGNC:11448]
GLB1	galactosidase beta 1 [Source:HGNC Symbol;Acc:HGNC:4298]
TBCA	tubulin folding cofactor A [Source:HGNC Symbol;Acc:HGNC:11579]
NDUFS1	NADH:ubiquinone oxidoreductase core subunit S1 [Source:HGNC Symbol;Acc:HGNC:7707]
LHFPL2	LHFPL tetraspan subfamily member 2 [Source:HGNC Symbol;Acc:HGNC:6588]
PITPNA	phosphatidylinositol transfer protein alpha [Source:HGNC Symbol;Acc:HGNC:9001]
SYN1	synapsin I [Source:HGNC Symbol;Acc:HGNC:11494]
TOR1AIP1	torsin 1A interacting protein 1 [Source:HGNC Symbol;Acc:HGNC:29456]
FDPS	farnesyl diphosphate synthase [Source:HGNC Symbol;Acc:HGNC:3631]
ACAD9	acyl-CoA dehydrogenase family member 9 [Source:HGNC Symbol;Acc:HGNC:21497]
COL1A2	collagen type I alpha 2 chain [Source:HGNC Symbol;Acc:HGNC:2198]
FBP1	fructose-bisphosphatase 1 [Source:HGNC Symbol;Acc:HGNC:3606]
GATM	glycine amidinotransferase [Source:HGNC Symbol;Acc:HGNC:4175]
NDRG2	NDRG family member 2 [Source:HGNC Symbol;Acc:HGNC:14460]
SSC5D	scavenger receptor cysteine rich family member with 5 domains [Source:HGNC Symbol;Acc:HGNC:26641]
TMEM70	transmembrane protein 70 [Source:HGNC Symbol;Acc:HGNC:26050]
JAM2	junctional adhesion molecule 2 [Source:HGNC Symbol;Acc:HGNC:14686]
NDUFB10	NADH:ubiquinone oxidoreductase subunit B10 [Source:HGNC Symbol;Acc:HGNC:7696]
SBSPON	somatomedin B and thrombospondin type 1 domain containing [Source:HGNC Symbol;Acc:HGNC:30362]
PPP1R1B	protein phosphatase 1 regulatory inhibitor subunit 1B [Source:HGNC Symbol;Acc:HGNC:9287]
ATP5MG (ATP5L)	ATP synthase membrane subunit g [Source:HGNC Symbol;Acc:HGNC:14247]
C4A	complement C4A (Rodgers blood group) [Source:HGNC Symbol;Acc:HGNC:1323]
RELCH	RAB11 binding and LisH domain, coiled-coil and HEAT repeat containing [Source:HGNC Symbol;Acc:HGNC:29289]
SGCB	sarcoglycan beta [Source:HGNC Symbol;Acc:HGNC:10806]
APOBEC3C	apolipoprotein B mRNA editing enzyme catalytic subunit 3C [Source:HGNC Symbol;Acc:HGNC:17353]
WNK1	WNK lysine deficient protein kinase 1 [Source:HGNC Symbol;Acc:HGNC:14540]
YAP1	Yes1 associated transcriptional regulator [Source:HGNC Symbol;Acc:HGNC:16262]
SIAE	sialic acid acetylesterase [Source:HGNC Symbol;Acc:HGNC:18187]
NQO2	N-ribosyldihydronicotinamide:quinone reductase 2 [Source:HGNC Symbol;Acc:HGNC:7856]
ABHD10	abhydrolase domain containing 10, depalmitoylase [Source:HGNC Symbol;Acc:HGNC:25656]
PUF60	poly(U) binding splicing factor 60 [Source:HGNC Symbol;Acc:HGNC:17042]
HSPA4L	heat shock protein family A (Hsp70) member 4 like [Source:HGNC Symbol;Acc:HGNC:17041]
AEBP1	AE binding protein 1 [Source:HGNC Symbol;Acc:HGNC:303]
UBAP2L	ubiquitin associated protein 2 like [Source:HGNC Symbol;Acc:HGNC:29877]
LRPPRC	leucine rich pentatricopeptide repeat containing [Source:HGNC Symbol;Acc:HGNC:15714]
CRTAC1	cartilage acidic protein 1 [Source:HGNC Symbol;Acc:HGNC:14882]
PSMF1	proteasome inhibitor subunit 1 [Source:HGNC Symbol;Acc:HGNC:9571]
DYSF	dysferlin [Source:HGNC Symbol;Acc:HGNC:3097]
PRPF6	pre-mRNA processing factor 6 [Source:HGNC Symbol;Acc:HGNC:15860]
PPM1F	protein phosphatase, Mg2+/Mn2+ dependent 1F [Source:HGNC Symbol;Acc:HGNC:19388]
NDUFS7	NADH:ubiquinone oxidoreductase core subunit S7 [Source:HGNC Symbol;Acc:HGNC:7714]
GAPDHS	glyceraldehyde-3-phosphate dehydrogenase, spermatogenic [Source:HGNC Symbol;Acc:HGNC:24864]
NDUFB4	NADH:ubiquinone oxidoreductase subunit B4 [Source:HGNC Symbol;Acc:HGNC:7699]
RAC2	Rac family small GTPase 2 [Source:HGNC Symbol;Acc:HGNC:9802]
ACOT1	acyl-CoA thioesterase 1 [Source:HGNC Symbol;Acc:HGNC:33128]
ATP5PO (ATP5O)	ATP synthase peripheral stalk subunit OSCP [Source:HGNC Symbol;Acc:HGNC:850]
DR1	down-regulator of transcription 1 [Source:HGNC Symbol;Acc:HGNC:3017]
C11orf54	chromosome 11 open reading frame 54 [Source:HGNC Symbol;Acc:HGNC:30204]
HSDL1	hydroxysteroid dehydrogenase like 1 [Source:HGNC Symbol;Acc:HGNC:16475]
APOC3	apolipoprotein C3 [Source:HGNC Symbol;Acc:HGNC:610]
PIP4K2B	phosphatidylinositol-5-phosphate 4-kinase type 2 beta [Source:HGNC Symbol;Acc:HGNC:8998]
COX7A2	cytochrome c oxidase subunit 7A2 [Source:HGNC Symbol;Acc:HGNC:2288]
HLA-DRB1	major histocompatibility complex, class II, DR beta 1 [Source:HGNC Symbol;Acc:HGNC:4948]
PPP2R1A	protein phosphatase 2 scaffold subunit Aalpha [Source:HGNC Symbol;Acc:HGNC:9302]
NADK2	NAD kinase 2, mitochondrial [Source:HGNC Symbol;Acc:HGNC:26404]
ATP13A1	ATPase 13A1 [Source:HGNC Symbol;Acc:HGNC:24215]
CSE1L	chromosome segregation 1 like [Source:HGNC Symbol;Acc:HGNC:2431]
HSPA12A	heat shock protein family A (Hsp70) member 12A [Source:HGNC Symbol;Acc:HGNC:19022]
LPCAT3	lysophosphatidylcholine acyltransferase 3 [Source:HGNC Symbol;Acc:HGNC:30244]
NEK9	NIMA related kinase 9 [Source:HGNC Symbol;Acc:HGNC:18591]
ATG9B	autophagy related 9B [Source:HGNC Symbol;Acc:HGNC:21899]
RNMT	RNA guanine-7 methyltransferase [Source:HGNC Symbol;Acc:HGNC:10075]
NARS1 (NARS)	asparaginyl-tRNA synthetase 1 [Source:HGNC Symbol;Acc:HGNC:7643]
AUH	AU RNA binding methylglutaconyl-CoA hydratase [Source:HGNC Symbol;Acc:HGNC:890]
MMS19	MMS19 homolog, cytosolic iron-sulfur assembly component [Source:HGNC Symbol;Acc:HGNC:13824]
VAMP1	vesicle associated membrane protein 1 [Source:HGNC Symbol;Acc:HGNC:12642]
P2RX4	purinergic receptor P2X 4 [Source:HGNC Symbol;Acc:HGNC:8535]
SUGT1	SGT1 homolog, MIS12 kinetochore complex assembly cochaperone [Source:HGNC Symbol;Acc:HGNC:16987]
BCKDHB	branched chain keto acid dehydrogenase E1 subunit beta [Source:HGNC Symbol;Acc:HGNC:987]
AGFG1	ArfGAP with FG repeats 1 [Source:HGNC Symbol;Acc:HGNC:5175]
SFXN4	sideroflexin 4 [Source:HGNC Symbol;Acc:HGNC:16088]
WNT6	Wnt family member 6 [Source:HGNC Symbol;Acc:HGNC:12785]
MAPK14	mitogen-activated protein kinase 14 [Source:HGNC Symbol;Acc:HGNC:6876]
NDUFB1	NADH:ubiquinone oxidoreductase subunit B1 [Source:HGNC Symbol;Acc:HGNC:7695]
PARP1	poly(ADP-ribose) polymerase 1 [Source:HGNC Symbol;Acc:HGNC:270]
ALAD	aminolevulinate dehydratase [Source:HGNC Symbol;Acc:HGNC:395]
VDAC3	voltage dependent anion channel 3 [Source:HGNC Symbol;Acc:HGNC:12674]
POLR2B	RNA polymerase II subunit B [Source:HGNC Symbol;Acc:HGNC:9188]
LYPLAL1	lysophospholipase like 1 [Source:HGNC Symbol;Acc:HGNC:20440]
ETFDH	electron transfer flavoprotein dehydrogenase [Source:HGNC Symbol;Acc:HGNC:3483]
EDF1	endothelial differentiation related factor 1 [Source:HGNC Symbol;Acc:HGNC:3164]
TOMM34	translocase of outer mitochondrial membrane 34 [Source:HGNC Symbol;Acc:HGNC:15746]
ABAT	4-aminobutyrate aminotransferase [Source:HGNC Symbol;Acc:HGNC:23]
EFTUD2	elongation factor Tu GTP binding domain containing 2 [Source:HGNC Symbol;Acc:HGNC:30858]
EIF4G1	eukaryotic translation initiation factor 4 gamma 1 [Source:HGNC Symbol;Acc:HGNC:3296]
HMGA1	high mobility group AT-hook 1 [Source:HGNC Symbol;Acc:HGNC:5010]
PAIP1	poly(A) binding protein interacting protein 1 [Source:HGNC Symbol;Acc:HGNC:16945]
FKBP11	FKBP prolyl isomerase 11 [Source:HGNC Symbol;Acc:HGNC:18624]
ANO10	anoctamin 10 [Source:HGNC Symbol;Acc:HGNC:25519]
ME1	malic enzyme 1 [Source:HGNC Symbol;Acc:HGNC:6983]
ECI2	enoyl-CoA delta isomerase 2 [Source:HGNC Symbol;Acc:HGNC:14601]
AIF1L	allograft inflammatory factor 1 like [Source:HGNC Symbol;Acc:HGNC:28904]
ITGA7	integrin subunit alpha 7 [Source:HGNC Symbol;Acc:HGNC:6143]
PIGS	phosphatidylinositol glycan anchor biosynthesis class S [Source:HGNC Symbol;Acc:HGNC:14937]
HNMT	histamine N-methyltransferase [Source:HGNC Symbol;Acc:HGNC:5028]
NDUFC2	NADH:ubiquinone oxidoreductase subunit C2 [Source:HGNC Symbol;Acc:HGNC:7706]
SF3B6	splicing factor 3b subunit 6 [Source:HGNC Symbol;Acc:HGNC:30096]
COMMD4	COMM domain containing 4 [Source:HGNC Symbol;Acc:HGNC:26027]
VDAC2	voltage dependent anion channel 2 [Source:HGNC Symbol;Acc:HGNC:12672]
NT5DC3	5'-nucleotidase domain containing 3 [Source:HGNC Symbol;Acc:HGNC:30826]
AASDHPPT	aminoadipate-semialdehyde dehydrogenase-phosphopantetheinyl transferase [Source:HGNC Symbol;Acc:HGNC:14235]
HADHB	hydroxyacyl-CoA dehydrogenase trifunctional multienzyme complex subunit beta [Source:HGNC Symbol;Acc:HGNC:4803]
NDUFS4	NADH:ubiquinone oxidoreductase subunit S4 [Source:HGNC Symbol;Acc:HGNC:7711]
SERPINA3	serpin family A member 3 [Source:HGNC Symbol;Acc:HGNC:16]
NDUFB7	NADH:ubiquinone oxidoreductase subunit B7 [Source:HGNC Symbol;Acc:HGNC:7702]
ARSB	arylsulfatase B [Source:HGNC Symbol;Acc:HGNC:714]
GSTT1	glutathione S-transferase theta 1 [Source:HGNC Symbol;Acc:HGNC:4641]
SUCLG1	succinate-CoA ligase GDP/ADP-forming subunit alpha [Source:HGNC Symbol;Acc:HGNC:11449]
FGF2	fibroblast growth factor 2 [Source:HGNC Symbol;Acc:HGNC:3676]
TNKS1BP1	tankyrase 1 binding protein 1 [Source:HGNC Symbol;Acc:HGNC:19081]
NDUFB9	NADH:ubiquinone oxidoreductase subunit B9 [Source:HGNC Symbol;Acc:HGNC:7704]
RELA	RELA proto-oncogene, NF-kB subunit [Source:HGNC Symbol;Acc:HGNC:9955]
EIF4G2	eukaryotic translation initiation factor 4 gamma 2 [Source:HGNC Symbol;Acc:HGNC:3297]
CD74	CD74 molecule [Source:HGNC Symbol;Acc:HGNC:1697]
XPO7	exportin 7 [Source:HGNC Symbol;Acc:HGNC:14108]
GNA11	G protein subunit alpha 11 [Source:HGNC Symbol;Acc:HGNC:4379]
H1-5 (HIST1H1B)	H1.5 linker histone, cluster member [Source:HGNC Symbol;Acc:HGNC:4719]
CTPS2	CTP synthase 2 [Source:HGNC Symbol;Acc:HGNC:2520]
MMP2	matrix metallopeptidase 2 [Source:HGNC Symbol;Acc:HGNC:7166]
INPP5K	inositol polyphosphate-5-phosphatase K [Source:HGNC Symbol;Acc:HGNC:33882]
ALDH1L1	aldehyde dehydrogenase 1 family member L1 [Source:HGNC Symbol;Acc:HGNC:3978]
IKBIP	IKBKB interacting protein [Source:HGNC Symbol;Acc:HGNC:26430]
COLGALT1	collagen beta(1-O)galactosyltransferase 1 [Source:HGNC Symbol;Acc:HGNC:26182]
ADSL	adenylosuccinate lyase [Source:HGNC Symbol;Acc:HGNC:291]
VSNL1	visinin like 1 [Source:HGNC Symbol;Acc:HGNC:12722]
SNRNP200	small nuclear ribonucleoprotein U5 subunit 200 [Source:HGNC Symbol;Acc:HGNC:30859]
CERT1 (COL4A3BP)	ceramide transporter 1 [Source:HGNC Symbol;Acc:HGNC:2205]
ACOT13	acyl-CoA thioesterase 13 [Source:HGNC Symbol;Acc:HGNC:20999]
SRSF1	serine and arginine rich splicing factor 1 [Source:HGNC Symbol;Acc:HGNC:10780]
DNAJB2	DnaJ heat shock protein family (Hsp40) member B2 [Source:HGNC Symbol;Acc:HGNC:5228]
FHL2	four and a half LIM domains 2 [Source:HGNC Symbol;Acc:HGNC:3703]
TOP2B	DNA topoisomerase II beta [Source:HGNC Symbol;Acc:HGNC:11990]
HK1	hexokinase 1 [Source:HGNC Symbol;Acc:HGNC:4922]
WBP11	WW domain binding protein 11 [Source:HGNC Symbol;Acc:HGNC:16461]
NIBAN2 (FAM129B)	niban apoptosis regulator 2 [Source:HGNC Symbol;Acc:HGNC:25282]
TIMP1	TIMP metallopeptidase inhibitor 1 [Source:HGNC Symbol;Acc:HGNC:11820]
CNPY3	canopy FGF signaling regulator 3 [Source:HGNC Symbol;Acc:HGNC:11968]
PPM1A	protein phosphatase, Mg2+/Mn2+ dependent 1A [Source:HGNC Symbol;Acc:HGNC:9275]
SAMM50	SAMM50 sorting and assembly machinery component [Source:HGNC Symbol;Acc:HGNC:24276]
GPAA1	glycosylphosphatidylinositol anchor attachment 1 [Source:HGNC Symbol;Acc:HGNC:4446]
KIF21A	kinesin family member 21A [Source:HGNC Symbol;Acc:HGNC:19349]
MFSD1	major facilitator superfamily domain containing 1 [Source:HGNC Symbol;Acc:HGNC:25874]
BDH1	3-hydroxybutyrate dehydrogenase 1 [Source:HGNC Symbol;Acc:HGNC:1027]
LAMA2	laminin subunit alpha 2 [Source:HGNC Symbol;Acc:HGNC:6482]
FN3KRP	fructosamine 3 kinase related protein [Source:HGNC Symbol;Acc:HGNC:25700]
CRAT	carnitine O-acetyltransferase [Source:HGNC Symbol;Acc:HGNC:2342]
TFPI2	tissue factor pathway inhibitor 2 [Source:HGNC Symbol;Acc:HGNC:11761]
PM20D2	peptidase M20 domain containing 2 [Source:HGNC Symbol;Acc:HGNC:21408]
VDAC1	voltage dependent anion channel 1 [Source:HGNC Symbol;Acc:HGNC:12669]
RBM14	RNA binding motif protein 14 [Source:HGNC Symbol;Acc:HGNC:14219]
RBP7	retinol binding protein 7 [Source:HGNC Symbol;Acc:HGNC:30316]
ECI1	enoyl-CoA delta isomerase 1 [Source:HGNC Symbol;Acc:HGNC:2703]
STING1 (TMEM173)	stimulator of interferon response cGAMP interactor 1 [Source:HGNC Symbol;Acc:HGNC:27962]
ZYX	zyxin [Source:HGNC Symbol;Acc:HGNC:13200]
ACADSB	acyl-CoA dehydrogenase short/branched chain [Source:HGNC Symbol;Acc:HGNC:91]
UBA3	ubiquitin like modifier activating enzyme 3 [Source:HGNC Symbol;Acc:HGNC:12470]
DAG1	dystroglycan 1 [Source:HGNC Symbol;Acc:HGNC:2666]
POTEE	POTE ankyrin domain family member E [Source:HGNC Symbol;Acc:HGNC:33895]
SUCLG2	succinate-CoA ligase GDP-forming subunit beta [Source:HGNC Symbol;Acc:HGNC:11450]
PFAS	phosphoribosylformylglycinamidine synthase [Source:HGNC Symbol;Acc:HGNC:8863]
RRAS	RAS related [Source:HGNC Symbol;Acc:HGNC:10447]
TMED8	transmembrane p24 trafficking protein family member 8 [Source:HGNC Symbol;Acc:HGNC:18633]
SYNM	synemin [Source:HGNC Symbol;Acc:HGNC:24466]
PAK1	p21 (RAC1) activated kinase 1 [Source:HGNC Symbol;Acc:HGNC:8590]
GNAO1	G protein subunit alpha o1 [Source:HGNC Symbol;Acc:HGNC:4389]
RGN	regucalcin [Source:HGNC Symbol;Acc:HGNC:9989]
NDUFV2	NADH:ubiquinone oxidoreductase core subunit V2 [Source:HGNC Symbol;Acc:HGNC:7717]
PPP1R12C	protein phosphatase 1 regulatory subunit 12C [Source:HGNC Symbol;Acc:HGNC:14947]
SLC25A12	solute carrier family 25 member 12 [Source:HGNC Symbol;Acc:HGNC:10982]
ENSA	endosulfine alpha [Source:HGNC Symbol;Acc:HGNC:3360]
NID1	nidogen 1 [Source:HGNC Symbol;Acc:HGNC:7821]
GART	phosphoribosylglycinamide formyltransferase, phosphoribosylglycinamide synthetase, phosphoribosylaminoimidazole synthetase [Source:HGNC Symbol;Acc:HGNC:4163]
TOM1L2	target of myb1 like 2 membrane trafficking protein [Source:HGNC Symbol;Acc:HGNC:11984]
TAF15	TATA-box binding protein associated factor 15 [Source:HGNC Symbol;Acc:HGNC:11547]
SH3GLB2	SH3 domain containing GRB2 like, endophilin B2 [Source:HGNC Symbol;Acc:HGNC:10834]
COX20	cytochrome c oxidase assembly factor COX20 [Source:HGNC Symbol;Acc:HGNC:26970]
PFDN1	prefoldin subunit 1 [Source:HGNC Symbol;Acc:HGNC:8866]
PLIN3	perilipin 3 [Source:HGNC Symbol;Acc:HGNC:16893]
NUDT5	nudix hydrolase 5 [Source:HGNC Symbol;Acc:HGNC:8052]
GLUD1	glutamate dehydrogenase 1 [Source:HGNC Symbol;Acc:HGNC:4335]
PTPA	protein phosphatase 2 phosphatase activator [Source:HGNC Symbol;Acc:HGNC:9308]
SOD3	superoxide dismutase 3 [Source:HGNC Symbol;Acc:HGNC:11181]
OBSCN	obscurin, cytoskeletal calmodulin and titin-interacting RhoGEF [Source:HGNC Symbol;Acc:HGNC:15719]
MTARC2 (MARC2)	mitochondrial amidoxime reducing component 2 [Source:HGNC Symbol;Acc:HGNC:26064]
PSMD5	proteasome 26S subunit, non-ATPase 5 [Source:HGNC Symbol;Acc:HGNC:9563]
RANGAP1	Ran GTPase activating protein 1 [Source:HGNC Symbol;Acc:HGNC:9854]
STX1B	syntaxin 1B [Source:HGNC Symbol;Acc:HGNC:18539]
DNM1L	dynamin 1 like [Source:HGNC Symbol;Acc:HGNC:2973]
LMOD1	leiomodin 1 [Source:HGNC Symbol;Acc:HGNC:6647]
PDCD10	programmed cell death 10 [Source:HGNC Symbol;Acc:HGNC:8761]
AKR1B10	aldo-keto reductase family 1 member B10 [Source:HGNC Symbol;Acc:HGNC:382]
ASPA	aspartoacylase [Source:HGNC Symbol;Acc:HGNC:756]
PHB	prohibitin [Source:HGNC Symbol;Acc:HGNC:8912]
PAK2	p21 (RAC1) activated kinase 2 [Source:HGNC Symbol;Acc:HGNC:8591]
PRPH	peripherin [Source:HGNC Symbol;Acc:HGNC:9461]
TRIP6	thyroid hormone receptor interactor 6 [Source:HGNC Symbol;Acc:HGNC:12311]
ATP6V1C1	ATPase H+ transporting V1 subunit C1 [Source:HGNC Symbol;Acc:HGNC:856]
IVD	isovaleryl-CoA dehydrogenase [Source:HGNC Symbol;Acc:HGNC:6186]
EML4	EMAP like 4 [Source:HGNC Symbol;Acc:HGNC:1316]
ACADS	acyl-CoA dehydrogenase short chain [Source:HGNC Symbol;Acc:HGNC:90]
ABCE1	ATP binding cassette subfamily E member 1 [Source:HGNC Symbol;Acc:HGNC:69]
DNM1	dynamin 1 [Source:HGNC Symbol;Acc:HGNC:2972]
USO1	USO1 vesicle transport factor [Source:HGNC Symbol;Acc:HGNC:30904]
MTX2	metaxin 2 [Source:HGNC Symbol;Acc:HGNC:7506]
ERICH5	glutamate rich 5 [Source:HGNC Symbol;Acc:HGNC:26823]
COX5A	cytochrome c oxidase subunit 5A [Source:HGNC Symbol;Acc:HGNC:2267]
RENBP	renin binding protein [Source:HGNC Symbol;Acc:HGNC:9959]
MTX1	metaxin 1 [Source:HGNC Symbol;Acc:HGNC:7504]
PLCXD3	phosphatidylinositol specific phospholipase C X domain containing 3 [Source:HGNC Symbol;Acc:HGNC:31822]
CRABP2	cellular retinoic acid binding protein 2 [Source:HGNC Symbol;Acc:HGNC:2339]
LRBA	LPS responsive beige-like anchor protein [Source:HGNC Symbol;Acc:HGNC:1742]
ATP1B1	ATPase Na+/K+ transporting subunit beta 1 [Source:HGNC Symbol;Acc:HGNC:804]
L3HYPDH	trans-L-3-hydroxyproline dehydratase [Source:HGNC Symbol;Acc:HGNC:20488]
TTC7B	tetratricopeptide repeat domain 7B [Source:HGNC Symbol;Acc:HGNC:19858]
GALE	UDP-galactose-4-epimerase [Source:HGNC Symbol;Acc:HGNC:4116]
ASS1	argininosuccinate synthase 1 [Source:HGNC Symbol;Acc:HGNC:758]
ARFGAP2	ADP ribosylation factor GTPase activating protein 2 [Source:HGNC Symbol;Acc:HGNC:13504]
COX4I1	cytochrome c oxidase subunit 4I1 [Source:HGNC Symbol;Acc:HGNC:2265]
GCLC	glutamate-cysteine ligase catalytic subunit [Source:HGNC Symbol;Acc:HGNC:4311]
PLD3	phospholipase D family member 3 [Source:HGNC Symbol;Acc:HGNC:17158]
ACAP2	ArfGAP with coiled-coil, ankyrin repeat and PH domains 2 [Source:HGNC Symbol;Acc:HGNC:16469]
AKR1C3	aldo-keto reductase family 1 member C3 [Source:HGNC Symbol;Acc:HGNC:386]
MAP2K2	mitogen-activated protein kinase kinase 2 [Source:HGNC Symbol;Acc:HGNC:6842]
NCAM2	neural cell adhesion molecule 2 [Source:HGNC Symbol;Acc:HGNC:7657]
NQO1	NAD(P)H quinone dehydrogenase 1 [Source:HGNC Symbol;Acc:HGNC:2874]
CISD1	CDGSH iron sulfur domain 1 [Source:HGNC Symbol;Acc:HGNC:30880]
NAPRT	nicotinate phosphoribosyltransferase [Source:HGNC Symbol;Acc:HGNC:30450]
TMEM109	transmembrane protein 109 [Source:HGNC Symbol;Acc:HGNC:28771]
CKAP5	cytoskeleton associated protein 5 [Source:HGNC Symbol;Acc:HGNC:28959]
G6PD	glucose-6-phosphate dehydrogenase [Source:HGNC Symbol;Acc:HGNC:4057]
TBCB	tubulin folding cofactor B [Source:HGNC Symbol;Acc:HGNC:1989]
ALDH1A1	aldehyde dehydrogenase 1 family member A1 [Source:HGNC Symbol;Acc:HGNC:402]
LHPP	phospholysine phosphohistidine inorganic pyrophosphate phosphatase [Source:HGNC Symbol;Acc:HGNC:30042]
MDK	midkine [Source:HGNC Symbol;Acc:HGNC:6972]
MDH2	malate dehydrogenase 2 [Source:HGNC Symbol;Acc:HGNC:6971]
MAN2C1	mannosidase alpha class 2C member 1 [Source:HGNC Symbol;Acc:HGNC:6827]
CYGB	cytoglobin [Source:HGNC Symbol;Acc:HGNC:16505]
PSMB1	proteasome 20S subunit beta 1 [Source:HGNC Symbol;Acc:HGNC:9537]
NAE1	NEDD8 activating enzyme E1 subunit 1 [Source:HGNC Symbol;Acc:HGNC:621]
PEX14	peroxisomal biogenesis factor 14 [Source:HGNC Symbol;Acc:HGNC:8856]
PHKG2	phosphorylase kinase catalytic subunit gamma 2 [Source:HGNC Symbol;Acc:HGNC:8931]
EIF5B	eukaryotic translation initiation factor 5B [Source:HGNC Symbol;Acc:HGNC:30793]
ZNF185	zinc finger protein 185 with LIM domain [Source:HGNC Symbol;Acc:HGNC:12976]
SNX12	sorting nexin 12 [Source:HGNC Symbol;Acc:HGNC:14976]
GALT	galactose-1-phosphate uridylyltransferase [Source:HGNC Symbol;Acc:HGNC:4135]
TTR	transthyretin [Source:HGNC Symbol;Acc:HGNC:12405]
SEC24C	SEC24 homolog C, COPII coat complex component [Source:HGNC Symbol;Acc:HGNC:10705]
ANKS1A	ankyrin repeat and sterile alpha motif domain containing 1A [Source:HGNC Symbol;Acc:HGNC:20961]
GIT1	GIT ArfGAP 1 [Source:HGNC Symbol;Acc:HGNC:4272]
HIBCH	3-hydroxyisobutyryl-CoA hydrolase [Source:HGNC Symbol;Acc:HGNC:4908]
SSH3	slingshot protein phosphatase 3 [Source:HGNC Symbol;Acc:HGNC:30581]
NFKB1	nuclear factor kappa B subunit 1 [Source:HGNC Symbol;Acc:HGNC:7794]
NHLRC2	NHL repeat containing 2 [Source:HGNC Symbol;Acc:HGNC:24731]
ORM1	orosomucoid 1 [Source:HGNC Symbol;Acc:HGNC:8498]
TBC1D17	TBC1 domain family member 17 [Source:HGNC Symbol;Acc:HGNC:25699]
SERPINB1	serpin family B member 1 [Source:HGNC Symbol;Acc:HGNC:3311]
GARS1 (GARS)	glycyl-tRNA synthetase 1 [Source:HGNC Symbol;Acc:HGNC:4162]
FCSK (FUK)	fucose kinase [Source:HGNC Symbol;Acc:HGNC:29500]
AAMDC	adipogenesis associated Mth938 domain containing [Source:HGNC Symbol;Acc:HGNC:30205]
GMPPB	GDP-mannose pyrophosphorylase B [Source:HGNC Symbol;Acc:HGNC:22932]
GNL1	G protein nucleolar 1 (putative) [Source:HGNC Symbol;Acc:HGNC:4413]
MAPRE3	microtubule associated protein RP/EB family member 3 [Source:HGNC Symbol;Acc:HGNC:6892]
TBC1D13	TBC1 domain family member 13 [Source:HGNC Symbol;Acc:HGNC:25571]
STAT5A	signal transducer and activator of transcription 5A [Source:HGNC Symbol;Acc:HGNC:11366]
SH3GL1	SH3 domain containing GRB2 like 1, endophilin A2 [Source:HGNC Symbol;Acc:HGNC:10830]
DBNL	drebrin like [Source:HGNC Symbol;Acc:HGNC:2696]
KYAT3	kynurenine aminotransferase 3 [Source:HGNC Symbol;Acc:HGNC:33238]
PNPO	pyridoxamine 5'-phosphate oxidase [Source:HGNC Symbol;Acc:HGNC:30260]
ARAP1	ArfGAP with RhoGAP domain, ankyrin repeat and PH domain 1 [Source:HGNC Symbol;Acc:HGNC:16925]
TBC1D9B	TBC1 domain family member 9B [Source:HGNC Symbol;Acc:HGNC:29097]
BAG6	BAG cochaperone 6 [Source:HGNC Symbol;Acc:HGNC:13919]
DFFA	DNA fragmentation factor subunit alpha [Source:HGNC Symbol;Acc:HGNC:2772]
FAM114A1	family with sequence similarity 114 member A1 [Source:HGNC Symbol;Acc:HGNC:25087]
LRRFIP1	LRR binding FLII interacting protein 1 [Source:HGNC Symbol;Acc:HGNC:6702]
SLC44A1	solute carrier family 44 member 1 [Source:HGNC Symbol;Acc:HGNC:18798]
LYZ	lysozyme [Source:HGNC Symbol;Acc:HGNC:6740]
HPR	haptoglobin-related protein [Source:HGNC Symbol;Acc:HGNC:5156]
SAA1	serum amyloid A1 [Source:HGNC Symbol;Acc:HGNC:10513]
C9	complement C9 [Source:HGNC Symbol;Acc:HGNC:1358]
CD14	CD14 molecule [Source:HGNC Symbol;Acc:HGNC:1628]
SERPINF2	serpin family F member 2 [Source:HGNC Symbol;Acc:HGNC:9075]
C4B	complement C4B (Chido blood group) [Source:HGNC Symbol;Acc:HGNC:1324]
C1R	complement C1r [Source:HGNC Symbol;Acc:HGNC:1246]
CFI	complement factor I [Source:HGNC Symbol;Acc:HGNC:5394]
CFB	complement factor B [Source:HGNC Symbol;Acc:HGNC:1037]
C1QC	complement C1q C chain [Source:HGNC Symbol;Acc:HGNC:1245]
FETUB	fetuin B [Source:HGNC Symbol;Acc:HGNC:3658]
ITIH3	inter-alpha-trypsin inhibitor heavy chain 3 [Source:HGNC Symbol;Acc:HGNC:6168]
APCS	amyloid P component, serum [Source:HGNC Symbol;Acc:HGNC:584]
SERPIND1	serpin family D member 1 [Source:HGNC Symbol;Acc:HGNC:4838]
F5	coagulation factor V [Source:HGNC Symbol;Acc:HGNC:3542]
PROC	protein C, inactivator of coagulation factors Va and VIIIa [Source:HGNC Symbol;Acc:HGNC:9451]
B2M	beta-2-microglobulin [Source:HGNC Symbol;Acc:HGNC:914]
COL9A2	collagen type IX alpha 2 chain [Source:HGNC Symbol;Acc:HGNC:2218]
IDS	iduronate 2-sulfatase [Source:HGNC Symbol;Acc:HGNC:5389]
HEXB	hexosaminidase subunit beta [Source:HGNC Symbol;Acc:HGNC:4879]
UBB	ubiquitin B [Source:HGNC Symbol;Acc:HGNC:12463]
WIF1	WNT inhibitory factor 1 [Source:HGNC Symbol;Acc:HGNC:18081]
CD44	CD44 molecule (Indian blood group) [Source:HGNC Symbol;Acc:HGNC:1681]
NOS1	nitric oxide synthase 1 [Source:HGNC Symbol;Acc:HGNC:7872]
PRSS1	serine protease 1 [Source:HGNC Symbol;Acc:HGNC:9475]
KRT77	keratin 77 [Source:HGNC Symbol;Acc:HGNC:20411]
KRT6B	keratin 6B [Source:HGNC Symbol;Acc:HGNC:6444]
KRT1	keratin 1 [Source:HGNC Symbol;Acc:HGNC:6412]
PTGDS	prostaglandin D2 synthase [Source:HGNC Symbol;Acc:HGNC:9592]
CFHR1	complement factor H related 1 [Source:HGNC Symbol;Acc:HGNC:4888]
CHGB	chromogranin B [Source:HGNC Symbol;Acc:HGNC:1930]
PRKCSH	protein kinase C substrate 80K-H [Source:HGNC Symbol;Acc:HGNC:9411]
SCG3	secretogranin III [Source:HGNC Symbol;Acc:HGNC:13707]
LRP2	LDL receptor related protein 2 [Source:HGNC Symbol;Acc:HGNC:6694]
CD5L	CD5 molecule like [Source:HGNC Symbol;Acc:HGNC:1690]
CHI3L1	chitinase 3 like 1 [Source:HGNC Symbol;Acc:HGNC:1932]
GRN	granulin precursor [Source:HGNC Symbol;Acc:HGNC:4601]
PVR	PVR cell adhesion molecule [Source:HGNC Symbol;Acc:HGNC:9705]
RNASE2	ribonuclease A family member 2 [Source:HGNC Symbol;Acc:HGNC:10045]
SELL	selectin L [Source:HGNC Symbol;Acc:HGNC:10720]
DSG1	desmoglein 1 [Source:HGNC Symbol;Acc:HGNC:3048]
DSP	desmoplakin [Source:HGNC Symbol;Acc:HGNC:3052]
LGALS3BP	galectin 3 binding protein [Source:HGNC Symbol;Acc:HGNC:6564]
HABP2	hyaluronan binding protein 2 [Source:HGNC Symbol;Acc:HGNC:4798]
PIK3IP1	phosphoinositide-3-kinase interacting protein 1 [Source:HGNC Symbol;Acc:HGNC:24942]
RARRES1	retinoic acid receptor responder 1 [Source:HGNC Symbol;Acc:HGNC:9867]
GRIA4	glutamate ionotropic receptor AMPA type subunit 4 [Source:HGNC Symbol;Acc:HGNC:4574]
LRP11	LDL receptor related protein 11 [Source:HGNC Symbol;Acc:HGNC:16936]
SPOCK1	SPARC (osteonectin), cwcv and kazal like domains proteoglycan 1 [Source:HGNC Symbol;Acc:HGNC:11251]
CARTPT	CART prepropeptide [Source:HGNC Symbol;Acc:HGNC:24323]
CDHR1	cadherin related family member 1 [Source:HGNC Symbol;Acc:HGNC:14550]
CRYGS	crystallin gamma S [Source:HGNC Symbol;Acc:HGNC:2417]
IMPG1	interphotoreceptor matrix proteoglycan 1 [Source:HGNC Symbol;Acc:HGNC:6055]
SERPINI1	serpin family I member 1 [Source:HGNC Symbol;Acc:HGNC:8943]
FCGBP	Fc fragment of IgG binding protein [Source:HGNC Symbol;Acc:HGNC:13572]
DSC2	desmocollin 2 [Source:HGNC Symbol;Acc:HGNC:3036]
CTBS	chitobiase [Source:HGNC Symbol;Acc:HGNC:2496]
CSTA	cystatin A [Source:HGNC Symbol;Acc:HGNC:2481]
VASN	vasorin [Source:HGNC Symbol;Acc:HGNC:18517]
CADM4	cell adhesion molecule 4 [Source:HGNC Symbol;Acc:HGNC:30825]
SEMA4B	semaphorin 4B [Source:HGNC Symbol;Acc:HGNC:10730]
CEP55	centrosomal protein 55 [Source:HGNC Symbol;Acc:HGNC:1161]
APOE	apolipoprotein E [Source:HGNC Symbol;Acc:HGNC:613]
APOA4	apolipoprotein A4 [Source:HGNC Symbol;Acc:HGNC:602]
APOH	apolipoprotein H [Source:HGNC Symbol;Acc:HGNC:616]
VTN	vitronectin [Source:HGNC Symbol;Acc:HGNC:12724]
AMBP	alpha-1-microglobulin/bikunin precursor [Source:HGNC Symbol;Acc:HGNC:453]
SERPINA1	serpin family A member 1 [Source:HGNC Symbol;Acc:HGNC:8941]
LBP	lipopolysaccharide binding protein [Source:HGNC Symbol;Acc:HGNC:6517]
IL1RAP	interleukin 1 receptor accessory protein [Source:HGNC Symbol;Acc:HGNC:5995]
AGT	angiotensinogen [Source:HGNC Symbol;Acc:HGNC:333]
AHSG	alpha 2-HS glycoprotein [Source:HGNC Symbol;Acc:HGNC:349]
SAA4	serum amyloid A4, constitutive [Source:HGNC Symbol;Acc:HGNC:10516]
ORM2	orosomucoid 2 [Source:HGNC Symbol;Acc:HGNC:8499]
RBP4	retinol binding protein 4 [Source:HGNC Symbol;Acc:HGNC:9922]
C5	complement C5 [Source:HGNC Symbol;Acc:HGNC:1331]
PLG	plasminogen [Source:HGNC Symbol;Acc:HGNC:9071]
HP	haptoglobin [Source:HGNC Symbol;Acc:HGNC:5141]
C4BPA	complement component 4 binding protein alpha [Source:HGNC Symbol;Acc:HGNC:1325]
F12	coagulation factor XII [Source:HGNC Symbol;Acc:HGNC:3530]
F10	coagulation factor X [Source:HGNC Symbol;Acc:HGNC:3528]
MST1	macrophage stimulating 1 [Source:HGNC Symbol;Acc:HGNC:7380]
MASP2	mannan binding lectin serine peptidase 2 [Source:HGNC Symbol;Acc:HGNC:6902]
CFH	complement factor H [Source:HGNC Symbol;Acc:HGNC:4883]
ANXA1	annexin A1 [Source:HGNC Symbol;Acc:HGNC:533]
KRT6A	keratin 6A [Source:HGNC Symbol;Acc:HGNC:6443]
KRT10	keratin 10 [Source:HGNC Symbol;Acc:HGNC:6413]
KRT4	keratin 4 [Source:HGNC Symbol;Acc:HGNC:6441]
PDIA3	protein disulfide isomerase family A member 3 [Source:HGNC Symbol;Acc:HGNC:4606]
PRSS3	serine protease 3 [Source:HGNC Symbol;Acc:HGNC:9486]
LRP1	LDL receptor related protein 1 [Source:HGNC Symbol;Acc:HGNC:6692]
SPP1	secreted phosphoprotein 1 [Source:HGNC Symbol;Acc:HGNC:11255]
CASP14	caspase 14 [Source:HGNC Symbol;Acc:HGNC:1502]
CDH2	cadherin 2 [Source:HGNC Symbol;Acc:HGNC:1759]
SEMA3B	semaphorin 3B [Source:HGNC Symbol;Acc:HGNC:10724]
LAMB3	laminin subunit beta 3 [Source:HGNC Symbol;Acc:HGNC:6490]
NRXN2	neurexin 2 [Source:HGNC Symbol;Acc:HGNC:8009]
NRXN3	neurexin 3 [Source:HGNC Symbol;Acc:HGNC:8010]
RELN	reelin [Source:HGNC Symbol;Acc:HGNC:9957]
CDH13	cadherin 13 [Source:HGNC Symbol;Acc:HGNC:1753]
ALDH3A1	aldehyde dehydrogenase 3 family member A1 [Source:HGNC Symbol;Acc:HGNC:405]
APLP2	amyloid beta precursor like protein 2 [Source:HGNC Symbol;Acc:HGNC:598]
CLEC3B	C-type lectin domain family 3 member B [Source:HGNC Symbol;Acc:HGNC:11891]
FAM3C	FAM3 metabolism regulating signaling molecule C [Source:HGNC Symbol;Acc:HGNC:18664]
GAS6	growth arrest specific 6 [Source:HGNC Symbol;Acc:HGNC:4168]
SELENOP	selenoprotein P [Source:HGNC Symbol;Acc:HGNC:10751]
ATRN	attractin [Source:HGNC Symbol;Acc:HGNC:885]
B4GAT1	beta-1,4-glucuronyltransferase 1 [Source:HGNC Symbol;Acc:HGNC:15685]
CST3	cystatin C [Source:HGNC Symbol;Acc:HGNC:2475]
LCN2	lipocalin 2 [Source:HGNC Symbol;Acc:HGNC:6526]
PGLYRP2	peptidoglycan recognition protein 2 [Source:HGNC Symbol;Acc:HGNC:30013]
PPIB	peptidylprolyl isomerase B [Source:HGNC Symbol;Acc:HGNC:9255]
PRAP1	proline rich acidic protein 1 [Source:HGNC Symbol;Acc:HGNC:23304]
QPCT	glutaminyl-peptide cyclotransferase [Source:HGNC Symbol;Acc:HGNC:9753]
SCG2	secretogranin II [Source:HGNC Symbol;Acc:HGNC:10575]
SEMA3A	semaphorin 3A [Source:HGNC Symbol;Acc:HGNC:10723]
TXN	thioredoxin [Source:HGNC Symbol;Acc:HGNC:12435]
CNTN1	contactin 1 [Source:HGNC Symbol;Acc:HGNC:2171]
CSPG5	chondroitin sulfate proteoglycan 5 [Source:HGNC Symbol;Acc:HGNC:2467]
GALNT2	polypeptide N-acetylgalactosaminyltransferase 2 [Source:HGNC Symbol;Acc:HGNC:4124]
GPLD1	glycosylphosphatidylinositol specific phospholipase D1 [Source:HGNC Symbol;Acc:HGNC:4459]
ITGBL1	integrin subunit beta like 1 [Source:HGNC Symbol;Acc:HGNC:6164]
NEU1	neuraminidase 1 [Source:HGNC Symbol;Acc:HGNC:7758]
PTPRF	protein tyrosine phosphatase receptor type F [Source:HGNC Symbol;Acc:HGNC:9670]
SPARCL1	SPARC like 1 [Source:HGNC Symbol;Acc:HGNC:11220]
ARSA	arylsulfatase A [Source:HGNC Symbol;Acc:HGNC:713]
ASAH1	N-acylsphingosine amidohydrolase 1 [Source:HGNC Symbol;Acc:HGNC:735]
CFP	complement factor properdin [Source:HGNC Symbol;Acc:HGNC:8864]
DPP7	dipeptidyl peptidase 7 [Source:HGNC Symbol;Acc:HGNC:14892]
LRG1	leucine rich alpha-2-glycoprotein 1 [Source:HGNC Symbol;Acc:HGNC:29480]
NFASC	neurofascin [Source:HGNC Symbol;Acc:HGNC:29866]
NPC2	NPC intracellular cholesterol transporter 2 [Source:HGNC Symbol;Acc:HGNC:14537]
NRCAM	neuronal cell adhesion molecule [Source:HGNC Symbol;Acc:HGNC:7994]
SEMA7A	semaphorin 7A (John Milton Hagen blood group) [Source:HGNC Symbol;Acc:HGNC:10741]
PCSK2	proprotein convertase subtilisin/kexin type 2 [Source:HGNC Symbol;Acc:HGNC:8744]
AFM	afamin [Source:HGNC Symbol;Acc:HGNC:316]
SCG5	secretogranin V [Source:HGNC Symbol;Acc:HGNC:10816]
EMILIN1	elastin microfibril interfacer 1 [Source:HGNC Symbol;Acc:HGNC:19880]
ITIH1	inter-alpha-trypsin inhibitor heavy chain 1 [Source:HGNC Symbol;Acc:HGNC:6166]
SPOCK2	SPARC (osteonectin), cwcv and kazal like domains proteoglycan 2 [Source:HGNC Symbol;Acc:HGNC:13564]
LECT2	leukocyte cell derived chemotaxin 2 [Source:HGNC Symbol;Acc:HGNC:6550]
ATP6AP1	ATPase H+ transporting accessory protein 1 [Source:HGNC Symbol;Acc:HGNC:868]
LMAN2	lectin, mannose binding 2 [Source:HGNC Symbol;Acc:HGNC:16986]
OLFM1	olfactomedin 1 [Source:HGNC Symbol;Acc:HGNC:17187]
MEGF8	multiple EGF like domains 8 [Source:HGNC Symbol;Acc:HGNC:3233]
OPTC	opticin [Source:HGNC Symbol;Acc:HGNC:8158]
AZGP1	alpha-2-glycoprotein 1, zinc-binding [Source:HGNC Symbol;Acc:HGNC:910]
CTSF	cathepsin F [Source:HGNC Symbol;Acc:HGNC:2531]
CPE	carboxypeptidase E [Source:HGNC Symbol;Acc:HGNC:2303]
NELL2	neural EGFL like 2 [Source:HGNC Symbol;Acc:HGNC:7751]
DSC3	desmocollin 3 [Source:HGNC Symbol;Acc:HGNC:3037]
MAN2A1	mannosidase alpha class 2A member 1 [Source:HGNC Symbol;Acc:HGNC:6824]
CLN5	CLN5 intracellular trafficking protein [Source:HGNC Symbol;Acc:HGNC:2076]
CLSTN1	calsyntenin 1 [Source:HGNC Symbol;Acc:HGNC:17447]
RS1	retinoschisin 1 [Source:HGNC Symbol;Acc:HGNC:10457]
SEZ6	seizure related 6 homolog [Source:HGNC Symbol;Acc:HGNC:15955]
BTD	biotinidase [Source:HGNC Symbol;Acc:HGNC:1122]
SEZ6L2	seizure related 6 homolog like 2 [Source:HGNC Symbol;Acc:HGNC:30844]
IMPG2	interphotoreceptor matrix proteoglycan 2 [Source:HGNC Symbol;Acc:HGNC:18362]
ABI3BP	ABI family member 3 binding protein [Source:HGNC Symbol;Acc:HGNC:17265]
FSTL4	follistatin like 4 [Source:HGNC Symbol;Acc:HGNC:21389]
FSTL5	follistatin like 5 [Source:HGNC Symbol;Acc:HGNC:21386]
GOLIM4	golgi integral membrane protein 4 [Source:HGNC Symbol;Acc:HGNC:15448]
ITIH5	inter-alpha-trypsin inhibitor heavy chain 5 [Source:HGNC Symbol;Acc:HGNC:21449]
PLBD2	phospholipase B domain containing 2 [Source:HGNC Symbol;Acc:HGNC:27283]
RNASE4	ribonuclease A family member 4 [Source:HGNC Symbol;Acc:HGNC:10047]
SORCS1	sortilin related VPS10 domain containing receptor 1 [Source:HGNC Symbol;Acc:HGNC:16697]
VSTM2A	V-set and transmembrane domain containing 2A [Source:HGNC Symbol;Acc:HGNC:28499]
SDF4	stromal cell derived factor 4 [Source:HGNC Symbol;Acc:HGNC:24188]
CFHR2	complement factor H related 2 [Source:HGNC Symbol;Acc:HGNC:4890]
MINPP1	multiple inositol-polyphosphate phosphatase 1 [Source:HGNC Symbol;Acc:HGNC:7102]
HSPA13	heat shock protein family A (Hsp70) member 13 [Source:HGNC Symbol;Acc:HGNC:11375]
NTM	neurotrimin [Source:HGNC Symbol;Acc:HGNC:17941]
PRELP	proline and arginine rich end leucine rich repeat protein [Source:HGNC Symbol;Acc:HGNC:9357]
OLFML3	olfactomedin like 3 [Source:HGNC Symbol;Acc:HGNC:24956]
YIPF3	Yip1 domain family member 3 [Source:HGNC Symbol;Acc:HGNC:21023]
OAF	out at first homolog [Source:HGNC Symbol;Acc:HGNC:28752]
LDHA	lactate dehydrogenase A [Source:HGNC Symbol;Acc:HGNC:6535]
LDHB	lactate dehydrogenase B [Source:HGNC Symbol;Acc:HGNC:6541]
GLA	galactosidase alpha [Source:HGNC Symbol;Acc:HGNC:4296]
GPI	glucose-6-phosphate isomerase [Source:HGNC Symbol;Acc:HGNC:4458]
HBB	hemoglobin subunit beta [Source:HGNC Symbol;Acc:HGNC:4827]
LAMP2	lysosomal associated membrane protein 2 [Source:HGNC Symbol;Acc:HGNC:6501]
LTF	lactotransferrin [Source:HGNC Symbol;Acc:HGNC:6720]
S100A9	S100 calcium binding protein A9 [Source:HGNC Symbol;Acc:HGNC:10499]
VCAN	versican [Source:HGNC Symbol;Acc:HGNC:2464]
NPTX2	neuronal pentraxin 2 [Source:HGNC Symbol;Acc:HGNC:7953]
COLEC12	collectin subfamily member 12 [Source:HGNC Symbol;Acc:HGNC:16016]
BCHE	butyrylcholinesterase [Source:HGNC Symbol;Acc:HGNC:983]
NEGR1	neuronal growth regulator 1 [Source:HGNC Symbol;Acc:HGNC:17302]
PI16	peptidase inhibitor 16 [Source:HGNC Symbol;Acc:HGNC:21245]
C1RL	complement C1r subcomponent like [Source:HGNC Symbol;Acc:HGNC:21265]
CST1	cystatin SN [Source:HGNC Symbol;Acc:HGNC:2473]
NPVF	neuropeptide VF precursor [Source:HGNC Symbol;Acc:HGNC:13782]
RRP1	ribosomal RNA processing 1 [Source:HGNC Symbol;Acc:HGNC:18785]
C8A	complement C8 alpha chain [Source:HGNC Symbol;Acc:HGNC:1352]
CD59	CD59 molecule (CD59 blood group) [Source:HGNC Symbol;Acc:HGNC:1689]
SERPINA4	serpin family A member 4 [Source:HGNC Symbol;Acc:HGNC:8948]
IGFBP6	insulin like growth factor binding protein 6 [Source:HGNC Symbol;Acc:HGNC:5475]
PON1	paraoxonase 1 [Source:HGNC Symbol;Acc:HGNC:9204]
APOA1	apolipoprotein A1 [Source:HGNC Symbol;Acc:HGNC:600]
ITIH4	inter-alpha-trypsin inhibitor heavy chain 4 [Source:HGNC Symbol;Acc:HGNC:6169]
PROS1	protein S [Source:HGNC Symbol;Acc:HGNC:9456]
SERPINA5	serpin family A member 5 [Source:HGNC Symbol;Acc:HGNC:8723]
RBP3	retinol binding protein 3 [Source:HGNC Symbol;Acc:HGNC:9921]
KRT9	keratin 9 [Source:HGNC Symbol;Acc:HGNC:6447]
SLPI	secretory leukocyte peptidase inhibitor [Source:HGNC Symbol;Acc:HGNC:11092]
KRT2	keratin 2 [Source:HGNC Symbol;Acc:HGNC:6439]
CAT	catalase [Source:HGNC Symbol;Acc:HGNC:1516]
IGFBP4	insulin like growth factor binding protein 4 [Source:HGNC Symbol;Acc:HGNC:5473]
CTSD	cathepsin D [Source:HGNC Symbol;Acc:HGNC:2529]
LAMP1	lysosomal associated membrane protein 1 [Source:HGNC Symbol;Acc:HGNC:6499]
CPB2	carboxypeptidase B2 [Source:HGNC Symbol;Acc:HGNC:2300]
TWSG1	twisted gastrulation BMP signaling modulator 1 [Source:HGNC Symbol;Acc:HGNC:12429]
PGD	phosphogluconate dehydrogenase [Source:HGNC Symbol;Acc:HGNC:8891]
FABP5	fatty acid binding protein 5 [Source:HGNC Symbol;Acc:HGNC:3560]
ALDOA	aldolase, fructose-bisphosphate A [Source:HGNC Symbol;Acc:HGNC:414]
ALDOC	aldolase, fructose-bisphosphate C [Source:HGNC Symbol;Acc:HGNC:418]
CHGA	chromogranin A [Source:HGNC Symbol;Acc:HGNC:1929]
CSTB	cystatin B [Source:HGNC Symbol;Acc:HGNC:2482]
EEF1A1	eukaryotic translation elongation factor 1 alpha 1 [Source:HGNC Symbol;Acc:HGNC:3189]
PKM	pyruvate kinase M1/2 [Source:HGNC Symbol;Acc:HGNC:9021]
RARRES2	retinoic acid receptor responder 2 [Source:HGNC Symbol;Acc:HGNC:9868]
RNASET2	ribonuclease T2 [Source:HGNC Symbol;Acc:HGNC:21686]
SOD1	superoxide dismutase 1 [Source:HGNC Symbol;Acc:HGNC:11179]
JCHAIN	joining chain of multimeric IgA and IgM [Source:HGNC Symbol;Acc:HGNC:5713]
LCP1	lymphocyte cytosolic protein 1 [Source:HGNC Symbol;Acc:HGNC:6528]
SERPINC1	serpin family C member 1 [Source:HGNC Symbol;Acc:HGNC:775]
GDI1	GDP dissociation inhibitor 1 [Source:HGNC Symbol;Acc:HGNC:4226]
NCAM1	neural cell adhesion molecule 1 [Source:HGNC Symbol;Acc:HGNC:7656]
PEBP1	phosphatidylethanolamine binding protein 1 [Source:HGNC Symbol;Acc:HGNC:8630]
PRDX2	peroxiredoxin 2 [Source:HGNC Symbol;Acc:HGNC:9353]
CP	ceruloplasmin [Source:HGNC Symbol;Acc:HGNC:2295]
GOLM1	golgi membrane protein 1 [Source:HGNC Symbol;Acc:HGNC:15451]
NUCB1	nucleobindin 1 [Source:HGNC Symbol;Acc:HGNC:8043]
LCN1	lipocalin 1 [Source:HGNC Symbol;Acc:HGNC:6525]
PARK7	Parkinsonism associated deglycase [Source:HGNC Symbol;Acc:HGNC:16369]
C7	complement C7 [Source:HGNC Symbol;Acc:HGNC:1346]
CADM1	cell adhesion molecule 1 [Source:HGNC Symbol;Acc:HGNC:5951]
LACRT	lacritin [Source:HGNC Symbol;Acc:HGNC:16430]
GPX3	glutathione peroxidase 3 [Source:HGNC Symbol;Acc:HGNC:4555]
ENO1	enolase 1 [Source:HGNC Symbol;Acc:HGNC:3350]
TKT	transketolase [Source:HGNC Symbol;Acc:HGNC:11834]
LSAMP	limbic system associated membrane protein [Source:HGNC Symbol;Acc:HGNC:6705]
CUTA	cutA divalent cation tolerance homolog [Source:HGNC Symbol;Acc:HGNC:21101]
KLKB1	kallikrein B1 [Source:HGNC Symbol;Acc:HGNC:6371]
C2	complement C2 [Source:HGNC Symbol;Acc:HGNC:1248]
CFD	complement factor D [Source:HGNC Symbol;Acc:HGNC:2771]
HSPG2	heparan sulfate proteoglycan 2 [Source:HGNC Symbol;Acc:HGNC:5273]
GSTP1	glutathione S-transferase pi 1 [Source:HGNC Symbol;Acc:HGNC:4638]
AGRN	agrin [Source:HGNC Symbol;Acc:HGNC:329]
PPIA	peptidylprolyl isomerase A [Source:HGNC Symbol;Acc:HGNC:9253]
SPARC	secreted protein acidic and cysteine rich [Source:HGNC Symbol;Acc:HGNC:11219]
SLC3A2	solute carrier family 3 member 2 [Source:HGNC Symbol;Acc:HGNC:11026]
IGFBP7	insulin like growth factor binding protein 7 [Source:HGNC Symbol;Acc:HGNC:5476]
PPT1	palmitoyl-protein thioesterase 1 [Source:HGNC Symbol;Acc:HGNC:9325]
ANG	angiogenin [Source:HGNC Symbol;Acc:HGNC:483]
DNASE2	deoxyribonuclease 2, lysosomal [Source:HGNC Symbol;Acc:HGNC:2960]
PLXDC2	plexin domain containing 2 [Source:HGNC Symbol;Acc:HGNC:21013]
FGFBP2	fibroblast growth factor binding protein 2 [Source:HGNC Symbol;Acc:HGNC:29451]
ENPP2	ectonucleotide pyrophosphatase/phosphodiesterase 2 [Source:HGNC Symbol;Acc:HGNC:3357]
C1QB	complement C1q B chain [Source:HGNC Symbol;Acc:HGNC:1242]
C3	complement C3 [Source:HGNC Symbol;Acc:HGNC:1318]
C8G	complement C8 gamma chain [Source:HGNC Symbol;Acc:HGNC:1354]
APOC1	apolipoprotein C1 [Source:HGNC Symbol;Acc:HGNC:607]
APOC2	apolipoprotein C2 [Source:HGNC Symbol;Acc:HGNC:609]
TPI1	triosephosphate isomerase 1 [Source:HGNC Symbol;Acc:HGNC:12009]
SFRP2	secreted frizzled related protein 2 [Source:HGNC Symbol;Acc:HGNC:10777]
SFRP4	secreted frizzled related protein 4 [Source:HGNC Symbol;Acc:HGNC:10778]
IGFBP5	insulin like growth factor binding protein 5 [Source:HGNC Symbol;Acc:HGNC:5474]
KDR	kinase insert domain receptor [Source:HGNC Symbol;Acc:HGNC:6307]
CDH5	cadherin 5 [Source:HGNC Symbol;Acc:HGNC:1764]
HSP90AA1	heat shock protein 90 alpha family class A member 1 [Source:HGNC Symbol;Acc:HGNC:5253]
KRT16	keratin 16 [Source:HGNC Symbol;Acc:HGNC:6423]
PRG4	proteoglycan 4 [Source:HGNC Symbol;Acc:HGNC:9364]
CST6	cystatin E/M [Source:HGNC Symbol;Acc:HGNC:2478]
LAMC1	laminin subunit gamma 1 [Source:HGNC Symbol;Acc:HGNC:6492]
HLA-C	major histocompatibility complex, class I, C [Source:HGNC Symbol;Acc:HGNC:4933]
TUBA1B	tubulin alpha 1b [Source:HGNC Symbol;Acc:HGNC:18809]
CTSZ	cathepsin Z [Source:HGNC Symbol;Acc:HGNC:2547]
GOT1	glutamic-oxaloacetic transaminase 1 [Source:HGNC Symbol;Acc:HGNC:4432]
THY1	Thy-1 cell surface antigen [Source:HGNC Symbol;Acc:HGNC:11801]
