# Supplementary material for: Suboptimal Responses to Anti-VEGF in Retinal Neurovascular Diseases: Linking Aging and Alternative Angioinflammatory Pathways
Source: Invest Ophthalmol Vis Sci. 2026 May 4;67(5):4. doi: 10.1167/iovs.67.5.4 (PMC13164572; doi:10.1167/iovs.67.5.4)
Supplement: Supplement 6 [file iovs-67-5-4_s006.xlsx]

## Sheet: Sheet1
Supplementary Table S5: Retinitis Pigmentosa - Related Final Gene List
RP2	RP2 activator of ARL3 GTPase [Source:HGNC Symbol;Acc:HGNC:10274]
TRNT1	tRNA nucleotidyl transferase 1 [Source:HGNC Symbol;Acc:HGNC:17341]
HGSNAT	heparan-alpha-glucosaminide N-acetyltransferase [Source:HGNC Symbol;Acc:HGNC:26527]
PRPF4	pre-mRNA processing factor 4 [Source:HGNC Symbol;Acc:HGNC:17349]
KLHL7	kelch like family member 7 [Source:HGNC Symbol;Acc:HGNC:15646]
MFRP	membrane frizzled-related protein [Source:HGNC Symbol;Acc:HGNC:18121]
IFT140	intraflagellar transport 140 [Source:HGNC Symbol;Acc:HGNC:29077]
DHDDS	dehydrodolichyl diphosphate synthase subunit [Source:HGNC Symbol;Acc:HGNC:20603]
FSCN2	fascin actin-bundling protein 2, retinal [Source:HGNC Symbol;Acc:HGNC:3960]
SEMA4A	semaphorin 4A [Source:HGNC Symbol;Acc:HGNC:10729]
BBS2	Bardet-Biedl syndrome 2 [Source:HGNC Symbol;Acc:HGNC:967]
SLC7A14	solute carrier family 7 member 14 [Source:HGNC Symbol;Acc:HGNC:29326]
SPATA7	spermatogenesis associated 7 [Source:HGNC Symbol;Acc:HGNC:20423]
PRPF31	pre-mRNA processing factor 31 [Source:HGNC Symbol;Acc:HGNC:15446]
KIAA1549	KIAA1549 [Source:HGNC Symbol;Acc:HGNC:22219]
IDH3A	isocitrate dehydrogenase (NAD(+)) 3 catalytic subunit alpha [Source:HGNC Symbol;Acc:HGNC:5384]
USH2A	usherin [Source:HGNC Symbol;Acc:HGNC:12601]
PCARE	photoreceptor cilium actin regulator [Source:HGNC Symbol;Acc:HGNC:34383]
PHYH	phytanoyl-CoA 2-hydroxylase [Source:HGNC Symbol;Acc:HGNC:8940]
PDE6A	phosphodiesterase 6A [Source:HGNC Symbol;Acc:HGNC:8785]
RPE65	retinoid isomerohydrolase RPE65 [Source:HGNC Symbol;Acc:HGNC:10294]
PRPF3	pre-mRNA processing factor 3 [Source:HGNC Symbol;Acc:HGNC:17348]
PRCD	photoreceptor disc component [Source:HGNC Symbol;Acc:HGNC:32528]
CRX	cone-rod homeobox [Source:HGNC Symbol;Acc:HGNC:2383]
TOPORS	TOP1 binding arginine/serine rich protein, E3 ubiquitin ligase [Source:HGNC Symbol;Acc:HGNC:21653]
PDE6B	phosphodiesterase 6B [Source:HGNC Symbol;Acc:HGNC:8786]
RPGR	retinitis pigmentosa GTPase regulator [Source:HGNC Symbol;Acc:HGNC:10295]
MAK	male germ cell associated kinase [Source:HGNC Symbol;Acc:HGNC:6816]
PDE6G	phosphodiesterase 6G [Source:HGNC Symbol;Acc:HGNC:8789]
EXOSC2	exosome component 2 [Source:HGNC Symbol;Acc:HGNC:17097]
ESPN	espin [Source:HGNC Symbol;Acc:HGNC:13281]
PRPF8	pre-mRNA processing factor 8 [Source:HGNC Symbol;Acc:HGNC:17340]
RP1	RP1 axonemal microtubule associated [Source:HGNC Symbol;Acc:HGNC:10263]
RBP3	retinol binding protein 3 [Source:HGNC Symbol;Acc:HGNC:9921]
ABCA4	ATP binding cassette subfamily A member 4 [Source:HGNC Symbol;Acc:HGNC:34]
USH1G	USH1 protein network component sans [Source:HGNC Symbol;Acc:HGNC:16356]
SNRNP200	small nuclear ribonucleoprotein U5 subunit 200 [Source:HGNC Symbol;Acc:HGNC:30859]
CNGA1	cyclic nucleotide gated channel subunit alpha 1 [Source:HGNC Symbol;Acc:HGNC:2148]
SAG	S-antigen visual arrestin [Source:HGNC Symbol;Acc:HGNC:10521]
NRL	neural retina leucine zipper [Source:HGNC Symbol;Acc:HGNC:8002]
PCDH15	protocadherin related 15 [Source:HGNC Symbol;Acc:HGNC:14674]
SCAPER	S-phase cyclin A associated protein in the ER [Source:HGNC Symbol;Acc:HGNC:13081]
REEP6	receptor accessory protein 6 [Source:HGNC Symbol;Acc:HGNC:30078]
GUCA1B	guanylate cyclase activator 1B [Source:HGNC Symbol;Acc:HGNC:4679]
RP1L1	RP1 like 1 [Source:HGNC Symbol;Acc:HGNC:15946]
TULP1	TUB like protein 1 [Source:HGNC Symbol;Acc:HGNC:12423]
NR2E3	nuclear receptor subfamily 2 group E member 3 [Source:HGNC Symbol;Acc:HGNC:7974]
MYO7A	myosin VIIA [Source:HGNC Symbol;Acc:HGNC:7606]
IMPG1	interphotoreceptor matrix proteoglycan 1 [Source:HGNC Symbol;Acc:HGNC:6055]
RHO	rhodopsin [Source:HGNC Symbol;Acc:HGNC:10012]
EYS	eyes shut homolog [Source:HGNC Symbol;Acc:HGNC:21555]
DHX38	DEAH-box helicase 38 [Source:HGNC Symbol;Acc:HGNC:17211]
RLBP1	retinaldehyde binding protein 1 [Source:HGNC Symbol;Acc:HGNC:10024]
IMPDH1	inosine monophosphate dehydrogenase 1 [Source:HGNC Symbol;Acc:HGNC:6052]
WDR19	WD repeat domain 19 [Source:HGNC Symbol;Acc:HGNC:18340]
OFD1	OFD1 centriole and centriolar satellite protein [Source:HGNC Symbol;Acc:HGNC:2567]
HK1	hexokinase 1 [Source:HGNC Symbol;Acc:HGNC:4922]
POMGNT1	protein O-linked mannose N-acetylglucosaminyltransferase 1 (beta 1,2-) [Source:HGNC Symbol;Acc:HGNC:19139]
PEX7	peroxisomal biogenesis factor 7 [Source:HGNC Symbol;Acc:HGNC:8860]
BEST1	bestrophin 1 [Source:HGNC Symbol;Acc:HGNC:12703]
ADGRV1	adhesion G protein-coupled receptor V1 [Source:HGNC Symbol;Acc:HGNC:17416]
MT-ATP6	mitochondrially encoded ATP synthase membrane subunit 6 [Source:HGNC Symbol;Acc:HGNC:7414]
ROM1	retinal outer segment membrane protein 1 [Source:HGNC Symbol;Acc:HGNC:10254]
PRPF6	pre-mRNA processing factor 6 [Source:HGNC Symbol;Acc:HGNC:15860]
CRB1	crumbs cell polarity complex component 1 [Source:HGNC Symbol;Acc:HGNC:2343]
CERKL	ceramide kinase like [Source:HGNC Symbol;Acc:HGNC:21699]
PRPH2	peripherin 2 [Source:HGNC Symbol;Acc:HGNC:9942]
WHRN	whirlin [Source:HGNC Symbol;Acc:HGNC:16361]
SLC4A4	solute carrier family 4 member 4 [Source:HGNC Symbol;Acc:HGNC:11030]
LRAT	lecithin retinol acyltransferase [Source:HGNC Symbol;Acc:HGNC:6685]
CNGB1	cyclic nucleotide gated channel subunit beta 1 [Source:HGNC Symbol;Acc:HGNC:2151]
CIB2	calcium and integrin binding family member 2 [Source:HGNC Symbol;Acc:HGNC:24579]
MERTK	MER proto-oncogene, tyrosine kinase [Source:HGNC Symbol;Acc:HGNC:7027]
PRPS1	phosphoribosyl pyrophosphate synthetase 1 [Source:HGNC Symbol;Acc:HGNC:9462]
KIF3B	kinesin family member 3B [Source:HGNC Symbol;Acc:HGNC:6320]
ZNF513	zinc finger protein 513 [Source:HGNC Symbol;Acc:HGNC:26498]
IFT172	intraflagellar transport 172 [Source:HGNC Symbol;Acc:HGNC:30391]
IDH3B	isocitrate dehydrogenase (NAD(+)) 3 non-catalytic subunit beta [Source:HGNC Symbol;Acc:HGNC:5385]
AGBL5	ATP/GTP binding protein like 5 [Source:HGNC Symbol;Acc:HGNC:26147]
USH1C	USH1 protein network component harmonin [Source:HGNC Symbol;Acc:HGNC:12597]
ARL6	ADP ribosylation factor like GTPase 6 [Source:HGNC Symbol;Acc:HGNC:13210]
RP9	RP9 pre-mRNA splicing factor [Source:HGNC Symbol;Acc:HGNC:10288]
PROM1	prominin 1 [Source:HGNC Symbol;Acc:HGNC:9454]
ARSG	arylsulfatase G [Source:HGNC Symbol;Acc:HGNC:24102]
CRB2	crumbs cell polarity complex component 2 [Source:HGNC Symbol;Acc:HGNC:18688]
ZNF408	zinc finger protein 408 [Source:HGNC Symbol;Acc:HGNC:20041]
TMEM67	transmembrane protein 67 [Source:HGNC Symbol;Acc:HGNC:28396]
FAM161A	FAM161 centrosomal protein A [Source:HGNC Symbol;Acc:HGNC:25808]
ABHD12	abhydrolase domain containing 12, lysophospholipase [Source:HGNC Symbol;Acc:HGNC:15868]
CLRN1	clarin 1 [Source:HGNC Symbol;Acc:HGNC:12605]
CA4	carbonic anhydrase 4 [Source:HGNC Symbol;Acc:HGNC:1375]
IMPG2	interphotoreceptor matrix proteoglycan 2 [Source:HGNC Symbol;Acc:HGNC:18362]
PDZD7	PDZ domain containing 7 [Source:HGNC Symbol;Acc:HGNC:26257]
FLVCR1	FLVCR heme transporter 1 [Source:HGNC Symbol;Acc:HGNC:24682]
RGR	retinal G protein coupled receptor [Source:HGNC Symbol;Acc:HGNC:9990]
RAX2	retina and anterior neural fold homeobox 2 [Source:HGNC Symbol;Acc:HGNC:18286]
TTC8	tetratricopeptide repeat domain 8 [Source:HGNC Symbol;Acc:HGNC:20087]
RDH12	retinol dehydrogenase 12 [Source:HGNC Symbol;Acc:HGNC:19977]
CDH23	cadherin related 23 [Source:HGNC Symbol;Acc:HGNC:13733]
CNGB3	cyclic nucleotide gated channel subunit beta 3 [Source:HGNC Symbol;Acc:HGNC:2153]
CNTF	ciliary neurotrophic factor [Source:HGNC Symbol;Acc:HGNC:2169]
AHI1	Abelson helper integration site 1 [Source:HGNC Symbol;Acc:HGNC:21575]
AIPL1	aryl hydrocarbon receptor interacting protein like 1 [Source:HGNC Symbol;Acc:HGNC:359]
BBS4	Bardet-Biedl syndrome 4 [Source:HGNC Symbol;Acc:HGNC:969]
GNAT2	G protein subunit alpha transducin 2 [Source:HGNC Symbol;Acc:HGNC:4394]
SFTA3	surfactant associated 3 [Source:HGNC Symbol;Acc:HGNC:18387]
CDHR1	cadherin related family member 1 [Source:HGNC Symbol;Acc:HGNC:14550]
RPGRIP1	RPGR interacting protein 1 [Source:HGNC Symbol;Acc:HGNC:13436]
ARR3	arrestin 3 [Source:HGNC Symbol;Acc:HGNC:710]
PDE6C	phosphodiesterase 6C [Source:HGNC Symbol;Acc:HGNC:8787]
IFT27	intraflagellar transport 27 [Source:HGNC Symbol;Acc:HGNC:18626]
KCNV2	potassium voltage-gated channel modifier subfamily V member 2 [Source:HGNC Symbol;Acc:HGNC:19698]
BBS9	Bardet-Biedl syndrome 9 [Source:HGNC Symbol;Acc:HGNC:30000]
NPHP1	nephrocystin 1 [Source:HGNC Symbol;Acc:HGNC:7905]
BBS12	Bardet-Biedl syndrome 12 [Source:HGNC Symbol;Acc:HGNC:26648]
NPHP4	nephrocystin 4 [Source:HGNC Symbol;Acc:HGNC:19104]
GRK1	G protein-coupled receptor kinase 1 [Source:HGNC Symbol;Acc:HGNC:10013]
IFT88	intraflagellar transport 88 [Source:HGNC Symbol;Acc:HGNC:20606]
BBIP1	BBSome interacting protein 1 [Source:HGNC Symbol;Acc:HGNC:28093]
NXNL1	nucleoredoxin like 1 [Source:HGNC Symbol;Acc:HGNC:25179]
BBS10	Bardet-Biedl syndrome 10 [Source:HGNC Symbol;Acc:HGNC:26291]
CC2D2A	coiled-coil and C2 domain containing 2A [Source:HGNC Symbol;Acc:HGNC:29253]
MKS1	MKS transition zone complex subunit 1 [Source:HGNC Symbol;Acc:HGNC:7121]
BBS1	Bardet-Biedl syndrome 1 [Source:HGNC Symbol;Acc:HGNC:966]
CEP290	centrosomal protein 290 [Source:HGNC Symbol;Acc:HGNC:29021]
CCDC28B	coiled-coil domain containing 28B [Source:HGNC Symbol;Acc:HGNC:28163]
ALMS1	ALMS1 centrosome and basal body associated protein [Source:HGNC Symbol;Acc:HGNC:428]
BBS5	Bardet-Biedl syndrome 5 [Source:HGNC Symbol;Acc:HGNC:970]
CDS1	CDP-diacylglycerol synthase 1 [Source:HGNC Symbol;Acc:HGNC:1800]
GUCY2D	guanylate cyclase 2D, retinal [Source:HGNC Symbol;Acc:HGNC:4689]
CNGA3	cyclic nucleotide gated channel subunit alpha 3 [Source:HGNC Symbol;Acc:HGNC:2150]
C8orf37	chromosome 8 open reading frame 37 [Source:HGNC Symbol;Acc:HGNC:27232]
BBS7	Bardet-Biedl syndrome 7 [Source:HGNC Symbol;Acc:HGNC:18758]
LCA5	lebercilin LCA5 [Source:HGNC Symbol;Acc:HGNC:31923]
IQCB1	IQ motif containing B1 [Source:HGNC Symbol;Acc:HGNC:28949]
RPGRIP1L	RPGRIP1 like [Source:HGNC Symbol;Acc:HGNC:29168]
RCVRN	recoverin [Source:HGNC Symbol;Acc:HGNC:9937]
GNAT1	G protein subunit alpha transducin 1 [Source:HGNC Symbol;Acc:HGNC:4393]
ARL3	ADP ribosylation factor like GTPase 3 [Source:HGNC Symbol;Acc:HGNC:694]
SDCCAG8	SHH signaling and ciliogenesis regulator SDCCAG8 [Source:HGNC Symbol;Acc:HGNC:10671]
RCC1L	RCC1 like [Source:HGNC Symbol;Acc:HGNC:14948]
AHR	aryl hydrocarbon receptor [Source:HGNC Symbol;Acc:HGNC:348]
NEK2	NIMA related kinase 2 [Source:HGNC Symbol;Acc:HGNC:7745]
MAPKAPK3	MAPK activated protein kinase 3 [Source:HGNC Symbol;Acc:HGNC:6888]
IFT43	intraflagellar transport 43 [Source:HGNC Symbol;Acc:HGNC:29669]
ARL2BP	ADP ribosylation factor like GTPase 2 binding protein [Source:HGNC Symbol;Acc:HGNC:17146]
KIZ	kizuna centrosomal protein [Source:HGNC Symbol;Acc:HGNC:15865]
TTPA	alpha tocopherol transfer protein [Source:HGNC Symbol;Acc:HGNC:12404]
RIMS1	regulating synaptic membrane exocytosis 1 [Source:HGNC Symbol;Acc:HGNC:17282]
UNC119	unc-119 lipid binding chaperone [Source:HGNC Symbol;Acc:HGNC:12565]
CACNA2D4	calcium voltage-gated channel auxiliary subunit alpha2delta 4 [Source:HGNC Symbol;Acc:HGNC:20202]
POC1B	POC1 centriolar protein B [Source:HGNC Symbol;Acc:HGNC:30836]
ATF6	activating transcription factor 6 [Source:HGNC Symbol;Acc:HGNC:791]
RAB28	RAB28, member RAS oncogene family [Source:HGNC Symbol;Acc:HGNC:9768]
TTLL5	tubulin tyrosine ligase like 5 [Source:HGNC Symbol;Acc:HGNC:19963]
DRAM2	DNA damage regulated autophagy modulator 2 [Source:HGNC Symbol;Acc:HGNC:28769]
OPN1LW	opsin 1, long wave sensitive [Source:HGNC Symbol;Acc:HGNC:9936]
OPN1MW	opsin 1, medium wave sensitive [Source:HGNC Symbol;Acc:HGNC:4206]
CACNA1F	calcium voltage-gated channel subunit alpha1 F [Source:HGNC Symbol;Acc:HGNC:1393]
TUB	TUB bipartite transcription factor [Source:HGNC Symbol;Acc:HGNC:12406]
ARHGEF18	Rho/Rac guanine nucleotide exchange factor 18 [Source:HGNC Symbol;Acc:HGNC:17090]
GUCA1A	guanylate cyclase activator 1A [Source:HGNC Symbol;Acc:HGNC:4678]
PITPNM3	PITPNM family member 3 [Source:HGNC Symbol;Acc:HGNC:21043]
ADAM9	ADAM metallopeptidase domain 9 [Source:HGNC Symbol;Acc:HGNC:216]
NMNAT1	nicotinamide nucleotide adenylyltransferase 1 [Source:HGNC Symbol;Acc:HGNC:17877]
SRRM1	serine and arginine repetitive matrix 1 [Source:HGNC Symbol;Acc:HGNC:16638]
CNTRL	centriolin [Source:HGNC Symbol;Acc:HGNC:1858]
CCT3	chaperonin containing TCP1 subunit 3 [Source:HGNC Symbol;Acc:HGNC:1616]
SLC24A1	solute carrier family 24 member 1 [Source:HGNC Symbol;Acc:HGNC:10975]
APP	amyloid beta precursor protein [Source:HGNC Symbol;Acc:HGNC:620]
MCM2	minichromosome maintenance complex component 2 [Source:HGNC Symbol;Acc:HGNC:6944]
QRICH1	glutamine rich 1 [Source:HGNC Symbol;Acc:HGNC:24713]
LZTS2	leucine zipper tumor suppressor 2 [Source:HGNC Symbol;Acc:HGNC:29381]
PITRM1	pitrilysin metallopeptidase 1 [Source:HGNC Symbol;Acc:HGNC:17663]
CCL18	C-C motif chemokine ligand 18 [Source:HGNC Symbol;Acc:HGNC:10616]
MDFI	MyoD family inhibitor [Source:HGNC Symbol;Acc:HGNC:6967]
CCDC8	coiled-coil domain containing 8 [Source:HGNC Symbol;Acc:HGNC:25367]
NOTCH1	notch receptor 1 [Source:HGNC Symbol;Acc:HGNC:7881]
ARRB1	arrestin beta 1 [Source:HGNC Symbol;Acc:HGNC:711]
RBP1	retinol binding protein 1 [Source:HGNC Symbol;Acc:HGNC:9919]
CEP43	centrosomal protein 43 [Source:HGNC Symbol;Acc:HGNC:17012]
CEP44	centrosomal protein 44 [Source:HGNC Symbol;Acc:HGNC:29356]
CCNA2	cyclin A2 [Source:HGNC Symbol;Acc:HGNC:1578]
ELAVL1	ELAV like RNA binding protein 1 [Source:HGNC Symbol;Acc:HGNC:3312]
CRELD1	cysteine rich with EGF like domains 1 [Source:HGNC Symbol;Acc:HGNC:14630]
FBN1	fibrillin 1 [Source:HGNC Symbol;Acc:HGNC:3603]
PIK3R1	phosphoinositide-3-kinase regulatory subunit 1 [Source:HGNC Symbol;Acc:HGNC:8979]
LMNA	lamin A/C [Source:HGNC Symbol;Acc:HGNC:6636]
MIPOL1	mirror-image polydactyly 1 [Source:HGNC Symbol;Acc:HGNC:21460]
NINL	ninein like [Source:HGNC Symbol;Acc:HGNC:29163]
NTRK1	neurotrophic receptor tyrosine kinase 1 [Source:HGNC Symbol;Acc:HGNC:8031]
KAT5	lysine acetyltransferase 5 [Source:HGNC Symbol;Acc:HGNC:5275]
ERBIN	erbb2 interacting protein [Source:HGNC Symbol;Acc:HGNC:15842]
POU5F1	POU class 5 homeobox 1 [Source:HGNC Symbol;Acc:HGNC:9221]
CDC37	cell division cycle 37, HSP90 cochaperone [Source:HGNC Symbol;Acc:HGNC:1735]
CUL7	cullin 7 [Source:HGNC Symbol;Acc:HGNC:21024]
BRCA1	BRCA1 DNA repair associated [Source:HGNC Symbol;Acc:HGNC:1100]
HSPB1	heat shock protein family B (small) member 1 [Source:HGNC Symbol;Acc:HGNC:5246]
ERC1	ELKS/RAB6-interacting/CAST family member 1 [Source:HGNC Symbol;Acc:HGNC:17072]
TKFC	triokinase and FMN cyclase [Source:HGNC Symbol;Acc:HGNC:24552]
KIFBP	kinesin family binding protein [Source:HGNC Symbol;Acc:HGNC:23419]
PIH1D1	PIH1 domain containing 1 [Source:HGNC Symbol;Acc:HGNC:26075]
DNM2	dynamin 2 [Source:HGNC Symbol;Acc:HGNC:2974]
APC	APC regulator of WNT signaling pathway [Source:HGNC Symbol;Acc:HGNC:583]
LOX	lysyl oxidase [Source:HGNC Symbol;Acc:HGNC:6664]
PPP1CC	protein phosphatase 1 catalytic subunit gamma [Source:HGNC Symbol;Acc:HGNC:9283]
PCM1	pericentriolar material 1 [Source:HGNC Symbol;Acc:HGNC:8727]
SRC	SRC proto-oncogene, non-receptor tyrosine kinase [Source:HGNC Symbol;Acc:HGNC:11283]
DDX56	DEAD-box helicase 56 [Source:HGNC Symbol;Acc:HGNC:18193]
RANBP2	RAN binding protein 2 [Source:HGNC Symbol;Acc:HGNC:9848]
DNAJC7	DnaJ heat shock protein family (Hsp40) member C7 [Source:HGNC Symbol;Acc:HGNC:12392]
PLXNB3	plexin B3 [Source:HGNC Symbol;Acc:HGNC:9105]
LRP2	LDL receptor related protein 2 [Source:HGNC Symbol;Acc:HGNC:6694]
GRB2	growth factor receptor bound protein 2 [Source:HGNC Symbol;Acc:HGNC:4566]
PPP2CA	protein phosphatase 2 catalytic subunit alpha [Source:HGNC Symbol;Acc:HGNC:9299]
EGFR	epidermal growth factor receptor [Source:HGNC Symbol;Acc:HGNC:3236]
CDC16	cell division cycle 16 [Source:HGNC Symbol;Acc:HGNC:1720]
TP53	tumor protein p53 [Source:HGNC Symbol;Acc:HGNC:11998]
VAPB	VAMP associated protein B and C [Source:HGNC Symbol;Acc:HGNC:12649]
PPP1CA	protein phosphatase 1 catalytic subunit alpha [Source:HGNC Symbol;Acc:HGNC:9281]
FYN	FYN proto-oncogene, Src family tyrosine kinase [Source:HGNC Symbol;Acc:HGNC:4037]
NUDC	nuclear distribution C, dynein complex regulator [Source:HGNC Symbol;Acc:HGNC:8045]
CDC5L	cell division cycle 5 like [Source:HGNC Symbol;Acc:HGNC:1743]
HAUS7	HAUS augmin like complex subunit 7 [Source:HGNC Symbol;Acc:HGNC:32979]
TRIM25	tripartite motif containing 25 [Source:HGNC Symbol;Acc:HGNC:12932]
SF3B6	splicing factor 3b subunit 6 [Source:HGNC Symbol;Acc:HGNC:30096]
YBX3	Y-box binding protein 3 [Source:HGNC Symbol;Acc:HGNC:2428]
DDX21	DExD-box helicase 21 [Source:HGNC Symbol;Acc:HGNC:2744]
HNRNPDL	heterogeneous nuclear ribonucleoprotein D like [Source:HGNC Symbol;Acc:HGNC:5037]
BUD31	BUD31 homolog [Source:HGNC Symbol;Acc:HGNC:29629]
USB1	U6 snRNA biogenesis phosphodiesterase 1 [Source:HGNC Symbol;Acc:HGNC:25792]
NONO	non-POU domain containing octamer binding [Source:HGNC Symbol;Acc:HGNC:7871]
SRSF10	serine and arginine rich splicing factor 10 [Source:HGNC Symbol;Acc:HGNC:16713]
RBM4	RNA binding motif protein 4 [Source:HGNC Symbol;Acc:HGNC:9901]
WBP4	WW domain binding protein 4 [Source:HGNC Symbol;Acc:HGNC:12739]
LUC7L	LUC7 like [Source:HGNC Symbol;Acc:HGNC:6723]
RBM22	RNA binding motif protein 22 [Source:HGNC Symbol;Acc:HGNC:25503]
NKAPD1	NKAP domain containing 1 [Source:HGNC Symbol;Acc:HGNC:25569]
MAP1LC3A	microtubule associated protein 1 light chain 3 alpha [Source:HGNC Symbol;Acc:HGNC:6838]
VTN	vitronectin [Source:HGNC Symbol;Acc:HGNC:12724]
RPA1	replication protein A1 [Source:HGNC Symbol;Acc:HGNC:10289]
RPA3	replication protein A3 [Source:HGNC Symbol;Acc:HGNC:10291]
PRPF4B	pre-mRNA processing factor 4B [Source:HGNC Symbol;Acc:HGNC:17346]
RPA2	replication protein A2 [Source:HGNC Symbol;Acc:HGNC:10290]
CD2BP2	CD2 cytoplasmic tail binding protein 2 [Source:HGNC Symbol;Acc:HGNC:1656]
MAP1LC3B	microtubule associated protein 1 light chain 3 beta [Source:HGNC Symbol;Acc:HGNC:13352]
RPL6	ribosomal protein L6 [Source:HGNC Symbol;Acc:HGNC:10362]
SF3B2	splicing factor 3b subunit 2 [Source:HGNC Symbol;Acc:HGNC:10769]
TSSC4	tumor suppressing subtransferable candidate 4 [Source:HGNC Symbol;Acc:HGNC:12386]
EEF1A1	eukaryotic translation elongation factor 1 alpha 1 [Source:HGNC Symbol;Acc:HGNC:3189]
DDX41	DEAD-box helicase 41 [Source:HGNC Symbol;Acc:HGNC:18674]
SNRNP40	small nuclear ribonucleoprotein U5 subunit 40 [Source:HGNC Symbol;Acc:HGNC:30857]
SRSF9	serine and arginine rich splicing factor 9 [Source:HGNC Symbol;Acc:HGNC:10791]
CPSF6	cleavage and polyadenylation specific factor 6 [Source:HGNC Symbol;Acc:HGNC:13871]
EIF4A3	eukaryotic translation initiation factor 4A3 [Source:HGNC Symbol;Acc:HGNC:18683]
SART1	spliceosome associated factor 1, recruiter of U4/U6.U5 tri-snRNP [Source:HGNC Symbol;Acc:HGNC:10538]
IK	IK cytokine [Source:HGNC Symbol;Acc:HGNC:5958]
GABARAPL1	GABA type A receptor associated protein like 1 [Source:HGNC Symbol;Acc:HGNC:4068]
ACIN1	apoptotic chromatin condensation inducer 1 [Source:HGNC Symbol;Acc:HGNC:17066]
SMU1	SMU1 DNA replication regulator and spliceosomal factor [Source:HGNC Symbol;Acc:HGNC:18247]
FN1	fibronectin 1 [Source:HGNC Symbol;Acc:HGNC:3778]
RPL15	ribosomal protein L15 [Source:HGNC Symbol;Acc:HGNC:10306]
DDX17	DEAD-box helicase 17 [Source:HGNC Symbol;Acc:HGNC:2740]
IGF2BP1	insulin like growth factor 2 mRNA binding protein 1 [Source:HGNC Symbol;Acc:HGNC:28866]
PTBP1	polypyrimidine tract binding protein 1 [Source:HGNC Symbol;Acc:HGNC:9583]
CHERP	calcium homeostasis endoplasmic reticulum protein [Source:HGNC Symbol;Acc:HGNC:16930]
CUL2	cullin 2 [Source:HGNC Symbol;Acc:HGNC:2552]
CUL1	cullin 1 [Source:HGNC Symbol;Acc:HGNC:2551]
SF3A1	splicing factor 3a subunit 1 [Source:HGNC Symbol;Acc:HGNC:10765]
MATR3	matrin 3 [Source:HGNC Symbol;Acc:HGNC:6912]
CUL3	cullin 3 [Source:HGNC Symbol;Acc:HGNC:2553]
CUL4B	cullin 4B [Source:HGNC Symbol;Acc:HGNC:2555]
IFIT3	interferon induced protein with tetratricopeptide repeats 3 [Source:HGNC Symbol;Acc:HGNC:5411]
U2AF1L5	U2 small nuclear RNA auxiliary factor 1 like 5 [Source:HGNC Symbol;Acc:HGNC:51830]
IFIT2	interferon induced protein with tetratricopeptide repeats 2 [Source:HGNC Symbol;Acc:HGNC:5409]
OBSL1	obscurin like cytoskeletal adaptor 1 [Source:HGNC Symbol;Acc:HGNC:29092]
DDX23	DEAD-box helicase 23 [Source:HGNC Symbol;Acc:HGNC:17347]
ITGA4	integrin subunit alpha 4 [Source:HGNC Symbol;Acc:HGNC:6140]
RBM25	RNA binding motif protein 25 [Source:HGNC Symbol;Acc:HGNC:23244]
RNF2	ring finger protein 2 [Source:HGNC Symbol;Acc:HGNC:10061]
S100A9	S100 calcium binding protein A9 [Source:HGNC Symbol;Acc:HGNC:10499]
COPS5	COP9 signalosome subunit 5 [Source:HGNC Symbol;Acc:HGNC:2240]
DCUN1D1	defective in cullin neddylation 1 domain containing 1 [Source:HGNC Symbol;Acc:HGNC:18184]
ALYREF	Aly/REF export factor [Source:HGNC Symbol;Acc:HGNC:19071]
HNRNPM	heterogeneous nuclear ribonucleoprotein M [Source:HGNC Symbol;Acc:HGNC:5046]
SNW1	SNW domain containing 1 [Source:HGNC Symbol;Acc:HGNC:16696]
EWSR1	EWS RNA binding protein 1 [Source:HGNC Symbol;Acc:HGNC:3508]
SAFB	scaffold attachment factor B [Source:HGNC Symbol;Acc:HGNC:10520]
CCDC12	coiled-coil domain containing 12 [Source:HGNC Symbol;Acc:HGNC:28332]
CRNKL1	crooked neck pre-mRNA splicing factor 1 [Source:HGNC Symbol;Acc:HGNC:15762]
USP39	ubiquitin specific peptidase 39 [Source:HGNC Symbol;Acc:HGNC:20071]
IL7R	interleukin 7 receptor [Source:HGNC Symbol;Acc:HGNC:6024]
YJU2	YJU2 splicing factor homolog [Source:HGNC Symbol;Acc:HGNC:25518]
PUF60	poly(U) binding splicing factor 60 [Source:HGNC Symbol;Acc:HGNC:17042]
SAP18	Sin3A associated protein 18 [Source:HGNC Symbol;Acc:HGNC:10530]
PNN	pinin, desmosome associated protein [Source:HGNC Symbol;Acc:HGNC:9162]
PABPC1	poly(A) binding protein cytoplasmic 1 [Source:HGNC Symbol;Acc:HGNC:8554]
TOP1	DNA topoisomerase I [Source:HGNC Symbol;Acc:HGNC:11986]
RBM10	RNA binding motif protein 10 [Source:HGNC Symbol;Acc:HGNC:9896]
PCBP2	poly(rC) binding protein 2 [Source:HGNC Symbol;Acc:HGNC:8648]
DHX35	DEAH-box helicase 35 [Source:HGNC Symbol;Acc:HGNC:15861]
CAND1	cullin associated and neddylation dissociated 1 [Source:HGNC Symbol;Acc:HGNC:30688]
U2SURP	U2 snRNP associated SURP domain containing [Source:HGNC Symbol;Acc:HGNC:30855]
KIAA1143	KIAA1143 [Source:HGNC Symbol;Acc:HGNC:29198]
BCAS2	BCAS2 pre-mRNA processing factor [Source:HGNC Symbol;Acc:HGNC:975]
SRPK2	SRSF protein kinase 2 [Source:HGNC Symbol;Acc:HGNC:11306]
SRPK1	SRSF protein kinase 1 [Source:HGNC Symbol;Acc:HGNC:11305]
EAPP	E2F associated phosphoprotein [Source:HGNC Symbol;Acc:HGNC:19312]
NCL	nucleolin [Source:HGNC Symbol;Acc:HGNC:7667]
RBM39	RNA binding motif protein 39 [Source:HGNC Symbol;Acc:HGNC:15923]
EFTUD2	elongation factor Tu GTP binding domain containing 2 [Source:HGNC Symbol;Acc:HGNC:30858]
RALY	RALY heterogeneous nuclear ribonucleoprotein [Source:HGNC Symbol;Acc:HGNC:15921]
TADA2A	transcriptional adaptor 2A [Source:HGNC Symbol;Acc:HGNC:11531]
SNRPD1	small nuclear ribonucleoprotein D1 polypeptide [Source:HGNC Symbol;Acc:HGNC:11158]
SNRPC	small nuclear ribonucleoprotein polypeptide C [Source:HGNC Symbol;Acc:HGNC:11157]
SYNCRIP	synaptotagmin binding cytoplasmic RNA interacting protein [Source:HGNC Symbol;Acc:HGNC:16918]
ISY1	ISY1 splicing factor homolog [Source:HGNC Symbol;Acc:HGNC:29201]
CDC40	cell division cycle 40 [Source:HGNC Symbol;Acc:HGNC:17350]
MEPCE	methylphosphate capping enzyme [Source:HGNC Symbol;Acc:HGNC:20247]
HNRNPUL1	heterogeneous nuclear ribonucleoprotein U like 1 [Source:HGNC Symbol;Acc:HGNC:17011]
SNRNP70	small nuclear ribonucleoprotein U1 subunit 70 [Source:HGNC Symbol;Acc:HGNC:11150]
SNRPA1	small nuclear ribonucleoprotein polypeptide A' [Source:HGNC Symbol;Acc:HGNC:11152]
SNRPA	small nuclear ribonucleoprotein polypeptide A [Source:HGNC Symbol;Acc:HGNC:11151]
GABARAPL2	GABA type A receptor associated protein like 2 [Source:HGNC Symbol;Acc:HGNC:13291]
SNRPB2	small nuclear ribonucleoprotein polypeptide B2 [Source:HGNC Symbol;Acc:HGNC:11155]
SNURF	SNRPN upstream reading frame [Source:HGNC Symbol;Acc:HGNC:11171]
SNRPB	small nuclear ribonucleoprotein polypeptides B and B1 [Source:HGNC Symbol;Acc:HGNC:11153]
HNRNPA3	heterogeneous nuclear ribonucleoprotein A3 [Source:HGNC Symbol;Acc:HGNC:24941]
TPR	translocated promoter region, nuclear basket protein [Source:HGNC Symbol;Acc:HGNC:12017]
SF3B4	splicing factor 3b subunit 4 [Source:HGNC Symbol;Acc:HGNC:10771]
CLK2	CDC like kinase 2 [Source:HGNC Symbol;Acc:HGNC:2069]
SF3A3	splicing factor 3a subunit 3 [Source:HGNC Symbol;Acc:HGNC:10767]
SF3B3	splicing factor 3b subunit 3 [Source:HGNC Symbol;Acc:HGNC:10770]
HNRNPA0	heterogeneous nuclear ribonucleoprotein A0 [Source:HGNC Symbol;Acc:HGNC:5030]
SF3B1	splicing factor 3b subunit 1 [Source:HGNC Symbol;Acc:HGNC:10768]
SNRPD3	small nuclear ribonucleoprotein D3 polypeptide [Source:HGNC Symbol;Acc:HGNC:11160]
XAB2	XPA binding protein 2 [Source:HGNC Symbol;Acc:HGNC:14089]
SNRPD2	small nuclear ribonucleoprotein D2 polypeptide [Source:HGNC Symbol;Acc:HGNC:11159]
SNRPF	small nuclear ribonucleoprotein polypeptide F [Source:HGNC Symbol;Acc:HGNC:11162]
SNRPE	small nuclear ribonucleoprotein polypeptide E [Source:HGNC Symbol;Acc:HGNC:11161]
SNRPN	small nuclear ribonucleoprotein polypeptide N [Source:HGNC Symbol;Acc:HGNC:11164]
SNRPG	small nuclear ribonucleoprotein polypeptide G [Source:HGNC Symbol;Acc:HGNC:11163]
SON	SON DNA and RNA binding protein [Source:HGNC Symbol;Acc:HGNC:11183]
TXNL4A	thioredoxin like 4A [Source:HGNC Symbol;Acc:HGNC:30551]
YBX1	Y-box binding protein 1 [Source:HGNC Symbol;Acc:HGNC:8014]
SREK1	splicing regulatory glutamic acid and lysine rich protein 1 [Source:HGNC Symbol;Acc:HGNC:17882]
ELAVL2	ELAV like RNA binding protein 2 [Source:HGNC Symbol;Acc:HGNC:3313]
ZC3H18	zinc finger CCCH-type containing 18 [Source:HGNC Symbol;Acc:HGNC:25091]
TCERG1	transcription elongation regulator 1 [Source:HGNC Symbol;Acc:HGNC:15630]
HNRNPR	heterogeneous nuclear ribonucleoprotein R [Source:HGNC Symbol;Acc:HGNC:5047]
STAU1	staufen double-stranded RNA binding protein 1 [Source:HGNC Symbol;Acc:HGNC:11370]
WDR83	WD repeat domain 83 [Source:HGNC Symbol;Acc:HGNC:32672]
SFPQ	splicing factor proline and glutamine rich [Source:HGNC Symbol;Acc:HGNC:10774]
TARDBP	TAR DNA binding protein [Source:HGNC Symbol;Acc:HGNC:11571]
RNPS1	RNA binding protein with serine rich domain 1 [Source:HGNC Symbol;Acc:HGNC:10080]
U2AF2	U2 small nuclear RNA auxiliary factor 2 [Source:HGNC Symbol;Acc:HGNC:23156]
TRA2A	transformer 2 alpha homolog [Source:HGNC Symbol;Acc:HGNC:16645]
MAGOH	mago homolog, exon junction complex subunit [Source:HGNC Symbol;Acc:HGNC:6815]
GABARAP	GABA type A receptor-associated protein [Source:HGNC Symbol;Acc:HGNC:4067]
SRSF5	serine and arginine rich splicing factor 5 [Source:HGNC Symbol;Acc:HGNC:10787]
SYF2	SYF2 pre-mRNA splicing factor [Source:HGNC Symbol;Acc:HGNC:19824]
SRSF7	serine and arginine rich splicing factor 7 [Source:HGNC Symbol;Acc:HGNC:10789]
SRSF6	serine and arginine rich splicing factor 6 [Source:HGNC Symbol;Acc:HGNC:10788]
TRA2B	transformer 2 beta homolog [Source:HGNC Symbol;Acc:HGNC:10781]
DHX9	DExH-box helicase 9 [Source:HGNC Symbol;Acc:HGNC:2750]
SF3A2	splicing factor 3a subunit 2 [Source:HGNC Symbol;Acc:HGNC:10766]
SRRM2	serine/arginine repetitive matrix 2 [Source:HGNC Symbol;Acc:HGNC:16639]
DDX5	DEAD-box helicase 5 [Source:HGNC Symbol;Acc:HGNC:2746]
DDX3X	DEAD-box helicase 3 X-linked [Source:HGNC Symbol;Acc:HGNC:2745]
DDX1	DEAD-box helicase 1 [Source:HGNC Symbol;Acc:HGNC:2734]
SNU13	small nuclear ribonucleoprotein 13 [Source:HGNC Symbol;Acc:HGNC:7819]
EED	embryonic ectoderm development [Source:HGNC Symbol;Acc:HGNC:3188]
PPIE	peptidylprolyl isomerase E [Source:HGNC Symbol;Acc:HGNC:9258]
SRSF2	serine and arginine rich splicing factor 2 [Source:HGNC Symbol;Acc:HGNC:10783]
SRSF1	serine and arginine rich splicing factor 1 [Source:HGNC Symbol;Acc:HGNC:10780]
ZNF830	zinc finger protein 830 [Source:HGNC Symbol;Acc:HGNC:28291]
SRSF4	serine and arginine rich splicing factor 4 [Source:HGNC Symbol;Acc:HGNC:10786]
SRSF3	serine and arginine rich splicing factor 3 [Source:HGNC Symbol;Acc:HGNC:10785]
DHX8	DEAH-box helicase 8 [Source:HGNC Symbol;Acc:HGNC:2749]
PLRG1	pleiotropic regulator 1 [Source:HGNC Symbol;Acc:HGNC:9089]
VCAM1	vascular cell adhesion molecule 1 [Source:HGNC Symbol;Acc:HGNC:12663]
HNRNPA1	heterogeneous nuclear ribonucleoprotein A1 [Source:HGNC Symbol;Acc:HGNC:5031]
GPATCH1	G-patch domain containing 1 [Source:HGNC Symbol;Acc:HGNC:24658]
CUL5	cullin 5 [Source:HGNC Symbol;Acc:HGNC:2556]
PRPF19	pre-mRNA processing factor 19 [Source:HGNC Symbol;Acc:HGNC:17896]
DHX15	DEAH-box helicase 15 [Source:HGNC Symbol;Acc:HGNC:2738]
CYLD	CYLD lysine 63 deubiquitinase [Source:HGNC Symbol;Acc:HGNC:2584]
ILF3	interleukin enhancer binding factor 3 [Source:HGNC Symbol;Acc:HGNC:6038]
ILF2	interleukin enhancer binding factor 2 [Source:HGNC Symbol;Acc:HGNC:6037]
JUN	Jun proto-oncogene, AP-1 transcription factor subunit [Source:HGNC Symbol;Acc:HGNC:6204]
HNRNPA2B1	heterogeneous nuclear ribonucleoprotein A2/B1 [Source:HGNC Symbol;Acc:HGNC:5033]
HNRNPH3	heterogeneous nuclear ribonucleoprotein H3 [Source:HGNC Symbol;Acc:HGNC:5043]
HNRNPH2	heterogeneous nuclear ribonucleoprotein H2 [Source:HGNC Symbol;Acc:HGNC:5042]
SRPK3	SRSF protein kinase 3 [Source:HGNC Symbol;Acc:HGNC:11402]
HNRNPH1	heterogeneous nuclear ribonucleoprotein H1 [Source:HGNC Symbol;Acc:HGNC:5041]
HNRNPF	heterogeneous nuclear ribonucleoprotein F [Source:HGNC Symbol;Acc:HGNC:5039]
HNRNPD	heterogeneous nuclear ribonucleoprotein D [Source:HGNC Symbol;Acc:HGNC:5036]
HNRNPC	heterogeneous nuclear ribonucleoprotein C [Source:HGNC Symbol;Acc:HGNC:5035]
HNRNPAB	heterogeneous nuclear ribonucleoprotein A/B [Source:HGNC Symbol;Acc:HGNC:5034]
SNIP1	Smad nuclear interacting protein 1 [Source:HGNC Symbol;Acc:HGNC:30587]
PRPF40A	pre-mRNA processing factor 40 homolog A [Source:HGNC Symbol;Acc:HGNC:16463]
FUS	FUS RNA binding protein [Source:HGNC Symbol;Acc:HGNC:4010]
SF1	splicing factor 1 [Source:HGNC Symbol;Acc:HGNC:12950]
WWOX	WW domain containing oxidoreductase [Source:HGNC Symbol;Acc:HGNC:12799]
AQR	aquarius intron-binding spliceosomal factor [Source:HGNC Symbol;Acc:HGNC:29513]
RBM14	RNA binding motif protein 14 [Source:HGNC Symbol;Acc:HGNC:14219]
LUC7L3	LUC7 like 3 pre-mRNA splicing factor [Source:HGNC Symbol;Acc:HGNC:24309]
HNRNPU	heterogeneous nuclear ribonucleoprotein U [Source:HGNC Symbol;Acc:HGNC:5048]
PABPC4	poly(A) binding protein cytoplasmic 4 [Source:HGNC Symbol;Acc:HGNC:8557]
HNRNPL	heterogeneous nuclear ribonucleoprotein L [Source:HGNC Symbol;Acc:HGNC:5045]
HNRNPK	heterogeneous nuclear ribonucleoprotein K [Source:HGNC Symbol;Acc:HGNC:5044]
ISY1-RAB43	ISY1-RAB43 readthrough [Source:HGNC Symbol;Acc:HGNC:42969]
RBMX	RNA binding motif protein X-linked [Source:HGNC Symbol;Acc:HGNC:9910]
PHGDH	phosphoglycerate dehydrogenase [Source:HGNC Symbol;Acc:HGNC:8923]
SUZ12	SUZ12 polycomb repressive complex 2 subunit [Source:HGNC Symbol;Acc:HGNC:17101]
SRSF11	serine and arginine rich splicing factor 11 [Source:HGNC Symbol;Acc:HGNC:10782]
RBM14-RBM4	RBM14-RBM4 readthrough [Source:HGNC Symbol;Acc:HGNC:38840]
LUC7L2	LUC7 like 2, pre-mRNA splicing factor [Source:HGNC Symbol;Acc:HGNC:21608]
U2AF1	U2 small nuclear RNA auxiliary factor 1 [Source:HGNC Symbol;Acc:HGNC:12453]
THRAP3	thyroid hormone receptor associated protein 3 [Source:HGNC Symbol;Acc:HGNC:22964]
FGFR2	fibroblast growth factor receptor 2 [Source:HGNC Symbol;Acc:HGNC:3689]
OGN	osteoglycin [Source:HGNC Symbol;Acc:HGNC:8126]
TPP1	tripeptidyl peptidase 1 [Source:HGNC Symbol;Acc:HGNC:2073]
HEXA	hexosaminidase subunit alpha [Source:HGNC Symbol;Acc:HGNC:4878]
ARSA	arylsulfatase A [Source:HGNC Symbol;Acc:HGNC:713]
GPC1	glypican 1 [Source:HGNC Symbol;Acc:HGNC:4449]
GBA	glucosylceramidase beta [Source:HGNC Symbol;Acc:HGNC:4177]
NAGLU	N-acetyl-alpha-glucosaminidase [Source:HGNC Symbol;Acc:HGNC:7632]
HEXB	hexosaminidase subunit beta [Source:HGNC Symbol;Acc:HGNC:4879]
CTSD	cathepsin D [Source:HGNC Symbol;Acc:HGNC:2529]
LAMP2	lysosomal associated membrane protein 2 [Source:HGNC Symbol;Acc:HGNC:6501]
OMD	osteomodulin [Source:HGNC Symbol;Acc:HGNC:8134]
NEU1	neuraminidase 1 [Source:HGNC Symbol;Acc:HGNC:7758]
GLB1	galactosidase beta 1 [Source:HGNC Symbol;Acc:HGNC:4298]
HPSE	heparanase [Source:HGNC Symbol;Acc:HGNC:5164]
GNS	glucosamine (N-acetyl)-6-sulfatase [Source:HGNC Symbol;Acc:HGNC:4422]
LGMN	legumain [Source:HGNC Symbol;Acc:HGNC:9472]
SDC4	syndecan 4 [Source:HGNC Symbol;Acc:HGNC:10661]
GALNS	galactosamine (N-acetyl)-6-sulfatase [Source:HGNC Symbol;Acc:HGNC:4122]
MYL7	myosin light chain 7 [Source:HGNC Symbol;Acc:HGNC:21719]
TNNT1	troponin T1, slow skeletal type [Source:HGNC Symbol;Acc:HGNC:11948]
KRT8	keratin 8 [Source:HGNC Symbol;Acc:HGNC:6446]
ABRA	actin binding Rho activating protein [Source:HGNC Symbol;Acc:HGNC:30655]
TNNT2	troponin T2, cardiac type [Source:HGNC Symbol;Acc:HGNC:11949]
MYH3	myosin heavy chain 3 [Source:HGNC Symbol;Acc:HGNC:7573]
HRC	histidine rich calcium binding protein [Source:HGNC Symbol;Acc:HGNC:5178]
MYOZ1	myozenin 1 [Source:HGNC Symbol;Acc:HGNC:13752]
TNNC1	troponin C1, slow skeletal and cardiac type [Source:HGNC Symbol;Acc:HGNC:11943]
ACTN2	actinin alpha 2 [Source:HGNC Symbol;Acc:HGNC:164]
TNNT3	troponin T3, fast skeletal type [Source:HGNC Symbol;Acc:HGNC:11950]
MYH6	myosin heavy chain 6 [Source:HGNC Symbol;Acc:HGNC:7576]
MYH7	myosin heavy chain 7 [Source:HGNC Symbol;Acc:HGNC:7577]
TNNC2	troponin C2, fast skeletal type [Source:HGNC Symbol;Acc:HGNC:11944]
SMPX	small muscle protein X-linked [Source:HGNC Symbol;Acc:HGNC:11122]
TPM1	tropomyosin 1 [Source:HGNC Symbol;Acc:HGNC:12010]
MYLPF	myosin light chain, phosphorylatable, fast skeletal muscle [Source:HGNC Symbol;Acc:HGNC:29824]
TPM2	tropomyosin 2 [Source:HGNC Symbol;Acc:HGNC:12011]
CAV3	caveolin 3 [Source:HGNC Symbol;Acc:HGNC:1529]
DES	desmin [Source:HGNC Symbol;Acc:HGNC:2770]
MYL1	myosin light chain 1 [Source:HGNC Symbol;Acc:HGNC:7582]
LDB3	LIM domain binding 3 [Source:HGNC Symbol;Acc:HGNC:15710]
MYL3	myosin light chain 3 [Source:HGNC Symbol;Acc:HGNC:7584]
KLHL40	kelch like family member 40 [Source:HGNC Symbol;Acc:HGNC:30372]
TNNI1	troponin I1, slow skeletal type [Source:HGNC Symbol;Acc:HGNC:11945]
CSRP3	cysteine and glycine rich protein 3 [Source:HGNC Symbol;Acc:HGNC:2472]
TNNI2	troponin I2, fast skeletal type [Source:HGNC Symbol;Acc:HGNC:11946]
TPM3	tropomyosin 3 [Source:HGNC Symbol;Acc:HGNC:12012]
MYH8	myosin heavy chain 8 [Source:HGNC Symbol;Acc:HGNC:7578]
TRIM54	tripartite motif containing 54 [Source:HGNC Symbol;Acc:HGNC:16008]
NPNT	nephronectin [Source:HGNC Symbol;Acc:HGNC:27405]
ACTA1	actin alpha 1, skeletal muscle [Source:HGNC Symbol;Acc:HGNC:129]
ANKRD2	ankyrin repeat domain 2 [Source:HGNC Symbol;Acc:HGNC:495]
SYNPO2L	synaptopodin 2 like [Source:HGNC Symbol;Acc:HGNC:23532]
TNNI3	troponin I3, cardiac type [Source:HGNC Symbol;Acc:HGNC:11947]
MYL12B	myosin light chain 12B [Source:HGNC Symbol;Acc:HGNC:29827]
MYOZ2	myozenin 2 [Source:HGNC Symbol;Acc:HGNC:1330]
IDO1	indoleamine 2,3-dioxygenase 1 [Source:HGNC Symbol;Acc:HGNC:6059]
SLC8A1	solute carrier family 8 member A1 [Source:HGNC Symbol;Acc:HGNC:11068]
XIRP2	xin actin binding repeat containing 2 [Source:HGNC Symbol;Acc:HGNC:14303]
TTN	titin [Source:HGNC Symbol;Acc:HGNC:12403]
JPH2	junctophilin 2 [Source:HGNC Symbol;Acc:HGNC:14202]
FAM71E1	family with sequence similarity 71 member E1 [Source:HGNC Symbol;Acc:HGNC:25107]
DYNC1H1	dynein cytoplasmic 1 heavy chain 1 [Source:HGNC Symbol;Acc:HGNC:2961]
CDH18	cadherin 18 [Source:HGNC Symbol;Acc:HGNC:1757]
FTH1	ferritin heavy chain 1 [Source:HGNC Symbol;Acc:HGNC:3976]
LAMP1	lysosomal associated membrane protein 1 [Source:HGNC Symbol;Acc:HGNC:6499]
SQSTM1	sequestosome 1 [Source:HGNC Symbol;Acc:HGNC:11280]
FTL	ferritin light chain [Source:HGNC Symbol;Acc:HGNC:3999]
MYBPC1	myosin binding protein C1 [Source:HGNC Symbol;Acc:HGNC:7549]
PBX3	PBX homeobox 3 [Source:HGNC Symbol;Acc:HGNC:8634]
PLEC	plectin [Source:HGNC Symbol;Acc:HGNC:9069]
TENM2	teneurin transmembrane protein 2 [Source:HGNC Symbol;Acc:HGNC:29943]
ICAM1	intercellular adhesion molecule 1 [Source:HGNC Symbol;Acc:HGNC:5344]
MYO1D	myosin ID [Source:HGNC Symbol;Acc:HGNC:7598]
CD55	CD55 molecule (Cromer blood group) [Source:HGNC Symbol;Acc:HGNC:2665]
NPC1	NPC intracellular cholesterol transporter 1 [Source:HGNC Symbol;Acc:HGNC:7897]
MYOF	myoferlin [Source:HGNC Symbol;Acc:HGNC:3656]
CAV1	caveolin 1 [Source:HGNC Symbol;Acc:HGNC:1527]
F2R	coagulation factor II thrombin receptor [Source:HGNC Symbol;Acc:HGNC:3537]
CD14	CD14 molecule [Source:HGNC Symbol;Acc:HGNC:1628]
CBLB	Cbl proto-oncogene B [Source:HGNC Symbol;Acc:HGNC:1542]
TRPC4	transient receptor potential cation channel subfamily C member 4 [Source:HGNC Symbol;Acc:HGNC:12336]
ABCA1	ATP binding cassette subfamily A member 1 [Source:HGNC Symbol;Acc:HGNC:29]
DAPK3	death associated protein kinase 3 [Source:HGNC Symbol;Acc:HGNC:2676]
NTSR1	neurotensin receptor 1 [Source:HGNC Symbol;Acc:HGNC:8039]
DPP4	dipeptidyl peptidase 4 [Source:HGNC Symbol;Acc:HGNC:3009]
GPM6B	glycoprotein M6B [Source:HGNC Symbol;Acc:HGNC:4461]
PAG1	phosphoprotein membrane anchor with glycosphingolipid microdomains 1 [Source:HGNC Symbol;Acc:HGNC:30043]
MYADM	myeloid associated differentiation marker [Source:HGNC Symbol;Acc:HGNC:7544]
GJA1	gap junction protein alpha 1 [Source:HGNC Symbol;Acc:HGNC:4274]
PI4K2A	phosphatidylinositol 4-kinase type 2 alpha [Source:HGNC Symbol;Acc:HGNC:30031]
SULF1	sulfatase 1 [Source:HGNC Symbol;Acc:HGNC:20391]
HMOX1	heme oxygenase 1 [Source:HGNC Symbol;Acc:HGNC:5013]
BST2	bone marrow stromal cell antigen 2 [Source:HGNC Symbol;Acc:HGNC:1119]
SPRED1	sprouty related EVH1 domain containing 1 [Source:HGNC Symbol;Acc:HGNC:20249]
ITGA1	integrin subunit alpha 1 [Source:HGNC Symbol;Acc:HGNC:6134]
STOM	stomatin [Source:HGNC Symbol;Acc:HGNC:3383]
ARID3A	AT-rich interaction domain 3A [Source:HGNC Symbol;Acc:HGNC:3031]
TRAF2	TNF receptor associated factor 2 [Source:HGNC Symbol;Acc:HGNC:12032]
TRPM8	transient receptor potential cation channel subfamily M member 8 [Source:HGNC Symbol;Acc:HGNC:17961]
AKAP6	A-kinase anchoring protein 6 [Source:HGNC Symbol;Acc:HGNC:376]
ZFAND5	zinc finger AN1-type containing 5 [Source:HGNC Symbol;Acc:HGNC:13008]
CPNE7	copine 7 [Source:HGNC Symbol;Acc:HGNC:2320]
PRKDC	protein kinase, DNA-activated, catalytic subunit [Source:HGNC Symbol;Acc:HGNC:9413]
PTPRN2	protein tyrosine phosphatase receptor type N2 [Source:HGNC Symbol;Acc:HGNC:9677]
DEPP1 (C10orf10)	DEPP1 autophagy regulator [Source:HGNC Symbol;Acc:HGNC:23355]
DAB2	DAB adaptor protein 2 [Source:HGNC Symbol;Acc:HGNC:2662]
DLG4	discs large MAGUK scaffold protein 4 [Source:HGNC Symbol;Acc:HGNC:2903]
GRIK2	glutamate ionotropic receptor kainate type subunit 2 [Source:HGNC Symbol;Acc:HGNC:4580]
IL6	interleukin 6 [Source:HGNC Symbol;Acc:HGNC:6018]
MCOLN1	mucolipin 1 [Source:HGNC Symbol;Acc:HGNC:13356]
KCNK1	potassium two pore domain channel subfamily K member 1 [Source:HGNC Symbol;Acc:HGNC:6272]
MYH9	myosin heavy chain 9 [Source:HGNC Symbol;Acc:HGNC:7579]
GABRA5	gamma-aminobutyric acid type A receptor subunit alpha5 [Source:HGNC Symbol;Acc:HGNC:4079]
ITPR2	inositol 1,4,5-trisphosphate receptor type 2 [Source:HGNC Symbol;Acc:HGNC:6181]
LDLR	low density lipoprotein receptor [Source:HGNC Symbol;Acc:HGNC:6547]
ADRB2	adrenoceptor beta 2 [Source:HGNC Symbol;Acc:HGNC:286]
NPR1	natriuretic peptide receptor 1 [Source:HGNC Symbol;Acc:HGNC:7943]
NRP2	neuropilin 2 [Source:HGNC Symbol;Acc:HGNC:8005]
TAS1R3	taste 1 receptor member 3 [Source:HGNC Symbol;Acc:HGNC:15661]
NT5DC3	5'-nucleotidase domain containing 3 [Source:HGNC Symbol;Acc:HGNC:30826]
GABBR2	gamma-aminobutyric acid type B receptor subunit 2 [Source:HGNC Symbol;Acc:HGNC:4507]
ITGA8	integrin subunit alpha 8 [Source:HGNC Symbol;Acc:HGNC:6144]
OLFM2	olfactomedin 2 [Source:HGNC Symbol;Acc:HGNC:17189]
TF	transferrin [Source:HGNC Symbol;Acc:HGNC:11740]
PLXDC1	plexin domain containing 1 [Source:HGNC Symbol;Acc:HGNC:20945]
ITGA7	integrin subunit alpha 7 [Source:HGNC Symbol;Acc:HGNC:6143]
GPR37	G protein-coupled receptor 37 [Source:HGNC Symbol;Acc:HGNC:4494]
GABRR2	gamma-aminobutyric acid type A receptor subunit rho2 [Source:HGNC Symbol;Acc:HGNC:4091]
SHISA9	shisa family member 9 [Source:HGNC Symbol;Acc:HGNC:37231]
PTPRB	protein tyrosine phosphatase receptor type B [Source:HGNC Symbol;Acc:HGNC:9665]
OSMR	oncostatin M receptor [Source:HGNC Symbol;Acc:HGNC:8507]
CD44	CD44 molecule (Indian blood group) [Source:HGNC Symbol;Acc:HGNC:1681]
NR1H3	nuclear receptor subfamily 1 group H member 3 [Source:HGNC Symbol;Acc:HGNC:7966]
ITPR3	inositol 1,4,5-trisphosphate receptor type 3 [Source:HGNC Symbol;Acc:HGNC:6182]
HTRA2	HtrA serine peptidase 2 [Source:HGNC Symbol;Acc:HGNC:14348]
ACVR1	activin A receptor type 1 [Source:HGNC Symbol;Acc:HGNC:171]
PLXNA2	plexin A2 [Source:HGNC Symbol;Acc:HGNC:9100]
IRAK1	interleukin 1 receptor associated kinase 1 [Source:HGNC Symbol;Acc:HGNC:6112]
SDHC	succinate dehydrogenase complex subunit C [Source:HGNC Symbol;Acc:HGNC:10682]
ME3	malic enzyme 3 [Source:HGNC Symbol;Acc:HGNC:6985]
FLNA	filamin A [Source:HGNC Symbol;Acc:HGNC:3754]
SH3YL1	SH3 and SYLF domain containing 1 [Source:HGNC Symbol;Acc:HGNC:29546]
SCIN	scinderin [Source:HGNC Symbol;Acc:HGNC:21695]
ADORA1	adenosine A1 receptor [Source:HGNC Symbol;Acc:HGNC:262]
WLS	Wnt ligand secretion mediator [Source:HGNC Symbol;Acc:HGNC:30238]
SLC1A2	solute carrier family 1 member 2 [Source:HGNC Symbol;Acc:HGNC:10940]
PALM	paralemmin [Source:HGNC Symbol;Acc:HGNC:8594]
MAPK8IP3	mitogen-activated protein kinase 8 interacting protein 3 [Source:HGNC Symbol;Acc:HGNC:6884]
ILK	integrin linked kinase [Source:HGNC Symbol;Acc:HGNC:6040]
CEP126	centrosomal protein 126 [Source:HGNC Symbol;Acc:HGNC:29264]
SYNE2	spectrin repeat containing nuclear envelope protein 2 [Source:HGNC Symbol;Acc:HGNC:17084]
ABCB7	ATP binding cassette subfamily B member 7 [Source:HGNC Symbol;Acc:HGNC:48]
TBC1D3D	TBC1 domain family member 3D [Source:HGNC Symbol;Acc:HGNC:28944]
ADAMTS15	ADAM metallopeptidase with thrombospondin type 1 motif 15 [Source:HGNC Symbol;Acc:HGNC:16305]
CD164	CD164 molecule [Source:HGNC Symbol;Acc:HGNC:1632]
CLTC	clathrin heavy chain [Source:HGNC Symbol;Acc:HGNC:2092]
ERF	ETS2 repressor factor [Source:HGNC Symbol;Acc:HGNC:3444]
NTF3	neurotrophin 3 [Source:HGNC Symbol;Acc:HGNC:8023]
ZP3	zona pellucida glycoprotein 3 [Source:HGNC Symbol;Acc:HGNC:13189]
MORF4L2	mortality factor 4 like 2 [Source:HGNC Symbol;Acc:HGNC:16849]
GRIN1	glutamate ionotropic receptor NMDA type subunit 1 [Source:HGNC Symbol;Acc:HGNC:4584]
SPTAN1	spectrin alpha, non-erythrocytic 1 [Source:HGNC Symbol;Acc:HGNC:11273]
DZANK1	double zinc ribbon and ankyrin repeat domains 1 [Source:HGNC Symbol;Acc:HGNC:15858]
NFIA	nuclear factor I A [Source:HGNC Symbol;Acc:HGNC:7784]
RAD51C	RAD51 paralog C [Source:HGNC Symbol;Acc:HGNC:9820]
RTRAF (C14orf166)	RNA transcription, translation and transport factor [Source:HGNC Symbol;Acc:HGNC:23169]
CYP4F11	cytochrome P450 family 4 subfamily F member 11 [Source:HGNC Symbol;Acc:HGNC:13265]
DUSP4	dual specificity phosphatase 4 [Source:HGNC Symbol;Acc:HGNC:3070]
UPK3B	uroplakin 3B [Source:HGNC Symbol;Acc:HGNC:21444]
FAM219B	family with sequence similarity 219 member B [Source:HGNC Symbol;Acc:HGNC:24695]
DECR2	2,4-dienoyl-CoA reductase 2 [Source:HGNC Symbol;Acc:HGNC:2754]
AHNAK	AHNAK nucleoprotein [Source:HGNC Symbol;Acc:HGNC:347]
NEK3	NIMA related kinase 3 [Source:HGNC Symbol;Acc:HGNC:7746]
DPP10	dipeptidyl peptidase like 10 [Source:HGNC Symbol;Acc:HGNC:20823]
BDKRB2	bradykinin receptor B2 [Source:HGNC Symbol;Acc:HGNC:1030]
CPSF1	cleavage and polyadenylation specific factor 1 [Source:HGNC Symbol;Acc:HGNC:2324]
HMSD	histocompatibility minor serpin domain containing [Source:HGNC Symbol;Acc:HGNC:23037]
MACF1	microtubule actin crosslinking factor 1 [Source:HGNC Symbol;Acc:HGNC:13664]
CDA	cytidine deaminase [Source:HGNC Symbol;Acc:HGNC:1712]
CCDC63	coiled-coil domain containing 63 [Source:HGNC Symbol;Acc:HGNC:26669]
TLN1	talin 1 [Source:HGNC Symbol;Acc:HGNC:11845]
FTCD	formimidoyltransferase cyclodeaminase [Source:HGNC Symbol;Acc:HGNC:3974]
ST8SIA2	ST8 alpha-N-acetyl-neuraminide alpha-2,8-sialyltransferase 2 [Source:HGNC Symbol;Acc:HGNC:10870]
CAT	catalase [Source:HGNC Symbol;Acc:HGNC:1516]
HSF4	heat shock transcription factor 4 [Source:HGNC Symbol;Acc:HGNC:5227]
NBPF12	NBPF member 12 [Source:HGNC Symbol;Acc:HGNC:24297]
SPTBN1	spectrin beta, non-erythrocytic 1 [Source:HGNC Symbol;Acc:HGNC:11275]
PRKCD	protein kinase C delta [Source:HGNC Symbol;Acc:HGNC:9399]
SLC1A7	solute carrier family 1 member 7 [Source:HGNC Symbol;Acc:HGNC:10945]
CALB2	calbindin 2 [Source:HGNC Symbol;Acc:HGNC:1435]
CLEC7A	C-type lectin domain containing 7A [Source:HGNC Symbol;Acc:HGNC:14558]
FLG	filaggrin [Source:HGNC Symbol;Acc:HGNC:3748]
RHOT2	ras homolog family member T2 [Source:HGNC Symbol;Acc:HGNC:21169]
FLNC	filamin C [Source:HGNC Symbol;Acc:HGNC:3756]
RASA3	RAS p21 protein activator 3 [Source:HGNC Symbol;Acc:HGNC:20331]
LOXL2	lysyl oxidase like 2 [Source:HGNC Symbol;Acc:HGNC:6666]
CBSL	cystathionine beta-synthase like [Source:HGNC Symbol;Acc:HGNC:51829]
PFDN5	prefoldin subunit 5 [Source:HGNC Symbol;Acc:HGNC:8869]
AGL	amylo-alpha-1, 6-glucosidase, 4-alpha-glucanotransferase [Source:HGNC Symbol;Acc:HGNC:321]
RMND5B	required for meiotic nuclear division 5 homolog B [Source:HGNC Symbol;Acc:HGNC:26181]
GLDN	gliomedin [Source:HGNC Symbol;Acc:HGNC:29514]
EPDR1	ependymin related 1 [Source:HGNC Symbol;Acc:HGNC:17572]
MGAT4C	MGAT4 family member C [Source:HGNC Symbol;Acc:HGNC:30871]
CD164L2	CD164 molecule like 2 [Source:HGNC Symbol;Acc:HGNC:32043]
RHBG	Rh family B glycoprotein (gene/pseudogene) [Source:HGNC Symbol;Acc:HGNC:14572]
FLNB	filamin B [Source:HGNC Symbol;Acc:HGNC:3755]
SEC62	SEC62 homolog, preprotein translocation factor [Source:HGNC Symbol;Acc:HGNC:11846]
RHD	Rh blood group D antigen [Source:HGNC Symbol;Acc:HGNC:10009]
ATP8B3	ATPase phospholipid transporting 8B3 [Source:HGNC Symbol;Acc:HGNC:13535]
NDUFB5	NADH:ubiquinone oxidoreductase subunit B5 [Source:HGNC Symbol;Acc:HGNC:7700]
CGREF1	cell growth regulator with EF-hand domain 1 [Source:HGNC Symbol;Acc:HGNC:16962]
MAP1B	microtubule associated protein 1B [Source:HGNC Symbol;Acc:HGNC:6836]
UBE2I	ubiquitin conjugating enzyme E2 I [Source:HGNC Symbol;Acc:HGNC:12485]
MAP3K8	mitogen-activated protein kinase kinase kinase 8 [Source:HGNC Symbol;Acc:HGNC:6860]
GLT1D1	glycosyltransferase 1 domain containing 1 [Source:HGNC Symbol;Acc:HGNC:26483]
GSTM5	glutathione S-transferase mu 5 [Source:HGNC Symbol;Acc:HGNC:4637]
PPP1R32	protein phosphatase 1 regulatory subunit 32 [Source:HGNC Symbol;Acc:HGNC:28869]
MYH10	myosin heavy chain 10 [Source:HGNC Symbol;Acc:HGNC:7568]
HIVEP3	HIVEP zinc finger 3 [Source:HGNC Symbol;Acc:HGNC:13561]
CES1	carboxylesterase 1 [Source:HGNC Symbol;Acc:HGNC:1863]
PTGS1	prostaglandin-endoperoxide synthase 1 [Source:HGNC Symbol;Acc:HGNC:9604]
HMGN3	high mobility group nucleosomal binding domain 3 [Source:HGNC Symbol;Acc:HGNC:12312]
ATG16L2	autophagy related 16 like 2 [Source:HGNC Symbol;Acc:HGNC:25464]
FASN	fatty acid synthase [Source:HGNC Symbol;Acc:HGNC:3594]
RPH3AL	rabphilin 3A like (without C2 domains) [Source:HGNC Symbol;Acc:HGNC:10296]
C1orf61	chromosome 1 open reading frame 61 [Source:HGNC Symbol;Acc:HGNC:30780]
NSMCE2	NSE2 (MMS21) homolog, SMC5-SMC6 complex SUMO ligase [Source:HGNC Symbol;Acc:HGNC:26513]
UQCRC2	ubiquinol-cytochrome c reductase core protein 2 [Source:HGNC Symbol;Acc:HGNC:12586]
HUWE1	HECT, UBA and WWE domain containing E3 ubiquitin protein ligase 1 [Source:HGNC Symbol;Acc:HGNC:30892]
TOR1AIP1	torsin 1A interacting protein 1 [Source:HGNC Symbol;Acc:HGNC:29456]
CD40	CD40 molecule [Source:HGNC Symbol;Acc:HGNC:11919]
TNFRSF10A	TNF receptor superfamily member 10a [Source:HGNC Symbol;Acc:HGNC:11904]
ABHD12B	abhydrolase domain containing 12B [Source:HGNC Symbol;Acc:HGNC:19837]
MAZ	MYC associated zinc finger protein [Source:HGNC Symbol;Acc:HGNC:6914]
TP53I13	tumor protein p53 inducible protein 13 [Source:HGNC Symbol;Acc:HGNC:25102]
HPCAL1	hippocalcin like 1 [Source:HGNC Symbol;Acc:HGNC:5145]
LYPD6B	LY6/PLAUR domain containing 6B [Source:HGNC Symbol;Acc:HGNC:27018]
RERE	arginine-glutamic acid dipeptide repeats [Source:HGNC Symbol;Acc:HGNC:9965]
DST	dystonin [Source:HGNC Symbol;Acc:HGNC:1090]
C2CD2L	C2CD2 like [Source:HGNC Symbol;Acc:HGNC:29000]
LSP1	lymphocyte specific protein 1 [Source:HGNC Symbol;Acc:HGNC:6707]
PRSS16	serine protease 16 [Source:HGNC Symbol;Acc:HGNC:9480]
VIM	vimentin [Source:HGNC Symbol;Acc:HGNC:12692]
KCNH8	potassium voltage-gated channel subfamily H member 8 [Source:HGNC Symbol;Acc:HGNC:18864]
DAPK2	death associated protein kinase 2 [Source:HGNC Symbol;Acc:HGNC:2675]
TMEM119	transmembrane protein 119 [Source:HGNC Symbol;Acc:HGNC:27884]
FGF1	fibroblast growth factor 1 [Source:HGNC Symbol;Acc:HGNC:3665]
LMX1A	LIM homeobox transcription factor 1 alpha [Source:HGNC Symbol;Acc:HGNC:6653]
GDPD5	glycerophosphodiester phosphodiesterase domain containing 5 [Source:HGNC Symbol;Acc:HGNC:28804]
RTCA	RNA 3'-terminal phosphate cyclase [Source:HGNC Symbol;Acc:HGNC:17981]
NUMA1	nuclear mitotic apparatus protein 1 [Source:HGNC Symbol;Acc:HGNC:8059]
ARRDC1	arrestin domain containing 1 [Source:HGNC Symbol;Acc:HGNC:28633]
PCED1B	PC-esterase domain containing 1B [Source:HGNC Symbol;Acc:HGNC:28255]
D2HGDH	D-2-hydroxyglutarate dehydrogenase [Source:HGNC Symbol;Acc:HGNC:28358]
ACTN4	actinin alpha 4 [Source:HGNC Symbol;Acc:HGNC:166]
EBP	EBP cholestenol delta-isomerase [Source:HGNC Symbol;Acc:HGNC:3133]
FBP2	fructose-bisphosphatase 2 [Source:HGNC Symbol;Acc:HGNC:3607]
CCDC71L	coiled-coil domain containing 71 like [Source:HGNC Symbol;Acc:HGNC:26685]
SCARB1	scavenger receptor class B member 1 [Source:HGNC Symbol;Acc:HGNC:1664]
NUDT4	nudix hydrolase 4 [Source:HGNC Symbol;Acc:HGNC:8051]
TUBB4B	tubulin beta 4B class IVb [Source:HGNC Symbol;Acc:HGNC:20771]
DDHD1	DDHD domain containing 1 [Source:HGNC Symbol;Acc:HGNC:19714]
HPD	4-hydroxyphenylpyruvate dioxygenase [Source:HGNC Symbol;Acc:HGNC:5147]
FADS1	fatty acid desaturase 1 [Source:HGNC Symbol;Acc:HGNC:3574]
HEYL	hes related family bHLH transcription factor with YRPW motif like [Source:HGNC Symbol;Acc:HGNC:4882]
HSP90AA1	heat shock protein 90 alpha family class A member 1 [Source:HGNC Symbol;Acc:HGNC:5253]
ODF2	outer dense fiber of sperm tails 2 [Source:HGNC Symbol;Acc:HGNC:8114]
EPHB6	EPH receptor B6 [Source:HGNC Symbol;Acc:HGNC:3396]
AMHR2	anti-Mullerian hormone receptor type 2 [Source:HGNC Symbol;Acc:HGNC:465]
PIGA	phosphatidylinositol glycan anchor biosynthesis class A [Source:HGNC Symbol;Acc:HGNC:8957]
TUBB	tubulin beta class I [Source:HGNC Symbol;Acc:HGNC:20778]
COMMD6	COMM domain containing 6 [Source:HGNC Symbol;Acc:HGNC:24015]
RAB31	RAB31, member RAS oncogene family [Source:HGNC Symbol;Acc:HGNC:9771]
STXBP5L	syntaxin binding protein 5 like [Source:HGNC Symbol;Acc:HGNC:30757]
CAVIN3 (PRKCDBP)	caveolae associated protein 3 [Source:HGNC Symbol;Acc:HGNC:9400]
ACY1	aminoacylase 1 [Source:HGNC Symbol;Acc:HGNC:177]
UBR4	ubiquitin protein ligase E3 component n-recognin 4 [Source:HGNC Symbol;Acc:HGNC:30313]
LCN12	lipocalin 12 [Source:HGNC Symbol;Acc:HGNC:28733]
PAX8	paired box 8 [Source:HGNC Symbol;Acc:HGNC:8622]
GREM1	gremlin 1, DAN family BMP antagonist [Source:HGNC Symbol;Acc:HGNC:2001]
IER3	immediate early response 3 [Source:HGNC Symbol;Acc:HGNC:5392]
RPRM	reprimo, TP53 dependent G2 arrest mediator homolog [Source:HGNC Symbol;Acc:HGNC:24201]
NUBP2	nucleotide binding protein 2 [Source:HGNC Symbol;Acc:HGNC:8042]
GCN1 (GCN1L1)	GCN1 activator of EIF2AK4 [Source:HGNC Symbol;Acc:HGNC:4199]
MAN2C1	mannosidase alpha class 2C member 1 [Source:HGNC Symbol;Acc:HGNC:6827]
GALNT10	polypeptide N-acetylgalactosaminyltransferase 10 [Source:HGNC Symbol;Acc:HGNC:19873]
TFAP2C	transcription factor AP-2 gamma [Source:HGNC Symbol;Acc:HGNC:11744]
EIF4G2	eukaryotic translation initiation factor 4 gamma 2 [Source:HGNC Symbol;Acc:HGNC:3297]
DDT	D-dopachrome tautomerase [Source:HGNC Symbol;Acc:HGNC:2732]
HSPD1	heat shock protein family D (Hsp60) member 1 [Source:HGNC Symbol;Acc:HGNC:5261]
EBF3	EBF transcription factor 3 [Source:HGNC Symbol;Acc:HGNC:19087]
LGALS9	galectin 9 [Source:HGNC Symbol;Acc:HGNC:6570]
DKK3	dickkopf WNT signaling pathway inhibitor 3 [Source:HGNC Symbol;Acc:HGNC:2893]
STON1-GTF2A1L	STON1-GTF2A1L readthrough [Source:HGNC Symbol;Acc:HGNC:30651]
SLC39A13	solute carrier family 39 member 13 [Source:HGNC Symbol;Acc:HGNC:20859]
GAPDH	glyceraldehyde-3-phosphate dehydrogenase [Source:HGNC Symbol;Acc:HGNC:4141]
ITIH4	inter-alpha-trypsin inhibitor heavy chain 4 [Source:HGNC Symbol;Acc:HGNC:6169]
FMN1	formin 1 [Source:HGNC Symbol;Acc:HGNC:3768]
VTI1A	vesicle transport through interaction with t-SNAREs 1A [Source:HGNC Symbol;Acc:HGNC:17792]
TUBB2B	tubulin beta 2B class IIb [Source:HGNC Symbol;Acc:HGNC:30829]
INTS8	integrator complex subunit 8 [Source:HGNC Symbol;Acc:HGNC:26048]
CDKN1A	cyclin dependent kinase inhibitor 1A [Source:HGNC Symbol;Acc:HGNC:1784]
CPLANE2 (RSG1)	ciliogenesis and planar polarity effector 2 [Source:HGNC Symbol;Acc:HGNC:28127]
IQCE	IQ motif containing E [Source:HGNC Symbol;Acc:HGNC:29171]
TUBB2A	tubulin beta 2A class IIa [Source:HGNC Symbol;Acc:HGNC:12412]
PFKM	phosphofructokinase, muscle [Source:HGNC Symbol;Acc:HGNC:8877]
KHDRBS2	KH RNA binding domain containing, signal transduction associated 2 [Source:HGNC Symbol;Acc:HGNC:18114]
PRXL2A (FAM213A)	peroxiredoxin like 2A [Source:HGNC Symbol;Acc:HGNC:28651]
RIPOR3 (FAM65C)	RIPOR family member 3 [Source:HGNC Symbol;Acc:HGNC:16168]
BNC1	basonuclin 1 [Source:HGNC Symbol;Acc:HGNC:1081]
RAP1B	RAP1B, member of RAS oncogene family [Source:HGNC Symbol;Acc:HGNC:9857]
IQGAP1	IQ motif containing GTPase activating protein 1 [Source:HGNC Symbol;Acc:HGNC:6110]
SET	SET nuclear proto-oncogene [Source:HGNC Symbol;Acc:HGNC:10760]
TTC12	tetratricopeptide repeat domain 12 [Source:HGNC Symbol;Acc:HGNC:23700]
MMAB	metabolism of cobalamin associated B [Source:HGNC Symbol;Acc:HGNC:19331]
STOX2	storkhead box 2 [Source:HGNC Symbol;Acc:HGNC:25450]
ANKDD1A	ankyrin repeat and death domain containing 1A [Source:HGNC Symbol;Acc:HGNC:28002]
CTSK	cathepsin K [Source:HGNC Symbol;Acc:HGNC:2536]
P2RX4	purinergic receptor P2X 4 [Source:HGNC Symbol;Acc:HGNC:8535]
ADGRD2	adhesion G protein-coupled receptor D2 [Source:HGNC Symbol;Acc:HGNC:18651]
DRC1	dynein regulatory complex subunit 1 [Source:HGNC Symbol;Acc:HGNC:24245]
ARMC10	armadillo repeat containing 10 [Source:HGNC Symbol;Acc:HGNC:21706]
RUNX1T1	RUNX1 partner transcriptional co-repressor 1 [Source:HGNC Symbol;Acc:HGNC:1535]
ENO1	enolase 1 [Source:HGNC Symbol;Acc:HGNC:3350]
CEP20 (FOPNL)	centrosomal protein 20 [Source:HGNC Symbol;Acc:HGNC:26435]
BTN3A2	butyrophilin subfamily 3 member A2 [Source:HGNC Symbol;Acc:HGNC:1139]
ITGB5	integrin subunit beta 5 [Source:HGNC Symbol;Acc:HGNC:6160]
TUBB4A	tubulin beta 4A class IVa [Source:HGNC Symbol;Acc:HGNC:20774]
KANK4	KN motif and ankyrin repeat domains 4 [Source:HGNC Symbol;Acc:HGNC:27263]
LCN2	lipocalin 2 [Source:HGNC Symbol;Acc:HGNC:6526]
USP43	ubiquitin specific peptidase 43 [Source:HGNC Symbol;Acc:HGNC:20072]
SMARCB1	SWI/SNF related, matrix associated, actin dependent regulator of chromatin, subfamily b, member 1 [Source:HGNC Symbol;Acc:HGNC:11103]
ULK4	unc-51 like kinase 4 [Source:HGNC Symbol;Acc:HGNC:15784]
NOTCH3	notch receptor 3 [Source:HGNC Symbol;Acc:HGNC:7883]
ELOVL6	ELOVL fatty acid elongase 6 [Source:HGNC Symbol;Acc:HGNC:15829]
EFHB	EF-hand domain family member B [Source:HGNC Symbol;Acc:HGNC:26330]
NUBP1	nucleotide binding protein 1 [Source:HGNC Symbol;Acc:HGNC:8041]
THBS3	thrombospondin 3 [Source:HGNC Symbol;Acc:HGNC:11787]
PKM	pyruvate kinase M1/2 [Source:HGNC Symbol;Acc:HGNC:9021]
ADGRG2	adhesion G protein-coupled receptor G2 [Source:HGNC Symbol;Acc:HGNC:4516]
FGGY	FGGY carbohydrate kinase domain containing [Source:HGNC Symbol;Acc:HGNC:25610]
CACNA1H	calcium voltage-gated channel subunit alpha1 H [Source:HGNC Symbol;Acc:HGNC:1395]
AKR1A1	aldo-keto reductase family 1 member A1 [Source:HGNC Symbol;Acc:HGNC:380]
SETD4	SET domain containing 4 [Source:HGNC Symbol;Acc:HGNC:1258]
UBA1	ubiquitin like modifier activating enzyme 1 [Source:HGNC Symbol;Acc:HGNC:12469]
GAP43	growth associated protein 43 [Source:HGNC Symbol;Acc:HGNC:4140]
SSTR1	somatostatin receptor 1 [Source:HGNC Symbol;Acc:HGNC:11330]
DMKN	dermokine [Source:HGNC Symbol;Acc:HGNC:25063]
PEAK1	pseudopodium enriched atypical kinase 1 [Source:HGNC Symbol;Acc:HGNC:29431]
LRPPRC	leucine rich pentatricopeptide repeat containing [Source:HGNC Symbol;Acc:HGNC:15714]
KIAA0040	KIAA0040 [Source:HGNC Symbol;Acc:HGNC:28950]
NENF	neudesin neurotrophic factor [Source:HGNC Symbol;Acc:HGNC:30384]
HSPB3	heat shock protein family B (small) member 3 [Source:HGNC Symbol;Acc:HGNC:5248]
GNB1	G protein subunit beta 1 [Source:HGNC Symbol;Acc:HGNC:4396]
HARS2	histidyl-tRNA synthetase 2, mitochondrial [Source:HGNC Symbol;Acc:HGNC:4817]
HSP90AB1	heat shock protein 90 alpha family class B member 1 [Source:HGNC Symbol;Acc:HGNC:5258]
CCDC125	coiled-coil domain containing 125 [Source:HGNC Symbol;Acc:HGNC:28924]
TSC22D3	TSC22 domain family member 3 [Source:HGNC Symbol;Acc:HGNC:3051]
SCG5	secretogranin V [Source:HGNC Symbol;Acc:HGNC:10816]
SORBS2	sorbin and SH3 domain containing 2 [Source:HGNC Symbol;Acc:HGNC:24098]
KASH5 (CCDC155)	KASH domain containing 5 [Source:HGNC Symbol;Acc:HGNC:26520]
PHB2	prohibitin 2 [Source:HGNC Symbol;Acc:HGNC:30306]
LRP1	LDL receptor related protein 1 [Source:HGNC Symbol;Acc:HGNC:6692]
MIOS	meiosis regulator for oocyte development [Source:HGNC Symbol;Acc:HGNC:21905]
DRAXIN	dorsal inhibitory axon guidance protein [Source:HGNC Symbol;Acc:HGNC:25054]
KAZALD1	Kazal type serine peptidase inhibitor domain 1 [Source:HGNC Symbol;Acc:HGNC:25460]
FLG2	filaggrin family member 2 [Source:HGNC Symbol;Acc:HGNC:33276]
PLVAP	plasmalemma vesicle associated protein [Source:HGNC Symbol;Acc:HGNC:13635]
MTA1	metastasis associated 1 [Source:HGNC Symbol;Acc:HGNC:7410]
TTC23	tetratricopeptide repeat domain 23 [Source:HGNC Symbol;Acc:HGNC:25730]
TLN2	talin 2 [Source:HGNC Symbol;Acc:HGNC:15447]
TSPAN11	tetraspanin 11 [Source:HGNC Symbol;Acc:HGNC:30795]
DUSP23	dual specificity phosphatase 23 [Source:HGNC Symbol;Acc:HGNC:21480]
GPR78	G protein-coupled receptor 78 [Source:HGNC Symbol;Acc:HGNC:4528]
GRB14	growth factor receptor bound protein 14 [Source:HGNC Symbol;Acc:HGNC:4565]
RAB1A	RAB1A, member RAS oncogene family [Source:HGNC Symbol;Acc:HGNC:9758]
EEF2	eukaryotic translation elongation factor 2 [Source:HGNC Symbol;Acc:HGNC:3214]
FLACC1 (ALS2CR12)	flagellum associated containing coiled-coil domains 1 [Source:HGNC Symbol;Acc:HGNC:14439]
PLA2G5	phospholipase A2 group V [Source:HGNC Symbol;Acc:HGNC:9038]
MEIS1	Meis homeobox 1 [Source:HGNC Symbol;Acc:HGNC:7000]
IRX1	iroquois homeobox 1 [Source:HGNC Symbol;Acc:HGNC:14358]
KLC1	kinesin light chain 1 [Source:HGNC Symbol;Acc:HGNC:6387]
UBE2J2	ubiquitin conjugating enzyme E2 J2 [Source:HGNC Symbol;Acc:HGNC:19268]
TKT	transketolase [Source:HGNC Symbol;Acc:HGNC:11834]
DMTN	dematin actin binding protein [Source:HGNC Symbol;Acc:HGNC:3382]
TSGA10IP	testis specific 10 interacting protein [Source:HGNC Symbol;Acc:HGNC:26555]
FBN2	fibrillin 2 [Source:HGNC Symbol;Acc:HGNC:3604]
MSX1	msh homeobox 1 [Source:HGNC Symbol;Acc:HGNC:7391]
PDLIM5	PDZ and LIM domain 5 [Source:HGNC Symbol;Acc:HGNC:17468]
ACTN1	actinin alpha 1 [Source:HGNC Symbol;Acc:HGNC:163]
AZIN2	antizyme inhibitor 2 [Source:HGNC Symbol;Acc:HGNC:29957]
RASEF	RAS and EF-hand domain containing [Source:HGNC Symbol;Acc:HGNC:26464]
SERF1A	small EDRK-rich factor 1A [Source:HGNC Symbol;Acc:HGNC:10755]
FRMPD2	FERM and PDZ domain containing 2 [Source:HGNC Symbol;Acc:HGNC:28572]
TP53I3	tumor protein p53 inducible protein 3 [Source:HGNC Symbol;Acc:HGNC:19373]
APBB1	amyloid beta precursor protein binding family B member 1 [Source:HGNC Symbol;Acc:HGNC:581]
HSPA8	heat shock protein family A (Hsp70) member 8 [Source:HGNC Symbol;Acc:HGNC:5241]
GPR176	G protein-coupled receptor 176 [Source:HGNC Symbol;Acc:HGNC:32370]
LEFTY1	left-right determination factor 1 [Source:HGNC Symbol;Acc:HGNC:6552]
GPR108	G protein-coupled receptor 108 [Source:HGNC Symbol;Acc:HGNC:17829]
RAD52	RAD52 homolog, DNA repair protein [Source:HGNC Symbol;Acc:HGNC:9824]
VCP	valosin containing protein [Source:HGNC Symbol;Acc:HGNC:12666]
ASAH2B	N-acylsphingosine amidohydrolase 2B [Source:HGNC Symbol;Acc:HGNC:23456]
PI16	peptidase inhibitor 16 [Source:HGNC Symbol;Acc:HGNC:21245]
NTNG2	netrin G2 [Source:HGNC Symbol;Acc:HGNC:14288]
PRAM1	PML-RARA regulated adaptor molecule 1 [Source:HGNC Symbol;Acc:HGNC:30091]
SCN4B	sodium voltage-gated channel beta subunit 4 [Source:HGNC Symbol;Acc:HGNC:10592]
NCK2	NCK adaptor protein 2 [Source:HGNC Symbol;Acc:HGNC:7665]
ENOSF1	enolase superfamily member 1 [Source:HGNC Symbol;Acc:HGNC:30365]
SPTBN2	spectrin beta, non-erythrocytic 2 [Source:HGNC Symbol;Acc:HGNC:11276]
ZGRF1	zinc finger GRF-type containing 1 [Source:HGNC Symbol;Acc:HGNC:25654]
NSMCE1	NSE1 homolog, SMC5-SMC6 complex component [Source:HGNC Symbol;Acc:HGNC:29897]
SERINC2	serine incorporator 2 [Source:HGNC Symbol;Acc:HGNC:23231]
ZNF208	zinc finger protein 208 [Source:HGNC Symbol;Acc:HGNC:12999]
CHID1	chitinase domain containing 1 [Source:HGNC Symbol;Acc:HGNC:28474]
CENPT	centromere protein T [Source:HGNC Symbol;Acc:HGNC:25787]
PYGB	glycogen phosphorylase B [Source:HGNC Symbol;Acc:HGNC:9723]
CCDC169	coiled-coil domain containing 169 [Source:HGNC Symbol;Acc:HGNC:34361]
DDX18	DEAD-box helicase 18 [Source:HGNC Symbol;Acc:HGNC:2741]
SCD	stearoyl-CoA desaturase [Source:HGNC Symbol;Acc:HGNC:10571]
U2AF1L4	U2 small nuclear RNA auxiliary factor 1 like 4 [Source:HGNC Symbol;Acc:HGNC:23020]
ATP5F1B (ATP5B)	ATP synthase F1 subunit beta [Source:HGNC Symbol;Acc:HGNC:830]
SMCO4	single-pass membrane protein with coiled-coil domains 4 [Source:HGNC Symbol;Acc:HGNC:24810]
GTF2H2	general transcription factor IIH subunit 2 [Source:HGNC Symbol;Acc:HGNC:4656]
GRHPR	glyoxylate and hydroxypyruvate reductase [Source:HGNC Symbol;Acc:HGNC:4570]
AIFM2	apoptosis inducing factor mitochondria associated 2 [Source:HGNC Symbol;Acc:HGNC:21411]
SERF2	small EDRK-rich factor 2 [Source:HGNC Symbol;Acc:HGNC:10757]
PLAC9	placenta associated 9 [Source:HGNC Symbol;Acc:HGNC:19255]
GTF2E1	general transcription factor IIE subunit 1 [Source:HGNC Symbol;Acc:HGNC:4650]
SPRR2F	small proline rich protein 2F [Source:HGNC Symbol;Acc:HGNC:11266]
KIF22	kinesin family member 22 [Source:HGNC Symbol;Acc:HGNC:6391]
VCL	vinculin [Source:HGNC Symbol;Acc:HGNC:12665]
TMEM191C	transmembrane protein 191C [Source:HGNC Symbol;Acc:HGNC:33601]
AKR1C3	aldo-keto reductase family 1 member C3 [Source:HGNC Symbol;Acc:HGNC:386]
IL15	interleukin 15 [Source:HGNC Symbol;Acc:HGNC:5977]
CPA1	carboxypeptidase A1 [Source:HGNC Symbol;Acc:HGNC:2296]
SIX5	SIX homeobox 5 [Source:HGNC Symbol;Acc:HGNC:10891]
DTX2	deltex E3 ubiquitin ligase 2 [Source:HGNC Symbol;Acc:HGNC:15973]
UTRN	utrophin [Source:HGNC Symbol;Acc:HGNC:12635]
PIGO	phosphatidylinositol glycan anchor biosynthesis class O [Source:HGNC Symbol;Acc:HGNC:23215]
CABP7	calcium binding protein 7 [Source:HGNC Symbol;Acc:HGNC:20834]
ATP10D	ATPase phospholipid transporting 10D (putative) [Source:HGNC Symbol;Acc:HGNC:13549]
KLHDC7A	kelch domain containing 7A [Source:HGNC Symbol;Acc:HGNC:26791]
ANKRD30B	ankyrin repeat domain 30B [Source:HGNC Symbol;Acc:HGNC:24165]
RTN4	reticulon 4 [Source:HGNC Symbol;Acc:HGNC:14085]
PDE6H	phosphodiesterase 6H [Source:HGNC Symbol;Acc:HGNC:8790]
LPAR6	lysophosphatidic acid receptor 6 [Source:HGNC Symbol;Acc:HGNC:15520]
PRMT5	protein arginine methyltransferase 5 [Source:HGNC Symbol;Acc:HGNC:10894]
ARPC1B	actin related protein 2/3 complex subunit 1B [Source:HGNC Symbol;Acc:HGNC:704]
ZNF808	zinc finger protein 808 [Source:HGNC Symbol;Acc:HGNC:33230]
TSPAN33	tetraspanin 33 [Source:HGNC Symbol;Acc:HGNC:28743]
ETHE1	ETHE1 persulfide dioxygenase [Source:HGNC Symbol;Acc:HGNC:23287]
INTS6L	integrator complex subunit 6 like [Source:HGNC Symbol;Acc:HGNC:27334]
CKB	creatine kinase B [Source:HGNC Symbol;Acc:HGNC:1991]
SLC25A3	solute carrier family 25 member 3 [Source:HGNC Symbol;Acc:HGNC:10989]
PIPOX	pipecolic acid and sarcosine oxidase [Source:HGNC Symbol;Acc:HGNC:17804]
SERPINI1	serpin family I member 1 [Source:HGNC Symbol;Acc:HGNC:8943]
HRNR	hornerin [Source:HGNC Symbol;Acc:HGNC:20846]
SNED1	sushi, nidogen and EGF like domains 1 [Source:HGNC Symbol;Acc:HGNC:24696]
LRRC23	leucine rich repeat containing 23 [Source:HGNC Symbol;Acc:HGNC:19138]
ATP5MC1 (ATP5G1)	ATP synthase membrane subunit c locus 1 [Source:HGNC Symbol;Acc:HGNC:841]
EPPK1	epiplakin 1 [Source:HGNC Symbol;Acc:HGNC:15577]
C5orf38	chromosome 5 open reading frame 38 [Source:HGNC Symbol;Acc:HGNC:24226]
EMILIN3	elastin microfibril interfacer 3 [Source:HGNC Symbol;Acc:HGNC:16123]
KCTD12	potassium channel tetramerization domain containing 12 [Source:HGNC Symbol;Acc:HGNC:14678]
CARF	calcium responsive transcription factor [Source:HGNC Symbol;Acc:HGNC:14435]
TCN2	transcobalamin 2 [Source:HGNC Symbol;Acc:HGNC:11653]
BRINP2	BMP/retinoic acid inducible neural specific 2 [Source:HGNC Symbol;Acc:HGNC:13746]
TRIM14	tripartite motif containing 14 [Source:HGNC Symbol;Acc:HGNC:16283]
PLA1A	phospholipase A1 member A [Source:HGNC Symbol;Acc:HGNC:17661]
STARD10	StAR related lipid transfer domain containing 10 [Source:HGNC Symbol;Acc:HGNC:10666]
XRCC5	X-ray repair cross complementing 5 [Source:HGNC Symbol;Acc:HGNC:12833]
GAS8	growth arrest specific 8 [Source:HGNC Symbol;Acc:HGNC:4166]
SMTNL2	smoothelin like 2 [Source:HGNC Symbol;Acc:HGNC:24764]
INO80E	INO80 complex subunit E [Source:HGNC Symbol;Acc:HGNC:26905]
HSPA1A	heat shock protein family A (Hsp70) member 1A [Source:HGNC Symbol;Acc:HGNC:5232]
KLF7	Kruppel like factor 7 [Source:HGNC Symbol;Acc:HGNC:6350]
SAT2	spermidine/spermine N1-acetyltransferase family member 2 [Source:HGNC Symbol;Acc:HGNC:23160]
MYH14	myosin heavy chain 14 [Source:HGNC Symbol;Acc:HGNC:23212]
ATP1A1	ATPase Na+/K+ transporting subunit alpha 1 [Source:HGNC Symbol;Acc:HGNC:799]
CHN1	chimerin 1 [Source:HGNC Symbol;Acc:HGNC:1943]
AKR1C2	aldo-keto reductase family 1 member C2 [Source:HGNC Symbol;Acc:HGNC:385]
NAB2	NGFI-A binding protein 2 [Source:HGNC Symbol;Acc:HGNC:7627]
HSPA5	heat shock protein family A (Hsp70) member 5 [Source:HGNC Symbol;Acc:HGNC:5238]
GBGT1	globoside alpha-1,3-N-acetylgalactosaminyltransferase 1 (FORS blood group) [Source:HGNC Symbol;Acc:HGNC:20460]
TMEM154	transmembrane protein 154 [Source:HGNC Symbol;Acc:HGNC:26489]
TMEM241	transmembrane protein 241 [Source:HGNC Symbol;Acc:HGNC:31723]
GYPA	glycophorin A (MNS blood group) [Source:HGNC Symbol;Acc:HGNC:4702]
ACADVL	acyl-CoA dehydrogenase very long chain [Source:HGNC Symbol;Acc:HGNC:92]
CARMIL3	capping protein regulator and myosin 1 linker 3 [Source:HGNC Symbol;Acc:HGNC:20272]
EPAS1	endothelial PAS domain protein 1 [Source:HGNC Symbol;Acc:HGNC:3374]
THBD	thrombomodulin [Source:HGNC Symbol;Acc:HGNC:11784]
GSDMB	gasdermin B [Source:HGNC Symbol;Acc:HGNC:23690]
ZNF180	zinc finger protein 180 [Source:HGNC Symbol;Acc:HGNC:12970]
PTPN22	protein tyrosine phosphatase non-receptor type 22 [Source:HGNC Symbol;Acc:HGNC:9652]
TBX22	T-box transcription factor 22 [Source:HGNC Symbol;Acc:HGNC:11600]
TSPAN10	tetraspanin 10 [Source:HGNC Symbol;Acc:HGNC:29942]
ADCYAP1R1	ADCYAP receptor type I [Source:HGNC Symbol;Acc:HGNC:242]
TUBA1C	tubulin alpha 1c [Source:HGNC Symbol;Acc:HGNC:20768]
OPTN	optineurin [Source:HGNC Symbol;Acc:HGNC:17142]
SPTLC3	serine palmitoyltransferase long chain base subunit 3 [Source:HGNC Symbol;Acc:HGNC:16253]
CCDC152	coiled-coil domain containing 152 [Source:HGNC Symbol;Acc:HGNC:34438]
LHX3	LIM homeobox 3 [Source:HGNC Symbol;Acc:HGNC:6595]
OS9	OS9 endoplasmic reticulum lectin [Source:HGNC Symbol;Acc:HGNC:16994]
CNOT2	CCR4-NOT transcription complex subunit 2 [Source:HGNC Symbol;Acc:HGNC:7878]
RRBP1	ribosome binding protein 1 [Source:HGNC Symbol;Acc:HGNC:10448]
PHF7	PHD finger protein 7 [Source:HGNC Symbol;Acc:HGNC:18458]
JUNB	JunB proto-oncogene, AP-1 transcription factor subunit [Source:HGNC Symbol;Acc:HGNC:6205]
ENTPD2	ectonucleoside triphosphate diphosphohydrolase 2 [Source:HGNC Symbol;Acc:HGNC:3364]
FAM50B	family with sequence similarity 50 member B [Source:HGNC Symbol;Acc:HGNC:18789]
PSMF1	proteasome inhibitor subunit 1 [Source:HGNC Symbol;Acc:HGNC:9571]
RABL2A	RAB, member of RAS oncogene family like 2A [Source:HGNC Symbol;Acc:HGNC:9799]
PYGL	glycogen phosphorylase L [Source:HGNC Symbol;Acc:HGNC:9725]
NTNG1	netrin G1 [Source:HGNC Symbol;Acc:HGNC:23319]
RASA4	RAS p21 protein activator 4 [Source:HGNC Symbol;Acc:HGNC:23181]
VEGFA	vascular endothelial growth factor A [Source:HGNC Symbol;Acc:HGNC:12680]
KTN1	kinectin 1 [Source:HGNC Symbol;Acc:HGNC:6467]
MMP1	matrix metallopeptidase 1 [Source:HGNC Symbol;Acc:HGNC:7155]
PHC1	polyhomeotic homolog 1 [Source:HGNC Symbol;Acc:HGNC:3182]
TCF3	transcription factor 3 [Source:HGNC Symbol;Acc:HGNC:11633]
ZNF419	zinc finger protein 419 [Source:HGNC Symbol;Acc:HGNC:20648]
TUBB3	tubulin beta 3 class III [Source:HGNC Symbol;Acc:HGNC:20772]
TMEM100	transmembrane protein 100 [Source:HGNC Symbol;Acc:HGNC:25607]
GPR87	G protein-coupled receptor 87 [Source:HGNC Symbol;Acc:HGNC:4538]
MMD2	monocyte to macrophage differentiation associated 2 [Source:HGNC Symbol;Acc:HGNC:30133]
AARSD1	alanyl-tRNA synthetase domain containing 1 [Source:HGNC Symbol;Acc:HGNC:28417]
ANO1	anoctamin 1 [Source:HGNC Symbol;Acc:HGNC:21625]
HADHA	hydroxyacyl-CoA dehydrogenase trifunctional multienzyme complex subunit alpha [Source:HGNC Symbol;Acc:HGNC:4801]
ATP8A1	ATPase phospholipid transporting 8A1 [Source:HGNC Symbol;Acc:HGNC:13531]
MUC4	mucin 4, cell surface associated [Source:HGNC Symbol;Acc:HGNC:7514]
TRAPPC6A	trafficking protein particle complex 6A [Source:HGNC Symbol;Acc:HGNC:23069]
PGK1	phosphoglycerate kinase 1 [Source:HGNC Symbol;Acc:HGNC:8896]
LMO7	LIM domain 7 [Source:HGNC Symbol;Acc:HGNC:6646]
KIF13B	kinesin family member 13B [Source:HGNC Symbol;Acc:HGNC:14405]
CAMK1D	calcium/calmodulin dependent protein kinase ID [Source:HGNC Symbol;Acc:HGNC:19341]
TMEM14B	transmembrane protein 14B [Source:HGNC Symbol;Acc:HGNC:21384]
WARS1 (WARS)	tryptophanyl-tRNA synthetase 1 [Source:HGNC Symbol;Acc:HGNC:12729]
CTNNA1	catenin alpha 1 [Source:HGNC Symbol;Acc:HGNC:2509]
MYOM1	myomesin 1 [Source:HGNC Symbol;Acc:HGNC:7613]
HECW1	HECT, C2 and WW domain containing E3 ubiquitin protein ligase 1 [Source:HGNC Symbol;Acc:HGNC:22195]
NPFFR2	neuropeptide FF receptor 2 [Source:HGNC Symbol;Acc:HGNC:4525]
LEFTY2	left-right determination factor 2 [Source:HGNC Symbol;Acc:HGNC:3122]
COPA	COPI coat complex subunit alpha [Source:HGNC Symbol;Acc:HGNC:2230]
METTL8	methyltransferase like 8 [Source:HGNC Symbol;Acc:HGNC:25856]
HMGB1	high mobility group box 1 [Source:HGNC Symbol;Acc:HGNC:4983]
STAT6	signal transducer and activator of transcription 6 [Source:HGNC Symbol;Acc:HGNC:11368]
RETREG2 (FAM134A)	reticulophagy regulator family member 2 [Source:HGNC Symbol;Acc:HGNC:28450]
SLU7	SLU7 homolog, splicing factor [Source:HGNC Symbol;Acc:HGNC:16939]
NES	nestin [Source:HGNC Symbol;Acc:HGNC:7756]
PRDM6	PR/SET domain 6 [Source:HGNC Symbol;Acc:HGNC:9350]
KCTD8	potassium channel tetramerization domain containing 8 [Source:HGNC Symbol;Acc:HGNC:22394]
SMPDL3B	sphingomyelin phosphodiesterase acid like 3B [Source:HGNC Symbol;Acc:HGNC:21416]
MTCL1	microtubule crosslinking factor 1 [Source:HGNC Symbol;Acc:HGNC:29121]
CFAP69	cilia and flagella associated protein 69 [Source:HGNC Symbol;Acc:HGNC:26107]
TUBA4A	tubulin alpha 4a [Source:HGNC Symbol;Acc:HGNC:12407]
TMEM134	transmembrane protein 134 [Source:HGNC Symbol;Acc:HGNC:26142]
LRRTM4	leucine rich repeat transmembrane neuronal 4 [Source:HGNC Symbol;Acc:HGNC:19411]
MGP	matrix Gla protein [Source:HGNC Symbol;Acc:HGNC:7060]
KLHL24	kelch like family member 24 [Source:HGNC Symbol;Acc:HGNC:25947]
AHNAK2	AHNAK nucleoprotein 2 [Source:HGNC Symbol;Acc:HGNC:20125]
ATXN7	ataxin 7 [Source:HGNC Symbol;Acc:HGNC:10560]
RHOC	ras homolog family member C [Source:HGNC Symbol;Acc:HGNC:669]
CAPN11	calpain 11 [Source:HGNC Symbol;Acc:HGNC:1478]
CKAP5	cytoskeleton associated protein 5 [Source:HGNC Symbol;Acc:HGNC:28959]
GSC	goosecoid homeobox [Source:HGNC Symbol;Acc:HGNC:4612]
CCDC58	coiled-coil domain containing 58 [Source:HGNC Symbol;Acc:HGNC:31136]
SLC5A12	solute carrier family 5 member 12 [Source:HGNC Symbol;Acc:HGNC:28750]
TMEM161A	transmembrane protein 161A [Source:HGNC Symbol;Acc:HGNC:26020]
PARP1	poly(ADP-ribose) polymerase 1 [Source:HGNC Symbol;Acc:HGNC:270]
BTBD19	BTB domain containing 19 [Source:HGNC Symbol;Acc:HGNC:27145]
ACSS2	acyl-CoA synthetase short chain family member 2 [Source:HGNC Symbol;Acc:HGNC:15814]
RUBCNL	rubicon like autophagy enhancer [Source:HGNC Symbol;Acc:HGNC:20420]
APEX1	apurinic/apyrimidinic endodeoxyribonuclease 1 [Source:HGNC Symbol;Acc:HGNC:587]
TRMU	tRNA 5-methylaminomethyl-2-thiouridylate methyltransferase [Source:HGNC Symbol;Acc:HGNC:25481]
TOP2B	DNA topoisomerase II beta [Source:HGNC Symbol;Acc:HGNC:11990]
SNAP23	synaptosome associated protein 23 [Source:HGNC Symbol;Acc:HGNC:11131]
ARVCF	ARVCF delta catenin family member [Source:HGNC Symbol;Acc:HGNC:728]
NDUFB2	NADH:ubiquinone oxidoreductase subunit B2 [Source:HGNC Symbol;Acc:HGNC:7697]
AURKA	aurora kinase A [Source:HGNC Symbol;Acc:HGNC:11393]
RANBP1	RAN binding protein 1 [Source:HGNC Symbol;Acc:HGNC:9847]
HSP90B1	heat shock protein 90 beta family member 1 [Source:HGNC Symbol;Acc:HGNC:12028]
NDRG2	NDRG family member 2 [Source:HGNC Symbol;Acc:HGNC:14460]
PXDC1	PX domain containing 1 [Source:HGNC Symbol;Acc:HGNC:21361]
ADTRP	androgen dependent TFPI regulating protein [Source:HGNC Symbol;Acc:HGNC:21214]
MICALL2	MICAL like 2 [Source:HGNC Symbol;Acc:HGNC:29672]
P2RX5	purinergic receptor P2X 5 [Source:HGNC Symbol;Acc:HGNC:8536]
UBA3	ubiquitin like modifier activating enzyme 3 [Source:HGNC Symbol;Acc:HGNC:12470]
MCM7	minichromosome maintenance complex component 7 [Source:HGNC Symbol;Acc:HGNC:6950]
DYNC2H1	dynein cytoplasmic 2 heavy chain 1 [Source:HGNC Symbol;Acc:HGNC:2962]
HLA-A	major histocompatibility complex, class I, A [Source:HGNC Symbol;Acc:HGNC:4931]
MYO9A	myosin IXA [Source:HGNC Symbol;Acc:HGNC:7608]
ATP2A2	ATPase sarcoplasmic/endoplasmic reticulum Ca2+ transporting 2 [Source:HGNC Symbol;Acc:HGNC:812]
CEBPD	CCAAT enhancer binding protein delta [Source:HGNC Symbol;Acc:HGNC:1835]
FXYD1	FXYD domain containing ion transport regulator 1 [Source:HGNC Symbol;Acc:HGNC:4025]
ENSA	endosulfine alpha [Source:HGNC Symbol;Acc:HGNC:3360]
ZSCAN31	zinc finger and SCAN domain containing 31 [Source:HGNC Symbol;Acc:HGNC:14097]
SIPA1	signal-induced proliferation-associated 1 [Source:HGNC Symbol;Acc:HGNC:10885]
TM4SF4	transmembrane 4 L six family member 4 [Source:HGNC Symbol;Acc:HGNC:11856]
KIAA0556	KIAA0556 [Source:HGNC Symbol;Acc:HGNC:29068]
EPRS1 (EPRS)	glutamyl-prolyl-tRNA synthetase 1 [Source:HGNC Symbol;Acc:HGNC:3418]
STARD5	StAR related lipid transfer domain containing 5 [Source:HGNC Symbol;Acc:HGNC:18065]
SIX2	SIX homeobox 2 [Source:HGNC Symbol;Acc:HGNC:10888]
ANKRD33	ankyrin repeat domain 33 [Source:HGNC Symbol;Acc:HGNC:13788]
MSL1	MSL complex subunit 1 [Source:HGNC Symbol;Acc:HGNC:27905]
ZFAND4	zinc finger AN1-type containing 4 [Source:HGNC Symbol;Acc:HGNC:23504]
PFKP	phosphofructokinase, platelet [Source:HGNC Symbol;Acc:HGNC:8878]
BMP4	bone morphogenetic protein 4 [Source:HGNC Symbol;Acc:HGNC:1071]
NKX3-1	NK3 homeobox 1 [Source:HGNC Symbol;Acc:HGNC:7838]
ADCYAP1	adenylate cyclase activating polypeptide 1 [Source:HGNC Symbol;Acc:HGNC:241]
NBAS	NBAS subunit of NRZ tethering complex [Source:HGNC Symbol;Acc:HGNC:15625]
C14orf93	chromosome 14 open reading frame 93 [Source:HGNC Symbol;Acc:HGNC:20162]
MLST8	MTOR associated protein, LST8 homolog [Source:HGNC Symbol;Acc:HGNC:24825]
C11orf1	chromosome 11 open reading frame 1 [Source:HGNC Symbol;Acc:HGNC:1163]
THOC5	THO complex 5 [Source:HGNC Symbol;Acc:HGNC:19074]
UGGT1	UDP-glucose glycoprotein glucosyltransferase 1 [Source:HGNC Symbol;Acc:HGNC:15663]
AMPH	amphiphysin [Source:HGNC Symbol;Acc:HGNC:471]
SSC5D	scavenger receptor cysteine rich family member with 5 domains [Source:HGNC Symbol;Acc:HGNC:26641]
WDR60	WD repeat domain 60 [Source:HGNC Symbol;Acc:HGNC:21862]
LPIN3	lipin 3 [Source:HGNC Symbol;Acc:HGNC:14451]
MYO6	myosin VI [Source:HGNC Symbol;Acc:HGNC:7605]
ZNF782	zinc finger protein 782 [Source:HGNC Symbol;Acc:HGNC:33110]
MLN	motilin [Source:HGNC Symbol;Acc:HGNC:7141]
FUOM	fucose mutarotase [Source:HGNC Symbol;Acc:HGNC:24733]
SCAMP5	secretory carrier membrane protein 5 [Source:HGNC Symbol;Acc:HGNC:30386]
IPO5	importin 5 [Source:HGNC Symbol;Acc:HGNC:6402]
HEXIM2	HEXIM P-TEFb complex subunit 2 [Source:HGNC Symbol;Acc:HGNC:28591]
CDH4	cadherin 4 [Source:HGNC Symbol;Acc:HGNC:1763]
IRF6	interferon regulatory factor 6 [Source:HGNC Symbol;Acc:HGNC:6121]
PIDD1	p53-induced death domain protein 1 [Source:HGNC Symbol;Acc:HGNC:16491]
VPS13C	vacuolar protein sorting 13 homolog C [Source:HGNC Symbol;Acc:HGNC:23594]
CELF1	CUGBP Elav-like family member 1 [Source:HGNC Symbol;Acc:HGNC:2549]
LRRC4	leucine rich repeat containing 4 [Source:HGNC Symbol;Acc:HGNC:15586]
GPR142	G protein-coupled receptor 142 [Source:HGNC Symbol;Acc:HGNC:20088]
ADCY4	adenylate cyclase 4 [Source:HGNC Symbol;Acc:HGNC:235]
NOL3	nucleolar protein 3 [Source:HGNC Symbol;Acc:HGNC:7869]
TFR2	transferrin receptor 2 [Source:HGNC Symbol;Acc:HGNC:11762]
PFKL	phosphofructokinase, liver type [Source:HGNC Symbol;Acc:HGNC:8876]
ENDOV	endonuclease V [Source:HGNC Symbol;Acc:HGNC:26640]
ARHGAP20	Rho GTPase activating protein 20 [Source:HGNC Symbol;Acc:HGNC:18357]
HSH2D	hematopoietic SH2 domain containing [Source:HGNC Symbol;Acc:HGNC:24920]
B3GNT8	UDP-GlcNAc:betaGal beta-1,3-N-acetylglucosaminyltransferase 8 [Source:HGNC Symbol;Acc:HGNC:24139]
SMTN	smoothelin [Source:HGNC Symbol;Acc:HGNC:11126]
ACTA2	actin alpha 2, smooth muscle [Source:HGNC Symbol;Acc:HGNC:130]
TMEM232	transmembrane protein 232 [Source:HGNC Symbol;Acc:HGNC:37270]
SLC25A19	solute carrier family 25 member 19 [Source:HGNC Symbol;Acc:HGNC:14409]
ACO2	aconitase 2 [Source:HGNC Symbol;Acc:HGNC:118]
FAM174B	family with sequence similarity 174 member B [Source:HGNC Symbol;Acc:HGNC:34339]
KLF9	Kruppel like factor 9 [Source:HGNC Symbol;Acc:HGNC:1123]
PKHD1L1	PKHD1 like 1 [Source:HGNC Symbol;Acc:HGNC:20313]
AP2B1	adaptor related protein complex 2 subunit beta 1 [Source:HGNC Symbol;Acc:HGNC:563]
TBCEL	tubulin folding cofactor E like [Source:HGNC Symbol;Acc:HGNC:28115]
MXRA8	matrix remodeling associated 8 [Source:HGNC Symbol;Acc:HGNC:7542]
LRRTM1	leucine rich repeat transmembrane neuronal 1 [Source:HGNC Symbol;Acc:HGNC:19408]
MPRIP	myosin phosphatase Rho interacting protein [Source:HGNC Symbol;Acc:HGNC:30321]
TRIM39	tripartite motif containing 39 [Source:HGNC Symbol;Acc:HGNC:10065]
ANK2	ankyrin 2 [Source:HGNC Symbol;Acc:HGNC:493]
QTRT2	queuine tRNA-ribosyltransferase accessory subunit 2 [Source:HGNC Symbol;Acc:HGNC:25771]
CABS1	calcium binding protein, spermatid associated 1 [Source:HGNC Symbol;Acc:HGNC:30710]
ABHD14B	abhydrolase domain containing 14B [Source:HGNC Symbol;Acc:HGNC:28235]
PRKX	protein kinase X-linked [Source:HGNC Symbol;Acc:HGNC:9441]
ENO2	enolase 2 [Source:HGNC Symbol;Acc:HGNC:3353]
ROBO3	roundabout guidance receptor 3 [Source:HGNC Symbol;Acc:HGNC:13433]
CLEC3B	C-type lectin domain family 3 member B [Source:HGNC Symbol;Acc:HGNC:11891]
PLEKHG4B	pleckstrin homology and RhoGEF domain containing G4B [Source:HGNC Symbol;Acc:HGNC:29399]
MYL6	myosin light chain 6 [Source:HGNC Symbol;Acc:HGNC:7587]
SEMA6D	semaphorin 6D [Source:HGNC Symbol;Acc:HGNC:16770]
ZSWIM7	zinc finger SWIM-type containing 7 [Source:HGNC Symbol;Acc:HGNC:26993]
WFDC1	WAP four-disulfide core domain 1 [Source:HGNC Symbol;Acc:HGNC:15466]
FSTL3	follistatin like 3 [Source:HGNC Symbol;Acc:HGNC:3973]
ZNF860	zinc finger protein 860 [Source:HGNC Symbol;Acc:HGNC:34513]
MVP	major vault protein [Source:HGNC Symbol;Acc:HGNC:7531]
PSD4	pleckstrin and Sec7 domain containing 4 [Source:HGNC Symbol;Acc:HGNC:19096]
CLASP1	cytoplasmic linker associated protein 1 [Source:HGNC Symbol;Acc:HGNC:17088]
CEP57	centrosomal protein 57 [Source:HGNC Symbol;Acc:HGNC:30794]
DAG1	dystroglycan 1 [Source:HGNC Symbol;Acc:HGNC:2666]
CEP57L1	centrosomal protein 57 like 1 [Source:HGNC Symbol;Acc:HGNC:21561]
CLASP2	cytoplasmic linker associated protein 2 [Source:HGNC Symbol;Acc:HGNC:17078]
BICD1	BICD cargo adaptor 1 [Source:HGNC Symbol;Acc:HGNC:1049]
PGAP2	post-GPI attachment to proteins 2 [Source:HGNC Symbol;Acc:HGNC:17893]
NSRP1	nuclear speckle splicing regulatory protein 1 [Source:HGNC Symbol;Acc:HGNC:25305]
DYRK1A	dual specificity tyrosine phosphorylation regulated kinase 1A [Source:HGNC Symbol;Acc:HGNC:3091]
CELF6	CUGBP Elav-like family member 6 [Source:HGNC Symbol;Acc:HGNC:14059]
MBNL2	muscleblind like splicing regulator 2 [Source:HGNC Symbol;Acc:HGNC:16746]
FMR1	FMRP translational regulator 1 [Source:HGNC Symbol;Acc:HGNC:3775]
CELF3	CUGBP Elav-like family member 3 [Source:HGNC Symbol;Acc:HGNC:11967]
RBM11	RNA binding motif protein 11 [Source:HGNC Symbol;Acc:HGNC:9897]
CELF4	CUGBP Elav-like family member 4 [Source:HGNC Symbol;Acc:HGNC:14015]
FAM222B	family with sequence similarity 222 member B [Source:HGNC Symbol;Acc:HGNC:25563]
PQBP1	polyglutamine binding protein 1 [Source:HGNC Symbol;Acc:HGNC:9330]
PDE4DIP	phosphodiesterase 4D interacting protein [Source:HGNC Symbol;Acc:HGNC:15580]
DAAM1	dishevelled associated activator of morphogenesis 1 [Source:HGNC Symbol;Acc:HGNC:18142]
FERMT2	fermitin family member 2 [Source:HGNC Symbol;Acc:HGNC:15767]
FBLIM1	filamin binding LIM protein 1 [Source:HGNC Symbol;Acc:HGNC:24686]
PTK2	protein tyrosine kinase 2 [Source:HGNC Symbol;Acc:HGNC:9611]
PDLIM2	PDZ and LIM domain 2 [Source:HGNC Symbol;Acc:HGNC:13992]
PXN	paxillin [Source:HGNC Symbol;Acc:HGNC:9718]
FHL3	four and a half LIM domains 3 [Source:HGNC Symbol;Acc:HGNC:3704]
SORBS1	sorbin and SH3 domain containing 1 [Source:HGNC Symbol;Acc:HGNC:14565]
MYLK	myosin light chain kinase [Source:HGNC Symbol;Acc:HGNC:7590]
ABLIM3	actin binding LIM protein family member 3 [Source:HGNC Symbol;Acc:HGNC:29132]
FOXP2	forkhead box P2 [Source:HGNC Symbol;Acc:HGNC:13875]
CCDC78	coiled-coil domain containing 78 [Source:HGNC Symbol;Acc:HGNC:14153]
LSM2	LSM2 homolog, U6 small nuclear RNA and mRNA degradation associated [Source:HGNC Symbol;Acc:HGNC:13940]
KHSRP	KH-type splicing regulatory protein [Source:HGNC Symbol;Acc:HGNC:6316]
RBM8A	RNA binding motif protein 8A [Source:HGNC Symbol;Acc:HGNC:9905]
CLK3	CDC like kinase 3 [Source:HGNC Symbol;Acc:HGNC:2071]
TMBIM6	transmembrane BAX inhibitor motif containing 6 [Source:HGNC Symbol;Acc:HGNC:11723]
FASTK	Fas activated serine/threonine kinase [Source:HGNC Symbol;Acc:HGNC:24676]
STRAP	serine/threonine kinase receptor associated protein [Source:HGNC Symbol;Acc:HGNC:30796]
DDX39B	DExD-box helicase 39B [Source:HGNC Symbol;Acc:HGNC:13917]
ARL6IP4	ADP ribosylation factor like GTPase 6 interacting protein 4 [Source:HGNC Symbol;Acc:HGNC:18076]
EML2	EMAP like 2 [Source:HGNC Symbol;Acc:HGNC:18035]
KIF9	kinesin family member 9 [Source:HGNC Symbol;Acc:HGNC:16666]
PIP5KL1	phosphatidylinositol-4-phosphate 5-kinase like 1 [Source:HGNC Symbol;Acc:HGNC:28711]
ANAPC5	anaphase promoting complex subunit 5 [Source:HGNC Symbol;Acc:HGNC:15713]
ANAPC16	anaphase promoting complex subunit 16 [Source:HGNC Symbol;Acc:HGNC:26976]
PDCD6	programmed cell death 6 [Source:HGNC Symbol;Acc:HGNC:8765]
STAT3	signal transducer and activator of transcription 3 [Source:HGNC Symbol;Acc:HGNC:11364]
PSMD4	proteasome 26S subunit, non-ATPase 4 [Source:HGNC Symbol;Acc:HGNC:9561]
DIABLO	diablo IAP-binding mitochondrial protein [Source:HGNC Symbol;Acc:HGNC:21528]
CSNK1D	casein kinase 1 delta [Source:HGNC Symbol;Acc:HGNC:2452]
PTK2B	protein tyrosine kinase 2 beta [Source:HGNC Symbol;Acc:HGNC:9612]
PSME2	proteasome activator subunit 2 [Source:HGNC Symbol;Acc:HGNC:9569]
USP5	ubiquitin specific peptidase 5 [Source:HGNC Symbol;Acc:HGNC:12628]
PSMD2	proteasome 26S subunit, non-ATPase 2 [Source:HGNC Symbol;Acc:HGNC:9559]
ASPH	aspartate beta-hydroxylase [Source:HGNC Symbol;Acc:HGNC:757]
FZR1	fizzy and cell division cycle 20 related 1 [Source:HGNC Symbol;Acc:HGNC:24824]
GSN	gelsolin [Source:HGNC Symbol;Acc:HGNC:4620]
PHB	prohibitin [Source:HGNC Symbol;Acc:HGNC:8912]
PSME3	proteasome activator subunit 3 [Source:HGNC Symbol;Acc:HGNC:9570]
TNFRSF10B	TNF receptor superfamily member 10b [Source:HGNC Symbol;Acc:HGNC:11905]
BID	BH3 interacting domain death agonist [Source:HGNC Symbol;Acc:HGNC:1050]
GLIS3	GLIS family zinc finger 3 [Source:HGNC Symbol;Acc:HGNC:28510]
NOMO2	NODAL modulator 2 [Source:HGNC Symbol;Acc:HGNC:22652]
ZNF618	zinc finger protein 618 [Source:HGNC Symbol;Acc:HGNC:29416]
FANCM	FA complementation group M [Source:HGNC Symbol;Acc:HGNC:23168]
NFRKB	nuclear factor related to kappaB binding protein [Source:HGNC Symbol;Acc:HGNC:7802]
NCOA6	nuclear receptor coactivator 6 [Source:HGNC Symbol;Acc:HGNC:15936]
MLH3	mutL homolog 3 [Source:HGNC Symbol;Acc:HGNC:7128]
HELB	DNA helicase B [Source:HGNC Symbol;Acc:HGNC:17196]
SIRT6	sirtuin 6 [Source:HGNC Symbol;Acc:HGNC:14934]
NABP2	nucleic acid binding protein 2 [Source:HGNC Symbol;Acc:HGNC:28412]
RNF212	ring finger protein 212 [Source:HGNC Symbol;Acc:HGNC:27729]
CDC45	cell division cycle 45 [Source:HGNC Symbol;Acc:HGNC:1739]
RFC5	replication factor C subunit 5 [Source:HGNC Symbol;Acc:HGNC:9973]
POLM	DNA polymerase mu [Source:HGNC Symbol;Acc:HGNC:9185]
NSD2 (WHSC1)	nuclear receptor binding SET domain protein 2 [Source:HGNC Symbol;Acc:HGNC:12766]
MUS81	MUS81 structure-specific endonuclease subunit [Source:HGNC Symbol;Acc:HGNC:29814]
C11orf80	chromosome 11 open reading frame 80 [Source:HGNC Symbol;Acc:HGNC:26197]
RAD51	RAD51 recombinase [Source:HGNC Symbol;Acc:HGNC:9817]
PALB2	partner and localizer of BRCA2 [Source:HGNC Symbol;Acc:HGNC:26144]
TEX15	testis expressed 15, meiosis and synapsis associated [Source:HGNC Symbol;Acc:HGNC:11738]
RAD51D	RAD51 paralog D [Source:HGNC Symbol;Acc:HGNC:9823]
NABP1	nucleic acid binding protein 1 [Source:HGNC Symbol;Acc:HGNC:26232]
RECQL	RecQ like helicase [Source:HGNC Symbol;Acc:HGNC:9948]
RAD51AP1	RAD51 associated protein 1 [Source:HGNC Symbol;Acc:HGNC:16956]
EME1	essential meiotic structure-specific endonuclease 1 [Source:HGNC Symbol;Acc:HGNC:24965]
RPAIN	RPA interacting protein [Source:HGNC Symbol;Acc:HGNC:28641]
BARD1	BRCA1 associated RING domain 1 [Source:HGNC Symbol;Acc:HGNC:952]
PARPBP	PARP1 binding protein [Source:HGNC Symbol;Acc:HGNC:26074]
POLE2	DNA polymerase epsilon 2, accessory subunit [Source:HGNC Symbol;Acc:HGNC:9178]
RECQL4	RecQ like helicase 4 [Source:HGNC Symbol;Acc:HGNC:9949]
XRCC4	X-ray repair cross complementing 4 [Source:HGNC Symbol;Acc:HGNC:12831]
EME2	essential meiotic structure-specific endonuclease subunit 2 [Source:HGNC Symbol;Acc:HGNC:27289]
RAD54B	RAD54 homolog B [Source:HGNC Symbol;Acc:HGNC:17228]
DCLRE1C	DNA cross-link repair 1C [Source:HGNC Symbol;Acc:HGNC:17642]
TERF2	telomeric repeat binding factor 2 [Source:HGNC Symbol;Acc:HGNC:11729]
FIGNL1	fidgetin like 1 [Source:HGNC Symbol;Acc:HGNC:13286]
TCF7	transcription factor 7 [Source:HGNC Symbol;Acc:HGNC:11639]
EVA1A	eva-1 homolog A, regulator of programmed cell death [Source:HGNC Symbol;Acc:HGNC:25816]
DNAAF4 (DYX1C1)	dynein axonemal assembly factor 4 [Source:HGNC Symbol;Acc:HGNC:21493]
ARNTL	aryl hydrocarbon receptor nuclear translocator like [Source:HGNC Symbol;Acc:HGNC:701]
SAFB2	scaffold attachment factor B2 [Source:HGNC Symbol;Acc:HGNC:21605]
PRMT2	protein arginine methyltransferase 2 [Source:HGNC Symbol;Acc:HGNC:5186]
BRD8	bromodomain containing 8 [Source:HGNC Symbol;Acc:HGNC:19874]
NCOA2	nuclear receptor coactivator 2 [Source:HGNC Symbol;Acc:HGNC:7669]
TRIM16	tripartite motif containing 16 [Source:HGNC Symbol;Acc:HGNC:17241]
CREM	cAMP responsive element modulator [Source:HGNC Symbol;Acc:HGNC:2352]
RBFOX2	RNA binding fox-1 homolog 2 [Source:HGNC Symbol;Acc:HGNC:9906]
THRA	thyroid hormone receptor alpha [Source:HGNC Symbol;Acc:HGNC:11796]
GLMP	glycosylated lysosomal membrane protein [Source:HGNC Symbol;Acc:HGNC:29436]
RNF14	ring finger protein 14 [Source:HGNC Symbol;Acc:HGNC:10058]
CARM1	coactivator associated arginine methyltransferase 1 [Source:HGNC Symbol;Acc:HGNC:23393]
UBE3A	ubiquitin protein ligase E3A [Source:HGNC Symbol;Acc:HGNC:12496]
MED24	mediator complex subunit 24 [Source:HGNC Symbol;Acc:HGNC:22963]
CTBP2	C-terminal binding protein 2 [Source:HGNC Symbol;Acc:HGNC:2495]
ANKRD17	ankyrin repeat domain 17 [Source:HGNC Symbol;Acc:HGNC:23575]
HDAC6	histone deacetylase 6 [Source:HGNC Symbol;Acc:HGNC:14064]
SEC14L1	SEC14 like lipid binding 1 [Source:HGNC Symbol;Acc:HGNC:10698]
RAN	RAN, member RAS oncogene family [Source:HGNC Symbol;Acc:HGNC:9846]
XIAP	X-linked inhibitor of apoptosis [Source:HGNC Symbol;Acc:HGNC:592]
NCOA1	nuclear receptor coactivator 1 [Source:HGNC Symbol;Acc:HGNC:7668]
ASXL1	ASXL transcriptional regulator 1 [Source:HGNC Symbol;Acc:HGNC:18318]
EZH2	enhancer of zeste 2 polycomb repressive complex 2 subunit [Source:HGNC Symbol;Acc:HGNC:3527]
PUM1	pumilio RNA binding family member 1 [Source:HGNC Symbol;Acc:HGNC:14957]
RELA	RELA proto-oncogene, NF-kB subunit [Source:HGNC Symbol;Acc:HGNC:9955]
MAP3K7	mitogen-activated protein kinase kinase kinase 7 [Source:HGNC Symbol;Acc:HGNC:6859]
IRF3	interferon regulatory factor 3 [Source:HGNC Symbol;Acc:HGNC:6118]
NRIP1	nuclear receptor interacting protein 1 [Source:HGNC Symbol;Acc:HGNC:8001]
FOXP1	forkhead box P1 [Source:HGNC Symbol;Acc:HGNC:3823]
NOD1	nucleotide binding oligomerization domain containing 1 [Source:HGNC Symbol;Acc:HGNC:16390]
ZNF382	zinc finger protein 382 [Source:HGNC Symbol;Acc:HGNC:17409]
KIF6	kinesin family member 6 [Source:HGNC Symbol;Acc:HGNC:21202]
MTHFSD	methenyltetrahydrofolate synthetase domain containing [Source:HGNC Symbol;Acc:HGNC:25778]
MBNL1	muscleblind like splicing regulator 1 [Source:HGNC Symbol;Acc:HGNC:6923]
CCHCR1	coiled-coil alpha-helical rod protein 1 [Source:HGNC Symbol;Acc:HGNC:13930]
CEP192	centrosomal protein 192 [Source:HGNC Symbol;Acc:HGNC:25515]
STIL	STIL centriolar assembly protein [Source:HGNC Symbol;Acc:HGNC:10879]
TUBD1	tubulin delta 1 [Source:HGNC Symbol;Acc:HGNC:16811]
IFT80	intraflagellar transport 80 [Source:HGNC Symbol;Acc:HGNC:29262]
TSEN2	tRNA splicing endonuclease subunit 2 [Source:HGNC Symbol;Acc:HGNC:28422]
MPHOSPH9	M-phase phosphoprotein 9 [Source:HGNC Symbol;Acc:HGNC:7215]
ZFYVE19	zinc finger FYVE-type containing 19 [Source:HGNC Symbol;Acc:HGNC:20758]
CEP350	centrosomal protein 350 [Source:HGNC Symbol;Acc:HGNC:24238]
MDM1	Mdm1 nuclear protein [Source:HGNC Symbol;Acc:HGNC:29917]
PPP4R3B	protein phosphatase 4 regulatory subunit 3B [Source:HGNC Symbol;Acc:HGNC:29267]
TAPT1	transmembrane anterior posterior transformation 1 [Source:HGNC Symbol;Acc:HGNC:26887]
EXOC7	exocyst complex component 7 [Source:HGNC Symbol;Acc:HGNC:23214]
CEP250	centrosomal protein 250 [Source:HGNC Symbol;Acc:HGNC:1859]
SGO1	shugoshin 1 [Source:HGNC Symbol;Acc:HGNC:25088]
POLR3H	RNA polymerase III subunit H [Source:HGNC Symbol;Acc:HGNC:30349]
IFT20	intraflagellar transport 20 [Source:HGNC Symbol;Acc:HGNC:30989]
DDX11	DEAD/H-box helicase 11 [Source:HGNC Symbol;Acc:HGNC:2736]
FBXW11	F-box and WD repeat domain containing 11 [Source:HGNC Symbol;Acc:HGNC:13607]
NEURL4	neuralized E3 ubiquitin protein ligase 4 [Source:HGNC Symbol;Acc:HGNC:34410]
KIAA0586	KIAA0586 [Source:HGNC Symbol;Acc:HGNC:19960]
CROCC	ciliary rootlet coiled-coil, rootletin [Source:HGNC Symbol;Acc:HGNC:21299]
ODF2L	outer dense fiber of sperm tails 2 like [Source:HGNC Symbol;Acc:HGNC:29225]
TUBGCP6	tubulin gamma complex associated protein 6 [Source:HGNC Symbol;Acc:HGNC:18127]
DIS3L	DIS3 like exosome 3'-5' exoribonuclease [Source:HGNC Symbol;Acc:HGNC:28698]
DLGAP5	DLG associated protein 5 [Source:HGNC Symbol;Acc:HGNC:16864]
CDK5RAP3	CDK5 regulatory subunit associated protein 3 [Source:HGNC Symbol;Acc:HGNC:18673]
TBC1D31	TBC1 domain family member 31 [Source:HGNC Symbol;Acc:HGNC:30888]
BICDL1	BICD family like cargo adaptor 1 [Source:HGNC Symbol;Acc:HGNC:28095]
KIF23	kinesin family member 23 [Source:HGNC Symbol;Acc:HGNC:6392]
NEK9	NIMA related kinase 9 [Source:HGNC Symbol;Acc:HGNC:18591]
WDR81	WD repeat domain 81 [Source:HGNC Symbol;Acc:HGNC:26600]
PLEKHA7	pleckstrin homology domain containing A7 [Source:HGNC Symbol;Acc:HGNC:27049]
HOOK2	hook microtubule tethering protein 2 [Source:HGNC Symbol;Acc:HGNC:19885]
CEP63	centrosomal protein 63 [Source:HGNC Symbol;Acc:HGNC:25815]
PPP1R12A	protein phosphatase 1 regulatory subunit 12A [Source:HGNC Symbol;Acc:HGNC:7618]
TUBGCP5	tubulin gamma complex associated protein 5 [Source:HGNC Symbol;Acc:HGNC:18600]
POC5	POC5 centriolar protein [Source:HGNC Symbol;Acc:HGNC:26658]
KIFC3	kinesin family member C3 [Source:HGNC Symbol;Acc:HGNC:6326]
CCP110	centriolar coiled-coil protein 110 [Source:HGNC Symbol;Acc:HGNC:24342]
KIF13A	kinesin family member 13A [Source:HGNC Symbol;Acc:HGNC:14566]
BRSK2	BR serine/threonine kinase 2 [Source:HGNC Symbol;Acc:HGNC:11405]
LRRCC1	leucine rich repeat and coiled-coil centrosomal protein 1 [Source:HGNC Symbol;Acc:HGNC:29373]
KIF3A	kinesin family member 3A [Source:HGNC Symbol;Acc:HGNC:6319]
CHD3	chromodomain helicase DNA binding protein 3 [Source:HGNC Symbol;Acc:HGNC:1918]
MAPT	microtubule associated protein tau [Source:HGNC Symbol;Acc:HGNC:6893]
PCBP4	poly(rC) binding protein 4 [Source:HGNC Symbol;Acc:HGNC:8652]
USP54	ubiquitin specific peptidase 54 [Source:HGNC Symbol;Acc:HGNC:23513]
MROH8	maestro heat like repeat family member 8 [Source:HGNC Symbol;Acc:HGNC:16125]
DUSP18	dual specificity phosphatase 18 [Source:HGNC Symbol;Acc:HGNC:18484]
SSX2IP	SSX family member 2 interacting protein [Source:HGNC Symbol;Acc:HGNC:16509]
SFI1	SFI1 centrin binding protein [Source:HGNC Symbol;Acc:HGNC:29064]
TTLL3	tubulin tyrosine ligase like 3 [Source:HGNC Symbol;Acc:HGNC:24483]
FNBP1L	formin binding protein 1 like [Source:HGNC Symbol;Acc:HGNC:20851]
CPLANE1 (C5orf42)	ciliogenesis and planar polarity effector 1 [Source:HGNC Symbol;Acc:HGNC:25801]
WDR35	WD repeat domain 35 [Source:HGNC Symbol;Acc:HGNC:29250]
CEP70	centrosomal protein 70 [Source:HGNC Symbol;Acc:HGNC:29972]
ATAT1	alpha tubulin acetyltransferase 1 [Source:HGNC Symbol;Acc:HGNC:21186]
CDK5RAP2	CDK5 regulatory subunit associated protein 2 [Source:HGNC Symbol;Acc:HGNC:18672]
IFT122	intraflagellar transport 122 [Source:HGNC Symbol;Acc:HGNC:13556]
LRRC6	leucine rich repeat containing 6 [Source:HGNC Symbol;Acc:HGNC:16725]
GALNT11	polypeptide N-acetylgalactosaminyltransferase 11 [Source:HGNC Symbol;Acc:HGNC:19875]
NDE1	nudE neurodevelopment protein 1 [Source:HGNC Symbol;Acc:HGNC:17619]
KCTD17	potassium channel tetramerization domain containing 17 [Source:HGNC Symbol;Acc:HGNC:25705]
NPHP3	nephrocystin 3 [Source:HGNC Symbol;Acc:HGNC:7907]
VDAC3	voltage dependent anion channel 3 [Source:HGNC Symbol;Acc:HGNC:12674]
IFT22	intraflagellar transport 22 [Source:HGNC Symbol;Acc:HGNC:21895]
BBOF1	basal body orientation factor 1 [Source:HGNC Symbol;Acc:HGNC:19855]
CEP131	centrosomal protein 131 [Source:HGNC Symbol;Acc:HGNC:29511]
CDC14B	cell division cycle 14B [Source:HGNC Symbol;Acc:HGNC:1719]
TTLL1	tubulin tyrosine ligase like 1 [Source:HGNC Symbol;Acc:HGNC:1312]
RO60 (TROVE2)	Ro60, Y RNA binding protein [Source:HGNC Symbol;Acc:HGNC:11313]
CEP41	centrosomal protein 41 [Source:HGNC Symbol;Acc:HGNC:12370]
DCTN2	dynactin subunit 2 [Source:HGNC Symbol;Acc:HGNC:2712]
CCDC88A	coiled-coil domain containing 88A [Source:HGNC Symbol;Acc:HGNC:25523]
RSPH9	radial spoke head component 9 [Source:HGNC Symbol;Acc:HGNC:21057]
DISC1	DISC1 scaffold protein [Source:HGNC Symbol;Acc:HGNC:2888]
AVIL	advillin [Source:HGNC Symbol;Acc:HGNC:14188]
CLHC1	clathrin heavy chain linker domain containing 1 [Source:HGNC Symbol;Acc:HGNC:26453]
ATG13	autophagy related 13 [Source:HGNC Symbol;Acc:HGNC:29091]
ATG12	autophagy related 12 [Source:HGNC Symbol;Acc:HGNC:588]
SPAST	spastin [Source:HGNC Symbol;Acc:HGNC:11233]
SPATA18	spermatogenesis associated 18 [Source:HGNC Symbol;Acc:HGNC:29579]
ATG9A	autophagy related 9A [Source:HGNC Symbol;Acc:HGNC:22408]
GOLGA2	golgin A2 [Source:HGNC Symbol;Acc:HGNC:4425]
MARK2	microtubule affinity regulating kinase 2 [Source:HGNC Symbol;Acc:HGNC:3332]
MFN2	mitofusin 2 [Source:HGNC Symbol;Acc:HGNC:16877]
ATG4A	autophagy related 4A cysteine peptidase [Source:HGNC Symbol;Acc:HGNC:16489]
MTIF2	mitochondrial translational initiation factor 2 [Source:HGNC Symbol;Acc:HGNC:7441]
AMBRA1	autophagy and beclin 1 regulator 1 [Source:HGNC Symbol;Acc:HGNC:25990]
ATG4B	autophagy related 4B cysteine peptidase [Source:HGNC Symbol;Acc:HGNC:20790]
USP36	ubiquitin specific peptidase 36 [Source:HGNC Symbol;Acc:HGNC:20062]
ATG4D	autophagy related 4D cysteine peptidase [Source:HGNC Symbol;Acc:HGNC:20789]
RGS19	regulator of G protein signaling 19 [Source:HGNC Symbol;Acc:HGNC:13735]
SPAG5	sperm associated antigen 5 [Source:HGNC Symbol;Acc:HGNC:13452]
GOLGB1	golgin B1 [Source:HGNC Symbol;Acc:HGNC:4429]
NUP62	nucleoporin 62 [Source:HGNC Symbol;Acc:HGNC:8066]
POU6F1	POU class 6 homeobox 1 [Source:HGNC Symbol;Acc:HGNC:9224]
ZNF662	zinc finger protein 662 [Source:HGNC Symbol;Acc:HGNC:31930]
ANKRD24	ankyrin repeat domain 24 [Source:HGNC Symbol;Acc:HGNC:29424]
TMEM18	transmembrane protein 18 [Source:HGNC Symbol;Acc:HGNC:25257]
ZNF211	zinc finger protein 211 [Source:HGNC Symbol;Acc:HGNC:13003]
PARP2	poly(ADP-ribose) polymerase 2 [Source:HGNC Symbol;Acc:HGNC:272]
ZNF107	zinc finger protein 107 [Source:HGNC Symbol;Acc:HGNC:12887]
TMEM218	transmembrane protein 218 [Source:HGNC Symbol;Acc:HGNC:27344]
ZNF714	zinc finger protein 714 [Source:HGNC Symbol;Acc:HGNC:27124]
ADAMTS10	ADAM metallopeptidase with thrombospondin type 1 motif 10 [Source:HGNC Symbol;Acc:HGNC:13201]
ZFP90	ZFP90 zinc finger protein [Source:HGNC Symbol;Acc:HGNC:23329]
GRK4	G protein-coupled receptor kinase 4 [Source:HGNC Symbol;Acc:HGNC:4543]
CCDC191	coiled-coil domain containing 191 [Source:HGNC Symbol;Acc:HGNC:29272]
RASSF7	Ras association domain family member 7 [Source:HGNC Symbol;Acc:HGNC:1166]
GIGYF2	GRB10 interacting GYF protein 2 [Source:HGNC Symbol;Acc:HGNC:11960]
GLIPR1L2	GLIPR1 like 2 [Source:HGNC Symbol;Acc:HGNC:28592]
KANK2	KN motif and ankyrin repeat domains 2 [Source:HGNC Symbol;Acc:HGNC:29300]
INPP1	inositol polyphosphate-1-phosphatase [Source:HGNC Symbol;Acc:HGNC:6071]
SPEG	striated muscle enriched protein kinase [Source:HGNC Symbol;Acc:HGNC:16901]
NBPF11	NBPF member 11 [Source:HGNC Symbol;Acc:HGNC:31993]
ZNF484	zinc finger protein 484 [Source:HGNC Symbol;Acc:HGNC:23385]
PHACTR4	phosphatase and actin regulator 4 [Source:HGNC Symbol;Acc:HGNC:25793]
ADHFE1	alcohol dehydrogenase iron containing 1 [Source:HGNC Symbol;Acc:HGNC:16354]
TMCO4	transmembrane and coiled-coil domains 4 [Source:HGNC Symbol;Acc:HGNC:27393]
SEMA4F	ssemaphorin 4F [Source:HGNC Symbol;Acc:HGNC:10734]
SLC25A29	solute carrier family 25 member 29 [Source:HGNC Symbol;Acc:HGNC:20116]
KIAA1109	KIAA1109 [Source:HGNC Symbol;Acc:HGNC:26953]
TIMM17B	translocase of inner mitochondrial membrane 17B [Source:HGNC Symbol;Acc:HGNC:17310]
PFN4	profilin family member 4 [Source:HGNC Symbol;Acc:HGNC:31103]
MAGIX	MAGI family member, X-linked [Source:HGNC Symbol;Acc:HGNC:30006]
GTF2H2C	GTF2H2 family member C [Source:HGNC Symbol;Acc:HGNC:31394]
CHFR	checkpoint with forkhead and ring finger domains [Source:HGNC Symbol;Acc:HGNC:20455]
EXOG	exo/endonuclease G [Source:HGNC Symbol;Acc:HGNC:3347]
ZNF875 (HKR1)	zinc finger protein 875 [Source:HGNC Symbol;Acc:HGNC:4928]
IZUMO4	IZUMO family member 4 [Source:HGNC Symbol;Acc:HGNC:26950]
B3GALNT1	beta-1,3-N-acetylgalactosaminyltransferase 1 (globoside blood group) [Source:HGNC Symbol;Acc:HGNC:918]
NGLY1	N-glycanase 1 [Source:HGNC Symbol;Acc:HGNC:17646]
PLEKHA1	pleckstrin homology domain containing A1 [Source:HGNC Symbol;Acc:HGNC:14335]
SNRNP48	small nuclear ribonucleoprotein U11/U12 subunit 48 [Source:HGNC Symbol;Acc:HGNC:21368]
WBP1	WW domain binding protein 1 [Source:HGNC Symbol;Acc:HGNC:12737]
ZNF589	zinc finger protein 589 [Source:HGNC Symbol;Acc:HGNC:16747]
SS18	SS18 subunit of BAF chromatin remodeling complex [Source:HGNC Symbol;Acc:HGNC:11340]
SPEF2	sperm flagellar 2 [Source:HGNC Symbol;Acc:HGNC:26293]
