# Supplementary material for: Suboptimal Responses to Anti-VEGF in Retinal Neurovascular Diseases: Linking Aging and Alternative Angioinflammatory Pathways
Source: Invest Ophthalmol Vis Sci. 2026 May 4;67(5):4. doi: 10.1167/iovs.67.5.4 (PMC13164572; doi:10.1167/iovs.67.5.4)
Supplement: Supplement 7 [file iovs-67-5-4_s007.xlsx]

## Sheet: Sheet1
Supplementary Table S6: Aging - Related Final Gene List
PHACTR1	phosphatase and actin regulator 1 [Source:HGNC Symbol;Acc:HGNC:20990]
ACO1	aconitase 1 [Source:HGNC Symbol;Acc:HGNC:117]
ACP5	acid phosphatase 5, tartrate resistant [Source:HGNC Symbol;Acc:HGNC:124]
ATG4D	autophagy related 4D cysteine peptidase [Source:HGNC Symbol;Acc:HGNC:20789]
CHRNA4	cholinergic receptor nicotinic alpha 4 subunit [Source:HGNC Symbol;Acc:HGNC:1958]
ZNF638	zinc finger protein 638 [Source:HGNC Symbol;Acc:HGNC:17894]
ATP7A	ATPase copper transporting alpha [Source:HGNC Symbol;Acc:HGNC:869]
SIGMAR1	sigma non-opioid intracellular receptor 1 [Source:HGNC Symbol;Acc:HGNC:8157]
SPTBN1	spectrin beta, non-erythrocytic 1 [Source:HGNC Symbol;Acc:HGNC:11275]
CACNA1C	calcium voltage-gated channel subunit alpha1 C [Source:HGNC Symbol;Acc:HGNC:1390]
EPAS1	endothelial PAS domain protein 1 [Source:HGNC Symbol;Acc:HGNC:3374]
DLG4	discs large MAGUK scaffold protein 4 [Source:HGNC Symbol;Acc:HGNC:2903]
CD8A	CD8a molecule [Source:HGNC Symbol;Acc:HGNC:1706]
HAP1	huntingtin associated protein 1 [Source:HGNC Symbol;Acc:HGNC:4812]
AVP	arginine vasopressin [Source:HGNC Symbol;Acc:HGNC:894]
AQP3	aquaporin 3 (Gill blood group) [Source:HGNC Symbol;Acc:HGNC:636]
ATG4B	autophagy related 4B cysteine peptidase [Source:HGNC Symbol;Acc:HGNC:20790]
HTT	huntingtin [Source:HGNC Symbol;Acc:HGNC:4851]
GCG	glucagon [Source:HGNC Symbol;Acc:HGNC:4191]
PDCD6IP	programmed cell death 6 interacting protein [Source:HGNC Symbol;Acc:HGNC:8766]
TBP	TATA-box binding protein [Source:HGNC Symbol;Acc:HGNC:11588]
INHBA	inhibin subunit beta A [Source:HGNC Symbol;Acc:HGNC:6066]
TDO2	tryptophan 2,3-dioxygenase [Source:HGNC Symbol;Acc:HGNC:11708]
IGF1R	insulin like growth factor 1 receptor [Source:HGNC Symbol;Acc:HGNC:5465]
GP2	glycoprotein 2 [Source:HGNC Symbol;Acc:HGNC:4441]
MTOR	mechanistic target of rapamycin kinase [Source:HGNC Symbol;Acc:HGNC:3942]
DSPP	dentin sialophosphoprotein [Source:HGNC Symbol;Acc:HGNC:3054]
MAPK3	mitogen-activated protein kinase 3 [Source:HGNC Symbol;Acc:HGNC:6877]
LTBP1	latent transforming growth factor beta binding protein 1 [Source:HGNC Symbol;Acc:HGNC:6714]
INSR	insulin receptor [Source:HGNC Symbol;Acc:HGNC:6091]
PENK	proenkephalin [Source:HGNC Symbol;Acc:HGNC:8831]
CSTA	cystatin A [Source:HGNC Symbol;Acc:HGNC:2481]
GH1	growth hormone 1 [Source:HGNC Symbol;Acc:HGNC:4261]
SETMAR	SET domain and mariner transposase fusion gene [Source:HGNC Symbol;Acc:HGNC:10762]
PTH	parathyroid hormone [Source:HGNC Symbol;Acc:HGNC:9606]
LRCH1	leucine rich repeats and calponin homology domain containing 1 [Source:HGNC Symbol;Acc:HGNC:20309]
LEP	leptin [Source:HGNC Symbol;Acc:HGNC:6553]
COL6A3	collagen type VI alpha 3 chain [Source:HGNC Symbol;Acc:HGNC:2213]
EEF1A1	eukaryotic translation elongation factor 1 alpha 1 [Source:HGNC Symbol;Acc:HGNC:3189]
BRCA1	BRCA1 DNA repair associated [Source:HGNC Symbol;Acc:HGNC:1100]
APOC1	apolipoprotein C1 [Source:HGNC Symbol;Acc:HGNC:607]
GHR	growth hormone receptor [Source:HGNC Symbol;Acc:HGNC:4263]
CXCL8	C-X-C motif chemokine ligand 8 [Source:HGNC Symbol;Acc:HGNC:6025]
EGFR	epidermal growth factor receptor [Source:HGNC Symbol;Acc:HGNC:3236]
SLC35G1	solute carrier family 35 member G1 [Source:HGNC Symbol;Acc:HGNC:26607]
AGTR1	angiotensin II receptor type 1 [Source:HGNC Symbol;Acc:HGNC:336]
PPARG	peroxisome proliferator activated receptor gamma [Source:HGNC Symbol;Acc:HGNC:9236]
PITX1	paired like homeodomain 1 [Source:HGNC Symbol;Acc:HGNC:9004]
ESR2	estrogen receptor 2 [Source:HGNC Symbol;Acc:HGNC:3468]
RNF149	ring finger protein 149 [Source:HGNC Symbol;Acc:HGNC:23137]
HMOX2	heme oxygenase 2 [Source:HGNC Symbol;Acc:HGNC:5014]
GPHN	gephyrin [Source:HGNC Symbol;Acc:HGNC:15465]
CISD2	CDGSH iron sulfur domain 2 [Source:HGNC Symbol;Acc:HGNC:24212]
STX1A	syntaxin 1A [Source:HGNC Symbol;Acc:HGNC:11433]
HELLS	helicase, lymphoid specific [Source:HGNC Symbol;Acc:HGNC:4861]
SERPINE1	serpin family E member 1 [Source:HGNC Symbol;Acc:HGNC:8583]
GLUL	glutamate-ammonia ligase [Source:HGNC Symbol;Acc:HGNC:4341]
IL10	interleukin 10 [Source:HGNC Symbol;Acc:HGNC:5962]
HTR1A	5-hydroxytryptamine receptor 1A [Source:HGNC Symbol;Acc:HGNC:5286]
PDE2A	phosphodiesterase 2A [Source:HGNC Symbol;Acc:HGNC:8777]
NOTCH2NLC	notch 2 N-terminal like C [Source:HGNC Symbol;Acc:HGNC:53924]
FDPS	farnesyl diphosphate synthase [Source:HGNC Symbol;Acc:HGNC:3631]
GRM5	glutamate metabotropic receptor 5 [Source:HGNC Symbol;Acc:HGNC:4597]
NOS2	nitric oxide synthase 2 [Source:HGNC Symbol;Acc:HGNC:7873]
SMOC1	SPARC related modular calcium binding 1 [Source:HGNC Symbol;Acc:HGNC:20318]
TNFRSF11B	TNF receptor superfamily member 11b [Source:HGNC Symbol;Acc:HGNC:11909]
ARC	activity regulated cytoskeleton associated protein [Source:HGNC Symbol;Acc:HGNC:648]
FEZF1	FEZ family zinc finger 1 [Source:HGNC Symbol;Acc:HGNC:22788]
PTGES	prostaglandin E synthase [Source:HGNC Symbol;Acc:HGNC:9599]
SREBF2	sterol regulatory element binding transcription factor 2 [Source:HGNC Symbol;Acc:HGNC:11290]
TCAP	titin-cap [Source:HGNC Symbol;Acc:HGNC:11610]
S100A4	S100 calcium binding protein A4 [Source:HGNC Symbol;Acc:HGNC:10494]
CDC42	cell division cycle 42 [Source:HGNC Symbol;Acc:HGNC:1736]
ATP2A1	ATPase sarcoplasmic/endoplasmic reticulum Ca2+ transporting 1 [Source:HGNC Symbol;Acc:HGNC:811]
FABP3	fatty acid binding protein 3 [Source:HGNC Symbol;Acc:HGNC:3557]
IL1B	interleukin 1 beta [Source:HGNC Symbol;Acc:HGNC:5992]
SIRT1	sirtuin 1 [Source:HGNC Symbol;Acc:HGNC:14929]
TGFB1	transforming growth factor beta 1 [Source:HGNC Symbol;Acc:HGNC:11766]
COL1A2	collagen type I alpha 2 chain [Source:HGNC Symbol;Acc:HGNC:2198]
APP	amyloid beta precursor protein [Source:HGNC Symbol;Acc:HGNC:620]
CALCA	calcitonin related polypeptide alpha [Source:HGNC Symbol;Acc:HGNC:1437]
CHCHD3	coiled-coil-helix-coiled-coil-helix domain containing 3 [Source:HGNC Symbol;Acc:HGNC:21906]
HSF1	heat shock transcription factor 1 [Source:HGNC Symbol;Acc:HGNC:5224]
KL	klotho [Source:HGNC Symbol;Acc:HGNC:6344]
CDKN1B	cyclin dependent kinase inhibitor 1B [Source:HGNC Symbol;Acc:HGNC:1785]
PTGS2	prostaglandin-endoperoxide synthase 2 [Source:HGNC Symbol;Acc:HGNC:9605]
NOTUM	notum, palmitoleoyl-protein carboxylesterase [Source:HGNC Symbol;Acc:HGNC:27106]
ATRN	attractin [Source:HGNC Symbol;Acc:HGNC:885]
KDR	kinase insert domain receptor [Source:HGNC Symbol;Acc:HGNC:6307]
MYBPC2	myosin binding protein C2 [Source:HGNC Symbol;Acc:HGNC:7550]
PAWR	pro-apoptotic WT1 regulator [Source:HGNC Symbol;Acc:HGNC:8614]
SLC8A1	solute carrier family 8 member A1 [Source:HGNC Symbol;Acc:HGNC:11068]
APOM	apolipoprotein M [Source:HGNC Symbol;Acc:HGNC:13916]
CEBPA	CCAAT enhancer binding protein alpha [Source:HGNC Symbol;Acc:HGNC:1833]
BDNF	brain derived neurotrophic factor [Source:HGNC Symbol;Acc:HGNC:1033]
CISD3	CDGSH iron sulfur domain 3 [Source:HGNC Symbol;Acc:HGNC:27578]
CCL2	C-C motif chemokine ligand 2 [Source:HGNC Symbol;Acc:HGNC:10618]
CASP3	caspase 3 [Source:HGNC Symbol;Acc:HGNC:1504]
ZMPSTE24	zinc metallopeptidase STE24 [Source:HGNC Symbol;Acc:HGNC:12877]
INS	insulin [Source:HGNC Symbol;Acc:HGNC:6081]
GABARAPL1	GABA type A receptor associated protein like 1 [Source:HGNC Symbol;Acc:HGNC:4068]
CASP9	caspase 9 [Source:HGNC Symbol;Acc:HGNC:1511]
AGT	angiotensinogen [Source:HGNC Symbol;Acc:HGNC:333]
FGG	fibrinogen gamma chain [Source:HGNC Symbol;Acc:HGNC:3694]
VEGFA	vascular endothelial growth factor A [Source:HGNC Symbol;Acc:HGNC:12680]
APOE	apolipoprotein E [Source:HGNC Symbol;Acc:HGNC:613]
GRIN2B	glutamate ionotropic receptor NMDA type subunit 2B [Source:HGNC Symbol;Acc:HGNC:4586]
IARS1	isoleucyl-tRNA synthetase 1 [Source:HGNC Symbol;Acc:HGNC:5330]
DDIT3	DNA damage inducible transcript 3 [Source:HGNC Symbol;Acc:HGNC:2726]
CALCR	calcitonin receptor [Source:HGNC Symbol;Acc:HGNC:1440]
NOTCH2NLA	notch 2 N-terminal like A [Source:HGNC Symbol;Acc:HGNC:31862]
HDAC3	histone deacetylase 3 [Source:HGNC Symbol;Acc:HGNC:4854]
PPP1R9B	protein phosphatase 1 regulatory subunit 9B [Source:HGNC Symbol;Acc:HGNC:9298]
UCP2	uncoupling protein 2 [Source:HGNC Symbol;Acc:HGNC:12518]
ADAM17	ADAM metallopeptidase domain 17 [Source:HGNC Symbol;Acc:HGNC:195]
PRKCB	protein kinase C beta [Source:HGNC Symbol;Acc:HGNC:9395]
CPNE5	copine 5 [Source:HGNC Symbol;Acc:HGNC:2318]
ALDH2	aldehyde dehydrogenase 2 family member [Source:HGNC Symbol;Acc:HGNC:404]
IL6ST	interleukin 6 signal transducer [Source:HGNC Symbol;Acc:HGNC:6021]
VCP	valosin containing protein [Source:HGNC Symbol;Acc:HGNC:12666]
ICAM1	intercellular adhesion molecule 1 [Source:HGNC Symbol;Acc:HGNC:5344]
LRPPRC	leucine rich pentatricopeptide repeat containing [Source:HGNC Symbol;Acc:HGNC:15714]
GRM6	glutamate metabotropic receptor 6 [Source:HGNC Symbol;Acc:HGNC:4598]
GLRX3	glutaredoxin 3 [Source:HGNC Symbol;Acc:HGNC:15987]
BAX	BCL2 associated X, apoptosis regulator [Source:HGNC Symbol;Acc:HGNC:959]
IP6K2	inositol hexakisphosphate kinase 2 [Source:HGNC Symbol;Acc:HGNC:17313]
MAGOH	mago homolog, exon junction complex subunit [Source:HGNC Symbol;Acc:HGNC:6815]
TP53	tumor protein p53 [Source:HGNC Symbol;Acc:HGNC:11998]
EFEMP1	EGF containing fibulin extracellular matrix protein 1 [Source:HGNC Symbol;Acc:HGNC:3218]
SERPINE2	serpin family E member 2 [Source:HGNC Symbol;Acc:HGNC:8951]
IGF1	insulin like growth factor 1 [Source:HGNC Symbol;Acc:HGNC:5464]
EIF1AX	eukaryotic translation initiation factor 1A X-linked [Source:HGNC Symbol;Acc:HGNC:3250]
FGF2	fibroblast growth factor 2 [Source:HGNC Symbol;Acc:HGNC:3676]
NFE2L2	nuclear factor, erythroid 2 like 2 [Source:HGNC Symbol;Acc:HGNC:7782]
CDK5	cyclin dependent kinase 5 [Source:HGNC Symbol;Acc:HGNC:1774]
TCIM	transcriptional and immune response regulator [Source:HGNC Symbol;Acc:HGNC:1357]
DRD1	dopamine receptor D1 [Source:HGNC Symbol;Acc:HGNC:3020]
GSDMC	gasdermin C [Source:HGNC Symbol;Acc:HGNC:7151]
LPL	lipoprotein lipase [Source:HGNC Symbol;Acc:HGNC:6677]
NOS1	nitric oxide synthase 1 [Source:HGNC Symbol;Acc:HGNC:7872]
GDF11	growth differentiation factor 11 [Source:HGNC Symbol;Acc:HGNC:4216]
CREBBP	CREB binding protein [Source:HGNC Symbol;Acc:HGNC:2348]
UCHL1	ubiquitin C-terminal hydrolase L1 [Source:HGNC Symbol;Acc:HGNC:12513]
CD36	CD36 molecule [Source:HGNC Symbol;Acc:HGNC:1663]
ADAM33	ADAM metallopeptidase domain 33 [Source:HGNC Symbol;Acc:HGNC:15478]
VDR	vitamin D receptor [Source:HGNC Symbol;Acc:HGNC:12679]
ZFP36L2	ZFP36 ring finger protein like 2 [Source:HGNC Symbol;Acc:HGNC:1108]
MAPK14	mitogen-activated protein kinase 14 [Source:HGNC Symbol;Acc:HGNC:6876]
AGER	advanced glycosylation end-product specific receptor [Source:HGNC Symbol;Acc:HGNC:320]
CFTR	CF transmembrane conductance regulator [Source:HGNC Symbol;Acc:HGNC:1884]
MAGOHB	mago homolog B, exon junction complex subunit [Source:HGNC Symbol;Acc:HGNC:25504]
BGLAP	bone gamma-carboxyglutamate protein [Source:HGNC Symbol;Acc:HGNC:1043]
HDAC2	histone deacetylase 2 [Source:HGNC Symbol;Acc:HGNC:4853]
CAV1	caveolin 1 [Source:HGNC Symbol;Acc:HGNC:1527]
LONP1	lon peptidase 1, mitochondrial [Source:HGNC Symbol;Acc:HGNC:9479]
MARK4	microtubule affinity regulating kinase 4 [Source:HGNC Symbol;Acc:HGNC:13538]
GFAP	glial fibrillary acidic protein [Source:HGNC Symbol;Acc:HGNC:4235]
TNF	tumor necrosis factor [Source:HGNC Symbol;Acc:HGNC:11892]
MMP2	matrix metallopeptidase 2 [Source:HGNC Symbol;Acc:HGNC:7166]
GPR65	G protein-coupled receptor 65 [Source:HGNC Symbol;Acc:HGNC:4517]
ABCB1	ATP binding cassette subfamily B member 1 [Source:HGNC Symbol;Acc:HGNC:40]
FSTL1	follistatin like 1 [Source:HGNC Symbol;Acc:HGNC:3972]
ESRRA	estrogen related receptor alpha [Source:HGNC Symbol;Acc:HGNC:3471]
RGMB	repulsive guidance molecule BMP co-receptor b [Source:HGNC Symbol;Acc:HGNC:26896]
NPY	neuropeptide Y [Source:HGNC Symbol;Acc:HGNC:7955]
BMP4	bone morphogenetic protein 4 [Source:HGNC Symbol;Acc:HGNC:1071]
MTHFD1	methylenetetrahydrofolate dehydrogenase, cyclohydrolase and formyltetrahydrofolate synthetase 1 [Source:HGNC Symbol;Acc:HGNC:7432]
CASP8	caspase 8 [Source:HGNC Symbol;Acc:HGNC:1509]
VAPB	VAMP associated protein B and C [Source:HGNC Symbol;Acc:HGNC:12649]
EDN1	endothelin 1 [Source:HGNC Symbol;Acc:HGNC:3176]
EGFLAM	EGF like, fibronectin type III and laminin G domains [Source:HGNC Symbol;Acc:HGNC:26810]
SOD1	superoxide dismutase 1 [Source:HGNC Symbol;Acc:HGNC:11179]
MMS22L	MMS22 like, DNA repair protein [Source:HGNC Symbol;Acc:HGNC:21475]
IL2	interleukin 2 [Source:HGNC Symbol;Acc:HGNC:6001]
TAOK3	TAO kinase 3 [Source:HGNC Symbol;Acc:HGNC:18133]
SOD2	superoxide dismutase 2 [Source:HGNC Symbol;Acc:HGNC:11180]
DNAJB4	DnaJ heat shock protein family (Hsp40) member B4 [Source:HGNC Symbol;Acc:HGNC:14886]
NPPA	natriuretic peptide A [Source:HGNC Symbol;Acc:HGNC:7939]
CHRNA5	cholinergic receptor nicotinic alpha 5 subunit [Source:HGNC Symbol;Acc:HGNC:1959]
HRAS	HRas proto-oncogene, GTPase [Source:HGNC Symbol;Acc:HGNC:5173]
MAP4	microtubule associated protein 4 [Source:HGNC Symbol;Acc:HGNC:6862]
CREB1	cAMP responsive element binding protein 1 [Source:HGNC Symbol;Acc:HGNC:2345]
ARNTL	aryl hydrocarbon receptor nuclear translocator like [Source:HGNC Symbol;Acc:HGNC:701]
NCOR1	nuclear receptor corepressor 1 [Source:HGNC Symbol;Acc:HGNC:7672]
NFKB1	nuclear factor kappa B subunit 1 [Source:HGNC Symbol;Acc:HGNC:7794]
KCNJ5	potassium inwardly rectifying channel subfamily J member 5 [Source:HGNC Symbol;Acc:HGNC:6266]
PPP3CA	protein phosphatase 3 catalytic subunit alpha [Source:HGNC Symbol;Acc:HGNC:9314]
SCN5A	sodium voltage-gated channel alpha subunit 5 [Source:HGNC Symbol;Acc:HGNC:10593]
HMOX1	heme oxygenase 1 [Source:HGNC Symbol;Acc:HGNC:5013]
SENP1	SUMO specific peptidase 1 [Source:HGNC Symbol;Acc:HGNC:17927]
E2F1	E2F transcription factor 1 [Source:HGNC Symbol;Acc:HGNC:3113]
MT3	metallothionein 3 [Source:HGNC Symbol;Acc:HGNC:7408]
PUM1	pumilio RNA binding family member 1 [Source:HGNC Symbol;Acc:HGNC:14957]
IL5	interleukin 5 [Source:HGNC Symbol;Acc:HGNC:6016]
DISP2	dispatched RND transporter family member 2 [Source:HGNC Symbol;Acc:HGNC:19712]
NGFR	nerve growth factor receptor [Source:HGNC Symbol;Acc:HGNC:7809]
BMP15	bone morphogenetic protein 15 [Source:HGNC Symbol;Acc:HGNC:1068]
MYBPC3	myosin binding protein C3 [Source:HGNC Symbol;Acc:HGNC:7551]
HIF1A	hypoxia inducible factor 1 subunit alpha [Source:HGNC Symbol;Acc:HGNC:4910]
PPP1R37	protein phosphatase 1 regulatory subunit 37 [Source:HGNC Symbol;Acc:HGNC:27607]
PRKN	parkin RBR E3 ubiquitin protein ligase [Source:HGNC Symbol;Acc:HGNC:8607]
AFM	afamin [Source:HGNC Symbol;Acc:HGNC:316]
CRH	corticotropin releasing hormone [Source:HGNC Symbol;Acc:HGNC:2355]
GZMK	granzyme K [Source:HGNC Symbol;Acc:HGNC:4711]
CNGA1	cyclic nucleotide gated channel subunit alpha 1 [Source:HGNC Symbol;Acc:HGNC:2148]
LIMA1	LIM domain and actin binding 1 [Source:HGNC Symbol;Acc:HGNC:24636]
IKZF4	IKAROS family zinc finger 4 [Source:HGNC Symbol;Acc:HGNC:13179]
POU1F1	POU class 1 homeobox 1 [Source:HGNC Symbol;Acc:HGNC:9210]
SLC44A4	solute carrier family 44 member 4 [Source:HGNC Symbol;Acc:HGNC:13941]
FTH1	ferritin heavy chain 1 [Source:HGNC Symbol;Acc:HGNC:3976]
IGSF3	immunoglobulin superfamily member 3 [Source:HGNC Symbol;Acc:HGNC:5950]
NAT2	N-acetyltransferase 2 [Source:HGNC Symbol;Acc:HGNC:7646]
LMNA	lamin A/C [Source:HGNC Symbol;Acc:HGNC:6636]
ERBB4	erb-b2 receptor tyrosine kinase 4 [Source:HGNC Symbol;Acc:HGNC:3432]
UPK2	uroplakin 2 [Source:HGNC Symbol;Acc:HGNC:12579]
MSN	moesin [Source:HGNC Symbol;Acc:HGNC:7373]
SH3PXD2A	SH3 and PX domains 2A [Source:HGNC Symbol;Acc:HGNC:23664]
MFN2	mitofusin 2 [Source:HGNC Symbol;Acc:HGNC:16877]
CNTNAP4	contactin associated protein family member 4 [Source:HGNC Symbol;Acc:HGNC:18747]
MAOB	monoamine oxidase B [Source:HGNC Symbol;Acc:HGNC:6834]
ARID5B	AT-rich interaction domain 5B [Source:HGNC Symbol;Acc:HGNC:17362]
HTRA1	HtrA serine peptidase 1 [Source:HGNC Symbol;Acc:HGNC:9476]
IRGC	immunity related GTPase cinema [Source:HGNC Symbol;Acc:HGNC:28835]
IGF2R	insulin like growth factor 2 receptor [Source:HGNC Symbol;Acc:HGNC:5467]
TRIM17	tripartite motif containing 17 [Source:HGNC Symbol;Acc:HGNC:13430]
SLC18A3	solute carrier family 18 member A3 [Source:HGNC Symbol;Acc:HGNC:10936]
AKT1	AKT serine/threonine kinase 1 [Source:HGNC Symbol;Acc:HGNC:391]
CAT	catalase [Source:HGNC Symbol;Acc:HGNC:1516]
CDKN2A	cyclin dependent kinase inhibitor 2A [Source:HGNC Symbol;Acc:HGNC:1787]
NOTCH3	notch receptor 3 [Source:HGNC Symbol;Acc:HGNC:7883]
CGAS	cyclic GMP-AMP synthase [Source:HGNC Symbol;Acc:HGNC:21367]
LRRC4	leucine rich repeat containing 4 [Source:HGNC Symbol;Acc:HGNC:15586]
GPR18	G protein-coupled receptor 18 [Source:HGNC Symbol;Acc:HGNC:4472]
COPB2	COPI coat complex subunit beta 2 [Source:HGNC Symbol;Acc:HGNC:2232]
LMNB1	lamin B1 [Source:HGNC Symbol;Acc:HGNC:6637]
CAPN2	calpain 2 [Source:HGNC Symbol;Acc:HGNC:1479]
TNNI2	troponin I2, fast skeletal type [Source:HGNC Symbol;Acc:HGNC:11946]
CSNK1E	casein kinase 1 epsilon [Source:HGNC Symbol;Acc:HGNC:2453]
BHLHE41	basic helix-loop-helix family member e41 [Source:HGNC Symbol;Acc:HGNC:16617]
ITPR1	inositol 1,4,5-trisphosphate receptor type 1 [Source:HGNC Symbol;Acc:HGNC:6180]
CISD1	CDGSH iron sulfur domain 1 [Source:HGNC Symbol;Acc:HGNC:30880]
PLCG2	phospholipase C gamma 2 [Source:HGNC Symbol;Acc:HGNC:9066]
PLCB3	phospholipase C beta 3 [Source:HGNC Symbol;Acc:HGNC:9056]
PLCB1	phospholipase C beta 1 [Source:HGNC Symbol;Acc:HGNC:15917]
GALNTL6	polypeptide N-acetylgalactosaminyltransferase like 6 [Source:HGNC Symbol;Acc:HGNC:33844]
SNAP91	synaptosome associated protein 91 [Source:HGNC Symbol;Acc:HGNC:14986]
BMP2	bone morphogenetic protein 2 [Source:HGNC Symbol;Acc:HGNC:1069]
TCF21	transcription factor 21 [Source:HGNC Symbol;Acc:HGNC:11632]
NTRK2	neurotrophic receptor tyrosine kinase 2 [Source:HGNC Symbol;Acc:HGNC:8032]
TJP2	tight junction protein 2 [Source:HGNC Symbol;Acc:HGNC:11828]
SLC5A8	solute carrier family 5 member 8 [Source:HGNC Symbol;Acc:HGNC:19119]
NRG1	neuregulin 1 [Source:HGNC Symbol;Acc:HGNC:7997]
TESK1	testis associated actin remodelling kinase 1 [Source:HGNC Symbol;Acc:HGNC:11731]
KLK15	kallikrein related peptidase 15 [Source:HGNC Symbol;Acc:HGNC:20453]
CDS2	CDP-diacylglycerol synthase 2 [Source:HGNC Symbol;Acc:HGNC:1801]
EIF2B5	eukaryotic translation initiation factor 2B subunit epsilon [Source:HGNC Symbol;Acc:HGNC:3261]
RUSC2	RUN and SH3 domain containing 2 [Source:HGNC Symbol;Acc:HGNC:23625]
AIFM1	apoptosis inducing factor mitochondria associated 1 [Source:HGNC Symbol;Acc:HGNC:8768]
FBN1	fibrillin 1 [Source:HGNC Symbol;Acc:HGNC:3603]
BCAN	brevican [Source:HGNC Symbol;Acc:HGNC:23059]
RHO	rhodopsin [Source:HGNC Symbol;Acc:HGNC:10012]
HMGCR	3-hydroxy-3-methylglutaryl-CoA reductase [Source:HGNC Symbol;Acc:HGNC:5006]
IGFBP6	insulin like growth factor binding protein 6 [Source:HGNC Symbol;Acc:HGNC:5475]
PLS3	plastin 3 [Source:HGNC Symbol;Acc:HGNC:9091]
MAPT	microtubule associated protein tau [Source:HGNC Symbol;Acc:HGNC:6893]
PCP4	Purkinje cell protein 4 [Source:HGNC Symbol;Acc:HGNC:8742]
CHCHD6	coiled-coil-helix-coiled-coil-helix domain containing 6 [Source:HGNC Symbol;Acc:HGNC:28184]
TMED10	transmembrane p24 trafficking protein 10 [Source:HGNC Symbol;Acc:HGNC:16998]
ESM1	endothelial cell specific molecule 1 [Source:HGNC Symbol;Acc:HGNC:3466]
MYC	MYC proto-oncogene, bHLH transcription factor [Source:HGNC Symbol;Acc:HGNC:7553]
PSEN1	presenilin 1 [Source:HGNC Symbol;Acc:HGNC:9508]
FEZF2	FEZ family zinc finger 2 [Source:HGNC Symbol;Acc:HGNC:13506]
SLC2A4	solute carrier family 2 member 4 [Source:HGNC Symbol;Acc:HGNC:11009]
JAK2	Janus kinase 2 [Source:HGNC Symbol;Acc:HGNC:6192]
GSK3A	glycogen synthase kinase 3 alpha [Source:HGNC Symbol;Acc:HGNC:4616]
TOMM40	translocase of outer mitochondrial membrane 40 [Source:HGNC Symbol;Acc:HGNC:18001]
GCLM	glutamate-cysteine ligase modifier subunit [Source:HGNC Symbol;Acc:HGNC:4312]
ECE1	endothelin converting enzyme 1 [Source:HGNC Symbol;Acc:HGNC:3146]
DNAJC6	DnaJ heat shock protein family (Hsp40) member C6 [Source:HGNC Symbol;Acc:HGNC:15469]
DRD5	dopamine receptor D5 [Source:HGNC Symbol;Acc:HGNC:3026]
SP4	Sp4 transcription factor [Source:HGNC Symbol;Acc:HGNC:11209]
CXCR4	C-X-C motif chemokine receptor 4 [Source:HGNC Symbol;Acc:HGNC:2561]
LPAR1	lysophosphatidic acid receptor 1 [Source:HGNC Symbol;Acc:HGNC:3166]
GSR	glutathione-disulfide reductase [Source:HGNC Symbol;Acc:HGNC:4623]
DNM3	dynamin 3 [Source:HGNC Symbol;Acc:HGNC:29125]
CNR2	cannabinoid receptor 2 [Source:HGNC Symbol;Acc:HGNC:2160]
MAF	MAF bZIP transcription factor [Source:HGNC Symbol;Acc:HGNC:6776]
ATIC	5-aminoimidazole-4-carboxamide ribonucleotide formyltransferase/IMP cyclohydrolase [Source:HGNC Symbol;Acc:HGNC:794]
SLC1A2	solute carrier family 1 member 2 [Source:HGNC Symbol;Acc:HGNC:10940]
SLC8A2	solute carrier family 8 member A2 [Source:HGNC Symbol;Acc:HGNC:11069]
SFPQ	splicing factor proline and glutamine rich [Source:HGNC Symbol;Acc:HGNC:10774]
MAG	myelin associated glycoprotein [Source:HGNC Symbol;Acc:HGNC:6783]
DUSP10	dual specificity phosphatase 10 [Source:HGNC Symbol;Acc:HGNC:3065]
MFN1	mitofusin 1 [Source:HGNC Symbol;Acc:HGNC:18262]
NTF3	neurotrophin 3 [Source:HGNC Symbol;Acc:HGNC:8023]
PRPH2	peripherin 2 [Source:HGNC Symbol;Acc:HGNC:9942]
IKZF2	IKAROS family zinc finger 2 [Source:HGNC Symbol;Acc:HGNC:13177]
PTPN11	protein tyrosine phosphatase non-receptor type 11 [Source:HGNC Symbol;Acc:HGNC:9644]
PLAU	plasminogen activator, urokinase [Source:HGNC Symbol;Acc:HGNC:9052]
CASP6	caspase 6 [Source:HGNC Symbol;Acc:HGNC:1507]
AP2M1	adaptor related protein complex 2 subunit mu 1 [Source:HGNC Symbol;Acc:HGNC:564]
A2M	alpha-2-macroglobulin [Source:HGNC Symbol;Acc:HGNC:7]
TXNRD1	thioredoxin reductase 1 [Source:HGNC Symbol;Acc:HGNC:12437]
OR2A4	olfactory receptor family 2 subfamily A member 4 [Source:HGNC Symbol;Acc:HGNC:14729]
NOG	noggin [Source:HGNC Symbol;Acc:HGNC:7866]
HAAO	3-hydroxyanthranilate 3,4-dioxygenase [Source:HGNC Symbol;Acc:HGNC:4796]
ACTB	actin beta [Source:HGNC Symbol;Acc:HGNC:132]
SOCS3	suppressor of cytokine signaling 3 [Source:HGNC Symbol;Acc:HGNC:19391]
GDNF	glial cell derived neurotrophic factor [Source:HGNC Symbol;Acc:HGNC:4232]
TDGF1	teratocarcinoma-derived growth factor 1 [Source:HGNC Symbol;Acc:HGNC:11701]
GRIN1	glutamate ionotropic receptor NMDA type subunit 1 [Source:HGNC Symbol;Acc:HGNC:4584]
LEPR	leptin receptor [Source:HGNC Symbol;Acc:HGNC:6554]
ATF2	activating transcription factor 2 [Source:HGNC Symbol;Acc:HGNC:784]
JAZF1	JAZF zinc finger 1 [Source:HGNC Symbol;Acc:HGNC:28917]
GUCY1B1	guanylate cyclase 1 soluble subunit beta 1 [Source:HGNC Symbol;Acc:HGNC:4687]
ADAM10	ADAM metallopeptidase domain 10 [Source:HGNC Symbol;Acc:HGNC:188]
YTHDF3	YTH N6-methyladenosine RNA binding protein 3 [Source:HGNC Symbol;Acc:HGNC:26465]
VDAC2	voltage dependent anion channel 2 [Source:HGNC Symbol;Acc:HGNC:12672]
EPO	erythropoietin [Source:HGNC Symbol;Acc:HGNC:3415]
ACTN3	actinin alpha 3 (gene/pseudogene) [Source:HGNC Symbol;Acc:HGNC:165]
NQO1	NAD(P)H quinone dehydrogenase 1 [Source:HGNC Symbol;Acc:HGNC:2874]
RELN	reelin [Source:HGNC Symbol;Acc:HGNC:9957]
NECAB1	N-terminal EF-hand calcium binding protein 1 [Source:HGNC Symbol;Acc:HGNC:20983]
FYN	FYN proto-oncogene, Src family tyrosine kinase [Source:HGNC Symbol;Acc:HGNC:4037]
IL17A	interleukin 17A [Source:HGNC Symbol;Acc:HGNC:5981]
RMDN3	regulator of microtubule dynamics 3 [Source:HGNC Symbol;Acc:HGNC:25550]
PIK3R1	phosphoinositide-3-kinase regulatory subunit 1 [Source:HGNC Symbol;Acc:HGNC:8979]
CRX	cone-rod homeobox [Source:HGNC Symbol;Acc:HGNC:2383]
GBP2	guanylate binding protein 2 [Source:HGNC Symbol;Acc:HGNC:4183]
CACNA1F	calcium voltage-gated channel subunit alpha1 F [Source:HGNC Symbol;Acc:HGNC:1393]
SNCA	synuclein alpha [Source:HGNC Symbol;Acc:HGNC:11138]
PIGC	phosphatidylinositol glycan anchor biosynthesis class C [Source:HGNC Symbol;Acc:HGNC:8960]
GLUD1	glutamate dehydrogenase 1 [Source:HGNC Symbol;Acc:HGNC:4335]
CCNG1	cyclin G1 [Source:HGNC Symbol;Acc:HGNC:1592]
SYT10	synaptotagmin 10 [Source:HGNC Symbol;Acc:HGNC:19266]
TRIP10	thyroid hormone receptor interactor 10 [Source:HGNC Symbol;Acc:HGNC:12304]
PLCD1	phospholipase C delta 1 [Source:HGNC Symbol;Acc:HGNC:9060]
MRPS11	mitochondrial ribosomal protein S11 [Source:HGNC Symbol;Acc:HGNC:14050]
ABAT	4-aminobutyrate aminotransferase [Source:HGNC Symbol;Acc:HGNC:23]
FBN2	fibrillin 2 [Source:HGNC Symbol;Acc:HGNC:3604]
PPARGC1A	PPARG coactivator 1 alpha [Source:HGNC Symbol;Acc:HGNC:9237]
PCNA	proliferating cell nuclear antigen [Source:HGNC Symbol;Acc:HGNC:8729]
COL5A1	collagen type V alpha 1 chain [Source:HGNC Symbol;Acc:HGNC:2209]
PGRMC1	progesterone receptor membrane component 1 [Source:HGNC Symbol;Acc:HGNC:16090]
KCNJ3	potassium inwardly rectifying channel subfamily J member 3 [Source:HGNC Symbol;Acc:HGNC:6264]
ATP6V1B2	ATPase H+ transporting V1 subunit B2 [Source:HGNC Symbol;Acc:HGNC:854]
LTC4S	leukotriene C4 synthase [Source:HGNC Symbol;Acc:HGNC:6719]
EFEMP2	EGF containing fibulin extracellular matrix protein 2 [Source:HGNC Symbol;Acc:HGNC:3219]
BCHE	butyrylcholinesterase [Source:HGNC Symbol;Acc:HGNC:983]
PSEN2	presenilin 2 [Source:HGNC Symbol;Acc:HGNC:9509]
KEAP1	kelch like ECH associated protein 1 [Source:HGNC Symbol;Acc:HGNC:23177]
ADRB2	adrenoceptor beta 2 [Source:HGNC Symbol;Acc:HGNC:286]
SPOP	speckle type BTB/POZ protein [Source:HGNC Symbol;Acc:HGNC:11254]
DNM1L	dynamin 1 like [Source:HGNC Symbol;Acc:HGNC:2973]
HSD17B10	hydroxysteroid 17-beta dehydrogenase 10 [Source:HGNC Symbol;Acc:HGNC:4800]
NRGN	neurogranin [Source:HGNC Symbol;Acc:HGNC:8000]
LARS2	leucyl-tRNA synthetase 2, mitochondrial [Source:HGNC Symbol;Acc:HGNC:17095]
GSTP1	glutathione S-transferase pi 1 [Source:HGNC Symbol;Acc:HGNC:4638]
MAP2	microtubule associated protein 2 [Source:HGNC Symbol;Acc:HGNC:6839]
RIN3	Ras and Rab interactor 3 [Source:HGNC Symbol;Acc:HGNC:18751]
GRIN2A	glutamate ionotropic receptor NMDA type subunit 2A [Source:HGNC Symbol;Acc:HGNC:4585]
CTNNB1	catenin beta 1 [Source:HGNC Symbol;Acc:HGNC:2514]
CYP2J2	cytochrome P450 family 2 subfamily J member 2 [Source:HGNC Symbol;Acc:HGNC:2634]
MAPK8	mitogen-activated protein kinase 8 [Source:HGNC Symbol;Acc:HGNC:6881]
DNM1	dynamin 1 [Source:HGNC Symbol;Acc:HGNC:2972]
ATP6V1C1	ATPase H+ transporting V1 subunit C1 [Source:HGNC Symbol;Acc:HGNC:856]
SNCB	synuclein beta [Source:HGNC Symbol;Acc:HGNC:11140]
OGG1	8-oxoguanine DNA glycosylase [Source:HGNC Symbol;Acc:HGNC:8125]
FGFR1	fibroblast growth factor receptor 1 [Source:HGNC Symbol;Acc:HGNC:3688]
HSPD1	heat shock protein family D (Hsp60) member 1 [Source:HGNC Symbol;Acc:HGNC:5261]
MNAT1	MNAT1 component of CDK activating kinase [Source:HGNC Symbol;Acc:HGNC:7181]
TH	tyrosine hydroxylase [Source:HGNC Symbol;Acc:HGNC:11782]
NDUFV2	NADH:ubiquinone oxidoreductase core subunit V2 [Source:HGNC Symbol;Acc:HGNC:7717]
TIMP2	TIMP metallopeptidase inhibitor 2 [Source:HGNC Symbol;Acc:HGNC:11821]
TXK	TXK tyrosine kinase [Source:HGNC Symbol;Acc:HGNC:12434]
MYH9	myosin heavy chain 9 [Source:HGNC Symbol;Acc:HGNC:7579]
HBP1	HMG-box transcription factor 1 [Source:HGNC Symbol;Acc:HGNC:23200]
TRHR	thyrotropin releasing hormone receptor [Source:HGNC Symbol;Acc:HGNC:12299]
CHI3L1	chitinase 3 like 1 [Source:HGNC Symbol;Acc:HGNC:1932]
VLDLR	very low density lipoprotein receptor [Source:HGNC Symbol;Acc:HGNC:12698]
KCNAB2	potassium voltage-gated channel subfamily A regulatory beta subunit 2 [Source:HGNC Symbol;Acc:HGNC:6229]
IL11RA	interleukin 11 receptor subunit alpha [Source:HGNC Symbol;Acc:HGNC:5967]
POLD1	DNA polymerase delta 1, catalytic subunit [Source:HGNC Symbol;Acc:HGNC:9175]
ELN	elastin [Source:HGNC Symbol;Acc:HGNC:3327]
HSPB1	heat shock protein family B (small) member 1 [Source:HGNC Symbol;Acc:HGNC:5246]
MGLL	monoglyceride lipase [Source:HGNC Symbol;Acc:HGNC:17038]
FBLN5	fibulin 5 [Source:HGNC Symbol;Acc:HGNC:3602]
TGM2	transglutaminase 2 [Source:HGNC Symbol;Acc:HGNC:11778]
UBTF	upstream binding transcription factor [Source:HGNC Symbol;Acc:HGNC:12511]
CTSK	cathepsin K [Source:HGNC Symbol;Acc:HGNC:2536]
COPS7B	COP9 signalosome subunit 7B [Source:HGNC Symbol;Acc:HGNC:16760]
MAPK1	mitogen-activated protein kinase 1 [Source:HGNC Symbol;Acc:HGNC:6871]
SST	somatostatin [Source:HGNC Symbol;Acc:HGNC:11329]
NDUFS4	NADH:ubiquinone oxidoreductase subunit S4 [Source:HGNC Symbol;Acc:HGNC:7711]
TRA2B	transformer 2 beta homolog [Source:HGNC Symbol;Acc:HGNC:10781]
FGB	fibrinogen beta chain [Source:HGNC Symbol;Acc:HGNC:3662]
SRSF6	serine and arginine rich splicing factor 6 [Source:HGNC Symbol;Acc:HGNC:10788]
ANXA5	annexin A5 [Source:HGNC Symbol;Acc:HGNC:543]
USP24	ubiquitin specific peptidase 24 [Source:HGNC Symbol;Acc:HGNC:12623]
NTRK1	neurotrophic receptor tyrosine kinase 1 [Source:HGNC Symbol;Acc:HGNC:8031]
SIRT2	sirtuin 2 [Source:HGNC Symbol;Acc:HGNC:10886]
ATP5F1A	ATP synthase F1 subunit alpha [Source:HGNC Symbol;Acc:HGNC:823]
ATP5F1B	ATP synthase F1 subunit beta [Source:HGNC Symbol;Acc:HGNC:830]
GNE	glucosamine (UDP-N-acetyl)-2-epimerase/N-acetylmannosamine kinase [Source:HGNC Symbol;Acc:HGNC:23657]
THRB	thyroid hormone receptor beta [Source:HGNC Symbol;Acc:HGNC:11799]
CIDEC	cell death inducing DFFA like effector c [Source:HGNC Symbol;Acc:HGNC:24229]
SLC26A8	solute carrier family 26 member 8 [Source:HGNC Symbol;Acc:HGNC:14468]
NDUFA5	NADH:ubiquinone oxidoreductase subunit A5 [Source:HGNC Symbol;Acc:HGNC:7688]
AZIN1	antizyme inhibitor 1 [Source:HGNC Symbol;Acc:HGNC:16432]
ATP1A3	ATPase Na+/K+ transporting subunit alpha 3 [Source:HGNC Symbol;Acc:HGNC:801]
COL10A1	collagen type X alpha 1 chain [Source:HGNC Symbol;Acc:HGNC:2185]
SLC8A3	solute carrier family 8 member A3 [Source:HGNC Symbol;Acc:HGNC:11070]
GSS	glutathione synthetase [Source:HGNC Symbol;Acc:HGNC:4624]
ALDH6A1	aldehyde dehydrogenase 6 family member A1 [Source:HGNC Symbol;Acc:HGNC:7179]
CALM1	calmodulin 1 [Source:HGNC Symbol;Acc:HGNC:1442]
PRSS3	serine protease 3 [Source:HGNC Symbol;Acc:HGNC:9486]
HSD17B6	hydroxysteroid 17-beta dehydrogenase 6 [Source:HGNC Symbol;Acc:HGNC:23316]
HPCA	hippocalcin [Source:HGNC Symbol;Acc:HGNC:5144]
SCGB2A1	secretoglobin family 2A member 1 [Source:HGNC Symbol;Acc:HGNC:7051]
GIT1	GIT ArfGAP 1 [Source:HGNC Symbol;Acc:HGNC:4272]
CTSH	cathepsin H [Source:HGNC Symbol;Acc:HGNC:2535]
ZHX3	zinc fingers and homeoboxes 3 [Source:HGNC Symbol;Acc:HGNC:15935]
NTN1	netrin 1 [Source:HGNC Symbol;Acc:HGNC:8029]
NEURL4	neuralized E3 ubiquitin protein ligase 4 [Source:HGNC Symbol;Acc:HGNC:34410]
MSH2	mutS homolog 2 [Source:HGNC Symbol;Acc:HGNC:7325]
AIF1	allograft inflammatory factor 1 [Source:HGNC Symbol;Acc:HGNC:352]
NEFL	neurofilament light [Source:HGNC Symbol;Acc:HGNC:7739]
SLC25A4	solute carrier family 25 member 4 [Source:HGNC Symbol;Acc:HGNC:10990]
GJA1	gap junction protein alpha 1 [Source:HGNC Symbol;Acc:HGNC:4274]
DNAJA1	DnaJ heat shock protein family (Hsp40) member A1 [Source:HGNC Symbol;Acc:HGNC:5229]
GRIN3A	glutamate ionotropic receptor NMDA type subunit 3A [Source:HGNC Symbol;Acc:HGNC:16767]
CHRNB4	cholinergic receptor nicotinic beta 4 subunit [Source:HGNC Symbol;Acc:HGNC:1964]
TLR4	toll like receptor 4 [Source:HGNC Symbol;Acc:HGNC:11850]
NAGA	alpha-N-acetylgalactosaminidase [Source:HGNC Symbol;Acc:HGNC:7631]
SELP	selectin P [Source:HGNC Symbol;Acc:HGNC:10721]
CDK12	cyclin dependent kinase 12 [Source:HGNC Symbol;Acc:HGNC:24224]
FLT1	fms related receptor tyrosine kinase 1 [Source:HGNC Symbol;Acc:HGNC:3763]
TYR	tyrosinase [Source:HGNC Symbol;Acc:HGNC:12442]
FGA	fibrinogen alpha chain [Source:HGNC Symbol;Acc:HGNC:3661]
CD274	CD274 molecule [Source:HGNC Symbol;Acc:HGNC:17635]
IDE	insulin degrading enzyme [Source:HGNC Symbol;Acc:HGNC:5381]
CA2	carbonic anhydrase 2 [Source:HGNC Symbol;Acc:HGNC:1373]
MAP2K6	mitogen-activated protein kinase kinase 6 [Source:HGNC Symbol;Acc:HGNC:6846]
SLC2A1	solute carrier family 2 member 1 [Source:HGNC Symbol;Acc:HGNC:11005]
DEGS1	delta 4-desaturase, sphingolipid 1 [Source:HGNC Symbol;Acc:HGNC:13709]
IL3	interleukin 3 [Source:HGNC Symbol;Acc:HGNC:6011]
GPR4	G protein-coupled receptor 4 [Source:HGNC Symbol;Acc:HGNC:4497]
EIF4E	eukaryotic translation initiation factor 4E [Source:HGNC Symbol;Acc:HGNC:3287]
HK1	hexokinase 1 [Source:HGNC Symbol;Acc:HGNC:4922]
NRG4	neuregulin 4 [Source:HGNC Symbol;Acc:HGNC:29862]
PNMT	phenylethanolamine N-methyltransferase [Source:HGNC Symbol;Acc:HGNC:9160]
CRYAB	crystallin alpha B [Source:HGNC Symbol;Acc:HGNC:2389]
AMPD1	adenosine monophosphate deaminase 1 [Source:HGNC Symbol;Acc:HGNC:468]
PRKAA1	protein kinase AMP-activated catalytic subunit alpha 1 [Source:HGNC Symbol;Acc:HGNC:9376]
APOA4	apolipoprotein A4 [Source:HGNC Symbol;Acc:HGNC:602]
BCL2L1	BCL2 like 1 [Source:HGNC Symbol;Acc:HGNC:992]
MFSD2B	major facilitator superfamily domain containing 2B [Source:HGNC Symbol;Acc:HGNC:37207]
PSMA2	proteasome 20S subunit alpha 2 [Source:HGNC Symbol;Acc:HGNC:9531]
GHRH	growth hormone releasing hormone [Source:HGNC Symbol;Acc:HGNC:4265]
IL6	interleukin 6 [Source:HGNC Symbol;Acc:HGNC:6018]
PDGFRB	platelet derived growth factor receptor beta [Source:HGNC Symbol;Acc:HGNC:8804]
PLCG1	phospholipase C gamma 1 [Source:HGNC Symbol;Acc:HGNC:9065]
EPB41L3	erythrocyte membrane protein band 4.1 like 3 [Source:HGNC Symbol;Acc:HGNC:3380]
APOA1	apolipoprotein A1 [Source:HGNC Symbol;Acc:HGNC:600]
EID1	EP300 interacting inhibitor of differentiation 1 [Source:HGNC Symbol;Acc:HGNC:1191]
BAIAP2	BAR/IMD domain containing adaptor protein 2 [Source:HGNC Symbol;Acc:HGNC:947]
COL18A1	collagen type XVIII alpha 1 chain [Source:HGNC Symbol;Acc:HGNC:2195]
TTLL7	tubulin tyrosine ligase like 7 [Source:HGNC Symbol;Acc:HGNC:26242]
SLC6A4	solute carrier family 6 member 4 [Source:HGNC Symbol;Acc:HGNC:11050]
IGFBP3	insulin like growth factor binding protein 3 [Source:HGNC Symbol;Acc:HGNC:5472]
CANX	calnexin [Source:HGNC Symbol;Acc:HGNC:1473]
ZNF765	zinc finger protein 765 [Source:HGNC Symbol;Acc:HGNC:25092]
DUSP1	dual specificity phosphatase 1 [Source:HGNC Symbol;Acc:HGNC:3064]
DRD4	dopamine receptor D4 [Source:HGNC Symbol;Acc:HGNC:3025]
COBL	cordon-bleu WH2 repeat protein [Source:HGNC Symbol;Acc:HGNC:22199]
XRCC1	X-ray repair cross complementing 1 [Source:HGNC Symbol;Acc:HGNC:12828]
OPTN	optineurin [Source:HGNC Symbol;Acc:HGNC:17142]
CYP2D6	cytochrome P450 family 2 subfamily D member 6 [Source:HGNC Symbol;Acc:HGNC:2625]
FGFR3	fibroblast growth factor receptor 3 [Source:HGNC Symbol;Acc:HGNC:3690]
TGFA	transforming growth factor alpha [Source:HGNC Symbol;Acc:HGNC:11765]
CNP	2',3'-cyclic nucleotide 3' phosphodiesterase [Source:HGNC Symbol;Acc:HGNC:2158]
DPYSL2	dihydropyrimidinase like 2 [Source:HGNC Symbol;Acc:HGNC:3014]
BCL2	BCL2 apoptosis regulator [Source:HGNC Symbol;Acc:HGNC:990]
IL4	interleukin 4 [Source:HGNC Symbol;Acc:HGNC:6014]
REN	renin [Source:HGNC Symbol;Acc:HGNC:9958]
PKM	pyruvate kinase M1/2 [Source:HGNC Symbol;Acc:HGNC:9021]
VIM	vimentin [Source:HGNC Symbol;Acc:HGNC:12692]
AQP7	aquaporin 7 [Source:HGNC Symbol;Acc:HGNC:640]
PSMB1	proteasome 20S subunit beta 1 [Source:HGNC Symbol;Acc:HGNC:9537]
IDH3A	isocitrate dehydrogenase (NAD(+)) 3 catalytic subunit alpha [Source:HGNC Symbol;Acc:HGNC:5384]
SQSTM1	sequestosome 1 [Source:HGNC Symbol;Acc:HGNC:11280]
SYN3	synapsin III [Source:HGNC Symbol;Acc:HGNC:11496]
IL6R	interleukin 6 receptor [Source:HGNC Symbol;Acc:HGNC:6019]
ANXA2	annexin A2 [Source:HGNC Symbol;Acc:HGNC:537]
CHRNB2	cholinergic receptor nicotinic beta 2 subunit [Source:HGNC Symbol;Acc:HGNC:1962]
RUNX1	RUNX family transcription factor 1 [Source:HGNC Symbol;Acc:HGNC:10471]
HTR6	5-hydroxytryptamine receptor 6 [Source:HGNC Symbol;Acc:HGNC:5301]
ESR1	estrogen receptor 1 [Source:HGNC Symbol;Acc:HGNC:3467]
CNGA3	cyclic nucleotide gated channel subunit alpha 3 [Source:HGNC Symbol;Acc:HGNC:2150]
EPHX1	epoxide hydrolase 1 [Source:HGNC Symbol;Acc:HGNC:3401]
CSNK1A1	casein kinase 1 alpha 1 [Source:HGNC Symbol;Acc:HGNC:2451]
SMO	smoothened, frizzled class receptor [Source:HGNC Symbol;Acc:HGNC:11119]
COMP	cartilage oligomeric matrix protein [Source:HGNC Symbol;Acc:HGNC:2227]
CSNK1D	casein kinase 1 delta [Source:HGNC Symbol;Acc:HGNC:2452]
FN1	fibronectin 1 [Source:HGNC Symbol;Acc:HGNC:3778]
CRYBA1	crystallin beta A1 [Source:HGNC Symbol;Acc:HGNC:2394]
TGFBR1	transforming growth factor beta receptor 1 [Source:HGNC Symbol;Acc:HGNC:11772]
AK1	adenylate kinase 1 [Source:HGNC Symbol;Acc:HGNC:361]
CP	ceruloplasmin [Source:HGNC Symbol;Acc:HGNC:2295]
BECN1	beclin 1 [Source:HGNC Symbol;Acc:HGNC:1034]
DRD2	dopamine receptor D2 [Source:HGNC Symbol;Acc:HGNC:3023]
MAPK10	mitogen-activated protein kinase 10 [Source:HGNC Symbol;Acc:HGNC:6872]
EGF	epidermal growth factor [Source:HGNC Symbol;Acc:HGNC:3229]
IRS1	insulin receptor substrate 1 [Source:HGNC Symbol;Acc:HGNC:6125]
CCNF	cyclin F [Source:HGNC Symbol;Acc:HGNC:1591]
P4HB	prolyl 4-hydroxylase subunit beta [Source:HGNC Symbol;Acc:HGNC:8548]
ADCY5	adenylate cyclase 5 [Source:HGNC Symbol;Acc:HGNC:236]
MTHFR	methylenetetrahydrofolate reductase [Source:HGNC Symbol;Acc:HGNC:7436]
CST3	cystatin C [Source:HGNC Symbol;Acc:HGNC:2475]
SNRPB	small nuclear ribonucleoprotein polypeptides B and B1 [Source:HGNC Symbol;Acc:HGNC:11153]
PSMA5	proteasome 20S subunit alpha 5 [Source:HGNC Symbol;Acc:HGNC:9534]
IL11	interleukin 11 [Source:HGNC Symbol;Acc:HGNC:5966]
SDHA	succinate dehydrogenase complex flavoprotein subunit A [Source:HGNC Symbol;Acc:HGNC:10680]
BIN1	bridging integrator 1 [Source:HGNC Symbol;Acc:HGNC:1052]
PDE9A	phosphodiesterase 9A [Source:HGNC Symbol;Acc:HGNC:8795]
HSPA13	heat shock protein family A (Hsp70) member 13 [Source:HGNC Symbol;Acc:HGNC:11375]
PCSK1N	proprotein convertase subtilisin/kexin type 1 inhibitor [Source:HGNC Symbol;Acc:HGNC:17301]
SYP	synaptophysin [Source:HGNC Symbol;Acc:HGNC:11506]
KCNMA1	potassium calcium-activated channel subfamily M alpha 1 [Source:HGNC Symbol;Acc:HGNC:6284]
HNMT	histamine N-methyltransferase [Source:HGNC Symbol;Acc:HGNC:5028]
PDHA1	pyruvate dehydrogenase E1 subunit alpha 1 [Source:HGNC Symbol;Acc:HGNC:8806]
SLC34A1	solute carrier family 34 member 1 [Source:HGNC Symbol;Acc:HGNC:11019]
SLC4A1	solute carrier family 4 member 1 (Diego blood group) [Source:HGNC Symbol;Acc:HGNC:11027]
KLK6	kallikrein related peptidase 6 [Source:HGNC Symbol;Acc:HGNC:6367]
GRIK2	glutamate ionotropic receptor kainate type subunit 2 [Source:HGNC Symbol;Acc:HGNC:4580]
PCMT1	protein-L-isoaspartate (D-aspartate) O-methyltransferase [Source:HGNC Symbol;Acc:HGNC:8728]
FXYD6	FXYD domain containing ion transport regulator 6 [Source:HGNC Symbol;Acc:HGNC:4030]
SLC20A2	solute carrier family 20 member 2 [Source:HGNC Symbol;Acc:HGNC:10947]
CDHR1	cadherin related family member 1 [Source:HGNC Symbol;Acc:HGNC:14550]
NPR2	natriuretic peptide receptor 2 [Source:HGNC Symbol;Acc:HGNC:7944]
CLTA	clathrin light chain A [Source:HGNC Symbol;Acc:HGNC:2090]
COL1A1	collagen type I alpha 1 chain [Source:HGNC Symbol;Acc:HGNC:2197]
CDK5R1	cyclin dependent kinase 5 regulatory subunit 1 [Source:HGNC Symbol;Acc:HGNC:1775]
GNAS	GNAS complex locus [Source:HGNC Symbol;Acc:HGNC:4392]
SLC6A3	solute carrier family 6 member 3 [Source:HGNC Symbol;Acc:HGNC:11049]
KCNC1	potassium voltage-gated channel subfamily C member 1 [Source:HGNC Symbol;Acc:HGNC:6233]
CDH23	cadherin related 23 [Source:HGNC Symbol;Acc:HGNC:13733]
PTGER4	prostaglandin E receptor 4 [Source:HGNC Symbol;Acc:HGNC:9596]
IREB2	iron responsive element binding protein 2 [Source:HGNC Symbol;Acc:HGNC:6115]
NEFH	neurofilament heavy [Source:HGNC Symbol;Acc:HGNC:7737]
HADHA	hydroxyacyl-CoA dehydrogenase trifunctional multienzyme complex subunit alpha [Source:HGNC Symbol;Acc:HGNC:4801]
TPI1	triosephosphate isomerase 1 [Source:HGNC Symbol;Acc:HGNC:12009]
GSK3B	glycogen synthase kinase 3 beta [Source:HGNC Symbol;Acc:HGNC:4617]
MAOA	monoamine oxidase A [Source:HGNC Symbol;Acc:HGNC:6833]
C3	complement C3 [Source:HGNC Symbol;Acc:HGNC:1318]
ENO2	enolase 2 [Source:HGNC Symbol;Acc:HGNC:3353]
NAE1	NEDD8 activating enzyme E1 subunit 1 [Source:HGNC Symbol;Acc:HGNC:621]
POLG	DNA polymerase gamma, catalytic subunit [Source:HGNC Symbol;Acc:HGNC:9179]
IKBKB	inhibitor of nuclear factor kappa B kinase subunit beta [Source:HGNC Symbol;Acc:HGNC:5960]
ACAA2	acetyl-CoA acyltransferase 2 [Source:HGNC Symbol;Acc:HGNC:83]
PTPN5	protein tyrosine phosphatase non-receptor type 5 [Source:HGNC Symbol;Acc:HGNC:9657]
NCAM1	neural cell adhesion molecule 1 [Source:HGNC Symbol;Acc:HGNC:7656]
CAPN1	calpain 1 [Source:HGNC Symbol;Acc:HGNC:1476]
RNF38	ring finger protein 38 [Source:HGNC Symbol;Acc:HGNC:18052]
CNTF	ciliary neurotrophic factor [Source:HGNC Symbol;Acc:HGNC:2169]
NEFM	neurofilament medium [Source:HGNC Symbol;Acc:HGNC:7734]
COL2A1	collagen type II alpha 1 chain [Source:HGNC Symbol;Acc:HGNC:2200]
ADRA1D	adrenoceptor alpha 1D [Source:HGNC Symbol;Acc:HGNC:280]
CRHR1	corticotropin releasing hormone receptor 1 [Source:HGNC Symbol;Acc:HGNC:2357]
OXT	oxytocin/neurophysin I prepropeptide [Source:HGNC Symbol;Acc:HGNC:8528]
MMP14	matrix metallopeptidase 14 [Source:HGNC Symbol;Acc:HGNC:7160]
CRP	C-reactive protein [Source:HGNC Symbol;Acc:HGNC:2367]
ALDH1A2	aldehyde dehydrogenase 1 family member A2 [Source:HGNC Symbol;Acc:HGNC:15472]
HSPA8	heat shock protein family A (Hsp70) member 8 [Source:HGNC Symbol;Acc:HGNC:5241]
NUDT1	nudix hydrolase 1 [Source:HGNC Symbol;Acc:HGNC:8048]
PICALM	phosphatidylinositol binding clathrin assembly protein [Source:HGNC Symbol;Acc:HGNC:15514]
CFI	complement factor I [Source:HGNC Symbol;Acc:HGNC:5394]
ACAN	aggrecan [Source:HGNC Symbol;Acc:HGNC:319]
CDK7	cyclin dependent kinase 7 [Source:HGNC Symbol;Acc:HGNC:1778]
IL1A	interleukin 1 alpha [Source:HGNC Symbol;Acc:HGNC:5991]
BMPR1A	bone morphogenetic protein receptor type 1A [Source:HGNC Symbol;Acc:HGNC:1076]
YWHAQ	tyrosine 3-monooxygenase/tryptophan 5-monooxygenase activation protein theta [Source:HGNC Symbol;Acc:HGNC:12854]
LDLR	low density lipoprotein receptor [Source:HGNC Symbol;Acc:HGNC:6547]
TNFRSF1A	TNF receptor superfamily member 1A [Source:HGNC Symbol;Acc:HGNC:11916]
CASP1	caspase 1 [Source:HGNC Symbol;Acc:HGNC:1499]
ACADVL	acyl-CoA dehydrogenase very long chain [Source:HGNC Symbol;Acc:HGNC:92]
USH2A	usherin [Source:HGNC Symbol;Acc:HGNC:12601]
GPR37	G protein-coupled receptor 37 [Source:HGNC Symbol;Acc:HGNC:4494]
B2M	beta-2-microglobulin [Source:HGNC Symbol;Acc:HGNC:914]
RPS6	ribosomal protein S6 [Source:HGNC Symbol;Acc:HGNC:10429]
KLRG1	killer cell lectin like receptor G1 [Source:HGNC Symbol;Acc:HGNC:6380]
ATP5PF	ATP synthase peripheral stalk subunit F6 [Source:HGNC Symbol;Acc:HGNC:847]
S100B	S100 calcium binding protein B [Source:HGNC Symbol;Acc:HGNC:10500]
UNC13B	unc-13 homolog B [Source:HGNC Symbol;Acc:HGNC:12566]
CDKN1A	cyclin dependent kinase inhibitor 1A [Source:HGNC Symbol;Acc:HGNC:1784]
IRS2	insulin receptor substrate 2 [Source:HGNC Symbol;Acc:HGNC:6126]
RCAN1	regulator of calcineurin 1 [Source:HGNC Symbol;Acc:HGNC:3040]
SLC19A1	solute carrier family 19 member 1 [Source:HGNC Symbol;Acc:HGNC:10937]
COL11A1	collagen type XI alpha 1 chain [Source:HGNC Symbol;Acc:HGNC:2186]
MME	membrane metalloendopeptidase [Source:HGNC Symbol;Acc:HGNC:7154]
FGF1	fibroblast growth factor 1 [Source:HGNC Symbol;Acc:HGNC:3665]
G6PC3	glucose-6-phosphatase catalytic subunit 3 [Source:HGNC Symbol;Acc:HGNC:24861]
NFKBIA	NFKB inhibitor alpha [Source:HGNC Symbol;Acc:HGNC:7797]
CACNA1D	calcium voltage-gated channel subunit alpha1 D [Source:HGNC Symbol;Acc:HGNC:1391]
TPH1	tryptophan hydroxylase 1 [Source:HGNC Symbol;Acc:HGNC:12008]
LIPC	lipase C, hepatic type [Source:HGNC Symbol;Acc:HGNC:6619]
ADRA1A	adrenoceptor alpha 1A [Source:HGNC Symbol;Acc:HGNC:277]
ASS1	argininosuccinate synthase 1 [Source:HGNC Symbol;Acc:HGNC:758]
AQP4	aquaporin 4 [Source:HGNC Symbol;Acc:HGNC:637]
MBP	myelin basic protein [Source:HGNC Symbol;Acc:HGNC:6925]
GC	GC vitamin D binding protein [Source:HGNC Symbol;Acc:HGNC:4187]
CNR1	cannabinoid receptor 1 [Source:HGNC Symbol;Acc:HGNC:2159]
BAD	BCL2 associated agonist of cell death [Source:HGNC Symbol;Acc:HGNC:936]
ADRB3	adrenoceptor beta 3 [Source:HGNC Symbol;Acc:HGNC:288]
MBL2	mannose binding lectin 2 [Source:HGNC Symbol;Acc:HGNC:6922]
ZNF354C	zinc finger protein 354C [Source:HGNC Symbol;Acc:HGNC:16736]
ADNP	activity dependent neuroprotector homeobox [Source:HGNC Symbol;Acc:HGNC:15766]
EIF2S1	eukaryotic translation initiation factor 2 subunit alpha [Source:HGNC Symbol;Acc:HGNC:3265]
IL4R	interleukin 4 receptor [Source:HGNC Symbol;Acc:HGNC:6015]
NOS3	nitric oxide synthase 3 [Source:HGNC Symbol;Acc:HGNC:7876]
APC	APC regulator of WNT signaling pathway [Source:HGNC Symbol;Acc:HGNC:583]
CXCL2	C-X-C motif chemokine ligand 2 [Source:HGNC Symbol;Acc:HGNC:4603]
MYH13	myosin heavy chain 13 [Source:HGNC Symbol;Acc:HGNC:7571]
AR	androgen receptor [Source:HGNC Symbol;Acc:HGNC:644]
LTBP3	latent transforming growth factor beta binding protein 3 [Source:HGNC Symbol;Acc:HGNC:6716]
RNASE4	ribonuclease A family member 4 [Source:HGNC Symbol;Acc:HGNC:10047]
FOS	Fos proto-oncogene, AP-1 transcription factor subunit [Source:HGNC Symbol;Acc:HGNC:3796]
CHRNA7	cholinergic receptor nicotinic alpha 7 subunit [Source:HGNC Symbol;Acc:HGNC:1960]
TIMP3	TIMP metallopeptidase inhibitor 3 [Source:HGNC Symbol;Acc:HGNC:11822]
IGFBP2	insulin like growth factor binding protein 2 [Source:HGNC Symbol;Acc:HGNC:5471]
CHGB	chromogranin B [Source:HGNC Symbol;Acc:HGNC:1930]
ENO1	enolase 1 [Source:HGNC Symbol;Acc:HGNC:3350]
YWHAG	tyrosine 3-monooxygenase/tryptophan 5-monooxygenase activation protein gamma [Source:HGNC Symbol;Acc:HGNC:12852]
UCP1	uncoupling protein 1 [Source:HGNC Symbol;Acc:HGNC:12517]
GSTM1	glutathione S-transferase mu 1 [Source:HGNC Symbol;Acc:HGNC:4632]
CLIC4	chloride intracellular channel 4 [Source:HGNC Symbol;Acc:HGNC:13518]
GAPDH	glyceraldehyde-3-phosphate dehydrogenase [Source:HGNC Symbol;Acc:HGNC:4141]
ACHE	acetylcholinesterase (Cartwright blood group) [Source:HGNC Symbol;Acc:HGNC:108]
G6PD	glucose-6-phosphate dehydrogenase [Source:HGNC Symbol;Acc:HGNC:4057]
CACNA1A	calcium voltage-gated channel subunit alpha1 A [Source:HGNC Symbol;Acc:HGNC:1388]
MOBP	myelin associated oligodendrocyte basic protein [Source:HGNC Symbol;Acc:HGNC:7189]
SLC26A2	solute carrier family 26 member 2 [Source:HGNC Symbol;Acc:HGNC:10994]
GPX6	glutathione peroxidase 6 [Source:HGNC Symbol;Acc:HGNC:4558]
HADHB	hydroxyacyl-CoA dehydrogenase trifunctional multienzyme complex subunit beta [Source:HGNC Symbol;Acc:HGNC:4803]
REG1A	regenerating family member 1 alpha [Source:HGNC Symbol;Acc:HGNC:9951]
MAPK9	mitogen-activated protein kinase 9 [Source:HGNC Symbol;Acc:HGNC:6886]
GLS	glutaminase [Source:HGNC Symbol;Acc:HGNC:4331]
ID4	inhibitor of DNA binding 4, HLH protein [Source:HGNC Symbol;Acc:HGNC:5363]
PPARA	peroxisome proliferator activated receptor alpha [Source:HGNC Symbol;Acc:HGNC:9232]
EPOR	erythropoietin receptor [Source:HGNC Symbol;Acc:HGNC:3416]
TTR	transthyretin [Source:HGNC Symbol;Acc:HGNC:12405]
ADAM2	ADAM metallopeptidase domain 2 [Source:HGNC Symbol;Acc:HGNC:198]
TPM4	tropomyosin 4 [Source:HGNC Symbol;Acc:HGNC:12013]
ABCA1	ATP binding cassette subfamily A member 1 [Source:HGNC Symbol;Acc:HGNC:29]
TSC2	TSC complex subunit 2 [Source:HGNC Symbol;Acc:HGNC:12363]
CEBPB	CCAAT enhancer binding protein beta [Source:HGNC Symbol;Acc:HGNC:1834]
DBP	D-box binding PAR bZIP transcription factor [Source:HGNC Symbol;Acc:HGNC:2697]
LGALS3	galectin 3 [Source:HGNC Symbol;Acc:HGNC:6563]
COQ7	coenzyme Q7, hydroxylase [Source:HGNC Symbol;Acc:HGNC:2244]
HTR2C	5-hydroxytryptamine receptor 2C [Source:HGNC Symbol;Acc:HGNC:5295]
CLRN1	clarin 1 [Source:HGNC Symbol;Acc:HGNC:12605]
HSPA1B	heat shock protein family A (Hsp70) member 1B [Source:HGNC Symbol;Acc:HGNC:5233]
HSPA5	heat shock protein family A (Hsp70) member 5 [Source:HGNC Symbol;Acc:HGNC:5238]
SLC2A3	solute carrier family 2 member 3 [Source:HGNC Symbol;Acc:HGNC:11007]
TNFSF15	TNF superfamily member 15 [Source:HGNC Symbol;Acc:HGNC:11931]
PTPRA	protein tyrosine phosphatase receptor type A [Source:HGNC Symbol;Acc:HGNC:9664]
CACNG3	calcium voltage-gated channel auxiliary subunit gamma 3 [Source:HGNC Symbol;Acc:HGNC:1407]
ADGRG2	adhesion G protein-coupled receptor G2 [Source:HGNC Symbol;Acc:HGNC:4516]
EGR1	early growth response 1 [Source:HGNC Symbol;Acc:HGNC:3238]
BARHL1	BarH like homeobox 1 [Source:HGNC Symbol;Acc:HGNC:953]
FAAH	fatty acid amide hydrolase [Source:HGNC Symbol;Acc:HGNC:3553]
WT1	WT1 transcription factor [Source:HGNC Symbol;Acc:HGNC:12796]
SLC29A1	solute carrier family 29 member 1 (Augustine blood group) [Source:HGNC Symbol;Acc:HGNC:11003]
FOXO1	forkhead box O1 [Source:HGNC Symbol;Acc:HGNC:3819]
PDGFB	platelet derived growth factor subunit B [Source:HGNC Symbol;Acc:HGNC:8800]
PTGS1	prostaglandin-endoperoxide synthase 1 [Source:HGNC Symbol;Acc:HGNC:9604]
ALDH1A1	aldehyde dehydrogenase 1 family member A1 [Source:HGNC Symbol;Acc:HGNC:402]
CAMK2A	calcium/calmodulin dependent protein kinase II alpha [Source:HGNC Symbol;Acc:HGNC:1460]
STAT3	signal transducer and activator of transcription 3 [Source:HGNC Symbol;Acc:HGNC:11364]
APOD	apolipoprotein D [Source:HGNC Symbol;Acc:HGNC:612]
PEBP1	phosphatidylethanolamine binding protein 1 [Source:HGNC Symbol;Acc:HGNC:8630]
BAG6	BAG cochaperone 6 [Source:HGNC Symbol;Acc:HGNC:13919]
CSF1R	colony stimulating factor 1 receptor [Source:HGNC Symbol;Acc:HGNC:2433]
PRNP	prion protein [Source:HGNC Symbol;Acc:HGNC:9449]
MVP	major vault protein [Source:HGNC Symbol;Acc:HGNC:7531]
ACE	angiotensin I converting enzyme [Source:HGNC Symbol;Acc:HGNC:2707]
SIX1	SIX homeobox 1 [Source:HGNC Symbol;Acc:HGNC:10887]
HBA2	hemoglobin subunit alpha 2 [Source:HGNC Symbol;Acc:HGNC:4824]
FGF18	fibroblast growth factor 18 [Source:HGNC Symbol;Acc:HGNC:3674]
DDR1	discoidin domain receptor tyrosine kinase 1 [Source:HGNC Symbol;Acc:HGNC:2730]
TFPI2	tissue factor pathway inhibitor 2 [Source:HGNC Symbol;Acc:HGNC:11761]
IGF2	insulin like growth factor 2 [Source:HGNC Symbol;Acc:HGNC:5466]
VSNL1	visinin like 1 [Source:HGNC Symbol;Acc:HGNC:12722]
ADAM15	ADAM metallopeptidase domain 15 [Source:HGNC Symbol;Acc:HGNC:193]
ATP4B	ATPase H+/K+ transporting subunit beta [Source:HGNC Symbol;Acc:HGNC:820]
CAST	calpastatin [Source:HGNC Symbol;Acc:HGNC:1515]
GPD2	glycerol-3-phosphate dehydrogenase 2 [Source:HGNC Symbol;Acc:HGNC:4456]
IL7	interleukin 7 [Source:HGNC Symbol;Acc:HGNC:6023]
PSMB9	proteasome 20S subunit beta 9 [Source:HGNC Symbol;Acc:HGNC:9546]
BTG3	BTG anti-proliferation factor 3 [Source:HGNC Symbol;Acc:HGNC:1132]
COL9A1	collagen type IX alpha 1 chain [Source:HGNC Symbol;Acc:HGNC:2217]
TNFRSF1B	TNF receptor superfamily member 1B [Source:HGNC Symbol;Acc:HGNC:11917]
ACTG1	actin gamma 1 [Source:HGNC Symbol;Acc:HGNC:144]
NRF1	nuclear respiratory factor 1 [Source:HGNC Symbol;Acc:HGNC:7996]
ADAMTS1	ADAM metallopeptidase with thrombospondin type 1 motif 1 [Source:HGNC Symbol;Acc:HGNC:217]
AKR7A2	aldo-keto reductase family 7 member A2 [Source:HGNC Symbol;Acc:HGNC:389]
OPRM1	opioid receptor mu 1 [Source:HGNC Symbol;Acc:HGNC:8156]
CLU	clusterin [Source:HGNC Symbol;Acc:HGNC:2095]
CASP7	caspase 7 [Source:HGNC Symbol;Acc:HGNC:1508]
APLP2	amyloid beta precursor like protein 2 [Source:HGNC Symbol;Acc:HGNC:598]
SYNE3	spectrin repeat containing nuclear envelope family member 3 [Source:HGNC Symbol;Acc:HGNC:19861]
CHAT	choline O-acetyltransferase [Source:HGNC Symbol;Acc:HGNC:1912]
OXCT1	3-oxoacid CoA-transferase 1 [Source:HGNC Symbol;Acc:HGNC:8527]
EPHA1	EPH receptor A1 [Source:HGNC Symbol;Acc:HGNC:3385]
MBD2	methyl-CpG binding domain protein 2 [Source:HGNC Symbol;Acc:HGNC:6917]
ADCY9	adenylate cyclase 9 [Source:HGNC Symbol;Acc:HGNC:240]
NOX1	NADPH oxidase 1 [Source:HGNC Symbol;Acc:HGNC:7889]
ERCC4	ERCC excision repair 4, endonuclease catalytic subunit [Source:HGNC Symbol;Acc:HGNC:3436]
CIB1	calcium and integrin binding 1 [Source:HGNC Symbol;Acc:HGNC:16920]
MAPKAPK3	MAPK activated protein kinase 3 [Source:HGNC Symbol;Acc:HGNC:6888]
RUFY1	RUN and FYVE domain containing 1 [Source:HGNC Symbol;Acc:HGNC:19760]
PANK2	pantothenate kinase 2 [Source:HGNC Symbol;Acc:HGNC:15894]
BAG1	BAG cochaperone 1 [Source:HGNC Symbol;Acc:HGNC:937]
SIRT6	sirtuin 6 [Source:HGNC Symbol;Acc:HGNC:14934]
MDM2	MDM2 proto-oncogene [Source:HGNC Symbol;Acc:HGNC:6973]
IDH2	isocitrate dehydrogenase (NADP(+)) 2 [Source:HGNC Symbol;Acc:HGNC:5383]
ATF6	activating transcription factor 6 [Source:HGNC Symbol;Acc:HGNC:791]
DDR2	discoidin domain receptor tyrosine kinase 2 [Source:HGNC Symbol;Acc:HGNC:2731]
MCM2	minichromosome maintenance complex component 2 [Source:HGNC Symbol;Acc:HGNC:6944]
VPS13A	vacuolar protein sorting 13 homolog A [Source:HGNC Symbol;Acc:HGNC:1908]
COL6A2	collagen type VI alpha 2 chain [Source:HGNC Symbol;Acc:HGNC:2212]
EXOSC3	exosome component 3 [Source:HGNC Symbol;Acc:HGNC:17944]
TBK1	TANK binding kinase 1 [Source:HGNC Symbol;Acc:HGNC:11584]
ELOVL4	ELOVL fatty acid elongase 4 [Source:HGNC Symbol;Acc:HGNC:14415]
LRP8	LDL receptor related protein 8 [Source:HGNC Symbol;Acc:HGNC:6700]
EXT1	exostosin glycosyltransferase 1 [Source:HGNC Symbol;Acc:HGNC:3512]
ATR	ATR serine/threonine kinase [Source:HGNC Symbol;Acc:HGNC:882]
KRIT1	KRIT1 ankyrin repeat containing [Source:HGNC Symbol;Acc:HGNC:1573]
SIX5	SIX homeobox 5 [Source:HGNC Symbol;Acc:HGNC:10891]
IFT57	intraflagellar transport 57 [Source:HGNC Symbol;Acc:HGNC:17367]
MATN3	matrilin 3 [Source:HGNC Symbol;Acc:HGNC:6909]
NCK2	NCK adaptor protein 2 [Source:HGNC Symbol;Acc:HGNC:7665]
CHMP5	charged multivesicular body protein 5 [Source:HGNC Symbol;Acc:HGNC:26942]
SMOX	spermine oxidase [Source:HGNC Symbol;Acc:HGNC:15862]
DAAM2	dishevelled associated activator of morphogenesis 2 [Source:HGNC Symbol;Acc:HGNC:18143]
TLN1	talin 1 [Source:HGNC Symbol;Acc:HGNC:11845]
GBA2	glucosylceramidase beta 2 [Source:HGNC Symbol;Acc:HGNC:18986]
CA9	carbonic anhydrase 9 [Source:HGNC Symbol;Acc:HGNC:1383]
MAP3K5	mitogen-activated protein kinase kinase kinase 5 [Source:HGNC Symbol;Acc:HGNC:6857]
LZTS3	leucine zipper tumor suppressor family member 3 [Source:HGNC Symbol;Acc:HGNC:30139]
SLC16A8	solute carrier family 16 member 8 [Source:HGNC Symbol;Acc:HGNC:16270]
PIK3CG	phosphatidylinositol-4,5-bisphosphate 3-kinase catalytic subunit gamma [Source:HGNC Symbol;Acc:HGNC:8978]
MTX2	metaxin 2 [Source:HGNC Symbol;Acc:HGNC:7506]
UBAP1	ubiquitin associated protein 1 [Source:HGNC Symbol;Acc:HGNC:12461]
GALT	galactose-1-phosphate uridylyltransferase [Source:HGNC Symbol;Acc:HGNC:4135]
RBM11	RNA binding motif protein 11 [Source:HGNC Symbol;Acc:HGNC:9897]
DHCR24	24-dehydrocholesterol reductase [Source:HGNC Symbol;Acc:HGNC:2859]
CYP46A1	cytochrome P450 family 46 subfamily A member 1 [Source:HGNC Symbol;Acc:HGNC:2641]
MCM8	minichromosome maintenance 8 homologous recombination repair factor [Source:HGNC Symbol;Acc:HGNC:16147]
BUB3	BUB3 mitotic checkpoint protein [Source:HGNC Symbol;Acc:HGNC:1151]
FRMPD1	FERM and PDZ domain containing 1 [Source:HGNC Symbol;Acc:HGNC:29159]
FIS1	fission, mitochondrial 1 [Source:HGNC Symbol;Acc:HGNC:21689]
TOPORS	TOP1 binding arginine/serine rich protein, E3 ubiquitin ligase [Source:HGNC Symbol;Acc:HGNC:21653]
FERMT1	fermitin family member 1 [Source:HGNC Symbol;Acc:HGNC:15889]
AKR1C1	aldo-keto reductase family 1 member C1 [Source:HGNC Symbol;Acc:HGNC:384]
ERCC1	ERCC excision repair 1, endonuclease non-catalytic subunit [Source:HGNC Symbol;Acc:HGNC:3433]
LRP1B	LDL receptor related protein 1B [Source:HGNC Symbol;Acc:HGNC:6693]
PGLS	6-phosphogluconolactonase [Source:HGNC Symbol;Acc:HGNC:8903]
BPTF	bromodomain PHD finger transcription factor [Source:HGNC Symbol;Acc:HGNC:3581]
SNRNP70	small nuclear ribonucleoprotein U1 subunit 70 [Source:HGNC Symbol;Acc:HGNC:11150]
WDR1	WD repeat domain 1 [Source:HGNC Symbol;Acc:HGNC:12754]
ERCC3	ERCC excision repair 3, TFIIH core complex helicase subunit [Source:HGNC Symbol;Acc:HGNC:3435]
COL4A1	collagen type IV alpha 1 chain [Source:HGNC Symbol;Acc:HGNC:2202]
ASTN2	astrotactin 2 [Source:HGNC Symbol;Acc:HGNC:17021]
EPHA2	EPH receptor A2 [Source:HGNC Symbol;Acc:HGNC:3386]
SORCS1	sortilin related VPS10 domain containing receptor 1 [Source:HGNC Symbol;Acc:HGNC:16697]
RYR1	ryanodine receptor 1 [Source:HGNC Symbol;Acc:HGNC:10483]
DKK1	dickkopf WNT signaling pathway inhibitor 1 [Source:HGNC Symbol;Acc:HGNC:2891]
NMNAT2	nicotinamide nucleotide adenylyltransferase 2 [Source:HGNC Symbol;Acc:HGNC:16789]
ARHGAP1	Rho GTPase activating protein 1 [Source:HGNC Symbol;Acc:HGNC:673]
SNRPA	small nuclear ribonucleoprotein polypeptide A [Source:HGNC Symbol;Acc:HGNC:11151]
ROM1	retinal outer segment membrane protein 1 [Source:HGNC Symbol;Acc:HGNC:10254]
LRP1	LDL receptor related protein 1 [Source:HGNC Symbol;Acc:HGNC:6692]
FCGR2A	Fc fragment of IgG receptor IIa [Source:HGNC Symbol;Acc:HGNC:3616]
EYA1	EYA transcriptional coactivator and phosphatase 1 [Source:HGNC Symbol;Acc:HGNC:3519]
DNAJA3	DnaJ heat shock protein family (Hsp40) member A3 [Source:HGNC Symbol;Acc:HGNC:11808]
ADAM12	ADAM metallopeptidase domain 12 [Source:HGNC Symbol;Acc:HGNC:190]
PYCR1	pyrroline-5-carboxylate reductase 1 [Source:HGNC Symbol;Acc:HGNC:9721]
SRL	sarcalumenin [Source:HGNC Symbol;Acc:HGNC:11295]
MMP1	matrix metallopeptidase 1 [Source:HGNC Symbol;Acc:HGNC:7155]
TRMT5	tRNA methyltransferase 5 [Source:HGNC Symbol;Acc:HGNC:23141]
PCNT	pericentrin [Source:HGNC Symbol;Acc:HGNC:16068]
NOL6	nucleolar protein 6 [Source:HGNC Symbol;Acc:HGNC:19910]
TNFRSF10A	TNF receptor superfamily member 10a [Source:HGNC Symbol;Acc:HGNC:11904]
DNAJC13	DnaJ heat shock protein family (Hsp40) member C13 [Source:HGNC Symbol;Acc:HGNC:30343]
ZNF500	zinc finger protein 500 [Source:HGNC Symbol;Acc:HGNC:23716]
DBN1	drebrin 1 [Source:HGNC Symbol;Acc:HGNC:2695]
CCM2	CCM2 scaffold protein [Source:HGNC Symbol;Acc:HGNC:21708]
COL4A2	collagen type IV alpha 2 chain [Source:HGNC Symbol;Acc:HGNC:2203]
STOML2	stomatin like 2 [Source:HGNC Symbol;Acc:HGNC:14559]
SETDB1	SET domain bifurcated histone lysine methyltransferase 1 [Source:HGNC Symbol;Acc:HGNC:10761]
SIRT3	sirtuin 3 [Source:HGNC Symbol;Acc:HGNC:14931]
HIBCH	3-hydroxyisobutyryl-CoA hydrolase [Source:HGNC Symbol;Acc:HGNC:4908]
KIF5C	kinesin family member 5C [Source:HGNC Symbol;Acc:HGNC:6325]
THSD1	thrombospondin type 1 domain containing 1 [Source:HGNC Symbol;Acc:HGNC:17754]
MS4A4A	membrane spanning 4-domains A4A [Source:HGNC Symbol;Acc:HGNC:13371]
PARP12	poly(ADP-ribose) polymerase family member 12 [Source:HGNC Symbol;Acc:HGNC:21919]
MAML1	mastermind like transcriptional coactivator 1 [Source:HGNC Symbol;Acc:HGNC:13632]
HSD3B2	hydroxy-delta-5-steroid dehydrogenase, 3 beta- and steroid delta-isomerase 2 [Source:HGNC Symbol;Acc:HGNC:5218]
CREB3	cAMP responsive element binding protein 3 [Source:HGNC Symbol;Acc:HGNC:2347]
IRAK3	interleukin 1 receptor associated kinase 3 [Source:HGNC Symbol;Acc:HGNC:17020]
SLC4A11	solute carrier family 4 member 11 [Source:HGNC Symbol;Acc:HGNC:16438]
GRHPR	glyoxylate and hydroxypyruvate reductase [Source:HGNC Symbol;Acc:HGNC:4570]
FRZB	frizzled related protein [Source:HGNC Symbol;Acc:HGNC:3959]
NOP56	NOP56 ribonucleoprotein [Source:HGNC Symbol;Acc:HGNC:15911]
NDUFB8	NADH:ubiquinone oxidoreductase subunit B8 [Source:HGNC Symbol;Acc:HGNC:7703]
HTRA2	HtrA serine peptidase 2 [Source:HGNC Symbol;Acc:HGNC:14348]
TFAP2A	transcription factor AP-2 alpha [Source:HGNC Symbol;Acc:HGNC:11742]
CYLD	CYLD lysine 63 deubiquitinase [Source:HGNC Symbol;Acc:HGNC:2584]
NCOR2	nuclear receptor corepressor 2 [Source:HGNC Symbol;Acc:HGNC:7673]
C1R	complement C1r [Source:HGNC Symbol;Acc:HGNC:1246]
PIN1	peptidylprolyl cis/trans isomerase, NIMA-interacting 1 [Source:HGNC Symbol;Acc:HGNC:8988]
CILP	cartilage intermediate layer protein [Source:HGNC Symbol;Acc:HGNC:1980]
ERCC2	ERCC excision repair 2, TFIIH core complex helicase subunit [Source:HGNC Symbol;Acc:HGNC:3434]
ADAM9	ADAM metallopeptidase domain 9 [Source:HGNC Symbol;Acc:HGNC:216]
FOXO3	forkhead box O3 [Source:HGNC Symbol;Acc:HGNC:3821]
CCL27	C-C motif chemokine ligand 27 [Source:HGNC Symbol;Acc:HGNC:10626]
SLC30A6	solute carrier family 30 member 6 [Source:HGNC Symbol;Acc:HGNC:19305]
SPRED2	sprouty related EVH1 domain containing 2 [Source:HGNC Symbol;Acc:HGNC:17722]
QPRT	quinolinate phosphoribosyltransferase [Source:HGNC Symbol;Acc:HGNC:9755]
MDM4	MDM4 regulator of p53 [Source:HGNC Symbol;Acc:HGNC:6974]
PLD3	phospholipase D family member 3 [Source:HGNC Symbol;Acc:HGNC:17158]
LRP5	LDL receptor related protein 5 [Source:HGNC Symbol;Acc:HGNC:6697]
KCNV2	potassium voltage-gated channel modifier subfamily V member 2 [Source:HGNC Symbol;Acc:HGNC:19698]
NDUFS3	NADH:ubiquinone oxidoreductase core subunit S3 [Source:HGNC Symbol;Acc:HGNC:7710]
NCF2	neutrophil cytosolic factor 2 [Source:HGNC Symbol;Acc:HGNC:7661]
NDUFS8	NADH:ubiquinone oxidoreductase core subunit S8 [Source:HGNC Symbol;Acc:HGNC:7715]
ARSA	arylsulfatase A [Source:HGNC Symbol;Acc:HGNC:713]
ABCA4	ATP binding cassette subfamily A member 4 [Source:HGNC Symbol;Acc:HGNC:34]
HNRNPA2B1	heterogeneous nuclear ribonucleoprotein A2/B1 [Source:HGNC Symbol;Acc:HGNC:5033]
ERCC6	ERCC excision repair 6, chromatin remodeling factor [Source:HGNC Symbol;Acc:HGNC:3438]
PURG	purine rich element binding protein G [Source:HGNC Symbol;Acc:HGNC:17930]
PIGO	phosphatidylinositol glycan anchor biosynthesis class O [Source:HGNC Symbol;Acc:HGNC:23215]
XPO5	exportin 5 [Source:HGNC Symbol;Acc:HGNC:17675]
LTF	lactotransferrin [Source:HGNC Symbol;Acc:HGNC:6720]
NECTIN2	nectin cell adhesion molecule 2 [Source:HGNC Symbol;Acc:HGNC:9707]
AMFR	autocrine motility factor receptor [Source:HGNC Symbol;Acc:HGNC:463]
FBXO10	F-box protein 10 [Source:HGNC Symbol;Acc:HGNC:13589]
DCTN3	dynactin subunit 3 [Source:HGNC Symbol;Acc:HGNC:2713]
TFAP4	transcription factor AP-4 [Source:HGNC Symbol;Acc:HGNC:11745]
RLBP1	retinaldehyde binding protein 1 [Source:HGNC Symbol;Acc:HGNC:10024]
SUPV3L1	Suv3 like RNA helicase [Source:HGNC Symbol;Acc:HGNC:11471]
IFT88	intraflagellar transport 88 [Source:HGNC Symbol;Acc:HGNC:20606]
RDH12	retinol dehydrogenase 12 [Source:HGNC Symbol;Acc:HGNC:19977]
DLL4	delta like canonical Notch ligand 4 [Source:HGNC Symbol;Acc:HGNC:2910]
SIX6	SIX homeobox 6 [Source:HGNC Symbol;Acc:HGNC:10892]
CD72	CD72 molecule [Source:HGNC Symbol;Acc:HGNC:1696]
ADAMTS2	ADAM metallopeptidase with thrombospondin type 1 motif 2 [Source:HGNC Symbol;Acc:HGNC:218]
HDAC1	histone deacetylase 1 [Source:HGNC Symbol;Acc:HGNC:4852]
NDUFA6	NADH:ubiquinone oxidoreductase subunit A6 [Source:HGNC Symbol;Acc:HGNC:7690]
NDUFA2	NADH:ubiquinone oxidoreductase subunit A2 [Source:HGNC Symbol;Acc:HGNC:7685]
C9	complement C9 [Source:HGNC Symbol;Acc:HGNC:1358]
JPH3	junctophilin 3 [Source:HGNC Symbol;Acc:HGNC:14203]
CALML5	calmodulin like 5 [Source:HGNC Symbol;Acc:HGNC:18180]
WWP2	WW domain containing E3 ubiquitin protein ligase 2 [Source:HGNC Symbol;Acc:HGNC:16804]
DAPP1	dual adaptor of phosphotyrosine and 3-phosphoinositides 1 [Source:HGNC Symbol;Acc:HGNC:16500]
RP1L1	RP1 like 1 [Source:HGNC Symbol;Acc:HGNC:15946]
LRRN4	leucine rich repeat neuronal 4 [Source:HGNC Symbol;Acc:HGNC:16208]
WRN	WRN RecQ like helicase [Source:HGNC Symbol;Acc:HGNC:12791]
APOH	apolipoprotein H [Source:HGNC Symbol;Acc:HGNC:616]
TNFRSF11A	TNF receptor superfamily member 11a [Source:HGNC Symbol;Acc:HGNC:11908]
STOX1	storkhead box 1 [Source:HGNC Symbol;Acc:HGNC:23508]
RSU1	Ras suppressor protein 1 [Source:HGNC Symbol;Acc:HGNC:10464]
IMMT	inner membrane mitochondrial protein [Source:HGNC Symbol;Acc:HGNC:6047]
DIAPH1	diaphanous related formin 1 [Source:HGNC Symbol;Acc:HGNC:2876]
TMEM230	transmembrane protein 230 [Source:HGNC Symbol;Acc:HGNC:15876]
EIF5A2	eukaryotic translation initiation factor 5A2 [Source:HGNC Symbol;Acc:HGNC:3301]
NDUFB3	NADH:ubiquinone oxidoreductase subunit B3 [Source:HGNC Symbol;Acc:HGNC:7698]
P3H3	prolyl 3-hydroxylase 3 [Source:HGNC Symbol;Acc:HGNC:19318]
GSTO2	glutathione S-transferase omega 2 [Source:HGNC Symbol;Acc:HGNC:23064]
CENPB	centromere protein B [Source:HGNC Symbol;Acc:HGNC:1852]
UBE2R2	ubiquitin conjugating enzyme E2 R2 [Source:HGNC Symbol;Acc:HGNC:19907]
NMNAT1	nicotinamide nucleotide adenylyltransferase 1 [Source:HGNC Symbol;Acc:HGNC:17877]
PILRA	paired immunoglobin like type 2 receptor alpha [Source:HGNC Symbol;Acc:HGNC:20396]
CRLS1	cardiolipin synthase 1 [Source:HGNC Symbol;Acc:HGNC:16148]
CDIP1	cell death inducing p53 target 1 [Source:HGNC Symbol;Acc:HGNC:13234]
PDE6B	phosphodiesterase 6B [Source:HGNC Symbol;Acc:HGNC:8786]
TULP1	TUB like protein 1 [Source:HGNC Symbol;Acc:HGNC:12423]
DNAJB5	DnaJ heat shock protein family (Hsp40) member B5 [Source:HGNC Symbol;Acc:HGNC:14887]
SRSF10	serine and arginine rich splicing factor 10 [Source:HGNC Symbol;Acc:HGNC:16713]
CDC14B	cell division cycle 14B [Source:HGNC Symbol;Acc:HGNC:1719]
VCL	vinculin [Source:HGNC Symbol;Acc:HGNC:12665]
RASSF2	Ras association domain family member 2 [Source:HGNC Symbol;Acc:HGNC:9883]
PLA2G7	phospholipase A2 group VII [Source:HGNC Symbol;Acc:HGNC:9040]
NDUFB6	NADH:ubiquinone oxidoreductase subunit B6 [Source:HGNC Symbol;Acc:HGNC:7701]
HIC1	HIC ZBTB transcriptional repressor 1 [Source:HGNC Symbol;Acc:HGNC:4909]
TTC3	tetratricopeptide repeat domain 3 [Source:HGNC Symbol;Acc:HGNC:12393]
ITIH1	inter-alpha-trypsin inhibitor heavy chain 1 [Source:HGNC Symbol;Acc:HGNC:6166]
SIN3A	SIN3 transcription regulator family member A [Source:HGNC Symbol;Acc:HGNC:19353]
FOXP1	forkhead box P1 [Source:HGNC Symbol;Acc:HGNC:3823]
BEST1	bestrophin 1 [Source:HGNC Symbol;Acc:HGNC:12703]
HSPA9	heat shock protein family A (Hsp70) member 9 [Source:HGNC Symbol;Acc:HGNC:5244]
NRIP1	nuclear receptor interacting protein 1 [Source:HGNC Symbol;Acc:HGNC:8001]
ZDHHC13	zinc finger DHHC-type palmitoyltransferase 13 [Source:HGNC Symbol;Acc:HGNC:18413]
TREX1	three prime repair exonuclease 1 [Source:HGNC Symbol;Acc:HGNC:12269]
RPP25L	ribonuclease P/MRP subunit p25 like [Source:HGNC Symbol;Acc:HGNC:19909]
TF	transferrin [Source:HGNC Symbol;Acc:HGNC:11740]
GABPA	GA binding protein transcription factor subunit alpha [Source:HGNC Symbol;Acc:HGNC:4071]
UQCRC1	ubiquinol-cytochrome c reductase core protein 1 [Source:HGNC Symbol;Acc:HGNC:12585]
SLC9A3R1 (NHERF1)	SLC9A3 regulator 1 [Source:HGNC Symbol;Acc:HGNC:11075]
BRIP1	BRCA1 interacting protein C-terminal helicase 1 [Source:HGNC Symbol;Acc:HGNC:20473]
BTK	Bruton tyrosine kinase [Source:HGNC Symbol;Acc:HGNC:1133]
LOXL1	lysyl oxidase like 1 [Source:HGNC Symbol;Acc:HGNC:6665]
MYORG	myogenesis regulating glycosidase (putative) [Source:HGNC Symbol;Acc:HGNC:19918]
ETFA	electron transfer flavoprotein subunit alpha [Source:HGNC Symbol;Acc:HGNC:3481]
DIABLO	diablo IAP-binding mitochondrial protein [Source:HGNC Symbol;Acc:HGNC:21528]
NCAM2	neural cell adhesion molecule 2 [Source:HGNC Symbol;Acc:HGNC:7657]
TARDBP	TAR DNA binding protein [Source:HGNC Symbol;Acc:HGNC:11571]
ATXN7L3	ataxin 7 like 3 [Source:HGNC Symbol;Acc:HGNC:25416]
ASB16	ankyrin repeat and SOCS box containing 16 [Source:HGNC Symbol;Acc:HGNC:19768]
ABL1	ABL proto-oncogene 1, non-receptor tyrosine kinase [Source:HGNC Symbol;Acc:HGNC:76]
KIF24	kinesin family member 24 [Source:HGNC Symbol;Acc:HGNC:19916]
NUDT16L1	nudix hydrolase 16 like 1 [Source:HGNC Symbol;Acc:HGNC:28154]
ANK3	ankyrin 3 [Source:HGNC Symbol;Acc:HGNC:494]
SIX4	SIX homeobox 4 [Source:HGNC Symbol;Acc:HGNC:10890]
EYS	eyes shut homolog [Source:HGNC Symbol;Acc:HGNC:21555]
C1QTNF5	C1q and TNF related 5 [Source:HGNC Symbol;Acc:HGNC:14344]
TREM2	triggering receptor expressed on myeloid cells 2 [Source:HGNC Symbol;Acc:HGNC:17761]
NDP	norrin cystine knot growth factor NDP [Source:HGNC Symbol;Acc:HGNC:7678]
CHODL	chondrolectin [Source:HGNC Symbol;Acc:HGNC:17807]
SMAD3	SMAD family member 3 [Source:HGNC Symbol;Acc:HGNC:6769]
SORL1	sortilin related receptor 1 [Source:HGNC Symbol;Acc:HGNC:11185]
GUCY2D	guanylate cyclase 2D, retinal [Source:HGNC Symbol;Acc:HGNC:4689]
TRIM2	tripartite motif containing 2 [Source:HGNC Symbol;Acc:HGNC:15974]
TLR3	toll like receptor 3 [Source:HGNC Symbol;Acc:HGNC:11849]
EEF2	eukaryotic translation elongation factor 2 [Source:HGNC Symbol;Acc:HGNC:3214]
TTC8	tetratricopeptide repeat domain 8 [Source:HGNC Symbol;Acc:HGNC:20087]
SPAG8	sperm associated antigen 8 [Source:HGNC Symbol;Acc:HGNC:14105]
SDCBP	syndecan binding protein [Source:HGNC Symbol;Acc:HGNC:10662]
SERPING1	serpin family G member 1 [Source:HGNC Symbol;Acc:HGNC:1228]
FUS	FUS RNA binding protein [Source:HGNC Symbol;Acc:HGNC:4010]
CNTFR	ciliary neurotrophic factor receptor [Source:HGNC Symbol;Acc:HGNC:2170]
OPA1	OPA1 mitochondrial dynamin like GTPase [Source:HGNC Symbol;Acc:HGNC:8140]
ADAMTS14	ADAM metallopeptidase with thrombospondin type 1 motif 14 [Source:HGNC Symbol;Acc:HGNC:14899]
TUBA4A	tubulin alpha 4a [Source:HGNC Symbol;Acc:HGNC:12407]
CCDC6	coiled-coil domain containing 6 [Source:HGNC Symbol;Acc:HGNC:18782]
ANXA11	annexin A11 [Source:HGNC Symbol;Acc:HGNC:535]
WWOX	WW domain containing oxidoreductase [Source:HGNC Symbol;Acc:HGNC:12799]
PARK7	Parkinsonism associated deglycase [Source:HGNC Symbol;Acc:HGNC:16369]
CRB1	crumbs cell polarity complex component 1 [Source:HGNC Symbol;Acc:HGNC:2343]
FGD6	FYVE, RhoGEF and PH domain containing 6 [Source:HGNC Symbol;Acc:HGNC:21740]
BMP7	bone morphogenetic protein 7 [Source:HGNC Symbol;Acc:HGNC:1074]
PON2	paraoxonase 2 [Source:HGNC Symbol;Acc:HGNC:9205]
STK35	serine/threonine kinase 35 [Source:HGNC Symbol;Acc:HGNC:16254]
WNT1	Wnt family member 1 [Source:HGNC Symbol;Acc:HGNC:12774]
HSD17B3	hydroxysteroid 17-beta dehydrogenase 3 [Source:HGNC Symbol;Acc:HGNC:5212]
TMPRSS15	transmembrane serine protease 15 [Source:HGNC Symbol;Acc:HGNC:9490]
NFX1	nuclear transcription factor, X-box binding 1 [Source:HGNC Symbol;Acc:HGNC:7803]
IL1RN	interleukin 1 receptor antagonist [Source:HGNC Symbol;Acc:HGNC:6000]
ADIPOR1	adiponectin receptor 1 [Source:HGNC Symbol;Acc:HGNC:24040]
ZFYVE26	zinc finger FYVE-type containing 26 [Source:HGNC Symbol;Acc:HGNC:20761]
APH1B	aph-1 homolog B, gamma-secretase subunit [Source:HGNC Symbol;Acc:HGNC:24080]
NAPB	NSF attachment protein beta [Source:HGNC Symbol;Acc:HGNC:15751]
ABCC1	ATP binding cassette subfamily C member 1 [Source:HGNC Symbol;Acc:HGNC:51]
SLC9A8	solute carrier family 9 member A8 [Source:HGNC Symbol;Acc:HGNC:20728]
TNFSF10	TNF superfamily member 10 [Source:HGNC Symbol;Acc:HGNC:11925]
FSCN2	fascin actin-bundling protein 2, retinal [Source:HGNC Symbol;Acc:HGNC:3960]
ULK1	unc-51 like autophagy activating kinase 1 [Source:HGNC Symbol;Acc:HGNC:12558]
DDRGK1	DDRGK domain containing 1 [Source:HGNC Symbol;Acc:HGNC:16110]
MRE11	MRE11 homolog, double strand break repair nuclease [Source:HGNC Symbol;Acc:HGNC:7230]
PRND	prion like protein doppel [Source:HGNC Symbol;Acc:HGNC:15748]
COLGALT1	collagen beta(1-O)galactosyltransferase 1 [Source:HGNC Symbol;Acc:HGNC:26182]
SBNO1	strawberry notch homolog 1 [Source:HGNC Symbol;Acc:HGNC:22973]
CCL19	C-C motif chemokine ligand 19 [Source:HGNC Symbol;Acc:HGNC:10617]
PARP1	poly(ADP-ribose) polymerase 1 [Source:HGNC Symbol;Acc:HGNC:270]
GOLM1	golgi membrane protein 1 [Source:HGNC Symbol;Acc:HGNC:15451]
FADD	Fas associated via death domain [Source:HGNC Symbol;Acc:HGNC:3573]
PRDM13	PR/SET domain 13 [Source:HGNC Symbol;Acc:HGNC:13998]
PPP2R1A	protein phosphatase 2 scaffold subunit Aalpha [Source:HGNC Symbol;Acc:HGNC:9302]
PLEK	pleckstrin [Source:HGNC Symbol;Acc:HGNC:9070]
GDF5	growth differentiation factor 5 [Source:HGNC Symbol;Acc:HGNC:4220]
AKAP5	A-kinase anchoring protein 5 [Source:HGNC Symbol;Acc:HGNC:375]
USP25	ubiquitin specific peptidase 25 [Source:HGNC Symbol;Acc:HGNC:12624]
GSTO1	glutathione S-transferase omega 1 [Source:HGNC Symbol;Acc:HGNC:13312]
CXCL6	C-X-C motif chemokine ligand 6 [Source:HGNC Symbol;Acc:HGNC:10643]
F12	coagulation factor XII [Source:HGNC Symbol;Acc:HGNC:3530]
IL33	interleukin 33 [Source:HGNC Symbol;Acc:HGNC:16028]
EPHA4	EPH receptor A4 [Source:HGNC Symbol;Acc:HGNC:3388]
EIF2AK2	eukaryotic translation initiation factor 2 alpha kinase 2 [Source:HGNC Symbol;Acc:HGNC:9437]
MMP3	matrix metallopeptidase 3 [Source:HGNC Symbol;Acc:HGNC:7173]
CPXM1	carboxypeptidase X, M14 family member 1 [Source:HGNC Symbol;Acc:HGNC:15771]
TNK1	tyrosine kinase non receptor 1 [Source:HGNC Symbol;Acc:HGNC:11940]
ALPL	alkaline phosphatase, biomineralization associated [Source:HGNC Symbol;Acc:HGNC:438]
RNF24	ring finger protein 24 [Source:HGNC Symbol;Acc:HGNC:13779]
PTK2B	protein tyrosine kinase 2 beta [Source:HGNC Symbol;Acc:HGNC:9612]
NFATC1	nuclear factor of activated T cells 1 [Source:HGNC Symbol;Acc:HGNC:7775]
ZCCHC7	zinc finger CCHC-type containing 7 [Source:HGNC Symbol;Acc:HGNC:26209]
FAS	Fas cell surface death receptor [Source:HGNC Symbol;Acc:HGNC:11920]
FTL	ferritin light chain [Source:HGNC Symbol;Acc:HGNC:3999]
MT-ND3	mitochondrially encoded NADH:ubiquinone oxidoreductase core subunit 3 [Source:HGNC Symbol;Acc:HGNC:7458]
GSN	gelsolin [Source:HGNC Symbol;Acc:HGNC:4620]
JAM2	junctional adhesion molecule 2 [Source:HGNC Symbol;Acc:HGNC:14686]
MPO	myeloperoxidase [Source:HGNC Symbol;Acc:HGNC:7218]
RAB7B	RAB7B, member RAS oncogene family [Source:HGNC Symbol;Acc:HGNC:30513]
MT-ND4	mitochondrially encoded NADH:ubiquinone oxidoreductase core subunit 4 [Source:HGNC Symbol;Acc:HGNC:7459]
NME2	NME/NM23 nucleoside diphosphate kinase 2 [Source:HGNC Symbol;Acc:HGNC:7850]
CD46	CD46 molecule [Source:HGNC Symbol;Acc:HGNC:6953]
GLIS2	GLIS family zinc finger 2 [Source:HGNC Symbol;Acc:HGNC:29450]
TNFRSF10B	TNF receptor superfamily member 10b [Source:HGNC Symbol;Acc:HGNC:11905]
C1QB	complement C1q B chain [Source:HGNC Symbol;Acc:HGNC:1242]
PAK1	p21 (RAC1) activated kinase 1 [Source:HGNC Symbol;Acc:HGNC:8590]
CFHR1	complement factor H related 1 [Source:HGNC Symbol;Acc:HGNC:4888]
DNAI1	dynein axonemal intermediate chain 1 [Source:HGNC Symbol;Acc:HGNC:2954]
GLIPR2	GLI pathogenesis related 2 [Source:HGNC Symbol;Acc:HGNC:18007]
CXADR	CXADR Ig-like cell adhesion molecule [Source:HGNC Symbol;Acc:HGNC:2559]
ANTXR2	ANTXR cell adhesion molecule 2 [Source:HGNC Symbol;Acc:HGNC:21732]
SHC1	SHC adaptor protein 1 [Source:HGNC Symbol;Acc:HGNC:10840]
HNRNPH1	heterogeneous nuclear ribonucleoprotein H1 [Source:HGNC Symbol;Acc:HGNC:5041]
PPP1R1B	protein phosphatase 1 regulatory inhibitor subunit 1B [Source:HGNC Symbol;Acc:HGNC:9287]
CERKL	ceramide kinase like [Source:HGNC Symbol;Acc:HGNC:21699]
TIMP1	TIMP metallopeptidase inhibitor 1 [Source:HGNC Symbol;Acc:HGNC:11820]
CASS4	Cas scaffold protein family member 4 [Source:HGNC Symbol;Acc:HGNC:15878]
HSP90AA1	heat shock protein 90 alpha family class A member 1 [Source:HGNC Symbol;Acc:HGNC:5253]
ADAMTS4	ADAM metallopeptidase with thrombospondin type 1 motif 4 [Source:HGNC Symbol;Acc:HGNC:220]
TNFSF11	TNF superfamily member 11 [Source:HGNC Symbol;Acc:HGNC:11926]
H4C4	H4 clustered histone 4 [Source:HGNC Symbol;Acc:HGNC:4782]
MAP1LC3A	microtubule associated protein 1 light chain 3 alpha [Source:HGNC Symbol;Acc:HGNC:6838]
IFIH1	interferon induced with helicase C domain 1 [Source:HGNC Symbol;Acc:HGNC:18873]
GNRH2	gonadotropin releasing hormone 2 [Source:HGNC Symbol;Acc:HGNC:4420]
IL13RA2	interleukin 13 receptor subunit alpha 2 [Source:HGNC Symbol;Acc:HGNC:5975]
AOC3	amine oxidase copper containing 3 [Source:HGNC Symbol;Acc:HGNC:550]
TRAP1	TNF receptor associated protein 1 [Source:HGNC Symbol;Acc:HGNC:16264]
TOMM5	translocase of outer mitochondrial membrane 5 [Source:HGNC Symbol;Acc:HGNC:31369]
KIF5A	kinesin family member 5A [Source:HGNC Symbol;Acc:HGNC:6323]
PCK1	phosphoenolpyruvate carboxykinase 1 [Source:HGNC Symbol;Acc:HGNC:8724]
ARHGEF39	Rho guanine nucleotide exchange factor 39 [Source:HGNC Symbol;Acc:HGNC:25909]
GALC	galactosylceramidase [Source:HGNC Symbol;Acc:HGNC:4115]
TUBB2A	tubulin beta 2A class IIa [Source:HGNC Symbol;Acc:HGNC:12412]
SGCG	sarcoglycan gamma [Source:HGNC Symbol;Acc:HGNC:10809]
SERPINF1	serpin family F member 1 [Source:HGNC Symbol;Acc:HGNC:8824]
RAN	RAN, member RAS oncogene family [Source:HGNC Symbol;Acc:HGNC:9846]
SELL	selectin L [Source:HGNC Symbol;Acc:HGNC:10720]
ATP5PO	ATP synthase peripheral stalk subunit OSCP [Source:HGNC Symbol;Acc:HGNC:850]
UNC119	unc-119 lipid binding chaperone [Source:HGNC Symbol;Acc:HGNC:12565]
ITPA	inosine triphosphatase [Source:HGNC Symbol;Acc:HGNC:6176]
FAM221B	family with sequence similarity 221 member B [Source:HGNC Symbol;Acc:HGNC:30762]
INPP5D	inositol polyphosphate-5-phosphatase D [Source:HGNC Symbol;Acc:HGNC:6079]
MMP9	matrix metallopeptidase 9 [Source:HGNC Symbol;Acc:HGNC:7176]
EP300	E1A binding protein p300 [Source:HGNC Symbol;Acc:HGNC:3373]
CFHR3	complement factor H related 3 [Source:HGNC Symbol;Acc:HGNC:16980]
GRK5	G protein-coupled receptor kinase 5 [Source:HGNC Symbol;Acc:HGNC:4544]
NBN	nibrin [Source:HGNC Symbol;Acc:HGNC:7652]
ADAMTS5	ADAM metallopeptidase with thrombospondin type 1 motif 5 [Source:HGNC Symbol;Acc:HGNC:221]
SLC34A3	solute carrier family 34 member 3 [Source:HGNC Symbol;Acc:HGNC:20305]
PDYN	prodynorphin [Source:HGNC Symbol;Acc:HGNC:8820]
CTNNA1	catenin alpha 1 [Source:HGNC Symbol;Acc:HGNC:2509]
TAP2	transporter 2, ATP binding cassette subfamily B member [Source:HGNC Symbol;Acc:HGNC:44]
CIITA	class II major histocompatibility complex transactivator [Source:HGNC Symbol;Acc:HGNC:7067]
HNRNPA1	heterogeneous nuclear ribonucleoprotein A1 [Source:HGNC Symbol;Acc:HGNC:5031]
XRN1	5'-3' exoribonuclease 1 [Source:HGNC Symbol;Acc:HGNC:30654]
RUNX2	RUNX family transcription factor 2 [Source:HGNC Symbol;Acc:HGNC:10472]
MEF2C	myocyte enhancer factor 2C [Source:HGNC Symbol;Acc:HGNC:6996]
PON1	paraoxonase 1 [Source:HGNC Symbol;Acc:HGNC:9204]
PON3	paraoxonase 3 [Source:HGNC Symbol;Acc:HGNC:9206]
APBB1	amyloid beta precursor protein binding family B member 1 [Source:HGNC Symbol;Acc:HGNC:581]
B4GALT1	beta-1,4-galactosyltransferase 1 [Source:HGNC Symbol;Acc:HGNC:924]
BANF1	BAF nuclear assembly factor 1 [Source:HGNC Symbol;Acc:HGNC:17397]
KDM5C	lysine demethylase 5C [Source:HGNC Symbol;Acc:HGNC:11114]
HDAC7	histone deacetylase 7 [Source:HGNC Symbol;Acc:HGNC:14067]
SERPINA1	serpin family A member 1 [Source:HGNC Symbol;Acc:HGNC:8941]
RECK	reversion inducing cysteine rich protein with kazal motifs [Source:HGNC Symbol;Acc:HGNC:11345]
KLRC2	killer cell lectin like receptor C2 [Source:HGNC Symbol;Acc:HGNC:6375]
ZBTB5	zinc finger and BTB domain containing 5 [Source:HGNC Symbol;Acc:HGNC:23836]
THBD	thrombomodulin [Source:HGNC Symbol;Acc:HGNC:11784]
HSPA1A	heat shock protein family A (Hsp70) member 1A [Source:HGNC Symbol;Acc:HGNC:5232]
PHF24	PHD finger protein 24 [Source:HGNC Symbol;Acc:HGNC:29180]
U2AF1	U2 small nuclear RNA auxiliary factor 1 [Source:HGNC Symbol;Acc:HGNC:12453]
PECAM1	platelet and endothelial cell adhesion molecule 1 [Source:HGNC Symbol;Acc:HGNC:8823]
ELK1	ETS transcription factor ELK1 [Source:HGNC Symbol;Acc:HGNC:3321]
APH1A	aph-1 homolog A, gamma-secretase subunit [Source:HGNC Symbol;Acc:HGNC:29509]
GSTM3	glutathione S-transferase mu 3 [Source:HGNC Symbol;Acc:HGNC:4635]
IFNGR1	interferon gamma receptor 1 [Source:HGNC Symbol;Acc:HGNC:5439]
HLA-DRB1	major histocompatibility complex, class II, DR beta 1 [Source:HGNC Symbol;Acc:HGNC:4948]
PNP	purine nucleoside phosphorylase [Source:HGNC Symbol;Acc:HGNC:7892]
IDH3B	isocitrate dehydrogenase (NAD(+)) 3 non-catalytic subunit beta [Source:HGNC Symbol;Acc:HGNC:5385]
EEF1A2	eukaryotic translation elongation factor 1 alpha 2 [Source:HGNC Symbol;Acc:HGNC:3192]
HINT2	histidine triad nucleotide binding protein 2 [Source:HGNC Symbol;Acc:HGNC:18344]
UGT2B17	UDP glucuronosyltransferase family 2 member B17 [Source:HGNC Symbol;Acc:HGNC:12547]
HLA-DRB5	major histocompatibility complex, class II, DR beta 5 [Source:HGNC Symbol;Acc:HGNC:4953]
BACE2	beta-secretase 2 [Source:HGNC Symbol;Acc:HGNC:934]
UBQLN2	ubiquilin 2 [Source:HGNC Symbol;Acc:HGNC:12509]
EZR	ezrin [Source:HGNC Symbol;Acc:HGNC:12691]
HSPA12B	heat shock protein family A (Hsp70) member 12B [Source:HGNC Symbol;Acc:HGNC:16193]
MAP1LC3B	microtubule associated protein 1 light chain 3 beta [Source:HGNC Symbol;Acc:HGNC:13352]
EEF1E1	eukaryotic translation elongation factor 1 epsilon 1 [Source:HGNC Symbol;Acc:HGNC:3212]
TIMM8A	translocase of inner mitochondrial membrane 8A [Source:HGNC Symbol;Acc:HGNC:11817]
IHH	Indian hedgehog signaling molecule [Source:HGNC Symbol;Acc:HGNC:5956]
PPP3R1	protein phosphatase 3 regulatory subunit B, alpha [Source:HGNC Symbol;Acc:HGNC:9317]
NDUFV1	NADH:ubiquinone oxidoreductase core subunit V1 [Source:HGNC Symbol;Acc:HGNC:7716]
TRMT10B	tRNA methyltransferase 10B [Source:HGNC Symbol;Acc:HGNC:26454]
CYP17A1	cytochrome P450 family 17 subfamily A member 1 [Source:HGNC Symbol;Acc:HGNC:2593]
MMP13	matrix metallopeptidase 13 [Source:HGNC Symbol;Acc:HGNC:7159]
CFB	complement factor B [Source:HGNC Symbol;Acc:HGNC:1037]
GFRA4	GDNF family receptor alpha 4 [Source:HGNC Symbol;Acc:HGNC:13821]
KMT2D	lysine methyltransferase 2D [Source:HGNC Symbol;Acc:HGNC:7133]
MELK	maternal embryonic leucine zipper kinase [Source:HGNC Symbol;Acc:HGNC:16870]
IFNA6	interferon alpha 6 [Source:HGNC Symbol;Acc:HGNC:5427]
C5AR1	complement C5a receptor 1 [Source:HGNC Symbol;Acc:HGNC:1338]
CTSS	cathepsin S [Source:HGNC Symbol;Acc:HGNC:2545]
ATP6V0E1	ATPase H+ transporting V0 subunit e1 [Source:HGNC Symbol;Acc:HGNC:863]
TMEM8B	transmembrane protein 8B [Source:HGNC Symbol;Acc:HGNC:21427]
CTSD	cathepsin D [Source:HGNC Symbol;Acc:HGNC:2529]
GRN	granulin precursor [Source:HGNC Symbol;Acc:HGNC:4601]
PROM1	prominin 1 [Source:HGNC Symbol;Acc:HGNC:9454]
DYNC1H1	dynein cytoplasmic 1 heavy chain 1 [Source:HGNC Symbol;Acc:HGNC:2961]
VPS16	VPS16 core subunit of CORVET and HOPS complexes [Source:HGNC Symbol;Acc:HGNC:14584]
ENPP1	ectonucleotide pyrophosphatase/phosphodiesterase 1 [Source:HGNC Symbol;Acc:HGNC:3356]
CCR5	C-C motif chemokine receptor 5 (gene/pseudogene) [Source:HGNC Symbol;Acc:HGNC:1606]
FGF23	fibroblast growth factor 23 [Source:HGNC Symbol;Acc:HGNC:3680]
HFE	homeostatic iron regulator [Source:HGNC Symbol;Acc:HGNC:4886]
ADIPOQ	adiponectin, C1Q and collagen domain containing [Source:HGNC Symbol;Acc:HGNC:13633]
LMX1B	LIM homeobox transcription factor 1 beta [Source:HGNC Symbol;Acc:HGNC:6654]
MRPS26	mitochondrial ribosomal protein S26 [Source:HGNC Symbol;Acc:HGNC:14045]
SNRNP200	small nuclear ribonucleoprotein U5 subunit 200 [Source:HGNC Symbol;Acc:HGNC:30859]
ASPN	asporin [Source:HGNC Symbol;Acc:HGNC:14872]
CASP5	caspase 5 [Source:HGNC Symbol;Acc:HGNC:1506]
DLST	dihydrolipoamide S-succinyltransferase [Source:HGNC Symbol;Acc:HGNC:2911]
NCSTN	nicastrin [Source:HGNC Symbol;Acc:HGNC:17091]
EEF2K	eukaryotic elongation factor 2 kinase [Source:HGNC Symbol;Acc:HGNC:24615]
TGM3	transglutaminase 3 [Source:HGNC Symbol;Acc:HGNC:11779]
POLR3A	RNA polymerase III subunit A [Source:HGNC Symbol;Acc:HGNC:30074]
POLR2A	RNA polymerase II subunit A [Source:HGNC Symbol;Acc:HGNC:9187]
POMC	proopiomelanocortin [Source:HGNC Symbol;Acc:HGNC:9201]
NGF	nerve growth factor [Source:HGNC Symbol;Acc:HGNC:7808]
CNGB3	cyclic nucleotide gated channel subunit beta 3 [Source:HGNC Symbol;Acc:HGNC:2153]
BCL2L2	BCL2 like 2 [Source:HGNC Symbol;Acc:HGNC:995]
ALOX15	arachidonate 15-lipoxygenase [Source:HGNC Symbol;Acc:HGNC:433]
SMU1	SMU1 DNA replication regulator and spliceosomal factor [Source:HGNC Symbol;Acc:HGNC:18247]
SMAD4	SMAD family member 4 [Source:HGNC Symbol;Acc:HGNC:6770]
LPA	lipoprotein(a) [Source:HGNC Symbol;Acc:HGNC:6667]
VPS13C	vacuolar protein sorting 13 homolog C [Source:HGNC Symbol;Acc:HGNC:23594]
NUDT2	nudix hydrolase 2 [Source:HGNC Symbol;Acc:HGNC:8049]
PRDX3	peroxiredoxin 3 [Source:HGNC Symbol;Acc:HGNC:9354]
AP5S1	adaptor related protein complex 5 subunit sigma 1 [Source:HGNC Symbol;Acc:HGNC:15875]
ATP5MG	ATP synthase membrane subunit g [Source:HGNC Symbol;Acc:HGNC:14247]
IL1R2	interleukin 1 receptor type 2 [Source:HGNC Symbol;Acc:HGNC:5994]
CCR1	C-C motif chemokine receptor 1 [Source:HGNC Symbol;Acc:HGNC:1602]
DGAT2	diacylglycerol O-acyltransferase 2 [Source:HGNC Symbol;Acc:HGNC:16940]
PPP2R2B	protein phosphatase 2 regulatory subunit Bbeta [Source:HGNC Symbol;Acc:HGNC:9305]
RCN3	reticulocalbin 3 [Source:HGNC Symbol;Acc:HGNC:21145]
RPGR	retinitis pigmentosa GTPase regulator [Source:HGNC Symbol;Acc:HGNC:10295]
KLC1	kinesin light chain 1 [Source:HGNC Symbol;Acc:HGNC:6387]
PCED1A	PC-esterase domain containing 1A [Source:HGNC Symbol;Acc:HGNC:16212]
OR2S2	olfactory receptor family 2 subfamily S member 2 (gene/pseudogene) [Source:HGNC Symbol;Acc:HGNC:8276]
GPC6	glypican 6 [Source:HGNC Symbol;Acc:HGNC:4454]
DDX3X	DEAD-box helicase 3 X-linked [Source:HGNC Symbol;Acc:HGNC:2745]
CX3CR1	C-X3-C motif chemokine receptor 1 [Source:HGNC Symbol;Acc:HGNC:2558]
CD40LG	CD40 ligand [Source:HGNC Symbol;Acc:HGNC:11935]
MT2A	metallothionein 2A [Source:HGNC Symbol;Acc:HGNC:7406]
PAX5	paired box 5 [Source:HGNC Symbol;Acc:HGNC:8619]
BAK1	BCL2 antagonist/killer 1 [Source:HGNC Symbol;Acc:HGNC:949]
ATP5F1D	ATP synthase F1 subunit delta [Source:HGNC Symbol;Acc:HGNC:837]
LRRK2	leucine rich repeat kinase 2 [Source:HGNC Symbol;Acc:HGNC:18618]
LUZP4	leucine zipper protein 4 [Source:HGNC Symbol;Acc:HGNC:24971]
BMP6	bone morphogenetic protein 6 [Source:HGNC Symbol;Acc:HGNC:1073]
MTNR1A	melatonin receptor 1A [Source:HGNC Symbol;Acc:HGNC:7463]
F2	coagulation factor II, thrombin [Source:HGNC Symbol;Acc:HGNC:3535]
C2	complement C2 [Source:HGNC Symbol;Acc:HGNC:1248]
L1CAM	L1 cell adhesion molecule [Source:HGNC Symbol;Acc:HGNC:6470]
COX7C	cytochrome c oxidase subunit 7C [Source:HGNC Symbol;Acc:HGNC:2292]
TLR2	toll like receptor 2 [Source:HGNC Symbol;Acc:HGNC:11848]
MGRN1	mahogunin ring finger 1 [Source:HGNC Symbol;Acc:HGNC:20254]
FOXO4	forkhead box O4 [Source:HGNC Symbol;Acc:HGNC:7139]
C21orf91	chromosome 21 open reading frame 91 [Source:HGNC Symbol;Acc:HGNC:16459]
CFH	complement factor H [Source:HGNC Symbol;Acc:HGNC:4883]
IMPG1	interphotoreceptor matrix proteoglycan 1 [Source:HGNC Symbol;Acc:HGNC:6055]
JAG1	jagged canonical Notch ligand 1 [Source:HGNC Symbol;Acc:HGNC:6188]
AKR1C2	aldo-keto reductase family 1 member C2 [Source:HGNC Symbol;Acc:HGNC:385]
HLA-DQB1	major histocompatibility complex, class II, DQ beta 1 [Source:HGNC Symbol;Acc:HGNC:4944]
MMRN1	multimerin 1 [Source:HGNC Symbol;Acc:HGNC:7178]
HDAC9	histone deacetylase 9 [Source:HGNC Symbol;Acc:HGNC:14065]
EIF2AK3	eukaryotic translation initiation factor 2 alpha kinase 3 [Source:HGNC Symbol;Acc:HGNC:3255]
SEC23A	Sec23 homolog A, COPII coat complex component [Source:HGNC Symbol;Acc:HGNC:10701]
APBB2	amyloid beta precursor protein binding family B member 2 [Source:HGNC Symbol;Acc:HGNC:582]
TNC	tenascin C [Source:HGNC Symbol;Acc:HGNC:5318]
TSPAN14	tetraspanin 14 [Source:HGNC Symbol;Acc:HGNC:23303]
DNMT1	DNA methyltransferase 1 [Source:HGNC Symbol;Acc:HGNC:2976]
ITM2B	integral membrane protein 2B [Source:HGNC Symbol;Acc:HGNC:6174]
NOTCH4	notch receptor 4 [Source:HGNC Symbol;Acc:HGNC:7884]
IFNA1	interferon alpha 1 [Source:HGNC Symbol;Acc:HGNC:5417]
FILIP1	filamin A interacting protein 1 [Source:HGNC Symbol;Acc:HGNC:21015]
LRPAP1	LDL receptor related protein associated protein 1 [Source:HGNC Symbol;Acc:HGNC:6701]
GAPDHS	glyceraldehyde-3-phosphate dehydrogenase, spermatogenic [Source:HGNC Symbol;Acc:HGNC:24864]
MGAT4B	alpha-1,3-mannosyl-glycoprotein 4-beta-N-acetylglucosaminyltransferase B [Source:HGNC Symbol;Acc:HGNC:7048]
ERG	ETS transcription factor ERG [Source:HGNC Symbol;Acc:HGNC:3446]
POLR1E	RNA polymerase I subunit E [Source:HGNC Symbol;Acc:HGNC:17631]
PYY	peptide YY [Source:HGNC Symbol;Acc:HGNC:9748]
PAM16	presequence translocase associated motor 16 [Source:HGNC Symbol;Acc:HGNC:29679]
TGM6	transglutaminase 6 [Source:HGNC Symbol;Acc:HGNC:16255]
DCTN1	dynactin subunit 1 [Source:HGNC Symbol;Acc:HGNC:2711]
CR1	complement C3b/C4b receptor 1 (Knops blood group) [Source:HGNC Symbol;Acc:HGNC:2334]
TMC2	transmembrane channel like 2 [Source:HGNC Symbol;Acc:HGNC:16527]
CHMP2B	charged multivesicular body protein 2B [Source:HGNC Symbol;Acc:HGNC:24537]
UBAP2	ubiquitin associated protein 2 [Source:HGNC Symbol;Acc:HGNC:14185]
TUBA1B	tubulin alpha 1b [Source:HGNC Symbol;Acc:HGNC:18809]
CCL5	C-C motif chemokine ligand 5 [Source:HGNC Symbol;Acc:HGNC:10632]
AMBRA1	autophagy and beclin 1 regulator 1 [Source:HGNC Symbol;Acc:HGNC:25990]
SAMSN1	SAM domain, SH3 domain and nuclear localization signals 1 [Source:HGNC Symbol;Acc:HGNC:10528]
CYCS	cytochrome c, somatic [Source:HGNC Symbol;Acc:HGNC:19986]
HDAC5	histone deacetylase 5 [Source:HGNC Symbol;Acc:HGNC:14068]
CDC25B	cell division cycle 25B [Source:HGNC Symbol;Acc:HGNC:1726]
CD40	CD40 molecule [Source:HGNC Symbol;Acc:HGNC:11919]
LGR4	leucine rich repeat containing G protein-coupled receptor 4 [Source:HGNC Symbol;Acc:HGNC:13299]
SPEF1	sperm flagellar 1 [Source:HGNC Symbol;Acc:HGNC:15874]
UBOX5	U-box domain containing 5 [Source:HGNC Symbol;Acc:HGNC:17777]
RGP1	RGP1 homolog, RAB6A GEF complex partner 1 [Source:HGNC Symbol;Acc:HGNC:21965]
ERN1	endoplasmic reticulum to nucleus signaling 1 [Source:HGNC Symbol;Acc:HGNC:3449]
ABI3	ABI family member 3 [Source:HGNC Symbol;Acc:HGNC:29859]
EPHB2	EPH receptor B2 [Source:HGNC Symbol;Acc:HGNC:3393]
SCRN1	secernin 1 [Source:HGNC Symbol;Acc:HGNC:22192]
TLR8	toll like receptor 8 [Source:HGNC Symbol;Acc:HGNC:15632]
TPM2	tropomyosin 2 [Source:HGNC Symbol;Acc:HGNC:12011]
TFAM	transcription factor A, mitochondrial [Source:HGNC Symbol;Acc:HGNC:11741]
HMGB1	high mobility group box 1 [Source:HGNC Symbol;Acc:HGNC:4983]
SPG21	SPG21 abhydrolase domain containing, maspardin [Source:HGNC Symbol;Acc:HGNC:20373]
DRD3	dopamine receptor D3 [Source:HGNC Symbol;Acc:HGNC:3024]
TUG1	taurine up-regulated 1 [Source:HGNC Symbol;Acc:HGNC:26066]
ATM	ATM serine/threonine kinase [Source:HGNC Symbol;Acc:HGNC:795]
SRD5A3	steroid 5 alpha-reductase 3 [Source:HGNC Symbol;Acc:HGNC:25812]
MAVS	mitochondrial antiviral signaling protein [Source:HGNC Symbol;Acc:HGNC:29233]
IMPG2	interphotoreceptor matrix proteoglycan 2 [Source:HGNC Symbol;Acc:HGNC:18362]
LPCAT2	lysophosphatidylcholine acyltransferase 2 [Source:HGNC Symbol;Acc:HGNC:26032]
MASP2	mannan binding lectin serine peptidase 2 [Source:HGNC Symbol;Acc:HGNC:6902]
FASLG	Fas ligand [Source:HGNC Symbol;Acc:HGNC:11936]
GLT8D1	glycosyltransferase 8 domain containing 1 [Source:HGNC Symbol;Acc:HGNC:24870]
SPINK4	serine peptidase inhibitor Kazal type 4 [Source:HGNC Symbol;Acc:HGNC:16646]
TUBA1C	tubulin alpha 1c [Source:HGNC Symbol;Acc:HGNC:20768]
PPP1R9A	protein phosphatase 1 regulatory subunit 9A [Source:HGNC Symbol;Acc:HGNC:14946]
APTX	aprataxin [Source:HGNC Symbol;Acc:HGNC:15984]
BACE1	beta-secretase 1 [Source:HGNC Symbol;Acc:HGNC:933]
CYP19A1	cytochrome P450 family 19 subfamily A member 1 [Source:HGNC Symbol;Acc:HGNC:2594]
CORO7	coronin 7 [Source:HGNC Symbol;Acc:HGNC:26161]
AK4	adenylate kinase 4 [Source:HGNC Symbol;Acc:HGNC:363]
CCL21	C-C motif chemokine ligand 21 [Source:HGNC Symbol;Acc:HGNC:10620]
PLOD2	procollagen-lysine,2-oxoglutarate 5-dioxygenase 2 [Source:HGNC Symbol;Acc:HGNC:9082]
GSTK1	glutathione S-transferase kappa 1 [Source:HGNC Symbol;Acc:HGNC:16906]
CHCHD10	coiled-coil-helix-coiled-coil-helix domain containing 10 [Source:HGNC Symbol;Acc:HGNC:15559]
SKP2	S-phase kinase associated protein 2 [Source:HGNC Symbol;Acc:HGNC:10901]
DNAH6	dynein axonemal heavy chain 6 [Source:HGNC Symbol;Acc:HGNC:2951]
GBA (GBA1)	glucosylceramidase beta [Source:HGNC Symbol;Acc:HGNC:4177]
PHACTR2	phosphatase and actin regulator 2 [Source:HGNC Symbol;Acc:HGNC:20956]
POTEI	POTE ankyrin domain family member I [Source:HGNC Symbol;Acc:HGNC:37093]
CCIN	calicin [Source:HGNC Symbol;Acc:HGNC:1568]
MT-ND2	mitochondrially encoded NADH:ubiquinone oxidoreductase core subunit 2 [Source:HGNC Symbol;Acc:HGNC:7456]
SERPINA3	serpin family A member 3 [Source:HGNC Symbol;Acc:HGNC:16]
PAX1	paired box 1 [Source:HGNC Symbol;Acc:HGNC:8615]
DCAF12	DDB1 and CUL4 associated factor 12 [Source:HGNC Symbol;Acc:HGNC:19911]
C22orf15	chromosome 22 open reading frame 15 [Source:HGNC Symbol;Acc:HGNC:15558]
POU3F3	POU class 3 homeobox 3 [Source:HGNC Symbol;Acc:HGNC:9216]
SETX	senataxin [Source:HGNC Symbol;Acc:HGNC:445]
CD2AP	CD2 associated protein [Source:HGNC Symbol;Acc:HGNC:14258]
GREB1L	GREB1 like retinoic acid receptor coactivator [Source:HGNC Symbol;Acc:HGNC:31042]
SUN1	Sad1 and UNC84 domain containing 1 [Source:HGNC Symbol;Acc:HGNC:18587]
ARID3C	AT-rich interaction domain 3C [Source:HGNC Symbol;Acc:HGNC:21209]
CLOCK	clock circadian regulator [Source:HGNC Symbol;Acc:HGNC:2082]
C20orf141	chromosome 20 open reading frame 141 [Source:HGNC Symbol;Acc:HGNC:16134]
SLC30A4	solute carrier family 30 member 4 [Source:HGNC Symbol;Acc:HGNC:11015]
IL32	interleukin 32 [Source:HGNC Symbol;Acc:HGNC:16830]
SNCG	synuclein gamma [Source:HGNC Symbol;Acc:HGNC:11141]
MRPL39	mitochondrial ribosomal protein L39 [Source:HGNC Symbol;Acc:HGNC:14027]
EDIL3	EGF like repeats and discoidin domains 3 [Source:HGNC Symbol;Acc:HGNC:3173]
FANCG	FA complementation group G [Source:HGNC Symbol;Acc:HGNC:3588]
MMP8	matrix metallopeptidase 8 [Source:HGNC Symbol;Acc:HGNC:7175]
SEPTIN4	septin 4 [Source:HGNC Symbol;Acc:HGNC:9165]
KCNC4	potassium voltage-gated channel subfamily C member 4 [Source:HGNC Symbol;Acc:HGNC:6236]
ANG	angiogenin [Source:HGNC Symbol;Acc:HGNC:483]
MT-ND1	mitochondrially encoded NADH:ubiquinone oxidoreductase core subunit 1 [Source:HGNC Symbol;Acc:HGNC:7455]
ISOC2	isochorismatase domain containing 2 [Source:HGNC Symbol;Acc:HGNC:26278]
PROKR2	prokineticin receptor 2 [Source:HGNC Symbol;Acc:HGNC:15836]
CCT2	chaperonin containing TCP1 subunit 2 [Source:HGNC Symbol;Acc:HGNC:1615]
PCDH11X	protocadherin 11 X-linked [Source:HGNC Symbol;Acc:HGNC:8656]
CDH3	cadherin 3 [Source:HGNC Symbol;Acc:HGNC:1762]
TRPM7	transient receptor potential cation channel subfamily M member 7 [Source:HGNC Symbol;Acc:HGNC:17994]
NGB	neuroglobin [Source:HGNC Symbol;Acc:HGNC:14077]
PDLIM4	PDZ and LIM domain 4 [Source:HGNC Symbol;Acc:HGNC:16501]
MDM1	Mdm1 nuclear protein [Source:HGNC Symbol;Acc:HGNC:29917]
MARCHF4	membrane associated ring-CH-type finger 4 [Source:HGNC Symbol;Acc:HGNC:29269]
SIGLEC1	sialic acid binding Ig like lectin 1 [Source:HGNC Symbol;Acc:HGNC:11127]
POTED	POTE ankyrin domain family member D [Source:HGNC Symbol;Acc:HGNC:23822]
CYYR1	cysteine and tyrosine rich 1 [Source:HGNC Symbol;Acc:HGNC:16274]
LRCH2	leucine rich repeats and calponin homology domain containing 2 [Source:HGNC Symbol;Acc:HGNC:29292]
CCR4	C-C motif chemokine receptor 4 [Source:HGNC Symbol;Acc:HGNC:1605]
ABCA7	ATP binding cassette subfamily A member 7 [Source:HGNC Symbol;Acc:HGNC:37]
EIF1AD	eukaryotic translation initiation factor 1A domain containing [Source:HGNC Symbol;Acc:HGNC:28147]
TM2D3	TM2 domain containing 3 [Source:HGNC Symbol;Acc:HGNC:24128]
HROB	homologous recombination factor with OB-fold [Source:HGNC Symbol;Acc:HGNC:28460]
CLEC3B	C-type lectin domain family 3 member B [Source:HGNC Symbol;Acc:HGNC:11891]
C9orf72	C9orf72-SMCR8 complex subunit [Source:HGNC Symbol;Acc:HGNC:28337]
ROGDI	rogdi atypical leucine zipper [Source:HGNC Symbol;Acc:HGNC:29478]
NMRAL1	NmrA like redox sensor 1 [Source:HGNC Symbol;Acc:HGNC:24987]
ATF5	activating transcription factor 5 [Source:HGNC Symbol;Acc:HGNC:790]
GORAB	golgin, RAB6 interacting [Source:HGNC Symbol;Acc:HGNC:25676]
TMEM106B	transmembrane protein 106B [Source:HGNC Symbol;Acc:HGNC:22407]
SLC26A5	solute carrier family 26 member 5 [Source:HGNC Symbol;Acc:HGNC:9359]
NAPEPLD	N-acyl phosphatidylethanolamine phospholipase D [Source:HGNC Symbol;Acc:HGNC:21683]
RPGRIP1L	RPGRIP1 like [Source:HGNC Symbol;Acc:HGNC:29168]
CCR2	C-C motif chemokine receptor 2 [Source:HGNC Symbol;Acc:HGNC:1603]
TPP1	tripeptidyl peptidase 1 [Source:HGNC Symbol;Acc:HGNC:2073]
STH	saitohin [Source:HGNC Symbol;Acc:HGNC:18839]
TENT5A	terminal nucleotidyltransferase 5A [Source:HGNC Symbol;Acc:HGNC:18345]
SEPTIN12	septin 12 [Source:HGNC Symbol;Acc:HGNC:26348]
GRID2IP	Grid2 interacting protein [Source:HGNC Symbol;Acc:HGNC:18464]
UBALD1	UBA like domain containing 1 [Source:HGNC Symbol;Acc:HGNC:29576]
ANKS3	ankyrin repeat and sterile alpha motif domain containing 3 [Source:HGNC Symbol;Acc:HGNC:29422]
TRPV4	transient receptor potential cation channel subfamily V member 4 [Source:HGNC Symbol;Acc:HGNC:18083]
SPRTN	SprT-like N-terminal domain [Source:HGNC Symbol;Acc:HGNC:25356]
ZNF343	zinc finger protein 343 [Source:HGNC Symbol;Acc:HGNC:16017]
UFSP2	UFM1 specific peptidase 2 [Source:HGNC Symbol;Acc:HGNC:25640]
LRIT3	leucine rich repeat, Ig-like and transmembrane domains 3 [Source:HGNC Symbol;Acc:HGNC:24783]
CAPZB	capping actin protein of muscle Z-line subunit beta [Source:HGNC Symbol;Acc:HGNC:1491]
KANSL1	KAT8 regulatory NSL complex subunit 1 [Source:HGNC Symbol;Acc:HGNC:24565]
HMCN1	hemicentin 1 [Source:HGNC Symbol;Acc:HGNC:19194]
CPED1	cadherin like and PC-esterase domain containing 1 [Source:HGNC Symbol;Acc:HGNC:26159]
MT-CO2	mitochondrially encoded cytochrome c oxidase II [Source:HGNC Symbol;Acc:HGNC:7421]
VASN	vasorin [Source:HGNC Symbol;Acc:HGNC:18517]
ATRX	ATRX chromatin remodeler [Source:HGNC Symbol;Acc:HGNC:886]
LIPI	lipase I [Source:HGNC Symbol;Acc:HGNC:18821]
CD33	CD33 molecule [Source:HGNC Symbol;Acc:HGNC:1659]
IFITM5	interferon induced transmembrane protein 5 [Source:HGNC Symbol;Acc:HGNC:16644]
ARMS2	age-related maculopathy susceptibility 2 [Source:HGNC Symbol;Acc:HGNC:32685]
MFSD8	major facilitator superfamily domain containing 8 [Source:HGNC Symbol;Acc:HGNC:28486]
RAX2	retina and anterior neural fold homeobox 2 [Source:HGNC Symbol;Acc:HGNC:18286]
FLVCR1	FLVCR heme transporter 1 [Source:HGNC Symbol;Acc:HGNC:24682]
TBC1D24	TBC1 domain family member 24 [Source:HGNC Symbol;Acc:HGNC:29203]
CYP24A1	cytochrome P450 family 24 subfamily A member 1 [Source:HGNC Symbol;Acc:HGNC:2602]
MT1F	metallothionein 1F [Source:HGNC Symbol;Acc:HGNC:7398]
CCL22	C-C motif chemokine ligand 22 [Source:HGNC Symbol;Acc:HGNC:10621]
SPPL2C	signal peptide peptidase like 2C [Source:HGNC Symbol;Acc:HGNC:28902]
SLC25A24	solute carrier family 25 member 24 [Source:HGNC Symbol;Acc:HGNC:20662]
FTO	FTO alpha-ketoglutarate dependent dioxygenase [Source:HGNC Symbol;Acc:HGNC:24678]
ATRIP	ATR interacting protein [Source:HGNC Symbol;Acc:HGNC:33499]
INS-IGF2	INS-IGF2 readthrough [Source:HGNC Symbol;Acc:HGNC:33527]
PCARE	photoreceptor cilium actin regulator [Source:HGNC Symbol;Acc:HGNC:34383]
RBMXL3	RBMX like 3 [Source:HGNC Symbol;Acc:HGNC:26859]
SDHAF1	succinate dehydrogenase complex assembly factor 1 [Source:HGNC Symbol;Acc:HGNC:33867]
C16orf96	chromosome 16 open reading frame 96 [Source:HGNC Symbol;Acc:HGNC:40031]
CORO7-PAM16	CORO7-PAM16 readthrough [Source:HGNC Symbol;Acc:HGNC:44424]
SMIM22	small integral membrane protein 22 [Source:HGNC Symbol;Acc:HGNC:48329]
DPEP1	dipeptidase 1 [Source:HGNC Symbol;Acc:HGNC:3002]
GUCA1A	guanylate cyclase activator 1A [Source:HGNC Symbol;Acc:HGNC:4678]
SPG7	SPG7 matrix AAA peptidase subunit, paraplegin [Source:HGNC Symbol;Acc:HGNC:11237]
ZDHHC17	zinc finger DHHC-type palmitoyltransferase 17 [Source:HGNC Symbol;Acc:HGNC:18412]
CAP1	cyclase associated actin cytoskeleton regulatory protein 1 [Source:HGNC Symbol;Acc:HGNC:20040]
NPY2R	neuropeptide Y receptor Y2 [Source:HGNC Symbol;Acc:HGNC:7957]
MT1X	metallothionein 1X [Source:HGNC Symbol;Acc:HGNC:7405]
OR13J1	olfactory receptor family 13 subfamily J member 1 [Source:HGNC Symbol;Acc:HGNC:15108]
CLIC1	chloride intracellular channel 1 [Source:HGNC Symbol;Acc:HGNC:2062]
SLC23A2	solute carrier family 23 member 2 [Source:HGNC Symbol;Acc:HGNC:10973]
TAF1L	TATA-box binding protein associated factor 1 like [Source:HGNC Symbol;Acc:HGNC:18056]
ESD	esterase D [Source:HGNC Symbol;Acc:HGNC:3465]
FAM219A	family with sequence similarity 219 member A [Source:HGNC Symbol;Acc:HGNC:19920]
FASTKD5	FAST kinase domains 5 [Source:HGNC Symbol;Acc:HGNC:25790]
ENHO	energy homeostasis associated [Source:HGNC Symbol;Acc:HGNC:24838]
CLEC11A	C-type lectin domain containing 11A [Source:HGNC Symbol;Acc:HGNC:10576]
TMUB2	transmembrane and ubiquitin like domain containing 2 [Source:HGNC Symbol;Acc:HGNC:28459]
ERRFI1	ERBB receptor feedback inhibitor 1 [Source:HGNC Symbol;Acc:HGNC:18185]
SLC25A39	solute carrier family 25 member 39 [Source:HGNC Symbol;Acc:HGNC:24279]
TRMT6	tRNA methyltransferase 6 [Source:HGNC Symbol;Acc:HGNC:20900]
PGGHG	protein-glucosylgalactosylhydroxylysine glucosidase [Source:HGNC Symbol;Acc:HGNC:26210]
VCPIP1	valosin containing protein interacting protein 1 [Source:HGNC Symbol;Acc:HGNC:30897]
CASP2	caspase 2 [Source:HGNC Symbol;Acc:HGNC:1503]
KRT73	keratin 73 [Source:HGNC Symbol;Acc:HGNC:28928]
IQCK	IQ motif containing K [Source:HGNC Symbol;Acc:HGNC:28556]
RUNDC3A	RUN domain containing 3A [Source:HGNC Symbol;Acc:HGNC:16984]
HMGB2	high mobility group box 2 [Source:HGNC Symbol;Acc:HGNC:5000]
CCDC107	coiled-coil domain containing 107 [Source:HGNC Symbol;Acc:HGNC:28465]
ANKRD18B	ankyrin repeat domain 18B [Source:HGNC Symbol;Acc:HGNC:23644]
GPCPD1	glycerophosphocholine phosphodiesterase 1 [Source:HGNC Symbol;Acc:HGNC:26957]
SPINT1	serine peptidase inhibitor, Kunitz type 1 [Source:HGNC Symbol;Acc:HGNC:11246]
LSM12	LSM12 homolog [Source:HGNC Symbol;Acc:HGNC:26407]
MSMP	microseminoprotein, prostate associated [Source:HGNC Symbol;Acc:HGNC:29663]
SIT1	signaling threshold regulating transmembrane adaptor 1 [Source:HGNC Symbol;Acc:HGNC:17710]
TMEM215	transmembrane protein 215 [Source:HGNC Symbol;Acc:HGNC:33816]
SLC9B1	solute carrier family 9 member B1 [Source:HGNC Symbol;Acc:HGNC:24244]
SHLD1	shieldin complex subunit 1 [Source:HGNC Symbol;Acc:HGNC:26318]
CBY3	chibby family member 3 [Source:HGNC Symbol;Acc:HGNC:33278]
EBF4	EBF family member 4 [Source:HGNC Symbol;Acc:HGNC:29278]
CHADL	chondroadherin like [Source:HGNC Symbol;Acc:HGNC:25165]
ZNF879	zinc finger protein 879 [Source:HGNC Symbol;Acc:HGNC:37273]
HRCT1	histidine rich carboxyl terminus 1 [Source:HGNC Symbol;Acc:HGNC:33872]
TMEM239	transmembrane protein 239 [Source:HGNC Symbol;Acc:HGNC:40044]
