# Supplementary material for: Suboptimal Responses to Anti-VEGF in Retinal Neurovascular Diseases: Linking Aging and Alternative Angioinflammatory Pathways
Source: Invest Ophthalmol Vis Sci. 2026 May 4;67(5):4. doi: 10.1167/iovs.67.5.4 (PMC13164572; doi:10.1167/iovs.67.5.4)
Supplement: Supplement 8 [file iovs-67-5-4_s008.xlsx]

## Sheet: Fibroblast Cell
FBLN1	fibulin 1 [Source:HGNC Symbol;Acc:HGNC:3600]
RARRES1	retinoic acid receptor responder 1 [Source:HGNC Symbol;Acc:HGNC:9867]
IGF2	insulin like growth factor 2 [Source:HGNC Symbol;Acc:HGNC:5466]
IGFBP5	insulin like growth factor binding protein 5 [Source:HGNC Symbol;Acc:HGNC:5474]
IGFBP6	insulin like growth factor binding protein 6 [Source:HGNC Symbol;Acc:HGNC:5475]
MFAP4	microfibril associated protein 4 [Source:HGNC Symbol;Acc:HGNC:7035]
PLA2G2A	phospholipase A2 group IIA [Source:HGNC Symbol;Acc:HGNC:9031]
DCN	decorin [Source:HGNC Symbol;Acc:HGNC:2705]
APOD	apolipoprotein D [Source:HGNC Symbol;Acc:HGNC:612]
RBP4	retinol binding protein 4 [Source:HGNC Symbol;Acc:HGNC:9922]
PLPP3 (PPAP2B)	phospholipid phosphatase 3 [Source:HGNC Symbol;Acc:HGNC:9229]
C3	complement C3 [Source:HGNC Symbol;Acc:HGNC:1318]
ADH1B	alcohol dehydrogenase 1B (class I), beta polypeptide [Source:HGNC Symbol;Acc:HGNC:250]
GGT5	gamma-glutamyltransferase 5 [Source:HGNC Symbol;Acc:HGNC:4260]
LEPR	leptin receptor [Source:HGNC Symbol;Acc:HGNC:6554]
TGM2	transglutaminase 2 [Source:HGNC Symbol;Acc:HGNC:11778]
ALKAL2 (FAM150B)	ALK and LTK ligand 2 [Source:HGNC Symbol;Acc:HGNC:27683]
CYP1B1	cytochrome P450 family 1 subfamily B member 1 [Source:HGNC Symbol;Acc:HGNC:2597]
CP	ceruloplasmin [Source:HGNC Symbol;Acc:HGNC:2295]
MMP2	matrix metallopeptidase 2 [Source:HGNC Symbol;Acc:HGNC:7166]
EFEMP1	EGF containing fibulin extracellular matrix protein 1 [Source:HGNC Symbol;Acc:HGNC:3218]
LTBP2	latent transforming growth factor beta binding protein 2 [Source:HGNC Symbol;Acc:HGNC:6715]
SCARA5	scavenger receptor class A member 5 [Source:HGNC Symbol;Acc:HGNC:28701]
CHI3L2	chitinase 3 like 2 [Source:HGNC Symbol;Acc:HGNC:1933]
PCOLCE	procollagen C-endopeptidase enhancer [Source:HGNC Symbol;Acc:HGNC:8738]
EDN3	endothelin 3 [Source:HGNC Symbol;Acc:HGNC:3178]
MGST1	microsomal glutathione S-transferase 1 [Source:HGNC Symbol;Acc:HGNC:7061]
FOXC1	forkhead box C1 [Source:HGNC Symbol;Acc:HGNC:3800]
SFRP4	secreted frizzled related protein 4 [Source:HGNC Symbol;Acc:HGNC:10778]
OLFML3	olfactomedin like 3 [Source:HGNC Symbol;Acc:HGNC:24956]
C1S	complement C1s [Source:HGNC Symbol;Acc:HGNC:1247]
FHL1	four and a half LIM domains 1 [Source:HGNC Symbol;Acc:HGNC:3702]
BMP5	bone morphogenetic protein 5 [Source:HGNC Symbol;Acc:HGNC:1072]
PDGFRA	platelet derived growth factor receptor alpha [Source:HGNC Symbol;Acc:HGNC:8803]
RAMP2	receptor activity modifying protein 2 [Source:HGNC Symbol;Acc:HGNC:9844]
ADM	adrenomedullin [Source:HGNC Symbol;Acc:HGNC:259]
OGN	osteoglycin [Source:HGNC Symbol;Acc:HGNC:8126]
BGN	biglycan [Source:HGNC Symbol;Acc:HGNC:1044]
CXCL12	C-X-C motif chemokine ligand 12 [Source:HGNC Symbol;Acc:HGNC:10672]
FHL2	four and a half LIM domains 2 [Source:HGNC Symbol;Acc:HGNC:3703]
COL1A1	collagen type I alpha 1 chain [Source:HGNC Symbol;Acc:HGNC:2197]
GMDS	GDP-mannose 4,6-dehydratase [Source:HGNC Symbol;Acc:HGNC:4369]
PITX2	paired like homeodomain 2 [Source:HGNC Symbol;Acc:HGNC:9005]
MGP	matrix Gla protein [Source:HGNC Symbol;Acc:HGNC:7060]
SOD3	superoxide dismutase 3 [Source:HGNC Symbol;Acc:HGNC:11181]
C1R	complement C1r [Source:HGNC Symbol;Acc:HGNC:1246]
FMOD	fibromodulin [Source:HGNC Symbol;Acc:HGNC:3774]
CDH11	cadherin 11 [Source:HGNC Symbol;Acc:HGNC:1750]
TAGLN	transgelin [Source:HGNC Symbol;Acc:HGNC:11553]
FAM107A	family with sequence similarity 107 member A [Source:HGNC Symbol;Acc:HGNC:30827]
ABI3BP	ABI family member 3 binding protein [Source:HGNC Symbol;Acc:HGNC:17265]
LXN	latexin [Source:HGNC Symbol;Acc:HGNC:13347]
CFH	complement factor H [Source:HGNC Symbol;Acc:HGNC:4883]
PTN	pleiotrophin [Source:HGNC Symbol;Acc:HGNC:9630]
PRRX1	paired related homeobox 1 [Source:HGNC Symbol;Acc:HGNC:9142]
TPD52L1	TPD52 like 1 [Source:HGNC Symbol;Acc:HGNC:12006]
MRC2	mannose receptor C type 2 [Source:HGNC Symbol;Acc:HGNC:16875]
ANGPT1	angiopoietin 1 [Source:HGNC Symbol;Acc:HGNC:484]
S1PR3	sphingosine-1-phosphate receptor 3 [Source:HGNC Symbol;Acc:HGNC:3167]
HSD11B1	hydroxysteroid 11-beta dehydrogenase 1 [Source:HGNC Symbol;Acc:HGNC:5208]
COL1A2	collagen type I alpha 2 chain [Source:HGNC Symbol;Acc:HGNC:2198]
PLAC9	placenta associated 9 [Source:HGNC Symbol;Acc:HGNC:19255]
RND3	Rho family GTPase 3 [Source:HGNC Symbol;Acc:HGNC:671]
MXRA8	matrix remodeling associated 8 [Source:HGNC Symbol;Acc:HGNC:7542]
PRELP	proline and arginine rich end leucine rich repeat protein [Source:HGNC Symbol;Acc:HGNC:9357]
IGFBP2	insulin like growth factor binding protein 2 [Source:HGNC Symbol;Acc:HGNC:5471]
LRP1	LDL receptor related protein 1 [Source:HGNC Symbol;Acc:HGNC:6692]
FSTL1	follistatin like 1 [Source:HGNC Symbol;Acc:HGNC:3972]
IGFBP4	insulin like growth factor binding protein 4 [Source:HGNC Symbol;Acc:HGNC:5473]
PLAGL1	PLAG1 like zinc finger 1 [Source:HGNC Symbol;Acc:HGNC:9046]
ANTXR1	ANTXR cell adhesion molecule 1 [Source:HGNC Symbol;Acc:HGNC:21014]
PITX1	paired like homeodomain 1 [Source:HGNC Symbol;Acc:HGNC:9004]
DPYSL3	dihydropyrimidinase like 3 [Source:HGNC Symbol;Acc:HGNC:3015]
SETBP1	SET binding protein 1 [Source:HGNC Symbol;Acc:HGNC:15573]
VMO1	vitelline membrane outer layer 1 homolog [Source:HGNC Symbol;Acc:HGNC:30387]
GSN	gelsolin [Source:HGNC Symbol;Acc:HGNC:4620]
COL6A2	collagen type VI alpha 2 chain [Source:HGNC Symbol;Acc:HGNC:2212]
RCAN2	regulator of calcineurin 2 [Source:HGNC Symbol;Acc:HGNC:3041]
NRP1	neuropilin 1 [Source:HGNC Symbol;Acc:HGNC:8004]
GUCY1A1 (GUCY1A3)	guanylate cyclase 1 soluble subunit alpha 1 [Source:HGNC Symbol;Acc:HGNC:4685]
IRX2	iroquois homeobox 2 [Source:HGNC Symbol;Acc:HGNC:14359]
TPM2	tropomyosin 2 [Source:HGNC Symbol;Acc:HGNC:12011]
EBF1	EBF transcription factor 1 [Source:HGNC Symbol;Acc:HGNC:3126]
SULF1	sulfatase 1 [Source:HGNC Symbol;Acc:HGNC:20391]
FOXF2	forkhead box F2 [Source:HGNC Symbol;Acc:HGNC:3810]
ALDH1A2	aldehyde dehydrogenase 1 family member A2 [Source:HGNC Symbol;Acc:HGNC:15472]
SERPING1	serpin family G member 1 [Source:HGNC Symbol;Acc:HGNC:1228]
PRRX2	paired related homeobox 2 [Source:HGNC Symbol;Acc:HGNC:21338]
FLRT2	fibronectin leucine rich transmembrane protein 2 [Source:HGNC Symbol;Acc:HGNC:3761]
NR2F1	nuclear receptor subfamily 2 group F member 1 [Source:HGNC Symbol;Acc:HGNC:7975]
EMILIN1	elastin microfibril interfacer 1 [Source:HGNC Symbol;Acc:HGNC:19880]
FBLN5	fibulin 5 [Source:HGNC Symbol;Acc:HGNC:3602]
FOXQ1	forkhead box Q1 [Source:HGNC Symbol;Acc:HGNC:20951]
PKDCC	protein kinase domain containing, cytoplasmic [Source:HGNC Symbol;Acc:HGNC:25123]
PID1	phosphotyrosine interaction domain containing 1 [Source:HGNC Symbol;Acc:HGNC:26084]
DACT1	dishevelled binding antagonist of beta catenin 1 [Source:HGNC Symbol;Acc:HGNC:17748]
GATA2	GATA binding protein 2 [Source:HGNC Symbol;Acc:HGNC:4171]
FOXD1	forkhead box D1 [Source:HGNC Symbol;Acc:HGNC:3802]
OAF	out at first homolog [Source:HGNC Symbol;Acc:HGNC:28752]
VIT	vitrin [Source:HGNC Symbol;Acc:HGNC:12697]
SYNPO2	synaptopodin 2 [Source:HGNC Symbol;Acc:HGNC:17732]
STK39	serine/threonine kinase 39 [Source:HGNC Symbol;Acc:HGNC:17717]
BICC1	BicC family RNA binding protein 1 [Source:HGNC Symbol;Acc:HGNC:19351]
GLT8D2	glycosyltransferase 8 domain containing 2 [Source:HGNC Symbol;Acc:HGNC:24890]
PLEKHA6	pleckstrin homology domain containing A6 [Source:HGNC Symbol;Acc:HGNC:17053]
CLMP	CXADR like membrane protein [Source:HGNC Symbol;Acc:HGNC:24039]
CCL26	C-C motif chemokine ligand 26 [Source:HGNC Symbol;Acc:HGNC:10625]
TPM1	tropomyosin 1 [Source:HGNC Symbol;Acc:HGNC:12010]
THSD4	thrombospondin type 1 domain containing 4 [Source:HGNC Symbol;Acc:HGNC:25835]
ID3	inhibitor of DNA binding 3, HLH protein [Source:HGNC Symbol;Acc:HGNC:5362]
FBN1	fibrillin 1 [Source:HGNC Symbol;Acc:HGNC:3603]
HIC1	HIC ZBTB transcriptional repressor 1 [Source:HGNC Symbol;Acc:HGNC:4909]
C1RL	complement C1r subcomponent like [Source:HGNC Symbol;Acc:HGNC:21265]
SVEP1	sushi, von Willebrand factor type A, EGF and pentraxin domain containing 1 [Source:HGNC Symbol;Acc:HGNC:15985]
FAM20A	FAM20A golgi associated secretory pathway pseudokinase [Source:HGNC Symbol;Acc:HGNC:23015]
FN1	fibronectin 1 [Source:HGNC Symbol;Acc:HGNC:3778]
FGF7	fibroblast growth factor 7 [Source:HGNC Symbol;Acc:HGNC:3685]
PTGS2	prostaglandin-endoperoxide synthase 2 [Source:HGNC Symbol;Acc:HGNC:9605]
PDGFRB	platelet derived growth factor receptor beta [Source:HGNC Symbol;Acc:HGNC:8804]
TSC22D1	TSC22 domain family member 1 [Source:HGNC Symbol;Acc:HGNC:16826]
CHRDL1	chordin like 1 [Source:HGNC Symbol;Acc:HGNC:29861]
SMAD9	SMAD family member 9 [Source:HGNC Symbol;Acc:HGNC:6774]
PDPN	podoplanin [Source:HGNC Symbol;Acc:HGNC:29602]
SLPI	secretory leukocyte peptidase inhibitor [Source:HGNC Symbol;Acc:HGNC:11092]
CFB	complement factor B [Source:HGNC Symbol;Acc:HGNC:1037]
HSPB6	heat shock protein family B (small) member 6 [Source:HGNC Symbol;Acc:HGNC:26511]
TPBG	trophoblast glycoprotein [Source:HGNC Symbol;Acc:HGNC:12004]
ERRFI1	ERBB receptor feedback inhibitor 1 [Source:HGNC Symbol;Acc:HGNC:18185]
ENPP1	ectonucleotide pyrophosphatase/phosphodiesterase 1 [Source:HGNC Symbol;Acc:HGNC:3356]
CA12	carbonic anhydrase 12 [Source:HGNC Symbol;Acc:HGNC:1371]
RBMS3	RNA binding motif single stranded interacting protein 3 [Source:HGNC Symbol;Acc:HGNC:13427]
KCNE4	potassium voltage-gated channel subfamily E regulatory subunit 4 [Source:HGNC Symbol;Acc:HGNC:6244]
FABP4	fatty acid binding protein 4 [Source:HGNC Symbol;Acc:HGNC:3559]
DDR2	discoidin domain receptor tyrosine kinase 2 [Source:HGNC Symbol;Acc:HGNC:2731]
NID1	nidogen 1 [Source:HGNC Symbol;Acc:HGNC:7821]
EGFR	epidermal growth factor receptor [Source:HGNC Symbol;Acc:HGNC:3236]
ISLR	immunoglobulin superfamily containing leucine rich repeat [Source:HGNC Symbol;Acc:HGNC:6133]
COL3A1	collagen type III alpha 1 chain [Source:HGNC Symbol;Acc:HGNC:2201]
MAN1C1	mannosidase alpha class 1C member 1 [Source:HGNC Symbol;Acc:HGNC:19080]
COL8A2	collagen type VIII alpha 2 chain [Source:HGNC Symbol;Acc:HGNC:2216]
PI16	peptidase inhibitor 16 [Source:HGNC Symbol;Acc:HGNC:21245]
DAB2	DAB adaptor protein 2 [Source:HGNC Symbol;Acc:HGNC:2662]
PLOD2	procollagen-lysine,2-oxoglutarate 5-dioxygenase 2 [Source:HGNC Symbol;Acc:HGNC:9082]
TRIB1	tribbles pseudokinase 1 [Source:HGNC Symbol;Acc:HGNC:16891]
CYB5A	cytochrome b5 type A [Source:HGNC Symbol;Acc:HGNC:2570]
SPINT2	serine peptidase inhibitor, Kunitz type 2 [Source:HGNC Symbol;Acc:HGNC:11247]
TNXB	tenascin XB [Source:HGNC Symbol;Acc:HGNC:11976]
CCN2 (CTGF)	cellular communication network factor 2 [Source:HGNC Symbol;Acc:HGNC:2500]
SMOC2	SPARC related modular calcium binding 2 [Source:HGNC Symbol;Acc:HGNC:20323]
DSE	dermatan sulfate epimerase [Source:HGNC Symbol;Acc:HGNC:21144]
CPXM1	carboxypeptidase X, M14 family member 1 [Source:HGNC Symbol;Acc:HGNC:15771]
CYBRD1	cytochrome b reductase 1 [Source:HGNC Symbol;Acc:HGNC:20797]
PHACTR2	phosphatase and actin regulator 2 [Source:HGNC Symbol;Acc:HGNC:20956]
VCAM1	vascular cell adhesion molecule 1 [Source:HGNC Symbol;Acc:HGNC:12663]
OSMR	oncostatin M receptor [Source:HGNC Symbol;Acc:HGNC:8507]
CD302	CD302 molecule [Source:HGNC Symbol;Acc:HGNC:30843]
TNFAIP6	TNF alpha induced protein 6 [Source:HGNC Symbol;Acc:HGNC:11898]
CRISPLD2	cysteine rich secretory protein LCCL domain containing 2 [Source:HGNC Symbol;Acc:HGNC:25248]
OMD	osteomodulin [Source:HGNC Symbol;Acc:HGNC:8134]
A4GALT	alpha 1,4-galactosyltransferase (P blood group) [Source:HGNC Symbol;Acc:HGNC:18149]
COL15A1	collagen type XV alpha 1 chain [Source:HGNC Symbol;Acc:HGNC:2192]
PAPSS2	3'-phosphoadenosine 5'-phosphosulfate synthase 2 [Source:HGNC Symbol;Acc:HGNC:8604]
PIEZO2	piezo type mechanosensitive ion channel component 2 [Source:HGNC Symbol;Acc:HGNC:26270]
C1QTNF1	C1q and TNF related 1 [Source:HGNC Symbol;Acc:HGNC:14324]
IL33	interleukin 33 [Source:HGNC Symbol;Acc:HGNC:16028]
STOM	stomatin [Source:HGNC Symbol;Acc:HGNC:3383]
JAG1	jagged canonical Notch ligand 1 [Source:HGNC Symbol;Acc:HGNC:6188]
EGFL6	EGF like domain multiple 6 [Source:HGNC Symbol;Acc:HGNC:3235]
PTX3	pentraxin 3 [Source:HGNC Symbol;Acc:HGNC:9692]
TIMP1	TIMP metallopeptidase inhibitor 1 [Source:HGNC Symbol;Acc:HGNC:11820]
CMTM8	CKLF like MARVEL transmembrane domain containing 8 [Source:HGNC Symbol;Acc:HGNC:19179]
COX7A1	cytochrome c oxidase subunit 7A1 [Source:HGNC Symbol;Acc:HGNC:2287]
CAMK2N1	calcium/calmodulin dependent protein kinase II inhibitor 1 [Source:HGNC Symbol;Acc:HGNC:24190]
ECRG4 (C2orf40)	ECRG4 augurin precursor [Source:HGNC Symbol;Acc:HGNC:24642]
STEAP2	STEAP2 metalloreductase [Source:HGNC Symbol;Acc:HGNC:17885]
GEM	GTP binding protein overexpressed in skeletal muscle [Source:HGNC Symbol;Acc:HGNC:4234]
HHIP	hedgehog interacting protein [Source:HGNC Symbol;Acc:HGNC:14866]
TNFAIP2	TNF alpha induced protein 2 [Source:HGNC Symbol;Acc:HGNC:11895]
SAMD11	sterile alpha motif domain containing 11 [Source:HGNC Symbol;Acc:HGNC:28706]
METTL7A	methyltransferase like 7A [Source:HGNC Symbol;Acc:HGNC:24550]
FGFR1	fibroblast growth factor receptor 1 [Source:HGNC Symbol;Acc:HGNC:3688]
MEST	mesoderm specific transcript [Source:HGNC Symbol;Acc:HGNC:7028]
AKAP12	A-kinase anchoring protein 12 [Source:HGNC Symbol;Acc:HGNC:370]
FKBP10	FKBP prolyl isomerase 10 [Source:HGNC Symbol;Acc:HGNC:18169]
OTULINL (FAM105A)	OTU deubiquitinase with linear linkage specificity like [Source:HGNC Symbol;Acc:HGNC:25629]
MEDAG	mesenteric estrogen dependent adipogenesis [Source:HGNC Symbol;Acc:HGNC:25926]
F3	coagulation factor III, tissue factor [Source:HGNC Symbol;Acc:HGNC:3541]
NFIA	nuclear factor I A [Source:HGNC Symbol;Acc:HGNC:7784]
LIMA1	LIM domain and actin binding 1 [Source:HGNC Symbol;Acc:HGNC:24636]
COL16A1	collagen type XVI alpha 1 chain [Source:HGNC Symbol;Acc:HGNC:2193]
TCF4	transcription factor 4 [Source:HGNC Symbol;Acc:HGNC:11634]
PDLIM1	PDZ and LIM domain 1 [Source:HGNC Symbol;Acc:HGNC:2067]
SDC2	syndecan 2 [Source:HGNC Symbol;Acc:HGNC:10659]
GPX8	glutathione peroxidase 8 (putative) [Source:HGNC Symbol;Acc:HGNC:33100]
ARHGAP29	Rho GTPase activating protein 29 [Source:HGNC Symbol;Acc:HGNC:30207]
NCOA7	nuclear receptor coactivator 7 [Source:HGNC Symbol;Acc:HGNC:21081]
RDH10	retinol dehydrogenase 10 [Source:HGNC Symbol;Acc:HGNC:19975]
GPC6	glypican 6 [Source:HGNC Symbol;Acc:HGNC:4454]
NDNF	neuron derived neurotrophic factor [Source:HGNC Symbol;Acc:HGNC:26256]
SMARCD3	SWI/SNF related, matrix associated, actin dependent regulator of chromatin, subfamily d, member 3 [Source:HGNC Symbol;Acc:HGNC:11108]
ALDH2	aldehyde dehydrogenase 2 family member [Source:HGNC Symbol;Acc:HGNC:404]
CDO1	cysteine dioxygenase type 1 [Source:HGNC Symbol;Acc:HGNC:1795]
COPZ2	COPI coat complex subunit zeta 2 [Source:HGNC Symbol;Acc:HGNC:19356]
DHRS3	dehydrogenase/reductase 3 [Source:HGNC Symbol;Acc:HGNC:17693]
MDK	midkine [Source:HGNC Symbol;Acc:HGNC:6972]
DDIT4L	DNA damage inducible transcript 4 like [Source:HGNC Symbol;Acc:HGNC:30555]
ADGRA2 (GPR124)	adhesion G protein-coupled receptor A2 [Source:HGNC Symbol;Acc:HGNC:17849]
C1orf54	chromosome 1 open reading frame 54 [Source:HGNC Symbol;Acc:HGNC:26258]
BAMBI	BMP and activin membrane bound inhibitor [Source:HGNC Symbol;Acc:HGNC:30251]
EPHX1	epoxide hydrolase 1 [Source:HGNC Symbol;Acc:HGNC:3401]
LAMA4	laminin subunit alpha 4 [Source:HGNC Symbol;Acc:HGNC:6484]
TWIST1	twist family bHLH transcription factor 1 [Source:HGNC Symbol;Acc:HGNC:12428]
PODN	podocan [Source:HGNC Symbol;Acc:HGNC:23174]
ECM2	extracellular matrix protein 2 [Source:HGNC Symbol;Acc:HGNC:3154]
CRIM1	cysteine rich transmembrane BMP regulator 1 [Source:HGNC Symbol;Acc:HGNC:2359]
SH3YL1	SH3 and SYLF domain containing 1 [Source:HGNC Symbol;Acc:HGNC:29546]
SERPINE1	serpin family E member 1 [Source:HGNC Symbol;Acc:HGNC:8583]
IFITM1	interferon induced transmembrane protein 1 [Source:HGNC Symbol;Acc:HGNC:5412]
GSTM5	glutathione S-transferase mu 5 [Source:HGNC Symbol;Acc:HGNC:4637]
USP53	ubiquitin specific peptidase 53 [Source:HGNC Symbol;Acc:HGNC:29255]
ANKRD35	ankyrin repeat domain 35 [Source:HGNC Symbol;Acc:HGNC:26323]
TMEFF2	transmembrane protein with EGF like and two follistatin like domains 2 [Source:HGNC Symbol;Acc:HGNC:11867]
MDFI	MyoD family inhibitor [Source:HGNC Symbol;Acc:HGNC:6967]
ADAMTS1	ADAM metallopeptidase with thrombospondin type 1 motif 1 [Source:HGNC Symbol;Acc:HGNC:217]
SVIL	supervillin [Source:HGNC Symbol;Acc:HGNC:11480]
CYB5D1	cytochrome b5 domain containing 1 [Source:HGNC Symbol;Acc:HGNC:26516]
ADAMTSL3	ADAMTS like 3 [Source:HGNC Symbol;Acc:HGNC:14633]
SIX1	SIX homeobox 1 [Source:HGNC Symbol;Acc:HGNC:10887]
RARRES2	retinoic acid receptor responder 2 [Source:HGNC Symbol;Acc:HGNC:9868]
ITGB5	integrin subunit beta 5 [Source:HGNC Symbol;Acc:HGNC:6160]
SLC19A2	solute carrier family 19 member 2 [Source:HGNC Symbol;Acc:HGNC:10938]
SCUBE2	signal peptide, CUB domain and EGF like domain containing 2 [Source:HGNC Symbol;Acc:HGNC:30425]
TRIM8	tripartite motif containing 8 [Source:HGNC Symbol;Acc:HGNC:15579]
LHFPL6 (LHFP)	LHFPL tetraspan subfamily member 6 [Source:HGNC Symbol;Acc:HGNC:6586]
ZFHX4	zinc finger homeobox 4 [Source:HGNC Symbol;Acc:HGNC:30939]
SPSB1	splA/ryanodine receptor domain and SOCS box containing 1 [Source:HGNC Symbol;Acc:HGNC:30628]
NECAB1	N-terminal EF-hand calcium binding protein 1 [Source:HGNC Symbol;Acc:HGNC:20983]
KLF5	Kruppel like factor 5 [Source:HGNC Symbol;Acc:HGNC:6349]
NDN	necdin, MAGE family member [Source:HGNC Symbol;Acc:HGNC:7675]
NRP2	neuropilin 2 [Source:HGNC Symbol;Acc:HGNC:8005]
FMO2	flavin containing dimethylaniline monoxygenase 2 [Source:HGNC Symbol;Acc:HGNC:3770]
HIGD1A	HIG1 hypoxia inducible domain family member 1A [Source:HGNC Symbol;Acc:HGNC:29527]
KAZALD1	Kazal type serine peptidase inhibitor domain 1 [Source:HGNC Symbol;Acc:HGNC:25460]
SMOC1	SPARC related modular calcium binding 1 [Source:HGNC Symbol;Acc:HGNC:20318]
RORB	RAR related orphan receptor B [Source:HGNC Symbol;Acc:HGNC:10259]
TPST1	tyrosylprotein sulfotransferase 1 [Source:HGNC Symbol;Acc:HGNC:12020]
ENG	endoglin [Source:HGNC Symbol;Acc:HGNC:3349]
HMOX1	heme oxygenase 1 [Source:HGNC Symbol;Acc:HGNC:5013]
CACHD1	cache domain containing 1 [Source:HGNC Symbol;Acc:HGNC:29314]
BDH2	3-hydroxybutyrate dehydrogenase 2 [Source:HGNC Symbol;Acc:HGNC:32389]
CSRP2	cysteine and glycine rich protein 2 [Source:HGNC Symbol;Acc:HGNC:2470]
RAB3IL1	RAB3A interacting protein like 1 [Source:HGNC Symbol;Acc:HGNC:9780]
RCN3	reticulocalbin 3 [Source:HGNC Symbol;Acc:HGNC:21145]
JCAD (KIAA1462)	junctional cadherin 5 associated [Source:HGNC Symbol;Acc:HGNC:29283]
KCNK1	potassium two pore domain channel subfamily K member 1 [Source:HGNC Symbol;Acc:HGNC:6272]
AKR1C1	aldo-keto reductase family 1 member C1 [Source:HGNC Symbol;Acc:HGNC:384]
MPZL1	myelin protein zero like 1 [Source:HGNC Symbol;Acc:HGNC:7226]
COL6A1	collagen type VI alpha 1 chain [Source:HGNC Symbol;Acc:HGNC:2211]
EFEMP2	EGF containing fibulin extracellular matrix protein 2 [Source:HGNC Symbol;Acc:HGNC:3219]
BOC	BOC cell adhesion associated, oncogene regulated [Source:HGNC Symbol;Acc:HGNC:17173]
PDE1C	phosphodiesterase 1C [Source:HGNC Symbol;Acc:HGNC:8776]
ABCA8	ATP binding cassette subfamily A member 8 [Source:HGNC Symbol;Acc:HGNC:38]
DYRK3	dual specificity tyrosine phosphorylation regulated kinase 3 [Source:HGNC Symbol;Acc:HGNC:3094]
GPC3	glypican 3 [Source:HGNC Symbol;Acc:HGNC:4451]
EYA2	EYA transcriptional coactivator and phosphatase 2 [Source:HGNC Symbol;Acc:HGNC:3520]
DOK5	docking protein 5 [Source:HGNC Symbol;Acc:HGNC:16173]
SPRY4	sprouty RTK signaling antagonist 4 [Source:HGNC Symbol;Acc:HGNC:15533]
C5orf38	chromosome 5 open reading frame 38 [Source:HGNC Symbol;Acc:HGNC:24226]
COL4A1	collagen type IV alpha 1 chain [Source:HGNC Symbol;Acc:HGNC:2202]
GAS1	growth arrest specific 1 [Source:HGNC Symbol;Acc:HGNC:4165]
RSPO2	R-spondin 2 [Source:HGNC Symbol;Acc:HGNC:28583]
APOL4	apolipoprotein L4 [Source:HGNC Symbol;Acc:HGNC:14867]
TBX2	T-box transcription factor 2 [Source:HGNC Symbol;Acc:HGNC:11597]
CCDC80	coiled-coil domain containing 80 [Source:HGNC Symbol;Acc:HGNC:30649]
STEAP1	STEAP family member 1 [Source:HGNC Symbol;Acc:HGNC:11378]
DTWD1	DTW domain containing 1 [Source:HGNC Symbol;Acc:HGNC:30926]
CAMK2D	calcium/calmodulin dependent protein kinase II delta [Source:HGNC Symbol;Acc:HGNC:1462]
SPARCL1	SPARC like 1 [Source:HGNC Symbol;Acc:HGNC:11220]
CHEK2	checkpoint kinase 2 [Source:HGNC Symbol;Acc:HGNC:16627]
MAOA	monoamine oxidase A [Source:HGNC Symbol;Acc:HGNC:6833]
SULF2	sulfatase 2 [Source:HGNC Symbol;Acc:HGNC:20392]
LOXL1	lysyl oxidase like 1 [Source:HGNC Symbol;Acc:HGNC:6665]
LIFR	LIF receptor subunit alpha [Source:HGNC Symbol;Acc:HGNC:6597]
CYP4X1	cytochrome P450 family 4 subfamily X member 1 [Source:HGNC Symbol;Acc:HGNC:20244]
PLXDC1	plexin domain containing 1 [Source:HGNC Symbol;Acc:HGNC:20945]
EPB41L2	erythrocyte membrane protein band 4.1 like 2 [Source:HGNC Symbol;Acc:HGNC:3379]
BST2	bone marrow stromal cell antigen 2 [Source:HGNC Symbol;Acc:HGNC:1119]
MT1A	metallothionein 1A [Source:HGNC Symbol;Acc:HGNC:7393]
DIO2	iodothyronine deiodinase 2 [Source:HGNC Symbol;Acc:HGNC:2884]
SIX2	SIX homeobox 2 [Source:HGNC Symbol;Acc:HGNC:10888]
TUSC3	tumor suppressor candidate 3 [Source:HGNC Symbol;Acc:HGNC:30242]
ADIRF	adipogenesis regulatory factor [Source:HGNC Symbol;Acc:HGNC:24043]
CPED1	cadherin like and PC-esterase domain containing 1 [Source:HGNC Symbol;Acc:HGNC:26159]
AOX1	aldehyde oxidase 1 [Source:HGNC Symbol;Acc:HGNC:553]
CTSC	cathepsin C [Source:HGNC Symbol;Acc:HGNC:2528]
WWTR1	WW domain containing transcription regulator 1 [Source:HGNC Symbol;Acc:HGNC:24042]
IL1R1	interleukin 1 receptor type 1 [Source:HGNC Symbol;Acc:HGNC:5993]
MYH10	myosin heavy chain 10 [Source:HGNC Symbol;Acc:HGNC:7568]
PDE5A	phosphodiesterase 5A [Source:HGNC Symbol;Acc:HGNC:8784]
FOXD2	forkhead box D2 [Source:HGNC Symbol;Acc:HGNC:3803]
LOX	lysyl oxidase [Source:HGNC Symbol;Acc:HGNC:6664]
NR2F2	nuclear receptor subfamily 2 group F member 2 [Source:HGNC Symbol;Acc:HGNC:7976]
CES1	carboxylesterase 1 [Source:HGNC Symbol;Acc:HGNC:1863]
FMO3	flavin containing dimethylaniline monoxygenase 3 [Source:HGNC Symbol;Acc:HGNC:3771]
RBP1	retinol binding protein 1 [Source:HGNC Symbol;Acc:HGNC:9919]
SLIT3	slit guidance ligand 3 [Source:HGNC Symbol;Acc:HGNC:11087]
LSP1	lymphocyte specific protein 1 [Source:HGNC Symbol;Acc:HGNC:6707]
SCUBE1	signal peptide, CUB domain and EGF like domain containing 1 [Source:HGNC Symbol;Acc:HGNC:13441]
PDZRN4	PDZ domain containing ring finger 4 [Source:HGNC Symbol;Acc:HGNC:30552]
CCL2	C-C motif chemokine ligand 2 [Source:HGNC Symbol;Acc:HGNC:10618]
PBX1	PBX homeobox 1 [Source:HGNC Symbol;Acc:HGNC:8632]
FABP5	fatty acid binding protein 5 [Source:HGNC Symbol;Acc:HGNC:3560]
TLE2	TLE family member 2, transcriptional corepressor [Source:HGNC Symbol;Acc:HGNC:11838]
C7	complement C7 [Source:HGNC Symbol;Acc:HGNC:1346]
CMBL	carboxymethylenebutenolidase homolog [Source:HGNC Symbol;Acc:HGNC:25090]
SNED1	sushi, nidogen and EGF like domains 1 [Source:HGNC Symbol;Acc:HGNC:24696]
EYA1	EYA transcriptional coactivator and phosphatase 1 [Source:HGNC Symbol;Acc:HGNC:3519]
CFI	complement factor I [Source:HGNC Symbol;Acc:HGNC:5394]
OLFML2B	olfactomedin like 2B [Source:HGNC Symbol;Acc:HGNC:24558]
PCDH18	protocadherin 18 [Source:HGNC Symbol;Acc:HGNC:14268]
EMX2	empty spiracles homeobox 2 [Source:HGNC Symbol;Acc:HGNC:3341]
SSPN	sarcospan [Source:HGNC Symbol;Acc:HGNC:11322]
ADAMTSL1	ADAMTS like 1 [Source:HGNC Symbol;Acc:HGNC:14632]
C1QTNF2	C1q and TNF related 2 [Source:HGNC Symbol;Acc:HGNC:14325]
RARB	retinoic acid receptor beta [Source:HGNC Symbol;Acc:HGNC:9865]
GOLIM4	golgi integral membrane protein 4 [Source:HGNC Symbol;Acc:HGNC:15448]
GLIS2	GLIS family zinc finger 2 [Source:HGNC Symbol;Acc:HGNC:29450]
CALD1	caldesmon 1 [Source:HGNC Symbol;Acc:HGNC:1441]
CNTFR	ciliary neurotrophic factor receptor [Source:HGNC Symbol;Acc:HGNC:2170]
ME1	malic enzyme 1 [Source:HGNC Symbol;Acc:HGNC:6983]
SELENBP1	selenium binding protein 1 [Source:HGNC Symbol;Acc:HGNC:10719]
WBP1L	WW domain binding protein 1 like [Source:HGNC Symbol;Acc:HGNC:23510]
WDR86	WD repeat domain 86 [Source:HGNC Symbol;Acc:HGNC:28020]
NID2	nidogen 2 [Source:HGNC Symbol;Acc:HGNC:13389]
COL4A2	collagen type IV alpha 2 chain [Source:HGNC Symbol;Acc:HGNC:2203]
CTSO	cathepsin O [Source:HGNC Symbol;Acc:HGNC:2542]
TCEAL2	transcription elongation factor A like 2 [Source:HGNC Symbol;Acc:HGNC:29818]
ACO1	aconitase 1 [Source:HGNC Symbol;Acc:HGNC:117]
ARL4D	ADP ribosylation factor like GTPase 4D [Source:HGNC Symbol;Acc:HGNC:656]
RCAN1	regulator of calcineurin 1 [Source:HGNC Symbol;Acc:HGNC:3040]
FOXP2	forkhead box P2 [Source:HGNC Symbol;Acc:HGNC:13875]
CCND2	cyclin D2 [Source:HGNC Symbol;Acc:HGNC:1583]
TCEAL7	transcription elongation factor A like 7 [Source:HGNC Symbol;Acc:HGNC:28336]
FIBIN	fin bud initiation factor homolog [Source:HGNC Symbol;Acc:HGNC:33747]
SMAD3	SMAD family member 3 [Source:HGNC Symbol;Acc:HGNC:6769]
F10	coagulation factor X [Source:HGNC Symbol;Acc:HGNC:3528]
EXT1	exostosin glycosyltransferase 1 [Source:HGNC Symbol;Acc:HGNC:3512]
ACTN1	actinin alpha 1 [Source:HGNC Symbol;Acc:HGNC:163]
FRMD6	FERM domain containing 6 [Source:HGNC Symbol;Acc:HGNC:19839]
INMT	indolethylamine N-methyltransferase [Source:HGNC Symbol;Acc:HGNC:6069]
SOD2	superoxide dismutase 2 [Source:HGNC Symbol;Acc:HGNC:11180]
INHBA	inhibin subunit beta A [Source:HGNC Symbol;Acc:HGNC:6066]
VASN	vasorin [Source:HGNC Symbol;Acc:HGNC:18517]
KCNT2	potassium sodium-activated channel subfamily T member 2 [Source:HGNC Symbol;Acc:HGNC:18866]
PDE4C	phosphodiesterase 4C [Source:HGNC Symbol;Acc:HGNC:8782]
AEBP1	AE binding protein 1 [Source:HGNC Symbol;Acc:HGNC:303]
PTGDS	prostaglandin D2 synthase [Source:HGNC Symbol;Acc:HGNC:9592]
CHRD	chordin [Source:HGNC Symbol;Acc:HGNC:1949]
ZC3H12A	zinc finger CCCH-type containing 12A [Source:HGNC Symbol;Acc:HGNC:26259]
IFITM3	interferon induced transmembrane protein 3 [Source:HGNC Symbol;Acc:HGNC:5414]
NFYB	nuclear transcription factor Y subunit beta [Source:HGNC Symbol;Acc:HGNC:7805]
CLDN11	claudin 11 [Source:HGNC Symbol;Acc:HGNC:8514]
RSPO3	R-spondin 3 [Source:HGNC Symbol;Acc:HGNC:20866]
PTGR1	prostaglandin reductase 1 [Source:HGNC Symbol;Acc:HGNC:18429]
C11orf96	chromosome 11 open reading frame 96 [Source:HGNC Symbol;Acc:HGNC:38675]
PITPNC1	phosphatidylinositol transfer protein cytoplasmic 1 [Source:HGNC Symbol;Acc:HGNC:21045]
AKR1C2	aldo-keto reductase family 1 member C2 [Source:HGNC Symbol;Acc:HGNC:385]
MN1	MN1 proto-oncogene, transcriptional regulator [Source:HGNC Symbol;Acc:HGNC:7180]
MYOC	myocilin [Source:HGNC Symbol;Acc:HGNC:7610]
CD40	CD40 molecule [Source:HGNC Symbol;Acc:HGNC:11919]
SELENOM (SELM)	selenoprotein M [Source:HGNC Symbol;Acc:HGNC:30397]
IRX3	iroquois homeobox 3 [Source:HGNC Symbol;Acc:HGNC:14360]
CUTC	cutC copper transporter [Source:HGNC Symbol;Acc:HGNC:24271]
CTHRC1	collagen triple helix repeat containing 1 [Source:HGNC Symbol;Acc:HGNC:18831]
BASP1	brain abundant membrane attached signal protein 1 [Source:HGNC Symbol;Acc:HGNC:957]
SLC39A14	solute carrier family 39 member 14 [Source:HGNC Symbol;Acc:HGNC:20858]
FOXP4	forkhead box P4 [Source:HGNC Symbol;Acc:HGNC:20842]
ACKR3	atypical chemokine receptor 3 [Source:HGNC Symbol;Acc:HGNC:23692]
LAMA2	laminin subunit alpha 2 [Source:HGNC Symbol;Acc:HGNC:6482]
EPDR1	ependymin related 1 [Source:HGNC Symbol;Acc:HGNC:17572]
ECE1	endothelin converting enzyme 1 [Source:HGNC Symbol;Acc:HGNC:3146]
FAM162B	family with sequence similarity 162 member B [Source:HGNC Symbol;Acc:HGNC:21549]
SELENOP (SEPP1)	selenoprotein P [Source:HGNC Symbol;Acc:HGNC:10751]
LY6E	lymphocyte antigen 6 family member E [Source:HGNC Symbol;Acc:HGNC:6727]
TNFSF10	TNF superfamily member 10 [Source:HGNC Symbol;Acc:HGNC:11925]
CCN1 (CYR61)	cellular communication network factor 1 [Source:HGNC Symbol;Acc:HGNC:2654]
IRX1	iroquois homeobox 1 [Source:HGNC Symbol;Acc:HGNC:14358]
NNMT	nicotinamide N-methyltransferase [Source:HGNC Symbol;Acc:HGNC:7861]
ARMCX2	armadillo repeat containing X-linked 2 [Source:HGNC Symbol;Acc:HGNC:16869]
RAB34	RAB34, member RAS oncogene family [Source:HGNC Symbol;Acc:HGNC:16519]
CHPF	chondroitin polymerizing factor [Source:HGNC Symbol;Acc:HGNC:24291]
CNN3	calponin 3 [Source:HGNC Symbol;Acc:HGNC:2157]
MAP3K20 (MLTK)	mitogen-activated protein kinase kinase kinase 20 [Source:HGNC Symbol;Acc:HGNC:17797]
MAFB	MAF bZIP transcription factor B [Source:HGNC Symbol;Acc:HGNC:6408]
CDC42EP5	CDC42 effector protein 5 [Source:HGNC Symbol;Acc:HGNC:17408]
NAV1	neuron navigator 1 [Source:HGNC Symbol;Acc:HGNC:15989]
RNASE4	ribonuclease A family member 4 [Source:HGNC Symbol;Acc:HGNC:10047]
NFIC	nuclear factor I C [Source:HGNC Symbol;Acc:HGNC:7786]
EFNB2	ephrin B2 [Source:HGNC Symbol;Acc:HGNC:3227]
PLD3	phospholipase D family member 3 [Source:HGNC Symbol;Acc:HGNC:17158]
BMERB1 (C16orf45)	bMERB domain containing 1 [Source:HGNC Symbol;Acc:HGNC:19213]
MT1X	metallothionein 1X [Source:HGNC Symbol;Acc:HGNC:7405]
TTC28	tetratricopeptide repeat domain 28 [Source:HGNC Symbol;Acc:HGNC:29179]
FBLIM1	filamin binding LIM protein 1 [Source:HGNC Symbol;Acc:HGNC:24686]
GXYLT2	glucoside xylosyltransferase 2 [Source:HGNC Symbol;Acc:HGNC:33383]
KITLG	KIT ligand [Source:HGNC Symbol;Acc:HGNC:6343]
NET1	neuroepithelial cell transforming 1 [Source:HGNC Symbol;Acc:HGNC:14592]
COL5A1	collagen type V alpha 1 chain [Source:HGNC Symbol;Acc:HGNC:2209]
LARP6	La ribonucleoprotein 6, translational regulator [Source:HGNC Symbol;Acc:HGNC:24012]
LAMB1	laminin subunit beta 1 [Source:HGNC Symbol;Acc:HGNC:6486]
HDDC2	HD domain containing 2 [Source:HGNC Symbol;Acc:HGNC:21078]
WLS	Wnt ligand secretion mediator [Source:HGNC Symbol;Acc:HGNC:30238]
MYC	MYC proto-oncogene, bHLH transcription factor [Source:HGNC Symbol;Acc:HGNC:7553]
JDP2	Jun dimerization protein 2 [Source:HGNC Symbol;Acc:HGNC:17546]
PARVA	parvin alpha [Source:HGNC Symbol;Acc:HGNC:14652]
CEBPD	CCAAT enhancer binding protein delta [Source:HGNC Symbol;Acc:HGNC:1835]
JAM3	junctional adhesion molecule 3 [Source:HGNC Symbol;Acc:HGNC:15532]
CCND1	cyclin D1 [Source:HGNC Symbol;Acc:HGNC:1582]
WFDC2	WAP four-disulfide core domain 2 [Source:HGNC Symbol;Acc:HGNC:15939]
PDLIM4	PDZ and LIM domain 4 [Source:HGNC Symbol;Acc:HGNC:16501]
THY1	Thy-1 cell surface antigen [Source:HGNC Symbol;Acc:HGNC:11801]
IRX5	iroquois homeobox 5 [Source:HGNC Symbol;Acc:HGNC:14361]
LRRC32	leucine rich repeat containing 32 [Source:HGNC Symbol;Acc:HGNC:4161]
APOL1	apolipoprotein L1 [Source:HGNC Symbol;Acc:HGNC:618]
SERPINH1	serpin family H member 1 [Source:HGNC Symbol;Acc:HGNC:1546]
FKBP7	FKBP prolyl isomerase 7 [Source:HGNC Symbol;Acc:HGNC:3723]
LPAR1	lysophosphatidic acid receptor 1 [Source:HGNC Symbol;Acc:HGNC:3166]
ICAM4	intercellular adhesion molecule 4 (Landsteiner-Wiener blood group) [Source:HGNC Symbol;Acc:HGNC:5347]
MAP7D3	MAP7 domain containing 3 [Source:HGNC Symbol;Acc:HGNC:25742]
LONRF3	LON peptidase N-terminal domain and ring finger 3 [Source:HGNC Symbol;Acc:HGNC:21152]
LGALS3BP	galectin 3 binding protein [Source:HGNC Symbol;Acc:HGNC:6564]
LPP	LIM domain containing preferred translocation partner in lipoma [Source:HGNC Symbol;Acc:HGNC:6679]
TIAM1	TIAM Rac1 associated GEF 1 [Source:HGNC Symbol;Acc:HGNC:11805]
MEIS3	Meis homeobox 3 [Source:HGNC Symbol;Acc:HGNC:29537]
KAZN	kazrin, periplakin interacting protein [Source:HGNC Symbol;Acc:HGNC:29173]
SLFN11	schlafen family member 11 [Source:HGNC Symbol;Acc:HGNC:26633]
PFN2	profilin 2 [Source:HGNC Symbol;Acc:HGNC:8882]
RASL11A	RAS like family 11 member A [Source:HGNC Symbol;Acc:HGNC:23802]
ZNF385A	zinc finger protein 385A [Source:HGNC Symbol;Acc:HGNC:17521]
SNAI1	snail family transcriptional repressor 1 [Source:HGNC Symbol;Acc:HGNC:11128]
FNDC3B	fibronectin type III domain containing 3B [Source:HGNC Symbol;Acc:HGNC:24670]
NR1D1	nuclear receptor subfamily 1 group D member 1 [Source:HGNC Symbol;Acc:HGNC:7962]
FGFR2	fibroblast growth factor receptor 2 [Source:HGNC Symbol;Acc:HGNC:3689]
SH3PXD2B	SH3 and PX domains 2B [Source:HGNC Symbol;Acc:HGNC:29242]
PROCR	protein C receptor [Source:HGNC Symbol;Acc:HGNC:9452]
SYNPO	synaptopodin [Source:HGNC Symbol;Acc:HGNC:30672]
KLF9	Kruppel like factor 9 [Source:HGNC Symbol;Acc:HGNC:1123]
PDLIM2	PDZ and LIM domain 2 [Source:HGNC Symbol;Acc:HGNC:13992]
AXL	AXL receptor tyrosine kinase [Source:HGNC Symbol;Acc:HGNC:905]
EDNRA	endothelin receptor type A [Source:HGNC Symbol;Acc:HGNC:3179]
ZFHX3	zinc finger homeobox 3 [Source:HGNC Symbol;Acc:HGNC:777]
VEGFA	vascular endothelial growth factor A [Source:HGNC Symbol;Acc:HGNC:12680]
UGCG	UDP-glucose ceramide glucosyltransferase [Source:HGNC Symbol;Acc:HGNC:12524]
TSHZ3	teashirt zinc finger homeobox 3 [Source:HGNC Symbol;Acc:HGNC:30700]
MYOF	myoferlin [Source:HGNC Symbol;Acc:HGNC:3656]
TSKU	tsukushi, small leucine rich proteoglycan [Source:HGNC Symbol;Acc:HGNC:28850]
TGFBR3	transforming growth factor beta receptor 3 [Source:HGNC Symbol;Acc:HGNC:11774]
TEAD3	TEA domain transcription factor 3 [Source:HGNC Symbol;Acc:HGNC:11716]
CLEC11A	C-type lectin domain containing 11A [Source:HGNC Symbol;Acc:HGNC:10576]
PGM1	phosphoglucomutase 1 [Source:HGNC Symbol;Acc:HGNC:8905]
RFTN1	raftlin, lipid raft linker 1 [Source:HGNC Symbol;Acc:HGNC:30278]
IL6ST	interleukin 6 signal transducer [Source:HGNC Symbol;Acc:HGNC:6021]
RBBP6	RB binding protein 6, ubiquitin ligase [Source:HGNC Symbol;Acc:HGNC:9889]
RBPMS	RNA binding protein, mRNA processing factor [Source:HGNC Symbol;Acc:HGNC:19097]
MSC	musculin [Source:HGNC Symbol;Acc:HGNC:7321]
RHBDD2	rhomboid domain containing 2 [Source:HGNC Symbol;Acc:HGNC:23082]
TGFB3	transforming growth factor beta 3 [Source:HGNC Symbol;Acc:HGNC:11769]
LEPROT	leptin receptor overlapping transcript [Source:HGNC Symbol;Acc:HGNC:29477]
AK3	adenylate kinase 3 [Source:HGNC Symbol;Acc:HGNC:17376]
NKX3-1 (NKX3.1)	NK3 homeobox 1 [Source:HGNC Symbol;Acc:HGNC:7838]
CKAP4	cytoskeleton associated protein 4 [Source:HGNC Symbol;Acc:HGNC:16991]
RGS5	regulator of G protein signaling 5 [Source:HGNC Symbol;Acc:HGNC:10001]
GAS6	growth arrest specific 6 [Source:HGNC Symbol;Acc:HGNC:4168]
CREB3L2	cAMP responsive element binding protein 3 like 2 [Source:HGNC Symbol;Acc:HGNC:23720]
LAMC1	laminin subunit gamma 1 [Source:HGNC Symbol;Acc:HGNC:6492]
B4GALT5	beta-1,4-galactosyltransferase 5 [Source:HGNC Symbol;Acc:HGNC:928]
RCN1	reticulocalbin 1 [Source:HGNC Symbol;Acc:HGNC:9934]
LDB2	LIM domain binding 2 [Source:HGNC Symbol;Acc:HGNC:6533]
MT1M	metallothionein 1M [Source:HGNC Symbol;Acc:HGNC:14296]
HELLS	helicase, lymphoid specific [Source:HGNC Symbol;Acc:HGNC:4861]
PTPRS	protein tyrosine phosphatase receptor type S [Source:HGNC Symbol;Acc:HGNC:9681]
ZNF503	zinc finger protein 503 [Source:HGNC Symbol;Acc:HGNC:23589]
RUNX1	RUNX family transcription factor 1 [Source:HGNC Symbol;Acc:HGNC:10471]
PTPRG	protein tyrosine phosphatase receptor type G [Source:HGNC Symbol;Acc:HGNC:9671]
CHSY1	chondroitin sulfate synthase 1 [Source:HGNC Symbol;Acc:HGNC:17198]
ZNF703	zinc finger protein 703 [Source:HGNC Symbol;Acc:HGNC:25883]
AMOTL2	angiomotin like 2 [Source:HGNC Symbol;Acc:HGNC:17812]
SNTB2	syntrophin beta 2 [Source:HGNC Symbol;Acc:HGNC:11169]
SLC25A44	solute carrier family 25 member 44 [Source:HGNC Symbol;Acc:HGNC:29036]
FKBP14	FKBP prolyl isomerase 14 [Source:HGNC Symbol;Acc:HGNC:18625]
PERP	p53 apoptosis effector related to PMP22 [Source:HGNC Symbol;Acc:HGNC:17637]
AKR1C3	aldo-keto reductase family 1 member C3 [Source:HGNC Symbol;Acc:HGNC:386]
TNS3	tensin 3 [Source:HGNC Symbol;Acc:HGNC:21616]
IL6	interleukin 6 [Source:HGNC Symbol;Acc:HGNC:6018]
TNFSF13B	TNF superfamily member 13b [Source:HGNC Symbol;Acc:HGNC:11929]
PXDC1	PX domain containing 1 [Source:HGNC Symbol;Acc:HGNC:21361]
PAPPA	pappalysin 1 [Source:HGNC Symbol;Acc:HGNC:8602]
EFNB1	ephrin B1 [Source:HGNC Symbol;Acc:HGNC:3226]
LINC00672	long intergenic non-protein coding RNA 672 [Source:HGNC Symbol;Acc:HGNC:44353]
TNKS1BP1	tankyrase 1 binding protein 1 [Source:HGNC Symbol;Acc:HGNC:19081]
SLIT2	slit guidance ligand 2 [Source:HGNC Symbol;Acc:HGNC:11086]
NLRP1	NLR family pyrin domain containing 1 [Source:HGNC Symbol;Acc:HGNC:14374]
ASS1	argininosuccinate synthase 1 [Source:HGNC Symbol;Acc:HGNC:758]
POR	cytochrome p450 oxidoreductase [Source:HGNC Symbol;Acc:HGNC:9208]
MAT2A	methionine adenosyltransferase 2A [Source:HGNC Symbol;Acc:HGNC:6904]
TMEM100	transmembrane protein 100 [Source:HGNC Symbol;Acc:HGNC:25607]
EPHA2	EPH receptor A2 [Source:HGNC Symbol;Acc:HGNC:3386]
HSD17B4	hydroxysteroid 17-beta dehydrogenase 4 [Source:HGNC Symbol;Acc:HGNC:5213]
LTBP4	latent transforming growth factor beta binding protein 4 [Source:HGNC Symbol;Acc:HGNC:6717]
MT1E	metallothionein 1E [Source:HGNC Symbol;Acc:HGNC:7397]
SEC24D	SEC24 homolog D, COPII coat complex component [Source:HGNC Symbol;Acc:HGNC:10706]
SPRY2	sprouty RTK signaling antagonist 2 [Source:HGNC Symbol;Acc:HGNC:11270]
PALLD	palladin, cytoskeletal associated protein [Source:HGNC Symbol;Acc:HGNC:17068]
TSPAN4	tetraspanin 4 [Source:HGNC Symbol;Acc:HGNC:11859]
DYNC1I1	dynein cytoplasmic 1 intermediate chain 1 [Source:HGNC Symbol;Acc:HGNC:2963]
RGL1	ral guanine nucleotide dissociation stimulator like 1 [Source:HGNC Symbol;Acc:HGNC:30281]
AGT	angiotensinogen [Source:HGNC Symbol;Acc:HGNC:333]
G0S2	G0/G1 switch 2 [Source:HGNC Symbol;Acc:HGNC:30229]
COLEC12	collectin subfamily member 12 [Source:HGNC Symbol;Acc:HGNC:16016]
TSPAN18	tetraspanin 18 [Source:HGNC Symbol;Acc:HGNC:20660]
RTL5 (RGAG4)	retrotransposon Gag like 5 [Source:HGNC Symbol;Acc:HGNC:29430]
MFGE8	milk fat globule EGF and factor V/VIII domain containing [Source:HGNC Symbol;Acc:HGNC:7036]
MAP9	microtubule associated protein 9 [Source:HGNC Symbol;Acc:HGNC:26118]
FBXO32	F-box protein 32 [Source:HGNC Symbol;Acc:HGNC:16731]
NFIX	nuclear factor I X [Source:HGNC Symbol;Acc:HGNC:7788]
SQOR (SQRDL)	sulfide quinone oxidoreductase [Source:HGNC Symbol;Acc:HGNC:20390]
PHLDB2	pleckstrin homology like domain family B member 2 [Source:HGNC Symbol;Acc:HGNC:29573]
ADARB1	adenosine deaminase RNA specific B1 [Source:HGNC Symbol;Acc:HGNC:226]
FMNL2	formin like 2 [Source:HGNC Symbol;Acc:HGNC:18267]
MSRB3	methionine sulfoxide reductase B3 [Source:HGNC Symbol;Acc:HGNC:27375]
SCARF2	scavenger receptor class F member 2 [Source:HGNC Symbol;Acc:HGNC:19869]
CCDC71L	coiled-coil domain containing 71 like [Source:HGNC Symbol;Acc:HGNC:26685]
RASD1	ras related dexamethasone induced 1 [Source:HGNC Symbol;Acc:HGNC:15828]
TMEM176A	transmembrane protein 176A [Source:HGNC Symbol;Acc:HGNC:24930]
NUMBL	NUMB like endocytic adaptor protein [Source:HGNC Symbol;Acc:HGNC:8061]
RRAS	RAS related [Source:HGNC Symbol;Acc:HGNC:10447]
CREG1	cellular repressor of E1A stimulated genes 1 [Source:HGNC Symbol;Acc:HGNC:2351]
BMP4	bone morphogenetic protein 4 [Source:HGNC Symbol;Acc:HGNC:1071]
UACA	uveal autoantigen with coiled-coil domains and ankyrin repeats [Source:HGNC Symbol;Acc:HGNC:15947]
RAPH1	Ras association (RalGDS/AF-6) and pleckstrin homology domains 1 [Source:HGNC Symbol;Acc:HGNC:14436]
IFNGR2	interferon gamma receptor 2 [Source:HGNC Symbol;Acc:HGNC:5440]
ANO6	anoctamin 6 [Source:HGNC Symbol;Acc:HGNC:25240]
EMP2	epithelial membrane protein 2 [Source:HGNC Symbol;Acc:HGNC:3334]
PEAR1	platelet endothelial aggregation receptor 1 [Source:HGNC Symbol;Acc:HGNC:33631]
FAM124A	family with sequence similarity 124 member A [Source:HGNC Symbol;Acc:HGNC:26413]
PCSK5	proprotein convertase subtilisin/kexin type 5 [Source:HGNC Symbol;Acc:HGNC:8747]
MAFF	MAF bZIP transcription factor F [Source:HGNC Symbol;Acc:HGNC:6780]
KCTD12	potassium channel tetramerization domain containing 12 [Source:HGNC Symbol;Acc:HGNC:14678]
COL8A1	collagen type VIII alpha 1 chain [Source:HGNC Symbol;Acc:HGNC:2215]
MEIS2	Meis homeobox 2 [Source:HGNC Symbol;Acc:HGNC:7001]
FILIP1L	filamin A interacting protein 1 like [Source:HGNC Symbol;Acc:HGNC:24589]
FZD8	frizzled class receptor 8 [Source:HGNC Symbol;Acc:HGNC:4046]
PLEKHH3	pleckstrin homology, MyTH4 and FERM domain containing H3 [Source:HGNC Symbol;Acc:HGNC:26105]
LIMCH1	LIM and calponin homology domains 1 [Source:HGNC Symbol;Acc:HGNC:29191]
NFATC4	nuclear factor of activated T cells 4 [Source:HGNC Symbol;Acc:HGNC:7778]
MMP14	matrix metallopeptidase 14 [Source:HGNC Symbol;Acc:HGNC:7160]
SAMD4A	sterile alpha motif domain containing 4A [Source:HGNC Symbol;Acc:HGNC:23023]
RRAD	RRAD, Ras related glycolysis inhibitor and calcium channel regulator [Source:HGNC Symbol;Acc:HGNC:10446]
PPP1R3C	protein phosphatase 1 regulatory subunit 3C [Source:HGNC Symbol;Acc:HGNC:9293]
CSF1	colony stimulating factor 1 [Source:HGNC Symbol;Acc:HGNC:2432]
LAPTM4A	lysosomal protein transmembrane 4 alpha [Source:HGNC Symbol;Acc:HGNC:6924]
SH3PXD2A	SH3 and PX domains 2A [Source:HGNC Symbol;Acc:HGNC:23664]
TIMP2	TIMP metallopeptidase inhibitor 2 [Source:HGNC Symbol;Acc:HGNC:11821]
PTCH1	patched 1 [Source:HGNC Symbol;Acc:HGNC:9585]
LDLRAD3	low density lipoprotein receptor class A domain containing 3 [Source:HGNC Symbol;Acc:HGNC:27046]
EGR1	early growth response 1 [Source:HGNC Symbol;Acc:HGNC:3238]
CAVIN1 (PTRF)	caveolae associated protein 1 [Source:HGNC Symbol;Acc:HGNC:9688]
ALDH7A1	aldehyde dehydrogenase 7 family member A1 [Source:HGNC Symbol;Acc:HGNC:877]
CUX1	cut like homeobox 1 [Source:HGNC Symbol;Acc:HGNC:2557]
UGDH	UDP-glucose 6-dehydrogenase [Source:HGNC Symbol;Acc:HGNC:12525]
GCSH	glycine cleavage system protein H [Source:HGNC Symbol;Acc:HGNC:4208]
PTPRN2	protein tyrosine phosphatase receptor type N2 [Source:HGNC Symbol;Acc:HGNC:9677]
SH3BP5	SH3 domain binding protein 5 [Source:HGNC Symbol;Acc:HGNC:10827]
PLBD1	phospholipase B domain containing 1 [Source:HGNC Symbol;Acc:HGNC:26215]
BMP1	bone morphogenetic protein 1 [Source:HGNC Symbol;Acc:HGNC:1067]
SOBP	sine oculis binding protein homolog [Source:HGNC Symbol;Acc:HGNC:29256]
YAP1	Yes1 associated transcriptional regulator [Source:HGNC Symbol;Acc:HGNC:16262]
RHOD	ras homolog family member D [Source:HGNC Symbol;Acc:HGNC:670]
TNFRSF1A	TNF receptor superfamily member 1A [Source:HGNC Symbol;Acc:HGNC:11916]
NFIL3	nuclear factor, interleukin 3 regulated [Source:HGNC Symbol;Acc:HGNC:7787]
ELL2	elongation factor for RNA polymerase II 2 [Source:HGNC Symbol;Acc:HGNC:17064]
TNS2 (TENC1)	tensin 2 [Source:HGNC Symbol;Acc:HGNC:19737]
HEY1	hes related family bHLH transcription factor with YRPW motif 1 [Source:HGNC Symbol;Acc:HGNC:4880]
SLC2A3	solute carrier family 2 member 3 [Source:HGNC Symbol;Acc:HGNC:11007]
AIG1	androgen induced 1 [Source:HGNC Symbol;Acc:HGNC:21607]
TGFBI	transforming growth factor beta induced [Source:HGNC Symbol;Acc:HGNC:11771]
THYN1	thymocyte nuclear protein 1 [Source:HGNC Symbol;Acc:HGNC:29560]
SLC9A9	solute carrier family 9 member A9 [Source:HGNC Symbol;Acc:HGNC:20653]
GRINA	glutamate ionotropic receptor NMDA type subunit associated protein 1 [Source:HGNC Symbol;Acc:HGNC:4589]
ARC	activity regulated cytoskeleton associated protein [Source:HGNC Symbol;Acc:HGNC:648]
LRRC42	leucine rich repeat containing 42 [Source:HGNC Symbol;Acc:HGNC:28792]
CSGALNACT2	chondroitin sulfate N-acetylgalactosaminyltransferase 2 [Source:HGNC Symbol;Acc:HGNC:24292]
RBFOX2	RNA binding fox-1 homolog 2 [Source:HGNC Symbol;Acc:HGNC:9906]
FZD7	frizzled class receptor 7 [Source:HGNC Symbol;Acc:HGNC:4045]
TNPO1	transportin 1 [Source:HGNC Symbol;Acc:HGNC:6401]
TCEAL9 (WBP5)	transcription elongation factor A like 9 [Source:HGNC Symbol;Acc:HGNC:30084]
SLC9A3R2	SLC9A3 regulator 2 [Source:HGNC Symbol;Acc:HGNC:11076]
MRAS	muscle RAS oncogene homolog [Source:HGNC Symbol;Acc:HGNC:7227]
ARHGAP21	Rho GTPase activating protein 21 [Source:HGNC Symbol;Acc:HGNC:23725]
TCEAL3	transcription elongation factor A like 3 [Source:HGNC Symbol;Acc:HGNC:28247]
RBMS1	RNA binding motif single stranded interacting protein 1 [Source:HGNC Symbol;Acc:HGNC:9907]
ATP2A2	ATPase sarcoplasmic/endoplasmic reticulum Ca2+ transporting 2 [Source:HGNC Symbol;Acc:HGNC:812]
SLC40A1	solute carrier family 40 member 1 [Source:HGNC Symbol;Acc:HGNC:10909]
CD276	CD276 molecule [Source:HGNC Symbol;Acc:HGNC:19137]
PLAT	plasminogen activator, tissue type [Source:HGNC Symbol;Acc:HGNC:9051]
PLAUR	plasminogen activator, urokinase receptor [Source:HGNC Symbol;Acc:HGNC:9053]
EGR3	early growth response 3 [Source:HGNC Symbol;Acc:HGNC:3240]
PLIN2	perilipin 2 [Source:HGNC Symbol;Acc:HGNC:248]
LRIG3	leucine rich repeats and immunoglobulin like domains 3 [Source:HGNC Symbol;Acc:HGNC:30991]
SULT1A1	sulfotransferase family 1A member 1 [Source:HGNC Symbol;Acc:HGNC:11453]
PDLIM5	PDZ and LIM domain 5 [Source:HGNC Symbol;Acc:HGNC:17468]
SMPDL3A	sphingomyelin phosphodiesterase acid like 3A [Source:HGNC Symbol;Acc:HGNC:17389]
ADH5	alcohol dehydrogenase 5 (class III), chi polypeptide [Source:HGNC Symbol;Acc:HGNC:253]
POLR2M	RNA polymerase II subunit M [Source:HGNC Symbol;Acc:HGNC:14862]
PRX	periaxin [Source:HGNC Symbol;Acc:HGNC:13797]
HAAO	3-hydroxyanthranilate 3,4-dioxygenase [Source:HGNC Symbol;Acc:HGNC:4796]
ID1	inhibitor of DNA binding 1, HLH protein [Source:HGNC Symbol;Acc:HGNC:5360]
NBL1	NBL1, DAN family BMP antagonist [Source:HGNC Symbol;Acc:HGNC:7650]
KANK2	KN motif and ankyrin repeat domains 2 [Source:HGNC Symbol;Acc:HGNC:29300]
NUCB2	nucleobindin 2 [Source:HGNC Symbol;Acc:HGNC:8044]
ADGRL2 (LPHN2)	adhesion G protein-coupled receptor L2 [Source:HGNC Symbol;Acc:HGNC:18582]
TXNRD1	thioredoxin reductase 1 [Source:HGNC Symbol;Acc:HGNC:12437]
ADCY3	adenylate cyclase 3 [Source:HGNC Symbol;Acc:HGNC:234]
PPP1R12B	protein phosphatase 1 regulatory subunit 12B [Source:HGNC Symbol;Acc:HGNC:7619]
TSPAN3	tetraspanin 3 [Source:HGNC Symbol;Acc:HGNC:17752]
WASF3	WASP family member 3 [Source:HGNC Symbol;Acc:HGNC:12734]
ARHGAP42	Rho GTPase activating protein 42 [Source:HGNC Symbol;Acc:HGNC:26545]
XAF1	XIAP associated factor 1 [Source:HGNC Symbol;Acc:HGNC:30932]
MXRA7	matrix remodeling associated 7 [Source:HGNC Symbol;Acc:HGNC:7541]
REV3L	REV3 like, DNA directed polymerase zeta catalytic subunit [Source:HGNC Symbol;Acc:HGNC:9968]
DENND2B (ST5)	DENN domain containing 2B [Source:HGNC Symbol;Acc:HGNC:11350]
ODF3B	outer dense fiber of sperm tails 3B [Source:HGNC Symbol;Acc:HGNC:34388]
POGLUT3 (KDELC2)	protein O-glucosyltransferase 3 [Source:HGNC Symbol;Acc:HGNC:28496]
LMOD1	leiomodin 1 [Source:HGNC Symbol;Acc:HGNC:6647]
ISYNA1	inositol-3-phosphate synthase 1 [Source:HGNC Symbol;Acc:HGNC:29821]
PKIB	cAMP-dependent protein kinase inhibitor beta [Source:HGNC Symbol;Acc:HGNC:9018]
IGFBP7	insulin like growth factor binding protein 7 [Source:HGNC Symbol;Acc:HGNC:5476]
VAMP4	vesicle associated membrane protein 4 [Source:HGNC Symbol;Acc:HGNC:12645]
CCDC181	coiled-coil domain containing 181 [Source:HGNC Symbol;Acc:HGNC:28051]
BEX3 (NGFRAP1)	brain expressed X-linked 3 [Source:HGNC Symbol;Acc:HGNC:13388]
ICAM1	intercellular adhesion molecule 1 [Source:HGNC Symbol;Acc:HGNC:5344]
SOX4	SRY-box transcription factor 4 [Source:HGNC Symbol;Acc:HGNC:11200]
BACE1	beta-secretase 1 [Source:HGNC Symbol;Acc:HGNC:933]
MAP1A	microtubule associated protein 1A [Source:HGNC Symbol;Acc:HGNC:6835]
EXOC2	exocyst complex component 2 [Source:HGNC Symbol;Acc:HGNC:24968]
BAG3	BAG cochaperone 3 [Source:HGNC Symbol;Acc:HGNC:939]
ADAMTSL4	ADAMTS like 4 [Source:HGNC Symbol;Acc:HGNC:19706]
CLU	clusterin [Source:HGNC Symbol;Acc:HGNC:2095]
CISD1	CDGSH iron sulfur domain 1 [Source:HGNC Symbol;Acc:HGNC:30880]
GCLM	glutamate-cysteine ligase modifier subunit [Source:HGNC Symbol;Acc:HGNC:4312]
CTSL	cathepsin L [Source:HGNC Symbol;Acc:HGNC:2537]
PARD3	par-3 family cell polarity regulator [Source:HGNC Symbol;Acc:HGNC:16051]
ABCD3	ATP binding cassette subfamily D member 3 [Source:HGNC Symbol;Acc:HGNC:67]
AHCYL1	adenosylhomocysteinase like 1 [Source:HGNC Symbol;Acc:HGNC:344]
SCPEP1	serine carboxypeptidase 1 [Source:HGNC Symbol;Acc:HGNC:29507]
TCTN1	tectonic family member 1 [Source:HGNC Symbol;Acc:HGNC:26113]
S100A13	S100 calcium binding protein A13 [Source:HGNC Symbol;Acc:HGNC:10490]
FCGRT	Fc fragment of IgG receptor and transporter [Source:HGNC Symbol;Acc:HGNC:3621]
HLF	HLF transcription factor, PAR bZIP family member [Source:HGNC Symbol;Acc:HGNC:4977]
CCPG1	cell cycle progression 1 [Source:HGNC Symbol;Acc:HGNC:24227]
CYB5R3	cytochrome b5 reductase 3 [Source:HGNC Symbol;Acc:HGNC:2873]
LTBP3	latent transforming growth factor beta binding protein 3 [Source:HGNC Symbol;Acc:HGNC:6716]
KDM6B	lysine demethylase 6B [Source:HGNC Symbol;Acc:HGNC:29012]
MSRB2	methionine sulfoxide reductase B2 [Source:HGNC Symbol;Acc:HGNC:17061]
ATP1B1	ATPase Na+/K+ transporting subunit beta 1 [Source:HGNC Symbol;Acc:HGNC:804]
SMIM4	small integral membrane protein 4 [Source:HGNC Symbol;Acc:HGNC:37257]
ZNF618	zinc finger protein 618 [Source:HGNC Symbol;Acc:HGNC:29416]
UBTD2	ubiquitin domain containing 2 [Source:HGNC Symbol;Acc:HGNC:24463]
MYL9	myosin light chain 9 [Source:HGNC Symbol;Acc:HGNC:15754]
TMEM9	transmembrane protein 9 [Source:HGNC Symbol;Acc:HGNC:18823]
PROS1	protein S [Source:HGNC Symbol;Acc:HGNC:9456]
AOPEP (C9orf3)	aminopeptidase O (putative) [Source:HGNC Symbol;Acc:HGNC:1361]
SESTD1	SEC14 and spectrin domain containing 1 [Source:HGNC Symbol;Acc:HGNC:18379]
RGS16	regulator of G protein signaling 16 [Source:HGNC Symbol;Acc:HGNC:9997]
SLC25A37	solute carrier family 25 member 37 [Source:HGNC Symbol;Acc:HGNC:29786]
FUCA2	alpha-L-fucosidase 2 [Source:HGNC Symbol;Acc:HGNC:4008]
BCAP29	B cell receptor associated protein 29 [Source:HGNC Symbol;Acc:HGNC:24131]
KLF10	Kruppel like factor 10 [Source:HGNC Symbol;Acc:HGNC:11810]
BPNT2 (IMPAD1)	3'(2'), 5'-bisphosphate nucleotidase 2 [Source:HGNC Symbol;Acc:HGNC:26019]
RAB29 (RAB7L1)	RAB29, member RAS oncogene family [Source:HGNC Symbol;Acc:HGNC:9789]
SLC25A28	solute carrier family 25 member 28 [Source:HGNC Symbol;Acc:HGNC:23472]
FXYD6	FXYD domain containing ion transport regulator 6 [Source:HGNC Symbol;Acc:HGNC:4030]
HNMT	histamine N-methyltransferase [Source:HGNC Symbol;Acc:HGNC:5028]
CNN2	calponin 2 [Source:HGNC Symbol;Acc:HGNC:2156]
COX15	cytochrome c oxidase assembly homolog COX15 [Source:HGNC Symbol;Acc:HGNC:2263]
FRMD4B	FERM domain containing 4B [Source:HGNC Symbol;Acc:HGNC:24886]
CDC42BPA	CDC42 binding protein kinase alpha [Source:HGNC Symbol;Acc:HGNC:1737]
ASPH	aspartate beta-hydroxylase [Source:HGNC Symbol;Acc:HGNC:757]
SOCS3	suppressor of cytokine signaling 3 [Source:HGNC Symbol;Acc:HGNC:19391]
CALU	calumenin [Source:HGNC Symbol;Acc:HGNC:1458]
WEE1	WEE1 G2 checkpoint kinase [Source:HGNC Symbol;Acc:HGNC:12761]
FAM229B	family with sequence similarity 229 member B [Source:HGNC Symbol;Acc:HGNC:33858]
ERCC1	ERCC excision repair 1, endonuclease non-catalytic subunit [Source:HGNC Symbol;Acc:HGNC:3433]
NQO1	NAD(P)H quinone dehydrogenase 1 [Source:HGNC Symbol;Acc:HGNC:2874]
SPTBN1	spectrin beta, non-erythrocytic 1 [Source:HGNC Symbol;Acc:HGNC:11275]
SCARA3	scavenger receptor class A member 3 [Source:HGNC Symbol;Acc:HGNC:19000]
MAPK3	mitogen-activated protein kinase 3 [Source:HGNC Symbol;Acc:HGNC:6877]
ARF4	ADP ribosylation factor 4 [Source:HGNC Symbol;Acc:HGNC:655]
ZCCHC24	zinc finger CCHC-type containing 24 [Source:HGNC Symbol;Acc:HGNC:26911]
EGLN3	egl-9 family hypoxia inducible factor 3 [Source:HGNC Symbol;Acc:HGNC:14661]
BPGM	bisphosphoglycerate mutase [Source:HGNC Symbol;Acc:HGNC:1093]
BTG2	BTG anti-proliferation factor 2 [Source:HGNC Symbol;Acc:HGNC:1131]
CLUAP1	clusterin associated protein 1 [Source:HGNC Symbol;Acc:HGNC:19009]
G6PD	glucose-6-phosphate dehydrogenase [Source:HGNC Symbol;Acc:HGNC:4057]
CNTN1	contactin 1 [Source:HGNC Symbol;Acc:HGNC:2171]
HIF3A	hypoxia inducible factor 3 subunit alpha [Source:HGNC Symbol;Acc:HGNC:15825]
KXD1	KxDL motif containing 1 [Source:HGNC Symbol;Acc:HGNC:28420]
IKZF4	IKAROS family zinc finger 4 [Source:HGNC Symbol;Acc:HGNC:13179]
SPARC	secreted protein acidic and cysteine rich [Source:HGNC Symbol;Acc:HGNC:11219]
MOCS2	molybdenum cofactor synthesis 2 [Source:HGNC Symbol;Acc:HGNC:7193]
FAM114A1	family with sequence similarity 114 member A1 [Source:HGNC Symbol;Acc:HGNC:25087]
TRIO	trio Rho guanine nucleotide exchange factor [Source:HGNC Symbol;Acc:HGNC:12303]
FAM200B	family with sequence similarity 200 member B [Source:HGNC Symbol;Acc:HGNC:27740]
TMEM51	transmembrane protein 51 [Source:HGNC Symbol;Acc:HGNC:25488]
ZHX3	zinc fingers and homeoboxes 3 [Source:HGNC Symbol;Acc:HGNC:15935]
RHOU	ras homolog family member U [Source:HGNC Symbol;Acc:HGNC:17794]
TNRC6C	trinucleotide repeat containing adaptor 6C [Source:HGNC Symbol;Acc:HGNC:29318]
INAFM1 (PRR24)	InaF motif containing 1 [Source:HGNC Symbol;Acc:HGNC:27406]
IFI44L	interferon induced protein 44 like [Source:HGNC Symbol;Acc:HGNC:17817]
ABCB1	ATP binding cassette subfamily B member 1 [Source:HGNC Symbol;Acc:HGNC:40]
UROD	uroporphyrinogen decarboxylase [Source:HGNC Symbol;Acc:HGNC:12591]
AZI2	5-azacytidine induced 2 [Source:HGNC Symbol;Acc:HGNC:24002]
PIM1	Pim-1 proto-oncogene, serine/threonine kinase [Source:HGNC Symbol;Acc:HGNC:8986]
C16orf72	chromosome 16 open reading frame 72 [Source:HGNC Symbol;Acc:HGNC:30103]
ABHD5	abhydrolase domain containing 5, lysophosphatidic acid acyltransferase [Source:HGNC Symbol;Acc:HGNC:21396]
MAP1B	microtubule associated protein 1B [Source:HGNC Symbol;Acc:HGNC:6836]
SDC4	syndecan 4 [Source:HGNC Symbol;Acc:HGNC:10661]
PAM	peptidylglycine alpha-amidating monooxygenase [Source:HGNC Symbol;Acc:HGNC:8596]
NIT2	nitrilase family member 2 [Source:HGNC Symbol;Acc:HGNC:29878]
RAB13	RAB13, member RAS oncogene family [Source:HGNC Symbol;Acc:HGNC:9762]
HDLBP	high density lipoprotein binding protein [Source:HGNC Symbol;Acc:HGNC:4857]
IGFBP3	insulin like growth factor binding protein 3 [Source:HGNC Symbol;Acc:HGNC:5472]
SPON2	spondin 2 [Source:HGNC Symbol;Acc:HGNC:11253]
MBOAT2	membrane bound O-acyltransferase domain containing 2 [Source:HGNC Symbol;Acc:HGNC:25193]
CBY1	chibby family member 1, beta catenin antagonist [Source:HGNC Symbol;Acc:HGNC:1307]
UGP2	UDP-glucose pyrophosphorylase 2 [Source:HGNC Symbol;Acc:HGNC:12527]
SEC63	SEC63 homolog, protein translocation regulator [Source:HGNC Symbol;Acc:HGNC:21082]
SMIM14	small integral membrane protein 14 [Source:HGNC Symbol;Acc:HGNC:27321]
UGGT2	UDP-glucose glycoprotein glucosyltransferase 2 [Source:HGNC Symbol;Acc:HGNC:15664]
GSTM3	glutathione S-transferase mu 3 [Source:HGNC Symbol;Acc:HGNC:4635]
ACSL4	acyl-CoA synthetase long chain family member 4 [Source:HGNC Symbol;Acc:HGNC:3571]
UQCC2	ubiquinol-cytochrome c reductase complex assembly factor 2 [Source:HGNC Symbol;Acc:HGNC:21237]
FAM241A (C4orf32)	family with sequence similarity 241 member A [Source:HGNC Symbol;Acc:HGNC:26813]
ATF6	activating transcription factor 6 [Source:HGNC Symbol;Acc:HGNC:791]
FOSL1	FOS like 1, AP-1 transcription factor subunit [Source:HGNC Symbol;Acc:HGNC:13718]
PFKFB3	6-phosphofructo-2-kinase/fructose-2,6-biphosphatase 3 [Source:HGNC Symbol;Acc:HGNC:8874]
TMTC1	transmembrane O-mannosyltransferase targeting cadherins 1 [Source:HGNC Symbol;Acc:HGNC:24099]
APOL6	apolipoprotein L6 [Source:HGNC Symbol;Acc:HGNC:14870]
NUPR1	nuclear protein 1, transcriptional regulator [Source:HGNC Symbol;Acc:HGNC:29990]
PDLIM7	PDZ and LIM domain 7 [Source:HGNC Symbol;Acc:HGNC:22958]
SSR3	signal sequence receptor subunit 3 [Source:HGNC Symbol;Acc:HGNC:11325]
CLN5	CLN5 intracellular trafficking protein [Source:HGNC Symbol;Acc:HGNC:2076]
CDR2	cerebellar degeneration related protein 2 [Source:HGNC Symbol;Acc:HGNC:1799]
TUBA1C	tubulin alpha 1c [Source:HGNC Symbol;Acc:HGNC:20768]
PCGF2	polycomb group ring finger 2 [Source:HGNC Symbol;Acc:HGNC:12929]
LGALSL	galectin like [Source:HGNC Symbol;Acc:HGNC:25012]
SLC25A25	solute carrier family 25 member 25 [Source:HGNC Symbol;Acc:HGNC:20663]
NME4	NME/NM23 nucleoside diphosphate kinase 4 [Source:HGNC Symbol;Acc:HGNC:7852]
TGFB2	transforming growth factor beta 2 [Source:HGNC Symbol;Acc:HGNC:11768]
SLC12A2	solute carrier family 12 member 2 [Source:HGNC Symbol;Acc:HGNC:10911]
ANAPC13	anaphase promoting complex subunit 13 [Source:HGNC Symbol;Acc:HGNC:24540]
CDKN1C	cyclin dependent kinase inhibitor 1C [Source:HGNC Symbol;Acc:HGNC:1786]
CETN2	centrin 2 [Source:HGNC Symbol;Acc:HGNC:1867]
ADI1	acireductone dioxygenase 1 [Source:HGNC Symbol;Acc:HGNC:30576]
TIMP3	TIMP metallopeptidase inhibitor 3 [Source:HGNC Symbol;Acc:HGNC:11822]
LAMB2	laminin subunit beta 2 [Source:HGNC Symbol;Acc:HGNC:6487]
RPP30	ribonuclease P/MRP subunit p30 [Source:HGNC Symbol;Acc:HGNC:17688]
THAP2	THAP domain containing 2 [Source:HGNC Symbol;Acc:HGNC:20854]
NT5DC1	5'-nucleotidase domain containing 1 [Source:HGNC Symbol;Acc:HGNC:21556]
GRK5	G protein-coupled receptor kinase 5 [Source:HGNC Symbol;Acc:HGNC:4544]
LACTB2	lactamase beta 2 [Source:HGNC Symbol;Acc:HGNC:18512]
S100A11	S100 calcium binding protein A11 [Source:HGNC Symbol;Acc:HGNC:10488]
C1orf21	chromosome 1 open reading frame 21 [Source:HGNC Symbol;Acc:HGNC:15494]
SLC38A10	solute carrier family 38 member 10 [Source:HGNC Symbol;Acc:HGNC:28237]
ELN	elastin [Source:HGNC Symbol;Acc:HGNC:3327]
DDAH2	dimethylarginine dimethylaminohydrolase 2 [Source:HGNC Symbol;Acc:HGNC:2716]
CRTAP	cartilage associated protein [Source:HGNC Symbol;Acc:HGNC:2379]
APOL2	apolipoprotein L2 [Source:HGNC Symbol;Acc:HGNC:619]
NR4A1	nuclear receptor subfamily 4 group A member 1 [Source:HGNC Symbol;Acc:HGNC:7980]
ETS2	ETS proto-oncogene 2, transcription factor [Source:HGNC Symbol;Acc:HGNC:3489]
MCFD2	multiple coagulation factor deficiency 2, ER cargo receptor complex subunit [Source:HGNC Symbol;Acc:HGNC:18451]
ANKH	ANKH inorganic pyrophosphate transport regulator [Source:HGNC Symbol;Acc:HGNC:15492]
CDKN1A	cyclin dependent kinase inhibitor 1A [Source:HGNC Symbol;Acc:HGNC:1784]
TBC1D2B	TBC1 domain family member 2B [Source:HGNC Symbol;Acc:HGNC:29183]
GLRX	glutaredoxin [Source:HGNC Symbol;Acc:HGNC:4330]
WDR61	WD repeat domain 61 [Source:HGNC Symbol;Acc:HGNC:30300]
CHMP1B	charged multivesicular body protein 1B [Source:HGNC Symbol;Acc:HGNC:24287]
NOVA1	NOVA alternative splicing regulator 1 [Source:HGNC Symbol;Acc:HGNC:7886]
RRBP1	ribosome binding protein 1 [Source:HGNC Symbol;Acc:HGNC:10448]
HSPB11	heat shock protein family B (small) member 11 [Source:HGNC Symbol;Acc:HGNC:25019]
HSD17B10	hydroxysteroid 17-beta dehydrogenase 10 [Source:HGNC Symbol;Acc:HGNC:4800]
FLNB	filamin B [Source:HGNC Symbol;Acc:HGNC:3755]
FKBP9	FKBP prolyl isomerase 9 [Source:HGNC Symbol;Acc:HGNC:3725]
GINM1	glycoprotein integral membrane 1 [Source:HGNC Symbol;Acc:HGNC:21074]
SLC5A6	solute carrier family 5 member 6 [Source:HGNC Symbol;Acc:HGNC:11041]
KIAA0040	KIAA0040 [Source:HGNC Symbol;Acc:HGNC:28950]
PRDX2	peroxiredoxin 2 [Source:HGNC Symbol;Acc:HGNC:9353]
PTK2B	protein tyrosine kinase 2 beta [Source:HGNC Symbol;Acc:HGNC:9612]
IFITM2	interferon induced transmembrane protein 2 [Source:HGNC Symbol;Acc:HGNC:5413]
SLC48A1	solute carrier family 48 member 1 [Source:HGNC Symbol;Acc:HGNC:26035]
GADD45G	growth arrest and DNA damage inducible gamma [Source:HGNC Symbol;Acc:HGNC:4097]
TIMMDC1	translocase of inner mitochondrial membrane domain containing 1 [Source:HGNC Symbol;Acc:HGNC:1321]
LPL	lipoprotein lipase [Source:HGNC Symbol;Acc:HGNC:6677]
FAM43A	family with sequence similarity 43 member A [Source:HGNC Symbol;Acc:HGNC:26888]
GLT8D1	glycosyltransferase 8 domain containing 1 [Source:HGNC Symbol;Acc:HGNC:24870]
TNFRSF12A	TNF receptor superfamily member 12A [Source:HGNC Symbol;Acc:HGNC:18152]
TENT5A (FAM46A)	terminal nucleotidyltransferase 5A [Source:HGNC Symbol;Acc:HGNC:18345]
ARL5A	ADP ribosylation factor like GTPase 5A [Source:HGNC Symbol;Acc:HGNC:696]
LAP3	leucine aminopeptidase 3 [Source:HGNC Symbol;Acc:HGNC:18449]
MID1	midline 1 [Source:HGNC Symbol;Acc:HGNC:7095]
MT2A	metallothionein 2A [Source:HGNC Symbol;Acc:HGNC:7406]
EMCN	endomucin [Source:HGNC Symbol;Acc:HGNC:16041]
EPAS1	endothelial PAS domain protein 1 [Source:HGNC Symbol;Acc:HGNC:3374]
UBE2H	ubiquitin conjugating enzyme E2 H [Source:HGNC Symbol;Acc:HGNC:12484]
C6orf89	chromosome 6 open reading frame 89 [Source:HGNC Symbol;Acc:HGNC:21114]
EMC2	ER membrane protein complex subunit 2 [Source:HGNC Symbol;Acc:HGNC:28963]
APLP2	amyloid beta precursor like protein 2 [Source:HGNC Symbol;Acc:HGNC:598]
YWHAG	tyrosine 3-monooxygenase/tryptophan 5-monooxygenase activation protein gamma [Source:HGNC Symbol;Acc:HGNC:12852]
HK1	hexokinase 1 [Source:HGNC Symbol;Acc:HGNC:4922]
HSCB	HscB mitochondrial iron-sulfur cluster cochaperone [Source:HGNC Symbol;Acc:HGNC:28913]
CZIB (C1orf123)	CXXC motif containing zinc binding protein [Source:HGNC Symbol;Acc:HGNC:26059]
NFKBIZ	NFKB inhibitor zeta [Source:HGNC Symbol;Acc:HGNC:29805]
TFPI2	tissue factor pathway inhibitor 2 [Source:HGNC Symbol;Acc:HGNC:11761]
CHMP5	charged multivesicular body protein 5 [Source:HGNC Symbol;Acc:HGNC:26942]
PLIN3	perilipin 3 [Source:HGNC Symbol;Acc:HGNC:16893]
BNIP3L	BCL2 interacting protein 3 like [Source:HGNC Symbol;Acc:HGNC:1085]
PHC2	polyhomeotic homolog 2 [Source:HGNC Symbol;Acc:HGNC:3183]
PHLDA2	pleckstrin homology like domain family A member 2 [Source:HGNC Symbol;Acc:HGNC:12385]
DUSP5	dual specificity phosphatase 5 [Source:HGNC Symbol;Acc:HGNC:3071]
ECM1	extracellular matrix protein 1 [Source:HGNC Symbol;Acc:HGNC:3153]
LGALS3	galectin 3 [Source:HGNC Symbol;Acc:HGNC:6563]
RUNX1T1	RUNX1 partner transcriptional co-repressor 1 [Source:HGNC Symbol;Acc:HGNC:1535]
LMO4	LIM domain only 4 [Source:HGNC Symbol;Acc:HGNC:6644]
TCEAL4	transcription elongation factor A like 4 [Source:HGNC Symbol;Acc:HGNC:26121]
DNAJC15	DnaJ heat shock protein family (Hsp40) member C15 [Source:HGNC Symbol;Acc:HGNC:20325]
SNHG32 (C6orf48)	small nucleolar RNA host gene 32 [Source:HGNC Symbol;Acc:HGNC:19078]
IFT22 (RABL5)	intraflagellar transport 22 [Source:HGNC Symbol;Acc:HGNC:21895]
ADD3	adducin 3 [Source:HGNC Symbol;Acc:HGNC:245]
KLF4	Kruppel like factor 4 [Source:HGNC Symbol;Acc:HGNC:6348]
CXCL2	C-X-C motif chemokine ligand 2 [Source:HGNC Symbol;Acc:HGNC:4603]
CSRNP1	cysteine and serine rich nuclear protein 1 [Source:HGNC Symbol;Acc:HGNC:14300]
CEBPB	CCAAT enhancer binding protein beta [Source:HGNC Symbol;Acc:HGNC:1834]
DUSP14	dual specificity phosphatase 14 [Source:HGNC Symbol;Acc:HGNC:17007]
PLXDC2	plexin domain containing 2 [Source:HGNC Symbol;Acc:HGNC:21013]
NUFIP2	nuclear FMR1 interacting protein 2 [Source:HGNC Symbol;Acc:HGNC:17634]
KLF2	Kruppel like factor 2 [Source:HGNC Symbol;Acc:HGNC:6347]
MIDN	midnolin [Source:HGNC Symbol;Acc:HGNC:16298]
ARMCX1	armadillo repeat containing X-linked 1 [Source:HGNC Symbol;Acc:HGNC:18073]
HSPB8	heat shock protein family B (small) member 8 [Source:HGNC Symbol;Acc:HGNC:30171]
PGF	placental growth factor [Source:HGNC Symbol;Acc:HGNC:8893]
YIF1A	Yip1 interacting factor homolog A, membrane trafficking protein [Source:HGNC Symbol;Acc:HGNC:16688]
PGRMC1	progesterone receptor membrane component 1 [Source:HGNC Symbol;Acc:HGNC:16090]
ATRAID	all-trans retinoic acid induced differentiation factor [Source:HGNC Symbol;Acc:HGNC:24090]
UAP1	UDP-N-acetylglucosamine pyrophosphorylase 1 [Source:HGNC Symbol;Acc:HGNC:12457]
CFD	complement factor D [Source:HGNC Symbol;Acc:HGNC:2771]
ITGA10	integrin subunit alpha 10 [Source:HGNC Symbol;Acc:HGNC:6135]
GABARAPL1	GABA type A receptor associated protein like 1 [Source:HGNC Symbol;Acc:HGNC:4068]
DNAJB9	DnaJ heat shock protein family (Hsp40) member B9 [Source:HGNC Symbol;Acc:HGNC:6968]
EIF1B	eukaryotic translation initiation factor 1B [Source:HGNC Symbol;Acc:HGNC:30792]
CLTB	clathrin light chain B [Source:HGNC Symbol;Acc:HGNC:2091]
DUSP1	dual specificity phosphatase 1 [Source:HGNC Symbol;Acc:HGNC:3064]
HSPA6	heat shock protein family A (Hsp70) member 6 [Source:HGNC Symbol;Acc:HGNC:5239]
NDFIP1	Nedd4 family interacting protein 1 [Source:HGNC Symbol;Acc:HGNC:17592]
PPIB	peptidylprolyl isomerase B [Source:HGNC Symbol;Acc:HGNC:9255]
NAMPT	nicotinamide phosphoribosyltransferase [Source:HGNC Symbol;Acc:HGNC:30092]
C12orf57	chromosome 12 open reading frame 57 [Source:HGNC Symbol;Acc:HGNC:29521]
A2M	alpha-2-macroglobulin [Source:HGNC Symbol;Acc:HGNC:7]
LGALS1	galectin 1 [Source:HGNC Symbol;Acc:HGNC:6561]
MARCHF3 (MARCH3)	membrane associated ring-CH-type finger 3 [Source:HGNC Symbol;Acc:HGNC:28728]
SEPTIN11 (SEPT11)	septin 11 [Source:HGNC Symbol;Acc:HGNC:25589]

## Sheet: Melanocyte Cell
MLANA	melan-A [Source:HGNC Symbol;Acc:HGNC:7124]
PMEL	premelanosome protein [Source:HGNC Symbol;Acc:HGNC:10880]
DCT	dopachrome tautomerase [Source:HGNC Symbol;Acc:HGNC:2709]
MITF	melanocyte inducing transcription factor [Source:HGNC Symbol;Acc:HGNC:7105]
MLPH	melanophilin [Source:HGNC Symbol;Acc:HGNC:29643]
EDNRB	endothelin receptor type B [Source:HGNC Symbol;Acc:HGNC:3180]
TYRP1	tyrosinase related protein 1 [Source:HGNC Symbol;Acc:HGNC:12450]
CITED1	Cbp/p300 interacting transactivator with Glu/Asp rich carboxy-terminal domain 1 [Source:HGNC Symbol;Acc:HGNC:1986]
ABCB5	ATP binding cassette subfamily B member 5 [Source:HGNC Symbol;Acc:HGNC:46]
TRIM63	tripartite motif containing 63 [Source:HGNC Symbol;Acc:HGNC:16007]
SYNPR	synaptoporin [Source:HGNC Symbol;Acc:HGNC:16507]
GAPDHS	glyceraldehyde-3-phosphate dehydrogenase, spermatogenic [Source:HGNC Symbol;Acc:HGNC:24864]
QPCT	glutaminyl-peptide cyclotransferase [Source:HGNC Symbol;Acc:HGNC:9753]
HPGD	15-hydroxyprostaglandin dehydrogenase [Source:HGNC Symbol;Acc:HGNC:5154]
CRTAC1	cartilage acidic protein 1 [Source:HGNC Symbol;Acc:HGNC:14882]
BIRC7	baculoviral IAP repeat containing 7 [Source:HGNC Symbol;Acc:HGNC:13702]
TYR	tyrosinase [Source:HGNC Symbol;Acc:HGNC:12442]
EFHD1	EF-hand domain family member D1 [Source:HGNC Symbol;Acc:HGNC:29556]
TRPM1	transient receptor potential cation channel subfamily M member 1 [Source:HGNC Symbol;Acc:HGNC:7146]
PLEKHA5	pleckstrin homology domain containing A5 [Source:HGNC Symbol;Acc:HGNC:30036]
LZTS1	leucine zipper tumor suppressor 1 [Source:HGNC Symbol;Acc:HGNC:13861]
BCAN	brevican [Source:HGNC Symbol;Acc:HGNC:23059]
SULT1C2	sulfotransferase family 1C member 2 [Source:HGNC Symbol;Acc:HGNC:11456]
FMN1	formin 1 [Source:HGNC Symbol;Acc:HGNC:3768]
PAX3	paired box 3 [Source:HGNC Symbol;Acc:HGNC:8617]
ROPN1B	rhophilin associated tail protein 1B [Source:HGNC Symbol;Acc:HGNC:31927]
GPR143	G protein-coupled receptor 143 [Source:HGNC Symbol;Acc:HGNC:20145]
CAV1	caveolin 1 [Source:HGNC Symbol;Acc:HGNC:1527]
CHCHD6	coiled-coil-helix-coiled-coil-helix domain containing 6 [Source:HGNC Symbol;Acc:HGNC:28184]
AIF1L	allograft inflammatory factor 1 like [Source:HGNC Symbol;Acc:HGNC:28904]
CAPN3	calpain 3 [Source:HGNC Symbol;Acc:HGNC:1480]
HACD1 (PTPLA)	3-hydroxyacyl-CoA dehydratase 1 [Source:HGNC Symbol;Acc:HGNC:9639]
SOX10	SRY-box transcription factor 10 [Source:HGNC Symbol;Acc:HGNC:11190]
SPP1	secreted phosphoprotein 1 [Source:HGNC Symbol;Acc:HGNC:11255]
SNCA	synuclein alpha [Source:HGNC Symbol;Acc:HGNC:11138]
NSG1	neuronal vesicle trafficking associated 1 [Source:HGNC Symbol;Acc:HGNC:18790]
GPNMB	glycoprotein nmb [Source:HGNC Symbol;Acc:HGNC:4462]
TFAP2A	transcription factor AP-2 alpha [Source:HGNC Symbol;Acc:HGNC:11742]
ZNF106	zinc finger protein 106 [Source:HGNC Symbol;Acc:HGNC:12886]
CABLES1	Cdk5 and Abl enzyme substrate 1 [Source:HGNC Symbol;Acc:HGNC:25097]
MXI1	MAX interactor 1, dimerization protein [Source:HGNC Symbol;Acc:HGNC:7534]
TRAK2	trafficking kinesin protein 2 [Source:HGNC Symbol;Acc:HGNC:13206]
RAB38	RAB38, member RAS oncogene family [Source:HGNC Symbol;Acc:HGNC:9776]
MET	MET proto-oncogene, receptor tyrosine kinase [Source:HGNC Symbol;Acc:HGNC:7029]
SLC6A15	solute carrier family 6 member 15 [Source:HGNC Symbol;Acc:HGNC:13621]
EPS8L2	EPS8 like 2 [Source:HGNC Symbol;Acc:HGNC:21296]
PFKFB2	6-phosphofructo-2-kinase/fructose-2,6-biphosphatase 2 [Source:HGNC Symbol;Acc:HGNC:8873]
SERPINI1	serpin family I member 1 [Source:HGNC Symbol;Acc:HGNC:8943]
NEDD4L	NEDD4 like E3 ubiquitin protein ligase [Source:HGNC Symbol;Acc:HGNC:7728]
PRUNE2	prune homolog 2 with BCH domain [Source:HGNC Symbol;Acc:HGNC:25209]
CD44	CD44 molecule (Indian blood group) [Source:HGNC Symbol;Acc:HGNC:1681]
HPS5	HPS5 biogenesis of lysosomal organelles complex 2 subunit 2 [Source:HGNC Symbol;Acc:HGNC:17022]
APOE	apolipoprotein E [Source:HGNC Symbol;Acc:HGNC:613]
GPX3	glutathione peroxidase 3 [Source:HGNC Symbol;Acc:HGNC:4555]
GPRC5A	G protein-coupled receptor class C group 5 member A [Source:HGNC Symbol;Acc:HGNC:9836]
KCNJ13	potassium inwardly rectifying channel subfamily J member 13 [Source:HGNC Symbol;Acc:HGNC:6259]
TUBB4A	tubulin beta 4A class IVa [Source:HGNC Symbol;Acc:HGNC:20774]
WIPI1	WD repeat domain, phosphoinositide interacting 1 [Source:HGNC Symbol;Acc:HGNC:25471]
ZFYVE16	zinc finger FYVE-type containing 16 [Source:HGNC Symbol;Acc:HGNC:20756]
SDCBP	syndecan binding protein [Source:HGNC Symbol;Acc:HGNC:10662]
DIPK1B (FAM69B)	divergent protein kinase domain 1B [Source:HGNC Symbol;Acc:HGNC:28290]
ST6GALNAC2	ST6 N-acetylgalactosaminide alpha-2,6-sialyltransferase 2 [Source:HGNC Symbol;Acc:HGNC:10867]
IGF2BP2	insulin like growth factor 2 mRNA binding protein 2 [Source:HGNC Symbol;Acc:HGNC:28867]
CDH19	cadherin 19 [Source:HGNC Symbol;Acc:HGNC:1758]
SGCD	sarcoglycan delta [Source:HGNC Symbol;Acc:HGNC:10807]
CYGB	cytoglobin [Source:HGNC Symbol;Acc:HGNC:16505]
RYR1	ryanodine receptor 1 [Source:HGNC Symbol;Acc:HGNC:10483]
AGPAT2	1-acylglycerol-3-phosphate O-acyltransferase 2 [Source:HGNC Symbol;Acc:HGNC:325]
LONP2	lon peptidase 2, peroxisomal [Source:HGNC Symbol;Acc:HGNC:20598]
PAG1	phosphoprotein membrane anchor with glycosphingolipid microdomains 1 [Source:HGNC Symbol;Acc:HGNC:30043]
LMNA	lamin A/C [Source:HGNC Symbol;Acc:HGNC:6636]
MYO5A	myosin VA [Source:HGNC Symbol;Acc:HGNC:7602]
STK32A	serine/threonine kinase 32A [Source:HGNC Symbol;Acc:HGNC:28317]
FARP1	FERM, ARH/RhoGEF and pleckstrin domain protein 1 [Source:HGNC Symbol;Acc:HGNC:3591]
ARSG	arylsulfatase G [Source:HGNC Symbol;Acc:HGNC:24102]
MFSD12	major facilitator superfamily domain containing 12 [Source:HGNC Symbol;Acc:HGNC:28299]
SOX6	SRY-box transcription factor 6 [Source:HGNC Symbol;Acc:HGNC:16421]
HIPK2	homeodomain interacting protein kinase 2 [Source:HGNC Symbol;Acc:HGNC:14402]
LPAR6	lysophosphatidic acid receptor 6 [Source:HGNC Symbol;Acc:HGNC:15520]
SERPINE2	serpin family E member 2 [Source:HGNC Symbol;Acc:HGNC:8951]
CRYL1	crystallin lambda 1 [Source:HGNC Symbol;Acc:HGNC:18246]
ACTG1	actin gamma 1 [Source:HGNC Symbol;Acc:HGNC:144]
ST3GAL4	ST3 beta-galactoside alpha-2,3-sialyltransferase 4 [Source:HGNC Symbol;Acc:HGNC:10864]
OTUD7B	OTU deubiquitinase 7B [Source:HGNC Symbol;Acc:HGNC:16683]
AP1S2	adaptor related protein complex 1 subunit sigma 2 [Source:HGNC Symbol;Acc:HGNC:560]
CPEB2	cytoplasmic polyadenylation element binding protein 2 [Source:HGNC Symbol;Acc:HGNC:21745]
PYGL	glycogen phosphorylase L [Source:HGNC Symbol;Acc:HGNC:9725]
CDK2	cyclin dependent kinase 2 [Source:HGNC Symbol;Acc:HGNC:1771]
GPR137B	G protein-coupled receptor 137B [Source:HGNC Symbol;Acc:HGNC:11862]
GMPR	guanosine monophosphate reductase [Source:HGNC Symbol;Acc:HGNC:4376]
ACP5	acid phosphatase 5, tartrate resistant [Source:HGNC Symbol;Acc:HGNC:124]
TOMM7	translocase of outer mitochondrial membrane 7 [Source:HGNC Symbol;Acc:HGNC:21648]
SLC6A8	solute carrier family 6 member 8 [Source:HGNC Symbol;Acc:HGNC:11055]
FSTL3	follistatin like 3 [Source:HGNC Symbol;Acc:HGNC:3973]
VAT1	vesicle amine transport 1 [Source:HGNC Symbol;Acc:HGNC:16919]
ADGRG1 (GPR56)	adhesion G protein-coupled receptor G1 [Source:HGNC Symbol;Acc:HGNC:4512]
SAT1	spermidine/spermine N1-acetyltransferase 1 [Source:HGNC Symbol;Acc:HGNC:10540]
ATP6V1B2	ATPase H+ transporting V1 subunit B2 [Source:HGNC Symbol;Acc:HGNC:854]
GNPTAB	N-acetylglucosamine-1-phosphate transferase subunits alpha and beta [Source:HGNC Symbol;Acc:HGNC:29670]
CLIP1	CAP-Gly domain containing linker protein 1 [Source:HGNC Symbol;Acc:HGNC:10461]
SLC66A2 (PQLC1)	solute carrier family 66 member 2 [Source:HGNC Symbol;Acc:HGNC:26188]
BCL2	BCL2 apoptosis regulator [Source:HGNC Symbol;Acc:HGNC:990]
CTSF	cathepsin F [Source:HGNC Symbol;Acc:HGNC:2531]
MAL	mal, T cell differentiation protein [Source:HGNC Symbol;Acc:HGNC:6817]
AFF3	AF4/FMR2 family member 3 [Source:HGNC Symbol;Acc:HGNC:6473]
SIAH1	siah E3 ubiquitin protein ligase 1 [Source:HGNC Symbol;Acc:HGNC:10857]
KCNAB2	potassium voltage-gated channel subfamily A regulatory beta subunit 2 [Source:HGNC Symbol;Acc:HGNC:6229]
ILVBL	ilvB acetolactate synthase like [Source:HGNC Symbol;Acc:HGNC:6041]
ERBB3	erb-b2 receptor tyrosine kinase 3 [Source:HGNC Symbol;Acc:HGNC:3431]
DMKN	dermokine [Source:HGNC Symbol;Acc:HGNC:25063]
RHOBTB3	Rho related BTB domain containing 3 [Source:HGNC Symbol;Acc:HGNC:18757]
ASAH1	N-acylsphingosine amidohydrolase 1 [Source:HGNC Symbol;Acc:HGNC:735]
FAHD2B	fumarylacetoacetate hydrolase domain containing 2B [Source:HGNC Symbol;Acc:HGNC:25318]
SOCS6	suppressor of cytokine signaling 6 [Source:HGNC Symbol;Acc:HGNC:16833]
CLCN7	chloride voltage-gated channel 7 [Source:HGNC Symbol;Acc:HGNC:2025]
FAM53B	family with sequence similarity 53 member B [Source:HGNC Symbol;Acc:HGNC:28968]
STAM	signal transducing adaptor molecule [Source:HGNC Symbol;Acc:HGNC:11357]
BBS5	Bardet-Biedl syndrome 5 [Source:HGNC Symbol;Acc:HGNC:970]
ABL2	ABL proto-oncogene 2, non-receptor tyrosine kinase [Source:HGNC Symbol;Acc:HGNC:77]
CTNNB1	catenin beta 1 [Source:HGNC Symbol;Acc:HGNC:2514]
HMG20B	high mobility group 20B [Source:HGNC Symbol;Acc:HGNC:5002]
MTHFD1L	methylenetetrahydrofolate dehydrogenase (NADP+ dependent) 1 like [Source:HGNC Symbol;Acc:HGNC:21055]
PLXNC1	plexin C1 [Source:HGNC Symbol;Acc:HGNC:9106]
CIRBP	cold inducible RNA binding protein [Source:HGNC Symbol;Acc:HGNC:1982]
BRI3	brain protein I3 [Source:HGNC Symbol;Acc:HGNC:1109]
ENPP2	ectonucleotide pyrophosphatase/phosphodiesterase 2 [Source:HGNC Symbol;Acc:HGNC:3357]
MYO10	myosin X [Source:HGNC Symbol;Acc:HGNC:7593]
HSPA2	heat shock protein family A (Hsp70) member 2 [Source:HGNC Symbol;Acc:HGNC:5235]
ANXA2	annexin A2 [Source:HGNC Symbol;Acc:HGNC:537]
UBL3	ubiquitin like 3 [Source:HGNC Symbol;Acc:HGNC:12504]
H2AZ1 (H2AFZ)	H2A.Z variant histone 1 [Source:HGNC Symbol;Acc:HGNC:4741]
NTRK2	neurotrophic receptor tyrosine kinase 2 [Source:HGNC Symbol;Acc:HGNC:8032]
HEBP1	heme binding protein 1 [Source:HGNC Symbol;Acc:HGNC:17176]
CAV2	caveolin 2 [Source:HGNC Symbol;Acc:HGNC:1528]
CD59	CD59 molecule (CD59 blood group) [Source:HGNC Symbol;Acc:HGNC:1689]
EPS8	epidermal growth factor receptor pathway substrate 8 [Source:HGNC Symbol;Acc:HGNC:3420]
PDGFD	platelet derived growth factor D [Source:HGNC Symbol;Acc:HGNC:30620]
ATP1A1	ATPase Na+/K+ transporting subunit alpha 1 [Source:HGNC Symbol;Acc:HGNC:799]
PIR	pirin [Source:HGNC Symbol;Acc:HGNC:30048]
NBL1	NBL1, DAN family BMP antagonist [Source:HGNC Symbol;Acc:HGNC:7650]
CTSL	cathepsin L [Source:HGNC Symbol;Acc:HGNC:2537]
NAV2	neuron navigator 2 [Source:HGNC Symbol;Acc:HGNC:15997]
STX3	syntaxin 3 [Source:HGNC Symbol;Acc:HGNC:11438]
EMP1	epithelial membrane protein 1 [Source:HGNC Symbol;Acc:HGNC:3333]
RRAGD	Ras related GTP binding D [Source:HGNC Symbol;Acc:HGNC:19903]
HSPA12A	heat shock protein family A (Hsp70) member 12A [Source:HGNC Symbol;Acc:HGNC:19022]
ZNF24	zinc finger protein 24 [Source:HGNC Symbol;Acc:HGNC:13032]
FARP2	FERM, ARH/RhoGEF and pleckstrin domain protein 2 [Source:HGNC Symbol;Acc:HGNC:16460]
PIP4K2A	phosphatidylinositol-5-phosphate 4-kinase type 2 alpha [Source:HGNC Symbol;Acc:HGNC:8997]
MARCKS	myristoylated alanine rich protein kinase C substrate [Source:HGNC Symbol;Acc:HGNC:6759]
NRIP3	nuclear receptor interacting protein 3 [Source:HGNC Symbol;Acc:HGNC:1167]
HSD17B14	hydroxysteroid 17-beta dehydrogenase 14 [Source:HGNC Symbol;Acc:HGNC:23238]
CTSK	cathepsin K [Source:HGNC Symbol;Acc:HGNC:2536]
SQSTM1	sequestosome 1 [Source:HGNC Symbol;Acc:HGNC:11280]
DSTN	destrin, actin depolymerizing factor [Source:HGNC Symbol;Acc:HGNC:15750]
EIF4A2	eukaryotic translation initiation factor 4A2 [Source:HGNC Symbol;Acc:HGNC:3284]
HEY2	hes related family bHLH transcription factor with YRPW motif 2 [Source:HGNC Symbol;Acc:HGNC:4881]
IGSF8	immunoglobulin superfamily member 8 [Source:HGNC Symbol;Acc:HGNC:17813]
STX7	syntaxin 7 [Source:HGNC Symbol;Acc:HGNC:11442]
MICAL3	microtubule associated monooxygenase, calponin and LIM domain containing 3 [Source:HGNC Symbol;Acc:HGNC:24694]
WDFY1	WD repeat and FYVE domain containing 1 [Source:HGNC Symbol;Acc:HGNC:20451]
CD82	CD82 molecule [Source:HGNC Symbol;Acc:HGNC:6210]
PTTG1IP	PTTG1 interacting protein [Source:HGNC Symbol;Acc:HGNC:13524]
YBX3	Y-box binding protein 3 [Source:HGNC Symbol;Acc:HGNC:2428]
CYP27A1	cytochrome P450 family 27 subfamily A member 1 [Source:HGNC Symbol;Acc:HGNC:2605]
TRIB2	tribbles pseudokinase 2 [Source:HGNC Symbol;Acc:HGNC:30809]
RFLNB (FAM101B)	refilin B [Source:HGNC Symbol;Acc:HGNC:28705]
SYNGR1	synaptogyrin 1 [Source:HGNC Symbol;Acc:HGNC:11498]
ZNF330	zinc finger protein 330 [Source:HGNC Symbol;Acc:HGNC:15462]
GPRC5B	G protein-coupled receptor class C group 5 member B [Source:HGNC Symbol;Acc:HGNC:13308]
BACE2	beta-secretase 2 [Source:HGNC Symbol;Acc:HGNC:934]
PRKD3	protein kinase D3 [Source:HGNC Symbol;Acc:HGNC:9408]
AEBP1	AE binding protein 1 [Source:HGNC Symbol;Acc:HGNC:303]
SMOX	spermine oxidase [Source:HGNC Symbol;Acc:HGNC:15862]
SLC7A5	solute carrier family 7 member 5 [Source:HGNC Symbol;Acc:HGNC:11063]
BNC2	basonuclin 2 [Source:HGNC Symbol;Acc:HGNC:30988]
OSTM1	osteoclastogenesis associated transmembrane protein 1 [Source:HGNC Symbol;Acc:HGNC:21652]
TNFRSF14	TNF receptor superfamily member 14 [Source:HGNC Symbol;Acc:HGNC:11912]
DERA	deoxyribose-phosphate aldolase [Source:HGNC Symbol;Acc:HGNC:24269]
DSTYK	dual serine/threonine and tyrosine protein kinase [Source:HGNC Symbol;Acc:HGNC:29043]
EIF3L	eukaryotic translation initiation factor 3 subunit L [Source:HGNC Symbol;Acc:HGNC:18138]
GLMP (C1orf85)	glycosylated lysosomal membrane protein [Source:HGNC Symbol;Acc:HGNC:29436]
UBA2	ubiquitin like modifier activating enzyme 2 [Source:HGNC Symbol;Acc:HGNC:30661]
ATP6V1C1	ATPase H+ transporting V1 subunit C1 [Source:HGNC Symbol;Acc:HGNC:856]
AMZ2	archaelysin family metallopeptidase 2 [Source:HGNC Symbol;Acc:HGNC:28041]
MCC	MCC regulator of WNT signaling pathway [Source:HGNC Symbol;Acc:HGNC:6935]
SIK1	salt inducible kinase 1 [Source:HGNC Symbol;Acc:HGNC:11142]
SLC35D2	solute carrier family 35 member D2 [Source:HGNC Symbol;Acc:HGNC:20799]
SNTA1	syntrophin alpha 1 [Source:HGNC Symbol;Acc:HGNC:11167]
CERS4	ceramide synthase 4 [Source:HGNC Symbol;Acc:HGNC:23747]
DIP2C	disco interacting protein 2 homolog C [Source:HGNC Symbol;Acc:HGNC:29150]
PTEN	phosphatase and tensin homolog [Source:HGNC Symbol;Acc:HGNC:9588]
GSTO1	glutathione S-transferase omega 1 [Source:HGNC Symbol;Acc:HGNC:13312]
EFNA1	ephrin A1 [Source:HGNC Symbol;Acc:HGNC:3221]
GNG11	G protein subunit gamma 11 [Source:HGNC Symbol;Acc:HGNC:4403]
ANKRD36	ankyrin repeat domain 36 [Source:HGNC Symbol;Acc:HGNC:24079]
STMN1	stathmin 1 [Source:HGNC Symbol;Acc:HGNC:6510]
A1BG	alpha-1-B glycoprotein [Source:HGNC Symbol;Acc:HGNC:5]
MLEC	malectin [Source:HGNC Symbol;Acc:HGNC:28973]
COX7A2L	cytochrome c oxidase subunit 7A2 like [Source:HGNC Symbol;Acc:HGNC:2289]
IVNS1ABP	influenza virus NS1A binding protein [Source:HGNC Symbol;Acc:HGNC:16951]
POLR2F	RNA polymerase II subunit F [Source:HGNC Symbol;Acc:HGNC:9193]
LAMP2	lysosomal associated membrane protein 2 [Source:HGNC Symbol;Acc:HGNC:6501]
NUPR1	nuclear protein 1, transcriptional regulator [Source:HGNC Symbol;Acc:HGNC:29990]
HNRNPH3	heterogeneous nuclear ribonucleoprotein H3 [Source:HGNC Symbol;Acc:HGNC:5043]
SLC3A2	solute carrier family 3 member 2 [Source:HGNC Symbol;Acc:HGNC:11026]
TMEM87A	transmembrane protein 87A [Source:HGNC Symbol;Acc:HGNC:24522]
STK24	serine/threonine kinase 24 [Source:HGNC Symbol;Acc:HGNC:11403]
EIF4B	eukaryotic translation initiation factor 4B [Source:HGNC Symbol;Acc:HGNC:3285]
HNRNPH1	heterogeneous nuclear ribonucleoprotein H1 [Source:HGNC Symbol;Acc:HGNC:5041]
PTPRM	protein tyrosine phosphatase receptor type M [Source:HGNC Symbol;Acc:HGNC:9675]
TM7SF3	transmembrane 7 superfamily member 3 [Source:HGNC Symbol;Acc:HGNC:23049]
PHGDH	phosphoglycerate dehydrogenase [Source:HGNC Symbol;Acc:HGNC:8923]
STAT5A	signal transducer and activator of transcription 5A [Source:HGNC Symbol;Acc:HGNC:11366]
WSB1	WD repeat and SOCS box containing 1 [Source:HGNC Symbol;Acc:HGNC:19221]
ESF1	ESF1 nucleolar pre-rRNA processing protein homolog [Source:HGNC Symbol;Acc:HGNC:15898]
PHLDA1	pleckstrin homology like domain family A member 1 [Source:HGNC Symbol;Acc:HGNC:8933]
TIMP2	TIMP metallopeptidase inhibitor 2 [Source:HGNC Symbol;Acc:HGNC:11821]
ATP6V1G1	ATPase H+ transporting V1 subunit G1 [Source:HGNC Symbol;Acc:HGNC:864]
BHLHE41	basic helix-loop-helix family member e41 [Source:HGNC Symbol;Acc:HGNC:16617]
DST	dystonin [Source:HGNC Symbol;Acc:HGNC:1090]
PKD2	polycystin 2, transient receptor potential cation channel [Source:HGNC Symbol;Acc:HGNC:9009]
H2AJ (H2AFJ)	H2A.J histone [Source:HGNC Symbol;Acc:HGNC:14456]
DDIT3	DNA damage inducible transcript 3 [Source:HGNC Symbol;Acc:HGNC:2726]
HMGA1	high mobility group AT-hook 1 [Source:HGNC Symbol;Acc:HGNC:5010]
HSPB2	heat shock protein family B (small) member 2 [Source:HGNC Symbol;Acc:HGNC:5247]
SIRPA	signal regulatory protein alpha [Source:HGNC Symbol;Acc:HGNC:9662]
RETREG2 (FAM134A)	reticulophagy regulator family member 2 [Source:HGNC Symbol;Acc:HGNC:28450]
MAP4K5	mitogen-activated protein kinase kinase kinase kinase 5 [Source:HGNC Symbol;Acc:HGNC:6867]
GPAT4 (AGPAT6)	glycerol-3-phosphate acyltransferase 4 [Source:HGNC Symbol;Acc:HGNC:20880]
RBM39	RNA binding motif protein 39 [Source:HGNC Symbol;Acc:HGNC:15923]
SON	SON DNA and RNA binding protein [Source:HGNC Symbol;Acc:HGNC:11183]
RAB7A	RAB7A, member RAS oncogene family [Source:HGNC Symbol;Acc:HGNC:9788]
SLC39A6	solute carrier family 39 member 6 [Source:HGNC Symbol;Acc:HGNC:18607]
TMEM258	transmembrane protein 258 [Source:HGNC Symbol;Acc:HGNC:1164]
GSTA4	glutathione S-transferase alpha 4 [Source:HGNC Symbol;Acc:HGNC:4629]
HNRNPH2	heterogeneous nuclear ribonucleoprotein H2 [Source:HGNC Symbol;Acc:HGNC:5042]
LAPTM4B	lysosomal protein transmembrane 4 beta [Source:HGNC Symbol;Acc:HGNC:13646]
SMS	spermine synthase [Source:HGNC Symbol;Acc:HGNC:11123]
OSBPL9	oxysterol binding protein like 9 [Source:HGNC Symbol;Acc:HGNC:16386]
PSMG1	proteasome assembly chaperone 1 [Source:HGNC Symbol;Acc:HGNC:3043]
ST13	ST13 Hsp70 interacting protein [Source:HGNC Symbol;Acc:HGNC:11343]
ANP32B	acidic nuclear phosphoprotein 32 family member B [Source:HGNC Symbol;Acc:HGNC:16677]
METTL9	methyltransferase like 9 [Source:HGNC Symbol;Acc:HGNC:24586]
CLTA	clathrin light chain A [Source:HGNC Symbol;Acc:HGNC:2090]
SUCLG1	succinate-CoA ligase GDP/ADP-forming subunit alpha [Source:HGNC Symbol;Acc:HGNC:11449]
NARF	nuclear prelamin A recognition factor [Source:HGNC Symbol;Acc:HGNC:29916]
SELENOH (C11orf31)	selenoprotein H [Source:HGNC Symbol;Acc:HGNC:18251]
SET	SET nuclear proto-oncogene [Source:HGNC Symbol;Acc:HGNC:10760]
SSU72	SSU72 homolog, RNA polymerase II CTD phosphatase [Source:HGNC Symbol;Acc:HGNC:25016]
CPEB4	cytoplasmic polyadenylation element binding protein 4 [Source:HGNC Symbol;Acc:HGNC:21747]
HIBADH	3-hydroxyisobutyrate dehydrogenase [Source:HGNC Symbol;Acc:HGNC:4907]
TMOD1	tropomodulin 1 [Source:HGNC Symbol;Acc:HGNC:11871]
FDFT1	farnesyl-diphosphate farnesyltransferase 1 [Source:HGNC Symbol;Acc:HGNC:3629]
PDK4	pyruvate dehydrogenase kinase 4 [Source:HGNC Symbol;Acc:HGNC:8812]
SLC25A33	solute carrier family 25 member 33 [Source:HGNC Symbol;Acc:HGNC:29681]
PDCD4	programmed cell death 4 [Source:HGNC Symbol;Acc:HGNC:8763]
FEM1B	fem-1 homolog B [Source:HGNC Symbol;Acc:HGNC:3649]
AMD1	adenosylmethionine decarboxylase 1 [Source:HGNC Symbol;Acc:HGNC:457]
ABCA5	ATP binding cassette subfamily A member 5 [Source:HGNC Symbol;Acc:HGNC:35]
CSDE1	cold shock domain containing E1 [Source:HGNC Symbol;Acc:HGNC:29905]
RAB27A	RAB27A, member RAS oncogene family [Source:HGNC Symbol;Acc:HGNC:9766]
HNRNPM	heterogeneous nuclear ribonucleoprotein M [Source:HGNC Symbol;Acc:HGNC:5046]
ADIPOR2	adiponectin receptor 2 [Source:HGNC Symbol;Acc:HGNC:24041]
ITGB1BP1	integrin subunit beta 1 binding protein 1 [Source:HGNC Symbol;Acc:HGNC:23927]
SAT2	spermidine/spermine N1-acetyltransferase family member 2 [Source:HGNC Symbol;Acc:HGNC:23160]
REXO2	RNA exonuclease 2 [Source:HGNC Symbol;Acc:HGNC:17851]
CRTAP	cartilage associated protein [Source:HGNC Symbol;Acc:HGNC:2379]
DUSP22	dual specificity phosphatase 22 [Source:HGNC Symbol;Acc:HGNC:16077]
CYB5R1	cytochrome b5 reductase 1 [Source:HGNC Symbol;Acc:HGNC:13397]
IRS2	insulin receptor substrate 2 [Source:HGNC Symbol;Acc:HGNC:6126]
TSG101	tumor susceptibility 101 [Source:HGNC Symbol;Acc:HGNC:15971]
CNPPD1	cyclin Pas1/PHO80 domain containing 1 [Source:HGNC Symbol;Acc:HGNC:25220]
CFDP1	craniofacial development protein 1 [Source:HGNC Symbol;Acc:HGNC:1873]
TMEM147	transmembrane protein 147 [Source:HGNC Symbol;Acc:HGNC:30414]
ABHD14B	abhydrolase domain containing 14B [Source:HGNC Symbol;Acc:HGNC:28235]
PYURF	PIGY upstream reading frame [Source:HGNC Symbol;Acc:HGNC:44317]
EIF3D	eukaryotic translation initiation factor 3 subunit D [Source:HGNC Symbol;Acc:HGNC:3278]
AFG3L2	AFG3 like matrix AAA peptidase subunit 2 [Source:HGNC Symbol;Acc:HGNC:315]
SPTSSA	serine palmitoyltransferase small subunit A [Source:HGNC Symbol;Acc:HGNC:20361]
VEGFB	vascular endothelial growth factor B [Source:HGNC Symbol;Acc:HGNC:12681]
COMT	catechol-O-methyltransferase [Source:HGNC Symbol;Acc:HGNC:2228]
PGRMC2	progesterone receptor membrane component 2 [Source:HGNC Symbol;Acc:HGNC:16089]
PRMT2	protein arginine methyltransferase 2 [Source:HGNC Symbol;Acc:HGNC:5186]
PPP1R12C	protein phosphatase 1 regulatory subunit 12C [Source:HGNC Symbol;Acc:HGNC:14947]
HABP4	hyaluronan binding protein 4 [Source:HGNC Symbol;Acc:HGNC:17062]
SNRNP70	small nuclear ribonucleoprotein U1 subunit 70 [Source:HGNC Symbol;Acc:HGNC:11150]
COPRS	coordinator of PRMT5 and differentiation stimulator [Source:HGNC Symbol;Acc:HGNC:28848]
LETMD1	LETM1 domain containing 1 [Source:HGNC Symbol;Acc:HGNC:24241]
M6PR	mannose-6-phosphate receptor, cation dependent [Source:HGNC Symbol;Acc:HGNC:6752]
FAM126A	family with sequence similarity 126 member A [Source:HGNC Symbol;Acc:HGNC:24587]
N4BP2L2	NEDD4 binding protein 2 like 2 [Source:HGNC Symbol;Acc:HGNC:26916]
TMED10	transmembrane p24 trafficking protein 10 [Source:HGNC Symbol;Acc:HGNC:16998]
MICOS10 (MINOS1)	mitochondrial contact site and cristae organizing system subunit 10 [Source:HGNC Symbol;Acc:HGNC:32068]
FBXO7	F-box protein 7 [Source:HGNC Symbol;Acc:HGNC:13586]
DAAM1	dishevelled associated activator of morphogenesis 1 [Source:HGNC Symbol;Acc:HGNC:18142]
KLHL21	kelch like family member 21 [Source:HGNC Symbol;Acc:HGNC:29041]
NDUFC1	NADH:ubiquinone oxidoreductase subunit C1 [Source:HGNC Symbol;Acc:HGNC:7705]
ERBIN (ERBB2IP)	erbb2 interacting protein [Source:HGNC Symbol;Acc:HGNC:15842]
CTTN	cortactin [Source:HGNC Symbol;Acc:HGNC:3338]
ARPC1A	actin related protein 2/3 complex subunit 1A [Source:HGNC Symbol;Acc:HGNC:703]
FRA10AC1	FRA10A associated CGG repeat 1 [Source:HGNC Symbol;Acc:HGNC:1162]
LPGAT1	lysophosphatidylglycerol acyltransferase 1 [Source:HGNC Symbol;Acc:HGNC:28985]
RAP2B	RAP2B, member of RAS oncogene family [Source:HGNC Symbol;Acc:HGNC:9862]
MRPS25	mitochondrial ribosomal protein S25 [Source:HGNC Symbol;Acc:HGNC:14511]
S100A13	S100 calcium binding protein A13 [Source:HGNC Symbol;Acc:HGNC:10490]
GALNT2	polypeptide N-acetylgalactosaminyltransferase 2 [Source:HGNC Symbol;Acc:HGNC:4124]
IFI27L2	interferon alpha inducible protein 27 like 2 [Source:HGNC Symbol;Acc:HGNC:19753]
GYPC	glycophorin C (Gerbich blood group) [Source:HGNC Symbol;Acc:HGNC:4704]
CHPT1	choline phosphotransferase 1 [Source:HGNC Symbol;Acc:HGNC:17852]
ATP2B4	ATPase plasma membrane Ca2+ transporting 4 [Source:HGNC Symbol;Acc:HGNC:817]
ILF3	interleukin enhancer binding factor 3 [Source:HGNC Symbol;Acc:HGNC:6038]
MBP	myelin basic protein [Source:HGNC Symbol;Acc:HGNC:6925]
EPS15	epidermal growth factor receptor pathway substrate 15 [Source:HGNC Symbol;Acc:HGNC:3419]
CCDC50	coiled-coil domain containing 50 [Source:HGNC Symbol;Acc:HGNC:18111]
CCT4	chaperonin containing TCP1 subunit 4 [Source:HGNC Symbol;Acc:HGNC:1617]
HP1BP3	heterochromatin protein 1 binding protein 3 [Source:HGNC Symbol;Acc:HGNC:24973]
FKBP9	FKBP prolyl isomerase 9 [Source:HGNC Symbol;Acc:HGNC:3725]
STUB1	STIP1 homology and U-box containing protein 1 [Source:HGNC Symbol;Acc:HGNC:11427]
PDE4DIP	phosphodiesterase 4D interacting protein [Source:HGNC Symbol;Acc:HGNC:15580]
WBP2	WW domain binding protein 2 [Source:HGNC Symbol;Acc:HGNC:12738]
NRP2	neuropilin 2 [Source:HGNC Symbol;Acc:HGNC:8005]
WARS1 (WARS)	tryptophanyl-tRNA synthetase 1 [Source:HGNC Symbol;Acc:HGNC:12729]
SERPINB6	serpin family B member 6 [Source:HGNC Symbol;Acc:HGNC:8950]
NELFCD	negative elongation factor complex member C/D [Source:HGNC Symbol;Acc:HGNC:15934]
SPART (SPG20)	spartin [Source:HGNC Symbol;Acc:HGNC:18514]
EIF3B	eukaryotic translation initiation factor 3 subunit B [Source:HGNC Symbol;Acc:HGNC:3280]
DNAJA4	DnaJ heat shock protein family (Hsp40) member A4 [Source:HGNC Symbol;Acc:HGNC:14885]
IGF1R	insulin like growth factor 1 receptor [Source:HGNC Symbol;Acc:HGNC:5465]
NPHP3	nephrocystin 3 [Source:HGNC Symbol;Acc:HGNC:7907]
IGBP1	immunoglobulin binding protein 1 [Source:HGNC Symbol;Acc:HGNC:5461]
FAM53C	family with sequence similarity 53 member C [Source:HGNC Symbol;Acc:HGNC:1336]
PHB2	prohibitin 2 [Source:HGNC Symbol;Acc:HGNC:30306]
SAMD4B	sterile alpha motif domain containing 4B [Source:HGNC Symbol;Acc:HGNC:25492]
NCKAP1	NCK associated protein 1 [Source:HGNC Symbol;Acc:HGNC:7666]
EIF3A	eukaryotic translation initiation factor 3 subunit A [Source:HGNC Symbol;Acc:HGNC:3271]
CEP57	centrosomal protein 57 [Source:HGNC Symbol;Acc:HGNC:30794]
GNL3	G protein nucleolar 3 [Source:HGNC Symbol;Acc:HGNC:29931]
MARCKSL1	MARCKS like 1 [Source:HGNC Symbol;Acc:HGNC:7142]
TLE1	TLE family member 1, transcriptional corepressor [Source:HGNC Symbol;Acc:HGNC:11837]
RB1CC1	RB1 inducible coiled-coil 1 [Source:HGNC Symbol;Acc:HGNC:15574]
EVA1B	eva-1 homolog B [Source:HGNC Symbol;Acc:HGNC:25558]
FXR1	FMR1 autosomal homolog 1 [Source:HGNC Symbol;Acc:HGNC:4023]
MMP14	matrix metallopeptidase 14 [Source:HGNC Symbol;Acc:HGNC:7160]
PRRC2B	proline rich coiled-coil 2B [Source:HGNC Symbol;Acc:HGNC:28121]
EWSR1	EWS RNA binding protein 1 [Source:HGNC Symbol;Acc:HGNC:3508]
INSR	insulin receptor [Source:HGNC Symbol;Acc:HGNC:6091]
FLCN	folliculin [Source:HGNC Symbol;Acc:HGNC:27310]
GTF2H1	general transcription factor IIH subunit 1 [Source:HGNC Symbol;Acc:HGNC:4655]
HEXB	hexosaminidase subunit beta [Source:HGNC Symbol;Acc:HGNC:4879]
PLS3	plastin 3 [Source:HGNC Symbol;Acc:HGNC:9091]
PUF60	poly(U) binding splicing factor 60 [Source:HGNC Symbol;Acc:HGNC:17042]
SUN1	Sad1 and UNC84 domain containing 1 [Source:HGNC Symbol;Acc:HGNC:18587]
RPF2	ribosome production factor 2 homolog [Source:HGNC Symbol;Acc:HGNC:20870]
KDSR	3-ketodihydrosphingosine reductase [Source:HGNC Symbol;Acc:HGNC:4021]
TTC3	tetratricopeptide repeat domain 3 [Source:HGNC Symbol;Acc:HGNC:12393]
NUDT3	nudix hydrolase 3 [Source:HGNC Symbol;Acc:HGNC:8050]
VPS51	VPS51 subunit of GARP complex [Source:HGNC Symbol;Acc:HGNC:1172]
PLEKHO2	pleckstrin homology domain containing O2 [Source:HGNC Symbol;Acc:HGNC:30026]
RRP15	ribosomal RNA processing 15 homolog [Source:HGNC Symbol;Acc:HGNC:24255]
GIGYF1	GRB10 interacting GYF protein 1 [Source:HGNC Symbol;Acc:HGNC:9126]
ZNF358	zinc finger protein 358 [Source:HGNC Symbol;Acc:HGNC:16838]
EIF2S3	eukaryotic translation initiation factor 2 subunit gamma [Source:HGNC Symbol;Acc:HGNC:3267]
SESTD1	SEC14 and spectrin domain containing 1 [Source:HGNC Symbol;Acc:HGNC:18379]
KAT5	lysine acetyltransferase 5 [Source:HGNC Symbol;Acc:HGNC:5275]
EI24	EI24 autophagy associated transmembrane protein [Source:HGNC Symbol;Acc:HGNC:13276]
ODF2L	outer dense fiber of sperm tails 2 like [Source:HGNC Symbol;Acc:HGNC:29225]
CCNG1	cyclin G1 [Source:HGNC Symbol;Acc:HGNC:1592]
ELP2	elongator acetyltransferase complex subunit 2 [Source:HGNC Symbol;Acc:HGNC:18248]
MORF4L2	mortality factor 4 like 2 [Source:HGNC Symbol;Acc:HGNC:16849]
VMP1	vacuole membrane protein 1 [Source:HGNC Symbol;Acc:HGNC:29559]
CEBPZ	CCAAT enhancer binding protein zeta [Source:HGNC Symbol;Acc:HGNC:24218]
LRCH3	leucine rich repeats and calponin homology domain containing 3 [Source:HGNC Symbol;Acc:HGNC:28637]
ARFGAP2	ADP ribosylation factor GTPase activating protein 2 [Source:HGNC Symbol;Acc:HGNC:13504]
PPIL4	peptidylprolyl isomerase like 4 [Source:HGNC Symbol;Acc:HGNC:15702]
GMFB	glia maturation factor beta [Source:HGNC Symbol;Acc:HGNC:4373]
RBM23	RNA binding motif protein 23 [Source:HGNC Symbol;Acc:HGNC:20155]
MYCBP2	MYC binding protein 2 [Source:HGNC Symbol;Acc:HGNC:23386]
ETNK1	ethanolamine kinase 1 [Source:HGNC Symbol;Acc:HGNC:24649]
SRRM2	serine/arginine repetitive matrix 2 [Source:HGNC Symbol;Acc:HGNC:16639]
SRRM1	serine and arginine repetitive matrix 1 [Source:HGNC Symbol;Acc:HGNC:16638]
DYNC1LI2	dynein cytoplasmic 1 light intermediate chain 2 [Source:HGNC Symbol;Acc:HGNC:2966]
FBXW5	F-box and WD repeat domain containing 5 [Source:HGNC Symbol;Acc:HGNC:13613]
HEXA	hexosaminidase subunit alpha [Source:HGNC Symbol;Acc:HGNC:4878]
HDAC2	histone deacetylase 2 [Source:HGNC Symbol;Acc:HGNC:4853]
MDM4	MDM4 regulator of p53 [Source:HGNC Symbol;Acc:HGNC:6974]
RNPS1	RNA binding protein with serine rich domain 1 [Source:HGNC Symbol;Acc:HGNC:10080]
SEMA4A	semaphorin 4A [Source:HGNC Symbol;Acc:HGNC:10729]
ZNF644	zinc finger protein 644 [Source:HGNC Symbol;Acc:HGNC:29222]
SPAG9	sperm associated antigen 9 [Source:HGNC Symbol;Acc:HGNC:14524]
ZBTB10	zinc finger and BTB domain containing 10 [Source:HGNC Symbol;Acc:HGNC:30953]
SRSF6	serine and arginine rich splicing factor 6 [Source:HGNC Symbol;Acc:HGNC:10788]
RING1	ring finger protein 1 [Source:HGNC Symbol;Acc:HGNC:10018]
WDR13	WD repeat domain 13 [Source:HGNC Symbol;Acc:HGNC:14352]
LRRFIP2	LRR binding FLII interacting protein 2 [Source:HGNC Symbol;Acc:HGNC:6703]
TMEM18	transmembrane protein 18 [Source:HGNC Symbol;Acc:HGNC:25257]
KANK2	KN motif and ankyrin repeat domains 2 [Source:HGNC Symbol;Acc:HGNC:29300]
CREBZF	CREB/ATF bZIP transcription factor [Source:HGNC Symbol;Acc:HGNC:24905]
TRIP6	thyroid hormone receptor interactor 6 [Source:HGNC Symbol;Acc:HGNC:12311]
SYNE2	spectrin repeat containing nuclear envelope protein 2 [Source:HGNC Symbol;Acc:HGNC:17084]
CERT1 (COL4A3BP)	ceramide transporter 1 [Source:HGNC Symbol;Acc:HGNC:2205]
RBM5	RNA binding motif protein 5 [Source:HGNC Symbol;Acc:HGNC:9902]
CREBRF	CREB3 regulatory factor [Source:HGNC Symbol;Acc:HGNC:24050]
ATP6V1D	ATPase H+ transporting V1 subunit D [Source:HGNC Symbol;Acc:HGNC:13527]
HSPA9	heat shock protein family A (Hsp70) member 9 [Source:HGNC Symbol;Acc:HGNC:5244]
ARHGAP5	Rho GTPase activating protein 5 [Source:HGNC Symbol;Acc:HGNC:675]
PBRM1	polybromo 1 [Source:HGNC Symbol;Acc:HGNC:30064]
TACC1	transforming acidic coiled-coil containing protein 1 [Source:HGNC Symbol;Acc:HGNC:11522]
PHF1	PHD finger protein 1 [Source:HGNC Symbol;Acc:HGNC:8919]
FNIP2	folliculin interacting protein 2 [Source:HGNC Symbol;Acc:HGNC:29280]
EIF5B	eukaryotic translation initiation factor 5B [Source:HGNC Symbol;Acc:HGNC:30793]
POGZ	pogo transposable element derived with ZNF domain [Source:HGNC Symbol;Acc:HGNC:18801]
SLC7A8	solute carrier family 7 member 8 [Source:HGNC Symbol;Acc:HGNC:11066]
PLEKHM2	pleckstrin homology and RUN domain containing M2 [Source:HGNC Symbol;Acc:HGNC:29131]
AKAP9	A-kinase anchoring protein 9 [Source:HGNC Symbol;Acc:HGNC:379]
ATXN2L	ataxin 2 like [Source:HGNC Symbol;Acc:HGNC:31326]
NDUFA10	NADH:ubiquinone oxidoreductase subunit A10 [Source:HGNC Symbol;Acc:HGNC:7684]
RPL7L1	ribosomal protein L7 like 1 [Source:HGNC Symbol;Acc:HGNC:21370]
MEPCE	methylphosphate capping enzyme [Source:HGNC Symbol;Acc:HGNC:20247]
SEPTIN4 (SEPT4)	septin 4 [Source:HGNC Symbol;Acc:HGNC:9165]
SEPTIN9 (SEPT9)	septin 9 [Source:HGNC Symbol;Acc:HGNC:7323]

## Sheet: T-NK Cell
CCL5	C-C motif chemokine ligand 5 [Source:HGNC Symbol;Acc:HGNC:10632]
CXCR4	C-X-C motif chemokine receptor 4 [Source:HGNC Symbol;Acc:HGNC:2561]
CST7	cystatin F [Source:HGNC Symbol;Acc:HGNC:2479]
PTPRC	protein tyrosine phosphatase receptor type C [Source:HGNC Symbol;Acc:HGNC:9666]
NKG7	natural killer cell granule protein 7 [Source:HGNC Symbol;Acc:HGNC:7830]
IL7R	interleukin 7 receptor [Source:HGNC Symbol;Acc:HGNC:6024]
IL32	interleukin 32 [Source:HGNC Symbol;Acc:HGNC:16830]
RUNX3	RUNX family transcription factor 3 [Source:HGNC Symbol;Acc:HGNC:10473]
CCL4	C-C motif chemokine ligand 4 [Source:HGNC Symbol;Acc:HGNC:10630]
GZMA	granzyme A [Source:HGNC Symbol;Acc:HGNC:4708]
PRF1	perforin 1 [Source:HGNC Symbol;Acc:HGNC:9360]
GZMK	granzyme K [Source:HGNC Symbol;Acc:HGNC:4711]
CD2	CD2 molecule [Source:HGNC Symbol;Acc:HGNC:1639]
CD7	CD7 molecule [Source:HGNC Symbol;Acc:HGNC:1695]
SPOCK2	SPARC (osteonectin), cwcv and kazal like domains proteoglycan 2 [Source:HGNC Symbol;Acc:HGNC:13564]
CD3D	CD3d molecule [Source:HGNC Symbol;Acc:HGNC:1673]
CNOT6L	CCR4-NOT transcription complex subunit 6 like [Source:HGNC Symbol;Acc:HGNC:18042]
DUSP2	dual specificity phosphatase 2 [Source:HGNC Symbol;Acc:HGNC:3068]
CYTIP	cytohesin 1 interacting protein [Source:HGNC Symbol;Acc:HGNC:9506]
CD3E	CD3e molecule [Source:HGNC Symbol;Acc:HGNC:1674]
TAGAP	T cell activation RhoGTPase activating protein [Source:HGNC Symbol;Acc:HGNC:15669]
TGFB1	transforming growth factor beta 1 [Source:HGNC Symbol;Acc:HGNC:11766]
SYTL3	synaptotagmin like 3 [Source:HGNC Symbol;Acc:HGNC:15587]
CDC42SE2	CDC42 small effector 2 [Source:HGNC Symbol;Acc:HGNC:18547]
CD53	CD53 molecule [Source:HGNC Symbol;Acc:HGNC:1686]
HCST	hematopoietic cell signal transducer [Source:HGNC Symbol;Acc:HGNC:16977]
CD48	CD48 molecule [Source:HGNC Symbol;Acc:HGNC:1683]
GZMH	granzyme H [Source:HGNC Symbol;Acc:HGNC:4710]
CD8A	CD8a molecule [Source:HGNC Symbol;Acc:HGNC:1706]
KLRB1	killer cell lectin like receptor B1 [Source:HGNC Symbol;Acc:HGNC:6373]
GZMM	granzyme M [Source:HGNC Symbol;Acc:HGNC:4712]
SLC38A1	solute carrier family 38 member 1 [Source:HGNC Symbol;Acc:HGNC:13447]
PTPRCAP	protein tyrosine phosphatase receptor type C associated protein [Source:HGNC Symbol;Acc:HGNC:9667]
GZMB	granzyme B [Source:HGNC Symbol;Acc:HGNC:4709]
PTPN22	protein tyrosine phosphatase non-receptor type 22 [Source:HGNC Symbol;Acc:HGNC:9652]
GIMAP7	GTPase, IMAP family member 7 [Source:HGNC Symbol;Acc:HGNC:22404]
CD247	CD247 molecule [Source:HGNC Symbol;Acc:HGNC:1677]
CD52	CD52 molecule [Source:HGNC Symbol;Acc:HGNC:1804]
CD69	CD69 molecule [Source:HGNC Symbol;Acc:HGNC:1694]
SAMSN1	SAM domain, SH3 domain and nuclear localization signals 1 [Source:HGNC Symbol;Acc:HGNC:10528]
TIGIT	T cell immunoreceptor with Ig and ITIM domains [Source:HGNC Symbol;Acc:HGNC:26838]
IL2RG	interleukin 2 receptor subunit gamma [Source:HGNC Symbol;Acc:HGNC:6010]
EVI2B	ecotropic viral integration site 2B [Source:HGNC Symbol;Acc:HGNC:3500]
STAT4	signal transducer and activator of transcription 4 [Source:HGNC Symbol;Acc:HGNC:11365]
CD37	CD37 molecule [Source:HGNC Symbol;Acc:HGNC:1666]
S1PR4	sphingosine-1-phosphate receptor 4 [Source:HGNC Symbol;Acc:HGNC:3170]
ITK	IL2 inducible T cell kinase [Source:HGNC Symbol;Acc:HGNC:6171]
RNF125	ring finger protein 125 [Source:HGNC Symbol;Acc:HGNC:21150]
CD3G	CD3g molecule [Source:HGNC Symbol;Acc:HGNC:1675]
LCK	LCK proto-oncogene, Src family tyrosine kinase [Source:HGNC Symbol;Acc:HGNC:6524]
SH2D1A	SH2 domain containing 1A [Source:HGNC Symbol;Acc:HGNC:10820]
RHOH	ras homolog family member H [Source:HGNC Symbol;Acc:HGNC:686]
PYHIN1	pyrin and HIN domain family member 1 [Source:HGNC Symbol;Acc:HGNC:28894]
BCL11B	BAF chromatin remodeling complex subunit BCL11B [Source:HGNC Symbol;Acc:HGNC:13222]
CTSW	cathepsin W [Source:HGNC Symbol;Acc:HGNC:2546]
SRGN	serglycin [Source:HGNC Symbol;Acc:HGNC:9361]
KLRD1	killer cell lectin like receptor D1 [Source:HGNC Symbol;Acc:HGNC:6378]
CORO1A	coronin 1A [Source:HGNC Symbol;Acc:HGNC:2252]
ALOX5AP	arachidonate 5-lipoxygenase activating protein [Source:HGNC Symbol;Acc:HGNC:436]
LEPROTL1	leptin receptor overlapping transcript like 1 [Source:HGNC Symbol;Acc:HGNC:6555]
C16orf54	chromosome 16 open reading frame 54 [Source:HGNC Symbol;Acc:HGNC:26649]
AKNA	AT-hook transcription factor [Source:HGNC Symbol;Acc:HGNC:24108]
FMNL1	formin like 1 [Source:HGNC Symbol;Acc:HGNC:1212]
IL10RA	interleukin 10 receptor subunit alpha [Source:HGNC Symbol;Acc:HGNC:5964]
ARHGAP9	Rho GTPase activating protein 9 [Source:HGNC Symbol;Acc:HGNC:14130]
TRAT1	T cell receptor associated transmembrane adaptor 1 [Source:HGNC Symbol;Acc:HGNC:30698]
IL2RB	interleukin 2 receptor subunit beta [Source:HGNC Symbol;Acc:HGNC:6009]
ITGB2	integrin subunit beta 2 [Source:HGNC Symbol;Acc:HGNC:6155]
SH2D2A	SH2 domain containing 2A [Source:HGNC Symbol;Acc:HGNC:10821]
ADGRE5 (CD97)	adhesion G protein-coupled receptor E5 [Source:HGNC Symbol;Acc:HGNC:1711]
SLA2	Src like adaptor 2 [Source:HGNC Symbol;Acc:HGNC:17329]
MATK	megakaryocyte-associated tyrosine kinase [Source:HGNC Symbol;Acc:HGNC:6906]
STK4	serine/threonine kinase 4 [Source:HGNC Symbol;Acc:HGNC:11408]
ARL4C	ADP ribosylation factor like GTPase 4C [Source:HGNC Symbol;Acc:HGNC:698]
SAMD3	sterile alpha motif domain containing 3 [Source:HGNC Symbol;Acc:HGNC:21574]
CD96	CD96 molecule [Source:HGNC Symbol;Acc:HGNC:16892]
FYB1 (FYB)	FYN binding protein 1 [Source:HGNC Symbol;Acc:HGNC:4036]
CD8B	CD8b molecule [Source:HGNC Symbol;Acc:HGNC:1707]
CRIP1	cysteine rich protein 1 [Source:HGNC Symbol;Acc:HGNC:2360]
FYN	FYN proto-oncogene, Src family tyrosine kinase [Source:HGNC Symbol;Acc:HGNC:4037]
PPP2R5C	protein phosphatase 2 regulatory subunit B'gamma [Source:HGNC Symbol;Acc:HGNC:9311]
GNG2	G protein subunit gamma 2 [Source:HGNC Symbol;Acc:HGNC:4404]
LCP1	lymphocyte cytosolic protein 1 [Source:HGNC Symbol;Acc:HGNC:6528]
PTPN7	protein tyrosine phosphatase non-receptor type 7 [Source:HGNC Symbol;Acc:HGNC:9659]
ARHGDIB	Rho GDP dissociation inhibitor beta [Source:HGNC Symbol;Acc:HGNC:679]
DOK2	docking protein 2 [Source:HGNC Symbol;Acc:HGNC:2991]
GPR171	G protein-coupled receptor 171 [Source:HGNC Symbol;Acc:HGNC:30057]
EMB	embigin [Source:HGNC Symbol;Acc:HGNC:30465]
PRKCH	protein kinase C eta [Source:HGNC Symbol;Acc:HGNC:9403]
CD6	CD6 molecule [Source:HGNC Symbol;Acc:HGNC:1691]
SLA	Src like adaptor [Source:HGNC Symbol;Acc:HGNC:10902]
PPP1R16B	protein phosphatase 1 regulatory subunit 16B [Source:HGNC Symbol;Acc:HGNC:15850]
TNFAIP3	TNF alpha induced protein 3 [Source:HGNC Symbol;Acc:HGNC:11896]
ISG20	interferon stimulated exonuclease gene 20 [Source:HGNC Symbol;Acc:HGNC:6130]
SARAF (TMEM66)	store-operated calcium entry associated regulatory factor [Source:HGNC Symbol;Acc:HGNC:28789]
LAPTM5	lysosomal protein transmembrane 5 [Source:HGNC Symbol;Acc:HGNC:29612]
GIMAP5	GTPase, IMAP family member 5 [Source:HGNC Symbol;Acc:HGNC:18005]
RASGRP1	RAS guanyl releasing protein 1 [Source:HGNC Symbol;Acc:HGNC:9878]
ZAP70	zeta chain of T cell receptor associated protein kinase 70 [Source:HGNC Symbol;Acc:HGNC:12858]
IKZF1	IKAROS family zinc finger 1 [Source:HGNC Symbol;Acc:HGNC:13176]
IFNG	interferon gamma [Source:HGNC Symbol;Acc:HGNC:5438]
EVI2A	ecotropic viral integration site 2A [Source:HGNC Symbol;Acc:HGNC:3499]
CXCR6	C-X-C motif chemokine receptor 6 [Source:HGNC Symbol;Acc:HGNC:16647]
ICAM3	intercellular adhesion molecule 3 [Source:HGNC Symbol;Acc:HGNC:5346]
WIPF1	WAS/WASL interacting protein family member 1 [Source:HGNC Symbol;Acc:HGNC:12736]
APBB1IP	amyloid beta precursor protein binding family B member 1 interacting protein [Source:HGNC Symbol;Acc:HGNC:17379]
SKAP1	src kinase associated phosphoprotein 1 [Source:HGNC Symbol;Acc:HGNC:15605]
CREM	cAMP responsive element modulator [Source:HGNC Symbol;Acc:HGNC:2352]
GNLY	granulysin [Source:HGNC Symbol;Acc:HGNC:4414]
ITGA4	integrin subunit alpha 4 [Source:HGNC Symbol;Acc:HGNC:6140]
ITGAL	integrin subunit alpha L [Source:HGNC Symbol;Acc:HGNC:6148]
ACAP1	ArfGAP with coiled-coil, ankyrin repeat and PH domains 1 [Source:HGNC Symbol;Acc:HGNC:16467]
CD5	CD5 molecule [Source:HGNC Symbol;Acc:HGNC:1685]
B2M	beta-2-microglobulin [Source:HGNC Symbol;Acc:HGNC:914]
BICDL1 (CCDC64)	BICD family like cargo adaptor 1 [Source:HGNC Symbol;Acc:HGNC:28095]
RBM38	RNA binding motif protein 38 [Source:HGNC Symbol;Acc:HGNC:15818]
CYBA	cytochrome b-245 alpha chain [Source:HGNC Symbol;Acc:HGNC:2577]
CLEC2B	C-type lectin domain family 2 member B [Source:HGNC Symbol;Acc:HGNC:2053]
BIN2	bridging integrator 2 [Source:HGNC Symbol;Acc:HGNC:1053]
TMSB4X	thymosin beta 4 X-linked [Source:HGNC Symbol;Acc:HGNC:11881]
RAC2	Rac family small GTPase 2 [Source:HGNC Symbol;Acc:HGNC:9802]
PDE3B	phosphodiesterase 3B [Source:HGNC Symbol;Acc:HGNC:8779]
CRTAM	cytotoxic and regulatory T cell molecule [Source:HGNC Symbol;Acc:HGNC:24313]
GBP5	guanylate binding protein 5 [Source:HGNC Symbol;Acc:HGNC:19895]
LIMD2	LIM domain containing 2 [Source:HGNC Symbol;Acc:HGNC:28142]
C12orf75	chromosome 12 open reading frame 75 [Source:HGNC Symbol;Acc:HGNC:35164]
S100A4	S100 calcium binding protein A4 [Source:HGNC Symbol;Acc:HGNC:10494]
FXYD5	FXYD domain containing ion transport regulator 5 [Source:HGNC Symbol;Acc:HGNC:4029]
AOAH	acyloxyacyl hydrolase [Source:HGNC Symbol;Acc:HGNC:548]
KLRG1	killer cell lectin like receptor G1 [Source:HGNC Symbol;Acc:HGNC:6380]
P2RY10	P2Y receptor family member 10 [Source:HGNC Symbol;Acc:HGNC:19906]
TSC22D3	TSC22 domain family member 3 [Source:HGNC Symbol;Acc:HGNC:3051]
TNFRSF1B	TNF receptor superfamily member 1B [Source:HGNC Symbol;Acc:HGNC:11917]
ARHGAP45 (HMHA1)	Rho GTPase activating protein 45 [Source:HGNC Symbol;Acc:HGNC:17102]
ORAI1	ORAI calcium release-activated calcium modulator 1 [Source:HGNC Symbol;Acc:HGNC:25896]
PARP8	poly(ADP-ribose) polymerase family member 8 [Source:HGNC Symbol;Acc:HGNC:26124]
ZFP36L2	ZFP36 ring finger protein like 2 [Source:HGNC Symbol;Acc:HGNC:1108]
CLEC2D	C-type lectin domain family 2 member D [Source:HGNC Symbol;Acc:HGNC:14351]
MYO1F	myosin IF [Source:HGNC Symbol;Acc:HGNC:7600]
RPS19	ribosomal protein S19 [Source:HGNC Symbol;Acc:HGNC:10402]
RPS29	ribosomal protein S29 [Source:HGNC Symbol;Acc:HGNC:10419]
PLAAT4 (RARRES3)	phospholipase A and acyltransferase 4 [Source:HGNC Symbol;Acc:HGNC:9869]
RPS15A	ribosomal protein S15a [Source:HGNC Symbol;Acc:HGNC:10389]
ARHGAP30	Rho GTPase activating protein 30 [Source:HGNC Symbol;Acc:HGNC:27414]
FCMR (FAIM3)	Fc fragment of IgM receptor [Source:HGNC Symbol;Acc:HGNC:14315]
STK17B	serine/threonine kinase 17b [Source:HGNC Symbol;Acc:HGNC:11396]
ARPC2	actin related protein 2/3 complex subunit 2 [Source:HGNC Symbol;Acc:HGNC:705]
CASP8	caspase 8 [Source:HGNC Symbol;Acc:HGNC:1509]
RPL28	ribosomal protein L28 [Source:HGNC Symbol;Acc:HGNC:10330]
RPS27	ribosomal protein S27 [Source:HGNC Symbol;Acc:HGNC:10416]
PLAC8	placenta associated 8 [Source:HGNC Symbol;Acc:HGNC:19254]
PIK3R1	phosphoinositide-3-kinase regulatory subunit 1 [Source:HGNC Symbol;Acc:HGNC:8979]
CCDC88C	coiled-coil domain containing 88C [Source:HGNC Symbol;Acc:HGNC:19967]
LYAR	Ly1 antibody reactive [Source:HGNC Symbol;Acc:HGNC:26021]
SH3BGRL3	SH3 domain binding glutamate rich protein like 3 [Source:HGNC Symbol;Acc:HGNC:15568]
SMAP2	small ArfGAP2 [Source:HGNC Symbol;Acc:HGNC:25082]
RPS21	ribosomal protein S21 [Source:HGNC Symbol;Acc:HGNC:10409]
GMFG	glia maturation factor gamma [Source:HGNC Symbol;Acc:HGNC:4374]
EZR	ezrin [Source:HGNC Symbol;Acc:HGNC:12691]
GIMAP4	GTPase, IMAP family member 4 [Source:HGNC Symbol;Acc:HGNC:21872]
MYO1G	myosin IG [Source:HGNC Symbol;Acc:HGNC:13880]
RPL23A	ribosomal protein L23a [Source:HGNC Symbol;Acc:HGNC:10317]
RPLP2	ribosomal protein lateral stalk subunit P2 [Source:HGNC Symbol;Acc:HGNC:10377]
GPR183	G protein-coupled receptor 183 [Source:HGNC Symbol;Acc:HGNC:3128]
GPR65	G protein-coupled receptor 65 [Source:HGNC Symbol;Acc:HGNC:4517]
CALM1	calmodulin 1 [Source:HGNC Symbol;Acc:HGNC:1442]
ETS1	ETS proto-oncogene 1, transcription factor [Source:HGNC Symbol;Acc:HGNC:3488]
OAZ1	ornithine decarboxylase antizyme 1 [Source:HGNC Symbol;Acc:HGNC:8095]
JPT1 (HN1)	Jupiter microtubule associated homolog 1 [Source:HGNC Symbol;Acc:HGNC:14569]
MRPL1	mitochondrial ribosomal protein L1 [Source:HGNC Symbol;Acc:HGNC:14275]
RPS3	ribosomal protein S3 [Source:HGNC Symbol;Acc:HGNC:10420]
ANXA1	annexin A1 [Source:HGNC Symbol;Acc:HGNC:533]
METRNL	meteorin like, glial cell differentiation regulator [Source:HGNC Symbol;Acc:HGNC:27584]
IQGAP2	IQ motif containing GTPase activating protein 2 [Source:HGNC Symbol;Acc:HGNC:6111]
ITM2A	integral membrane protein 2A [Source:HGNC Symbol;Acc:HGNC:6173]
BTG1	BTG anti-proliferation factor 1 [Source:HGNC Symbol;Acc:HGNC:1130]
CORO7	coronin 7 [Source:HGNC Symbol;Acc:HGNC:26161]
PPP1CB	protein phosphatase 1 catalytic subunit beta [Source:HGNC Symbol;Acc:HGNC:9282]
PDE4B	phosphodiesterase 4B [Source:HGNC Symbol;Acc:HGNC:8781]
RPS25	ribosomal protein S25 [Source:HGNC Symbol;Acc:HGNC:10413]
RPL26	ribosomal protein L26 [Source:HGNC Symbol;Acc:HGNC:10327]
RPL27	ribosomal protein L27 [Source:HGNC Symbol;Acc:HGNC:10328]
PDCL3	phosducin like 3 [Source:HGNC Symbol;Acc:HGNC:28860]
SEMA4D	semaphorin 4D [Source:HGNC Symbol;Acc:HGNC:10732]
RPS2	ribosomal protein S2 [Source:HGNC Symbol;Acc:HGNC:10404]
DOCK8	dedicator of cytokinesis 8 [Source:HGNC Symbol;Acc:HGNC:19191]
RPSA	ribosomal protein SA [Source:HGNC Symbol;Acc:HGNC:6502]
CD44	CD44 molecule (Indian blood group) [Source:HGNC Symbol;Acc:HGNC:1681]
FAU	FAU ubiquitin like and ribosomal protein S30 fusion [Source:HGNC Symbol;Acc:HGNC:3597]
CDC42SE1	CDC42 small effector 1 [Source:HGNC Symbol;Acc:HGNC:17719]
RPL30	ribosomal protein L30 [Source:HGNC Symbol;Acc:HGNC:10333]
RPS7	ribosomal protein S7 [Source:HGNC Symbol;Acc:HGNC:10440]
PBXIP1	PBX homeobox interacting protein 1 [Source:HGNC Symbol;Acc:HGNC:21199]
UCP2	uncoupling protein 2 [Source:HGNC Symbol;Acc:HGNC:12518]
RPL39	ribosomal protein L39 [Source:HGNC Symbol;Acc:HGNC:10350]
CBLB	Cbl proto-oncogene B [Source:HGNC Symbol;Acc:HGNC:1542]
EML4	EMAP like 4 [Source:HGNC Symbol;Acc:HGNC:1316]
PDE7A	phosphodiesterase 7A [Source:HGNC Symbol;Acc:HGNC:8791]
SUB1	SUB1 regulator of transcription [Source:HGNC Symbol;Acc:HGNC:19985]
RPS27A	ribosomal protein S27a [Source:HGNC Symbol;Acc:HGNC:10417]
PTGER4	prostaglandin E receptor 4 [Source:HGNC Symbol;Acc:HGNC:9596]
MBNL1	muscleblind like splicing regulator 1 [Source:HGNC Symbol;Acc:HGNC:6923]
ELF1	E74 like ETS transcription factor 1 [Source:HGNC Symbol;Acc:HGNC:3316]
RPL13A	ribosomal protein L13a [Source:HGNC Symbol;Acc:HGNC:10304]
RPS10	ribosomal protein S10 [Source:HGNC Symbol;Acc:HGNC:10383]
HCLS1	hematopoietic cell-specific Lyn substrate 1 [Source:HGNC Symbol;Acc:HGNC:4844]
RPL18A	ribosomal protein L18a [Source:HGNC Symbol;Acc:HGNC:10311]
RORA	RAR related orphan receptor A [Source:HGNC Symbol;Acc:HGNC:10258]
RPL38	ribosomal protein L38 [Source:HGNC Symbol;Acc:HGNC:10349]
LFNG	LFNG O-fucosylpeptide 3-beta-N-acetylglucosaminyltransferase [Source:HGNC Symbol;Acc:HGNC:6560]
FNBP1	formin binding protein 1 [Source:HGNC Symbol;Acc:HGNC:17069]
GIMAP1	GTPase, IMAP family member 1 [Source:HGNC Symbol;Acc:HGNC:23237]
KLF6	Kruppel like factor 6 [Source:HGNC Symbol;Acc:HGNC:2235]
PMAIP1	phorbol-12-myristate-13-acetate-induced protein 1 [Source:HGNC Symbol;Acc:HGNC:9108]
RPL36AL	ribosomal protein L36a like [Source:HGNC Symbol;Acc:HGNC:10346]
RPS16	ribosomal protein S16 [Source:HGNC Symbol;Acc:HGNC:10396]
ZC3HAV1	zinc finger CCCH-type containing, antiviral 1 [Source:HGNC Symbol;Acc:HGNC:23721]
TC2N	tandem C2 domains, nuclear [Source:HGNC Symbol;Acc:HGNC:19859]
UBA52	ubiquitin A-52 residue ribosomal protein fusion product 1 [Source:HGNC Symbol;Acc:HGNC:12458]
LPXN	leupaxin [Source:HGNC Symbol;Acc:HGNC:14061]
ZBTB1	zinc finger and BTB domain containing 1 [Source:HGNC Symbol;Acc:HGNC:20259]
YPEL5	yippee like 5 [Source:HGNC Symbol;Acc:HGNC:18329]
VAMP8	vesicle associated membrane protein 8 [Source:HGNC Symbol;Acc:HGNC:12647]
KMT2E	lysine methyltransferase 2E (inactive) [Source:HGNC Symbol;Acc:HGNC:18541]
STK17A	serine/threonine kinase 17a [Source:HGNC Symbol;Acc:HGNC:11395]
ABRACL	ABRA C-terminal like [Source:HGNC Symbol;Acc:HGNC:21230]
AKAP13	A-kinase anchoring protein 13 [Source:HGNC Symbol;Acc:HGNC:371]
ATP2B1	ATPase plasma membrane Ca2+ transporting 1 [Source:HGNC Symbol;Acc:HGNC:814]
CDC42	cell division cycle 42 [Source:HGNC Symbol;Acc:HGNC:1736]
LRRFIP1	LRR binding FLII interacting protein 1 [Source:HGNC Symbol;Acc:HGNC:6702]
STK10	serine/threonine kinase 10 [Source:HGNC Symbol;Acc:HGNC:11388]
CRYBG1 (AIM1)	crystallin beta-gamma domain containing 1 [Source:HGNC Symbol;Acc:HGNC:356]
ARHGEF1	Rho guanine nucleotide exchange factor 1 [Source:HGNC Symbol;Acc:HGNC:681]
APMAP	adipocyte plasma membrane associated protein [Source:HGNC Symbol;Acc:HGNC:13238]
RAP1B	RAP1B, member of RAS oncogene family [Source:HGNC Symbol;Acc:HGNC:9857]
HOPX	HOP homeobox [Source:HGNC Symbol;Acc:HGNC:24961]
RPL27A	ribosomal protein L27a [Source:HGNC Symbol;Acc:HGNC:10329]
SYNE2	spectrin repeat containing nuclear envelope protein 2 [Source:HGNC Symbol;Acc:HGNC:17084]
SMCHD1	structural maintenance of chromosomes flexible hinge domain containing 1 [Source:HGNC Symbol;Acc:HGNC:29090]
LITAF	lipopolysaccharide induced TNF factor [Source:HGNC Symbol;Acc:HGNC:16841]
RPL36A	ribosomal protein L36a [Source:HGNC Symbol;Acc:HGNC:10359]
EEF1B2	eukaryotic translation elongation factor 1 beta 2 [Source:HGNC Symbol;Acc:HGNC:3208]
RPL14	ribosomal protein L14 [Source:HGNC Symbol;Acc:HGNC:10305]
RHOF	ras homolog family member F, filopodia associated [Source:HGNC Symbol;Acc:HGNC:15703]
RCAN3	RCAN family member 3 [Source:HGNC Symbol;Acc:HGNC:3042]
YWHAB	tyrosine 3-monooxygenase/tryptophan 5-monooxygenase activation protein beta [Source:HGNC Symbol;Acc:HGNC:12849]
GTF3A	general transcription factor IIIA [Source:HGNC Symbol;Acc:HGNC:4662]
GATA3	GATA binding protein 3 [Source:HGNC Symbol;Acc:HGNC:4172]
ATP5F1E (ATP5E)	ATP synthase F1 subunit epsilon [Source:HGNC Symbol;Acc:HGNC:838]
TUBA4A	tubulin alpha 4a [Source:HGNC Symbol;Acc:HGNC:12407]
ARF6	ADP ribosylation factor 6 [Source:HGNC Symbol;Acc:HGNC:659]
PTPN4	protein tyrosine phosphatase non-receptor type 4 [Source:HGNC Symbol;Acc:HGNC:9656]
RPL17	ribosomal protein L17 [Source:HGNC Symbol;Acc:HGNC:10307]
SYAP1	synapse associated protein 1 [Source:HGNC Symbol;Acc:HGNC:16273]
ISCA1	iron-sulfur cluster assembly 1 [Source:HGNC Symbol;Acc:HGNC:28660]
CYFIP2	cytoplasmic FMR1 interacting protein 2 [Source:HGNC Symbol;Acc:HGNC:13760]
RPL6	ribosomal protein L6 [Source:HGNC Symbol;Acc:HGNC:10362]
ARAP2	ArfGAP with RhoGAP domain, ankyrin repeat and PH domain 2 [Source:HGNC Symbol;Acc:HGNC:16924]
FAM107B	family with sequence similarity 107 member B [Source:HGNC Symbol;Acc:HGNC:23726]
HECA	hdc homolog, cell cycle regulator [Source:HGNC Symbol;Acc:HGNC:21041]
CYTH1	cytohesin 1 [Source:HGNC Symbol;Acc:HGNC:9501]
DIAPH1	diaphanous related formin 1 [Source:HGNC Symbol;Acc:HGNC:2876]
ATP1B3	ATPase Na+/K+ transporting subunit beta 3 [Source:HGNC Symbol;Acc:HGNC:806]
VPS37B	VPS37B subunit of ESCRT-I [Source:HGNC Symbol;Acc:HGNC:25754]
RPL31	ribosomal protein L31 [Source:HGNC Symbol;Acc:HGNC:10334]
MGAT4A	alpha-1,3-mannosyl-glycoprotein 4-beta-N-acetylglucosaminyltransferase A [Source:HGNC Symbol;Acc:HGNC:7047]
YWHAZ	tyrosine 3-monooxygenase/tryptophan 5-monooxygenase activation protein zeta [Source:HGNC Symbol;Acc:HGNC:12855]
PAIP2	poly(A) binding protein interacting protein 2 [Source:HGNC Symbol;Acc:HGNC:17970]
RPS20	ribosomal protein S20 [Source:HGNC Symbol;Acc:HGNC:10405]
ANKRD12	ankyrin repeat domain 12 [Source:HGNC Symbol;Acc:HGNC:29135]
CEMIP2 (TMEM2)	cell migration inducing hyaluronidase 2 [Source:HGNC Symbol;Acc:HGNC:11869]
RGCC	regulator of cell cycle [Source:HGNC Symbol;Acc:HGNC:20369]
CFL1	cofilin 1 [Source:HGNC Symbol;Acc:HGNC:1874]
NAA50	N-alpha-acetyltransferase 50, NatE catalytic subunit [Source:HGNC Symbol;Acc:HGNC:29533]
MBP	myelin basic protein [Source:HGNC Symbol;Acc:HGNC:6925]
GLIPR1	GLI pathogenesis related 1 [Source:HGNC Symbol;Acc:HGNC:17001]
NCL	nucleolin [Source:HGNC Symbol;Acc:HGNC:7667]
TAGLN2	transgelin 2 [Source:HGNC Symbol;Acc:HGNC:11554]
SSR2	signal sequence receptor subunit 2 [Source:HGNC Symbol;Acc:HGNC:11324]
RPS26	ribosomal protein S26 [Source:HGNC Symbol;Acc:HGNC:10414]
BUB3	BUB3 mitotic checkpoint protein [Source:HGNC Symbol;Acc:HGNC:1151]
IDS	iduronate 2-sulfatase [Source:HGNC Symbol;Acc:HGNC:5389]
C1orf56	chromosome 1 open reading frame 56 [Source:HGNC Symbol;Acc:HGNC:26045]
SRSF2	serine and arginine rich splicing factor 2 [Source:HGNC Symbol;Acc:HGNC:10783]
NSMCE3 (NDNL2)	NSE3 homolog, SMC5-SMC6 complex component [Source:HGNC Symbol;Acc:HGNC:7677]
RNF166	ring finger protein 166 [Source:HGNC Symbol;Acc:HGNC:28856]
GPSM3	G protein signaling modulator 3 [Source:HGNC Symbol;Acc:HGNC:13945]
SIPA1	signal-induced proliferation-associated 1 [Source:HGNC Symbol;Acc:HGNC:10885]
LAG3	lymphocyte activating 3 [Source:HGNC Symbol;Acc:HGNC:6476]
NIBAN1 (FAM129A)	niban apoptosis regulator 1 [Source:HGNC Symbol;Acc:HGNC:16784]
ARID4B	AT-rich interaction domain 4B [Source:HGNC Symbol;Acc:HGNC:15550]
FAM177A1	family with sequence similarity 177 member A1 [Source:HGNC Symbol;Acc:HGNC:19829]
CDK17	cyclin dependent kinase 17 [Source:HGNC Symbol;Acc:HGNC:8750]
SERP1	stress associated endoplasmic reticulum protein 1 [Source:HGNC Symbol;Acc:HGNC:10759]
CYRIB (FAM49B)	CYFIP related Rac1 interactor B [Source:HGNC Symbol;Acc:HGNC:25216]
PFN1	profilin 1 [Source:HGNC Symbol;Acc:HGNC:8881]
TMC6	transmembrane channel like 6 [Source:HGNC Symbol;Acc:HGNC:18021]
PABPC1	poly(A) binding protein cytoplasmic 1 [Source:HGNC Symbol;Acc:HGNC:8554]
SF1	splicing factor 1 [Source:HGNC Symbol;Acc:HGNC:12950]
TBCC	tubulin folding cofactor C [Source:HGNC Symbol;Acc:HGNC:11580]
DDX24	DEAD-box helicase 24 [Source:HGNC Symbol;Acc:HGNC:13266]
ABHD17A	abhydrolase domain containing 17A, depalmitoylase [Source:HGNC Symbol;Acc:HGNC:28756]
CMIP	c-Maf inducing protein [Source:HGNC Symbol;Acc:HGNC:24319]
PGK1	phosphoglycerate kinase 1 [Source:HGNC Symbol;Acc:HGNC:8896]
STX11	syntaxin 11 [Source:HGNC Symbol;Acc:HGNC:11429]
CAPZA1	capping actin protein of muscle Z-line subunit alpha 1 [Source:HGNC Symbol;Acc:HGNC:1488]
TCF7	transcription factor 7 [Source:HGNC Symbol;Acc:HGNC:11639]
PDCD4	programmed cell death 4 [Source:HGNC Symbol;Acc:HGNC:8763]
OST4	oligosaccharyltransferase complex subunit 4, non-catalytic [Source:HGNC Symbol;Acc:HGNC:32483]
HMGB2	high mobility group box 2 [Source:HGNC Symbol;Acc:HGNC:5000]
B4GALT1	beta-1,4-galactosyltransferase 1 [Source:HGNC Symbol;Acc:HGNC:924]
ACSS1	acyl-CoA synthetase short chain family member 1 [Source:HGNC Symbol;Acc:HGNC:16091]
PDE4D	phosphodiesterase 4D [Source:HGNC Symbol;Acc:HGNC:8783]
MSN	moesin [Source:HGNC Symbol;Acc:HGNC:7373]
PDE4A	phosphodiesterase 4A [Source:HGNC Symbol;Acc:HGNC:8780]
GUK1	guanylate kinase 1 [Source:HGNC Symbol;Acc:HGNC:4693]
G3BP2	G3BP stress granule assembly factor 2 [Source:HGNC Symbol;Acc:HGNC:30291]
RNF168	ring finger protein 168 [Source:HGNC Symbol;Acc:HGNC:26661]
HINT1	histidine triad nucleotide binding protein 1 [Source:HGNC Symbol;Acc:HGNC:4912]
CHD2	chromodomain helicase DNA binding protein 2 [Source:HGNC Symbol;Acc:HGNC:1917]
PRKX	protein kinase X-linked [Source:HGNC Symbol;Acc:HGNC:9441]
ARRB2	arrestin beta 2 [Source:HGNC Symbol;Acc:HGNC:712]
UPP1	uridine phosphorylase 1 [Source:HGNC Symbol;Acc:HGNC:12576]
GSPT1	G1 to S phase transition 1 [Source:HGNC Symbol;Acc:HGNC:4621]
RNPEPL1	arginyl aminopeptidase like 1 [Source:HGNC Symbol;Acc:HGNC:10079]
CIB1	calcium and integrin binding 1 [Source:HGNC Symbol;Acc:HGNC:16920]
SIK3	SIK family kinase 3 [Source:HGNC Symbol;Acc:HGNC:29165]
TENT5C (FAM46C)	terminal nucleotidyltransferase 5C [Source:HGNC Symbol;Acc:HGNC:24712]
PRPF38B	pre-mRNA processing factor 38B [Source:HGNC Symbol;Acc:HGNC:25512]
ATG2A	autophagy related 2A [Source:HGNC Symbol;Acc:HGNC:29028]
S100A10	S100 calcium binding protein A10 [Source:HGNC Symbol;Acc:HGNC:10487]
NOP56	NOP56 ribonucleoprotein [Source:HGNC Symbol;Acc:HGNC:15911]
SATB1	SATB homeobox 1 [Source:HGNC Symbol;Acc:HGNC:10541]
IRF1	interferon regulatory factor 1 [Source:HGNC Symbol;Acc:HGNC:6116]
RBM39	RNA binding motif protein 39 [Source:HGNC Symbol;Acc:HGNC:15923]
SRSF7	serine and arginine rich splicing factor 7 [Source:HGNC Symbol;Acc:HGNC:10789]
GRK2 (ADRBK1)	G protein-coupled receptor kinase 2 [Source:HGNC Symbol;Acc:HGNC:289]
PIP4K2A	phosphatidylinositol-5-phosphate 4-kinase type 2 alpha [Source:HGNC Symbol;Acc:HGNC:8997]
MRPL10	mitochondrial ribosomal protein L10 [Source:HGNC Symbol;Acc:HGNC:14055]
ID2	inhibitor of DNA binding 2 [Source:HGNC Symbol;Acc:HGNC:5361]
JAK1	Janus kinase 1 [Source:HGNC Symbol;Acc:HGNC:6190]
SELENOK (SELK)	selenoprotein K [Source:HGNC Symbol;Acc:HGNC:30394]
ANKRD44	ankyrin repeat domain 44 [Source:HGNC Symbol;Acc:HGNC:25259]
CD99	CD99 molecule (Xg blood group) [Source:HGNC Symbol;Acc:HGNC:7082]
DNAJC9	DnaJ heat shock protein family (Hsp40) member C9 [Source:HGNC Symbol;Acc:HGNC:19123]
HNRNPUL1	heterogeneous nuclear ribonucleoprotein U like 1 [Source:HGNC Symbol;Acc:HGNC:17011]
HERPUD2	HERPUD family member 2 [Source:HGNC Symbol;Acc:HGNC:21915]
LBH	LBH regulator of WNT signaling pathway [Source:HGNC Symbol;Acc:HGNC:29532]
RESF1 (KIAA1551)	retroelement silencing factor 1 [Source:HGNC Symbol;Acc:HGNC:25559]
POLR3E	RNA polymerase III subunit E [Source:HGNC Symbol;Acc:HGNC:30347]
FOSL2	FOS like 2, AP-1 transcription factor subunit [Source:HGNC Symbol;Acc:HGNC:3798]
SNRPB	small nuclear ribonucleoprotein polypeptides B and B1 [Source:HGNC Symbol;Acc:HGNC:11153]
PIK3IP1	phosphoinositide-3-kinase interacting protein 1 [Source:HGNC Symbol;Acc:HGNC:24942]
PPP1R2	protein phosphatase 1 regulatory inhibitor subunit 2 [Source:HGNC Symbol;Acc:HGNC:9288]
SIRT7	sirtuin 7 [Source:HGNC Symbol;Acc:HGNC:14935]
DNAJB6	DnaJ heat shock protein family (Hsp40) member B6 [Source:HGNC Symbol;Acc:HGNC:14888]
KLF3	Kruppel like factor 3 [Source:HGNC Symbol;Acc:HGNC:16516]
TPM3	tropomyosin 3 [Source:HGNC Symbol;Acc:HGNC:12012]
LSP1	lymphocyte specific protein 1 [Source:HGNC Symbol;Acc:HGNC:6707]
RHOG	ras homolog family member G [Source:HGNC Symbol;Acc:HGNC:672]
DGKZ	diacylglycerol kinase zeta [Source:HGNC Symbol;Acc:HGNC:2857]
RNF149	ring finger protein 149 [Source:HGNC Symbol;Acc:HGNC:23137]
RAB5IF (C20orf24)	RAB5 interacting factor [Source:HGNC Symbol;Acc:HGNC:15870]
ARL6IP5	ADP ribosylation factor like GTPase 6 interacting protein 5 [Source:HGNC Symbol;Acc:HGNC:16937]
KLF2	Kruppel like factor 2 [Source:HGNC Symbol;Acc:HGNC:6347]
RALGAPA1	Ral GTPase activating protein catalytic subunit alpha 1 [Source:HGNC Symbol;Acc:HGNC:17770]
RNF19A	ring finger protein 19A, RBR E3 ubiquitin protein ligase [Source:HGNC Symbol;Acc:HGNC:13432]
PTGER2	prostaglandin E receptor 2 [Source:HGNC Symbol;Acc:HGNC:9594]
SNU13 (NHP2L1)	small nuclear ribonucleoprotein 13 [Source:HGNC Symbol;Acc:HGNC:7819]
EBP	EBP cholestenol delta-isomerase [Source:HGNC Symbol;Acc:HGNC:3133]
PPP1CA	protein phosphatase 1 catalytic subunit alpha [Source:HGNC Symbol;Acc:HGNC:9281]
NR3C1	nuclear receptor subfamily 3 group C member 1 [Source:HGNC Symbol;Acc:HGNC:7978]
MECP2	methyl-CpG binding protein 2 [Source:HGNC Symbol;Acc:HGNC:6990]
MAP1LC3B	microtubule associated protein 1 light chain 3 beta [Source:HGNC Symbol;Acc:HGNC:13352]
OCIAD2	OCIA domain containing 2 [Source:HGNC Symbol;Acc:HGNC:28685]
RALGDS	ral guanine nucleotide dissociation stimulator [Source:HGNC Symbol;Acc:HGNC:9842]
RNASET2	ribonuclease T2 [Source:HGNC Symbol;Acc:HGNC:21686]
FUS	FUS RNA binding protein [Source:HGNC Symbol;Acc:HGNC:4010]
RAN	RAN, member RAS oncogene family [Source:HGNC Symbol;Acc:HGNC:9846]
DHCR7	7-dehydrocholesterol reductase [Source:HGNC Symbol;Acc:HGNC:2860]
C9orf78	chromosome 9 open reading frame 78 [Source:HGNC Symbol;Acc:HGNC:24932]
SLC16A3	solute carrier family 16 member 3 [Source:HGNC Symbol;Acc:HGNC:10924]
TAP1	transporter 1, ATP binding cassette subfamily B member [Source:HGNC Symbol;Acc:HGNC:43]
ANKRD13D	ankyrin repeat domain 13D [Source:HGNC Symbol;Acc:HGNC:27880]
PRRC2C	proline rich coiled-coil 2C [Source:HGNC Symbol;Acc:HGNC:24903]
OPTN	optineurin [Source:HGNC Symbol;Acc:HGNC:17142]
AAK1	AP2 associated kinase 1 [Source:HGNC Symbol;Acc:HGNC:19679]
DCTN6	dynactin subunit 6 [Source:HGNC Symbol;Acc:HGNC:16964]
TGIF1	TGFB induced factor homeobox 1 [Source:HGNC Symbol;Acc:HGNC:11776]
RASSF5	Ras association domain family member 5 [Source:HGNC Symbol;Acc:HGNC:17609]
SH3KBP1	SH3 domain containing kinase binding protein 1 [Source:HGNC Symbol;Acc:HGNC:13867]
FGFR1OP2	FGFR1 oncogene partner 2 [Source:HGNC Symbol;Acc:HGNC:23098]
TES	testin LIM domain protein [Source:HGNC Symbol;Acc:HGNC:14620]
ATXN1	ataxin 1 [Source:HGNC Symbol;Acc:HGNC:10548]
EFHD2	EF-hand domain family member D2 [Source:HGNC Symbol;Acc:HGNC:28670]
RBM8A	RNA binding motif protein 8A [Source:HGNC Symbol;Acc:HGNC:9905]
PITHD1	PITH domain containing 1 [Source:HGNC Symbol;Acc:HGNC:25022]
HSPE1	heat shock protein family E (Hsp10) member 1 [Source:HGNC Symbol;Acc:HGNC:5269]
RNF213	ring finger protein 213 [Source:HGNC Symbol;Acc:HGNC:14539]
CDK2AP2	cyclin dependent kinase 2 associated protein 2 [Source:HGNC Symbol;Acc:HGNC:30833]
NCK2	NCK adaptor protein 2 [Source:HGNC Symbol;Acc:HGNC:7665]
MAGOH	mago homolog, exon junction complex subunit [Source:HGNC Symbol;Acc:HGNC:6815]
SSR4	signal sequence receptor subunit 4 [Source:HGNC Symbol;Acc:HGNC:11326]
CD55	CD55 molecule (Cromer blood group) [Source:HGNC Symbol;Acc:HGNC:2665]
ATF7IP	activating transcription factor 7 interacting protein [Source:HGNC Symbol;Acc:HGNC:20092]
NOP53 (GLTSCR2)	NOP53 ribosome biogenesis factor [Source:HGNC Symbol;Acc:HGNC:4333]
TMEM50A	transmembrane protein 50A [Source:HGNC Symbol;Acc:HGNC:30590]
ZNF430	zinc finger protein 430 [Source:HGNC Symbol;Acc:HGNC:20808]
NOP58	NOP58 ribonucleoprotein [Source:HGNC Symbol;Acc:HGNC:29926]
RAP1A	RAP1A, member of RAS oncogene family [Source:HGNC Symbol;Acc:HGNC:9855]
MAT2B	methionine adenosyltransferase 2B [Source:HGNC Symbol;Acc:HGNC:6905]
HSPD1	heat shock protein family D (Hsp60) member 1 [Source:HGNC Symbol;Acc:HGNC:5261]
SLC7A5	solute carrier family 7 member 5 [Source:HGNC Symbol;Acc:HGNC:11063]
ZNHIT3	zinc finger HIT-type containing 3 [Source:HGNC Symbol;Acc:HGNC:12309]
FOXP1	forkhead box P1 [Source:HGNC Symbol;Acc:HGNC:3823]
CNOT2	CCR4-NOT transcription complex subunit 2 [Source:HGNC Symbol;Acc:HGNC:7878]
H2AZ2 (H2AFV)	H2A.Z variant histone 2 [Source:HGNC Symbol;Acc:HGNC:20664]
CDC42EP3	CDC42 effector protein 3 [Source:HGNC Symbol;Acc:HGNC:16943]
GYPC	glycophorin C (Gerbich blood group) [Source:HGNC Symbol;Acc:HGNC:4704]
SUN2	Sad1 and UNC84 domain containing 2 [Source:HGNC Symbol;Acc:HGNC:14210]
SS18L2	SS18 like 2 [Source:HGNC Symbol;Acc:HGNC:15593]
NKTR	natural killer cell triggering receptor [Source:HGNC Symbol;Acc:HGNC:7833]
CELF2	CUGBP Elav-like family member 2 [Source:HGNC Symbol;Acc:HGNC:2550]
UXT	ubiquitously expressed prefoldin like chaperone [Source:HGNC Symbol;Acc:HGNC:12641]
SLC9A3R1	SLC9A3 regulator 1 [Source:HGNC Symbol;Acc:HGNC:11075]
UBE2A	ubiquitin conjugating enzyme E2 A [Source:HGNC Symbol;Acc:HGNC:12472]
ARPC3	actin related protein 2/3 complex subunit 3 [Source:HGNC Symbol;Acc:HGNC:706]
GLS	glutaminase [Source:HGNC Symbol;Acc:HGNC:4331]
RAB8B	RAB8B, member RAS oncogene family [Source:HGNC Symbol;Acc:HGNC:30273]
JOSD1	Josephin domain containing 1 [Source:HGNC Symbol;Acc:HGNC:28953]
GTF3C6	general transcription factor IIIC subunit 6 [Source:HGNC Symbol;Acc:HGNC:20872]
MYH9	myosin heavy chain 9 [Source:HGNC Symbol;Acc:HGNC:7579]
GGA2	golgi associated, gamma adaptin ear containing, ARF binding protein 2 [Source:HGNC Symbol;Acc:HGNC:16064]
MED10	mediator complex subunit 10 [Source:HGNC Symbol;Acc:HGNC:28760]
BIRC3	baculoviral IAP repeat containing 3 [Source:HGNC Symbol;Acc:HGNC:591]
N4BP1	NEDD4 binding protein 1 [Source:HGNC Symbol;Acc:HGNC:29850]
SURF2	surfeit 2 [Source:HGNC Symbol;Acc:HGNC:11475]
CSNK1G2	casein kinase 1 gamma 2 [Source:HGNC Symbol;Acc:HGNC:2455]
KANSL1	KAT8 regulatory NSL complex subunit 1 [Source:HGNC Symbol;Acc:HGNC:24565]
TRMT112	tRNA methyltransferase subunit 11-2 [Source:HGNC Symbol;Acc:HGNC:26940]
SERBP1	SERPINE1 mRNA binding protein 1 [Source:HGNC Symbol;Acc:HGNC:17860]
HMGN1	high mobility group nucleosome binding domain 1 [Source:HGNC Symbol;Acc:HGNC:4984]
ANKRD11	ankyrin repeat domain 11 [Source:HGNC Symbol;Acc:HGNC:21316]
ATXN7	ataxin 7 [Source:HGNC Symbol;Acc:HGNC:10560]
BLOC1S2	biogenesis of lysosomal organelles complex 1 subunit 2 [Source:HGNC Symbol;Acc:HGNC:20984]
ABT1	activator of basal transcription 1 [Source:HGNC Symbol;Acc:HGNC:17369]
USP36	ubiquitin specific peptidase 36 [Source:HGNC Symbol;Acc:HGNC:20062]
PAXX (C9orf142)	PAXX non-homologous end joining factor [Source:HGNC Symbol;Acc:HGNC:27849]
ISG15	ISG15 ubiquitin like modifier [Source:HGNC Symbol;Acc:HGNC:4053]
RSL24D1	ribosomal L24 domain containing 1 [Source:HGNC Symbol;Acc:HGNC:18479]
FAM117A	family with sequence similarity 117 member A [Source:HGNC Symbol;Acc:HGNC:24179]
GPS2	G protein pathway suppressor 2 [Source:HGNC Symbol;Acc:HGNC:4550]
RANBP2	RAN binding protein 2 [Source:HGNC Symbol;Acc:HGNC:9848]
EVL	Enah/Vasp-like [Source:HGNC Symbol;Acc:HGNC:20234]
SMIM12	small integral membrane protein 12 [Source:HGNC Symbol;Acc:HGNC:25154]
EMP3	epithelial membrane protein 3 [Source:HGNC Symbol;Acc:HGNC:3335]
PPP4R3A (SMEK1)	protein phosphatase 4 regulatory subunit 3A [Source:HGNC Symbol;Acc:HGNC:20219]
SNRPD2	small nuclear ribonucleoprotein D2 polypeptide [Source:HGNC Symbol;Acc:HGNC:11159]
PLP2	proteolipid protein 2 [Source:HGNC Symbol;Acc:HGNC:9087]
DUSP4	dual specificity phosphatase 4 [Source:HGNC Symbol;Acc:HGNC:3070]
SRRM1	serine and arginine repetitive matrix 1 [Source:HGNC Symbol;Acc:HGNC:16638]
JARID2	jumonji and AT-rich interaction domain containing 2 [Source:HGNC Symbol;Acc:HGNC:6196]
MCUB (CCDC109B)	mitochondrial calcium uniporter dominant negative subunit beta [Source:HGNC Symbol;Acc:HGNC:26076]
ZC3H18	zinc finger CCCH-type containing 18 [Source:HGNC Symbol;Acc:HGNC:25091]
TMEM243	transmembrane protein 243 [Source:HGNC Symbol;Acc:HGNC:21707]
CACYBP	calcyclin binding protein [Source:HGNC Symbol;Acc:HGNC:30423]
JTB	jumping translocation breakpoint [Source:HGNC Symbol;Acc:HGNC:6201]
CCNDBP1	cyclin D1 binding protein 1 [Source:HGNC Symbol;Acc:HGNC:1587]
VASP	vasodilator stimulated phosphoprotein [Source:HGNC Symbol;Acc:HGNC:12652]
CDKN2D	cyclin dependent kinase inhibitor 2D [Source:HGNC Symbol;Acc:HGNC:1790]
CDK11A	cyclin dependent kinase 11A [Source:HGNC Symbol;Acc:HGNC:1730]
MAZ	MYC associated zinc finger protein [Source:HGNC Symbol;Acc:HGNC:6914]
TNRC6B	trinucleotide repeat containing adaptor 6B [Source:HGNC Symbol;Acc:HGNC:29190]
ERP29	endoplasmic reticulum protein 29 [Source:HGNC Symbol;Acc:HGNC:13799]
SUMO1	small ubiquitin like modifier 1 [Source:HGNC Symbol;Acc:HGNC:12502]
IFNGR1	interferon gamma receptor 1 [Source:HGNC Symbol;Acc:HGNC:5439]
HIPK1	homeodomain interacting protein kinase 1 [Source:HGNC Symbol;Acc:HGNC:19006]
TERF2IP	TERF2 interacting protein [Source:HGNC Symbol;Acc:HGNC:19246]
TRAPPC10	trafficking protein particle complex 10 [Source:HGNC Symbol;Acc:HGNC:11868]
MXD4	MAX dimerization protein 4 [Source:HGNC Symbol;Acc:HGNC:13906]
CSNK1D	casein kinase 1 delta [Source:HGNC Symbol;Acc:HGNC:2452]
SIAH2	siah E3 ubiquitin protein ligase 2 [Source:HGNC Symbol;Acc:HGNC:10858]
DERL1	derlin 1 [Source:HGNC Symbol;Acc:HGNC:28454]
PRKAR2A	protein kinase cAMP-dependent type II regulatory subunit alpha [Source:HGNC Symbol;Acc:HGNC:9391]
LYST	lysosomal trafficking regulator [Source:HGNC Symbol;Acc:HGNC:1968]
POLE3	DNA polymerase epsilon 3, accessory subunit [Source:HGNC Symbol;Acc:HGNC:13546]
CMC1	C-X9-C motif containing 1 [Source:HGNC Symbol;Acc:HGNC:28783]
SOCS1	suppressor of cytokine signaling 1 [Source:HGNC Symbol;Acc:HGNC:19383]
NCK1	NCK adaptor protein 1 [Source:HGNC Symbol;Acc:HGNC:7664]
CDKN1B	cyclin dependent kinase inhibitor 1B [Source:HGNC Symbol;Acc:HGNC:1785]
CRBN	cereblon [Source:HGNC Symbol;Acc:HGNC:30185]
RSRP1 (C1orf63)	arginine and serine rich protein 1 [Source:HGNC Symbol;Acc:HGNC:25234]
UBE2I	ubiquitin conjugating enzyme E2 I [Source:HGNC Symbol;Acc:HGNC:12485]
ARHGDIA	Rho GDP dissociation inhibitor alpha [Source:HGNC Symbol;Acc:HGNC:678]
RBM33	RNA binding motif protein 33 [Source:HGNC Symbol;Acc:HGNC:27223]
CDC37	cell division cycle 37, HSP90 cochaperone [Source:HGNC Symbol;Acc:HGNC:1735]
PPHLN1	periphilin 1 [Source:HGNC Symbol;Acc:HGNC:19369]
SLBP	stem-loop binding protein [Source:HGNC Symbol;Acc:HGNC:10904]
THRAP3	thyroid hormone receptor associated protein 3 [Source:HGNC Symbol;Acc:HGNC:22964]
VPS4B	vacuolar protein sorting 4 homolog B [Source:HGNC Symbol;Acc:HGNC:10895]
RELB	RELB proto-oncogene, NF-kB subunit [Source:HGNC Symbol;Acc:HGNC:9956]
DDX18	DEAD-box helicase 18 [Source:HGNC Symbol;Acc:HGNC:2741]
MOB4	MOB family member 4, phocein [Source:HGNC Symbol;Acc:HGNC:17261]
BCLAF1	BCL2 associated transcription factor 1 [Source:HGNC Symbol;Acc:HGNC:16863]
CISD2	CDGSH iron sulfur domain 2 [Source:HGNC Symbol;Acc:HGNC:24212]
TRIM22	tripartite motif containing 22 [Source:HGNC Symbol;Acc:HGNC:16379]
KDM5A	lysine demethylase 5A [Source:HGNC Symbol;Acc:HGNC:9886]
IQGAP1	IQ motif containing GTPase activating protein 1 [Source:HGNC Symbol;Acc:HGNC:6110]
CKLF	chemokine like factor [Source:HGNC Symbol;Acc:HGNC:13253]
DDX46	DEAD-box helicase 46 [Source:HGNC Symbol;Acc:HGNC:18681]
ZNF331	zinc finger protein 331 [Source:HGNC Symbol;Acc:HGNC:15489]
ENSA	endosulfine alpha [Source:HGNC Symbol;Acc:HGNC:3360]
MAPRE2	microtubule associated protein RP/EB family member 2 [Source:HGNC Symbol;Acc:HGNC:6891]
REL	REL proto-oncogene, NF-kB subunit [Source:HGNC Symbol;Acc:HGNC:9954]
VSIR (C10orf54)	V-set immunoregulatory receptor [Source:HGNC Symbol;Acc:HGNC:30085]
MRPS6	mitochondrial ribosomal protein S6 [Source:HGNC Symbol;Acc:HGNC:14051]
PSMB9	proteasome 20S subunit beta 9 [Source:HGNC Symbol;Acc:HGNC:9546]
UBE2L3	ubiquitin conjugating enzyme E2 L3 [Source:HGNC Symbol;Acc:HGNC:12488]
SCAF11	SR-related CTD associated factor 11 [Source:HGNC Symbol;Acc:HGNC:10784]
PCSK7	proprotein convertase subtilisin/kexin type 7 [Source:HGNC Symbol;Acc:HGNC:8748]
RIC8A	RIC8 guanine nucleotide exchange factor A [Source:HGNC Symbol;Acc:HGNC:29550]
NDUFB11	NADH:ubiquinone oxidoreductase subunit B11 [Source:HGNC Symbol;Acc:HGNC:20372]
FLNA	filamin A [Source:HGNC Symbol;Acc:HGNC:3754]
SIRT2	sirtuin 2 [Source:HGNC Symbol;Acc:HGNC:10886]
EHD1	EH domain containing 1 [Source:HGNC Symbol;Acc:HGNC:3242]
UBALD2	UBA like domain containing 2 [Source:HGNC Symbol;Acc:HGNC:28438]
ADSS2 (ADSS)	adenylosuccinate synthase 2 [Source:HGNC Symbol;Acc:HGNC:292]
PLEKHA2	pleckstrin homology domain containing A2 [Source:HGNC Symbol;Acc:HGNC:14336]
TARS1 (TARS)	threonyl-tRNA synthetase 1 [Source:HGNC Symbol;Acc:HGNC:11572]
PHF5A	PHD finger protein 5A [Source:HGNC Symbol;Acc:HGNC:18000]
SELENOT (SELT)	selenoprotein T [Source:HGNC Symbol;Acc:HGNC:18136]
TCF25	transcription factor 25 [Source:HGNC Symbol;Acc:HGNC:29181]
RABGAP1L	RAB GTPase activating protein 1 like [Source:HGNC Symbol;Acc:HGNC:24663]
EIF3G	eukaryotic translation initiation factor 3 subunit G [Source:HGNC Symbol;Acc:HGNC:3274]
UBE2D2	ubiquitin conjugating enzyme E2 D2 [Source:HGNC Symbol;Acc:HGNC:12475]
DERL2	derlin 2 [Source:HGNC Symbol;Acc:HGNC:17943]
ARRDC2	arrestin domain containing 2 [Source:HGNC Symbol;Acc:HGNC:25225]
TRABD	TraB domain containing [Source:HGNC Symbol;Acc:HGNC:28805]
ZNF292	zinc finger protein 292 [Source:HGNC Symbol;Acc:HGNC:18410]
PDCD10	programmed cell death 10 [Source:HGNC Symbol;Acc:HGNC:8761]
IK	IK cytokine [Source:HGNC Symbol;Acc:HGNC:5958]
NSD3 (WHSC1L1)	nuclear receptor binding SET domain protein 3 [Source:HGNC Symbol;Acc:HGNC:12767]
CCSER2	coiled-coil serine rich protein 2 [Source:HGNC Symbol;Acc:HGNC:29197]
MRPL47	mitochondrial ribosomal protein L47 [Source:HGNC Symbol;Acc:HGNC:16652]
TENT4B (PAPD5)	terminal nucleotidyltransferase 4B [Source:HGNC Symbol;Acc:HGNC:30758]
SF3B2	splicing factor 3b subunit 2 [Source:HGNC Symbol;Acc:HGNC:10769]
RNPS1	RNA binding protein with serine rich domain 1 [Source:HGNC Symbol;Acc:HGNC:10080]
GPBP1	GC-rich promoter binding protein 1 [Source:HGNC Symbol;Acc:HGNC:29520]
MFSD10	major facilitator superfamily domain containing 10 [Source:HGNC Symbol;Acc:HGNC:16894]
MOB1A	MOB kinase activator 1A [Source:HGNC Symbol;Acc:HGNC:16015]
RAB27A	RAB27A, member RAS oncogene family [Source:HGNC Symbol;Acc:HGNC:9766]
ST3GAL1	ST3 beta-galactoside alpha-2,3-sialyltransferase 1 [Source:HGNC Symbol;Acc:HGNC:10862]
SUPT4H1	SPT4 homolog, DSIF elongation factor subunit [Source:HGNC Symbol;Acc:HGNC:11467]
BCL2L11	BCL2 like 11 [Source:HGNC Symbol;Acc:HGNC:994]
PTPN2	protein tyrosine phosphatase non-receptor type 2 [Source:HGNC Symbol;Acc:HGNC:9650]
MAPK1	mitogen-activated protein kinase 1 [Source:HGNC Symbol;Acc:HGNC:6871]
BAZ1A	bromodomain adjacent to zinc finger domain 1A [Source:HGNC Symbol;Acc:HGNC:960]
RAP2B	RAP2B, member of RAS oncogene family [Source:HGNC Symbol;Acc:HGNC:9862]
BCAS2	BCAS2 pre-mRNA processing factor [Source:HGNC Symbol;Acc:HGNC:975]
BUD31	BUD31 homolog [Source:HGNC Symbol;Acc:HGNC:29629]
TLE4	TLE family member 4, transcriptional corepressor [Source:HGNC Symbol;Acc:HGNC:11840]
AHNAK	AHNAK nucleoprotein [Source:HGNC Symbol;Acc:HGNC:347]
FKBP11	FKBP prolyl isomerase 11 [Source:HGNC Symbol;Acc:HGNC:18624]
H1-2 (HIST1H1C)	H1.2 linker histone, cluster member [Source:HGNC Symbol;Acc:HGNC:4716]
TOMM22	translocase of outer mitochondrial membrane 22 [Source:HGNC Symbol;Acc:HGNC:18002]
SURF4	surfeit 4 [Source:HGNC Symbol;Acc:HGNC:11476]
SELENOS (VIMP)	selenoprotein S [Source:HGNC Symbol;Acc:HGNC:30396]
BRD1	bromodomain containing 1 [Source:HGNC Symbol;Acc:HGNC:1102]
KDM2A	lysine demethylase 2A [Source:HGNC Symbol;Acc:HGNC:13606]
H4C3 (HIST1H4C)	H4 clustered histone 3 [Source:HGNC Symbol;Acc:HGNC:4787]
AKIRIN1	akirin 1 [Source:HGNC Symbol;Acc:HGNC:25744]
NSA2	NSA2 ribosome biogenesis factor [Source:HGNC Symbol;Acc:HGNC:30728]
USP15	ubiquitin specific peptidase 15 [Source:HGNC Symbol;Acc:HGNC:12613]
JMY	junction mediating and regulatory protein, p53 cofactor [Source:HGNC Symbol;Acc:HGNC:28916]
GNAI3	G protein subunit alpha i3 [Source:HGNC Symbol;Acc:HGNC:4387]
CAPZB	capping actin protein of muscle Z-line subunit beta [Source:HGNC Symbol;Acc:HGNC:1491]
HERC1	HECT and RLD domain containing E3 ubiquitin protein ligase family member 1 [Source:HGNC Symbol;Acc:HGNC:4867]
PITPNC1	phosphatidylinositol transfer protein cytoplasmic 1 [Source:HGNC Symbol;Acc:HGNC:21045]
EMD	emerin [Source:HGNC Symbol;Acc:HGNC:3331]
LPIN2	lipin 2 [Source:HGNC Symbol;Acc:HGNC:14450]
CAP1	cyclase associated actin cytoskeleton regulatory protein 1 [Source:HGNC Symbol;Acc:HGNC:20040]
PSME2	proteasome activator subunit 2 [Source:HGNC Symbol;Acc:HGNC:9569]
DDX6	DEAD-box helicase 6 [Source:HGNC Symbol;Acc:HGNC:2747]
DR1	down-regulator of transcription 1 [Source:HGNC Symbol;Acc:HGNC:3017]
PHF20	PHD finger protein 20 [Source:HGNC Symbol;Acc:HGNC:16098]
NIPA2	NIPA magnesium transporter 2 [Source:HGNC Symbol;Acc:HGNC:17044]
ATM	ATM serine/threonine kinase [Source:HGNC Symbol;Acc:HGNC:795]
EPC1	enhancer of polycomb homolog 1 [Source:HGNC Symbol;Acc:HGNC:19876]
CCDC186 (C10orf118)	coiled-coil domain containing 186 [Source:HGNC Symbol;Acc:HGNC:24349]
PSMB8	proteasome 20S subunit beta 8 [Source:HGNC Symbol;Acc:HGNC:9545]
ODC1	ornithine decarboxylase 1 [Source:HGNC Symbol;Acc:HGNC:8109]
POLR1D	RNA polymerase I and III subunit D [Source:HGNC Symbol;Acc:HGNC:20422]
RILPL2	Rab interacting lysosomal protein like 2 [Source:HGNC Symbol;Acc:HGNC:28787]
ATG5	autophagy related 5 [Source:HGNC Symbol;Acc:HGNC:589]
ZNF655	zinc finger protein 655 [Source:HGNC Symbol;Acc:HGNC:30899]
GSTK1	glutathione S-transferase kappa 1 [Source:HGNC Symbol;Acc:HGNC:16906]
DAZAP2	DAZ associated protein 2 [Source:HGNC Symbol;Acc:HGNC:2684]
OFD1	OFD1 centriole and centriolar satellite protein [Source:HGNC Symbol;Acc:HGNC:2567]
UBE2M	ubiquitin conjugating enzyme E2 M [Source:HGNC Symbol;Acc:HGNC:12491]
MANF	mesencephalic astrocyte derived neurotrophic factor [Source:HGNC Symbol;Acc:HGNC:15461]
ORMDL1	ORMDL sphingolipid biosynthesis regulator 1 [Source:HGNC Symbol;Acc:HGNC:16036]
KPNA2	karyopherin subunit alpha 2 [Source:HGNC Symbol;Acc:HGNC:6395]
TAPBP	TAP binding protein [Source:HGNC Symbol;Acc:HGNC:11566]
SRRT	serrate, RNA effector molecule [Source:HGNC Symbol;Acc:HGNC:24101]
DHX36	DEAH-box helicase 36 [Source:HGNC Symbol;Acc:HGNC:14410]
APRT	adenine phosphoribosyltransferase [Source:HGNC Symbol;Acc:HGNC:626]
UFC1	ubiquitin-fold modifier conjugating enzyme 1 [Source:HGNC Symbol;Acc:HGNC:26941]
UBE2N	ubiquitin conjugating enzyme E2 N [Source:HGNC Symbol;Acc:HGNC:12492]
SRP19	signal recognition particle 19 [Source:HGNC Symbol;Acc:HGNC:11300]
TRAM1	translocation associated membrane protein 1 [Source:HGNC Symbol;Acc:HGNC:20568]
ARPP19	cAMP regulated phosphoprotein 19 [Source:HGNC Symbol;Acc:HGNC:16967]
MKRN1	makorin ring finger protein 1 [Source:HGNC Symbol;Acc:HGNC:7112]
MAF	MAF bZIP transcription factor [Source:HGNC Symbol;Acc:HGNC:6776]
RAB8A	RAB8A, member RAS oncogene family [Source:HGNC Symbol;Acc:HGNC:7007]
DNAJC2	DnaJ heat shock protein family (Hsp40) member C2 [Source:HGNC Symbol;Acc:HGNC:13192]
NAP1L4	nucleosome assembly protein 1 like 4 [Source:HGNC Symbol;Acc:HGNC:7640]
GCC2	GRIP and coiled-coil domain containing 2 [Source:HGNC Symbol;Acc:HGNC:23218]
ERN1	endoplasmic reticulum to nucleus signaling 1 [Source:HGNC Symbol;Acc:HGNC:3449]
SNRPB2	small nuclear ribonucleoprotein polypeptide B2 [Source:HGNC Symbol;Acc:HGNC:11155]
NFATC3	nuclear factor of activated T cells 3 [Source:HGNC Symbol;Acc:HGNC:7777]
NUP98	nucleoporin 98 and 96 precursor [Source:HGNC Symbol;Acc:HGNC:8068]
PRPF40A	pre-mRNA processing factor 40 homolog A [Source:HGNC Symbol;Acc:HGNC:16463]
ACTR3	actin related protein 3 [Source:HGNC Symbol;Acc:HGNC:170]
WDR74	WD repeat domain 74 [Source:HGNC Symbol;Acc:HGNC:25529]
CCDC12	coiled-coil domain containing 12 [Source:HGNC Symbol;Acc:HGNC:28332]
FRG1	FSHD region gene 1 [Source:HGNC Symbol;Acc:HGNC:3954]
MAP7D1	MAP7 domain containing 1 [Source:HGNC Symbol;Acc:HGNC:25514]
SLTM	SAFB like transcription modulator [Source:HGNC Symbol;Acc:HGNC:20709]
RICTOR	RPTOR independent companion of MTOR complex 2 [Source:HGNC Symbol;Acc:HGNC:28611]
NIP7	nucleolar pre-rRNA processing protein NIP7 [Source:HGNC Symbol;Acc:HGNC:24328]
TM2D3	TM2 domain containing 3 [Source:HGNC Symbol;Acc:HGNC:24128]
SH3GLB1	SH3 domain containing GRB2 like, endophilin B1 [Source:HGNC Symbol;Acc:HGNC:10833]
NFKB1	nuclear factor kappa B subunit 1 [Source:HGNC Symbol;Acc:HGNC:7794]
ELOVL5	ELOVL fatty acid elongase 5 [Source:HGNC Symbol;Acc:HGNC:21308]
KAT6A	lysine acetyltransferase 6A [Source:HGNC Symbol;Acc:HGNC:13013]
RPL7L1	ribosomal protein L7 like 1 [Source:HGNC Symbol;Acc:HGNC:21370]
TSSC4	tumor suppressing subtransferable candidate 4 [Source:HGNC Symbol;Acc:HGNC:12386]
FAM32A	family with sequence similarity 32 member A [Source:HGNC Symbol;Acc:HGNC:24563]
MOB2	MOB kinase activator 2 [Source:HGNC Symbol;Acc:HGNC:24904]
RNF115	ring finger protein 115 [Source:HGNC Symbol;Acc:HGNC:18154]
PPP1R12A	protein phosphatase 1 regulatory subunit 12A [Source:HGNC Symbol;Acc:HGNC:7618]
ZPR1 (ZNF259)	ZPR1 zinc finger [Source:HGNC Symbol;Acc:HGNC:13051]
BRD7	bromodomain containing 7 [Source:HGNC Symbol;Acc:HGNC:14310]
NT5C3A	5'-nucleotidase, cytosolic IIIA [Source:HGNC Symbol;Acc:HGNC:17820]
RNF126	ring finger protein 126 [Source:HGNC Symbol;Acc:HGNC:21151]
RPS19BP1	ribosomal protein S19 binding protein 1 [Source:HGNC Symbol;Acc:HGNC:28749]
SYS1	SYS1 golgi trafficking protein [Source:HGNC Symbol;Acc:HGNC:16162]
ODF2L	outer dense fiber of sperm tails 2 like [Source:HGNC Symbol;Acc:HGNC:29225]
OGT	O-linked N-acetylglucosamine (GlcNAc) transferase [Source:HGNC Symbol;Acc:HGNC:8127]
ALG13	ALG13 UDP-N-acetylglucosaminyltransferase subunit [Source:HGNC Symbol;Acc:HGNC:30881]
H2AC18 (HIST2H2AA3)	H2A clustered histone 18 [Source:HGNC Symbol;Acc:HGNC:4736]
CASP4	caspase 4 [Source:HGNC Symbol;Acc:HGNC:1505]
SLC1A5	solute carrier family 1 member 5 [Source:HGNC Symbol;Acc:HGNC:10943]
MIER1	MIER1 transcriptional regulator [Source:HGNC Symbol;Acc:HGNC:29657]
SPSB3	splA/ryanodine receptor domain and SOCS box containing 3 [Source:HGNC Symbol;Acc:HGNC:30629]
SNRNP200	small nuclear ribonucleoprotein U5 subunit 200 [Source:HGNC Symbol;Acc:HGNC:30859]
SDHAF2	succinate dehydrogenase complex assembly factor 2 [Source:HGNC Symbol;Acc:HGNC:26034]
COX19	cytochrome c oxidase assembly factor COX19 [Source:HGNC Symbol;Acc:HGNC:28074]
ARPC4	actin related protein 2/3 complex subunit 4 [Source:HGNC Symbol;Acc:HGNC:707]
CEBPG	CCAAT enhancer binding protein gamma [Source:HGNC Symbol;Acc:HGNC:1837]
DNTTIP2	deoxynucleotidyltransferase terminal interacting protein 2 [Source:HGNC Symbol;Acc:HGNC:24013]
NDUFV2	NADH:ubiquinone oxidoreductase core subunit V2 [Source:HGNC Symbol;Acc:HGNC:7717]
AKAP17A	A-kinase anchoring protein 17A [Source:HGNC Symbol;Acc:HGNC:18783]
ZNF394	zinc finger protein 394 [Source:HGNC Symbol;Acc:HGNC:18832]
CREBRF	CREB3 regulatory factor [Source:HGNC Symbol;Acc:HGNC:24050]
SERPINB9	serpin family B member 9 [Source:HGNC Symbol;Acc:HGNC:8955]
UBE2J1	ubiquitin conjugating enzyme E2 J1 [Source:HGNC Symbol;Acc:HGNC:17598]
STAG2	stromal antigen 2 [Source:HGNC Symbol;Acc:HGNC:11355]
RAMAC (FAM103A1)	RNA guanine-7 methyltransferase activating subunit [Source:HGNC Symbol;Acc:HGNC:31022]
GRB2	growth factor receptor bound protein 2 [Source:HGNC Symbol;Acc:HGNC:4566]
EIF2S2	eukaryotic translation initiation factor 2 subunit beta [Source:HGNC Symbol;Acc:HGNC:3266]
SEC11C	SEC11 homolog C, signal peptidase complex subunit [Source:HGNC Symbol;Acc:HGNC:23400]
DEDD2	death effector domain containing 2 [Source:HGNC Symbol;Acc:HGNC:24450]
ZEB2	zinc finger E-box binding homeobox 2 [Source:HGNC Symbol;Acc:HGNC:14881]
FAM174C (C19orf24)	family with sequence similarity 174 member C [Source:HGNC Symbol;Acc:HGNC:26073]
PHF1	PHD finger protein 1 [Source:HGNC Symbol;Acc:HGNC:8919]
OSTC	oligosaccharyltransferase complex non-catalytic subunit [Source:HGNC Symbol;Acc:HGNC:24448]
ATF6B	activating transcription factor 6 beta [Source:HGNC Symbol;Acc:HGNC:2349]
CLDND1	claudin domain containing 1 [Source:HGNC Symbol;Acc:HGNC:1322]
RAB9A	RAB9A, member RAS oncogene family [Source:HGNC Symbol;Acc:HGNC:9792]
NR4A2	nuclear receptor subfamily 4 group A member 2 [Source:HGNC Symbol;Acc:HGNC:7981]
CD2BP2	CD2 cytoplasmic tail binding protein 2 [Source:HGNC Symbol;Acc:HGNC:1656]
RBM22	RNA binding motif protein 22 [Source:HGNC Symbol;Acc:HGNC:25503]
ANXA11	annexin A11 [Source:HGNC Symbol;Acc:HGNC:535]
YTHDF2	YTH N6-methyladenosine RNA binding protein 2 [Source:HGNC Symbol;Acc:HGNC:31675]
PCNA	proliferating cell nuclear antigen [Source:HGNC Symbol;Acc:HGNC:8729]
DNM2	dynamin 2 [Source:HGNC Symbol;Acc:HGNC:2974]
CDC123	cell division cycle 123 [Source:HGNC Symbol;Acc:HGNC:16827]
POLR2B	RNA polymerase II subunit B [Source:HGNC Symbol;Acc:HGNC:9188]
NOSIP	nitric oxide synthase interacting protein [Source:HGNC Symbol;Acc:HGNC:17946]
UBE2K	ubiquitin conjugating enzyme E2 K [Source:HGNC Symbol;Acc:HGNC:4914]
TSPYL2	TSPY like 2 [Source:HGNC Symbol;Acc:HGNC:24358]
CIR1	corepressor interacting with RBPJ, CIR1 [Source:HGNC Symbol;Acc:HGNC:24217]
MTHFD2	methylenetetrahydrofolate dehydrogenase (NADP+ dependent) 2, methenyltetrahydrofolate cyclohydrolase [Source:HGNC Symbol;Acc:HGNC:7434]
MAX	MYC associated factor X [Source:HGNC Symbol;Acc:HGNC:6913]
PSMC4	proteasome 26S subunit, ATPase 4 [Source:HGNC Symbol;Acc:HGNC:9551]
GON4L	gon-4 like [Source:HGNC Symbol;Acc:HGNC:25973]
EIF3J	eukaryotic translation initiation factor 3 subunit J [Source:HGNC Symbol;Acc:HGNC:3270]
ZBTB38	zinc finger and BTB domain containing 38 [Source:HGNC Symbol;Acc:HGNC:26636]
SSNA1	SS nuclear autoantigen 1 [Source:HGNC Symbol;Acc:HGNC:11321]
ROCK1	Rho associated coiled-coil containing protein kinase 1 [Source:HGNC Symbol;Acc:HGNC:10251]
ANKRD28	ankyrin repeat domain 28 [Source:HGNC Symbol;Acc:HGNC:29024]
DDX27	DEAD-box helicase 27 [Source:HGNC Symbol;Acc:HGNC:15837]
TANK	TRAF family member associated NFKB activator [Source:HGNC Symbol;Acc:HGNC:11562]
ZBTB43	zinc finger and BTB domain containing 43 [Source:HGNC Symbol;Acc:HGNC:17908]
MED4	mediator complex subunit 4 [Source:HGNC Symbol;Acc:HGNC:17903]
RASSF1	Ras association domain family member 1 [Source:HGNC Symbol;Acc:HGNC:9882]
SF3A1	splicing factor 3a subunit 1 [Source:HGNC Symbol;Acc:HGNC:10765]
RALY	RALY heterogeneous nuclear ribonucleoprotein [Source:HGNC Symbol;Acc:HGNC:15921]
PPM1G	protein phosphatase, Mg2+/Mn2+ dependent 1G [Source:HGNC Symbol;Acc:HGNC:9278]
BOD1L1	biorientation of chromosomes in cell division 1 like 1 [Source:HGNC Symbol;Acc:HGNC:31792]
RBM27	RNA binding motif protein 27 [Source:HGNC Symbol;Acc:HGNC:29243]
FBXO33	F-box protein 33 [Source:HGNC Symbol;Acc:HGNC:19833]
CDC40	cell division cycle 40 [Source:HGNC Symbol;Acc:HGNC:17350]
CCNH	cyclin H [Source:HGNC Symbol;Acc:HGNC:1594]
PAF1	PAF1 homolog, Paf1/RNA polymerase II complex component [Source:HGNC Symbol;Acc:HGNC:25459]
CELF1	CUGBP Elav-like family member 1 [Source:HGNC Symbol;Acc:HGNC:2549]
YPEL3	yippee like 3 [Source:HGNC Symbol;Acc:HGNC:18327]
ERO1B (ERO1LB)	endoplasmic reticulum oxidoreductase 1 beta [Source:HGNC Symbol;Acc:HGNC:14355]
ARID4A	AT-rich interaction domain 4A [Source:HGNC Symbol;Acc:HGNC:9885]
AKIRIN2	akirin 2 [Source:HGNC Symbol;Acc:HGNC:21407]
LLPH	LLP homolog, long-term synaptic facilitation factor [Source:HGNC Symbol;Acc:HGNC:28229]
SP100	SP100 nuclear antigen [Source:HGNC Symbol;Acc:HGNC:11206]
MAPKAPK2	MAPK activated protein kinase 2 [Source:HGNC Symbol;Acc:HGNC:6887]
ZNRD1	zinc ribbon domain containing 1 [Source:HGNC Symbol;Acc:HGNC:13182]
RELA	RELA proto-oncogene, NF-kB subunit [Source:HGNC Symbol;Acc:HGNC:9955]
SAR1B	secretion associated Ras related GTPase 1B [Source:HGNC Symbol;Acc:HGNC:10535]
BDP1	B double prime 1, subunit of RNA polymerase III transcription initiation factor IIIB [Source:HGNC Symbol;Acc:HGNC:13652]
SAFB2	scaffold attachment factor B2 [Source:HGNC Symbol;Acc:HGNC:21605]
ABCF1	ATP binding cassette subfamily F member 1 [Source:HGNC Symbol;Acc:HGNC:70]
STARD7	StAR related lipid transfer domain containing 7 [Source:HGNC Symbol;Acc:HGNC:18063]
USP16	ubiquitin specific peptidase 16 [Source:HGNC Symbol;Acc:HGNC:12614]
CEBPZ	CCAAT enhancer binding protein zeta [Source:HGNC Symbol;Acc:HGNC:24218]
HELZ	helicase with zinc finger [Source:HGNC Symbol;Acc:HGNC:16878]
WIPI2	WD repeat domain, phosphoinositide interacting 2 [Source:HGNC Symbol;Acc:HGNC:32225]
STT3B	STT3 oligosaccharyltransferase complex catalytic subunit B [Source:HGNC Symbol;Acc:HGNC:30611]
DCAF7	DDB1 and CUL4 associated factor 7 [Source:HGNC Symbol;Acc:HGNC:30915]
FAM89B	family with sequence similarity 89 member B [Source:HGNC Symbol;Acc:HGNC:16708]
ATG12	autophagy related 12 [Source:HGNC Symbol;Acc:HGNC:588]
LSM1	LSM1 homolog, mRNA degradation associated [Source:HGNC Symbol;Acc:HGNC:20472]
OSTF1	osteoclast stimulating factor 1 [Source:HGNC Symbol;Acc:HGNC:8510]
MPHOSPH10	M-phase phosphoprotein 10 [Source:HGNC Symbol;Acc:HGNC:7213]
CFLAR	CASP8 and FADD like apoptosis regulator [Source:HGNC Symbol;Acc:HGNC:1876]
PHF3	PHD finger protein 3 [Source:HGNC Symbol;Acc:HGNC:8921]
ALKBH5	alkB homolog 5, RNA demethylase [Source:HGNC Symbol;Acc:HGNC:25996]
TTC14	tetratricopeptide repeat domain 14 [Source:HGNC Symbol;Acc:HGNC:24697]
GLTP	glycolipid transfer protein [Source:HGNC Symbol;Acc:HGNC:24867]
ADAR	adenosine deaminase RNA specific [Source:HGNC Symbol;Acc:HGNC:225]
CDC26	cell division cycle 26 [Source:HGNC Symbol;Acc:HGNC:17839]
TTC19	tetratricopeptide repeat domain 19 [Source:HGNC Symbol;Acc:HGNC:26006]
SYNE1	spectrin repeat containing nuclear envelope protein 1 [Source:HGNC Symbol;Acc:HGNC:17089]
SEPTIN1 (SEPT1)	septin 1 [Source:HGNC Symbol;Acc:HGNC:2879]
SEPTIN6 (SEPT6)	septin 6 [Source:HGNC Symbol;Acc:HGNC:15848]

## Sheet: RPE Cell
RPE65	retinoid isomerohydrolase RPE65 [Source:HGNC Symbol;Acc:HGNC:10294]
RLBP1	retinaldehyde binding protein 1 [Source:HGNC Symbol;Acc:HGNC:10024]
RGR	retinal G protein coupled receptor [Source:HGNC Symbol;Acc:HGNC:9990]
TRPM3	transient receptor potential cation channel subfamily M member 3 [Source:HGNC Symbol;Acc:HGNC:17992]
SFRP5	secreted frizzled related protein 5 [Source:HGNC Symbol;Acc:HGNC:10779]
LRAT	lecithin retinol acyltransferase [Source:HGNC Symbol;Acc:HGNC:6685]
MT1G	metallothionein 1G [Source:HGNC Symbol;Acc:HGNC:7399]
SLC6A13	solute carrier family 6 member 13 [Source:HGNC Symbol;Acc:HGNC:11046]
SLC16A8	solute carrier family 16 member 8 [Source:HGNC Symbol;Acc:HGNC:16270]
TLCD4 (TMEM56)	TLC domain containing 4 [Source:HGNC Symbol;Acc:HGNC:26477]
SLC22A8	solute carrier family 22 member 8 [Source:HGNC Symbol;Acc:HGNC:10972]
ERMN	ermin [Source:HGNC Symbol;Acc:HGNC:29208]
STRIP2	striatin interacting protein 2 [Source:HGNC Symbol;Acc:HGNC:22209]
SFRP1	secreted frizzled related protein 1 [Source:HGNC Symbol;Acc:HGNC:10776]
SLC39A12	solute carrier family 39 member 12 [Source:HGNC Symbol;Acc:HGNC:20860]
CSPG5	chondroitin sulfate proteoglycan 5 [Source:HGNC Symbol;Acc:HGNC:2467]
OTX2	orthodenticle homeobox 2 [Source:HGNC Symbol;Acc:HGNC:8522]
SLC16A14	solute carrier family 16 member 14 [Source:HGNC Symbol;Acc:HGNC:26417]
CHRNA3	cholinergic receptor nicotinic alpha 3 subunit [Source:HGNC Symbol;Acc:HGNC:1957]
SLC6A20	solute carrier family 6 member 20 [Source:HGNC Symbol;Acc:HGNC:30927]
CRX	cone-rod homeobox [Source:HGNC Symbol;Acc:HGNC:2383]
SLC2A12	solute carrier family 2 member 12 [Source:HGNC Symbol;Acc:HGNC:18067]
MYRIP	myosin VIIA and Rab interacting protein [Source:HGNC Symbol;Acc:HGNC:19156]
STRA6	signaling receptor and transporter of retinol STRA6 [Source:HGNC Symbol;Acc:HGNC:30650]
ADTRP	androgen dependent TFPI regulating protein [Source:HGNC Symbol;Acc:HGNC:21214]
GNGT1	G protein subunit gamma transducin 1 [Source:HGNC Symbol;Acc:HGNC:4411]
ADAD2	adenosine deaminase domain containing 2 [Source:HGNC Symbol;Acc:HGNC:30714]
BMP7	bone morphogenetic protein 7 [Source:HGNC Symbol;Acc:HGNC:1074]
C1orf61	chromosome 1 open reading frame 61 [Source:HGNC Symbol;Acc:HGNC:30780]
APLP1	amyloid beta precursor like protein 1 [Source:HGNC Symbol;Acc:HGNC:597]
ABCA4	ATP binding cassette subfamily A member 4 [Source:HGNC Symbol;Acc:HGNC:34]
PLD5	phospholipase D family member 5 [Source:HGNC Symbol;Acc:HGNC:26879]
SLC4A5	solute carrier family 4 member 5 [Source:HGNC Symbol;Acc:HGNC:18168]
PNPLA3	patatin like phospholipase domain containing 3 [Source:HGNC Symbol;Acc:HGNC:18590]
BCO1 (BCMO1)	beta-carotene oxygenase 1 [Source:HGNC Symbol;Acc:HGNC:13815]
GPM6A	glycoprotein M6A [Source:HGNC Symbol;Acc:HGNC:4460]
CLDN10	claudin 10 [Source:HGNC Symbol;Acc:HGNC:2033]
ATP10B	ATPase phospholipid transporting 10B (putative) [Source:HGNC Symbol;Acc:HGNC:13543]
CLTRN (TMEM27)	collectrin, amino acid transport regulator [Source:HGNC Symbol;Acc:HGNC:29437]
LHX2	LIM homeobox 2 [Source:HGNC Symbol;Acc:HGNC:6594]
NOG	noggin [Source:HGNC Symbol;Acc:HGNC:7866]
CNGB3	cyclic nucleotide gated channel subunit beta 3 [Source:HGNC Symbol;Acc:HGNC:2153]
SLC29A4	solute carrier family 29 member 4 [Source:HGNC Symbol;Acc:HGNC:23097]
COL20A1	collagen type XX alpha 1 chain [Source:HGNC Symbol;Acc:HGNC:14670]
LMO1	LIM domain only 1 [Source:HGNC Symbol;Acc:HGNC:6641]
FYB2 (C1orf168)	FYN binding protein 2 [Source:HGNC Symbol;Acc:HGNC:27295]
GLDC	glycine decarboxylase [Source:HGNC Symbol;Acc:HGNC:4313]
OPCML	opioid binding protein/cell adhesion molecule like [Source:HGNC Symbol;Acc:HGNC:8143]
CDHR5	cadherin related family member 5 [Source:HGNC Symbol;Acc:HGNC:7521]
CA14	carbonic anhydrase 14 [Source:HGNC Symbol;Acc:HGNC:1372]
MYRF	myelin regulatory factor [Source:HGNC Symbol;Acc:HGNC:1181]
HMGCS2	3-hydroxy-3-methylglutaryl-CoA synthase 2 [Source:HGNC Symbol;Acc:HGNC:5008]
LRP8	LDL receptor related protein 8 [Source:HGNC Symbol;Acc:HGNC:6700]
LIPG	lipase G, endothelial type [Source:HGNC Symbol;Acc:HGNC:6623]
COL4A3	collagen type IV alpha 3 chain [Source:HGNC Symbol;Acc:HGNC:2204]
PCP4	Purkinje cell protein 4 [Source:HGNC Symbol;Acc:HGNC:8742]
SPTBN2	spectrin beta, non-erythrocytic 2 [Source:HGNC Symbol;Acc:HGNC:11276]
DRD4	dopamine receptor D4 [Source:HGNC Symbol;Acc:HGNC:3025]
SIX3	SIX homeobox 3 [Source:HGNC Symbol;Acc:HGNC:10889]
SLCO1A2	solute carrier organic anion transporter family member 1A2 [Source:HGNC Symbol;Acc:HGNC:10956]
NELL2	neural EGFL like 2 [Source:HGNC Symbol;Acc:HGNC:7751]
ATP2B2	ATPase plasma membrane Ca2+ transporting 2 [Source:HGNC Symbol;Acc:HGNC:815]
BEST1	bestrophin 1 [Source:HGNC Symbol;Acc:HGNC:12703]
FHIT	fragile histidine triad diadenosine triphosphatase [Source:HGNC Symbol;Acc:HGNC:3701]
CDH3	cadherin 3 [Source:HGNC Symbol;Acc:HGNC:1762]
CNDP1	carnosine dipeptidase 1 [Source:HGNC Symbol;Acc:HGNC:20675]
PLEKHB1	pleckstrin homology domain containing B1 [Source:HGNC Symbol;Acc:HGNC:19079]
SLC6A12	solute carrier family 6 member 12 [Source:HGNC Symbol;Acc:HGNC:11045]
RNASE1	ribonuclease A family member 1, pancreatic [Source:HGNC Symbol;Acc:HGNC:10044]
LARGE2 (GYLTL1B)	LARGE xylosyl- and glucuronyltransferase 2 [Source:HGNC Symbol;Acc:HGNC:16522]
ATP1A3	ATPase Na+/K+ transporting subunit alpha 3 [Source:HGNC Symbol;Acc:HGNC:801]
CNTN3	contactin 3 [Source:HGNC Symbol;Acc:HGNC:2173]
PLEKHH1	pleckstrin homology, MyTH4 and FERM domain containing H1 [Source:HGNC Symbol;Acc:HGNC:17733]
SLC7A10	solute carrier family 7 member 10 [Source:HGNC Symbol;Acc:HGNC:11058]
MFAP3L	microfibril associated protein 3 like [Source:HGNC Symbol;Acc:HGNC:29083]
GPAM	glycerol-3-phosphate acyltransferase, mitochondrial [Source:HGNC Symbol;Acc:HGNC:24865]
FRZB	frizzled related protein [Source:HGNC Symbol;Acc:HGNC:3959]
PAQR4	progestin and adipoQ receptor family member 4 [Source:HGNC Symbol;Acc:HGNC:26386]
PHYHIPL	phytanoyl-CoA 2-hydroxylase interacting protein like [Source:HGNC Symbol;Acc:HGNC:29378]
SOSTDC1	sclerostin domain containing 1 [Source:HGNC Symbol;Acc:HGNC:21748]
CLIC6	chloride intracellular channel 6 [Source:HGNC Symbol;Acc:HGNC:2065]
CDHR1	cadherin related family member 1 [Source:HGNC Symbol;Acc:HGNC:14550]
PLA2G5	phospholipase A2 group V [Source:HGNC Symbol;Acc:HGNC:9038]
PCLO	piccolo presynaptic cytomatrix protein [Source:HGNC Symbol;Acc:HGNC:13406]
RRH	retinal pigment epithelium-derived rhodopsin homolog [Source:HGNC Symbol;Acc:HGNC:10450]
INPP5K	inositol polyphosphate-5-phosphatase K [Source:HGNC Symbol;Acc:HGNC:33882]
TMEM151A	transmembrane protein 151A [Source:HGNC Symbol;Acc:HGNC:28497]
WWC1	WW and C2 domain containing 1 [Source:HGNC Symbol;Acc:HGNC:29435]
VAT1L	vesicle amine transport 1 like [Source:HGNC Symbol;Acc:HGNC:29315]
LRP2	LDL receptor related protein 2 [Source:HGNC Symbol;Acc:HGNC:6694]
LRIT3	leucine rich repeat, Ig-like and transmembrane domains 3 [Source:HGNC Symbol;Acc:HGNC:24783]
RDH5	retinol dehydrogenase 5 [Source:HGNC Symbol;Acc:HGNC:9940]
GNB3	G protein subunit beta 3 [Source:HGNC Symbol;Acc:HGNC:4400]
ITGB8	integrin subunit beta 8 [Source:HGNC Symbol;Acc:HGNC:6163]
ASB13	ankyrin repeat and SOCS box containing 13 [Source:HGNC Symbol;Acc:HGNC:19765]
CAMSAP3	calmodulin regulated spectrin associated protein family member 3 [Source:HGNC Symbol;Acc:HGNC:29307]
TDRD9	tudor domain containing 9 [Source:HGNC Symbol;Acc:HGNC:20122]
VEPH1	ventricular zone expressed PH domain containing 1 [Source:HGNC Symbol;Acc:HGNC:25735]
BCAT1	branched chain amino acid transaminase 1 [Source:HGNC Symbol;Acc:HGNC:976]
SHANK2	SH3 and multiple ankyrin repeat domains 2 [Source:HGNC Symbol;Acc:HGNC:14295]
SULT4A1	sulfotransferase family 4A member 1 [Source:HGNC Symbol;Acc:HGNC:14903]
NETO2	neuropilin and tolloid like 2 [Source:HGNC Symbol;Acc:HGNC:14644]
UNC119	unc-119 lipid binding chaperone [Source:HGNC Symbol;Acc:HGNC:12565]
SCG5	secretogranin V [Source:HGNC Symbol;Acc:HGNC:10816]
RBP1	retinol binding protein 1 [Source:HGNC Symbol;Acc:HGNC:9919]
FAM221A	family with sequence similarity 221 member A [Source:HGNC Symbol;Acc:HGNC:27977]
TSPAN13	tetraspanin 13 [Source:HGNC Symbol;Acc:HGNC:21643]
IFITM10	interferon induced transmembrane protein 10 [Source:HGNC Symbol;Acc:HGNC:40022]
SHROOM3	shroom family member 3 [Source:HGNC Symbol;Acc:HGNC:30422]
PTGDS	prostaglandin D2 synthase [Source:HGNC Symbol;Acc:HGNC:9592]
MAB21L1	mab-21 like 1 [Source:HGNC Symbol;Acc:HGNC:6757]
KIF1A	kinesin family member 1A [Source:HGNC Symbol;Acc:HGNC:888]
SERPINF1	serpin family F member 1 [Source:HGNC Symbol;Acc:HGNC:8824]
KCTD4	potassium channel tetramerization domain containing 4 [Source:HGNC Symbol;Acc:HGNC:23227]
OGDHL	oxoglutarate dehydrogenase like [Source:HGNC Symbol;Acc:HGNC:25590]
MYO7A	myosin VIIA [Source:HGNC Symbol;Acc:HGNC:7606]
RAPGEF4	Rap guanine nucleotide exchange factor 4 [Source:HGNC Symbol;Acc:HGNC:16626]
KCNQ4	potassium voltage-gated channel subfamily Q member 4 [Source:HGNC Symbol;Acc:HGNC:6298]
ENPP2	ectonucleotide pyrophosphatase/phosphodiesterase 2 [Source:HGNC Symbol;Acc:HGNC:3357]
KCNJ13	potassium inwardly rectifying channel subfamily J member 13 [Source:HGNC Symbol;Acc:HGNC:6259]
TTR	transthyretin [Source:HGNC Symbol;Acc:HGNC:12405]
TMEM132A	transmembrane protein 132A [Source:HGNC Symbol;Acc:HGNC:31092]
HOOK1	hook microtubule tethering protein 1 [Source:HGNC Symbol;Acc:HGNC:19884]
KRT18	keratin 18 [Source:HGNC Symbol;Acc:HGNC:6430]
UBAP1L	ubiquitin associated protein 1 like [Source:HGNC Symbol;Acc:HGNC:40028]
PDE6G	phosphodiesterase 6G [Source:HGNC Symbol;Acc:HGNC:8789]
SLC26A7	solute carrier family 26 member 7 [Source:HGNC Symbol;Acc:HGNC:14467]
ARMC9	armadillo repeat containing 9 [Source:HGNC Symbol;Acc:HGNC:20730]
SEC14L2	SEC14 like lipid binding 2 [Source:HGNC Symbol;Acc:HGNC:10699]
LSR	lipolysis stimulated lipoprotein receptor [Source:HGNC Symbol;Acc:HGNC:29572]
TMEM38A	transmembrane protein 38A [Source:HGNC Symbol;Acc:HGNC:28462]
RBM47	RNA binding motif protein 47 [Source:HGNC Symbol;Acc:HGNC:30358]
CACNB2	calcium voltage-gated channel auxiliary subunit beta 2 [Source:HGNC Symbol;Acc:HGNC:1402]
CSF1R	colony stimulating factor 1 receptor [Source:HGNC Symbol;Acc:HGNC:2433]
TRPV4	transient receptor potential cation channel subfamily V member 4 [Source:HGNC Symbol;Acc:HGNC:18083]
CACNA1D	calcium voltage-gated channel subunit alpha1 D [Source:HGNC Symbol;Acc:HGNC:1391]
RAB3IP	RAB3A interacting protein [Source:HGNC Symbol;Acc:HGNC:16508]
MTCL1 (SOGA2)	microtubule crosslinking factor 1 [Source:HGNC Symbol;Acc:HGNC:29121]
CCDC136	coiled-coil domain containing 136 [Source:HGNC Symbol;Acc:HGNC:22225]
MMP15	matrix metallopeptidase 15 [Source:HGNC Symbol;Acc:HGNC:7161]
ITGA6	integrin subunit alpha 6 [Source:HGNC Symbol;Acc:HGNC:6142]
SLC16A12	solute carrier family 16 member 12 [Source:HGNC Symbol;Acc:HGNC:23094]
SERPINF2	serpin family F member 2 [Source:HGNC Symbol;Acc:HGNC:9075]
PRODH	proline dehydrogenase 1 [Source:HGNC Symbol;Acc:HGNC:9453]
ABCC5	ATP binding cassette subfamily C member 5 [Source:HGNC Symbol;Acc:HGNC:56]
TTLL4	tubulin tyrosine ligase like 4 [Source:HGNC Symbol;Acc:HGNC:28976]
SCD	stearoyl-CoA desaturase [Source:HGNC Symbol;Acc:HGNC:10571]
ACOT11	acyl-CoA thioesterase 11 [Source:HGNC Symbol;Acc:HGNC:18156]
CST3	cystatin C [Source:HGNC Symbol;Acc:HGNC:2475]
CAMK2B	calcium/calmodulin dependent protein kinase II beta [Source:HGNC Symbol;Acc:HGNC:1461]
COL9A2	collagen type IX alpha 2 chain [Source:HGNC Symbol;Acc:HGNC:2218]
SLC23A2	solute carrier family 23 member 2 [Source:HGNC Symbol;Acc:HGNC:10973]
TPRN	taperin [Source:HGNC Symbol;Acc:HGNC:26894]
MSMO1	methylsterol monooxygenase 1 [Source:HGNC Symbol;Acc:HGNC:10545]
FADS2	fatty acid desaturase 2 [Source:HGNC Symbol;Acc:HGNC:3575]
ATP6V0E2	ATPase H+ transporting V0 subunit e2 [Source:HGNC Symbol;Acc:HGNC:21723]
TRPM1	transient receptor potential cation channel subfamily M member 1 [Source:HGNC Symbol;Acc:HGNC:7146]
NCKAP5	NCK associated protein 5 [Source:HGNC Symbol;Acc:HGNC:29847]
LIPE	lipase E, hormone sensitive type [Source:HGNC Symbol;Acc:HGNC:6621]
TBC1D30	TBC1 domain family member 30 [Source:HGNC Symbol;Acc:HGNC:29164]
GNAZ	G protein subunit alpha z [Source:HGNC Symbol;Acc:HGNC:4395]
TYRP1	tyrosinase related protein 1 [Source:HGNC Symbol;Acc:HGNC:12450]
CTSD	cathepsin D [Source:HGNC Symbol;Acc:HGNC:2529]
PITPNA	phosphatidylinositol transfer protein alpha [Source:HGNC Symbol;Acc:HGNC:9001]
PARM1	prostate androgen-regulated mucin-like protein 1 [Source:HGNC Symbol;Acc:HGNC:24536]
CLDN19	claudin 19 [Source:HGNC Symbol;Acc:HGNC:2040]
DAAM1	dishevelled associated activator of morphogenesis 1 [Source:HGNC Symbol;Acc:HGNC:18142]
CHADL	chondroadherin like [Source:HGNC Symbol;Acc:HGNC:25165]
PRDM16	PR/SET domain 16 [Source:HGNC Symbol;Acc:HGNC:14000]
KRT8	keratin 8 [Source:HGNC Symbol;Acc:HGNC:6446]
CLCN2	chloride voltage-gated channel 2 [Source:HGNC Symbol;Acc:HGNC:2020]
SLC45A2	solute carrier family 45 member 2 [Source:HGNC Symbol;Acc:HGNC:16472]
RNF150	ring finger protein 150 [Source:HGNC Symbol;Acc:HGNC:23138]
ALDH1A3	aldehyde dehydrogenase 1 family member A3 [Source:HGNC Symbol;Acc:HGNC:409]
FAM174B	family with sequence similarity 174 member B [Source:HGNC Symbol;Acc:HGNC:34339]
SOX9	SRY-box transcription factor 9 [Source:HGNC Symbol;Acc:HGNC:11204]
CSRNP3	cysteine and serine rich nuclear protein 3 [Source:HGNC Symbol;Acc:HGNC:30729]
TIMP3	TIMP metallopeptidase inhibitor 3 [Source:HGNC Symbol;Acc:HGNC:11822]
SLC16A3	solute carrier family 16 member 3 [Source:HGNC Symbol;Acc:HGNC:10924]
PLK5	polo like kinase 5 (inactive) [Source:HGNC Symbol;Acc:HGNC:27001]
VILL	villin like [Source:HGNC Symbol;Acc:HGNC:30906]
SPOCK1	SPARC (osteonectin), cwcv and kazal like domains proteoglycan 1 [Source:HGNC Symbol;Acc:HGNC:11251]
TMEM98	transmembrane protein 98 [Source:HGNC Symbol;Acc:HGNC:24529]
SLC7A2	solute carrier family 7 member 2 [Source:HGNC Symbol;Acc:HGNC:11060]
DHCR7	7-dehydrocholesterol reductase [Source:HGNC Symbol;Acc:HGNC:2860]
FAM161A	FAM161 centrosomal protein A [Source:HGNC Symbol;Acc:HGNC:25808]
PIP5K1B	phosphatidylinositol-4-phosphate 5-kinase type 1 beta [Source:HGNC Symbol;Acc:HGNC:8995]
TMCC2	transmembrane and coiled-coil domain family 2 [Source:HGNC Symbol;Acc:HGNC:24239]
DUSP4	dual specificity phosphatase 4 [Source:HGNC Symbol;Acc:HGNC:3070]
SLC4A2	solute carrier family 4 member 2 [Source:HGNC Symbol;Acc:HGNC:11028]
FLVCR2	FLVCR heme transporter 2 [Source:HGNC Symbol;Acc:HGNC:20105]
SQLE	squalene epoxidase [Source:HGNC Symbol;Acc:HGNC:11279]
ALDH4A1	aldehyde dehydrogenase 4 family member A1 [Source:HGNC Symbol;Acc:HGNC:406]
FXYD3	FXYD domain containing ion transport regulator 3 [Source:HGNC Symbol;Acc:HGNC:4027]
GOT2	glutamic-oxaloacetic transaminase 2 [Source:HGNC Symbol;Acc:HGNC:4433]
MT1F	metallothionein 1F [Source:HGNC Symbol;Acc:HGNC:7398]
CA2	carbonic anhydrase 2 [Source:HGNC Symbol;Acc:HGNC:1373]
TEX2	testis expressed 2 [Source:HGNC Symbol;Acc:HGNC:30884]
ITGAV	integrin subunit alpha V [Source:HGNC Symbol;Acc:HGNC:6150]
PLCL1	phospholipase C like 1 (inactive) [Source:HGNC Symbol;Acc:HGNC:9063]
DENND2A	DENN domain containing 2A [Source:HGNC Symbol;Acc:HGNC:22212]
MEGF9	multiple EGF like domains 9 [Source:HGNC Symbol;Acc:HGNC:3234]
SEL1L3	SEL1L family member 3 [Source:HGNC Symbol;Acc:HGNC:29108]
SNTB1	syntrophin beta 1 [Source:HGNC Symbol;Acc:HGNC:11168]
PCBP4	poly(rC) binding protein 4 [Source:HGNC Symbol;Acc:HGNC:8652]
LGI1	leucine rich glioma inactivated 1 [Source:HGNC Symbol;Acc:HGNC:6572]
SELENOW (SEPW1)	selenoprotein W [Source:HGNC Symbol;Acc:HGNC:10752]
ROM1	retinal outer segment membrane protein 1 [Source:HGNC Symbol;Acc:HGNC:10254]
SLC2A1	solute carrier family 2 member 1 [Source:HGNC Symbol;Acc:HGNC:11005]
DUSP6	dual specificity phosphatase 6 [Source:HGNC Symbol;Acc:HGNC:3072]
SLCO1C1	solute carrier organic anion transporter family member 1C1 [Source:HGNC Symbol;Acc:HGNC:13819]
SLC19A1	solute carrier family 19 member 1 [Source:HGNC Symbol;Acc:HGNC:10937]
HSD17B7	hydroxysteroid 17-beta dehydrogenase 7 [Source:HGNC Symbol;Acc:HGNC:5215]
ST6GALNAC2	ST6 N-acetylgalactosaminide alpha-2,6-sialyltransferase 2 [Source:HGNC Symbol;Acc:HGNC:10867]
HSPB8	heat shock protein family B (small) member 8 [Source:HGNC Symbol;Acc:HGNC:30171]
CITED4	Cbp/p300 interacting transactivator with Glu/Asp rich carboxy-terminal domain 4 [Source:HGNC Symbol;Acc:HGNC:18696]
SCARB1	scavenger receptor class B member 1 [Source:HGNC Symbol;Acc:HGNC:1664]
CLU	clusterin [Source:HGNC Symbol;Acc:HGNC:2095]
TFPI2	tissue factor pathway inhibitor 2 [Source:HGNC Symbol;Acc:HGNC:11761]
CIART (C1orf51)	circadian associated repressor of transcription [Source:HGNC Symbol;Acc:HGNC:25200]
NPC2	NPC intracellular cholesterol transporter 2 [Source:HGNC Symbol;Acc:HGNC:14537]
CPVL	carboxypeptidase vitellogenic like [Source:HGNC Symbol;Acc:HGNC:14399]
SCAI	suppressor of cancer cell invasion [Source:HGNC Symbol;Acc:HGNC:26709]
CNKSR3	CNKSR family member 3 [Source:HGNC Symbol;Acc:HGNC:23034]
BMP2	bone morphogenetic protein 2 [Source:HGNC Symbol;Acc:HGNC:1069]
ARHGAP18	Rho GTPase activating protein 18 [Source:HGNC Symbol;Acc:HGNC:21035]
CLCN4	chloride voltage-gated channel 4 [Source:HGNC Symbol;Acc:HGNC:2022]
GPX4	glutathione peroxidase 4 [Source:HGNC Symbol;Acc:HGNC:4556]
BMP4	bone morphogenetic protein 4 [Source:HGNC Symbol;Acc:HGNC:1071]
LDLR	low density lipoprotein receptor [Source:HGNC Symbol;Acc:HGNC:6547]
KIAA0556	KIAA0556 [Source:HGNC Symbol;Acc:HGNC:29068]
NBEA	neurobeachin [Source:HGNC Symbol;Acc:HGNC:7648]
ROGDI	rogdi atypical leucine zipper [Source:HGNC Symbol;Acc:HGNC:29478]
RDH11	retinol dehydrogenase 11 [Source:HGNC Symbol;Acc:HGNC:17964]
ALDOC	aldolase, fructose-bisphosphate C [Source:HGNC Symbol;Acc:HGNC:418]
PRCD	photoreceptor disc component [Source:HGNC Symbol;Acc:HGNC:32528]
NLK	nemo like kinase [Source:HGNC Symbol;Acc:HGNC:29858]
PRXL2A (FAM213A)	peroxiredoxin like 2A [Source:HGNC Symbol;Acc:HGNC:28651]
PRKCQ	protein kinase C theta [Source:HGNC Symbol;Acc:HGNC:9410]
FNDC5	fibronectin type III domain containing 5 [Source:HGNC Symbol;Acc:HGNC:20240]
ABCA2	ATP binding cassette subfamily A member 2 [Source:HGNC Symbol;Acc:HGNC:32]
GDF11	growth differentiation factor 11 [Source:HGNC Symbol;Acc:HGNC:4216]
VEGFA	vascular endothelial growth factor A [Source:HGNC Symbol;Acc:HGNC:12680]
PPP1R9A	protein phosphatase 1 regulatory subunit 9A [Source:HGNC Symbol;Acc:HGNC:14946]
MTFP1	mitochondrial fission process 1 [Source:HGNC Symbol;Acc:HGNC:26945]
CCSAP	centriole, cilia and spindle associated protein [Source:HGNC Symbol;Acc:HGNC:29578]
RDH10	retinol dehydrogenase 10 [Source:HGNC Symbol;Acc:HGNC:19975]
RASL12	RAS like family 12 [Source:HGNC Symbol;Acc:HGNC:30289]
CHN1	chimerin 1 [Source:HGNC Symbol;Acc:HGNC:1943]
DBP	D-box binding PAR bZIP transcription factor [Source:HGNC Symbol;Acc:HGNC:2697]
BSG	basigin (Ok blood group) [Source:HGNC Symbol;Acc:HGNC:1116]
CLCN5	chloride voltage-gated channel 5 [Source:HGNC Symbol;Acc:HGNC:2023]
HMGCR	3-hydroxy-3-methylglutaryl-CoA reductase [Source:HGNC Symbol;Acc:HGNC:5006]
CRYBG1 (AIM1)	crystallin beta-gamma domain containing 1 [Source:HGNC Symbol;Acc:HGNC:356]
CYP4V2	cytochrome P450 family 4 subfamily V member 2 [Source:HGNC Symbol;Acc:HGNC:23198]
SLC45A4	solute carrier family 45 member 4 [Source:HGNC Symbol;Acc:HGNC:29196]
HES1	hes family bHLH transcription factor 1 [Source:HGNC Symbol;Acc:HGNC:5192]
DHCR24	24-dehydrocholesterol reductase [Source:HGNC Symbol;Acc:HGNC:2859]
PARD6B	par-6 family cell polarity regulator beta [Source:HGNC Symbol;Acc:HGNC:16245]
KANK1	KN motif and ankyrin repeat domains 1 [Source:HGNC Symbol;Acc:HGNC:19309]
GSTP1	glutathione S-transferase pi 1 [Source:HGNC Symbol;Acc:HGNC:4638]
HSPA6	heat shock protein family A (Hsp70) member 6 [Source:HGNC Symbol;Acc:HGNC:5239]
ADORA2B	adenosine A2b receptor [Source:HGNC Symbol;Acc:HGNC:264]
ABCA5	ATP binding cassette subfamily A member 5 [Source:HGNC Symbol;Acc:HGNC:35]
ATP1B1	ATPase Na+/K+ transporting subunit beta 1 [Source:HGNC Symbol;Acc:HGNC:804]
MYH14	myosin heavy chain 14 [Source:HGNC Symbol;Acc:HGNC:23212]
HSPB1	heat shock protein family B (small) member 1 [Source:HGNC Symbol;Acc:HGNC:5246]
ATP1B2	ATPase Na+/K+ transporting subunit beta 2 [Source:HGNC Symbol;Acc:HGNC:805]
TBC1D1	TBC1 domain family member 1 [Source:HGNC Symbol;Acc:HGNC:11578]
REC8	REC8 meiotic recombination protein [Source:HGNC Symbol;Acc:HGNC:16879]
ST3GAL5	ST3 beta-galactoside alpha-2,3-sialyltransferase 5 [Source:HGNC Symbol;Acc:HGNC:10872]
SLC25A29	solute carrier family 25 member 29 [Source:HGNC Symbol;Acc:HGNC:20116]
ASRGL1	asparaginase and isoaspartyl peptidase 1 [Source:HGNC Symbol;Acc:HGNC:16448]
ABR	ABR activator of RhoGEF and GTPase [Source:HGNC Symbol;Acc:HGNC:81]
PODXL2	podocalyxin like 2 [Source:HGNC Symbol;Acc:HGNC:17936]
GALNT11	polypeptide N-acetylgalactosaminyltransferase 11 [Source:HGNC Symbol;Acc:HGNC:19875]
GALNT10	polypeptide N-acetylgalactosaminyltransferase 10 [Source:HGNC Symbol;Acc:HGNC:19873]
PSAT1	phosphoserine aminotransferase 1 [Source:HGNC Symbol;Acc:HGNC:19129]
SGK3	serum/glucocorticoid regulated kinase family member 3 [Source:HGNC Symbol;Acc:HGNC:10812]
CHCHD10	coiled-coil-helix-coiled-coil-helix domain containing 10 [Source:HGNC Symbol;Acc:HGNC:15559]
ZNF536	zinc finger protein 536 [Source:HGNC Symbol;Acc:HGNC:29025]
PPARA	peroxisome proliferator activated receptor alpha [Source:HGNC Symbol;Acc:HGNC:9232]
APCDD1	APC down-regulated 1 [Source:HGNC Symbol;Acc:HGNC:15718]
APC	APC regulator of WNT signaling pathway [Source:HGNC Symbol;Acc:HGNC:583]
PHLPP2	PH domain and leucine rich repeat protein phosphatase 2 [Source:HGNC Symbol;Acc:HGNC:29149]
MTSS1	MTSS I-BAR domain containing 1 [Source:HGNC Symbol;Acc:HGNC:20443]
PTPN13	protein tyrosine phosphatase non-receptor type 13 [Source:HGNC Symbol;Acc:HGNC:9646]
CRYAB	crystallin alpha B [Source:HGNC Symbol;Acc:HGNC:2389]
TMEM14A	transmembrane protein 14A [Source:HGNC Symbol;Acc:HGNC:21076]
TMEM268 (C9orf91)	transmembrane protein 268 [Source:HGNC Symbol;Acc:HGNC:24513]
INSIG1	insulin induced gene 1 [Source:HGNC Symbol;Acc:HGNC:6083]
HOMER3	homer scaffold protein 3 [Source:HGNC Symbol;Acc:HGNC:17514]
PPP1R16A	protein phosphatase 1 regulatory subunit 16A [Source:HGNC Symbol;Acc:HGNC:14941]
GPRC5C	G protein-coupled receptor class C group 5 member C [Source:HGNC Symbol;Acc:HGNC:13309]
SLC16A1	solute carrier family 16 member 1 [Source:HGNC Symbol;Acc:HGNC:10922]
SMC6	structural maintenance of chromosomes 6 [Source:HGNC Symbol;Acc:HGNC:20466]
ACACA	acetyl-CoA carboxylase alpha [Source:HGNC Symbol;Acc:HGNC:84]
STARD4	StAR related lipid transfer domain containing 4 [Source:HGNC Symbol;Acc:HGNC:18058]
NAV3	neuron navigator 3 [Source:HGNC Symbol;Acc:HGNC:15998]
HMGCS1	3-hydroxy-3-methylglutaryl-CoA synthase 1 [Source:HGNC Symbol;Acc:HGNC:5007]
NUAK2	NUAK family kinase 2 [Source:HGNC Symbol;Acc:HGNC:29558]
GMPR	guanosine monophosphate reductase [Source:HGNC Symbol;Acc:HGNC:4376]
CHDH	choline dehydrogenase [Source:HGNC Symbol;Acc:HGNC:24288]
ITM2C	integral membrane protein 2C [Source:HGNC Symbol;Acc:HGNC:6175]
MFSD2A	major facilitator superfamily domain containing 2A [Source:HGNC Symbol;Acc:HGNC:25897]
PCMTD2	protein-L-isoaspartate (D-aspartate) O-methyltransferase domain containing 2 [Source:HGNC Symbol;Acc:HGNC:15882]
UNC13B	unc-13 homolog B [Source:HGNC Symbol;Acc:HGNC:12566]
CTH	cystathionine gamma-lyase [Source:HGNC Symbol;Acc:HGNC:2501]
FASN	fatty acid synthase [Source:HGNC Symbol;Acc:HGNC:3594]
TMEM192	transmembrane protein 192 [Source:HGNC Symbol;Acc:HGNC:26775]
FDFT1	farnesyl-diphosphate farnesyltransferase 1 [Source:HGNC Symbol;Acc:HGNC:3629]
FAM13A	family with sequence similarity 13 member A [Source:HGNC Symbol;Acc:HGNC:19367]
KIAA1522	KIAA1522 [Source:HGNC Symbol;Acc:HGNC:29301]
IQGAP2	IQ motif containing GTPase activating protein 2 [Source:HGNC Symbol;Acc:HGNC:6111]
B3GALNT2	beta-1,3-N-acetylgalactosaminyltransferase 2 [Source:HGNC Symbol;Acc:HGNC:28596]
RHOBTB2	Rho related BTB domain containing 2 [Source:HGNC Symbol;Acc:HGNC:18756]
APLP2	amyloid beta precursor like protein 2 [Source:HGNC Symbol;Acc:HGNC:598]
MERTK	MER proto-oncogene, tyrosine kinase [Source:HGNC Symbol;Acc:HGNC:7027]
GAP43	growth associated protein 43 [Source:HGNC Symbol;Acc:HGNC:4140]
PITPNM2	phosphatidylinositol transfer protein membrane associated 2 [Source:HGNC Symbol;Acc:HGNC:21044]
FGFR3	fibroblast growth factor receptor 3 [Source:HGNC Symbol;Acc:HGNC:3690]
FADS1	fatty acid desaturase 1 [Source:HGNC Symbol;Acc:HGNC:3574]
IDI1	isopentenyl-diphosphate delta isomerase 1 [Source:HGNC Symbol;Acc:HGNC:5387]
TRPM7	transient receptor potential cation channel subfamily M member 7 [Source:HGNC Symbol;Acc:HGNC:17994]
CCDC51	coiled-coil domain containing 51 [Source:HGNC Symbol;Acc:HGNC:25714]
LRATD2 (FAM84B)	LRAT domain containing 2 [Source:HGNC Symbol;Acc:HGNC:24166]
ACBD5	acyl-CoA binding domain containing 5 [Source:HGNC Symbol;Acc:HGNC:23338]
PFKL	phosphofructokinase, liver type [Source:HGNC Symbol;Acc:HGNC:8876]
CRY2	cryptochrome circadian regulator 2 [Source:HGNC Symbol;Acc:HGNC:2385]
CPXM2	carboxypeptidase X, M14 family member 2 [Source:HGNC Symbol;Acc:HGNC:26977]
UBB	ubiquitin B [Source:HGNC Symbol;Acc:HGNC:12463]
ZDHHC2	zinc finger DHHC-type palmitoyltransferase 2 [Source:HGNC Symbol;Acc:HGNC:18469]
STXBP2	syntaxin binding protein 2 [Source:HGNC Symbol;Acc:HGNC:11445]
ARL6IP1	ADP ribosylation factor like GTPase 6 interacting protein 1 [Source:HGNC Symbol;Acc:HGNC:697]
CKB	creatine kinase B [Source:HGNC Symbol;Acc:HGNC:1991]
SELENOI (EPT1)	selenoprotein I [Source:HGNC Symbol;Acc:HGNC:29361]
GEM	GTP binding protein overexpressed in skeletal muscle [Source:HGNC Symbol;Acc:HGNC:4234]
C4orf48	chromosome 4 open reading frame 48 [Source:HGNC Symbol;Acc:HGNC:34437]
BICDL1 (CCDC64)	BICD family like cargo adaptor 1 [Source:HGNC Symbol;Acc:HGNC:28095]
OSBPL1A	oxysterol binding protein like 1A [Source:HGNC Symbol;Acc:HGNC:16398]
PRKCB	protein kinase C beta [Source:HGNC Symbol;Acc:HGNC:9395]
HSPA1B	heat shock protein family A (Hsp70) member 1B [Source:HGNC Symbol;Acc:HGNC:5233]
KLHL3	kelch like family member 3 [Source:HGNC Symbol;Acc:HGNC:6354]
SLC25A4	solute carrier family 25 member 4 [Source:HGNC Symbol;Acc:HGNC:10990]
MPHOSPH9	M-phase phosphoprotein 9 [Source:HGNC Symbol;Acc:HGNC:7215]
MET	MET proto-oncogene, receptor tyrosine kinase [Source:HGNC Symbol;Acc:HGNC:7029]
TSC22D4	TSC22 domain family member 4 [Source:HGNC Symbol;Acc:HGNC:21696]
BASP1	brain abundant membrane attached signal protein 1 [Source:HGNC Symbol;Acc:HGNC:957]
PFKFB2	6-phosphofructo-2-kinase/fructose-2,6-biphosphatase 2 [Source:HGNC Symbol;Acc:HGNC:8873]
CTSK	cathepsin K [Source:HGNC Symbol;Acc:HGNC:2536]
ENO2	enolase 2 [Source:HGNC Symbol;Acc:HGNC:3353]
EMC9	ER membrane protein complex subunit 9 [Source:HGNC Symbol;Acc:HGNC:20273]
PEBP1	phosphatidylethanolamine binding protein 1 [Source:HGNC Symbol;Acc:HGNC:8630]
CYFIP2	cytoplasmic FMR1 interacting protein 2 [Source:HGNC Symbol;Acc:HGNC:13760]
MPV17L2	MPV17 mitochondrial inner membrane protein like 2 [Source:HGNC Symbol;Acc:HGNC:28177]
MXD1	MAX dimerization protein 1 [Source:HGNC Symbol;Acc:HGNC:6761]
COL8A1	collagen type VIII alpha 1 chain [Source:HGNC Symbol;Acc:HGNC:2215]
SGMS1	sphingomyelin synthase 1 [Source:HGNC Symbol;Acc:HGNC:29799]
PLCB4	phospholipase C beta 4 [Source:HGNC Symbol;Acc:HGNC:9059]
KIAA1217	KIAA1217 [Source:HGNC Symbol;Acc:HGNC:25428]
TMA7	translation machinery associated 7 homolog [Source:HGNC Symbol;Acc:HGNC:26932]
NPIPB11	nuclear pore complex interacting protein family member B11 [Source:HGNC Symbol;Acc:HGNC:37453]
SLC9A3R1	SLC9A3 regulator 1 [Source:HGNC Symbol;Acc:HGNC:11075]
TSKU	tsukushi, small leucine rich proteoglycan [Source:HGNC Symbol;Acc:HGNC:28850]
ZMAT1	zinc finger matrin-type 1 [Source:HGNC Symbol;Acc:HGNC:29377]
COLEC12	collectin subfamily member 12 [Source:HGNC Symbol;Acc:HGNC:16016]
WBP2	WW domain binding protein 2 [Source:HGNC Symbol;Acc:HGNC:12738]
TRAFD1	TRAF-type zinc finger domain containing 1 [Source:HGNC Symbol;Acc:HGNC:24808]
SREBF1	sterol regulatory element binding transcription factor 1 [Source:HGNC Symbol;Acc:HGNC:11289]
CERS4	ceramide synthase 4 [Source:HGNC Symbol;Acc:HGNC:23747]
PLAAT3 (PLA2G16)	phospholipase A and acyltransferase 3 [Source:HGNC Symbol;Acc:HGNC:17825]
F3	coagulation factor III, tissue factor [Source:HGNC Symbol;Acc:HGNC:3541]
CRYZ	crystallin zeta [Source:HGNC Symbol;Acc:HGNC:2419]
MYEF2	myelin expression factor 2 [Source:HGNC Symbol;Acc:HGNC:17940]
LYPLAL1	lysophospholipase like 1 [Source:HGNC Symbol;Acc:HGNC:20440]
LIMCH1	LIM and calponin homology domains 1 [Source:HGNC Symbol;Acc:HGNC:29191]
ABHD2	abhydrolase domain containing 2, acylglycerol lipase [Source:HGNC Symbol;Acc:HGNC:18717]
ZFAND2A	zinc finger AN1-type containing 2A [Source:HGNC Symbol;Acc:HGNC:28073]
ATP8A1	ATPase phospholipid transporting 8A1 [Source:HGNC Symbol;Acc:HGNC:13531]
TECPR2	tectonin beta-propeller repeat containing 2 [Source:HGNC Symbol;Acc:HGNC:19957]
MSI1	musashi RNA binding protein 1 [Source:HGNC Symbol;Acc:HGNC:7330]
PPP1R13B	protein phosphatase 1 regulatory subunit 13B [Source:HGNC Symbol;Acc:HGNC:14950]
HACD3 (PTPLAD1)	3-hydroxyacyl-CoA dehydratase 3 [Source:HGNC Symbol;Acc:HGNC:24175]
HSPA1A	heat shock protein family A (Hsp70) member 1A [Source:HGNC Symbol;Acc:HGNC:5232]
MCRIP2 (FAM195A)	MAPK regulated corepressor interacting protein 2 [Source:HGNC Symbol;Acc:HGNC:14142]
GAPDH	glyceraldehyde-3-phosphate dehydrogenase [Source:HGNC Symbol;Acc:HGNC:4141]
BCAT2	branched chain amino acid transaminase 2 [Source:HGNC Symbol;Acc:HGNC:977]
GGA2	golgi associated, gamma adaptin ear containing, ARF binding protein 2 [Source:HGNC Symbol;Acc:HGNC:16064]
METRN	meteorin, glial cell differentiation regulator [Source:HGNC Symbol;Acc:HGNC:14151]
ENPP4	ectonucleotide pyrophosphatase/phosphodiesterase 4 [Source:HGNC Symbol;Acc:HGNC:3359]
EDIL3	EGF like repeats and discoidin domains 3 [Source:HGNC Symbol;Acc:HGNC:3173]
ENPP5	ectonucleotide pyrophosphatase/phosphodiesterase family member 5 [Source:HGNC Symbol;Acc:HGNC:13717]
SHISA2	shisa family member 2 [Source:HGNC Symbol;Acc:HGNC:20366]
ECHDC2	enoyl-CoA hydratase domain containing 2 [Source:HGNC Symbol;Acc:HGNC:23408]
IDH1	isocitrate dehydrogenase (NADP(+)) 1 [Source:HGNC Symbol;Acc:HGNC:5382]
AFDN (MLLT4)	afadin, adherens junction formation factor [Source:HGNC Symbol;Acc:HGNC:7137]
TUBB4A	tubulin beta 4A class IVa [Source:HGNC Symbol;Acc:HGNC:20774]
MTSS2 (MTSS1L)	MTSS I-BAR domain containing 2 [Source:HGNC Symbol;Acc:HGNC:25094]
MALSU1	mitochondrial assembly of ribosomal large subunit 1 [Source:HGNC Symbol;Acc:HGNC:21721]
CPEB4	cytoplasmic polyadenylation element binding protein 4 [Source:HGNC Symbol;Acc:HGNC:21747]
RGN	regucalcin [Source:HGNC Symbol;Acc:HGNC:9989]
DHRS3	dehydrogenase/reductase 3 [Source:HGNC Symbol;Acc:HGNC:17693]
HSPA4L	heat shock protein family A (Hsp70) member 4 like [Source:HGNC Symbol;Acc:HGNC:17041]
LAPTM4B	lysosomal protein transmembrane 4 beta [Source:HGNC Symbol;Acc:HGNC:13646]
RCCD1	RCC1 domain containing 1 [Source:HGNC Symbol;Acc:HGNC:30457]
CDO1	cysteine dioxygenase type 1 [Source:HGNC Symbol;Acc:HGNC:1795]
PLCE1	phospholipase C epsilon 1 [Source:HGNC Symbol;Acc:HGNC:17175]
TTYH2	tweety family member 2 [Source:HGNC Symbol;Acc:HGNC:13877]
ULK1	unc-51 like autophagy activating kinase 1 [Source:HGNC Symbol;Acc:HGNC:12558]
SCAMP1	secretory carrier membrane protein 1 [Source:HGNC Symbol;Acc:HGNC:10563]
PRMT9 (PRMT10)	protein arginine methyltransferase 9 [Source:HGNC Symbol;Acc:HGNC:25099]
FOS	Fos proto-oncogene, AP-1 transcription factor subunit [Source:HGNC Symbol;Acc:HGNC:3796]
ALDH9A1	aldehyde dehydrogenase 9 family member A1 [Source:HGNC Symbol;Acc:HGNC:412]
EZR	ezrin [Source:HGNC Symbol;Acc:HGNC:12691]
ANKRD9	ankyrin repeat domain 9 [Source:HGNC Symbol;Acc:HGNC:20096]
MRPS28	mitochondrial ribosomal protein S28 [Source:HGNC Symbol;Acc:HGNC:14513]
NAA25	N-alpha-acetyltransferase 25, NatB auxiliary subunit [Source:HGNC Symbol;Acc:HGNC:25783]
KLHDC8B	kelch domain containing 8B [Source:HGNC Symbol;Acc:HGNC:28557]
SORT1	sortilin 1 [Source:HGNC Symbol;Acc:HGNC:11186]
TAX1BP1	Tax1 binding protein 1 [Source:HGNC Symbol;Acc:HGNC:11575]
MTUS1	microtubule associated scaffold protein 1 [Source:HGNC Symbol;Acc:HGNC:29789]
AIFM1	apoptosis inducing factor mitochondria associated 1 [Source:HGNC Symbol;Acc:HGNC:8768]
MAGED1	MAGE family member D1 [Source:HGNC Symbol;Acc:HGNC:6813]
FLVCR1	FLVCR heme transporter 1 [Source:HGNC Symbol;Acc:HGNC:24682]
DOCK7	dedicator of cytokinesis 7 [Source:HGNC Symbol;Acc:HGNC:19190]
PMEL	premelanosome protein [Source:HGNC Symbol;Acc:HGNC:10880]
GJA1	gap junction protein alpha 1 [Source:HGNC Symbol;Acc:HGNC:4274]
PPM1B	protein phosphatase, Mg2+/Mn2+ dependent 1B [Source:HGNC Symbol;Acc:HGNC:9276]
RASA1	RAS p21 protein activator 1 [Source:HGNC Symbol;Acc:HGNC:9871]
MAN2A1	mannosidase alpha class 2A member 1 [Source:HGNC Symbol;Acc:HGNC:6824]
ACAT2	acetyl-CoA acetyltransferase 2 [Source:HGNC Symbol;Acc:HGNC:94]
PSD3	pleckstrin and Sec7 domain containing 3 [Source:HGNC Symbol;Acc:HGNC:19093]
DGKE	diacylglycerol kinase epsilon [Source:HGNC Symbol;Acc:HGNC:2852]
AHCYL2	adenosylhomocysteinase like 2 [Source:HGNC Symbol;Acc:HGNC:22204]
THOP1	thimet oligopeptidase 1 [Source:HGNC Symbol;Acc:HGNC:11793]
RUFY3	RUN and FYVE domain containing 3 [Source:HGNC Symbol;Acc:HGNC:30285]
EXOSC4	exosome component 4 [Source:HGNC Symbol;Acc:HGNC:18189]
GPSM1	G protein signaling modulator 1 [Source:HGNC Symbol;Acc:HGNC:17858]
ENOSF1	enolase superfamily member 1 [Source:HGNC Symbol;Acc:HGNC:30365]
SLC20A1	solute carrier family 20 member 1 [Source:HGNC Symbol;Acc:HGNC:10946]
PLXNB1	plexin B1 [Source:HGNC Symbol;Acc:HGNC:9103]
FGFR2	fibroblast growth factor receptor 2 [Source:HGNC Symbol;Acc:HGNC:3689]
LBH	LBH regulator of WNT signaling pathway [Source:HGNC Symbol;Acc:HGNC:29532]
LRP6	LDL receptor related protein 6 [Source:HGNC Symbol;Acc:HGNC:6698]
HPCAL1	hippocalcin like 1 [Source:HGNC Symbol;Acc:HGNC:5145]
SLC7A8	solute carrier family 7 member 8 [Source:HGNC Symbol;Acc:HGNC:11066]
MYO1C	myosin IC [Source:HGNC Symbol;Acc:HGNC:7597]
TBC1D14	TBC1 domain family member 14 [Source:HGNC Symbol;Acc:HGNC:29246]
NOTCH1	notch receptor 1 [Source:HGNC Symbol;Acc:HGNC:7881]
TBC1D10A	TBC1 domain family member 10A [Source:HGNC Symbol;Acc:HGNC:23609]
TNFRSF14	TNF receptor superfamily member 14 [Source:HGNC Symbol;Acc:HGNC:11912]
GOLGA8B	golgin A8 family member B [Source:HGNC Symbol;Acc:HGNC:31973]
GOLM1	golgi membrane protein 1 [Source:HGNC Symbol;Acc:HGNC:15451]
TMEM63B	transmembrane protein 63B [Source:HGNC Symbol;Acc:HGNC:17735]
NME1	NME/NM23 nucleoside diphosphate kinase 1 [Source:HGNC Symbol;Acc:HGNC:7849]
PTP4A1	protein tyrosine phosphatase 4A1 [Source:HGNC Symbol;Acc:HGNC:9634]
MT1E	metallothionein 1E [Source:HGNC Symbol;Acc:HGNC:7397]
AGAP3	ArfGAP with GTPase domain, ankyrin repeat and PH domain 3 [Source:HGNC Symbol;Acc:HGNC:16923]
BEX2	brain expressed X-linked 2 [Source:HGNC Symbol;Acc:HGNC:30933]
TM2D2	TM2 domain containing 2 [Source:HGNC Symbol;Acc:HGNC:24127]
HSDL2	hydroxysteroid dehydrogenase like 2 [Source:HGNC Symbol;Acc:HGNC:18572]
USP51	ubiquitin specific peptidase 51 [Source:HGNC Symbol;Acc:HGNC:23086]
SESN3	sestrin 3 [Source:HGNC Symbol;Acc:HGNC:23060]
BHLHE41	basic helix-loop-helix family member e41 [Source:HGNC Symbol;Acc:HGNC:16617]
SLC16A4	solute carrier family 16 member 4 [Source:HGNC Symbol;Acc:HGNC:10925]
HSP90AA1	heat shock protein 90 alpha family class A member 1 [Source:HGNC Symbol;Acc:HGNC:5253]
USPL1	ubiquitin specific peptidase like 1 [Source:HGNC Symbol;Acc:HGNC:20294]
GPR143	G protein-coupled receptor 143 [Source:HGNC Symbol;Acc:HGNC:20145]
KIF21A	kinesin family member 21A [Source:HGNC Symbol;Acc:HGNC:19349]
ATP2C1	ATPase secretory pathway Ca2+ transporting 1 [Source:HGNC Symbol;Acc:HGNC:13211]
PI4KA	phosphatidylinositol 4-kinase alpha [Source:HGNC Symbol;Acc:HGNC:8983]
DDIT3	DNA damage inducible transcript 3 [Source:HGNC Symbol;Acc:HGNC:2726]
NEDD4L	NEDD4 like E3 ubiquitin protein ligase [Source:HGNC Symbol;Acc:HGNC:7728]
SPRY1	sprouty RTK signaling antagonist 1 [Source:HGNC Symbol;Acc:HGNC:11269]
PI4K2A	phosphatidylinositol 4-kinase type 2 alpha [Source:HGNC Symbol;Acc:HGNC:30031]
SMOC2	SPARC related modular calcium binding 2 [Source:HGNC Symbol;Acc:HGNC:20323]
SLC25A13	solute carrier family 25 member 13 [Source:HGNC Symbol;Acc:HGNC:10983]
ZNF385A	zinc finger protein 385A [Source:HGNC Symbol;Acc:HGNC:17521]
TMEM41B	transmembrane protein 41B [Source:HGNC Symbol;Acc:HGNC:28948]
ELN	elastin [Source:HGNC Symbol;Acc:HGNC:3327]
CDKN1B	cyclin dependent kinase inhibitor 1B [Source:HGNC Symbol;Acc:HGNC:1785]
TMEM184B	transmembrane protein 184B [Source:HGNC Symbol;Acc:HGNC:1310]
RIC3	RIC3 acetylcholine receptor chaperone [Source:HGNC Symbol;Acc:HGNC:30338]
CYP51A1	cytochrome P450 family 51 subfamily A member 1 [Source:HGNC Symbol;Acc:HGNC:2649]
ZFYVE27	zinc finger FYVE-type containing 27 [Source:HGNC Symbol;Acc:HGNC:26559]
SEMA3C	semaphorin 3C [Source:HGNC Symbol;Acc:HGNC:10725]
PLPP5 (PPAPDC1B)	phospholipid phosphatase 5 [Source:HGNC Symbol;Acc:HGNC:25026]
LPGAT1	lysophosphatidylglycerol acyltransferase 1 [Source:HGNC Symbol;Acc:HGNC:28985]
ST3GAL4	ST3 beta-galactoside alpha-2,3-sialyltransferase 4 [Source:HGNC Symbol;Acc:HGNC:10864]
JUN	Jun proto-oncogene, AP-1 transcription factor subunit [Source:HGNC Symbol;Acc:HGNC:6204]
ZBTB38	zinc finger and BTB domain containing 38 [Source:HGNC Symbol;Acc:HGNC:26636]
CTBS	chitobiase [Source:HGNC Symbol;Acc:HGNC:2496]
HTRA1	HtrA serine peptidase 1 [Source:HGNC Symbol;Acc:HGNC:9476]
ADCY9	adenylate cyclase 9 [Source:HGNC Symbol;Acc:HGNC:240]
FKBP4	FKBP prolyl isomerase 4 [Source:HGNC Symbol;Acc:HGNC:3720]
COX6C	cytochrome c oxidase subunit 6C [Source:HGNC Symbol;Acc:HGNC:2285]
PEG10	paternally expressed 10 [Source:HGNC Symbol;Acc:HGNC:14005]
SLC7A5	solute carrier family 7 member 5 [Source:HGNC Symbol;Acc:HGNC:11063]
ARHGEF37	Rho guanine nucleotide exchange factor 37 [Source:HGNC Symbol;Acc:HGNC:34430]
SUGP2	SURP and G-patch domain containing 2 [Source:HGNC Symbol;Acc:HGNC:18641]
TTC3	tetratricopeptide repeat domain 3 [Source:HGNC Symbol;Acc:HGNC:12393]
GNS	glucosamine (N-acetyl)-6-sulfatase [Source:HGNC Symbol;Acc:HGNC:4422]
ATP6V1A	ATPase H+ transporting V1 subunit A [Source:HGNC Symbol;Acc:HGNC:851]
GOLM2 (CASC4)	golgi membrane protein 2 [Source:HGNC Symbol;Acc:HGNC:24892]
ANKH	ANKH inorganic pyrophosphate transport regulator [Source:HGNC Symbol;Acc:HGNC:15492]
AGPAT3	1-acylglycerol-3-phosphate O-acyltransferase 3 [Source:HGNC Symbol;Acc:HGNC:326]
NSFL1C	NSFL1 cofactor [Source:HGNC Symbol;Acc:HGNC:15912]
ACP5	acid phosphatase 5, tartrate resistant [Source:HGNC Symbol;Acc:HGNC:124]
ITM2B	integral membrane protein 2B [Source:HGNC Symbol;Acc:HGNC:6174]
ANKRD37	ankyrin repeat domain 37 [Source:HGNC Symbol;Acc:HGNC:29593]
FAM222B	family with sequence similarity 222 member B [Source:HGNC Symbol;Acc:HGNC:25563]
PER1	period circadian regulator 1 [Source:HGNC Symbol;Acc:HGNC:8845]
ZMYND8	zinc finger MYND-type containing 8 [Source:HGNC Symbol;Acc:HGNC:9397]
TUBA1C	tubulin alpha 1c [Source:HGNC Symbol;Acc:HGNC:20768]
ECRG4 (C2orf40)	ECRG4 augurin precursor [Source:HGNC Symbol;Acc:HGNC:24642]
SOBP	sine oculis binding protein homolog [Source:HGNC Symbol;Acc:HGNC:29256]
CKS2	CDC28 protein kinase regulatory subunit 2 [Source:HGNC Symbol;Acc:HGNC:2000]
GTF2F2	general transcription factor IIF subunit 2 [Source:HGNC Symbol;Acc:HGNC:4653]
PSAP	prosaposin [Source:HGNC Symbol;Acc:HGNC:9498]
FDPS	farnesyl diphosphate synthase [Source:HGNC Symbol;Acc:HGNC:3631]
HYOU1	hypoxia up-regulated 1 [Source:HGNC Symbol;Acc:HGNC:16931]
KIAA1109	KIAA1109 [Source:HGNC Symbol;Acc:HGNC:26953]
PKP4	plakophilin 4 [Source:HGNC Symbol;Acc:HGNC:9026]
CSTB	cystatin B [Source:HGNC Symbol;Acc:HGNC:2482]
MSRA	methionine sulfoxide reductase A [Source:HGNC Symbol;Acc:HGNC:7377]
ERG28 (C14orf1)	ergosterol biosynthesis 28 homolog [Source:HGNC Symbol;Acc:HGNC:1187]
PHACTR4	phosphatase and actin regulator 4 [Source:HGNC Symbol;Acc:HGNC:25793]
ENGASE	endo-beta-N-acetylglucosaminidase [Source:HGNC Symbol;Acc:HGNC:24622]
SYNE2	spectrin repeat containing nuclear envelope protein 2 [Source:HGNC Symbol;Acc:HGNC:17084]
PKP2	plakophilin 2 [Source:HGNC Symbol;Acc:HGNC:9024]
PMVK	phosphomevalonate kinase [Source:HGNC Symbol;Acc:HGNC:9141]
SPATA20	spermatogenesis associated 20 [Source:HGNC Symbol;Acc:HGNC:26125]
TRAK1	trafficking kinesin protein 1 [Source:HGNC Symbol;Acc:HGNC:29947]
HSF4	heat shock transcription factor 4 [Source:HGNC Symbol;Acc:HGNC:5227]
SCAP	SREBF chaperone [Source:HGNC Symbol;Acc:HGNC:30634]
DGCR6	DiGeorge syndrome critical region gene 6 [Source:HGNC Symbol;Acc:HGNC:2846]
PGD	phosphogluconate dehydrogenase [Source:HGNC Symbol;Acc:HGNC:8891]
ARHGAP12	Rho GTPase activating protein 12 [Source:HGNC Symbol;Acc:HGNC:16348]
CNDP2	carnosine dipeptidase 2 [Source:HGNC Symbol;Acc:HGNC:24437]
GLUL	glutamate-ammonia ligase [Source:HGNC Symbol;Acc:HGNC:4341]
SPNS2	sphingolipid transporter 2 [Source:HGNC Symbol;Acc:HGNC:26992]
TDRP	testis development related protein [Source:HGNC Symbol;Acc:HGNC:26951]
NTRK2	neurotrophic receptor tyrosine kinase 2 [Source:HGNC Symbol;Acc:HGNC:8032]
ELP1 (IKBKAP)	elongator complex protein 1 [Source:HGNC Symbol;Acc:HGNC:5959]
PLAC9	placenta associated 9 [Source:HGNC Symbol;Acc:HGNC:19255]
SERPINH1	serpin family H member 1 [Source:HGNC Symbol;Acc:HGNC:1546]
COX14	cytochrome c oxidase assembly factor COX14 [Source:HGNC Symbol;Acc:HGNC:28216]
KREMEN1	kringle containing transmembrane protein 1 [Source:HGNC Symbol;Acc:HGNC:17550]
ATG13	autophagy related 13 [Source:HGNC Symbol;Acc:HGNC:29091]
SNX25	sorting nexin 25 [Source:HGNC Symbol;Acc:HGNC:21883]
AFF1	AF4/FMR2 family member 1 [Source:HGNC Symbol;Acc:HGNC:7135]
COL9A3	collagen type IX alpha 3 chain [Source:HGNC Symbol;Acc:HGNC:2219]
TTLL7	tubulin tyrosine ligase like 7 [Source:HGNC Symbol;Acc:HGNC:26242]
TMEM59	transmembrane protein 59 [Source:HGNC Symbol;Acc:HGNC:1239]
TPGS2	tubulin polyglutamylase complex subunit 2 [Source:HGNC Symbol;Acc:HGNC:24561]
GALNT1	polypeptide N-acetylgalactosaminyltransferase 1 [Source:HGNC Symbol;Acc:HGNC:4123]
ARFGEF2	ADP ribosylation factor guanine nucleotide exchange factor 2 [Source:HGNC Symbol;Acc:HGNC:15853]
COTL1	coactosin like F-actin binding protein 1 [Source:HGNC Symbol;Acc:HGNC:18304]
KIF22	kinesin family member 22 [Source:HGNC Symbol;Acc:HGNC:6391]
MVD	mevalonate diphosphate decarboxylase [Source:HGNC Symbol;Acc:HGNC:7529]
ACSL1	acyl-CoA synthetase long chain family member 1 [Source:HGNC Symbol;Acc:HGNC:3569]
VASN	vasorin [Source:HGNC Symbol;Acc:HGNC:18517]
NEO1	neogenin 1 [Source:HGNC Symbol;Acc:HGNC:7754]
CDR2	cerebellar degeneration related protein 2 [Source:HGNC Symbol;Acc:HGNC:1799]
ALDH6A1	aldehyde dehydrogenase 6 family member A1 [Source:HGNC Symbol;Acc:HGNC:7179]
PER3	period circadian regulator 3 [Source:HGNC Symbol;Acc:HGNC:8847]
SLC25A23	solute carrier family 25 member 23 [Source:HGNC Symbol;Acc:HGNC:19375]
AMPD2	adenosine monophosphate deaminase 2 [Source:HGNC Symbol;Acc:HGNC:469]
KSR1	kinase suppressor of ras 1 [Source:HGNC Symbol;Acc:HGNC:6465]
PLXNB2	plexin B2 [Source:HGNC Symbol;Acc:HGNC:9104]
PHYHD1	phytanoyl-CoA dioxygenase domain containing 1 [Source:HGNC Symbol;Acc:HGNC:23396]
CLCN3	chloride voltage-gated channel 3 [Source:HGNC Symbol;Acc:HGNC:2021]
ZYG11B	zyg-11 family member B, cell cycle regulator [Source:HGNC Symbol;Acc:HGNC:25820]
GNG11	G protein subunit gamma 11 [Source:HGNC Symbol;Acc:HGNC:4403]
ZNF75A	zinc finger protein 75a [Source:HGNC Symbol;Acc:HGNC:13146]
HSPD1	heat shock protein family D (Hsp60) member 1 [Source:HGNC Symbol;Acc:HGNC:5261]
PDPN	podoplanin [Source:HGNC Symbol;Acc:HGNC:29602]
VPS35L (C16orf62)	VPS35 endosomal protein sorting factor like [Source:HGNC Symbol;Acc:HGNC:24641]
HSD17B14	hydroxysteroid 17-beta dehydrogenase 14 [Source:HGNC Symbol;Acc:HGNC:23238]
SORBS2	sorbin and SH3 domain containing 2 [Source:HGNC Symbol;Acc:HGNC:24098]
STK24	serine/threonine kinase 24 [Source:HGNC Symbol;Acc:HGNC:11403]
PREPL	prolyl endopeptidase like [Source:HGNC Symbol;Acc:HGNC:30228]
CALCOCO2	calcium binding and coiled-coil domain 2 [Source:HGNC Symbol;Acc:HGNC:29912]
STIM2	stromal interaction molecule 2 [Source:HGNC Symbol;Acc:HGNC:19205]
ATPAF1	ATP synthase mitochondrial F1 complex assembly factor 1 [Source:HGNC Symbol;Acc:HGNC:18803]
SREBF2	sterol regulatory element binding transcription factor 2 [Source:HGNC Symbol;Acc:HGNC:11290]
GAB1	GRB2 associated binding protein 1 [Source:HGNC Symbol;Acc:HGNC:4066]
PDGFA	platelet derived growth factor subunit A [Source:HGNC Symbol;Acc:HGNC:8799]
ELOVL5	ELOVL fatty acid elongase 5 [Source:HGNC Symbol;Acc:HGNC:21308]
NDUFB2	NADH:ubiquinone oxidoreductase subunit B2 [Source:HGNC Symbol;Acc:HGNC:7697]
ADAM9	ADAM metallopeptidase domain 9 [Source:HGNC Symbol;Acc:HGNC:216]
NAGLU	N-acetyl-alpha-glucosaminidase [Source:HGNC Symbol;Acc:HGNC:7632]
PAWR	pro-apoptotic WT1 regulator [Source:HGNC Symbol;Acc:HGNC:8614]
ARHGEF9	Cdc42 guanine nucleotide exchange factor 9 [Source:HGNC Symbol;Acc:HGNC:14561]
RHOBTB3	Rho related BTB domain containing 3 [Source:HGNC Symbol;Acc:HGNC:18757]
PDE4DIP	phosphodiesterase 4D interacting protein [Source:HGNC Symbol;Acc:HGNC:15580]
BCAR1	BCAR1 scaffold protein, Cas family member [Source:HGNC Symbol;Acc:HGNC:971]
ADAMTSL4	ADAMTS like 4 [Source:HGNC Symbol;Acc:HGNC:19706]
EGR2	early growth response 2 [Source:HGNC Symbol;Acc:HGNC:3239]
USP33	ubiquitin specific peptidase 33 [Source:HGNC Symbol;Acc:HGNC:20059]
NTPCR	nucleoside-triphosphatase, cancer-related [Source:HGNC Symbol;Acc:HGNC:28204]
CCDC181	coiled-coil domain containing 181 [Source:HGNC Symbol;Acc:HGNC:28051]
LSS	lanosterol synthase [Source:HGNC Symbol;Acc:HGNC:6708]
PDK2	pyruvate dehydrogenase kinase 2 [Source:HGNC Symbol;Acc:HGNC:8810]
SPRY2	sprouty RTK signaling antagonist 2 [Source:HGNC Symbol;Acc:HGNC:11270]
MRPS18A	mitochondrial ribosomal protein S18A [Source:HGNC Symbol;Acc:HGNC:14515]
QPRT	quinolinate phosphoribosyltransferase [Source:HGNC Symbol;Acc:HGNC:9755]
REPIN1	replication initiator 1 [Source:HGNC Symbol;Acc:HGNC:17922]
CPE	carboxypeptidase E [Source:HGNC Symbol;Acc:HGNC:2303]
PIGS	phosphatidylinositol glycan anchor biosynthesis class S [Source:HGNC Symbol;Acc:HGNC:14937]
OSGEP	O-sialoglycoprotein endopeptidase [Source:HGNC Symbol;Acc:HGNC:18028]
CYSTM1	cysteine rich transmembrane module containing 1 [Source:HGNC Symbol;Acc:HGNC:30239]
IFI27L1	interferon alpha inducible protein 27 like 1 [Source:HGNC Symbol;Acc:HGNC:19754]
SLC25A11	solute carrier family 25 member 11 [Source:HGNC Symbol;Acc:HGNC:10981]
PRNP	prion protein [Source:HGNC Symbol;Acc:HGNC:9449]
BCL2L1	BCL2 like 1 [Source:HGNC Symbol;Acc:HGNC:992]
ANAPC15	anaphase promoting complex subunit 15 [Source:HGNC Symbol;Acc:HGNC:24531]
MRPL16	mitochondrial ribosomal protein L16 [Source:HGNC Symbol;Acc:HGNC:14476]
ZNF10	zinc finger protein 10 [Source:HGNC Symbol;Acc:HGNC:12879]
PLTP	phospholipid transfer protein [Source:HGNC Symbol;Acc:HGNC:9093]
CTNNAL1	catenin alpha like 1 [Source:HGNC Symbol;Acc:HGNC:2512]
OGDH	oxoglutarate dehydrogenase [Source:HGNC Symbol;Acc:HGNC:8124]
BAG3	BAG cochaperone 3 [Source:HGNC Symbol;Acc:HGNC:939]
INSR	insulin receptor [Source:HGNC Symbol;Acc:HGNC:6091]
SHROOM1	shroom family member 1 [Source:HGNC Symbol;Acc:HGNC:24084]
EGR1	early growth response 1 [Source:HGNC Symbol;Acc:HGNC:3238]
MYO6	myosin VI [Source:HGNC Symbol;Acc:HGNC:7605]
FAM89A	family with sequence similarity 89 member A [Source:HGNC Symbol;Acc:HGNC:25057]
TMEM47	transmembrane protein 47 [Source:HGNC Symbol;Acc:HGNC:18515]
GRAMD2B (GRAMD3)	GRAM domain containing 2B [Source:HGNC Symbol;Acc:HGNC:24911]
XPO1	exportin 1 [Source:HGNC Symbol;Acc:HGNC:12825]
ARHGAP1	Rho GTPase activating protein 1 [Source:HGNC Symbol;Acc:HGNC:673]
USP32	ubiquitin specific peptidase 32 [Source:HGNC Symbol;Acc:HGNC:19143]
SERF2	small EDRK-rich factor 2 [Source:HGNC Symbol;Acc:HGNC:10757]
OXSR1	oxidative stress responsive kinase 1 [Source:HGNC Symbol;Acc:HGNC:8508]
EPHX2	epoxide hydrolase 2 [Source:HGNC Symbol;Acc:HGNC:3402]
PDZD11	PDZ domain containing 11 [Source:HGNC Symbol;Acc:HGNC:28034]
NDUFB5	NADH:ubiquinone oxidoreductase subunit B5 [Source:HGNC Symbol;Acc:HGNC:7700]
ZNF326	zinc finger protein 326 [Source:HGNC Symbol;Acc:HGNC:14104]
AP1S2	adaptor related protein complex 1 subunit sigma 2 [Source:HGNC Symbol;Acc:HGNC:560]
ZNF91	zinc finger protein 91 [Source:HGNC Symbol;Acc:HGNC:13166]
ANKRD26	ankyrin repeat domain 26 [Source:HGNC Symbol;Acc:HGNC:29186]
UQCRB	ubiquinol-cytochrome c reductase binding protein [Source:HGNC Symbol;Acc:HGNC:12582]
RASSF3	Ras association domain family member 3 [Source:HGNC Symbol;Acc:HGNC:14271]
FAM234A (ITFG3)	family with sequence similarity 234 member A [Source:HGNC Symbol;Acc:HGNC:14163]
RORB	RAR related orphan receptor B [Source:HGNC Symbol;Acc:HGNC:10259]
STARD7	StAR related lipid transfer domain containing 7 [Source:HGNC Symbol;Acc:HGNC:18063]
TESK1	testis associated actin remodelling kinase 1 [Source:HGNC Symbol;Acc:HGNC:11731]
BHLHE40	basic helix-loop-helix family member e40 [Source:HGNC Symbol;Acc:HGNC:1046]
ATXN7	ataxin 7 [Source:HGNC Symbol;Acc:HGNC:10560]
PIP4P2 (TMEM55A)	phosphatidylinositol-4,5-bisphosphate 4-phosphatase 2 [Source:HGNC Symbol;Acc:HGNC:25452]
FLYWCH1	FLYWCH-type zinc finger 1 [Source:HGNC Symbol;Acc:HGNC:25404]
APP	amyloid beta precursor protein [Source:HGNC Symbol;Acc:HGNC:620]
ACO2	aconitase 2 [Source:HGNC Symbol;Acc:HGNC:118]
GPRC5B	G protein-coupled receptor class C group 5 member B [Source:HGNC Symbol;Acc:HGNC:13308]
PHF10	PHD finger protein 10 [Source:HGNC Symbol;Acc:HGNC:18250]
HSPA5	heat shock protein family A (Hsp70) member 5 [Source:HGNC Symbol;Acc:HGNC:5238]
GOT1	glutamic-oxaloacetic transaminase 1 [Source:HGNC Symbol;Acc:HGNC:4432]
GCSH	glycine cleavage system protein H [Source:HGNC Symbol;Acc:HGNC:4208]
WDR6	WD repeat domain 6 [Source:HGNC Symbol;Acc:HGNC:12758]
MPDZ	multiple PDZ domain crumbs cell polarity complex component [Source:HGNC Symbol;Acc:HGNC:7208]
SYNM	synemin [Source:HGNC Symbol;Acc:HGNC:24466]
ARHGEF10L	Rho guanine nucleotide exchange factor 10 like [Source:HGNC Symbol;Acc:HGNC:25540]
KATNA1	katanin catalytic subunit A1 [Source:HGNC Symbol;Acc:HGNC:6216]
EBP	EBP cholestenol delta-isomerase [Source:HGNC Symbol;Acc:HGNC:3133]
NR4A1	nuclear receptor subfamily 4 group A member 1 [Source:HGNC Symbol;Acc:HGNC:7980]
CTBP2	C-terminal binding protein 2 [Source:HGNC Symbol;Acc:HGNC:2495]
HIBADH	3-hydroxyisobutyrate dehydrogenase [Source:HGNC Symbol;Acc:HGNC:4907]
P4HTM	prolyl 4-hydroxylase, transmembrane [Source:HGNC Symbol;Acc:HGNC:28858]
NFE2L1	nuclear factor, erythroid 2 like 1 [Source:HGNC Symbol;Acc:HGNC:7781]
TXNDC11	thioredoxin domain containing 11 [Source:HGNC Symbol;Acc:HGNC:28030]
SC5D	sterol-C5-desaturase [Source:HGNC Symbol;Acc:HGNC:10547]
MSX1	msh homeobox 1 [Source:HGNC Symbol;Acc:HGNC:7391]
LGALSL	galectin like [Source:HGNC Symbol;Acc:HGNC:25012]
OSBPL10	oxysterol binding protein like 10 [Source:HGNC Symbol;Acc:HGNC:16395]
APOE	apolipoprotein E [Source:HGNC Symbol;Acc:HGNC:613]
TNRC6A	trinucleotide repeat containing adaptor 6A [Source:HGNC Symbol;Acc:HGNC:11969]
UQCR10	ubiquinol-cytochrome c reductase, complex III subunit X [Source:HGNC Symbol;Acc:HGNC:30863]
SGK1	serum/glucocorticoid regulated kinase 1 [Source:HGNC Symbol;Acc:HGNC:10810]
SSNA1	SS nuclear autoantigen 1 [Source:HGNC Symbol;Acc:HGNC:11321]
LAYN	layilin [Source:HGNC Symbol;Acc:HGNC:29471]
NR1D2	nuclear receptor subfamily 1 group D member 2 [Source:HGNC Symbol;Acc:HGNC:7963]
DTX3	deltex E3 ubiquitin ligase 3 [Source:HGNC Symbol;Acc:HGNC:24457]
ZC3H7A	zinc finger CCCH-type containing 7A [Source:HGNC Symbol;Acc:HGNC:30959]
GOLGA8A	golgin A8 family member A [Source:HGNC Symbol;Acc:HGNC:31972]
GULP1	GULP PTB domain containing engulfment adaptor 1 [Source:HGNC Symbol;Acc:HGNC:18649]
TSPAN3	tetraspanin 3 [Source:HGNC Symbol;Acc:HGNC:17752]
CREBL2	cAMP responsive element binding protein like 2 [Source:HGNC Symbol;Acc:HGNC:2350]
FAM102A	family with sequence similarity 102 member A [Source:HGNC Symbol;Acc:HGNC:31419]
TXNDC17	thioredoxin domain containing 17 [Source:HGNC Symbol;Acc:HGNC:28218]
NUDT14	nudix hydrolase 14 [Source:HGNC Symbol;Acc:HGNC:20141]
INPPL1	inositol polyphosphate phosphatase like 1 [Source:HGNC Symbol;Acc:HGNC:6080]
COX8A	cytochrome c oxidase subunit 8A [Source:HGNC Symbol;Acc:HGNC:2294]
SLC30A1	solute carrier family 30 member 1 [Source:HGNC Symbol;Acc:HGNC:11012]
NOVA1	NOVA alternative splicing regulator 1 [Source:HGNC Symbol;Acc:HGNC:7886]
SULF1	sulfatase 1 [Source:HGNC Symbol;Acc:HGNC:20391]
NT5DC1	5'-nucleotidase domain containing 1 [Source:HGNC Symbol;Acc:HGNC:21556]
EIF4EBP2	eukaryotic translation initiation factor 4E binding protein 2 [Source:HGNC Symbol;Acc:HGNC:3289]
EMC10	ER membrane protein complex subunit 10 [Source:HGNC Symbol;Acc:HGNC:27609]
CD63	CD63 molecule [Source:HGNC Symbol;Acc:HGNC:1692]
SH3KBP1	SH3 domain containing kinase binding protein 1 [Source:HGNC Symbol;Acc:HGNC:13867]
LSMEM1	leucine rich single-pass membrane protein 1 [Source:HGNC Symbol;Acc:HGNC:22036]
HPS4	HPS4 biogenesis of lysosomal organelles complex 3 subunit 2 [Source:HGNC Symbol;Acc:HGNC:15844]
HSPH1	heat shock protein family H (Hsp110) member 1 [Source:HGNC Symbol;Acc:HGNC:16969]
S100B	S100 calcium binding protein B [Source:HGNC Symbol;Acc:HGNC:10500]
PDLIM3	PDZ and LIM domain 3 [Source:HGNC Symbol;Acc:HGNC:20767]
IRF2BPL	interferon regulatory factor 2 binding protein like [Source:HGNC Symbol;Acc:HGNC:14282]
DEDD2	death effector domain containing 2 [Source:HGNC Symbol;Acc:HGNC:24450]
LGMN	legumain [Source:HGNC Symbol;Acc:HGNC:9472]
TPP1	tripeptidyl peptidase 1 [Source:HGNC Symbol;Acc:HGNC:2073]
BDH2	3-hydroxybutyrate dehydrogenase 2 [Source:HGNC Symbol;Acc:HGNC:32389]
GAMT	guanidinoacetate N-methyltransferase [Source:HGNC Symbol;Acc:HGNC:4136]
H2BC21 (HIST2H2BE)	H2B clustered histone 21 [Source:HGNC Symbol;Acc:HGNC:4760]
ABI1	abl interactor 1 [Source:HGNC Symbol;Acc:HGNC:11320]
ADPGK	ADP dependent glucokinase [Source:HGNC Symbol;Acc:HGNC:25250]
RPS6KA2	ribosomal protein S6 kinase A2 [Source:HGNC Symbol;Acc:HGNC:10431]
MTHFR	methylenetetrahydrofolate reductase [Source:HGNC Symbol;Acc:HGNC:7436]
STMP1 (C7orf73)	short transmembrane mitochondrial protein 1 [Source:HGNC Symbol;Acc:HGNC:41909]
SRPK1	SRSF protein kinase 1 [Source:HGNC Symbol;Acc:HGNC:11305]
DDR2	discoidin domain receptor tyrosine kinase 2 [Source:HGNC Symbol;Acc:HGNC:2731]
UBXN6	UBX domain protein 6 [Source:HGNC Symbol;Acc:HGNC:14928]
COX20	cytochrome c oxidase assembly factor COX20 [Source:HGNC Symbol;Acc:HGNC:26970]
MACF1	microtubule actin crosslinking factor 1 [Source:HGNC Symbol;Acc:HGNC:13664]
RGS16	regulator of G protein signaling 16 [Source:HGNC Symbol;Acc:HGNC:9997]
ATMIN	ATM interactor [Source:HGNC Symbol;Acc:HGNC:29034]
YPEL5	yippee like 5 [Source:HGNC Symbol;Acc:HGNC:18329]
ACAT1	acetyl-CoA acetyltransferase 1 [Source:HGNC Symbol;Acc:HGNC:93]
ABHD14A	abhydrolase domain containing 14A [Source:HGNC Symbol;Acc:HGNC:24538]
ARHGEF10	Rho guanine nucleotide exchange factor 10 [Source:HGNC Symbol;Acc:HGNC:14103]
WLS	Wnt ligand secretion mediator [Source:HGNC Symbol;Acc:HGNC:30238]
DNAJB1	DnaJ heat shock protein family (Hsp40) member B1 [Source:HGNC Symbol;Acc:HGNC:5270]
CISD1	CDGSH iron sulfur domain 1 [Source:HGNC Symbol;Acc:HGNC:30880]
UGDH	UDP-glucose 6-dehydrogenase [Source:HGNC Symbol;Acc:HGNC:12525]
MYL6B	myosin light chain 6B [Source:HGNC Symbol;Acc:HGNC:29823]
PCDH18	protocadherin 18 [Source:HGNC Symbol;Acc:HGNC:14268]
IMMP2L	inner mitochondrial membrane peptidase subunit 2 [Source:HGNC Symbol;Acc:HGNC:14598]
NPLOC4	NPL4 homolog, ubiquitin recognition factor [Source:HGNC Symbol;Acc:HGNC:18261]
MIS12	MIS12 kinetochore complex component [Source:HGNC Symbol;Acc:HGNC:24967]
ECI1	enoyl-CoA delta isomerase 1 [Source:HGNC Symbol;Acc:HGNC:2703]
SHISA5	shisa family member 5 [Source:HGNC Symbol;Acc:HGNC:30376]
NDUFA3	NADH:ubiquinone oxidoreductase subunit A3 [Source:HGNC Symbol;Acc:HGNC:7686]
SULT1A1	sulfotransferase family 1A member 1 [Source:HGNC Symbol;Acc:HGNC:11453]
FAM107A	family with sequence similarity 107 member A [Source:HGNC Symbol;Acc:HGNC:30827]
UACA	uveal autoantigen with coiled-coil domains and ankyrin repeats [Source:HGNC Symbol;Acc:HGNC:15947]
COX7C	cytochrome c oxidase subunit 7C [Source:HGNC Symbol;Acc:HGNC:2292]
NAP1L4	nucleosome assembly protein 1 like 4 [Source:HGNC Symbol;Acc:HGNC:7640]
COX17	cytochrome c oxidase copper chaperone COX17 [Source:HGNC Symbol;Acc:HGNC:2264]
SASH1	SAM and SH3 domain containing 1 [Source:HGNC Symbol;Acc:HGNC:19182]
AOPEP (C9orf3)	aminopeptidase O (putative) [Source:HGNC Symbol;Acc:HGNC:1361]
CLK1	CDC like kinase 1 [Source:HGNC Symbol;Acc:HGNC:2068]
UVRAG	UV radiation resistance associated [Source:HGNC Symbol;Acc:HGNC:12640]
ALDH7A1	aldehyde dehydrogenase 7 family member A1 [Source:HGNC Symbol;Acc:HGNC:877]
NPIPB5	nuclear pore complex interacting protein family member B5 [Source:HGNC Symbol;Acc:HGNC:37233]
PRDX1	peroxiredoxin 1 [Source:HGNC Symbol;Acc:HGNC:9352]
ACYP2	acylphosphatase 2 [Source:HGNC Symbol;Acc:HGNC:180]
OSGIN1	oxidative stress induced growth inhibitor 1 [Source:HGNC Symbol;Acc:HGNC:30093]
NBPF10	NBPF member 10 [Source:HGNC Symbol;Acc:HGNC:31992]
UQCRQ	ubiquinol-cytochrome c reductase complex III subunit VII [Source:HGNC Symbol;Acc:HGNC:29594]
TP53BP2	tumor protein p53 binding protein 2 [Source:HGNC Symbol;Acc:HGNC:12000]
LARP1	La ribonucleoprotein 1, translational regulator [Source:HGNC Symbol;Acc:HGNC:29531]
LSM4	LSM4 homolog, U6 small nuclear RNA and mRNA degradation associated [Source:HGNC Symbol;Acc:HGNC:17259]
LDHB	lactate dehydrogenase B [Source:HGNC Symbol;Acc:HGNC:6541]
IDH2	isocitrate dehydrogenase (NADP(+)) 2 [Source:HGNC Symbol;Acc:HGNC:5383]
PON2	paraoxonase 2 [Source:HGNC Symbol;Acc:HGNC:9205]
NBEAL1	neurobeachin like 1 [Source:HGNC Symbol;Acc:HGNC:20681]
CBX5	chromobox 5 [Source:HGNC Symbol;Acc:HGNC:1555]
B3GAT3	beta-1,3-glucuronyltransferase 3 [Source:HGNC Symbol;Acc:HGNC:923]
DGCR6L	DiGeorge syndrome critical region gene 6 like [Source:HGNC Symbol;Acc:HGNC:18551]
ERO1A (ERO1L)	endoplasmic reticulum oxidoreductase 1 alpha [Source:HGNC Symbol;Acc:HGNC:13280]
SAMM50	SAMM50 sorting and assembly machinery component [Source:HGNC Symbol;Acc:HGNC:24276]
CALM1	calmodulin 1 [Source:HGNC Symbol;Acc:HGNC:1442]
HSPA4	heat shock protein family A (Hsp70) member 4 [Source:HGNC Symbol;Acc:HGNC:5237]
ATP5IF1 (ATPIF1)	ATP synthase inhibitory factor subunit 1 [Source:HGNC Symbol;Acc:HGNC:871]
MAP9	microtubule associated protein 9 [Source:HGNC Symbol;Acc:HGNC:26118]
NDUFS1	NADH:ubiquinone oxidoreductase core subunit S1 [Source:HGNC Symbol;Acc:HGNC:7707]
NFIB	nuclear factor I B [Source:HGNC Symbol;Acc:HGNC:7785]
RNF13	ring finger protein 13 [Source:HGNC Symbol;Acc:HGNC:10057]
GOLGA2	golgin A2 [Source:HGNC Symbol;Acc:HGNC:4425]
OSTM1	osteoclastogenesis associated transmembrane protein 1 [Source:HGNC Symbol;Acc:HGNC:21652]
ARHGAP17	Rho GTPase activating protein 17 [Source:HGNC Symbol;Acc:HGNC:18239]
C9orf16	chromosome 9 open reading frame 16 [Source:HGNC Symbol;Acc:HGNC:17823]
DNAJB11	DnaJ heat shock protein family (Hsp40) member B11 [Source:HGNC Symbol;Acc:HGNC:14889]
UQCC2	ubiquinol-cytochrome c reductase complex assembly factor 2 [Source:HGNC Symbol;Acc:HGNC:21237]
PIAS2	protein inhibitor of activated STAT 2 [Source:HGNC Symbol;Acc:HGNC:17311]
SELENBP1	selenium binding protein 1 [Source:HGNC Symbol;Acc:HGNC:10719]
SPG21	SPG21 abhydrolase domain containing, maspardin [Source:HGNC Symbol;Acc:HGNC:20373]
RTN3	reticulon 3 [Source:HGNC Symbol;Acc:HGNC:10469]
RASSF8	Ras association domain family member 8 [Source:HGNC Symbol;Acc:HGNC:13232]
CYCS	cytochrome c, somatic [Source:HGNC Symbol;Acc:HGNC:19986]
RGS2	regulator of G protein signaling 2 [Source:HGNC Symbol;Acc:HGNC:9998]
MAGEH1	MAGE family member H1 [Source:HGNC Symbol;Acc:HGNC:24092]
CLSTN1	calsyntenin 1 [Source:HGNC Symbol;Acc:HGNC:17447]
ATP5PD (ATP5H)	ATP synthase peripheral stalk subunit d [Source:HGNC Symbol;Acc:HGNC:845]
TOMM7	translocase of outer mitochondrial membrane 7 [Source:HGNC Symbol;Acc:HGNC:21648]
POM121C	POM121 transmembrane nucleoporin C [Source:HGNC Symbol;Acc:HGNC:34005]
RRAGD	Ras related GTP binding D [Source:HGNC Symbol;Acc:HGNC:19903]
TOM1	target of myb1 membrane trafficking protein [Source:HGNC Symbol;Acc:HGNC:11982]
MRPS6	mitochondrial ribosomal protein S6 [Source:HGNC Symbol;Acc:HGNC:14051]
IRF7	interferon regulatory factor 7 [Source:HGNC Symbol;Acc:HGNC:6122]
UHMK1	U2AF homology motif kinase 1 [Source:HGNC Symbol;Acc:HGNC:19683]
NOTCH2NLA (NOTCH2NL)	notch 2 N-terminal like A [Source:HGNC Symbol;Acc:HGNC:31862]
ABCD3	ATP binding cassette subfamily D member 3 [Source:HGNC Symbol;Acc:HGNC:67]
HOMER1	homer scaffold protein 1 [Source:HGNC Symbol;Acc:HGNC:17512]
ATP5F1A (ATP5A1)	ATP synthase F1 subunit alpha [Source:HGNC Symbol;Acc:HGNC:823]
ATP5MG (ATP5L)	ATP synthase membrane subunit g [Source:HGNC Symbol;Acc:HGNC:14247]
COQ10A	coenzyme Q10A [Source:HGNC Symbol;Acc:HGNC:26515]
DNAJA4	DnaJ heat shock protein family (Hsp40) member A4 [Source:HGNC Symbol;Acc:HGNC:14885]
PTN	pleiotrophin [Source:HGNC Symbol;Acc:HGNC:9630]
RIMKLB	ribosomal modification protein rimK like family member B [Source:HGNC Symbol;Acc:HGNC:29228]
DCAF11	DDB1 and CUL4 associated factor 11 [Source:HGNC Symbol;Acc:HGNC:20258]
HSPA8	heat shock protein family A (Hsp70) member 8 [Source:HGNC Symbol;Acc:HGNC:5241]
SLC6A6	solute carrier family 6 member 6 [Source:HGNC Symbol;Acc:HGNC:11052]
ZMYM2	zinc finger MYM-type containing 2 [Source:HGNC Symbol;Acc:HGNC:12989]
ATP5MPL (C14orf2)	ATP synthase membrane subunit 6.8PL [Source:HGNC Symbol;Acc:HGNC:1188]
DNAJB4	DnaJ heat shock protein family (Hsp40) member B4 [Source:HGNC Symbol;Acc:HGNC:14886]
C18orf32	chromosome 18 open reading frame 32 [Source:HGNC Symbol;Acc:HGNC:31690]
TMEM123	transmembrane protein 123 [Source:HGNC Symbol;Acc:HGNC:30138]
BAZ2A	bromodomain adjacent to zinc finger domain 2A [Source:HGNC Symbol;Acc:HGNC:962]
NECAB1	N-terminal EF-hand calcium binding protein 1 [Source:HGNC Symbol;Acc:HGNC:20983]
CFI	complement factor I [Source:HGNC Symbol;Acc:HGNC:5394]
GTF3A	general transcription factor IIIA [Source:HGNC Symbol;Acc:HGNC:4662]
SECISBP2	SECIS binding protein 2 [Source:HGNC Symbol;Acc:HGNC:30972]
ETFB	electron transfer flavoprotein subunit beta [Source:HGNC Symbol;Acc:HGNC:3482]
ADIPOR2	adiponectin receptor 2 [Source:HGNC Symbol;Acc:HGNC:24041]
CD276	CD276 molecule [Source:HGNC Symbol;Acc:HGNC:19137]
PALLD	palladin, cytoskeletal associated protein [Source:HGNC Symbol;Acc:HGNC:17068]
TP53INP2	tumor protein p53 inducible nuclear protein 2 [Source:HGNC Symbol;Acc:HGNC:16104]
CDK2AP2	cyclin dependent kinase 2 associated protein 2 [Source:HGNC Symbol;Acc:HGNC:30833]
AK1	adenylate kinase 1 [Source:HGNC Symbol;Acc:HGNC:361]
MMAB	metabolism of cobalamin associated B [Source:HGNC Symbol;Acc:HGNC:19331]
HDDC2	HD domain containing 2 [Source:HGNC Symbol;Acc:HGNC:21078]
CLPTM1	CLPTM1 regulator of GABA type A receptor forward trafficking [Source:HGNC Symbol;Acc:HGNC:2087]
SMIM11A (SMIM11)	small integral membrane protein 11A [Source:HGNC Symbol;Acc:HGNC:1293]
EPHA2	EPH receptor A2 [Source:HGNC Symbol;Acc:HGNC:3386]
PDXDC1	pyridoxal dependent decarboxylase domain containing 1 [Source:HGNC Symbol;Acc:HGNC:28995]
HSD17B12	hydroxysteroid 17-beta dehydrogenase 12 [Source:HGNC Symbol;Acc:HGNC:18646]
RAB6A	RAB6A, member RAS oncogene family [Source:HGNC Symbol;Acc:HGNC:9786]
TMEM205	transmembrane protein 205 [Source:HGNC Symbol;Acc:HGNC:29631]
HIBCH	3-hydroxyisobutyryl-CoA hydrolase [Source:HGNC Symbol;Acc:HGNC:4908]
TACC1	transforming acidic coiled-coil containing protein 1 [Source:HGNC Symbol;Acc:HGNC:11522]
PPA1	inorganic pyrophosphatase 1 [Source:HGNC Symbol;Acc:HGNC:9226]
PNKD	PNKD metallo-beta-lactamase domain containing [Source:HGNC Symbol;Acc:HGNC:9153]
ASAH1	N-acylsphingosine amidohydrolase 1 [Source:HGNC Symbol;Acc:HGNC:735]
FOXD1	forkhead box D1 [Source:HGNC Symbol;Acc:HGNC:3802]
POGZ	pogo transposable element derived with ZNF domain [Source:HGNC Symbol;Acc:HGNC:18801]
CANX	calnexin [Source:HGNC Symbol;Acc:HGNC:1473]
DNAJB2	DnaJ heat shock protein family (Hsp40) member B2 [Source:HGNC Symbol;Acc:HGNC:5228]
MPC1	mitochondrial pyruvate carrier 1 [Source:HGNC Symbol;Acc:HGNC:21606]
QDPR	quinoid dihydropteridine reductase [Source:HGNC Symbol;Acc:HGNC:9752]
RHOB	ras homolog family member B [Source:HGNC Symbol;Acc:HGNC:668]
TOB1	transducer of ERBB2, 1 [Source:HGNC Symbol;Acc:HGNC:11979]
DUSP1	dual specificity phosphatase 1 [Source:HGNC Symbol;Acc:HGNC:3064]
PCYOX1	prenylcysteine oxidase 1 [Source:HGNC Symbol;Acc:HGNC:20588]
BEX3 (NGFRAP1)	brain expressed X-linked 3 [Source:HGNC Symbol;Acc:HGNC:13388]
ALKBH7	alkB homolog 7 [Source:HGNC Symbol;Acc:HGNC:21306]
MRPL37	mitochondrial ribosomal protein L37 [Source:HGNC Symbol;Acc:HGNC:14034]
CD164	CD164 molecule [Source:HGNC Symbol;Acc:HGNC:1632]
TMEM245	transmembrane protein 245 [Source:HGNC Symbol;Acc:HGNC:1363]
AMOTL2	angiomotin like 2 [Source:HGNC Symbol;Acc:HGNC:17812]
SPINT2	serine peptidase inhibitor, Kunitz type 2 [Source:HGNC Symbol;Acc:HGNC:11247]
NDUFB1	NADH:ubiquinone oxidoreductase subunit B1 [Source:HGNC Symbol;Acc:HGNC:7695]
SMOX	spermine oxidase [Source:HGNC Symbol;Acc:HGNC:15862]
ZRANB1	zinc finger RANBP2-type containing 1 [Source:HGNC Symbol;Acc:HGNC:18224]
SCAND1	SCAN domain containing 1 [Source:HGNC Symbol;Acc:HGNC:10566]
ADNP2	ADNP homeobox 2 [Source:HGNC Symbol;Acc:HGNC:23803]
HNRNPL	heterogeneous nuclear ribonucleoprotein L [Source:HGNC Symbol;Acc:HGNC:5045]
SDCBP	syndecan binding protein [Source:HGNC Symbol;Acc:HGNC:10662]
ACADM	acyl-CoA dehydrogenase medium chain [Source:HGNC Symbol;Acc:HGNC:89]
TRAPPC2L	trafficking protein particle complex 2 like [Source:HGNC Symbol;Acc:HGNC:30887]
ABHD3	abhydrolase domain containing 3, phospholipase [Source:HGNC Symbol;Acc:HGNC:18718]
NADK	NAD kinase [Source:HGNC Symbol;Acc:HGNC:29831]
FLRT2	fibronectin leucine rich transmembrane protein 2 [Source:HGNC Symbol;Acc:HGNC:3761]
HSPE1	heat shock protein family E (Hsp10) member 1 [Source:HGNC Symbol;Acc:HGNC:5269]
NDUFA8	NADH:ubiquinone oxidoreductase subunit A8 [Source:HGNC Symbol;Acc:HGNC:7692]
RAB5B	RAB5B, member RAS oncogene family [Source:HGNC Symbol;Acc:HGNC:9784]
TMEM256	transmembrane protein 256 [Source:HGNC Symbol;Acc:HGNC:28618]
ATP5MC2 (ATP5G2)	ATP synthase membrane subunit c locus 2 [Source:HGNC Symbol;Acc:HGNC:842]
ZHX1	zinc fingers and homeoboxes 1 [Source:HGNC Symbol;Acc:HGNC:12871]
ATOX1	antioxidant 1 copper chaperone [Source:HGNC Symbol;Acc:HGNC:798]
CLTC	clathrin heavy chain [Source:HGNC Symbol;Acc:HGNC:2092]
EFEMP1	EGF containing fibulin extracellular matrix protein 1 [Source:HGNC Symbol;Acc:HGNC:3218]
SLC39A6	solute carrier family 39 member 6 [Source:HGNC Symbol;Acc:HGNC:18607]
POM121	POM121 transmembrane nucleoporin [Source:HGNC Symbol;Acc:HGNC:19702]
DYNLL2	dynein light chain LC8-type 2 [Source:HGNC Symbol;Acc:HGNC:24596]
NIPSNAP2 (GBAS)	nipsnap homolog 2 [Source:HGNC Symbol;Acc:HGNC:4179]
PET100	PET100 cytochrome c oxidase chaperone [Source:HGNC Symbol;Acc:HGNC:40038]
PLA2G12A	phospholipase A2 group XIIA [Source:HGNC Symbol;Acc:HGNC:18554]
DCUN1D3	defective in cullin neddylation 1 domain containing 3 [Source:HGNC Symbol;Acc:HGNC:28734]
DCTD	dCMP deaminase [Source:HGNC Symbol;Acc:HGNC:2710]
C1orf122	chromosome 1 open reading frame 122 [Source:HGNC Symbol;Acc:HGNC:24789]
ARG2	arginase 2 [Source:HGNC Symbol;Acc:HGNC:664]
MRPS25	mitochondrial ribosomal protein S25 [Source:HGNC Symbol;Acc:HGNC:14511]
DNAJC10	DnaJ heat shock protein family (Hsp40) member C10 [Source:HGNC Symbol;Acc:HGNC:24637]
MCUR1	mitochondrial calcium uniporter regulator 1 [Source:HGNC Symbol;Acc:HGNC:21097]
ATP5ME (ATP5I)	ATP synthase membrane subunit e [Source:HGNC Symbol;Acc:HGNC:846]
TRAP1	TNF receptor associated protein 1 [Source:HGNC Symbol;Acc:HGNC:16264]
LYRM1	LYR motif containing 1 [Source:HGNC Symbol;Acc:HGNC:25074]
SELENOK (SELK)	selenoprotein K [Source:HGNC Symbol;Acc:HGNC:30394]
LMBRD1	LMBR1 domain containing 1 [Source:HGNC Symbol;Acc:HGNC:23038]
EXOC1	exocyst complex component 1 [Source:HGNC Symbol;Acc:HGNC:30380]
ALAS1	5'-aminolevulinate synthase 1 [Source:HGNC Symbol;Acc:HGNC:396]
CHKA	choline kinase alpha [Source:HGNC Symbol;Acc:HGNC:1937]
ACADVL	acyl-CoA dehydrogenase very long chain [Source:HGNC Symbol;Acc:HGNC:92]
MAN1A2	mannosidase alpha class 1A member 2 [Source:HGNC Symbol;Acc:HGNC:6822]
ARL3	ADP ribosylation factor like GTPase 3 [Source:HGNC Symbol;Acc:HGNC:694]
MRPL12	mitochondrial ribosomal protein L12 [Source:HGNC Symbol;Acc:HGNC:10378]
COX4I1	cytochrome c oxidase subunit 4I1 [Source:HGNC Symbol;Acc:HGNC:2265]
BOLA3	bolA family member 3 [Source:HGNC Symbol;Acc:HGNC:24415]
NDUFV3	NADH:ubiquinone oxidoreductase subunit V3 [Source:HGNC Symbol;Acc:HGNC:7719]
ATP6V1E1	ATPase H+ transporting V1 subunit E1 [Source:HGNC Symbol;Acc:HGNC:857]
FBXL5	F-box and leucine rich repeat protein 5 [Source:HGNC Symbol;Acc:HGNC:13602]
FBXO7	F-box protein 7 [Source:HGNC Symbol;Acc:HGNC:13586]
HSP90B1	heat shock protein 90 beta family member 1 [Source:HGNC Symbol;Acc:HGNC:12028]
ATP5F1B (ATP5B)	ATP synthase F1 subunit beta [Source:HGNC Symbol;Acc:HGNC:830]
MAN1B1	mannosidase alpha class 1B member 1 [Source:HGNC Symbol;Acc:HGNC:6823]
ZNF330	zinc finger protein 330 [Source:HGNC Symbol;Acc:HGNC:15462]
ST13	ST13 Hsp70 interacting protein [Source:HGNC Symbol;Acc:HGNC:11343]
PGP	phosphoglycolate phosphatase [Source:HGNC Symbol;Acc:HGNC:8909]
NCOR2	nuclear receptor corepressor 2 [Source:HGNC Symbol;Acc:HGNC:7673]
MTIF3	mitochondrial translational initiation factor 3 [Source:HGNC Symbol;Acc:HGNC:29788]
ACAA2	acetyl-CoA acyltransferase 2 [Source:HGNC Symbol;Acc:HGNC:83]
SDC2	syndecan 2 [Source:HGNC Symbol;Acc:HGNC:10659]
PDLIM5	PDZ and LIM domain 5 [Source:HGNC Symbol;Acc:HGNC:17468]
IBTK	inhibitor of Bruton tyrosine kinase [Source:HGNC Symbol;Acc:HGNC:17853]
MRPL34	mitochondrial ribosomal protein L34 [Source:HGNC Symbol;Acc:HGNC:14488]
SCOC	short coiled-coil protein [Source:HGNC Symbol;Acc:HGNC:20335]
ALDOA	aldolase, fructose-bisphosphate A [Source:HGNC Symbol;Acc:HGNC:414]
DYRK4	dual specificity tyrosine phosphorylation regulated kinase 4 [Source:HGNC Symbol;Acc:HGNC:3095]
NDUFA1	NADH:ubiquinone oxidoreductase subunit A1 [Source:HGNC Symbol;Acc:HGNC:7683]
TMEM160	transmembrane protein 160 [Source:HGNC Symbol;Acc:HGNC:26042]
MT1M	metallothionein 1M [Source:HGNC Symbol;Acc:HGNC:14296]
VTI1B	vesicle transport through interaction with t-SNAREs 1B [Source:HGNC Symbol;Acc:HGNC:17793]
KLF10	Kruppel like factor 10 [Source:HGNC Symbol;Acc:HGNC:11810]
DCXR	dicarbonyl and L-xylulose reductase [Source:HGNC Symbol;Acc:HGNC:18985]
CHID1	chitinase domain containing 1 [Source:HGNC Symbol;Acc:HGNC:28474]
CAPRIN1	cell cycle associated protein 1 [Source:HGNC Symbol;Acc:HGNC:6743]
COA3	cytochrome c oxidase assembly factor 3 [Source:HGNC Symbol;Acc:HGNC:24990]
COPZ1	COPI coat complex subunit zeta 1 [Source:HGNC Symbol;Acc:HGNC:2243]
PPA2	inorganic pyrophosphatase 2 [Source:HGNC Symbol;Acc:HGNC:28883]
MXRA7	matrix remodeling associated 7 [Source:HGNC Symbol;Acc:HGNC:7541]
TXNL4A	thioredoxin like 4A [Source:HGNC Symbol;Acc:HGNC:30551]
PRKCSH	protein kinase C substrate 80K-H [Source:HGNC Symbol;Acc:HGNC:9411]
NAA38 (LSMD1)	N-alpha-acetyltransferase 38, NatC auxiliary subunit [Source:HGNC Symbol;Acc:HGNC:28212]
CRK	CRK proto-oncogene, adaptor protein [Source:HGNC Symbol;Acc:HGNC:2362]
OXA1L	OXA1L mitochondrial inner membrane protein [Source:HGNC Symbol;Acc:HGNC:8526]
PKM	pyruvate kinase M1/2 [Source:HGNC Symbol;Acc:HGNC:9021]
ACO1	aconitase 1 [Source:HGNC Symbol;Acc:HGNC:117]
CCNB1IP1	cyclin B1 interacting protein 1 [Source:HGNC Symbol;Acc:HGNC:19437]
PRPS1	phosphoribosyl pyrophosphate synthetase 1 [Source:HGNC Symbol;Acc:HGNC:9462]
TMEM176A	transmembrane protein 176A [Source:HGNC Symbol;Acc:HGNC:24930]
HDLBP	high density lipoprotein binding protein [Source:HGNC Symbol;Acc:HGNC:4857]
ACSL3	acyl-CoA synthetase long chain family member 3 [Source:HGNC Symbol;Acc:HGNC:3570]
SLC35B1	solute carrier family 35 member B1 [Source:HGNC Symbol;Acc:HGNC:20798]
KIAA1191	KIAA1191 [Source:HGNC Symbol;Acc:HGNC:29209]
POLG2	DNA polymerase gamma 2, accessory subunit [Source:HGNC Symbol;Acc:HGNC:9180]
PCBD1	pterin-4 alpha-carbinolamine dehydratase 1 [Source:HGNC Symbol;Acc:HGNC:8646]
GLUD1	glutamate dehydrogenase 1 [Source:HGNC Symbol;Acc:HGNC:4335]
BRI3	brain protein I3 [Source:HGNC Symbol;Acc:HGNC:1109]
MRPL18	mitochondrial ribosomal protein L18 [Source:HGNC Symbol;Acc:HGNC:14477]
LMAN1	lectin, mannose binding 1 [Source:HGNC Symbol;Acc:HGNC:6631]
NQO1	NAD(P)H quinone dehydrogenase 1 [Source:HGNC Symbol;Acc:HGNC:2874]
TSEN34	tRNA splicing endonuclease subunit 34 [Source:HGNC Symbol;Acc:HGNC:15506]
HNRNPK	heterogeneous nuclear ribonucleoprotein K [Source:HGNC Symbol;Acc:HGNC:5044]
ANAPC13	anaphase promoting complex subunit 13 [Source:HGNC Symbol;Acc:HGNC:24540]
SERTAD3	SERTA domain containing 3 [Source:HGNC Symbol;Acc:HGNC:17931]
CD46	CD46 molecule [Source:HGNC Symbol;Acc:HGNC:6953]
MT1X	metallothionein 1X [Source:HGNC Symbol;Acc:HGNC:7405]
ZNF503	zinc finger protein 503 [Source:HGNC Symbol;Acc:HGNC:23589]
C1QBP	complement C1q binding protein [Source:HGNC Symbol;Acc:HGNC:1243]
MRPL41	mitochondrial ribosomal protein L41 [Source:HGNC Symbol;Acc:HGNC:14492]
DNPH1	2'-deoxynucleoside 5'-phosphate N-hydrolase 1 [Source:HGNC Symbol;Acc:HGNC:21218]
NDUFB7	NADH:ubiquinone oxidoreductase subunit B7 [Source:HGNC Symbol;Acc:HGNC:7702]
SMIM4	small integral membrane protein 4 [Source:HGNC Symbol;Acc:HGNC:37257]
ATP6V0B	ATPase H+ transporting V0 subunit b [Source:HGNC Symbol;Acc:HGNC:861]
NDUFS8	NADH:ubiquinone oxidoreductase core subunit S8 [Source:HGNC Symbol;Acc:HGNC:7715]
PIGP	phosphatidylinositol glycan anchor biosynthesis class P [Source:HGNC Symbol;Acc:HGNC:3046]
EID1	EP300 interacting inhibitor of differentiation 1 [Source:HGNC Symbol;Acc:HGNC:1191]
PTPRG	protein tyrosine phosphatase receptor type G [Source:HGNC Symbol;Acc:HGNC:9671]
CRELD2	cysteine rich with EGF like domains 2 [Source:HGNC Symbol;Acc:HGNC:28150]
ARL4D	ADP ribosylation factor like GTPase 4D [Source:HGNC Symbol;Acc:HGNC:656]
PTP4A2	protein tyrosine phosphatase 4A2 [Source:HGNC Symbol;Acc:HGNC:9635]
BCAP31	B cell receptor associated protein 31 [Source:HGNC Symbol;Acc:HGNC:16695]
COPS9 (MYEOV2)	COP9 signalosome subunit 9 [Source:HGNC Symbol;Acc:HGNC:21314]
CYP27A1	cytochrome P450 family 27 subfamily A member 1 [Source:HGNC Symbol;Acc:HGNC:2605]
PARK7	Parkinsonism associated deglycase [Source:HGNC Symbol;Acc:HGNC:16369]
AMFR	autocrine motility factor receptor [Source:HGNC Symbol;Acc:HGNC:463]
TMEM176B	transmembrane protein 176B [Source:HGNC Symbol;Acc:HGNC:29596]
TMEM14B	transmembrane protein 14B [Source:HGNC Symbol;Acc:HGNC:21384]
PTPMT1	protein tyrosine phosphatase mitochondrial 1 [Source:HGNC Symbol;Acc:HGNC:26965]
POLR2G	RNA polymerase II subunit G [Source:HGNC Symbol;Acc:HGNC:9194]
TM9SF3	transmembrane 9 superfamily member 3 [Source:HGNC Symbol;Acc:HGNC:21529]
NDUFAF8 (C17orf89)	NADH:ubiquinone oxidoreductase complex assembly factor 8 [Source:HGNC Symbol;Acc:HGNC:33551]
ATXN10	ataxin 10 [Source:HGNC Symbol;Acc:HGNC:10549]
REEP3	receptor accessory protein 3 [Source:HGNC Symbol;Acc:HGNC:23711]
RABGGTB	Rab geranylgeranyltransferase subunit beta [Source:HGNC Symbol;Acc:HGNC:9796]
NDUFS7	NADH:ubiquinone oxidoreductase core subunit S7 [Source:HGNC Symbol;Acc:HGNC:7714]
PCNA	proliferating cell nuclear antigen [Source:HGNC Symbol;Acc:HGNC:8729]
TMEM50B	transmembrane protein 50B [Source:HGNC Symbol;Acc:HGNC:1280]
ARPC1A	actin related protein 2/3 complex subunit 1A [Source:HGNC Symbol;Acc:HGNC:703]
RPAIN	RPA interacting protein [Source:HGNC Symbol;Acc:HGNC:28641]
RARRES2	retinoic acid receptor responder 2 [Source:HGNC Symbol;Acc:HGNC:9868]
NDUFS6	NADH:ubiquinone oxidoreductase subunit S6 [Source:HGNC Symbol;Acc:HGNC:7713]
TPGS1	tubulin polyglutamylase complex subunit 1 [Source:HGNC Symbol;Acc:HGNC:25058]
SOD1	superoxide dismutase 1 [Source:HGNC Symbol;Acc:HGNC:11179]
PRDX5	peroxiredoxin 5 [Source:HGNC Symbol;Acc:HGNC:9355]
VGLL4	vestigial like family member 4 [Source:HGNC Symbol;Acc:HGNC:28966]
MDH1	malate dehydrogenase 1 [Source:HGNC Symbol;Acc:HGNC:6970]
DMAC1 (TMEM261)	distal membrane arm assembly complex 1 [Source:HGNC Symbol;Acc:HGNC:30536]
NDUFS3	NADH:ubiquinone oxidoreductase core subunit S3 [Source:HGNC Symbol;Acc:HGNC:7710]
SEPTIN8 (SEPT8)	septin 8 [Source:HGNC Symbol;Acc:HGNC:16511]

## Sheet: Pericyte Cell
MYH11	myosin heavy chain 11 [Source:HGNC Symbol;Acc:HGNC:7569]
GJA4	gap junction protein alpha 4 [Source:HGNC Symbol;Acc:HGNC:4278]
PLN	phospholamban [Source:HGNC Symbol;Acc:HGNC:9080]
CNN1	calponin 1 [Source:HGNC Symbol;Acc:HGNC:2155]
CASQ2	calsequestrin 2 [Source:HGNC Symbol;Acc:HGNC:1513]
ACTG2	actin gamma 2, smooth muscle [Source:HGNC Symbol;Acc:HGNC:145]
TINAGL1	tubulointerstitial nephritis antigen like 1 [Source:HGNC Symbol;Acc:HGNC:19168]
CACNA1H	calcium voltage-gated channel subunit alpha1 H [Source:HGNC Symbol;Acc:HGNC:1395]
ACTA2	actin alpha 2, smooth muscle [Source:HGNC Symbol;Acc:HGNC:130]
RGS5	regulator of G protein signaling 5 [Source:HGNC Symbol;Acc:HGNC:10001]
SPEG	striated muscle enriched protein kinase [Source:HGNC Symbol;Acc:HGNC:16901]
MYOCD	myocardin [Source:HGNC Symbol;Acc:HGNC:16067]
PPP1R14A	protein phosphatase 1 regulatory inhibitor subunit 14A [Source:HGNC Symbol;Acc:HGNC:14871]
COX4I2	cytochrome c oxidase subunit 4I2 [Source:HGNC Symbol;Acc:HGNC:16232]
ITGA7	integrin subunit alpha 7 [Source:HGNC Symbol;Acc:HGNC:6143]
SSTR2	somatostatin receptor 2 [Source:HGNC Symbol;Acc:HGNC:11331]
NOTCH3	notch receptor 3 [Source:HGNC Symbol;Acc:HGNC:7883]
SGCA	sarcoglycan alpha [Source:HGNC Symbol;Acc:HGNC:10805]
TAGLN	transgelin [Source:HGNC Symbol;Acc:HGNC:11553]
ADAMTS4	ADAM metallopeptidase with thrombospondin type 1 motif 4 [Source:HGNC Symbol;Acc:HGNC:220]
MCAM	melanoma cell adhesion molecule [Source:HGNC Symbol;Acc:HGNC:6934]
FILIP1	filamin A interacting protein 1 [Source:HGNC Symbol;Acc:HGNC:21015]
PTP4A3	protein tyrosine phosphatase 4A3 [Source:HGNC Symbol;Acc:HGNC:9636]
AOC3	amine oxidase copper containing 3 [Source:HGNC Symbol;Acc:HGNC:550]
LMOD1	leiomodin 1 [Source:HGNC Symbol;Acc:HGNC:6647]
KCNMB1	potassium calcium-activated channel subfamily M regulatory beta subunit 1 [Source:HGNC Symbol;Acc:HGNC:6285]
PARM1	prostate androgen-regulated mucin-like protein 1 [Source:HGNC Symbol;Acc:HGNC:24536]
MAP3K20 (MLTK)	mitogen-activated protein kinase kinase kinase 20 [Source:HGNC Symbol;Acc:HGNC:17797]
MYL9	myosin light chain 9 [Source:HGNC Symbol;Acc:HGNC:15754]
HEYL	hes related family bHLH transcription factor with YRPW motif like [Source:HGNC Symbol;Acc:HGNC:4882]
NRGN	neurogranin [Source:HGNC Symbol;Acc:HGNC:8000]
C11orf96	chromosome 11 open reading frame 96 [Source:HGNC Symbol;Acc:HGNC:38675]
NDUFA4L2	NDUFA4 mitochondrial complex associated like 2 [Source:HGNC Symbol;Acc:HGNC:29836]
BCAM	basal cell adhesion molecule (Lutheran blood group) [Source:HGNC Symbol;Acc:HGNC:6722]
MYLK	myosin light chain kinase [Source:HGNC Symbol;Acc:HGNC:7590]
TPM2	tropomyosin 2 [Source:HGNC Symbol;Acc:HGNC:12011]
FILIP1L	filamin A interacting protein 1 like [Source:HGNC Symbol;Acc:HGNC:24589]
CX3CL1	C-X3-C motif chemokine ligand 1 [Source:HGNC Symbol;Acc:HGNC:10647]
PRKG1	protein kinase cGMP-dependent 1 [Source:HGNC Symbol;Acc:HGNC:9414]
ESAM	endothelial cell adhesion molecule [Source:HGNC Symbol;Acc:HGNC:17474]
CDH6	cadherin 6 [Source:HGNC Symbol;Acc:HGNC:1765]
A2M	alpha-2-macroglobulin [Source:HGNC Symbol;Acc:HGNC:7]
SYNPO2	synaptopodin 2 [Source:HGNC Symbol;Acc:HGNC:17732]
FAM13C	family with sequence similarity 13 member C [Source:HGNC Symbol;Acc:HGNC:19371]
SMTN	smoothelin [Source:HGNC Symbol;Acc:HGNC:11126]
ADIRF	adipogenesis regulatory factor [Source:HGNC Symbol;Acc:HGNC:24043]
IRAG1 (MRVI1)	inositol 1,4,5-triphosphate receptor associated 1 [Source:HGNC Symbol;Acc:HGNC:7237]
PLEKHO1	pleckstrin homology domain containing O1 [Source:HGNC Symbol;Acc:HGNC:24310]
TTLL7	tubulin tyrosine ligase like 7 [Source:HGNC Symbol;Acc:HGNC:26242]
COL18A1	collagen type XVIII alpha 1 chain [Source:HGNC Symbol;Acc:HGNC:2195]
NEXN	nexilin F-actin binding protein [Source:HGNC Symbol;Acc:HGNC:29557]
LPP	LIM domain containing preferred translocation partner in lipoma [Source:HGNC Symbol;Acc:HGNC:6679]
ATP1A2	ATPase Na+/K+ transporting subunit alpha 2 [Source:HGNC Symbol;Acc:HGNC:800]
AXL	AXL receptor tyrosine kinase [Source:HGNC Symbol;Acc:HGNC:905]
SGIP1	SH3GL interacting endocytic adaptor 1 [Source:HGNC Symbol;Acc:HGNC:25412]
DACT3	dishevelled binding antagonist of beta catenin 3 [Source:HGNC Symbol;Acc:HGNC:30745]
CLSTN2	calsyntenin 2 [Source:HGNC Symbol;Acc:HGNC:17448]
PRKAR2B	protein kinase cAMP-dependent type II regulatory subunit beta [Source:HGNC Symbol;Acc:HGNC:9392]
CALD1	caldesmon 1 [Source:HGNC Symbol;Acc:HGNC:1441]
ACTN1	actinin alpha 1 [Source:HGNC Symbol;Acc:HGNC:163]
RNF152	ring finger protein 152 [Source:HGNC Symbol;Acc:HGNC:26811]
GJC1	gap junction protein gamma 1 [Source:HGNC Symbol;Acc:HGNC:4280]
RBPMS	RNA binding protein, mRNA processing factor [Source:HGNC Symbol;Acc:HGNC:19097]
FBLIM1	filamin binding LIM protein 1 [Source:HGNC Symbol;Acc:HGNC:24686]
CSRP1	cysteine and glycine rich protein 1 [Source:HGNC Symbol;Acc:HGNC:2469]
MRGPRF	MAS related GPR family member F [Source:HGNC Symbol;Acc:HGNC:24828]
CRISPLD2	cysteine rich secretory protein LCCL domain containing 2 [Source:HGNC Symbol;Acc:HGNC:25248]
PDLIM3	PDZ and LIM domain 3 [Source:HGNC Symbol;Acc:HGNC:20767]
CSRP2	cysteine and glycine rich protein 2 [Source:HGNC Symbol;Acc:HGNC:2470]
TPM1	tropomyosin 1 [Source:HGNC Symbol;Acc:HGNC:12010]
PIP5K1B	phosphatidylinositol-4-phosphate 5-kinase type 1 beta [Source:HGNC Symbol;Acc:HGNC:8995]
PAWR	pro-apoptotic WT1 regulator [Source:HGNC Symbol;Acc:HGNC:8614]
RCAN2	regulator of calcineurin 2 [Source:HGNC Symbol;Acc:HGNC:3041]
MAP1B	microtubule associated protein 1B [Source:HGNC Symbol;Acc:HGNC:6836]
TGFB1I1	transforming growth factor beta 1 induced transcript 1 [Source:HGNC Symbol;Acc:HGNC:11767]
PALLD	palladin, cytoskeletal associated protein [Source:HGNC Symbol;Acc:HGNC:17068]
COL4A2	collagen type IV alpha 2 chain [Source:HGNC Symbol;Acc:HGNC:2203]
CPE	carboxypeptidase E [Source:HGNC Symbol;Acc:HGNC:2303]
TMEM47	transmembrane protein 47 [Source:HGNC Symbol;Acc:HGNC:18515]
IGFBP4	insulin like growth factor binding protein 4 [Source:HGNC Symbol;Acc:HGNC:5473]
EDNRA	endothelin receptor type A [Source:HGNC Symbol;Acc:HGNC:3179]
ADCY3	adenylate cyclase 3 [Source:HGNC Symbol;Acc:HGNC:234]
C1QTNF1	C1q and TNF related 1 [Source:HGNC Symbol;Acc:HGNC:14324]
DSTN	destrin, actin depolymerizing factor [Source:HGNC Symbol;Acc:HGNC:15750]
EBF1	EBF transcription factor 1 [Source:HGNC Symbol;Acc:HGNC:3126]
TPM4	tropomyosin 4 [Source:HGNC Symbol;Acc:HGNC:12013]
FOXC1	forkhead box C1 [Source:HGNC Symbol;Acc:HGNC:3800]
GEM	GTP binding protein overexpressed in skeletal muscle [Source:HGNC Symbol;Acc:HGNC:4234]
MFGE8	milk fat globule EGF and factor V/VIII domain containing [Source:HGNC Symbol;Acc:HGNC:7036]
PDLIM7	PDZ and LIM domain 7 [Source:HGNC Symbol;Acc:HGNC:22958]
KLHL23	kelch like family member 23 [Source:HGNC Symbol;Acc:HGNC:27506]
CLMN	calmin [Source:HGNC Symbol;Acc:HGNC:19972]
COL6A2	collagen type VI alpha 2 chain [Source:HGNC Symbol;Acc:HGNC:2212]
ADAMTS1	ADAM metallopeptidase with thrombospondin type 1 motif 1 [Source:HGNC Symbol;Acc:HGNC:217]
TM4SF1	transmembrane 4 L six family member 1 [Source:HGNC Symbol;Acc:HGNC:11853]
COL14A1	collagen type XIV alpha 1 chain [Source:HGNC Symbol;Acc:HGNC:2191]
NFASC	neurofascin [Source:HGNC Symbol;Acc:HGNC:29866]
TMOD1	tropomodulin 1 [Source:HGNC Symbol;Acc:HGNC:11871]
SELENOM (SELM)	selenoprotein M [Source:HGNC Symbol;Acc:HGNC:30397]
FAM162B	family with sequence similarity 162 member B [Source:HGNC Symbol;Acc:HGNC:21549]
TLE2	TLE family member 2, transcriptional corepressor [Source:HGNC Symbol;Acc:HGNC:11838]
AGT	angiotensinogen [Source:HGNC Symbol;Acc:HGNC:333]
JAG1	jagged canonical Notch ligand 1 [Source:HGNC Symbol;Acc:HGNC:6188]
EFHD1	EF-hand domain family member D1 [Source:HGNC Symbol;Acc:HGNC:29556]
KIAA0040	KIAA0040 [Source:HGNC Symbol;Acc:HGNC:28950]
CHSY1	chondroitin sulfate synthase 1 [Source:HGNC Symbol;Acc:HGNC:17198]
CAMK2N1	calcium/calmodulin dependent protein kinase II inhibitor 1 [Source:HGNC Symbol;Acc:HGNC:24190]
BGN	biglycan [Source:HGNC Symbol;Acc:HGNC:1044]
COL4A1	collagen type IV alpha 1 chain [Source:HGNC Symbol;Acc:HGNC:2202]
PPP1R3C	protein phosphatase 1 regulatory subunit 3C [Source:HGNC Symbol;Acc:HGNC:9293]
MAFK	MAF bZIP transcription factor K [Source:HGNC Symbol;Acc:HGNC:6782]
ARID5B	AT-rich interaction domain 5B [Source:HGNC Symbol;Acc:HGNC:17362]
ZFHX3	zinc finger homeobox 3 [Source:HGNC Symbol;Acc:HGNC:777]
TBX18	T-box transcription factor 18 [Source:HGNC Symbol;Acc:HGNC:11595]
COL6A1	collagen type VI alpha 1 chain [Source:HGNC Symbol;Acc:HGNC:2211]
EMP2	epithelial membrane protein 2 [Source:HGNC Symbol;Acc:HGNC:3334]
EPS8	epidermal growth factor receptor pathway substrate 8 [Source:HGNC Symbol;Acc:HGNC:3420]
ATP8B4	ATPase phospholipid transporting 8B4 (putative) [Source:HGNC Symbol;Acc:HGNC:13536]
VASN	vasorin [Source:HGNC Symbol;Acc:HGNC:18517]
SNCG	synuclein gamma [Source:HGNC Symbol;Acc:HGNC:11141]
PGF	placental growth factor [Source:HGNC Symbol;Acc:HGNC:8893]
BAG2	BAG cochaperone 2 [Source:HGNC Symbol;Acc:HGNC:938]
SLIT3	slit guidance ligand 3 [Source:HGNC Symbol;Acc:HGNC:11087]
MRTFB (MKL2)	myocardin related transcription factor B [Source:HGNC Symbol;Acc:HGNC:29819]
TNFRSF12A	TNF receptor superfamily member 12A [Source:HGNC Symbol;Acc:HGNC:18152]
CHRD	chordin [Source:HGNC Symbol;Acc:HGNC:1949]
GUCY1B1 (GUCY1B3)	guanylate cyclase 1 soluble subunit beta 1 [Source:HGNC Symbol;Acc:HGNC:4687]
FRY	FRY microtubule binding protein [Source:HGNC Symbol;Acc:HGNC:20367]
EPAS1	endothelial PAS domain protein 1 [Source:HGNC Symbol;Acc:HGNC:3374]
VCL	vinculin [Source:HGNC Symbol;Acc:HGNC:12665]
MSI1	musashi RNA binding protein 1 [Source:HGNC Symbol;Acc:HGNC:7330]
NTRK3	neurotrophic receptor tyrosine kinase 3 [Source:HGNC Symbol;Acc:HGNC:8033]
BEX1	brain expressed X-linked 1 [Source:HGNC Symbol;Acc:HGNC:1036]
SVIL	supervillin [Source:HGNC Symbol;Acc:HGNC:11480]
ARHGEF17	Rho guanine nucleotide exchange factor 17 [Source:HGNC Symbol;Acc:HGNC:21726]
CAVIN1 (PTRF)	caveolae associated protein 1 [Source:HGNC Symbol;Acc:HGNC:9688]
TCEAL3	transcription elongation factor A like 3 [Source:HGNC Symbol;Acc:HGNC:28247]
PTMS	parathymosin [Source:HGNC Symbol;Acc:HGNC:9629]
TIMP1	TIMP metallopeptidase inhibitor 1 [Source:HGNC Symbol;Acc:HGNC:11820]
NR2F2	nuclear receptor subfamily 2 group F member 2 [Source:HGNC Symbol;Acc:HGNC:7976]
ARHGAP10	Rho GTPase activating protein 10 [Source:HGNC Symbol;Acc:HGNC:26099]
TBX2	T-box transcription factor 2 [Source:HGNC Symbol;Acc:HGNC:11597]
IRX2	iroquois homeobox 2 [Source:HGNC Symbol;Acc:HGNC:14359]
S1PR3	sphingosine-1-phosphate receptor 3 [Source:HGNC Symbol;Acc:HGNC:3167]
IGFBP5	insulin like growth factor binding protein 5 [Source:HGNC Symbol;Acc:HGNC:5474]
PPP1R12A	protein phosphatase 1 regulatory subunit 12A [Source:HGNC Symbol;Acc:HGNC:7618]
PDE3A	phosphodiesterase 3A [Source:HGNC Symbol;Acc:HGNC:8778]
MGLL	monoglyceride lipase [Source:HGNC Symbol;Acc:HGNC:17038]
HSPB6	heat shock protein family B (small) member 6 [Source:HGNC Symbol;Acc:HGNC:26511]
HSPB8	heat shock protein family B (small) member 8 [Source:HGNC Symbol;Acc:HGNC:30171]
MSRB3	methionine sulfoxide reductase B3 [Source:HGNC Symbol;Acc:HGNC:27375]
CDKN1A	cyclin dependent kinase inhibitor 1A [Source:HGNC Symbol;Acc:HGNC:1784]
TNS1	tensin 1 [Source:HGNC Symbol;Acc:HGNC:11973]
VGLL3	vestigial like family member 3 [Source:HGNC Symbol;Acc:HGNC:24327]
ZYX	zyxin [Source:HGNC Symbol;Acc:HGNC:13200]
CBX6	chromobox 6 [Source:HGNC Symbol;Acc:HGNC:1556]
FLNA	filamin A [Source:HGNC Symbol;Acc:HGNC:3754]
CREB3L2	cAMP responsive element binding protein 3 like 2 [Source:HGNC Symbol;Acc:HGNC:23720]
MYL6	myosin light chain 6 [Source:HGNC Symbol;Acc:HGNC:7587]
FHL1	four and a half LIM domains 1 [Source:HGNC Symbol;Acc:HGNC:3702]
TBC1D1	TBC1 domain family member 1 [Source:HGNC Symbol;Acc:HGNC:11578]
CAV1	caveolin 1 [Source:HGNC Symbol;Acc:HGNC:1527]
RASL11A	RAS like family 11 member A [Source:HGNC Symbol;Acc:HGNC:23802]
PDGFRB	platelet derived growth factor receptor beta [Source:HGNC Symbol;Acc:HGNC:8804]
MTMR2	myotubularin related protein 2 [Source:HGNC Symbol;Acc:HGNC:7450]
SBDS	SBDS ribosome maturation factor [Source:HGNC Symbol;Acc:HGNC:19440]
PLCE1	phospholipase C epsilon 1 [Source:HGNC Symbol;Acc:HGNC:17175]
NFATC4	nuclear factor of activated T cells 4 [Source:HGNC Symbol;Acc:HGNC:7778]
ANGPTL4	angiopoietin like 4 [Source:HGNC Symbol;Acc:HGNC:16039]
PHLDB2	pleckstrin homology like domain family B member 2 [Source:HGNC Symbol;Acc:HGNC:29573]
COX7A1	cytochrome c oxidase subunit 7A1 [Source:HGNC Symbol;Acc:HGNC:2287]
GLIPR2	GLI pathogenesis related 2 [Source:HGNC Symbol;Acc:HGNC:18007]
RBFOX2	RNA binding fox-1 homolog 2 [Source:HGNC Symbol;Acc:HGNC:9906]
DYNLT3	dynein light chain Tctex-type 3 [Source:HGNC Symbol;Acc:HGNC:11694]
ADAMTS9	ADAM metallopeptidase with thrombospondin type 1 motif 9 [Source:HGNC Symbol;Acc:HGNC:13202]
LAMA5	laminin subunit alpha 5 [Source:HGNC Symbol;Acc:HGNC:6485]
TUBB6	tubulin beta 6 class V [Source:HGNC Symbol;Acc:HGNC:20776]
SLC40A1	solute carrier family 40 member 1 [Source:HGNC Symbol;Acc:HGNC:10909]
WDR1	WD repeat domain 1 [Source:HGNC Symbol;Acc:HGNC:12754]
PHLDA2	pleckstrin homology like domain family A member 2 [Source:HGNC Symbol;Acc:HGNC:12385]
KANK2	KN motif and ankyrin repeat domains 2 [Source:HGNC Symbol;Acc:HGNC:29300]
RRAD	RRAD, Ras related glycolysis inhibitor and calcium channel regulator [Source:HGNC Symbol;Acc:HGNC:10446]
FADS3	fatty acid desaturase 3 [Source:HGNC Symbol;Acc:HGNC:3576]
ROCK2	Rho associated coiled-coil containing protein kinase 2 [Source:HGNC Symbol;Acc:HGNC:10252]
MAP1A	microtubule associated protein 1A [Source:HGNC Symbol;Acc:HGNC:6835]
CAV2	caveolin 2 [Source:HGNC Symbol;Acc:HGNC:1528]
GNAI1	G protein subunit alpha i1 [Source:HGNC Symbol;Acc:HGNC:4384]
HES4	hes family bHLH transcription factor 4 [Source:HGNC Symbol;Acc:HGNC:24149]
PACSIN2	protein kinase C and casein kinase substrate in neurons 2 [Source:HGNC Symbol;Acc:HGNC:8571]
PDLIM5	PDZ and LIM domain 5 [Source:HGNC Symbol;Acc:HGNC:17468]
MT1A	metallothionein 1A [Source:HGNC Symbol;Acc:HGNC:7393]
MPRIP	myosin phosphatase Rho interacting protein [Source:HGNC Symbol;Acc:HGNC:30321]
TMEM38B	transmembrane protein 38B [Source:HGNC Symbol;Acc:HGNC:25535]
USP2	ubiquitin specific peptidase 2 [Source:HGNC Symbol;Acc:HGNC:12618]
C20orf27	chromosome 20 open reading frame 27 [Source:HGNC Symbol;Acc:HGNC:15873]
MTURN	maturin, neural progenitor differentiation regulator homolog [Source:HGNC Symbol;Acc:HGNC:25457]
TIMP3	TIMP metallopeptidase inhibitor 3 [Source:HGNC Symbol;Acc:HGNC:11822]
PDK4	pyruvate dehydrogenase kinase 4 [Source:HGNC Symbol;Acc:HGNC:8812]
DUSP8	dual specificity phosphatase 8 [Source:HGNC Symbol;Acc:HGNC:3074]
SMARCD3	SWI/SNF related, matrix associated, actin dependent regulator of chromatin, subfamily d, member 3 [Source:HGNC Symbol;Acc:HGNC:11108]
PLCB4	phospholipase C beta 4 [Source:HGNC Symbol;Acc:HGNC:9059]
RHOB	ras homolog family member B [Source:HGNC Symbol;Acc:HGNC:668]
ARID5A	AT-rich interaction domain 5A [Source:HGNC Symbol;Acc:HGNC:17361]
MYO1B	myosin IB [Source:HGNC Symbol;Acc:HGNC:7596]
SNX21	sorting nexin family member 21 [Source:HGNC Symbol;Acc:HGNC:16154]
DLG5	discs large MAGUK scaffold protein 5 [Source:HGNC Symbol;Acc:HGNC:2904]
SSBP3	single stranded DNA binding protein 3 [Source:HGNC Symbol;Acc:HGNC:15674]
AEBP1	AE binding protein 1 [Source:HGNC Symbol;Acc:HGNC:303]
TCEAL9 (WBP5)	transcription elongation factor A like 9 [Source:HGNC Symbol;Acc:HGNC:30084]
NUDT4	nudix hydrolase 4 [Source:HGNC Symbol;Acc:HGNC:8051]
GLRX	glutaredoxin [Source:HGNC Symbol;Acc:HGNC:4330]
FBXL3	F-box and leucine rich repeat protein 3 [Source:HGNC Symbol;Acc:HGNC:13599]
SOD3	superoxide dismutase 3 [Source:HGNC Symbol;Acc:HGNC:11181]
CDC42EP4	CDC42 effector protein 4 [Source:HGNC Symbol;Acc:HGNC:17147]
SYNM	synemin [Source:HGNC Symbol;Acc:HGNC:24466]
RAB34	RAB34, member RAS oncogene family [Source:HGNC Symbol;Acc:HGNC:16519]
C1orf54	chromosome 1 open reading frame 54 [Source:HGNC Symbol;Acc:HGNC:26258]
CRIP2	cysteine rich protein 2 [Source:HGNC Symbol;Acc:HGNC:2361]
TCEAL7	transcription elongation factor A like 7 [Source:HGNC Symbol;Acc:HGNC:28336]
EHD2	EH domain containing 2 [Source:HGNC Symbol;Acc:HGNC:3243]
COBLL1	cordon-bleu WH2 repeat protein like 1 [Source:HGNC Symbol;Acc:HGNC:23571]
SEMA4B	semaphorin 4B [Source:HGNC Symbol;Acc:HGNC:10730]
TENT5A (FAM46A)	terminal nucleotidyltransferase 5A [Source:HGNC Symbol;Acc:HGNC:18345]
TCEAL4	transcription elongation factor A like 4 [Source:HGNC Symbol;Acc:HGNC:26121]
FBXO32	F-box protein 32 [Source:HGNC Symbol;Acc:HGNC:16731]
NOL3	nucleolar protein 3 [Source:HGNC Symbol;Acc:HGNC:7869]
DENND2B (ST5)	DENN domain containing 2B [Source:HGNC Symbol;Acc:HGNC:11350]
LRRC32	leucine rich repeat containing 32 [Source:HGNC Symbol;Acc:HGNC:4161]
TLN1	talin 1 [Source:HGNC Symbol;Acc:HGNC:11845]
INAFM1 (PRR24)	InaF motif containing 1 [Source:HGNC Symbol;Acc:HGNC:27406]
LMCD1	LIM and cysteine rich domains 1 [Source:HGNC Symbol;Acc:HGNC:6633]
EGR3	early growth response 3 [Source:HGNC Symbol;Acc:HGNC:3240]
PELO	pelota mRNA surveillance and ribosome rescue factor [Source:HGNC Symbol;Acc:HGNC:8829]
MYH9	myosin heavy chain 9 [Source:HGNC Symbol;Acc:HGNC:7579]
CD9	CD9 molecule [Source:HGNC Symbol;Acc:HGNC:1709]
LAMC1	laminin subunit gamma 1 [Source:HGNC Symbol;Acc:HGNC:6492]
PKIG	cAMP-dependent protein kinase inhibitor gamma [Source:HGNC Symbol;Acc:HGNC:9019]
LAMB2	laminin subunit beta 2 [Source:HGNC Symbol;Acc:HGNC:6487]
ZBTB38	zinc finger and BTB domain containing 38 [Source:HGNC Symbol;Acc:HGNC:26636]
MIDN	midnolin [Source:HGNC Symbol;Acc:HGNC:16298]
EMX2	empty spiracles homeobox 2 [Source:HGNC Symbol;Acc:HGNC:3341]
ARC	activity regulated cytoskeleton associated protein [Source:HGNC Symbol;Acc:HGNC:648]
RAB20	RAB20, member RAS oncogene family [Source:HGNC Symbol;Acc:HGNC:18260]
GPRC5C	G protein-coupled receptor class C group 5 member C [Source:HGNC Symbol;Acc:HGNC:13309]
PCP4	Purkinje cell protein 4 [Source:HGNC Symbol;Acc:HGNC:8742]
NDUFS2	NADH:ubiquinone oxidoreductase core subunit S2 [Source:HGNC Symbol;Acc:HGNC:7708]
PPP1R12B	protein phosphatase 1 regulatory subunit 12B [Source:HGNC Symbol;Acc:HGNC:7619]
FMO3	flavin containing dimethylaniline monoxygenase 3 [Source:HGNC Symbol;Acc:HGNC:3771]
TCEAL1	transcription elongation factor A like 1 [Source:HGNC Symbol;Acc:HGNC:11616]
RAB1A	RAB1A, member RAS oncogene family [Source:HGNC Symbol;Acc:HGNC:9758]
SYTL2	synaptotagmin like 2 [Source:HGNC Symbol;Acc:HGNC:15585]
TEAD3	TEA domain transcription factor 3 [Source:HGNC Symbol;Acc:HGNC:11716]
GBP2	guanylate binding protein 2 [Source:HGNC Symbol;Acc:HGNC:4183]
PSMD12	proteasome 26S subunit, non-ATPase 12 [Source:HGNC Symbol;Acc:HGNC:9557]
RASSF1	Ras association domain family member 1 [Source:HGNC Symbol;Acc:HGNC:9882]
B3GNT2	UDP-GlcNAc:betaGal beta-1,3-N-acetylglucosaminyltransferase 2 [Source:HGNC Symbol;Acc:HGNC:15629]
RAB31	RAB31, member RAS oncogene family [Source:HGNC Symbol;Acc:HGNC:9771]
VSTM4	V-set and transmembrane domain containing 4 [Source:HGNC Symbol;Acc:HGNC:26470]
PITX2	paired like homeodomain 2 [Source:HGNC Symbol;Acc:HGNC:9005]
TSPYL1	TSPY like 1 [Source:HGNC Symbol;Acc:HGNC:12382]
PELI2	pellino E3 ubiquitin protein ligase family member 2 [Source:HGNC Symbol;Acc:HGNC:8828]
SH3BGRL	SH3 domain binding glutamate rich protein like [Source:HGNC Symbol;Acc:HGNC:10823]
UBE2V2	ubiquitin conjugating enzyme E2 V2 [Source:HGNC Symbol;Acc:HGNC:12495]
TNFRSF1A	TNF receptor superfamily member 1A [Source:HGNC Symbol;Acc:HGNC:11916]
TMED5	transmembrane p24 trafficking protein 5 [Source:HGNC Symbol;Acc:HGNC:24251]
UBA2	ubiquitin like modifier activating enzyme 2 [Source:HGNC Symbol;Acc:HGNC:30661]
ATP2A2	ATPase sarcoplasmic/endoplasmic reticulum Ca2+ transporting 2 [Source:HGNC Symbol;Acc:HGNC:812]
ZBTB16	zinc finger and BTB domain containing 16 [Source:HGNC Symbol;Acc:HGNC:12930]
RAB13	RAB13, member RAS oncogene family [Source:HGNC Symbol;Acc:HGNC:9762]
FOXD1	forkhead box D1 [Source:HGNC Symbol;Acc:HGNC:3802]
GPRC5A	G protein-coupled receptor class C group 5 member A [Source:HGNC Symbol;Acc:HGNC:9836]
CEP85L	centrosomal protein 85 like [Source:HGNC Symbol;Acc:HGNC:21638]
HIP1	huntingtin interacting protein 1 [Source:HGNC Symbol;Acc:HGNC:4913]
ADGRA2 (GPR124)	adhesion G protein-coupled receptor A2 [Source:HGNC Symbol;Acc:HGNC:17849]
OAZ2	ornithine decarboxylase antizyme 2 [Source:HGNC Symbol;Acc:HGNC:8096]
PITPNB	phosphatidylinositol transfer protein beta [Source:HGNC Symbol;Acc:HGNC:9002]
ELL	elongation factor for RNA polymerase II [Source:HGNC Symbol;Acc:HGNC:23114]
RRAS	RAS related [Source:HGNC Symbol;Acc:HGNC:10447]
DUSP14	dual specificity phosphatase 14 [Source:HGNC Symbol;Acc:HGNC:17007]
PSMC5	proteasome 26S subunit, ATPase 5 [Source:HGNC Symbol;Acc:HGNC:9552]
SDC4	syndecan 4 [Source:HGNC Symbol;Acc:HGNC:10661]
HIGD1A	HIG1 hypoxia inducible domain family member 1A [Source:HGNC Symbol;Acc:HGNC:29527]
CLIC4	chloride intracellular channel 4 [Source:HGNC Symbol;Acc:HGNC:13518]
DMPK	DM1 protein kinase [Source:HGNC Symbol;Acc:HGNC:2933]
CFL2	cofilin 2 [Source:HGNC Symbol;Acc:HGNC:1875]
ARL3	ADP ribosylation factor like GTPase 3 [Source:HGNC Symbol;Acc:HGNC:694]
INHBA	inhibin subunit beta A [Source:HGNC Symbol;Acc:HGNC:6066]
MYO6	myosin VI [Source:HGNC Symbol;Acc:HGNC:7605]
SYNGAP1	synaptic Ras GTPase activating protein 1 [Source:HGNC Symbol;Acc:HGNC:11497]
DAPK3	death associated protein kinase 3 [Source:HGNC Symbol;Acc:HGNC:2676]
ITGB1	integrin subunit beta 1 [Source:HGNC Symbol;Acc:HGNC:6153]
TIMP4	TIMP metallopeptidase inhibitor 4 [Source:HGNC Symbol;Acc:HGNC:11823]
SLC36A4	solute carrier family 36 member 4 [Source:HGNC Symbol;Acc:HGNC:19660]
PNMA1	PNMA family member 1 [Source:HGNC Symbol;Acc:HGNC:9158]
SORBS2	sorbin and SH3 domain containing 2 [Source:HGNC Symbol;Acc:HGNC:24098]
MAPKAPK2	MAPK activated protein kinase 2 [Source:HGNC Symbol;Acc:HGNC:6887]
CNN3	calponin 3 [Source:HGNC Symbol;Acc:HGNC:2157]
HSPB1	heat shock protein family B (small) member 1 [Source:HGNC Symbol;Acc:HGNC:5246]
SORT1	sortilin 1 [Source:HGNC Symbol;Acc:HGNC:11186]
CAMK1	calcium/calmodulin dependent protein kinase I [Source:HGNC Symbol;Acc:HGNC:1459]
CITED4	Cbp/p300 interacting transactivator with Glu/Asp rich carboxy-terminal domain 4 [Source:HGNC Symbol;Acc:HGNC:18696]
EMILIN1	elastin microfibril interfacer 1 [Source:HGNC Symbol;Acc:HGNC:19880]
NFIC	nuclear factor I C [Source:HGNC Symbol;Acc:HGNC:7786]
SLMAP	sarcolemma associated protein [Source:HGNC Symbol;Acc:HGNC:16643]
RHOC	ras homolog family member C [Source:HGNC Symbol;Acc:HGNC:669]
SLC1A5	solute carrier family 1 member 5 [Source:HGNC Symbol;Acc:HGNC:10943]
YWHAH	tyrosine 3-monooxygenase/tryptophan 5-monooxygenase activation protein eta [Source:HGNC Symbol;Acc:HGNC:12853]
ATN1	atrophin 1 [Source:HGNC Symbol;Acc:HGNC:3033]
TLNRD1 (MESDC1)	talin rod domain containing 1 [Source:HGNC Symbol;Acc:HGNC:13519]
ARHGEF10L	Rho guanine nucleotide exchange factor 10 like [Source:HGNC Symbol;Acc:HGNC:25540]
PDGFA	platelet derived growth factor subunit A [Source:HGNC Symbol;Acc:HGNC:8799]
CCDC107	coiled-coil domain containing 107 [Source:HGNC Symbol;Acc:HGNC:28465]
ARHGEF7	Rho guanine nucleotide exchange factor 7 [Source:HGNC Symbol;Acc:HGNC:15607]
SRSF4	serine and arginine rich splicing factor 4 [Source:HGNC Symbol;Acc:HGNC:10786]
KIRREL1 (KIRREL)	kirre like nephrin family adhesion molecule 1 [Source:HGNC Symbol;Acc:HGNC:15734]
IL6R	interleukin 6 receptor [Source:HGNC Symbol;Acc:HGNC:6019]
PGM2L1	phosphoglucomutase 2 like 1 [Source:HGNC Symbol;Acc:HGNC:20898]
OSMR	oncostatin M receptor [Source:HGNC Symbol;Acc:HGNC:8507]
KLF9	Kruppel like factor 9 [Source:HGNC Symbol;Acc:HGNC:1123]
GUCY1A1 (GUCY1A3)	guanylate cyclase 1 soluble subunit alpha 1 [Source:HGNC Symbol;Acc:HGNC:4685]
SERPINH1	serpin family H member 1 [Source:HGNC Symbol;Acc:HGNC:1546]
PBXIP1	PBX homeobox interacting protein 1 [Source:HGNC Symbol;Acc:HGNC:21199]
ZNF830	zinc finger protein 830 [Source:HGNC Symbol;Acc:HGNC:28291]
LRRC59	leucine rich repeat containing 59 [Source:HGNC Symbol;Acc:HGNC:28817]
SNX9	sorting nexin 9 [Source:HGNC Symbol;Acc:HGNC:14973]
MAOA	monoamine oxidase A [Source:HGNC Symbol;Acc:HGNC:6833]
MRPL33	mitochondrial ribosomal protein L33 [Source:HGNC Symbol;Acc:HGNC:14487]
FOXF2	forkhead box F2 [Source:HGNC Symbol;Acc:HGNC:3810]
CD151	CD151 molecule (Raph blood group) [Source:HGNC Symbol;Acc:HGNC:1630]
TP53I11	tumor protein p53 inducible protein 11 [Source:HGNC Symbol;Acc:HGNC:16842]
SORBS1	sorbin and SH3 domain containing 1 [Source:HGNC Symbol;Acc:HGNC:14565]
TNS2 (TENC1)	tensin 2 [Source:HGNC Symbol;Acc:HGNC:19737]
MTHFD2	methylenetetrahydrofolate dehydrogenase (NADP+ dependent) 2, methenyltetrahydrofolate cyclohydrolase [Source:HGNC Symbol;Acc:HGNC:7434]
MAFF	MAF bZIP transcription factor F [Source:HGNC Symbol;Acc:HGNC:6780]
RTL8C (FAM127A)	retrotransposon Gag like 8C [Source:HGNC Symbol;Acc:HGNC:2569]
SLC25A4	solute carrier family 25 member 4 [Source:HGNC Symbol;Acc:HGNC:10990]
STOM	stomatin [Source:HGNC Symbol;Acc:HGNC:3383]
SLC25A25	solute carrier family 25 member 25 [Source:HGNC Symbol;Acc:HGNC:20663]
NES	nestin [Source:HGNC Symbol;Acc:HGNC:7756]
CTBP2	C-terminal binding protein 2 [Source:HGNC Symbol;Acc:HGNC:2495]
ISYNA1	inositol-3-phosphate synthase 1 [Source:HGNC Symbol;Acc:HGNC:29821]
WEE1	WEE1 G2 checkpoint kinase [Source:HGNC Symbol;Acc:HGNC:12761]
CSRNP1	cysteine and serine rich nuclear protein 1 [Source:HGNC Symbol;Acc:HGNC:14300]
COQ10B	coenzyme Q10B [Source:HGNC Symbol;Acc:HGNC:25819]
RHOQ	ras homolog family member Q [Source:HGNC Symbol;Acc:HGNC:17736]
TIMM17A	translocase of inner mitochondrial membrane 17A [Source:HGNC Symbol;Acc:HGNC:17315]
ZNF618	zinc finger protein 618 [Source:HGNC Symbol;Acc:HGNC:29416]
NR4A1	nuclear receptor subfamily 4 group A member 1 [Source:HGNC Symbol;Acc:HGNC:7980]
CLTB	clathrin light chain B [Source:HGNC Symbol;Acc:HGNC:2091]
C1R	complement C1r [Source:HGNC Symbol;Acc:HGNC:1246]
DMD	dystrophin [Source:HGNC Symbol;Acc:HGNC:2928]
SELENBP1	selenium binding protein 1 [Source:HGNC Symbol;Acc:HGNC:10719]
CKB	creatine kinase B [Source:HGNC Symbol;Acc:HGNC:1991]
TAF13	TATA-box binding protein associated factor 13 [Source:HGNC Symbol;Acc:HGNC:11546]
ARHGEF12	Rho guanine nucleotide exchange factor 12 [Source:HGNC Symbol;Acc:HGNC:14193]
DLGAP4	DLG associated protein 4 [Source:HGNC Symbol;Acc:HGNC:24476]
MICU3	mitochondrial calcium uptake family member 3 [Source:HGNC Symbol;Acc:HGNC:27820]
PLS3	plastin 3 [Source:HGNC Symbol;Acc:HGNC:9091]
FGFR1	fibroblast growth factor receptor 1 [Source:HGNC Symbol;Acc:HGNC:3688]
SSBP2	single stranded DNA binding protein 2 [Source:HGNC Symbol;Acc:HGNC:15831]
ZNF385A	zinc finger protein 385A [Source:HGNC Symbol;Acc:HGNC:17521]
ILK	integrin linked kinase [Source:HGNC Symbol;Acc:HGNC:6040]
NIBAN2 (FAM129B)	niban apoptosis regulator 2 [Source:HGNC Symbol;Acc:HGNC:25282]
ELL2	elongation factor for RNA polymerase II 2 [Source:HGNC Symbol;Acc:HGNC:17064]
ACTN4	actinin alpha 4 [Source:HGNC Symbol;Acc:HGNC:166]
SNX18	sorting nexin 18 [Source:HGNC Symbol;Acc:HGNC:19245]
EHBP1L1	EH domain binding protein 1 like 1 [Source:HGNC Symbol;Acc:HGNC:30682]
GLRX5	glutaredoxin 5 [Source:HGNC Symbol;Acc:HGNC:20134]
RAB21	RAB21, member RAS oncogene family [Source:HGNC Symbol;Acc:HGNC:18263]
DEGS1	delta 4-desaturase, sphingolipid 1 [Source:HGNC Symbol;Acc:HGNC:13709]
PROCR	protein C receptor [Source:HGNC Symbol;Acc:HGNC:9452]
SYT11	synaptotagmin 11 [Source:HGNC Symbol;Acc:HGNC:19239]
CDC42EP1	CDC42 effector protein 1 [Source:HGNC Symbol;Acc:HGNC:17014]
ZNF580	zinc finger protein 580 [Source:HGNC Symbol;Acc:HGNC:29473]
WAPL (WAPAL)	WAPL cohesin release factor [Source:HGNC Symbol;Acc:HGNC:23293]
TIMM10B	translocase of inner mitochondrial membrane 10B [Source:HGNC Symbol;Acc:HGNC:4022]
ECE1	endothelin converting enzyme 1 [Source:HGNC Symbol;Acc:HGNC:3146]
TSC22D1	TSC22 domain family member 1 [Source:HGNC Symbol;Acc:HGNC:16826]
C2CD2	C2 calcium dependent domain containing 2 [Source:HGNC Symbol;Acc:HGNC:1266]
FBXO30	F-box protein 30 [Source:HGNC Symbol;Acc:HGNC:15600]
UTP3	UTP3 small subunit processome component [Source:HGNC Symbol;Acc:HGNC:24477]
PITX1	paired like homeodomain 1 [Source:HGNC Symbol;Acc:HGNC:9004]
MED21	mediator complex subunit 21 [Source:HGNC Symbol;Acc:HGNC:11473]
REEP3	receptor accessory protein 3 [Source:HGNC Symbol;Acc:HGNC:23711]
PER2	period circadian regulator 2 [Source:HGNC Symbol;Acc:HGNC:8846]
TMEM51	transmembrane protein 51 [Source:HGNC Symbol;Acc:HGNC:25488]
LHFPL6 (LHFP)	LHFPL tetraspan subfamily member 6 [Source:HGNC Symbol;Acc:HGNC:6586]
CHMP4B	charged multivesicular body protein 4B [Source:HGNC Symbol;Acc:HGNC:16171]
ATF3	activating transcription factor 3 [Source:HGNC Symbol;Acc:HGNC:785]
NFIL3	nuclear factor, interleukin 3 regulated [Source:HGNC Symbol;Acc:HGNC:7787]
FAM122A	family with sequence similarity 122A [Source:HGNC Symbol;Acc:HGNC:23490]
AKAP1	A-kinase anchoring protein 1 [Source:HGNC Symbol;Acc:HGNC:367]
C5orf24	chromosome 5 open reading frame 24 [Source:HGNC Symbol;Acc:HGNC:26746]
LRP10	LDL receptor related protein 10 [Source:HGNC Symbol;Acc:HGNC:14553]
NDN	necdin, MAGE family member [Source:HGNC Symbol;Acc:HGNC:7675]
KCTD20	potassium channel tetramerization domain containing 20 [Source:HGNC Symbol;Acc:HGNC:21052]
PRXL2C (AAED1)	peroxiredoxin like 2C [Source:HGNC Symbol;Acc:HGNC:16881]
MYADM	myeloid associated differentiation marker [Source:HGNC Symbol;Acc:HGNC:7544]
RNASEH2C	ribonuclease H2 subunit C [Source:HGNC Symbol;Acc:HGNC:24116]
HIF1A	hypoxia inducible factor 1 subunit alpha [Source:HGNC Symbol;Acc:HGNC:4910]
SORBS3	sorbin and SH3 domain containing 3 [Source:HGNC Symbol;Acc:HGNC:30907]
NUPR1	nuclear protein 1, transcriptional regulator [Source:HGNC Symbol;Acc:HGNC:29990]
RAB11B	RAB11B, member RAS oncogene family [Source:HGNC Symbol;Acc:HGNC:9761]
RFTN1	raftlin, lipid raft linker 1 [Source:HGNC Symbol;Acc:HGNC:30278]
TMOD3	tropomodulin 3 [Source:HGNC Symbol;Acc:HGNC:11873]
BMERB1 (C16orf45)	bMERB domain containing 1 [Source:HGNC Symbol;Acc:HGNC:19213]
DUSP3	dual specificity phosphatase 3 [Source:HGNC Symbol;Acc:HGNC:3069]
TNIP2	TNFAIP3 interacting protein 2 [Source:HGNC Symbol;Acc:HGNC:19118]
DYNLT1	dynein light chain Tctex-type 1 [Source:HGNC Symbol;Acc:HGNC:11697]
GLIPR1	GLI pathogenesis related 1 [Source:HGNC Symbol;Acc:HGNC:17001]
SAV1	salvador family WW domain containing protein 1 [Source:HGNC Symbol;Acc:HGNC:17795]
GABARAPL1	GABA type A receptor associated protein like 1 [Source:HGNC Symbol;Acc:HGNC:4068]
SETBP1	SET binding protein 1 [Source:HGNC Symbol;Acc:HGNC:15573]
IDH3A	isocitrate dehydrogenase (NAD(+)) 3 catalytic subunit alpha [Source:HGNC Symbol;Acc:HGNC:5384]
BCL9L	BCL9 like [Source:HGNC Symbol;Acc:HGNC:23688]
CUX1	cut like homeobox 1 [Source:HGNC Symbol;Acc:HGNC:2557]
FGF7	fibroblast growth factor 7 [Source:HGNC Symbol;Acc:HGNC:3685]
EIF1B	eukaryotic translation initiation factor 1B [Source:HGNC Symbol;Acc:HGNC:30792]
LRRFIP1	LRR binding FLII interacting protein 1 [Source:HGNC Symbol;Acc:HGNC:6702]
LTBR	lymphotoxin beta receptor [Source:HGNC Symbol;Acc:HGNC:6718]
PARVA	parvin alpha [Source:HGNC Symbol;Acc:HGNC:14652]
PRDX2	peroxiredoxin 2 [Source:HGNC Symbol;Acc:HGNC:9353]
CLOCK	clock circadian regulator [Source:HGNC Symbol;Acc:HGNC:2082]
BORCS7 (C10orf32)	BLOC-1 related complex subunit 7 [Source:HGNC Symbol;Acc:HGNC:23516]
PPP2CA	protein phosphatase 2 catalytic subunit alpha [Source:HGNC Symbol;Acc:HGNC:9299]
FOSL1	FOS like 1, AP-1 transcription factor subunit [Source:HGNC Symbol;Acc:HGNC:13718]
HNRNPUL1	heterogeneous nuclear ribonucleoprotein U like 1 [Source:HGNC Symbol;Acc:HGNC:17011]
CFH	complement factor H [Source:HGNC Symbol;Acc:HGNC:4883]
TGFBI	transforming growth factor beta induced [Source:HGNC Symbol;Acc:HGNC:11771]
DPH3	diphthamide biosynthesis 3 [Source:HGNC Symbol;Acc:HGNC:27717]
C1S	complement C1s [Source:HGNC Symbol;Acc:HGNC:1247]
NQO2	N-ribosyldihydronicotinamide:quinone reductase 2 [Source:HGNC Symbol;Acc:HGNC:7856]
LARP6	La ribonucleoprotein 6, translational regulator [Source:HGNC Symbol;Acc:HGNC:24012]
ZNFX1	zinc finger NFX1-type containing 1 [Source:HGNC Symbol;Acc:HGNC:29271]
PNP	purine nucleoside phosphorylase [Source:HGNC Symbol;Acc:HGNC:7892]
GRK5	G protein-coupled receptor kinase 5 [Source:HGNC Symbol;Acc:HGNC:4544]
MAML2	mastermind like transcriptional coactivator 2 [Source:HGNC Symbol;Acc:HGNC:16259]
SGCB	sarcoglycan beta [Source:HGNC Symbol;Acc:HGNC:10806]
MEF2A	myocyte enhancer factor 2A [Source:HGNC Symbol;Acc:HGNC:6993]
ZNF503	zinc finger protein 503 [Source:HGNC Symbol;Acc:HGNC:23589]
ATG101 (C12orf44)	autophagy related 101 [Source:HGNC Symbol;Acc:HGNC:25679]
UTRN	utrophin [Source:HGNC Symbol;Acc:HGNC:12635]
CDC5L	cell division cycle 5 like [Source:HGNC Symbol;Acc:HGNC:1743]
PEAR1	platelet endothelial aggregation receptor 1 [Source:HGNC Symbol;Acc:HGNC:33631]
ALYREF	Aly/REF export factor [Source:HGNC Symbol;Acc:HGNC:19071]
TCEAL2	transcription elongation factor A like 2 [Source:HGNC Symbol;Acc:HGNC:29818]
DDAH2	dimethylarginine dimethylaminohydrolase 2 [Source:HGNC Symbol;Acc:HGNC:2716]
COL1A1	collagen type I alpha 1 chain [Source:HGNC Symbol;Acc:HGNC:2197]
SEC24D	SEC24 homolog D, COPII coat complex component [Source:HGNC Symbol;Acc:HGNC:10706]
CRIM1	cysteine rich transmembrane BMP regulator 1 [Source:HGNC Symbol;Acc:HGNC:2359]
NXT1	nuclear transport factor 2 like export factor 1 [Source:HGNC Symbol;Acc:HGNC:15913]
GSN	gelsolin [Source:HGNC Symbol;Acc:HGNC:4620]
SASH1	SAM and SH3 domain containing 1 [Source:HGNC Symbol;Acc:HGNC:19182]
SYNPO	synaptopodin [Source:HGNC Symbol;Acc:HGNC:30672]
ERRFI1	ERBB receptor feedback inhibitor 1 [Source:HGNC Symbol;Acc:HGNC:18185]
PPP2CB	protein phosphatase 2 catalytic subunit beta [Source:HGNC Symbol;Acc:HGNC:9300]
RNASE4	ribonuclease A family member 4 [Source:HGNC Symbol;Acc:HGNC:10047]
TMEM165	transmembrane protein 165 [Source:HGNC Symbol;Acc:HGNC:30760]
ITGA1	integrin subunit alpha 1 [Source:HGNC Symbol;Acc:HGNC:6134]
AK3	adenylate kinase 3 [Source:HGNC Symbol;Acc:HGNC:17376]
LZTS2	leucine zipper tumor suppressor 2 [Source:HGNC Symbol;Acc:HGNC:29381]
DTWD1	DTW domain containing 1 [Source:HGNC Symbol;Acc:HGNC:30926]
PEF1	penta-EF-hand domain containing 1 [Source:HGNC Symbol;Acc:HGNC:30009]
YWHAG	tyrosine 3-monooxygenase/tryptophan 5-monooxygenase activation protein gamma [Source:HGNC Symbol;Acc:HGNC:12852]
GADD45G	growth arrest and DNA damage inducible gamma [Source:HGNC Symbol;Acc:HGNC:4097]
CRTC3	CREB regulated transcription coactivator 3 [Source:HGNC Symbol;Acc:HGNC:26148]
BIN1	bridging integrator 1 [Source:HGNC Symbol;Acc:HGNC:1052]
CYC1	cytochrome c1 [Source:HGNC Symbol;Acc:HGNC:2579]
MIF	macrophage migration inhibitory factor [Source:HGNC Symbol;Acc:HGNC:7097]
TCEA2	transcription elongation factor A2 [Source:HGNC Symbol;Acc:HGNC:11614]
PURA	purine rich element binding protein A [Source:HGNC Symbol;Acc:HGNC:9701]
AP3S1	adaptor related protein complex 3 subunit sigma 1 [Source:HGNC Symbol;Acc:HGNC:2013]
SPHK1	sphingosine kinase 1 [Source:HGNC Symbol;Acc:HGNC:11240]
TNKS1BP1	tankyrase 1 binding protein 1 [Source:HGNC Symbol;Acc:HGNC:19081]
AK1	adenylate kinase 1 [Source:HGNC Symbol;Acc:HGNC:361]
IL1R1	interleukin 1 receptor type 1 [Source:HGNC Symbol;Acc:HGNC:5993]
RCN1	reticulocalbin 1 [Source:HGNC Symbol;Acc:HGNC:9934]
AOPEP (C9orf3)	aminopeptidase O (putative) [Source:HGNC Symbol;Acc:HGNC:1361]
BCL3	BCL3 transcription coactivator [Source:HGNC Symbol;Acc:HGNC:998]
NUB1	negative regulator of ubiquitin like proteins 1 [Source:HGNC Symbol;Acc:HGNC:17623]
TRIM8	tripartite motif containing 8 [Source:HGNC Symbol;Acc:HGNC:15579]
GCLM	glutamate-cysteine ligase modifier subunit [Source:HGNC Symbol;Acc:HGNC:4312]
NQO1	NAD(P)H quinone dehydrogenase 1 [Source:HGNC Symbol;Acc:HGNC:2874]
MTHFR	methylenetetrahydrofolate reductase [Source:HGNC Symbol;Acc:HGNC:7436]
ZNF593	zinc finger protein 593 [Source:HGNC Symbol;Acc:HGNC:30943]
PIM1	Pim-1 proto-oncogene, serine/threonine kinase [Source:HGNC Symbol;Acc:HGNC:8986]
PIN1	peptidylprolyl cis/trans isomerase, NIMA-interacting 1 [Source:HGNC Symbol;Acc:HGNC:8988]
E2F6	E2F transcription factor 6 [Source:HGNC Symbol;Acc:HGNC:3120]
PCSK7	proprotein convertase subtilisin/kexin type 7 [Source:HGNC Symbol;Acc:HGNC:8748]
SRF	serum response factor [Source:HGNC Symbol;Acc:HGNC:11291]
PIM3	Pim-3 proto-oncogene, serine/threonine kinase [Source:HGNC Symbol;Acc:HGNC:19310]
PKD1	polycystin 1, transient receptor potential channel interacting [Source:HGNC Symbol;Acc:HGNC:9008]
PTS	6-pyruvoyltetrahydropterin synthase [Source:HGNC Symbol;Acc:HGNC:9689]
DCTN2	dynactin subunit 2 [Source:HGNC Symbol;Acc:HGNC:2712]
MNT	MAX network transcriptional repressor [Source:HGNC Symbol;Acc:HGNC:7188]
LSM14A	LSM14A mRNA processing body assembly factor [Source:HGNC Symbol;Acc:HGNC:24489]
GATAD2A	GATA zinc finger domain containing 2A [Source:HGNC Symbol;Acc:HGNC:29989]
HARS1 (HARS)	histidyl-tRNA synthetase 1 [Source:HGNC Symbol;Acc:HGNC:4816]
SPARCL1	SPARC like 1 [Source:HGNC Symbol;Acc:HGNC:11220]
REV3L	REV3 like, DNA directed polymerase zeta catalytic subunit [Source:HGNC Symbol;Acc:HGNC:9968]
ITGA5	integrin subunit alpha 5 [Source:HGNC Symbol;Acc:HGNC:6141]
CCN2 (CTGF)	cellular communication network factor 2 [Source:HGNC Symbol;Acc:HGNC:2500]
HMOX2	heme oxygenase 2 [Source:HGNC Symbol;Acc:HGNC:5014]
TUSC1	tumor suppressor candidate 1 [Source:HGNC Symbol;Acc:HGNC:31010]
ZNF703	zinc finger protein 703 [Source:HGNC Symbol;Acc:HGNC:25883]
ARG2	arginase 2 [Source:HGNC Symbol;Acc:HGNC:664]
EBNA1BP2	EBNA1 binding protein 2 [Source:HGNC Symbol;Acc:HGNC:15531]
ZNF263	zinc finger protein 263 [Source:HGNC Symbol;Acc:HGNC:13056]
TFPI	tissue factor pathway inhibitor [Source:HGNC Symbol;Acc:HGNC:11760]
DEPP1 (C10orf10)	DEPP1 autophagy regulator [Source:HGNC Symbol;Acc:HGNC:23355]
ITGA10	integrin subunit alpha 10 [Source:HGNC Symbol;Acc:HGNC:6135]
CZIB (C1orf123)	CXXC motif containing zinc binding protein [Source:HGNC Symbol;Acc:HGNC:26059]
GBP1	guanylate binding protein 1 [Source:HGNC Symbol;Acc:HGNC:4182]
DIDO1	death inducer-obliterator 1 [Source:HGNC Symbol;Acc:HGNC:2680]
SMARCA1	SWI/SNF related, matrix associated, actin dependent regulator of chromatin, subfamily a, member 1 [Source:HGNC Symbol;Acc:HGNC:11097]
SPSB1	splA/ryanodine receptor domain and SOCS box containing 1 [Source:HGNC Symbol;Acc:HGNC:30628]
BBIP1	BBSome interacting protein 1 [Source:HGNC Symbol;Acc:HGNC:28093]
PLAGL1	PLAG1 like zinc finger 1 [Source:HGNC Symbol;Acc:HGNC:9046]
PLEKHH3	pleckstrin homology, MyTH4 and FERM domain containing H3 [Source:HGNC Symbol;Acc:HGNC:26105]
THBS1	thrombospondin 1 [Source:HGNC Symbol;Acc:HGNC:11785]
KAZN	kazrin, periplakin interacting protein [Source:HGNC Symbol;Acc:HGNC:29173]
NOVA1	NOVA alternative splicing regulator 1 [Source:HGNC Symbol;Acc:HGNC:7886]
CCDC80	coiled-coil domain containing 80 [Source:HGNC Symbol;Acc:HGNC:30649]
NLRP1	NLR family pyrin domain containing 1 [Source:HGNC Symbol;Acc:HGNC:14374]

## Sheet: Endothelial Cell
VWF	von Willebrand factor [Source:HGNC Symbol;Acc:HGNC:12726]
ACKR1 (DARC)	atypical chemokine receptor 1 (Duffy blood group) [Source:HGNC Symbol;Acc:HGNC:4035]
RAMP3	receptor activity modifying protein 3 [Source:HGNC Symbol;Acc:HGNC:9845]
ECSCR	endothelial cell surface expressed chemotaxis and apoptosis regulator [Source:HGNC Symbol;Acc:HGNC:35454]
DNASE1L3	deoxyribonuclease 1 like 3 [Source:HGNC Symbol;Acc:HGNC:2959]
CLEC14A	C-type lectin domain containing 14A [Source:HGNC Symbol;Acc:HGNC:19832]
SLCO2A1	solute carrier organic anion transporter family member 2A1 [Source:HGNC Symbol;Acc:HGNC:10955]
MMRN1	multimerin 1 [Source:HGNC Symbol;Acc:HGNC:7178]
MMRN2	multimerin 2 [Source:HGNC Symbol;Acc:HGNC:19888]
MPZL2	myelin protein zero like 2 [Source:HGNC Symbol;Acc:HGNC:3496]
MYCT1	MYC target 1 [Source:HGNC Symbol;Acc:HGNC:23172]
ADGRL4 (ELTD1)	adhesion G protein-coupled receptor L4 [Source:HGNC Symbol;Acc:HGNC:20822]
ESAM	endothelial cell adhesion molecule [Source:HGNC Symbol;Acc:HGNC:17474]
CALCRL	calcitonin receptor like receptor [Source:HGNC Symbol;Acc:HGNC:16709]
SELP	selectin P [Source:HGNC Symbol;Acc:HGNC:10721]
CYYR1	cysteine and tyrosine rich 1 [Source:HGNC Symbol;Acc:HGNC:16274]
SOX18	SRY-box transcription factor 18 [Source:HGNC Symbol;Acc:HGNC:11194]
SELE	selectin E [Source:HGNC Symbol;Acc:HGNC:10718]
C2CD4B	C2 calcium dependent domain containing 4B [Source:HGNC Symbol;Acc:HGNC:33628]
CDH5	cadherin 5 [Source:HGNC Symbol;Acc:HGNC:1764]
ADGRF5 (GPR116)	adhesion G protein-coupled receptor F5 [Source:HGNC Symbol;Acc:HGNC:19030]
PTPRB	protein tyrosine phosphatase receptor type B [Source:HGNC Symbol;Acc:HGNC:9665]
PODXL	podocalyxin like [Source:HGNC Symbol;Acc:HGNC:9171]
TEK	TEK receptor tyrosine kinase [Source:HGNC Symbol;Acc:HGNC:11724]
TIE1	tyrosine kinase with immunoglobulin like and EGF like domains 1 [Source:HGNC Symbol;Acc:HGNC:11809]
ZNF385D	zinc finger protein 385D [Source:HGNC Symbol;Acc:HGNC:26191]
ERG	ETS transcription factor ERG [Source:HGNC Symbol;Acc:HGNC:3446]
CDA	cytidine deaminase [Source:HGNC Symbol;Acc:HGNC:1712]
PKHD1L1	PKHD1 like 1 [Source:HGNC Symbol;Acc:HGNC:20313]
SHANK3	SH3 and multiple ankyrin repeat domains 3 [Source:HGNC Symbol;Acc:HGNC:14294]
VEGFC	vascular endothelial growth factor C [Source:HGNC Symbol;Acc:HGNC:12682]
RAB3C	RAB3C, member RAS oncogene family [Source:HGNC Symbol;Acc:HGNC:30269]
ROBO4	roundabout guidance receptor 4 [Source:HGNC Symbol;Acc:HGNC:17985]
DIPK2B (CXorf36)	divergent protein kinase domain 2B [Source:HGNC Symbol;Acc:HGNC:25866]
CD34	CD34 molecule [Source:HGNC Symbol;Acc:HGNC:1662]
TM4SF18	transmembrane 4 L six family member 18 [Source:HGNC Symbol;Acc:HGNC:25181]
SOX7	SRY-box transcription factor 7 [Source:HGNC Symbol;Acc:HGNC:18196]
CCM2L	CCM2 like scaffold protein [Source:HGNC Symbol;Acc:HGNC:16153]
ATP8B1	ATPase phospholipid transporting 8B1 [Source:HGNC Symbol;Acc:HGNC:3706]
ADGRG6 (GPR126)	adhesion G protein-coupled receptor G6 [Source:HGNC Symbol;Acc:HGNC:13841]
TINAGL1	tubulointerstitial nephritis antigen like 1 [Source:HGNC Symbol;Acc:HGNC:19168]
KANK3	KN motif and ankyrin repeat domains 3 [Source:HGNC Symbol;Acc:HGNC:24796]
THBD	thrombomodulin [Source:HGNC Symbol;Acc:HGNC:11784]
TSPAN12	tetraspanin 12 [Source:HGNC Symbol;Acc:HGNC:21641]
IFI27	interferon alpha inducible protein 27 [Source:HGNC Symbol;Acc:HGNC:5397]
HSPA12B	heat shock protein family A (Hsp70) member 12B [Source:HGNC Symbol;Acc:HGNC:16193]
BCL6B	BCL6B transcription repressor [Source:HGNC Symbol;Acc:HGNC:1002]
ADCY4	adenylate cyclase 4 [Source:HGNC Symbol;Acc:HGNC:235]
NOVA2	NOVA alternative splicing regulator 2 [Source:HGNC Symbol;Acc:HGNC:7887]
SHROOM4	shroom family member 4 [Source:HGNC Symbol;Acc:HGNC:29215]
CCL14	C-C motif chemokine ligand 14 [Source:HGNC Symbol;Acc:HGNC:10612]
TM4SF1	transmembrane 4 L six family member 1 [Source:HGNC Symbol;Acc:HGNC:11853]
CAVIN2 (SDPR)	caveolae associated protein 2 [Source:HGNC Symbol;Acc:HGNC:10690]
CLEC3B	C-type lectin domain family 3 member B [Source:HGNC Symbol;Acc:HGNC:11891]
PDE2A	phosphodiesterase 2A [Source:HGNC Symbol;Acc:HGNC:8777]
MALL	mal, T cell differentiation protein like [Source:HGNC Symbol;Acc:HGNC:6818]
PALMD	palmdelphin [Source:HGNC Symbol;Acc:HGNC:15846]
PLVAP	plasmalemma vesicle associated protein [Source:HGNC Symbol;Acc:HGNC:13635]
ICA1	islet cell autoantigen 1 [Source:HGNC Symbol;Acc:HGNC:5343]
KDR	kinase insert domain receptor [Source:HGNC Symbol;Acc:HGNC:6307]
NOS3	nitric oxide synthase 3 [Source:HGNC Symbol;Acc:HGNC:7876]
SCARF1	scavenger receptor class F member 1 [Source:HGNC Symbol;Acc:HGNC:16820]
NOSTRIN	nitric oxide synthase trafficking [Source:HGNC Symbol;Acc:HGNC:20203]
EDN1	endothelin 1 [Source:HGNC Symbol;Acc:HGNC:3176]
PKN3	protein kinase N3 [Source:HGNC Symbol;Acc:HGNC:17999]
C1orf115	chromosome 1 open reading frame 115 [Source:HGNC Symbol;Acc:HGNC:25873]
NPR1	natriuretic peptide receptor 1 [Source:HGNC Symbol;Acc:HGNC:7943]
HHEX	hematopoietically expressed homeobox [Source:HGNC Symbol;Acc:HGNC:4901]
STC1	stanniocalcin 1 [Source:HGNC Symbol;Acc:HGNC:11373]
CDH13	cadherin 13 [Source:HGNC Symbol;Acc:HGNC:1753]
SEMA6B	semaphorin 6B [Source:HGNC Symbol;Acc:HGNC:10739]
LMO2	LIM domain only 2 [Source:HGNC Symbol;Acc:HGNC:6642]
CLIC2	chloride intracellular channel 2 [Source:HGNC Symbol;Acc:HGNC:2063]
SEMA3A	semaphorin 3A [Source:HGNC Symbol;Acc:HGNC:10723]
S1PR1	sphingosine-1-phosphate receptor 1 [Source:HGNC Symbol;Acc:HGNC:3165]
SIX3	SIX homeobox 3 [Source:HGNC Symbol;Acc:HGNC:10889]
NDRG4	NDRG family member 4 [Source:HGNC Symbol;Acc:HGNC:14466]
EGFL7	EGF like domain multiple 7 [Source:HGNC Symbol;Acc:HGNC:20594]
ENTPD1	ectonucleoside triphosphate diphosphohydrolase 1 [Source:HGNC Symbol;Acc:HGNC:3363]
DLL4	delta like canonical Notch ligand 4 [Source:HGNC Symbol;Acc:HGNC:2910]
GIMAP4	GTPase, IMAP family member 4 [Source:HGNC Symbol;Acc:HGNC:21872]
JAM2	junctional adhesion molecule 2 [Source:HGNC Symbol;Acc:HGNC:14686]
CD93	CD93 molecule [Source:HGNC Symbol;Acc:HGNC:15855]
FRY	FRY microtubule binding protein [Source:HGNC Symbol;Acc:HGNC:20367]
HYAL2	hyaluronidase 2 [Source:HGNC Symbol;Acc:HGNC:5321]
RBP7	retinol binding protein 7 [Source:HGNC Symbol;Acc:HGNC:30316]
GIMAP6	GTPase, IMAP family member 6 [Source:HGNC Symbol;Acc:HGNC:21918]
TCN2	transcobalamin 2 [Source:HGNC Symbol;Acc:HGNC:11653]
GIMAP1	GTPase, IMAP family member 1 [Source:HGNC Symbol;Acc:HGNC:23237]
EPHB4	EPH receptor B4 [Source:HGNC Symbol;Acc:HGNC:3395]
ELK3	ETS transcription factor ELK3 [Source:HGNC Symbol;Acc:HGNC:3325]
TMEM273 (C10orf128)	transmembrane protein 273 [Source:HGNC Symbol;Acc:HGNC:27274]
ICAM2	intercellular adhesion molecule 2 [Source:HGNC Symbol;Acc:HGNC:5345]
CLDN5	claudin 5 [Source:HGNC Symbol;Acc:HGNC:2047]
ALPL	alkaline phosphatase, biomineralization associated [Source:HGNC Symbol;Acc:HGNC:438]
SEMA3F	semaphorin 3F [Source:HGNC Symbol;Acc:HGNC:10728]
SEMA6A	semaphorin 6A [Source:HGNC Symbol;Acc:HGNC:10738]
PRSS23	serine protease 23 [Source:HGNC Symbol;Acc:HGNC:14370]
TSHZ2	teashirt zinc finger homeobox 2 [Source:HGNC Symbol;Acc:HGNC:13010]
TSPAN7	tetraspanin 7 [Source:HGNC Symbol;Acc:HGNC:11854]
MAPK11	mitogen-activated protein kinase 11 [Source:HGNC Symbol;Acc:HGNC:6873]
IPO11	importin 11 [Source:HGNC Symbol;Acc:HGNC:20628]
APOLD1	apolipoprotein L domain containing 1 [Source:HGNC Symbol;Acc:HGNC:25268]
SH3BGRL2	SH3 domain binding glutamate rich protein like 2 [Source:HGNC Symbol;Acc:HGNC:15567]
GIMAP7	GTPase, IMAP family member 7 [Source:HGNC Symbol;Acc:HGNC:22404]
FGD5	FYVE, RhoGEF and PH domain containing 5 [Source:HGNC Symbol;Acc:HGNC:19117]
RASIP1	Ras interacting protein 1 [Source:HGNC Symbol;Acc:HGNC:24716]
CPLX1	complexin 1 [Source:HGNC Symbol;Acc:HGNC:2309]
BCAM	basal cell adhesion molecule (Lutheran blood group) [Source:HGNC Symbol;Acc:HGNC:6722]
TLR4	toll like receptor 4 [Source:HGNC Symbol;Acc:HGNC:11850]
LIMS2	LIM zinc finger domain containing 2 [Source:HGNC Symbol;Acc:HGNC:16084]
LDB2	LIM domain binding 2 [Source:HGNC Symbol;Acc:HGNC:6533]
PPIC	peptidylprolyl isomerase C [Source:HGNC Symbol;Acc:HGNC:9256]
CD200	CD200 molecule [Source:HGNC Symbol;Acc:HGNC:7203]
TCIM (C8orf4)	transcriptional and immune response regulator [Source:HGNC Symbol;Acc:HGNC:1357]
STAB1	stabilin 1 [Source:HGNC Symbol;Acc:HGNC:18628]
MCTP1	multiple C2 and transmembrane domain containing 1 [Source:HGNC Symbol;Acc:HGNC:26183]
GASK1B (FAM198B)	golgi associated kinase 1B [Source:HGNC Symbol;Acc:HGNC:25312]
NRGN	neurogranin [Source:HGNC Symbol;Acc:HGNC:8000]
PGM5	phosphoglucomutase 5 [Source:HGNC Symbol;Acc:HGNC:8908]
TNFRSF10D	TNF receptor superfamily member 10d [Source:HGNC Symbol;Acc:HGNC:11907]
ITGA6	integrin subunit alpha 6 [Source:HGNC Symbol;Acc:HGNC:6142]
TFF3	trefoil factor 3 [Source:HGNC Symbol;Acc:HGNC:11757]
PREX2	phosphatidylinositol-3,4,5-trisphosphate dependent Rac exchange factor 2 [Source:HGNC Symbol;Acc:HGNC:22950]
SYT15	synaptotagmin 15 [Source:HGNC Symbol;Acc:HGNC:17167]
RNASE1	ribonuclease A family member 1, pancreatic [Source:HGNC Symbol;Acc:HGNC:10044]
CRIP2	cysteine rich protein 2 [Source:HGNC Symbol;Acc:HGNC:2361]
MRTFB (MKL2)	myocardin related transcription factor B [Source:HGNC Symbol;Acc:HGNC:29819]
NPDC1	neural proliferation, differentiation and control 1 [Source:HGNC Symbol;Acc:HGNC:7899]
TMEM44	transmembrane protein 44 [Source:HGNC Symbol;Acc:HGNC:25120]
RAPGEF3	Rap guanine nucleotide exchange factor 3 [Source:HGNC Symbol;Acc:HGNC:16629]
TFPI	tissue factor pathway inhibitor [Source:HGNC Symbol;Acc:HGNC:11760]
SPNS2	sphingolipid transporter 2 [Source:HGNC Symbol;Acc:HGNC:26992]
FLT1	fms related receptor tyrosine kinase 1 [Source:HGNC Symbol;Acc:HGNC:3763]
ST6GALNAC3	ST6 N-acetylgalactosaminide alpha-2,6-sialyltransferase 3 [Source:HGNC Symbol;Acc:HGNC:19343]
ANXA3	annexin A3 [Source:HGNC Symbol;Acc:HGNC:541]
EMCN	endomucin [Source:HGNC Symbol;Acc:HGNC:16041]
FAM167B	family with sequence similarity 167 member B [Source:HGNC Symbol;Acc:HGNC:28133]
SNCG	synuclein gamma [Source:HGNC Symbol;Acc:HGNC:11141]
PCDH1	protocadherin 1 [Source:HGNC Symbol;Acc:HGNC:8655]
GIMAP8	GTPase, IMAP family member 8 [Source:HGNC Symbol;Acc:HGNC:21792]
CARD10	caspase recruitment domain family member 10 [Source:HGNC Symbol;Acc:HGNC:16422]
GJA1	gap junction protein alpha 1 [Source:HGNC Symbol;Acc:HGNC:4274]
NEDD9	neural precursor cell expressed, developmentally down-regulated 9 [Source:HGNC Symbol;Acc:HGNC:7733]
HS3ST1	heparan sulfate-glucosamine 3-sulfotransferase 1 [Source:HGNC Symbol;Acc:HGNC:5194]
FKBP1A	FKBP prolyl isomerase 1A [Source:HGNC Symbol;Acc:HGNC:3711]
GIMAP5	GTPase, IMAP family member 5 [Source:HGNC Symbol;Acc:HGNC:18005]
PCDH17	protocadherin 17 [Source:HGNC Symbol;Acc:HGNC:14267]
ULBP2	UL16 binding protein 2 [Source:HGNC Symbol;Acc:HGNC:14894]
RHOJ	ras homolog family member J [Source:HGNC Symbol;Acc:HGNC:688]
PDLIM1	PDZ and LIM domain 1 [Source:HGNC Symbol;Acc:HGNC:2067]
PPFIBP1	PPFIA binding protein 1 [Source:HGNC Symbol;Acc:HGNC:9249]
ACVRL1	activin A receptor like type 1 [Source:HGNC Symbol;Acc:HGNC:175]
EPB41L4A	erythrocyte membrane protein band 4.1 like 4A [Source:HGNC Symbol;Acc:HGNC:13278]
ABCB1	ATP binding cassette subfamily B member 1 [Source:HGNC Symbol;Acc:HGNC:40]
S100A16	S100 calcium binding protein A16 [Source:HGNC Symbol;Acc:HGNC:20441]
RAPGEF5	Rap guanine nucleotide exchange factor 5 [Source:HGNC Symbol;Acc:HGNC:16862]
DOCK9	dedicator of cytokinesis 9 [Source:HGNC Symbol;Acc:HGNC:14132]
ITM2A	integral membrane protein 2A [Source:HGNC Symbol;Acc:HGNC:6173]
FLI1	Fli-1 proto-oncogene, ETS transcription factor [Source:HGNC Symbol;Acc:HGNC:3749]
MANSC1	MANSC domain containing 1 [Source:HGNC Symbol;Acc:HGNC:25505]
SPARCL1	SPARC like 1 [Source:HGNC Symbol;Acc:HGNC:11220]
RALGAPA2	Ral GTPase activating protein catalytic subunit alpha 2 [Source:HGNC Symbol;Acc:HGNC:16207]
CAV1	caveolin 1 [Source:HGNC Symbol;Acc:HGNC:1527]
ADAM15	ADAM metallopeptidase domain 15 [Source:HGNC Symbol;Acc:HGNC:193]
NUAK1	NUAK family kinase 1 [Source:HGNC Symbol;Acc:HGNC:14311]
SOCS2	suppressor of cytokine signaling 2 [Source:HGNC Symbol;Acc:HGNC:19382]
SHE	Src homology 2 domain containing E [Source:HGNC Symbol;Acc:HGNC:27004]
CPE	carboxypeptidase E [Source:HGNC Symbol;Acc:HGNC:2303]
PLA1A	phospholipase A1 member A [Source:HGNC Symbol;Acc:HGNC:17661]
CARD8	caspase recruitment domain family member 8 [Source:HGNC Symbol;Acc:HGNC:17057]
SLC9A3R2	SLC9A3 regulator 2 [Source:HGNC Symbol;Acc:HGNC:11076]
GRB10	growth factor receptor bound protein 10 [Source:HGNC Symbol;Acc:HGNC:4564]
CA8	carbonic anhydrase 8 [Source:HGNC Symbol;Acc:HGNC:1382]
HAPLN3	hyaluronan and proteoglycan link protein 3 [Source:HGNC Symbol;Acc:HGNC:21446]
ADGRG1 (GPR56)	adhesion G protein-coupled receptor G1 [Source:HGNC Symbol;Acc:HGNC:4512]
CASKIN2	CASK interacting protein 2 [Source:HGNC Symbol;Acc:HGNC:18200]
PKP4	plakophilin 4 [Source:HGNC Symbol;Acc:HGNC:9026]
PROCR	protein C receptor [Source:HGNC Symbol;Acc:HGNC:9452]
TMEM88	transmembrane protein 88 [Source:HGNC Symbol;Acc:HGNC:32371]
CPNE2	copine 2 [Source:HGNC Symbol;Acc:HGNC:2315]
HSPG2	heparan sulfate proteoglycan 2 [Source:HGNC Symbol;Acc:HGNC:5273]
HEG1	heart development protein with EGF like domains 1 [Source:HGNC Symbol;Acc:HGNC:29227]
MGST2	microsomal glutathione S-transferase 2 [Source:HGNC Symbol;Acc:HGNC:7063]
CMIP	c-Maf inducing protein [Source:HGNC Symbol;Acc:HGNC:24319]
CNKSR3	CNKSR family member 3 [Source:HGNC Symbol;Acc:HGNC:23034]
CAV2	caveolin 2 [Source:HGNC Symbol;Acc:HGNC:1528]
DOCK4	dedicator of cytokinesis 4 [Source:HGNC Symbol;Acc:HGNC:19192]
RAPGEF4	Rap guanine nucleotide exchange factor 4 [Source:HGNC Symbol;Acc:HGNC:16626]
ABCC4	ATP binding cassette subfamily C member 4 [Source:HGNC Symbol;Acc:HGNC:55]
F11R	F11 receptor [Source:HGNC Symbol;Acc:HGNC:14685]
DUSP23	dual specificity phosphatase 23 [Source:HGNC Symbol;Acc:HGNC:21480]
ASS1	argininosuccinate synthase 1 [Source:HGNC Symbol;Acc:HGNC:758]
MEF2C	myocyte enhancer factor 2C [Source:HGNC Symbol;Acc:HGNC:6996]
MFNG	MFNG O-fucosylpeptide 3-beta-N-acetylglucosaminyltransferase [Source:HGNC Symbol;Acc:HGNC:7038]
SINHCAF (FAM60A)	SIN3-HDAC complex associated factor [Source:HGNC Symbol;Acc:HGNC:30702]
BMPR2	bone morphogenetic protein receptor type 2 [Source:HGNC Symbol;Acc:HGNC:1078]
IGFBP4	insulin like growth factor binding protein 4 [Source:HGNC Symbol;Acc:HGNC:5473]
ITGA10	integrin subunit alpha 10 [Source:HGNC Symbol;Acc:HGNC:6135]
ENG	endoglin [Source:HGNC Symbol;Acc:HGNC:3349]
ADIRF	adipogenesis regulatory factor [Source:HGNC Symbol;Acc:HGNC:24043]
SEMA3E	semaphorin 3E [Source:HGNC Symbol;Acc:HGNC:10727]
RAB11A	RAB11A, member RAS oncogene family [Source:HGNC Symbol;Acc:HGNC:9760]
TNFSF10	TNF superfamily member 10 [Source:HGNC Symbol;Acc:HGNC:11925]
SLC35G2	solute carrier family 35 member G2 [Source:HGNC Symbol;Acc:HGNC:28480]
PRCP	prolylcarboxypeptidase [Source:HGNC Symbol;Acc:HGNC:9344]
RIPOR1 (FAM65A)	RHO family interacting cell polarization regulator 1 [Source:HGNC Symbol;Acc:HGNC:25836]
DENND3	DENN domain containing 3 [Source:HGNC Symbol;Acc:HGNC:29134]
RND1	Rho family GTPase 1 [Source:HGNC Symbol;Acc:HGNC:18314]
EVA1C	eva-1 homolog C [Source:HGNC Symbol;Acc:HGNC:13239]
FXYD5	FXYD domain containing ion transport regulator 5 [Source:HGNC Symbol;Acc:HGNC:4029]
PRKCH	protein kinase C eta [Source:HGNC Symbol;Acc:HGNC:9403]
TNFRSF10B	TNF receptor superfamily member 10b [Source:HGNC Symbol;Acc:HGNC:11905]
ETS2	ETS proto-oncogene 2, transcription factor [Source:HGNC Symbol;Acc:HGNC:3489]
TSPAN5	tetraspanin 5 [Source:HGNC Symbol;Acc:HGNC:17753]
NXN	nucleoredoxin [Source:HGNC Symbol;Acc:HGNC:18008]
MAST4	microtubule associated serine/threonine kinase family member 4 [Source:HGNC Symbol;Acc:HGNC:19037]
LRRC8C	leucine rich repeat containing 8 VRAC subunit C [Source:HGNC Symbol;Acc:HGNC:25075]
SMAGP	small cell adhesion glycoprotein [Source:HGNC Symbol;Acc:HGNC:26918]
CLEC2B	C-type lectin domain family 2 member B [Source:HGNC Symbol;Acc:HGNC:2053]
CXCL3	C-X-C motif chemokine ligand 3 [Source:HGNC Symbol;Acc:HGNC:4604]
BCAR1	BCAR1 scaffold protein, Cas family member [Source:HGNC Symbol;Acc:HGNC:971]
MYOF	myoferlin [Source:HGNC Symbol;Acc:HGNC:3656]
CD74	CD74 molecule [Source:HGNC Symbol;Acc:HGNC:1697]
TSPAN18	tetraspanin 18 [Source:HGNC Symbol;Acc:HGNC:20660]
FLNB	filamin B [Source:HGNC Symbol;Acc:HGNC:3755]
IL15	interleukin 15 [Source:HGNC Symbol;Acc:HGNC:5977]
VAMP5	vesicle associated membrane protein 5 [Source:HGNC Symbol;Acc:HGNC:12646]
ARL4A	ADP ribosylation factor like GTPase 4A [Source:HGNC Symbol;Acc:HGNC:695]
NFIB	nuclear factor I B [Source:HGNC Symbol;Acc:HGNC:7785]
TCF4	transcription factor 4 [Source:HGNC Symbol;Acc:HGNC:11634]
DUSP6	dual specificity phosphatase 6 [Source:HGNC Symbol;Acc:HGNC:3072]
MSRB3	methionine sulfoxide reductase B3 [Source:HGNC Symbol;Acc:HGNC:27375]
DOCK6	dedicator of cytokinesis 6 [Source:HGNC Symbol;Acc:HGNC:19189]
TLNRD1 (MESDC1)	talin rod domain containing 1 [Source:HGNC Symbol;Acc:HGNC:13519]
TNFAIP1	TNF alpha induced protein 1 [Source:HGNC Symbol;Acc:HGNC:11894]
TGFBR2	transforming growth factor beta receptor 2 [Source:HGNC Symbol;Acc:HGNC:11773]
KALRN	kalirin RhoGEF kinase [Source:HGNC Symbol;Acc:HGNC:4814]
ITGA5	integrin subunit alpha 5 [Source:HGNC Symbol;Acc:HGNC:6141]
TPST2	tyrosylprotein sulfotransferase 2 [Source:HGNC Symbol;Acc:HGNC:12021]
TRIOBP	TRIO and F-actin binding protein [Source:HGNC Symbol;Acc:HGNC:17009]
SYNGR2	synaptogyrin 2 [Source:HGNC Symbol;Acc:HGNC:11499]
LRP5	LDL receptor related protein 5 [Source:HGNC Symbol;Acc:HGNC:6697]
PNP	purine nucleoside phosphorylase [Source:HGNC Symbol;Acc:HGNC:7892]
GOLM1	golgi membrane protein 1 [Source:HGNC Symbol;Acc:HGNC:15451]
DLL1	delta like canonical Notch ligand 1 [Source:HGNC Symbol;Acc:HGNC:2908]
ICAM1	intercellular adhesion molecule 1 [Source:HGNC Symbol;Acc:HGNC:5344]
CX3CL1	C-X3-C motif chemokine ligand 1 [Source:HGNC Symbol;Acc:HGNC:10647]
GNG11	G protein subunit gamma 11 [Source:HGNC Symbol;Acc:HGNC:4403]
PLS3	plastin 3 [Source:HGNC Symbol;Acc:HGNC:9091]
ABI3	ABI family member 3 [Source:HGNC Symbol;Acc:HGNC:29859]
TGM2	transglutaminase 2 [Source:HGNC Symbol;Acc:HGNC:11778]
KCTD12	potassium channel tetramerization domain containing 12 [Source:HGNC Symbol;Acc:HGNC:14678]
NNMT	nicotinamide N-methyltransferase [Source:HGNC Symbol;Acc:HGNC:7861]
TAMALIN (GRASP)	trafficking regulator and scaffold protein tamalin [Source:HGNC Symbol;Acc:HGNC:18707]
TEAD4	TEA domain transcription factor 4 [Source:HGNC Symbol;Acc:HGNC:11717]
VCAM1	vascular cell adhesion molecule 1 [Source:HGNC Symbol;Acc:HGNC:12663]
PGM2	phosphoglucomutase 2 [Source:HGNC Symbol;Acc:HGNC:8906]
EHD4	EH domain containing 4 [Source:HGNC Symbol;Acc:HGNC:3245]
CD59	CD59 molecule (CD59 blood group) [Source:HGNC Symbol;Acc:HGNC:1689]
MYH9	myosin heavy chain 9 [Source:HGNC Symbol;Acc:HGNC:7579]
CREB5	cAMP responsive element binding protein 5 [Source:HGNC Symbol;Acc:HGNC:16844]
PPM1F	protein phosphatase, Mg2+/Mn2+ dependent 1F [Source:HGNC Symbol;Acc:HGNC:19388]
MAN1A1	mannosidase alpha class 1A member 1 [Source:HGNC Symbol;Acc:HGNC:6821]
EPAS1	endothelial PAS domain protein 1 [Source:HGNC Symbol;Acc:HGNC:3374]
WARS1 (WARS)	tryptophanyl-tRNA synthetase 1 [Source:HGNC Symbol;Acc:HGNC:12729]
LPAR6	lysophosphatidic acid receptor 6 [Source:HGNC Symbol;Acc:HGNC:15520]
APOL3	apolipoprotein L3 [Source:HGNC Symbol;Acc:HGNC:14868]
IL15RA	interleukin 15 receptor subunit alpha [Source:HGNC Symbol;Acc:HGNC:5978]
LAMA5	laminin subunit alpha 5 [Source:HGNC Symbol;Acc:HGNC:6485]
CARD16	caspase recruitment domain family member 16 [Source:HGNC Symbol;Acc:HGNC:33701]
LRRC1	leucine rich repeat containing 1 [Source:HGNC Symbol;Acc:HGNC:14307]
FZD6	frizzled class receptor 6 [Source:HGNC Symbol;Acc:HGNC:4044]
TMCC3	transmembrane and coiled-coil domain family 3 [Source:HGNC Symbol;Acc:HGNC:29199]
LMCD1	LIM and cysteine rich domains 1 [Source:HGNC Symbol;Acc:HGNC:6633]
PLXND1	plexin D1 [Source:HGNC Symbol;Acc:HGNC:9107]
CADPS2	calcium dependent secretion activator 2 [Source:HGNC Symbol;Acc:HGNC:16018]
ALCAM	activated leukocyte cell adhesion molecule [Source:HGNC Symbol;Acc:HGNC:400]
SWAP70	switching B cell complex subunit SWAP70 [Source:HGNC Symbol;Acc:HGNC:17070]
RPS6KA2	ribosomal protein S6 kinase A2 [Source:HGNC Symbol;Acc:HGNC:10431]
TSPAN9	tetraspanin 9 [Source:HGNC Symbol;Acc:HGNC:21640]
TNFAIP8L1	TNF alpha induced protein 8 like 1 [Source:HGNC Symbol;Acc:HGNC:28279]
ITGB4	integrin subunit beta 4 [Source:HGNC Symbol;Acc:HGNC:6158]
LHFPL6 (LHFP)	LHFPL tetraspan subfamily member 6 [Source:HGNC Symbol;Acc:HGNC:6586]
CXCL8 (IL8)	C-X-C motif chemokine ligand 8 [Source:HGNC Symbol;Acc:HGNC:6025]
KIFC3	kinesin family member C3 [Source:HGNC Symbol;Acc:HGNC:6326]
SCN1B	sodium voltage-gated channel beta subunit 1 [Source:HGNC Symbol;Acc:HGNC:10586]
ARHGAP31	Rho GTPase activating protein 31 [Source:HGNC Symbol;Acc:HGNC:29216]
CARHSP1	calcium regulated heat stable protein 1 [Source:HGNC Symbol;Acc:HGNC:17150]
CTTNBP2NL	CTTNBP2 N-terminal like [Source:HGNC Symbol;Acc:HGNC:25330]
WWTR1	WW domain containing transcription regulator 1 [Source:HGNC Symbol;Acc:HGNC:24042]
PLSCR4	phospholipid scramblase 4 [Source:HGNC Symbol;Acc:HGNC:16497]
SYNPO	synaptopodin [Source:HGNC Symbol;Acc:HGNC:30672]
MAPK12	mitogen-activated protein kinase 12 [Source:HGNC Symbol;Acc:HGNC:6874]
TPD52	tumor protein D52 [Source:HGNC Symbol;Acc:HGNC:12005]
GNB4	G protein subunit beta 4 [Source:HGNC Symbol;Acc:HGNC:20731]
PIK3C2A	phosphatidylinositol-4-phosphate 3-kinase catalytic subunit type 2 alpha [Source:HGNC Symbol;Acc:HGNC:8971]
DLC1	DLC1 Rho GTPase activating protein [Source:HGNC Symbol;Acc:HGNC:2897]
ACTN1	actinin alpha 1 [Source:HGNC Symbol;Acc:HGNC:163]
PMAIP1	phorbol-12-myristate-13-acetate-induced protein 1 [Source:HGNC Symbol;Acc:HGNC:9108]
PERP	p53 apoptosis effector related to PMP22 [Source:HGNC Symbol;Acc:HGNC:17637]
SH3BP5	SH3 domain binding protein 5 [Source:HGNC Symbol;Acc:HGNC:10827]
CD55	CD55 molecule (Cromer blood group) [Source:HGNC Symbol;Acc:HGNC:2665]
PTGIS	prostaglandin I2 synthase [Source:HGNC Symbol;Acc:HGNC:9603]
DCHS1	dachsous cadherin-related 1 [Source:HGNC Symbol;Acc:HGNC:13681]
MGAT4A	alpha-1,3-mannosyl-glycoprotein 4-beta-N-acetylglucosaminyltransferase A [Source:HGNC Symbol;Acc:HGNC:7047]
PTMS	parathymosin [Source:HGNC Symbol;Acc:HGNC:9629]
AFDN (MLLT4)	afadin, adherens junction formation factor [Source:HGNC Symbol;Acc:HGNC:7137]
FEZ2	fasciculation and elongation protein zeta 2 [Source:HGNC Symbol;Acc:HGNC:3660]
TMOD3	tropomodulin 3 [Source:HGNC Symbol;Acc:HGNC:11873]
SGMS2	sphingomyelin synthase 2 [Source:HGNC Symbol;Acc:HGNC:28395]
SLC35E4	solute carrier family 35 member E4 [Source:HGNC Symbol;Acc:HGNC:17058]
CYB5R3	cytochrome b5 reductase 3 [Source:HGNC Symbol;Acc:HGNC:2873]
IRAK2	interleukin 1 receptor associated kinase 2 [Source:HGNC Symbol;Acc:HGNC:6113]
MAP3K11	mitogen-activated protein kinase kinase kinase 11 [Source:HGNC Symbol;Acc:HGNC:6850]
IL33	interleukin 33 [Source:HGNC Symbol;Acc:HGNC:16028]
YES1	YES proto-oncogene 1, Src family tyrosine kinase [Source:HGNC Symbol;Acc:HGNC:12841]
CAPZA2	capping actin protein of muscle Z-line subunit alpha 2 [Source:HGNC Symbol;Acc:HGNC:1490]
RUNX1T1	RUNX1 partner transcriptional co-repressor 1 [Source:HGNC Symbol;Acc:HGNC:1535]
PPP1R14B	protein phosphatase 1 regulatory inhibitor subunit 14B [Source:HGNC Symbol;Acc:HGNC:9057]
INPP1	inositol polyphosphate-1-phosphatase [Source:HGNC Symbol;Acc:HGNC:6071]
FRMD4B	FERM domain containing 4B [Source:HGNC Symbol;Acc:HGNC:24886]
LRATD1 (FAM84A)	LRAT domain containing 1 [Source:HGNC Symbol;Acc:HGNC:20743]
LRMDA (C10orf11)	leucine rich melanocyte differentiation associated [Source:HGNC Symbol;Acc:HGNC:23405]
NEDD4	NEDD4 E3 ubiquitin protein ligase [Source:HGNC Symbol;Acc:HGNC:7727]
FNBP1L	formin binding protein 1 like [Source:HGNC Symbol;Acc:HGNC:20851]
TGFBR3	transforming growth factor beta receptor 3 [Source:HGNC Symbol;Acc:HGNC:11774]
DNASE1L1	deoxyribonuclease 1 like 1 [Source:HGNC Symbol;Acc:HGNC:2957]
CD151	CD151 molecule (Raph blood group) [Source:HGNC Symbol;Acc:HGNC:1630]
PTPRG	protein tyrosine phosphatase receptor type G [Source:HGNC Symbol;Acc:HGNC:9671]
GNAI2	G protein subunit alpha i2 [Source:HGNC Symbol;Acc:HGNC:4385]
PLEKHA1	pleckstrin homology domain containing A1 [Source:HGNC Symbol;Acc:HGNC:14335]
RHOC	ras homolog family member C [Source:HGNC Symbol;Acc:HGNC:669]
KLHL2	kelch like family member 2 [Source:HGNC Symbol;Acc:HGNC:6353]
LRCH1	leucine rich repeats and calponin homology domain containing 1 [Source:HGNC Symbol;Acc:HGNC:20309]
ARHGEF3	Rho guanine nucleotide exchange factor 3 [Source:HGNC Symbol;Acc:HGNC:683]
CYTH1	cytohesin 1 [Source:HGNC Symbol;Acc:HGNC:9501]
ARID5A	AT-rich interaction domain 5A [Source:HGNC Symbol;Acc:HGNC:17361]
GNAI1	G protein subunit alpha i1 [Source:HGNC Symbol;Acc:HGNC:4384]
SYNJ2	synaptojanin 2 [Source:HGNC Symbol;Acc:HGNC:11504]
MYL12A	myosin light chain 12A [Source:HGNC Symbol;Acc:HGNC:16701]
NUCB2	nucleobindin 2 [Source:HGNC Symbol;Acc:HGNC:8044]
SHC1	SHC adaptor protein 1 [Source:HGNC Symbol;Acc:HGNC:10840]
ASRGL1	asparaginase and isoaspartyl peptidase 1 [Source:HGNC Symbol;Acc:HGNC:16448]
TSPAN14	tetraspanin 14 [Source:HGNC Symbol;Acc:HGNC:23303]
PRXL2A (FAM213A)	peroxiredoxin like 2A [Source:HGNC Symbol;Acc:HGNC:28651]
ZNF521	zinc finger protein 521 [Source:HGNC Symbol;Acc:HGNC:24605]
GAS2L1	growth arrest specific 2 like 1 [Source:HGNC Symbol;Acc:HGNC:16955]
CPD	carboxypeptidase D [Source:HGNC Symbol;Acc:HGNC:2301]
SEC14L1	SEC14 like lipid binding 1 [Source:HGNC Symbol;Acc:HGNC:10698]
PVR	PVR cell adhesion molecule [Source:HGNC Symbol;Acc:HGNC:9705]
CXCL2	C-X-C motif chemokine ligand 2 [Source:HGNC Symbol;Acc:HGNC:4603]
ARHGAP29	Rho GTPase activating protein 29 [Source:HGNC Symbol;Acc:HGNC:30207]
TANC1	tetratricopeptide repeat, ankyrin repeat and coiled-coil containing 1 [Source:HGNC Symbol;Acc:HGNC:29364]
MTUS1	microtubule associated scaffold protein 1 [Source:HGNC Symbol;Acc:HGNC:29789]
SLC2A3	solute carrier family 2 member 3 [Source:HGNC Symbol;Acc:HGNC:11007]
PLAT	plasminogen activator, tissue type [Source:HGNC Symbol;Acc:HGNC:9051]
HBEGF	heparin binding EGF like growth factor [Source:HGNC Symbol;Acc:HGNC:3059]
SASH1	SAM and SH3 domain containing 1 [Source:HGNC Symbol;Acc:HGNC:19182]
EHD2	EH domain containing 2 [Source:HGNC Symbol;Acc:HGNC:3243]
PAM	peptidylglycine alpha-amidating monooxygenase [Source:HGNC Symbol;Acc:HGNC:8596]
KLF7	Kruppel like factor 7 [Source:HGNC Symbol;Acc:HGNC:6350]
MSN	moesin [Source:HGNC Symbol;Acc:HGNC:7373]
LRRC32	leucine rich repeat containing 32 [Source:HGNC Symbol;Acc:HGNC:4161]
CAVIN1 (PTRF)	caveolae associated protein 1 [Source:HGNC Symbol;Acc:HGNC:9688]
YPEL2	yippee like 2 [Source:HGNC Symbol;Acc:HGNC:18326]
ACSL5	acyl-CoA synthetase long chain family member 5 [Source:HGNC Symbol;Acc:HGNC:16526]
PELO	pelota mRNA surveillance and ribosome rescue factor [Source:HGNC Symbol;Acc:HGNC:8829]
GARRE1 (KIAA0355)	granule associated Rac and RHOG effector 1 [Source:HGNC Symbol;Acc:HGNC:29016]
PLPP1 (PPAP2A)	phospholipid phosphatase 1 [Source:HGNC Symbol;Acc:HGNC:9228]
SYNE2	spectrin repeat containing nuclear envelope protein 2 [Source:HGNC Symbol;Acc:HGNC:17084]
GFOD2	glucose-fructose oxidoreductase domain containing 2 [Source:HGNC Symbol;Acc:HGNC:28159]
CFI	complement factor I [Source:HGNC Symbol;Acc:HGNC:5394]
EFNB2	ephrin B2 [Source:HGNC Symbol;Acc:HGNC:3227]
PTPN14	protein tyrosine phosphatase non-receptor type 14 [Source:HGNC Symbol;Acc:HGNC:9647]
ZNRF1	zinc and ring finger 1 [Source:HGNC Symbol;Acc:HGNC:18452]
ELMO1	engulfment and cell motility 1 [Source:HGNC Symbol;Acc:HGNC:16286]
CDC42EP2	CDC42 effector protein 2 [Source:HGNC Symbol;Acc:HGNC:16263]
A2M	alpha-2-macroglobulin [Source:HGNC Symbol;Acc:HGNC:7]
DSTN	destrin, actin depolymerizing factor [Source:HGNC Symbol;Acc:HGNC:15750]
ZEB1	zinc finger E-box binding homeobox 1 [Source:HGNC Symbol;Acc:HGNC:11642]
BCR	BCR activator of RhoGEF and GTPase [Source:HGNC Symbol;Acc:HGNC:1014]
PELI1	pellino E3 ubiquitin protein ligase 1 [Source:HGNC Symbol;Acc:HGNC:8827]
TPM3	tropomyosin 3 [Source:HGNC Symbol;Acc:HGNC:12012]
NDRG1	N-myc downstream regulated 1 [Source:HGNC Symbol;Acc:HGNC:7679]
SUN1	Sad1 and UNC84 domain containing 1 [Source:HGNC Symbol;Acc:HGNC:18587]
TJP2	tight junction protein 2 [Source:HGNC Symbol;Acc:HGNC:11828]
STING1 (TMEM173)	stimulator of interferon response cGAMP interactor 1 [Source:HGNC Symbol;Acc:HGNC:27962]
POLE4	DNA polymerase epsilon 4, accessory subunit [Source:HGNC Symbol;Acc:HGNC:18755]
PXN	paxillin [Source:HGNC Symbol;Acc:HGNC:9718]
STN1 (OBFC1)	STN1 subunit of CST complex [Source:HGNC Symbol;Acc:HGNC:26200]
PSMB8	proteasome 20S subunit beta 8 [Source:HGNC Symbol;Acc:HGNC:9545]
CH25H	cholesterol 25-hydroxylase [Source:HGNC Symbol;Acc:HGNC:1907]
CCDC50	coiled-coil domain containing 50 [Source:HGNC Symbol;Acc:HGNC:18111]
CLU	clusterin [Source:HGNC Symbol;Acc:HGNC:2095]
CDC42EP5	CDC42 effector protein 5 [Source:HGNC Symbol;Acc:HGNC:17408]
LIFR	LIF receptor subunit alpha [Source:HGNC Symbol;Acc:HGNC:6597]
FBLN2	fibulin 2 [Source:HGNC Symbol;Acc:HGNC:3601]
CRTAC1	cartilage acidic protein 1 [Source:HGNC Symbol;Acc:HGNC:14882]
OCIAD2	OCIA domain containing 2 [Source:HGNC Symbol;Acc:HGNC:28685]
GABRE	gamma-aminobutyric acid type A receptor subunit epsilon [Source:HGNC Symbol;Acc:HGNC:4085]
PPP3CA	protein phosphatase 3 catalytic subunit alpha [Source:HGNC Symbol;Acc:HGNC:9314]
RGL2	ral guanine nucleotide dissociation stimulator like 2 [Source:HGNC Symbol;Acc:HGNC:9769]
CFLAR	CASP8 and FADD like apoptosis regulator [Source:HGNC Symbol;Acc:HGNC:1876]
RAMP2	receptor activity modifying protein 2 [Source:HGNC Symbol;Acc:HGNC:9844]
PARVB	parvin beta [Source:HGNC Symbol;Acc:HGNC:14653]
SRPX	sushi repeat containing protein X-linked [Source:HGNC Symbol;Acc:HGNC:11309]
CASP1	caspase 1 [Source:HGNC Symbol;Acc:HGNC:1499]
DAP	death associated protein [Source:HGNC Symbol;Acc:HGNC:2672]
FOXO1	forkhead box O1 [Source:HGNC Symbol;Acc:HGNC:3819]
COL18A1	collagen type XVIII alpha 1 chain [Source:HGNC Symbol;Acc:HGNC:2195]
FGD6	FYVE, RhoGEF and PH domain containing 6 [Source:HGNC Symbol;Acc:HGNC:21740]
KBTBD2	kelch repeat and BTB domain containing 2 [Source:HGNC Symbol;Acc:HGNC:21751]
HIPK3	homeodomain interacting protein kinase 3 [Source:HGNC Symbol;Acc:HGNC:4915]
NECAP2	NECAP endocytosis associated 2 [Source:HGNC Symbol;Acc:HGNC:25528]
UPP1	uridine phosphorylase 1 [Source:HGNC Symbol;Acc:HGNC:12576]
CHIC2	cysteine rich hydrophobic domain 2 [Source:HGNC Symbol;Acc:HGNC:1935]
ARPC1B	actin related protein 2/3 complex subunit 1B [Source:HGNC Symbol;Acc:HGNC:704]
CNOT8	CCR4-NOT transcription complex subunit 8 [Source:HGNC Symbol;Acc:HGNC:9207]
STX11	syntaxin 11 [Source:HGNC Symbol;Acc:HGNC:11429]
CD9	CD9 molecule [Source:HGNC Symbol;Acc:HGNC:1709]
CCDC85B	coiled-coil domain containing 85B [Source:HGNC Symbol;Acc:HGNC:24926]
TSC22D1	TSC22 domain family member 1 [Source:HGNC Symbol;Acc:HGNC:16826]
PDLIM5	PDZ and LIM domain 5 [Source:HGNC Symbol;Acc:HGNC:17468]
FOSL1	FOS like 1, AP-1 transcription factor subunit [Source:HGNC Symbol;Acc:HGNC:13718]
SULF2	sulfatase 2 [Source:HGNC Symbol;Acc:HGNC:20392]
ATP11C	ATPase phospholipid transporting 11C [Source:HGNC Symbol;Acc:HGNC:13554]
THSD7A	thrombospondin type 1 domain containing 7A [Source:HGNC Symbol;Acc:HGNC:22207]
CDC25B	cell division cycle 25B [Source:HGNC Symbol;Acc:HGNC:1726]
ITPRID2 (SSFA2)	ITPR interacting domain containing 2 [Source:HGNC Symbol;Acc:HGNC:11319]
EMP2	epithelial membrane protein 2 [Source:HGNC Symbol;Acc:HGNC:3334]
RALB	RAS like proto-oncogene B [Source:HGNC Symbol;Acc:HGNC:9840]
LIMCH1	LIM and calponin homology domains 1 [Source:HGNC Symbol;Acc:HGNC:29191]
ITPKC	inositol-trisphosphate 3-kinase C [Source:HGNC Symbol;Acc:HGNC:14897]
ABCG1	ATP binding cassette subfamily G member 1 [Source:HGNC Symbol;Acc:HGNC:73]
FCHO2	FCH and mu domain containing endocytic adaptor 2 [Source:HGNC Symbol;Acc:HGNC:25180]
ASAP1	ArfGAP with SH3 domain, ankyrin repeat and PH domain 1 [Source:HGNC Symbol;Acc:HGNC:2720]
VAMP8	vesicle associated membrane protein 8 [Source:HGNC Symbol;Acc:HGNC:12647]
HDGFL3 (Hdgfrp3)	HDGF like 3 [Source:HGNC Symbol;Acc:HGNC:24937]
ACVR1	activin A receptor type 1 [Source:HGNC Symbol;Acc:HGNC:171]
BMP2	bone morphogenetic protein 2 [Source:HGNC Symbol;Acc:HGNC:1069]
PPP1R3B	protein phosphatase 1 regulatory subunit 3B [Source:HGNC Symbol;Acc:HGNC:14942]
CPVL	carboxypeptidase vitellogenic like [Source:HGNC Symbol;Acc:HGNC:14399]
USP12	ubiquitin specific peptidase 12 [Source:HGNC Symbol;Acc:HGNC:20485]
CPNE8	copine 8 [Source:HGNC Symbol;Acc:HGNC:23498]
RNF19B	ring finger protein 19B [Source:HGNC Symbol;Acc:HGNC:26886]
NOTCH1	notch receptor 1 [Source:HGNC Symbol;Acc:HGNC:7881]
APP	amyloid beta precursor protein [Source:HGNC Symbol;Acc:HGNC:620]
PCGF2	polycomb group ring finger 2 [Source:HGNC Symbol;Acc:HGNC:12929]
KIF9	kinesin family member 9 [Source:HGNC Symbol;Acc:HGNC:16666]
ELOVL1	ELOVL fatty acid elongase 1 [Source:HGNC Symbol;Acc:HGNC:14418]
SH3BGRL3	SH3 domain binding glutamate rich protein like 3 [Source:HGNC Symbol;Acc:HGNC:15568]
CD14	CD14 molecule [Source:HGNC Symbol;Acc:HGNC:1628]
KLF2	Kruppel like factor 2 [Source:HGNC Symbol;Acc:HGNC:6347]
SLCO4A1	solute carrier organic anion transporter family member 4A1 [Source:HGNC Symbol;Acc:HGNC:10953]
TJP1	tight junction protein 1 [Source:HGNC Symbol;Acc:HGNC:11827]
MEF2A	myocyte enhancer factor 2A [Source:HGNC Symbol;Acc:HGNC:6993]
IL6ST	interleukin 6 signal transducer [Source:HGNC Symbol;Acc:HGNC:6021]
STARD4	StAR related lipid transfer domain containing 4 [Source:HGNC Symbol;Acc:HGNC:18058]
PTPRM	protein tyrosine phosphatase receptor type M [Source:HGNC Symbol;Acc:HGNC:9675]
LUZP1	leucine zipper protein 1 [Source:HGNC Symbol;Acc:HGNC:14985]
CCDC68	coiled-coil domain containing 68 [Source:HGNC Symbol;Acc:HGNC:24350]
ECE1	endothelin converting enzyme 1 [Source:HGNC Symbol;Acc:HGNC:3146]
TUBB6	tubulin beta 6 class V [Source:HGNC Symbol;Acc:HGNC:20776]
ATP11A	ATPase phospholipid transporting 11A [Source:HGNC Symbol;Acc:HGNC:13552]
IKBIP	IKBKB interacting protein [Source:HGNC Symbol;Acc:HGNC:26430]
RDX	radixin [Source:HGNC Symbol;Acc:HGNC:9944]
FOXP1	forkhead box P1 [Source:HGNC Symbol;Acc:HGNC:3823]
TMEM150C	transmembrane protein 150C [Source:HGNC Symbol;Acc:HGNC:37263]
TAP1	transporter 1, ATP binding cassette subfamily B member [Source:HGNC Symbol;Acc:HGNC:43]
RLIM	ring finger protein, LIM domain interacting [Source:HGNC Symbol;Acc:HGNC:13429]
CDK17	cyclin dependent kinase 17 [Source:HGNC Symbol;Acc:HGNC:8750]
UBE2J1	ubiquitin conjugating enzyme E2 J1 [Source:HGNC Symbol;Acc:HGNC:17598]
SERPINB1	serpin family B member 1 [Source:HGNC Symbol;Acc:HGNC:3311]
EXOC6B	exocyst complex component 6B [Source:HGNC Symbol;Acc:HGNC:17085]
IL4R	interleukin 4 receptor [Source:HGNC Symbol;Acc:HGNC:6015]
VWA1	von Willebrand factor A domain containing 1 [Source:HGNC Symbol;Acc:HGNC:30910]
SRGN	serglycin [Source:HGNC Symbol;Acc:HGNC:9361]
ADAMTS9	ADAM metallopeptidase with thrombospondin type 1 motif 9 [Source:HGNC Symbol;Acc:HGNC:13202]
NRARP	NOTCH regulated ankyrin repeat protein [Source:HGNC Symbol;Acc:HGNC:33843]
LIPA	lipase A, lysosomal acid type [Source:HGNC Symbol;Acc:HGNC:6617]
PEAR1	platelet endothelial aggregation receptor 1 [Source:HGNC Symbol;Acc:HGNC:33631]
INO80C	INO80 complex subunit C [Source:HGNC Symbol;Acc:HGNC:26994]
TRIM47	tripartite motif containing 47 [Source:HGNC Symbol;Acc:HGNC:19020]
TEAD2	TEA domain transcription factor 2 [Source:HGNC Symbol;Acc:HGNC:11715]
IL13RA1	interleukin 13 receptor subunit alpha 1 [Source:HGNC Symbol;Acc:HGNC:5974]
MFHAS1	malignant fibrous histiocytoma amplified sequence 1 [Source:HGNC Symbol;Acc:HGNC:16982]
ARHGAP26	Rho GTPase activating protein 26 [Source:HGNC Symbol;Acc:HGNC:17073]
ARHGEF7	Rho guanine nucleotide exchange factor 7 [Source:HGNC Symbol;Acc:HGNC:15607]
ZNF267	zinc finger protein 267 [Source:HGNC Symbol;Acc:HGNC:13060]
LRP11	LDL receptor related protein 11 [Source:HGNC Symbol;Acc:HGNC:16936]
NUCB1	nucleobindin 1 [Source:HGNC Symbol;Acc:HGNC:8043]
LYPLA1	lysophospholipase 1 [Source:HGNC Symbol;Acc:HGNC:6737]
BIRC3	baculoviral IAP repeat containing 3 [Source:HGNC Symbol;Acc:HGNC:591]
RAPH1	Ras association (RalGDS/AF-6) and pleckstrin homology domains 1 [Source:HGNC Symbol;Acc:HGNC:14436]
CTSH	cathepsin H [Source:HGNC Symbol;Acc:HGNC:2535]
HPCAL1	hippocalcin like 1 [Source:HGNC Symbol;Acc:HGNC:5145]
PTPN12	protein tyrosine phosphatase non-receptor type 12 [Source:HGNC Symbol;Acc:HGNC:9645]
F2R	coagulation factor II thrombin receptor [Source:HGNC Symbol;Acc:HGNC:3537]
MCAM	melanoma cell adhesion molecule [Source:HGNC Symbol;Acc:HGNC:6934]
PICALM	phosphatidylinositol binding clathrin assembly protein [Source:HGNC Symbol;Acc:HGNC:15514]
DELE1 (KIAA0141)	DAP3 binding cell death enhancer 1 [Source:HGNC Symbol;Acc:HGNC:28969]
TAGLN2	transgelin 2 [Source:HGNC Symbol;Acc:HGNC:11554]
GBP1	guanylate binding protein 1 [Source:HGNC Symbol;Acc:HGNC:4182]
APOL1	apolipoprotein L1 [Source:HGNC Symbol;Acc:HGNC:618]
TMEM109	transmembrane protein 109 [Source:HGNC Symbol;Acc:HGNC:28771]
MCUB (CCDC109B)	mitochondrial calcium uniporter dominant negative subunit beta [Source:HGNC Symbol;Acc:HGNC:26076]
CD320	CD320 molecule [Source:HGNC Symbol;Acc:HGNC:16692]
ITPRIP	inositol 1,4,5-trisphosphate receptor interacting protein [Source:HGNC Symbol;Acc:HGNC:29370]
CYFIP1	cytoplasmic FMR1 interacting protein 1 [Source:HGNC Symbol;Acc:HGNC:13759]
CCNY	cyclin Y [Source:HGNC Symbol;Acc:HGNC:23354]
PPP1R18	protein phosphatase 1 regulatory subunit 18 [Source:HGNC Symbol;Acc:HGNC:29413]
RAB11FIP5	RAB11 family interacting protein 5 [Source:HGNC Symbol;Acc:HGNC:24845]
RAC1	Rac family small GTPase 1 [Source:HGNC Symbol;Acc:HGNC:9801]
PSMB9	proteasome 20S subunit beta 9 [Source:HGNC Symbol;Acc:HGNC:9546]
HMGN3	high mobility group nucleosomal binding domain 3 [Source:HGNC Symbol;Acc:HGNC:12312]
COMMD10	COMM domain containing 10 [Source:HGNC Symbol;Acc:HGNC:30201]
DPM1	dolichyl-phosphate mannosyltransferase subunit 1, catalytic [Source:HGNC Symbol;Acc:HGNC:3005]
CAPN2	calpain 2 [Source:HGNC Symbol;Acc:HGNC:1479]
EFNA1	ephrin A1 [Source:HGNC Symbol;Acc:HGNC:3221]
CD58	CD58 molecule [Source:HGNC Symbol;Acc:HGNC:1688]
SLC50A1	solute carrier family 50 member 1 [Source:HGNC Symbol;Acc:HGNC:30657]
RPS6KA3	ribosomal protein S6 kinase A3 [Source:HGNC Symbol;Acc:HGNC:10432]
PLSCR1	phospholipid scramblase 1 [Source:HGNC Symbol;Acc:HGNC:9092]
DOK5	docking protein 5 [Source:HGNC Symbol;Acc:HGNC:16173]
ADSS2 (ADSS)	adenylosuccinate synthase 2 [Source:HGNC Symbol;Acc:HGNC:292]
YBX3	Y-box binding protein 3 [Source:HGNC Symbol;Acc:HGNC:2428]
CCDC69	coiled-coil domain containing 69 [Source:HGNC Symbol;Acc:HGNC:24487]
ARHGAP23	Rho GTPase activating protein 23 [Source:HGNC Symbol;Acc:HGNC:29293]
TPM4	tropomyosin 4 [Source:HGNC Symbol;Acc:HGNC:12013]
IL1R1	interleukin 1 receptor type 1 [Source:HGNC Symbol;Acc:HGNC:5993]
SFR1	SWI5 dependent homologous recombination repair protein 1 [Source:HGNC Symbol;Acc:HGNC:29574]
NTAN1	N-terminal asparagine amidase [Source:HGNC Symbol;Acc:HGNC:29909]
DYNLT1	dynein light chain Tctex-type 1 [Source:HGNC Symbol;Acc:HGNC:11697]
TIFA	TRAF interacting protein with forkhead associated domain [Source:HGNC Symbol;Acc:HGNC:19075]
GAS6	growth arrest specific 6 [Source:HGNC Symbol;Acc:HGNC:4168]
RAI14	retinoic acid induced 14 [Source:HGNC Symbol;Acc:HGNC:14873]
RELA	RELA proto-oncogene, NF-kB subunit [Source:HGNC Symbol;Acc:HGNC:9955]
RAB13	RAB13, member RAS oncogene family [Source:HGNC Symbol;Acc:HGNC:9762]
HSD17B12	hydroxysteroid 17-beta dehydrogenase 12 [Source:HGNC Symbol;Acc:HGNC:18646]
HMBOX1	homeobox containing 1 [Source:HGNC Symbol;Acc:HGNC:26137]
NAA10	N-alpha-acetyltransferase 10, NatA catalytic subunit [Source:HGNC Symbol;Acc:HGNC:18704]
CRIM1	cysteine rich transmembrane BMP regulator 1 [Source:HGNC Symbol;Acc:HGNC:2359]
GBP4	guanylate binding protein 4 [Source:HGNC Symbol;Acc:HGNC:20480]
ICE2 (NARG2)	interactor of little elongation complex ELL subunit 2 [Source:HGNC Symbol;Acc:HGNC:29885]
ADGRL2 (LPHN2)	adhesion G protein-coupled receptor L2 [Source:HGNC Symbol;Acc:HGNC:18582]
NECTIN2 (PVRL2)	nectin cell adhesion molecule 2 [Source:HGNC Symbol;Acc:HGNC:9707]
HDAC7	histone deacetylase 7 [Source:HGNC Symbol;Acc:HGNC:14067]
TMEM70	transmembrane protein 70 [Source:HGNC Symbol;Acc:HGNC:26050]
FSCN1	fascin actin-bundling protein 1 [Source:HGNC Symbol;Acc:HGNC:11148]
ETV6	ETS variant transcription factor 6 [Source:HGNC Symbol;Acc:HGNC:3495]
ACKR3	atypical chemokine receptor 3 [Source:HGNC Symbol;Acc:HGNC:23692]
SLC30A7	solute carrier family 30 member 7 [Source:HGNC Symbol;Acc:HGNC:19306]
SLC25A29	solute carrier family 25 member 29 [Source:HGNC Symbol;Acc:HGNC:20116]
GOLPH3L	golgi phosphoprotein 3 like [Source:HGNC Symbol;Acc:HGNC:24882]
EHBP1L1	EH domain binding protein 1 like 1 [Source:HGNC Symbol;Acc:HGNC:30682]
STARD8	StAR related lipid transfer domain containing 8 [Source:HGNC Symbol;Acc:HGNC:19161]
ZNFX1	zinc finger NFX1-type containing 1 [Source:HGNC Symbol;Acc:HGNC:29271]
NOP10	NOP10 ribonucleoprotein [Source:HGNC Symbol;Acc:HGNC:14378]
PPP1R13B	protein phosphatase 1 regulatory subunit 13B [Source:HGNC Symbol;Acc:HGNC:14950]
TSPO	translocator protein [Source:HGNC Symbol;Acc:HGNC:1158]
ERAP2	endoplasmic reticulum aminopeptidase 2 [Source:HGNC Symbol;Acc:HGNC:29499]
PIM3	Pim-3 proto-oncogene, serine/threonine kinase [Source:HGNC Symbol;Acc:HGNC:19310]
ZFYVE21	zinc finger FYVE-type containing 21 [Source:HGNC Symbol;Acc:HGNC:20760]
NR2F2	nuclear receptor subfamily 2 group F member 2 [Source:HGNC Symbol;Acc:HGNC:7976]
MTLN (LINC00116)	mitoregulin [Source:HGNC Symbol;Acc:HGNC:27339]
UBN1	ubinuclein 1 [Source:HGNC Symbol;Acc:HGNC:12506]
CAPNS1	calpain small subunit 1 [Source:HGNC Symbol;Acc:HGNC:1481]
S100A13	S100 calcium binding protein A13 [Source:HGNC Symbol;Acc:HGNC:10490]
ITPR1	inositol 1,4,5-trisphosphate receptor type 1 [Source:HGNC Symbol;Acc:HGNC:6180]
FKBP9	FKBP prolyl isomerase 9 [Source:HGNC Symbol;Acc:HGNC:3725]
SELENON (SEPN1)	selenoprotein N [Source:HGNC Symbol;Acc:HGNC:15999]
FLOT2	flotillin 2 [Source:HGNC Symbol;Acc:HGNC:3758]
FAM89B	family with sequence similarity 89 member B [Source:HGNC Symbol;Acc:HGNC:16708]
NCOA3	nuclear receptor coactivator 3 [Source:HGNC Symbol;Acc:HGNC:7670]
SMIM30 (LINC00998)	small integral membrane protein 30 [Source:HGNC Symbol;Acc:HGNC:48953]
S100A10	S100 calcium binding protein A10 [Source:HGNC Symbol;Acc:HGNC:10487]
CCND3	cyclin D3 [Source:HGNC Symbol;Acc:HGNC:1585]
DENND5A	DENN domain containing 5A [Source:HGNC Symbol;Acc:HGNC:19344]
RAB5A	RAB5A, member RAS oncogene family [Source:HGNC Symbol;Acc:HGNC:9783]
SYPL1	synaptophysin like 1 [Source:HGNC Symbol;Acc:HGNC:11507]
MTRF1L	mitochondrial translational release factor 1 like [Source:HGNC Symbol;Acc:HGNC:21051]
TRAPPC2B (TRAPPC2P1)	trafficking protein particle complex 2B [Source:HGNC Symbol;Acc:HGNC:10710]
FRYL	FRY like transcription coactivator [Source:HGNC Symbol;Acc:HGNC:29127]
GALNT1	polypeptide N-acetylgalactosaminyltransferase 1 [Source:HGNC Symbol;Acc:HGNC:4123]
GRN	granulin precursor [Source:HGNC Symbol;Acc:HGNC:4601]
MAP3K8	mitogen-activated protein kinase kinase kinase 8 [Source:HGNC Symbol;Acc:HGNC:6860]
TSPAN4	tetraspanin 4 [Source:HGNC Symbol;Acc:HGNC:11859]
FILIP1L	filamin A interacting protein 1 like [Source:HGNC Symbol;Acc:HGNC:24589]
CAVIN3 (PRKCDBP)	caveolae associated protein 3 [Source:HGNC Symbol;Acc:HGNC:9400]
VGLL4	vestigial like family member 4 [Source:HGNC Symbol;Acc:HGNC:28966]
C9orf16	chromosome 9 open reading frame 16 [Source:HGNC Symbol;Acc:HGNC:17823]
MYL12B	myosin light chain 12B [Source:HGNC Symbol;Acc:HGNC:29827]
BLCAP	BLCAP apoptosis inducing factor [Source:HGNC Symbol;Acc:HGNC:1055]
GLUD1	glutamate dehydrogenase 1 [Source:HGNC Symbol;Acc:HGNC:4335]
ARRDC3	arrestin domain containing 3 [Source:HGNC Symbol;Acc:HGNC:29263]
ENDOD1	endonuclease domain containing 1 [Source:HGNC Symbol;Acc:HGNC:29129]
SAV1	salvador family WW domain containing protein 1 [Source:HGNC Symbol;Acc:HGNC:17795]
SPARC	secreted protein acidic and cysteine rich [Source:HGNC Symbol;Acc:HGNC:11219]
PEF1	penta-EF-hand domain containing 1 [Source:HGNC Symbol;Acc:HGNC:30009]
VPS13A	vacuolar protein sorting 13 homolog A [Source:HGNC Symbol;Acc:HGNC:1908]
SERPINB6	serpin family B member 6 [Source:HGNC Symbol;Acc:HGNC:8950]
PSIP1	PC4 and SFRS1 interacting protein 1 [Source:HGNC Symbol;Acc:HGNC:9527]
FLOT1	flotillin 1 [Source:HGNC Symbol;Acc:HGNC:3757]
MRPL11	mitochondrial ribosomal protein L11 [Source:HGNC Symbol;Acc:HGNC:14042]
CEBPG	CCAAT enhancer binding protein gamma [Source:HGNC Symbol;Acc:HGNC:1837]
PCMTD1	protein-L-isoaspartate (D-aspartate) O-methyltransferase domain containing 1 [Source:HGNC Symbol;Acc:HGNC:30483]
SPTBN1	spectrin beta, non-erythrocytic 1 [Source:HGNC Symbol;Acc:HGNC:11275]
SOD2	superoxide dismutase 2 [Source:HGNC Symbol;Acc:HGNC:11180]
GNAQ	G protein subunit alpha q [Source:HGNC Symbol;Acc:HGNC:4390]
DAB2	DAB adaptor protein 2 [Source:HGNC Symbol;Acc:HGNC:2662]
SLK	STE20 like kinase [Source:HGNC Symbol;Acc:HGNC:11088]
EIF3I	eukaryotic translation initiation factor 3 subunit I [Source:HGNC Symbol;Acc:HGNC:3272]
BCAP29	B cell receptor associated protein 29 [Source:HGNC Symbol;Acc:HGNC:24131]
MARCKSL1	MARCKS like 1 [Source:HGNC Symbol;Acc:HGNC:7142]
BNIP2	BCL2 interacting protein 2 [Source:HGNC Symbol;Acc:HGNC:1083]
BCL3	BCL3 transcription coactivator [Source:HGNC Symbol;Acc:HGNC:998]
CLIC4	chloride intracellular channel 4 [Source:HGNC Symbol;Acc:HGNC:13518]
ARHGDIB	Rho GDP dissociation inhibitor beta [Source:HGNC Symbol;Acc:HGNC:679]
DIAPH1	diaphanous related formin 1 [Source:HGNC Symbol;Acc:HGNC:2876]
METTL21A	methyltransferase like 21A [Source:HGNC Symbol;Acc:HGNC:30476]
JCAD (KIAA1462)	junctional cadherin 5 associated [Source:HGNC Symbol;Acc:HGNC:29283]
SERPINE1	serpin family E member 1 [Source:HGNC Symbol;Acc:HGNC:8583]
TXNDC12	thioredoxin domain containing 12 [Source:HGNC Symbol;Acc:HGNC:24626]
PTGS2	prostaglandin-endoperoxide synthase 2 [Source:HGNC Symbol;Acc:HGNC:9605]
FAM241A (C4orf32)	family with sequence similarity 241 member A [Source:HGNC Symbol;Acc:HGNC:26813]
ZYX	zyxin [Source:HGNC Symbol;Acc:HGNC:13200]
NFATC2	nuclear factor of activated T cells 2 [Source:HGNC Symbol;Acc:HGNC:7776]
TBC1D9	TBC1 domain family member 9 [Source:HGNC Symbol;Acc:HGNC:21710]
RILPL2	Rab interacting lysosomal protein like 2 [Source:HGNC Symbol;Acc:HGNC:28787]
MEX3C	mex-3 RNA binding family member C [Source:HGNC Symbol;Acc:HGNC:28040]
MTRNR2L1	MT-RNR2 like 1 [Source:HGNC Symbol;Acc:HGNC:37155]
GNS	glucosamine (N-acetyl)-6-sulfatase [Source:HGNC Symbol;Acc:HGNC:4422]
LEPROT	leptin receptor overlapping transcript [Source:HGNC Symbol;Acc:HGNC:29477]
PIK3R3	phosphoinositide-3-kinase regulatory subunit 3 [Source:HGNC Symbol;Acc:HGNC:8981]
SP100	SP100 nuclear antigen [Source:HGNC Symbol;Acc:HGNC:11206]
ITM2B	integral membrane protein 2B [Source:HGNC Symbol;Acc:HGNC:6174]
PALM	paralemmin [Source:HGNC Symbol;Acc:HGNC:8594]
MBNL2	muscleblind like splicing regulator 2 [Source:HGNC Symbol;Acc:HGNC:16746]
ICAM4	intercellular adhesion molecule 4 (Landsteiner-Wiener blood group) [Source:HGNC Symbol;Acc:HGNC:5347]
TMEM123	transmembrane protein 123 [Source:HGNC Symbol;Acc:HGNC:30138]
LGALS3	galectin 3 [Source:HGNC Symbol;Acc:HGNC:6563]
SLC25A37	solute carrier family 25 member 37 [Source:HGNC Symbol;Acc:HGNC:29786]
FERMT2	fermitin family member 2 [Source:HGNC Symbol;Acc:HGNC:15767]
EVA1B	eva-1 homolog B [Source:HGNC Symbol;Acc:HGNC:25558]
VCAN	versican [Source:HGNC Symbol;Acc:HGNC:2464]
PTTG1IP	PTTG1 interacting protein [Source:HGNC Symbol;Acc:HGNC:13524]
PON2	paraoxonase 2 [Source:HGNC Symbol;Acc:HGNC:9205]
EML3	EMAP like 3 [Source:HGNC Symbol;Acc:HGNC:26666]
PARP14	poly(ADP-ribose) polymerase family member 14 [Source:HGNC Symbol;Acc:HGNC:29232]
BCAP31	B cell receptor associated protein 31 [Source:HGNC Symbol;Acc:HGNC:16695]
PDIA6	protein disulfide isomerase family A member 6 [Source:HGNC Symbol;Acc:HGNC:30168]
ANXA4	annexin A4 [Source:HGNC Symbol;Acc:HGNC:542]
CYP1B1	cytochrome P450 family 1 subfamily B member 1 [Source:HGNC Symbol;Acc:HGNC:2597]
ODF2L	outer dense fiber of sperm tails 2 like [Source:HGNC Symbol;Acc:HGNC:29225]
MGP	matrix Gla protein [Source:HGNC Symbol;Acc:HGNC:7060]
SLC39A1	solute carrier family 39 member 1 [Source:HGNC Symbol;Acc:HGNC:12876]
NUMB	NUMB endocytic adaptor protein [Source:HGNC Symbol;Acc:HGNC:8060]
TMSB10	thymosin beta 10 [Source:HGNC Symbol;Acc:HGNC:11879]
CHMP3	charged multivesicular body protein 3 [Source:HGNC Symbol;Acc:HGNC:29865]
UBE2L6	ubiquitin conjugating enzyme E2 L6 [Source:HGNC Symbol;Acc:HGNC:12490]
ESYT2	extended synaptotagmin 2 [Source:HGNC Symbol;Acc:HGNC:22211]
RGCC	regulator of cell cycle [Source:HGNC Symbol;Acc:HGNC:20369]
ARL5B	ADP ribosylation factor like GTPase 5B [Source:HGNC Symbol;Acc:HGNC:23052]
TNXB	tenascin XB [Source:HGNC Symbol;Acc:HGNC:11976]
JMJD1C	jumonji domain containing 1C [Source:HGNC Symbol;Acc:HGNC:12313]
RBM17	RNA binding motif protein 17 [Source:HGNC Symbol;Acc:HGNC:16944]
KRAS	KRAS proto-oncogene, GTPase [Source:HGNC Symbol;Acc:HGNC:6407]
FNIP2	folliculin interacting protein 2 [Source:HGNC Symbol;Acc:HGNC:29280]
RAB1B	RAB1B, member RAS oncogene family [Source:HGNC Symbol;Acc:HGNC:18370]
NMI	N-myc and STAT interactor [Source:HGNC Symbol;Acc:HGNC:7854]
DDAH2	dimethylarginine dimethylaminohydrolase 2 [Source:HGNC Symbol;Acc:HGNC:2716]
GNG5	G protein subunit gamma 5 [Source:HGNC Symbol;Acc:HGNC:4408]
FOXC1	forkhead box C1 [Source:HGNC Symbol;Acc:HGNC:3800]
TMEM219	transmembrane protein 219 [Source:HGNC Symbol;Acc:HGNC:25201]
SLC12A2	solute carrier family 12 member 2 [Source:HGNC Symbol;Acc:HGNC:10911]
UBA6	ubiquitin like modifier activating enzyme 6 [Source:HGNC Symbol;Acc:HGNC:25581]
ENY2	ENY2 transcription and export complex 2 subunit [Source:HGNC Symbol;Acc:HGNC:24449]
S100A6	S100 calcium binding protein A6 [Source:HGNC Symbol;Acc:HGNC:10496]
SLC25A39	solute carrier family 25 member 39 [Source:HGNC Symbol;Acc:HGNC:24279]
LAMB2	laminin subunit beta 2 [Source:HGNC Symbol;Acc:HGNC:6487]
MBNL1	muscleblind like splicing regulator 1 [Source:HGNC Symbol;Acc:HGNC:6923]
TRAPPC1	trafficking protein particle complex 1 [Source:HGNC Symbol;Acc:HGNC:19894]
MEIS2	Meis homeobox 2 [Source:HGNC Symbol;Acc:HGNC:7001]
IFI44L	interferon induced protein 44 like [Source:HGNC Symbol;Acc:HGNC:17817]
DNAJB4	DnaJ heat shock protein family (Hsp40) member B4 [Source:HGNC Symbol;Acc:HGNC:14886]
MGST3	microsomal glutathione S-transferase 3 [Source:HGNC Symbol;Acc:HGNC:7064]
MEA1	male-enhanced antigen 1 [Source:HGNC Symbol;Acc:HGNC:6986]
NCKAP1	NCK associated protein 1 [Source:HGNC Symbol;Acc:HGNC:7666]
SVIP	small VCP interacting protein [Source:HGNC Symbol;Acc:HGNC:25238]
ID1	inhibitor of DNA binding 1, HLH protein [Source:HGNC Symbol;Acc:HGNC:5360]
RASAL2	RAS protein activator like 2 [Source:HGNC Symbol;Acc:HGNC:9874]
ECM1	extracellular matrix protein 1 [Source:HGNC Symbol;Acc:HGNC:3153]
SDCBP	syndecan binding protein [Source:HGNC Symbol;Acc:HGNC:10662]
ANO6	anoctamin 6 [Source:HGNC Symbol;Acc:HGNC:25240]
VOPP1	VOPP1 WW domain binding protein [Source:HGNC Symbol;Acc:HGNC:34518]
MANF	mesencephalic astrocyte derived neurotrophic factor [Source:HGNC Symbol;Acc:HGNC:15461]
DIPK2A (C3orf58)	divergent protein kinase domain 2A [Source:HGNC Symbol;Acc:HGNC:28490]
GLTP	glycolipid transfer protein [Source:HGNC Symbol;Acc:HGNC:24867]
MPP1	membrane palmitoylated protein 1 [Source:HGNC Symbol;Acc:HGNC:7219]
EMP1	epithelial membrane protein 1 [Source:HGNC Symbol;Acc:HGNC:3333]
A4GALT	alpha 1,4-galactosyltransferase (P blood group) [Source:HGNC Symbol;Acc:HGNC:18149]
ARF5	ADP ribosylation factor 5 [Source:HGNC Symbol;Acc:HGNC:658]
CSRP2	cysteine and glycine rich protein 2 [Source:HGNC Symbol;Acc:HGNC:2470]
CMTM8	CKLF like MARVEL transmembrane domain containing 8 [Source:HGNC Symbol;Acc:HGNC:19179]
SLC41A3	solute carrier family 41 member 3 [Source:HGNC Symbol;Acc:HGNC:31046]
AIDA	axin interactor, dorsalization associated [Source:HGNC Symbol;Acc:HGNC:25761]
PPP3R1	protein phosphatase 3 regulatory subunit B, alpha [Source:HGNC Symbol;Acc:HGNC:9317]
TGFB2	transforming growth factor beta 2 [Source:HGNC Symbol;Acc:HGNC:11768]
TIMP1	TIMP metallopeptidase inhibitor 1 [Source:HGNC Symbol;Acc:HGNC:11820]
CCL2	C-C motif chemokine ligand 2 [Source:HGNC Symbol;Acc:HGNC:10618]
EGLN2	egl-9 family hypoxia inducible factor 2 [Source:HGNC Symbol;Acc:HGNC:14660]
MIF4GD	MIF4G domain containing [Source:HGNC Symbol;Acc:HGNC:24030]
RPIA	ribose 5-phosphate isomerase A [Source:HGNC Symbol;Acc:HGNC:10297]
CLIC1	chloride intracellular channel 1 [Source:HGNC Symbol;Acc:HGNC:2062]
MGAT4B	alpha-1,3-mannosyl-glycoprotein 4-beta-N-acetylglucosaminyltransferase B [Source:HGNC Symbol;Acc:HGNC:7048]
LAMA4	laminin subunit alpha 4 [Source:HGNC Symbol;Acc:HGNC:6484]
VAMP3	vesicle associated membrane protein 3 [Source:HGNC Symbol;Acc:HGNC:12644]
UBE3C	ubiquitin protein ligase E3C [Source:HGNC Symbol;Acc:HGNC:16803]
ZNHIT1	zinc finger HIT-type containing 1 [Source:HGNC Symbol;Acc:HGNC:21688]
PHACTR2	phosphatase and actin regulator 2 [Source:HGNC Symbol;Acc:HGNC:20956]
CFDP1	craniofacial development protein 1 [Source:HGNC Symbol;Acc:HGNC:1873]
LAP3	leucine aminopeptidase 3 [Source:HGNC Symbol;Acc:HGNC:18449]
FCGRT	Fc fragment of IgG receptor and transporter [Source:HGNC Symbol;Acc:HGNC:3621]
CDKN1A	cyclin dependent kinase inhibitor 1A [Source:HGNC Symbol;Acc:HGNC:1784]
COX7A1	cytochrome c oxidase subunit 7A1 [Source:HGNC Symbol;Acc:HGNC:2287]
GAR1	GAR1 ribonucleoprotein [Source:HGNC Symbol;Acc:HGNC:14264]
STOM	stomatin [Source:HGNC Symbol;Acc:HGNC:3383]
SOCS3	suppressor of cytokine signaling 3 [Source:HGNC Symbol;Acc:HGNC:19391]
GNAI3	G protein subunit alpha i3 [Source:HGNC Symbol;Acc:HGNC:4387]
PNRC2	proline rich nuclear receptor coactivator 2 [Source:HGNC Symbol;Acc:HGNC:23158]
CCN2 (CTGF)	cellular communication network factor 2 [Source:HGNC Symbol;Acc:HGNC:2500]
ARPC2	actin related protein 2/3 complex subunit 2 [Source:HGNC Symbol;Acc:HGNC:705]
NDUFA12	NADH:ubiquinone oxidoreductase subunit A12 [Source:HGNC Symbol;Acc:HGNC:23987]
TCAF1 (FAM115A)	TRPM8 channel associated factor 1 [Source:HGNC Symbol;Acc:HGNC:22201]
FAM3C	FAM3 metabolism regulating signaling molecule C [Source:HGNC Symbol;Acc:HGNC:18664]
CDO1	cysteine dioxygenase type 1 [Source:HGNC Symbol;Acc:HGNC:1795]
TXN	thioredoxin [Source:HGNC Symbol;Acc:HGNC:12435]
GUK1	guanylate kinase 1 [Source:HGNC Symbol;Acc:HGNC:4693]
ANXA7	annexin A7 [Source:HGNC Symbol;Acc:HGNC:545]
COL3A1	collagen type III alpha 1 chain [Source:HGNC Symbol;Acc:HGNC:2201]
LIMA1	LIM domain and actin binding 1 [Source:HGNC Symbol;Acc:HGNC:24636]
MAPK3	mitogen-activated protein kinase 3 [Source:HGNC Symbol;Acc:HGNC:6877]
MVB12A	multivesicular body subunit 12A [Source:HGNC Symbol;Acc:HGNC:25153]
C4orf3	chromosome 4 open reading frame 3 [Source:HGNC Symbol;Acc:HGNC:19225]
HMGA1	high mobility group AT-hook 1 [Source:HGNC Symbol;Acc:HGNC:5010]
DEPP1 (C10orf10)	DEPP1 autophagy regulator [Source:HGNC Symbol;Acc:HGNC:23355]
SUSD6 (KIAA0247)	sushi domain containing 6 [Source:HGNC Symbol;Acc:HGNC:19956]
DKK3	dickkopf WNT signaling pathway inhibitor 3 [Source:HGNC Symbol;Acc:HGNC:2893]
HTRA1	HtrA serine peptidase 1 [Source:HGNC Symbol;Acc:HGNC:9476]
KLF6	Kruppel like factor 6 [Source:HGNC Symbol;Acc:HGNC:2235]
FBL	fibrillarin [Source:HGNC Symbol;Acc:HGNC:3599]
OAZ2	ornithine decarboxylase antizyme 2 [Source:HGNC Symbol;Acc:HGNC:8096]
NCOA7	nuclear receptor coactivator 7 [Source:HGNC Symbol;Acc:HGNC:21081]
RAB5C	RAB5C, member RAS oncogene family [Source:HGNC Symbol;Acc:HGNC:9785]
ERO1A (ERO1L)	endoplasmic reticulum oxidoreductase 1 alpha [Source:HGNC Symbol;Acc:HGNC:13280]
TNFRSF1A	TNF receptor superfamily member 1A [Source:HGNC Symbol;Acc:HGNC:11916]
AFF1	AF4/FMR2 family member 1 [Source:HGNC Symbol;Acc:HGNC:7135]
MRPL22	mitochondrial ribosomal protein L22 [Source:HGNC Symbol;Acc:HGNC:14480]
KTN1	kinectin 1 [Source:HGNC Symbol;Acc:HGNC:6467]
HSPB1	heat shock protein family B (small) member 1 [Source:HGNC Symbol;Acc:HGNC:5246]
ZNF677	zinc finger protein 677 [Source:HGNC Symbol;Acc:HGNC:28730]
RBCK1	RANBP2-type and C3HC4-type zinc finger containing 1 [Source:HGNC Symbol;Acc:HGNC:15864]
AKR1C3	aldo-keto reductase family 1 member C3 [Source:HGNC Symbol;Acc:HGNC:386]
C11orf96	chromosome 11 open reading frame 96 [Source:HGNC Symbol;Acc:HGNC:38675]
TMSB4X	thymosin beta 4 X-linked [Source:HGNC Symbol;Acc:HGNC:11881]
LRRFIP1	LRR binding FLII interacting protein 1 [Source:HGNC Symbol;Acc:HGNC:6702]
C7	complement C7 [Source:HGNC Symbol;Acc:HGNC:1346]
DHRS4L2	dehydrogenase/reductase 4 like 2 [Source:HGNC Symbol;Acc:HGNC:19731]
NME3	NME/NM23 nucleoside diphosphate kinase 3 [Source:HGNC Symbol;Acc:HGNC:7851]
PSME2	proteasome activator subunit 2 [Source:HGNC Symbol;Acc:HGNC:9569]
RAP1B	RAP1B, member of RAS oncogene family [Source:HGNC Symbol;Acc:HGNC:9857]
ANXA2	annexin A2 [Source:HGNC Symbol;Acc:HGNC:537]
R3HDM4	R3H domain containing 4 [Source:HGNC Symbol;Acc:HGNC:28270]
CCDC28A	coiled-coil domain containing 28A [Source:HGNC Symbol;Acc:HGNC:21098]
C1orf43	chromosome 1 open reading frame 43 [Source:HGNC Symbol;Acc:HGNC:29876]
CTSC	cathepsin C [Source:HGNC Symbol;Acc:HGNC:2528]
CDC42EP4	CDC42 effector protein 4 [Source:HGNC Symbol;Acc:HGNC:17147]
ELF2	E74 like ETS transcription factor 2 [Source:HGNC Symbol;Acc:HGNC:3317]
ITGB1	integrin subunit beta 1 [Source:HGNC Symbol;Acc:HGNC:6153]
RAB32	RAB32, member RAS oncogene family [Source:HGNC Symbol;Acc:HGNC:9772]
XAF1	XIAP associated factor 1 [Source:HGNC Symbol;Acc:HGNC:30932]
KDELR1	KDEL endoplasmic reticulum protein retention receptor 1 [Source:HGNC Symbol;Acc:HGNC:6304]
UGP2	UDP-glucose pyrophosphorylase 2 [Source:HGNC Symbol;Acc:HGNC:12527]
EFEMP1	EGF containing fibulin extracellular matrix protein 1 [Source:HGNC Symbol;Acc:HGNC:3218]
CHMP2A	charged multivesicular body protein 2A [Source:HGNC Symbol;Acc:HGNC:30216]
ERCC1	ERCC excision repair 1, endonuclease non-catalytic subunit [Source:HGNC Symbol;Acc:HGNC:3433]
CDC42	cell division cycle 42 [Source:HGNC Symbol;Acc:HGNC:1736]
SMARCE1	SWI/SNF related, matrix associated, actin dependent regulator of chromatin, subfamily e, member 1 [Source:HGNC Symbol;Acc:HGNC:11109]
YWHAH	tyrosine 3-monooxygenase/tryptophan 5-monooxygenase activation protein eta [Source:HGNC Symbol;Acc:HGNC:12853]
PAPSS1	3'-phosphoadenosine 5'-phosphosulfate synthase 1 [Source:HGNC Symbol;Acc:HGNC:8603]
PRELID1	PRELI domain containing 1 [Source:HGNC Symbol;Acc:HGNC:30255]
CFAP298 (C21orf59)	cilia and flagella associated protein 298 [Source:HGNC Symbol;Acc:HGNC:1301]
RSRP1 (C1orf63)	arginine and serine rich protein 1 [Source:HGNC Symbol;Acc:HGNC:25234]
GADD45A	growth arrest and DNA damage inducible alpha [Source:HGNC Symbol;Acc:HGNC:4095]
OLA1	Obg like ATPase 1 [Source:HGNC Symbol;Acc:HGNC:28833]
CNN3	calponin 3 [Source:HGNC Symbol;Acc:HGNC:2157]
PPP2CB	protein phosphatase 2 catalytic subunit beta [Source:HGNC Symbol;Acc:HGNC:9300]
EIF2A	eukaryotic translation initiation factor 2A [Source:HGNC Symbol;Acc:HGNC:3254]
ARPC4	actin related protein 2/3 complex subunit 4 [Source:HGNC Symbol;Acc:HGNC:707]
PSME1	proteasome activator subunit 1 [Source:HGNC Symbol;Acc:HGNC:9568]
TUBB	tubulin beta class I [Source:HGNC Symbol;Acc:HGNC:20778]
KDELR2	KDEL endoplasmic reticulum protein retention receptor 2 [Source:HGNC Symbol;Acc:HGNC:6305]
TMEM14C	transmembrane protein 14C [Source:HGNC Symbol;Acc:HGNC:20952]
SERINC1	serine incorporator 1 [Source:HGNC Symbol;Acc:HGNC:13464]
ADAMTS1	ADAM metallopeptidase with thrombospondin type 1 motif 1 [Source:HGNC Symbol;Acc:HGNC:217]
PKM	pyruvate kinase M1/2 [Source:HGNC Symbol;Acc:HGNC:9021]
DNAJC15	DnaJ heat shock protein family (Hsp40) member C15 [Source:HGNC Symbol;Acc:HGNC:20325]
TMEM47	transmembrane protein 47 [Source:HGNC Symbol;Acc:HGNC:18515]
RCAN1	regulator of calcineurin 1 [Source:HGNC Symbol;Acc:HGNC:3040]
BCL2L1	BCL2 like 1 [Source:HGNC Symbol;Acc:HGNC:992]
BRK1	BRICK1 subunit of SCAR/WAVE actin nucleating complex [Source:HGNC Symbol;Acc:HGNC:23057]
NEDD8	NEDD8 ubiquitin like modifier [Source:HGNC Symbol;Acc:HGNC:7732]
ACP1	acid phosphatase 1 [Source:HGNC Symbol;Acc:HGNC:122]
IFITM3	interferon induced transmembrane protein 3 [Source:HGNC Symbol;Acc:HGNC:5414]
SERTAD3	SERTA domain containing 3 [Source:HGNC Symbol;Acc:HGNC:17931]
MARCHF2 (MARCH2)	membrane associated ring-CH-type finger 2 [Source:HGNC Symbol;Acc:HGNC:28038]
MARCHF3 (MARCH3)	membrane associated ring-CH-type finger 3 [Source:HGNC Symbol;Acc:HGNC:28728]
SEPTIN10 (SEPT10)	septin 10 [Source:HGNC Symbol;Acc:HGNC:14349]

## Sheet: Macrophage  Cell
C1QA	complement C1q A chain [Source:HGNC Symbol;Acc:HGNC:1241]
C1QB	complement C1q B chain [Source:HGNC Symbol;Acc:HGNC:1242]
C1QC	complement C1q C chain [Source:HGNC Symbol;Acc:HGNC:1245]
AIF1	allograft inflammatory factor 1 [Source:HGNC Symbol;Acc:HGNC:352]
S100A9	S100 calcium binding protein A9 [Source:HGNC Symbol;Acc:HGNC:10499]
LYZ	lysozyme [Source:HGNC Symbol;Acc:HGNC:6740]
TYROBP	transmembrane immune signaling adaptor TYROBP [Source:HGNC Symbol;Acc:HGNC:12449]
FCER1G	Fc fragment of IgE receptor Ig [Source:HGNC Symbol;Acc:HGNC:3611]
CD163	CD163 molecule [Source:HGNC Symbol;Acc:HGNC:1631]
F13A1	coagulation factor XIII A chain [Source:HGNC Symbol;Acc:HGNC:3531]
MS4A6A	membrane spanning 4-domains A6A [Source:HGNC Symbol;Acc:HGNC:13375]
VSIG4	V-set and immunoglobulin domain containing 4 [Source:HGNC Symbol;Acc:HGNC:17032]
C1orf162	chromosome 1 open reading frame 162 [Source:HGNC Symbol;Acc:HGNC:28344]
MS4A7	membrane spanning 4-domains A7 [Source:HGNC Symbol;Acc:HGNC:13378]
S100A8	S100 calcium binding protein A8 [Source:HGNC Symbol;Acc:HGNC:10498]
FCGR3A	Fc fragment of IgG receptor IIIa [Source:HGNC Symbol;Acc:HGNC:3619]
MS4A4A	membrane spanning 4-domains A4A [Source:HGNC Symbol;Acc:HGNC:13371]
FOLR2	folate receptor beta [Source:HGNC Symbol;Acc:HGNC:3793]
MSR1	macrophage scavenger receptor 1 [Source:HGNC Symbol;Acc:HGNC:7376]
SPI1	Spi-1 proto-oncogene [Source:HGNC Symbol;Acc:HGNC:11241]
CYBB	cytochrome b-245 beta chain [Source:HGNC Symbol;Acc:HGNC:2578]
LST1	leukocyte specific transcript 1 [Source:HGNC Symbol;Acc:HGNC:14189]
MPEG1	macrophage expressed 1 [Source:HGNC Symbol;Acc:HGNC:29619]
C3AR1	complement C3a receptor 1 [Source:HGNC Symbol;Acc:HGNC:1319]
HAVCR2	hepatitis A virus cellular receptor 2 [Source:HGNC Symbol;Acc:HGNC:18437]
CLEC7A	C-type lectin domain containing 7A [Source:HGNC Symbol;Acc:HGNC:14558]
FPR1	formyl peptide receptor 1 [Source:HGNC Symbol;Acc:HGNC:3826]
NCF2	neutrophil cytosolic factor 2 [Source:HGNC Symbol;Acc:HGNC:7661]
CCR1	C-C motif chemokine receptor 1 [Source:HGNC Symbol;Acc:HGNC:1602]
FCGR1A	Fc fragment of IgG receptor Ia [Source:HGNC Symbol;Acc:HGNC:3613]
CLEC4E	C-type lectin domain family 4 member E [Source:HGNC Symbol;Acc:HGNC:14555]
RNASE2	ribonuclease A family member 2 [Source:HGNC Symbol;Acc:HGNC:10045]
RNASE6	ribonuclease A family member k6 [Source:HGNC Symbol;Acc:HGNC:10048]
HCK	HCK proto-oncogene, Src family tyrosine kinase [Source:HGNC Symbol;Acc:HGNC:4840]
LILRB2	leukocyte immunoglobulin like receptor B2 [Source:HGNC Symbol;Acc:HGNC:6606]
FPR3	formyl peptide receptor 3 [Source:HGNC Symbol;Acc:HGNC:3828]
IGSF6	immunoglobulin superfamily member 6 [Source:HGNC Symbol;Acc:HGNC:5953]
CD86	CD86 molecule [Source:HGNC Symbol;Acc:HGNC:1705]
ADAP2	ArfGAP with dual PH domains 2 [Source:HGNC Symbol;Acc:HGNC:16487]
FCGR2B	Fc fragment of IgG receptor IIb [Source:HGNC Symbol;Acc:HGNC:3618]
MNDA	myeloid cell nuclear differentiation antigen [Source:HGNC Symbol;Acc:HGNC:7183]
ITGAX	integrin subunit alpha X [Source:HGNC Symbol;Acc:HGNC:6152]
CLEC10A	C-type lectin domain containing 10A [Source:HGNC Symbol;Acc:HGNC:16916]
LY86	lymphocyte antigen 86 [Source:HGNC Symbol;Acc:HGNC:16837]
SLCO2B1	solute carrier organic anion transporter family member 2B1 [Source:HGNC Symbol;Acc:HGNC:10962]
FCN1	ficolin 1 [Source:HGNC Symbol;Acc:HGNC:3623]
CSF2RA	colony stimulating factor 2 receptor subunit alpha [Source:HGNC Symbol;Acc:HGNC:2435]
FCGR2A	Fc fragment of IgG receptor IIa [Source:HGNC Symbol;Acc:HGNC:3616]
SERPINA1	serpin family A member 1 [Source:HGNC Symbol;Acc:HGNC:8941]
KYNU	kynureninase [Source:HGNC Symbol;Acc:HGNC:6469]
CSF1R	colony stimulating factor 1 receptor [Source:HGNC Symbol;Acc:HGNC:2433]
IL1RN	interleukin 1 receptor antagonist [Source:HGNC Symbol;Acc:HGNC:6000]
PILRA	paired immunoglobin like type 2 receptor alpha [Source:HGNC Symbol;Acc:HGNC:20396]
CD36	CD36 molecule [Source:HGNC Symbol;Acc:HGNC:1663]
C5AR1	complement C5a receptor 1 [Source:HGNC Symbol;Acc:HGNC:1338]
LILRA5	leukocyte immunoglobulin like receptor A5 [Source:HGNC Symbol;Acc:HGNC:16309]
MRC1	mannose receptor C-type 1 [Source:HGNC Symbol;Acc:HGNC:7228]
TLR2	toll like receptor 2 [Source:HGNC Symbol;Acc:HGNC:11848]
LCP2	lymphocyte cytosolic protein 2 [Source:HGNC Symbol;Acc:HGNC:6529]
LILRB4	leukocyte immunoglobulin like receptor B4 [Source:HGNC Symbol;Acc:HGNC:6608]
TBXAS1	thromboxane A synthase 1 [Source:HGNC Symbol;Acc:HGNC:11609]
CD4	CD4 molecule [Source:HGNC Symbol;Acc:HGNC:1678]
GPR34	G protein-coupled receptor 34 [Source:HGNC Symbol;Acc:HGNC:4490]
CD93	CD93 molecule [Source:HGNC Symbol;Acc:HGNC:15855]
SYK	spleen associated tyrosine kinase [Source:HGNC Symbol;Acc:HGNC:11491]
PLEK	pleckstrin [Source:HGNC Symbol;Acc:HGNC:9070]
NCF4	neutrophil cytosolic factor 4 [Source:HGNC Symbol;Acc:HGNC:7662]
SLC11A1	solute carrier family 11 member 1 [Source:HGNC Symbol;Acc:HGNC:10907]
JAML (AMICA1)	junction adhesion molecule like [Source:HGNC Symbol;Acc:HGNC:19084]
CCRL2	C-C motif chemokine receptor like 2 [Source:HGNC Symbol;Acc:HGNC:1612]
ITGAM	integrin subunit alpha M [Source:HGNC Symbol;Acc:HGNC:6149]
THEMIS2	thymocyte selection associated family member 2 [Source:HGNC Symbol;Acc:HGNC:16839]
CLEC12A	C-type lectin domain family 12 member A [Source:HGNC Symbol;Acc:HGNC:31713]
FGR	FGR proto-oncogene, Src family tyrosine kinase [Source:HGNC Symbol;Acc:HGNC:3697]
CD33	CD33 molecule [Source:HGNC Symbol;Acc:HGNC:1659]
LRRC25	leucine rich repeat containing 25 [Source:HGNC Symbol;Acc:HGNC:29806]
C19orf38	chromosome 19 open reading frame 38 [Source:HGNC Symbol;Acc:HGNC:34073]
STAB1	stabilin 1 [Source:HGNC Symbol;Acc:HGNC:18628]
ALOX5	arachidonate 5-lipoxygenase [Source:HGNC Symbol;Acc:HGNC:435]
GNA15	G protein subunit alpha 15 [Source:HGNC Symbol;Acc:HGNC:4383]
SDS	serine dehydratase [Source:HGNC Symbol;Acc:HGNC:10691]
IFI30	IFI30 lysosomal thiol reductase [Source:HGNC Symbol;Acc:HGNC:5398]
CSTA	cystatin A [Source:HGNC Symbol;Acc:HGNC:2481]
TREM1	triggering receptor expressed on myeloid cells 1 [Source:HGNC Symbol;Acc:HGNC:17760]
IL18	interleukin 18 [Source:HGNC Symbol;Acc:HGNC:5986]
IGSF21	immunoglobin superfamily member 21 [Source:HGNC Symbol;Acc:HGNC:28246]
TFEC	transcription factor EC [Source:HGNC Symbol;Acc:HGNC:11754]
SNX10	sorting nexin 10 [Source:HGNC Symbol;Acc:HGNC:14974]
FGD2	FYVE, RhoGEF and PH domain containing 2 [Source:HGNC Symbol;Acc:HGNC:3664]
SLC7A7	solute carrier family 7 member 7 [Source:HGNC Symbol;Acc:HGNC:11065]
GPR183	G protein-coupled receptor 183 [Source:HGNC Symbol;Acc:HGNC:3128]
KCNQ1	potassium voltage-gated channel subfamily Q member 1 [Source:HGNC Symbol;Acc:HGNC:6294]
LYVE1	lymphatic vessel endothelial hyaluronan receptor 1 [Source:HGNC Symbol;Acc:HGNC:14687]
CTSS	cathepsin S [Source:HGNC Symbol;Acc:HGNC:2545]
DOCK2	dedicator of cytokinesis 2 [Source:HGNC Symbol;Acc:HGNC:2988]
LAPTM5	lysosomal protein transmembrane 5 [Source:HGNC Symbol;Acc:HGNC:29612]
BCL2A1	BCL2 related protein A1 [Source:HGNC Symbol;Acc:HGNC:991]
ITGB2	integrin subunit beta 2 [Source:HGNC Symbol;Acc:HGNC:6155]
NCKAP1L	NCK associated protein 1 like [Source:HGNC Symbol;Acc:HGNC:4862]
LAIR1	leukocyte associated immunoglobulin like receptor 1 [Source:HGNC Symbol;Acc:HGNC:6477]
LGALS9	galectin 9 [Source:HGNC Symbol;Acc:HGNC:6570]
FGL2	fibrinogen like 2 [Source:HGNC Symbol;Acc:HGNC:3696]
CFP	complement factor properdin [Source:HGNC Symbol;Acc:HGNC:8864]
CD14	CD14 molecule [Source:HGNC Symbol;Acc:HGNC:1628]
RNF144B	ring finger protein 144B [Source:HGNC Symbol;Acc:HGNC:21578]
WAS	WASP actin nucleation promoting factor [Source:HGNC Symbol;Acc:HGNC:12731]
HCLS1	hematopoietic cell-specific Lyn substrate 1 [Source:HGNC Symbol;Acc:HGNC:4844]
VAMP8	vesicle associated membrane protein 8 [Source:HGNC Symbol;Acc:HGNC:12647]
NCF1	neutrophil cytosolic factor 1 [Source:HGNC Symbol;Acc:HGNC:7660]
SECTM1	secreted and transmembrane 1 [Source:HGNC Symbol;Acc:HGNC:10707]
PTAFR	platelet activating factor receptor [Source:HGNC Symbol;Acc:HGNC:9582]
CPVL	carboxypeptidase vitellogenic like [Source:HGNC Symbol;Acc:HGNC:14399]
ST14	suppression of tumorigenicity 14 [Source:HGNC Symbol;Acc:HGNC:11344]
TTYH3	tweety family member 3 [Source:HGNC Symbol;Acc:HGNC:22222]
PTPRE	protein tyrosine phosphatase receptor type E [Source:HGNC Symbol;Acc:HGNC:9669]
CD68	CD68 molecule [Source:HGNC Symbol;Acc:HGNC:1693]
LY96	lymphocyte antigen 96 [Source:HGNC Symbol;Acc:HGNC:17156]
PARVG	parvin gamma [Source:HGNC Symbol;Acc:HGNC:14654]
ADGRE2 (EMR2)	adhesion G protein-coupled receptor E2 [Source:HGNC Symbol;Acc:HGNC:3337]
PIK3AP1	phosphoinositide-3-kinase adaptor protein 1 [Source:HGNC Symbol;Acc:HGNC:30034]
KCNN4	potassium calcium-activated channel subfamily N member 4 [Source:HGNC Symbol;Acc:HGNC:6293]
BCAT1	branched chain amino acid transaminase 1 [Source:HGNC Symbol;Acc:HGNC:976]
CD300A	CD300a molecule [Source:HGNC Symbol;Acc:HGNC:19319]
SH2B3	SH2B adaptor protein 3 [Source:HGNC Symbol;Acc:HGNC:29605]
RBM47	RNA binding motif protein 47 [Source:HGNC Symbol;Acc:HGNC:30358]
RGS10	regulator of G protein signaling 10 [Source:HGNC Symbol;Acc:HGNC:9992]
TSPAN33	tetraspanin 33 [Source:HGNC Symbol;Acc:HGNC:28743]
ARRB2	arrestin beta 2 [Source:HGNC Symbol;Acc:HGNC:712]
CD74	CD74 molecule [Source:HGNC Symbol;Acc:HGNC:1697]
BTK	Bruton tyrosine kinase [Source:HGNC Symbol;Acc:HGNC:1133]
CTSB	cathepsin B [Source:HGNC Symbol;Acc:HGNC:2527]
GMFG	glia maturation factor gamma [Source:HGNC Symbol;Acc:HGNC:4374]
MYO1F	myosin IF [Source:HGNC Symbol;Acc:HGNC:7600]
LCP1	lymphocyte cytosolic protein 1 [Source:HGNC Symbol;Acc:HGNC:6528]
DOK2	docking protein 2 [Source:HGNC Symbol;Acc:HGNC:2991]
PTPN6	protein tyrosine phosphatase non-receptor type 6 [Source:HGNC Symbol;Acc:HGNC:9658]
NPL	N-acetylneuraminate pyruvate lyase [Source:HGNC Symbol;Acc:HGNC:16781]
TYMP	thymidine phosphorylase [Source:HGNC Symbol;Acc:HGNC:3148]
EMILIN2	elastin microfibril interfacer 2 [Source:HGNC Symbol;Acc:HGNC:19881]
SLC31A2	solute carrier family 31 member 2 [Source:HGNC Symbol;Acc:HGNC:11017]
PYCARD	PYD and CARD domain containing [Source:HGNC Symbol;Acc:HGNC:16608]
RNASE1	ribonuclease A family member 1, pancreatic [Source:HGNC Symbol;Acc:HGNC:10044]
CD83	CD83 molecule [Source:HGNC Symbol;Acc:HGNC:1703]
ADA2 (CECR1)	adenosine deaminase 2 [Source:HGNC Symbol;Acc:HGNC:1839]
THBD	thrombomodulin [Source:HGNC Symbol;Acc:HGNC:11784]
TGFBI	transforming growth factor beta induced [Source:HGNC Symbol;Acc:HGNC:11771]
SEMA6B	semaphorin 6B [Source:HGNC Symbol;Acc:HGNC:10739]
SLC15A3	solute carrier family 15 member 3 [Source:HGNC Symbol;Acc:HGNC:18068]
RNASET2	ribonuclease T2 [Source:HGNC Symbol;Acc:HGNC:21686]
CTSH	cathepsin H [Source:HGNC Symbol;Acc:HGNC:2535]
C15orf48	chromosome 15 open reading frame 48 [Source:HGNC Symbol;Acc:HGNC:29898]
MPP1	membrane palmitoylated protein 1 [Source:HGNC Symbol;Acc:HGNC:7219]
HCST	hematopoietic cell signal transducer [Source:HGNC Symbol;Acc:HGNC:16977]
STX11	syntaxin 11 [Source:HGNC Symbol;Acc:HGNC:11429]
PHACTR1	phosphatase and actin regulator 1 [Source:HGNC Symbol;Acc:HGNC:20990]
CLIC2	chloride intracellular channel 2 [Source:HGNC Symbol;Acc:HGNC:2063]
CPM	carboxypeptidase M [Source:HGNC Symbol;Acc:HGNC:2311]
RIN3	Ras and Rab interactor 3 [Source:HGNC Symbol;Acc:HGNC:18751]
BID	BH3 interacting domain death agonist [Source:HGNC Symbol;Acc:HGNC:1050]
CALHM6 (FAM26F)	calcium homeostasis modulator family member 6 [Source:HGNC Symbol;Acc:HGNC:33391]
EPB41L3	erythrocyte membrane protein band 4.1 like 3 [Source:HGNC Symbol;Acc:HGNC:3380]
RHBDF2	rhomboid 5 homolog 2 [Source:HGNC Symbol;Acc:HGNC:20788]
PLAUR	plasminogen activator, urokinase receptor [Source:HGNC Symbol;Acc:HGNC:9053]
CYTH4	cytohesin 4 [Source:HGNC Symbol;Acc:HGNC:9505]
CD84	CD84 molecule [Source:HGNC Symbol;Acc:HGNC:1704]
ARHGAP4	Rho GTPase activating protein 4 [Source:HGNC Symbol;Acc:HGNC:674]
SKAP2	src kinase associated phosphoprotein 2 [Source:HGNC Symbol;Acc:HGNC:15687]
UNC93B1	unc-93 homolog B1, TLR signaling regulator [Source:HGNC Symbol;Acc:HGNC:13481]
FBP1	fructose-bisphosphatase 1 [Source:HGNC Symbol;Acc:HGNC:3606]
CCL3	C-C motif chemokine ligand 3 [Source:HGNC Symbol;Acc:HGNC:10627]
SLA	Src like adaptor [Source:HGNC Symbol;Acc:HGNC:10902]
CXCL16	C-X-C motif chemokine ligand 16 [Source:HGNC Symbol;Acc:HGNC:16642]
FERMT3	fermitin family member 3 [Source:HGNC Symbol;Acc:HGNC:23151]
RAB20	RAB20, member RAS oncogene family [Source:HGNC Symbol;Acc:HGNC:18260]
ARHGAP45 (HMHA1)	Rho GTPase activating protein 45 [Source:HGNC Symbol;Acc:HGNC:17102]
ACSL1	acyl-CoA synthetase long chain family member 1 [Source:HGNC Symbol;Acc:HGNC:3569]
CYRIA (FAM49A)	CYFIP related Rac1 interactor A [Source:HGNC Symbol;Acc:HGNC:25373]
IL10RA	interleukin 10 receptor subunit alpha [Source:HGNC Symbol;Acc:HGNC:5964]
CD53	CD53 molecule [Source:HGNC Symbol;Acc:HGNC:1686]
SRGN	serglycin [Source:HGNC Symbol;Acc:HGNC:9361]
AOAH	acyloxyacyl hydrolase [Source:HGNC Symbol;Acc:HGNC:548]
CXCL8 (IL8)	C-X-C motif chemokine ligand 8 [Source:HGNC Symbol;Acc:HGNC:6025]
TBC1D2	TBC1 domain family member 2 [Source:HGNC Symbol;Acc:HGNC:18026]
STXBP2	syntaxin binding protein 2 [Source:HGNC Symbol;Acc:HGNC:11445]
LYN	LYN proto-oncogene, Src family tyrosine kinase [Source:HGNC Symbol;Acc:HGNC:6735]
NAGA	alpha-N-acetylgalactosaminidase [Source:HGNC Symbol;Acc:HGNC:7631]
LILRB3	leukocyte immunoglobulin like receptor B3 [Source:HGNC Symbol;Acc:HGNC:6607]
FCGRT	Fc fragment of IgG receptor and transporter [Source:HGNC Symbol;Acc:HGNC:3621]
UCP2	uncoupling protein 2 [Source:HGNC Symbol;Acc:HGNC:12518]
CTSZ	cathepsin Z [Source:HGNC Symbol;Acc:HGNC:2547]
RGS19	regulator of G protein signaling 19 [Source:HGNC Symbol;Acc:HGNC:13735]
GK	glycerol kinase [Source:HGNC Symbol;Acc:HGNC:4289]
TNFRSF1B	TNF receptor superfamily member 1B [Source:HGNC Symbol;Acc:HGNC:11917]
RGS1	regulator of G protein signaling 1 [Source:HGNC Symbol;Acc:HGNC:9991]
TNFSF13B	TNF superfamily member 13b [Source:HGNC Symbol;Acc:HGNC:11929]
LAT2	linker for activation of T cells family member 2 [Source:HGNC Symbol;Acc:HGNC:12749]
RAC2	Rac family small GTPase 2 [Source:HGNC Symbol;Acc:HGNC:9802]
GRN	granulin precursor [Source:HGNC Symbol;Acc:HGNC:4601]
ALOX5AP	arachidonate 5-lipoxygenase activating protein [Source:HGNC Symbol;Acc:HGNC:436]
SELPLG	selectin P ligand [Source:HGNC Symbol;Acc:HGNC:10722]
MFSD1	major facilitator superfamily domain containing 1 [Source:HGNC Symbol;Acc:HGNC:25874]
TMSB4X	thymosin beta 4 X-linked [Source:HGNC Symbol;Acc:HGNC:11881]
CORO1A	coronin 1A [Source:HGNC Symbol;Acc:HGNC:2252]
FTL	ferritin light chain [Source:HGNC Symbol;Acc:HGNC:3999]
FYB1 (FYB)	FYN binding protein 1 [Source:HGNC Symbol;Acc:HGNC:4036]
ARHGAP30	Rho GTPase activating protein 30 [Source:HGNC Symbol;Acc:HGNC:27414]
TMEM273 (C10orf128)	transmembrane protein 273 [Source:HGNC Symbol;Acc:HGNC:27274]
ENTPD1	ectonucleoside triphosphate diphosphohydrolase 1 [Source:HGNC Symbol;Acc:HGNC:3363]
B3GNT5	UDP-GlcNAc:betaGal beta-1,3-N-acetylglucosaminyltransferase 5 [Source:HGNC Symbol;Acc:HGNC:15684]
CST3	cystatin C [Source:HGNC Symbol;Acc:HGNC:2475]
LYL1	LYL1 basic helix-loop-helix family member [Source:HGNC Symbol;Acc:HGNC:6734]
CYBA	cytochrome b-245 alpha chain [Source:HGNC Symbol;Acc:HGNC:2577]
CNPY3	canopy FGF signaling regulator 3 [Source:HGNC Symbol;Acc:HGNC:11968]
LIPA	lipase A, lysosomal acid type [Source:HGNC Symbol;Acc:HGNC:6617]
GPSM3	G protein signaling modulator 3 [Source:HGNC Symbol;Acc:HGNC:13945]
RNF130	ring finger protein 130 [Source:HGNC Symbol;Acc:HGNC:18280]
ARPC1B	actin related protein 2/3 complex subunit 1B [Source:HGNC Symbol;Acc:HGNC:704]
TMSB10	thymosin beta 10 [Source:HGNC Symbol;Acc:HGNC:11879]
LPCAT1	lysophosphatidylcholine acyltransferase 1 [Source:HGNC Symbol;Acc:HGNC:25718]
EVI2A	ecotropic viral integration site 2A [Source:HGNC Symbol;Acc:HGNC:3499]
CXCL3	C-X-C motif chemokine ligand 3 [Source:HGNC Symbol;Acc:HGNC:4604]
MAFB	MAF bZIP transcription factor B [Source:HGNC Symbol;Acc:HGNC:6408]
RAB31	RAB31, member RAS oncogene family [Source:HGNC Symbol;Acc:HGNC:9771]
NPC2	NPC intracellular cholesterol transporter 2 [Source:HGNC Symbol;Acc:HGNC:14537]
TET2	tet methylcytosine dioxygenase 2 [Source:HGNC Symbol;Acc:HGNC:25941]
AP1B1	adaptor related protein complex 1 subunit beta 1 [Source:HGNC Symbol;Acc:HGNC:554]
IRF8	interferon regulatory factor 8 [Source:HGNC Symbol;Acc:HGNC:5358]
ACTB	actin beta [Source:HGNC Symbol;Acc:HGNC:132]
HACD4 (PTPLAD2)	3-hydroxyacyl-CoA dehydratase 4 [Source:HGNC Symbol;Acc:HGNC:20920]
CSF3R	colony stimulating factor 3 receptor [Source:HGNC Symbol;Acc:HGNC:2439]
CARD16	caspase recruitment domain family member 16 [Source:HGNC Symbol;Acc:HGNC:33701]
EVI2B	ecotropic viral integration site 2B [Source:HGNC Symbol;Acc:HGNC:3500]
CASP1	caspase 1 [Source:HGNC Symbol;Acc:HGNC:1499]
ABRACL	ABRA C-terminal like [Source:HGNC Symbol;Acc:HGNC:21230]
COLGALT1	collagen beta(1-O)galactosyltransferase 1 [Source:HGNC Symbol;Acc:HGNC:26182]
ARHGAP18	Rho GTPase activating protein 18 [Source:HGNC Symbol;Acc:HGNC:21035]
SAMSN1	SAM domain, SH3 domain and nuclear localization signals 1 [Source:HGNC Symbol;Acc:HGNC:10528]
TOR4A	torsin family 4 member A [Source:HGNC Symbol;Acc:HGNC:25981]
GCA	grancalcin [Source:HGNC Symbol;Acc:HGNC:15990]
ARPC3	actin related protein 2/3 complex subunit 3 [Source:HGNC Symbol;Acc:HGNC:706]
BIN2	bridging integrator 2 [Source:HGNC Symbol;Acc:HGNC:1053]
HMOX1	heme oxygenase 1 [Source:HGNC Symbol;Acc:HGNC:5013]
SHTN1 (KIAA1598)	shootin 1 [Source:HGNC Symbol;Acc:HGNC:29319]
FTH1	ferritin heavy chain 1 [Source:HGNC Symbol;Acc:HGNC:3976]
PLEKHB2	pleckstrin homology domain containing B2 [Source:HGNC Symbol;Acc:HGNC:19236]
CYRIB (FAM49B)	CYFIP related Rac1 interactor B [Source:HGNC Symbol;Acc:HGNC:25216]
MYD88	MYD88 innate immune signal transduction adaptor [Source:HGNC Symbol;Acc:HGNC:7562]
S100A11	S100 calcium binding protein A11 [Source:HGNC Symbol;Acc:HGNC:10488]
INPP5D	inositol polyphosphate-5-phosphatase D [Source:HGNC Symbol;Acc:HGNC:6079]
SLC16A10	solute carrier family 16 member 10 [Source:HGNC Symbol;Acc:HGNC:17027]
GNA13	G protein subunit alpha 13 [Source:HGNC Symbol;Acc:HGNC:4381]
FKBP15	FKBP prolyl isomerase 15 [Source:HGNC Symbol;Acc:HGNC:23397]
SH3BP1	SH3 domain binding protein 1 [Source:HGNC Symbol;Acc:HGNC:10824]
APBB1IP	amyloid beta precursor protein binding family B member 1 interacting protein [Source:HGNC Symbol;Acc:HGNC:17379]
FES	FES proto-oncogene, tyrosine kinase [Source:HGNC Symbol;Acc:HGNC:3657]
PLTP	phospholipid transfer protein [Source:HGNC Symbol;Acc:HGNC:9093]
SLC16A3	solute carrier family 16 member 3 [Source:HGNC Symbol;Acc:HGNC:10924]
SYNGR2	synaptogyrin 2 [Source:HGNC Symbol;Acc:HGNC:11499]
MYO1G	myosin IG [Source:HGNC Symbol;Acc:HGNC:13880]
CMTM7	CKLF like MARVEL transmembrane domain containing 7 [Source:HGNC Symbol;Acc:HGNC:19178]
FXYD5	FXYD domain containing ion transport regulator 5 [Source:HGNC Symbol;Acc:HGNC:4029]
MX2	MX dynamin like GTPase 2 [Source:HGNC Symbol;Acc:HGNC:7533]
CD37	CD37 molecule [Source:HGNC Symbol;Acc:HGNC:1666]
VCAN	versican [Source:HGNC Symbol;Acc:HGNC:2464]
MGAT1	alpha-1,3-mannosyl-glycoprotein 2-beta-N-acetylglucosaminyltransferase [Source:HGNC Symbol;Acc:HGNC:7044]
PTPRC	protein tyrosine phosphatase receptor type C [Source:HGNC Symbol;Acc:HGNC:9666]
PSAP	prosaposin [Source:HGNC Symbol;Acc:HGNC:9498]
PREX1	phosphatidylinositol-3,4,5-trisphosphate dependent Rac exchange factor 1 [Source:HGNC Symbol;Acc:HGNC:32594]
CFD	complement factor D [Source:HGNC Symbol;Acc:HGNC:2771]
HNMT	histamine N-methyltransferase [Source:HGNC Symbol;Acc:HGNC:5028]
B2M	beta-2-microglobulin [Source:HGNC Symbol;Acc:HGNC:914]
CYB5R4	cytochrome b5 reductase 4 [Source:HGNC Symbol;Acc:HGNC:20147]
TCIRG1	T cell immune regulator 1, ATPase H+ transporting V0 subunit a3 [Source:HGNC Symbol;Acc:HGNC:11647]
LPXN	leupaxin [Source:HGNC Symbol;Acc:HGNC:14061]
GRB2	growth factor receptor bound protein 2 [Source:HGNC Symbol;Acc:HGNC:4566]
OAZ1	ornithine decarboxylase antizyme 1 [Source:HGNC Symbol;Acc:HGNC:8095]
RP2	RP2 activator of ARL3 GTPase [Source:HGNC Symbol;Acc:HGNC:10274]
SMAP2	small ArfGAP2 [Source:HGNC Symbol;Acc:HGNC:25082]
PFN1	profilin 1 [Source:HGNC Symbol;Acc:HGNC:8881]
NUP214	nucleoporin 214 [Source:HGNC Symbol;Acc:HGNC:8064]
HIF1A	hypoxia inducible factor 1 subunit alpha [Source:HGNC Symbol;Acc:HGNC:4910]
OTUD1	OTU deubiquitinase 1 [Source:HGNC Symbol;Acc:HGNC:27346]
NINJ1	ninjurin 1 [Source:HGNC Symbol;Acc:HGNC:7824]
RHOG	ras homolog family member G [Source:HGNC Symbol;Acc:HGNC:672]
S100A4	S100 calcium binding protein A4 [Source:HGNC Symbol;Acc:HGNC:10494]
SH3BGRL3	SH3 domain binding glutamate rich protein like 3 [Source:HGNC Symbol;Acc:HGNC:15568]
FAM214B	family with sequence similarity 214 member B [Source:HGNC Symbol;Acc:HGNC:25666]
RASSF2	Ras association domain family member 2 [Source:HGNC Symbol;Acc:HGNC:9883]
ATF5	activating transcription factor 5 [Source:HGNC Symbol;Acc:HGNC:790]
STARD4	StAR related lipid transfer domain containing 4 [Source:HGNC Symbol;Acc:HGNC:18058]
PTPN18	protein tyrosine phosphatase non-receptor type 18 [Source:HGNC Symbol;Acc:HGNC:9649]
CHST7	carbohydrate sulfotransferase 7 [Source:HGNC Symbol;Acc:HGNC:13817]
IRAK3	interleukin 1 receptor associated kinase 3 [Source:HGNC Symbol;Acc:HGNC:17020]
TNFAIP2	TNF alpha induced protein 2 [Source:HGNC Symbol;Acc:HGNC:11895]
PPIF	peptidylprolyl isomerase F [Source:HGNC Symbol;Acc:HGNC:9259]
IL6R	interleukin 6 receptor [Source:HGNC Symbol;Acc:HGNC:6019]
DAPK1	death associated protein kinase 1 [Source:HGNC Symbol;Acc:HGNC:2674]
SAT1	spermidine/spermine N1-acetyltransferase 1 [Source:HGNC Symbol;Acc:HGNC:10540]
RILPL2	Rab interacting lysosomal protein like 2 [Source:HGNC Symbol;Acc:HGNC:28787]
VSIR (C10orf54)	V-set immunoregulatory receptor [Source:HGNC Symbol;Acc:HGNC:30085]
EFHD2	EF-hand domain family member D2 [Source:HGNC Symbol;Acc:HGNC:28670]
PRKCB	protein kinase C beta [Source:HGNC Symbol;Acc:HGNC:9395]
SDSL	serine dehydratase like [Source:HGNC Symbol;Acc:HGNC:30404]
ARHGEF2	Rho/Rac guanine nucleotide exchange factor 2 [Source:HGNC Symbol;Acc:HGNC:682]
CSK	C-terminal Src kinase [Source:HGNC Symbol;Acc:HGNC:2444]
ZNF267	zinc finger protein 267 [Source:HGNC Symbol;Acc:HGNC:13060]
SOD2	superoxide dismutase 2 [Source:HGNC Symbol;Acc:HGNC:11180]
EMB	embigin [Source:HGNC Symbol;Acc:HGNC:30465]
SH3BP2	SH3 domain binding protein 2 [Source:HGNC Symbol;Acc:HGNC:10825]
COTL1	coactosin like F-actin binding protein 1 [Source:HGNC Symbol;Acc:HGNC:18304]
GNAI2	G protein subunit alpha i2 [Source:HGNC Symbol;Acc:HGNC:4385]
TCN2	transcobalamin 2 [Source:HGNC Symbol;Acc:HGNC:11653]
ATP5F1E (ATP5E)	ATP synthase F1 subunit epsilon [Source:HGNC Symbol;Acc:HGNC:838]
CYTH1	cytohesin 1 [Source:HGNC Symbol;Acc:HGNC:9501]
INSIG1	insulin induced gene 1 [Source:HGNC Symbol;Acc:HGNC:6083]
LFNG	LFNG O-fucosylpeptide 3-beta-N-acetylglucosaminyltransferase [Source:HGNC Symbol;Acc:HGNC:6560]
FMNL1	formin like 1 [Source:HGNC Symbol;Acc:HGNC:1212]
TRIM25	tripartite motif containing 25 [Source:HGNC Symbol;Acc:HGNC:12932]
SHKBP1	SH3KBP1 binding protein 1 [Source:HGNC Symbol;Acc:HGNC:19214]
MYO9B	myosin IXB [Source:HGNC Symbol;Acc:HGNC:7609]
LAP3	leucine aminopeptidase 3 [Source:HGNC Symbol;Acc:HGNC:18449]
SCO2	synthesis of cytochrome C oxidase 2 [Source:HGNC Symbol;Acc:HGNC:10604]
PLXDC2	plexin domain containing 2 [Source:HGNC Symbol;Acc:HGNC:21013]
IQGAP2	IQ motif containing GTPase activating protein 2 [Source:HGNC Symbol;Acc:HGNC:6111]
EMP3	epithelial membrane protein 3 [Source:HGNC Symbol;Acc:HGNC:3335]
PABPC1	poly(A) binding protein cytoplasmic 1 [Source:HGNC Symbol;Acc:HGNC:8554]
RGS2	regulator of G protein signaling 2 [Source:HGNC Symbol;Acc:HGNC:9998]
ATP2B1	ATPase plasma membrane Ca2+ transporting 1 [Source:HGNC Symbol;Acc:HGNC:814]
P2RX4	purinergic receptor P2X 4 [Source:HGNC Symbol;Acc:HGNC:8535]
MEF2C	myocyte enhancer factor 2C [Source:HGNC Symbol;Acc:HGNC:6996]
H3-3A (H3F3A)	H3.3 histone A [Source:HGNC Symbol;Acc:HGNC:4764]
BRI3	brain protein I3 [Source:HGNC Symbol;Acc:HGNC:1109]
ASAH1	N-acylsphingosine amidohydrolase 1 [Source:HGNC Symbol;Acc:HGNC:735]
NAAA	N-acylethanolamine acid amidase [Source:HGNC Symbol;Acc:HGNC:736]
CLIC1	chloride intracellular channel 1 [Source:HGNC Symbol;Acc:HGNC:2062]
RNF149	ring finger protein 149 [Source:HGNC Symbol;Acc:HGNC:23137]
MACROH2A1 (H2AFY)	macroH2A.1 histone [Source:HGNC Symbol;Acc:HGNC:4740]
JARID2	jumonji and AT-rich interaction domain containing 2 [Source:HGNC Symbol;Acc:HGNC:6196]
FNIP2	folliculin interacting protein 2 [Source:HGNC Symbol;Acc:HGNC:29280]
RASGEF1B	RasGEF domain family member 1B [Source:HGNC Symbol;Acc:HGNC:24881]
PPT1	palmitoyl-protein thioesterase 1 [Source:HGNC Symbol;Acc:HGNC:9325]
OGFRL1	opioid growth factor receptor like 1 [Source:HGNC Symbol;Acc:HGNC:21378]
ATP6V0B	ATPase H+ transporting V0 subunit b [Source:HGNC Symbol;Acc:HGNC:861]
TAOK3	TAO kinase 3 [Source:HGNC Symbol;Acc:HGNC:18133]
CAPG	capping actin protein, gelsolin like [Source:HGNC Symbol;Acc:HGNC:1474]
SIPA1L1	signal induced proliferation associated 1 like 1 [Source:HGNC Symbol;Acc:HGNC:20284]
IRAK1	interleukin 1 receptor associated kinase 1 [Source:HGNC Symbol;Acc:HGNC:6112]
WIPF1	WAS/WASL interacting protein family member 1 [Source:HGNC Symbol;Acc:HGNC:12736]
SGK1	serum/glucocorticoid regulated kinase 1 [Source:HGNC Symbol;Acc:HGNC:10810]
HSPA1A	heat shock protein family A (Hsp70) member 1A [Source:HGNC Symbol;Acc:HGNC:5232]
RASSF3	Ras association domain family member 3 [Source:HGNC Symbol;Acc:HGNC:14271]
GRK2 (ADRBK1)	G protein-coupled receptor kinase 2 [Source:HGNC Symbol;Acc:HGNC:289]
TWF2	twinfilin actin binding protein 2 [Source:HGNC Symbol;Acc:HGNC:9621]
GLIPR1	GLI pathogenesis related 1 [Source:HGNC Symbol;Acc:HGNC:17001]
SLC8B1	solute carrier family 8 member B1 [Source:HGNC Symbol;Acc:HGNC:26175]
DRAM1	DNA damage regulated autophagy modulator 1 [Source:HGNC Symbol;Acc:HGNC:25645]
TPM3	tropomyosin 3 [Source:HGNC Symbol;Acc:HGNC:12012]
MCOLN1	mucolipin 1 [Source:HGNC Symbol;Acc:HGNC:13356]
MALT1	MALT1 paracaspase [Source:HGNC Symbol;Acc:HGNC:6819]
PAPSS2	3'-phosphoadenosine 5'-phosphosulfate synthase 2 [Source:HGNC Symbol;Acc:HGNC:8604]
PDE4B	phosphodiesterase 4B [Source:HGNC Symbol;Acc:HGNC:8781]
ZYX	zyxin [Source:HGNC Symbol;Acc:HGNC:13200]
CMTM6	CKLF like MARVEL transmembrane domain containing 6 [Source:HGNC Symbol;Acc:HGNC:19177]
ARHGAP26	Rho GTPase activating protein 26 [Source:HGNC Symbol;Acc:HGNC:17073]
ARAP1	ArfGAP with RhoGAP domain, ankyrin repeat and PH domain 1 [Source:HGNC Symbol;Acc:HGNC:16925]
CREG1	cellular repressor of E1A stimulated genes 1 [Source:HGNC Symbol;Acc:HGNC:2351]
GAA	glucosidase alpha, acid [Source:HGNC Symbol;Acc:HGNC:4065]
NAGK	N-acetylglucosamine kinase [Source:HGNC Symbol;Acc:HGNC:17174]
GNG5	G protein subunit gamma 5 [Source:HGNC Symbol;Acc:HGNC:4408]
MANBA	mannosidase beta [Source:HGNC Symbol;Acc:HGNC:6831]
STK10	serine/threonine kinase 10 [Source:HGNC Symbol;Acc:HGNC:11388]
ATP6V0D1	ATPase H+ transporting V0 subunit d1 [Source:HGNC Symbol;Acc:HGNC:13724]
CXCR4	C-X-C motif chemokine receptor 4 [Source:HGNC Symbol;Acc:HGNC:2561]
MMP19	matrix metallopeptidase 19 [Source:HGNC Symbol;Acc:HGNC:7165]
THBS1	thrombospondin 1 [Source:HGNC Symbol;Acc:HGNC:11785]
IL10RB	interleukin 10 receptor subunit beta [Source:HGNC Symbol;Acc:HGNC:5965]
DPYD	dihydropyrimidine dehydrogenase [Source:HGNC Symbol;Acc:HGNC:3012]
PLSCR1	phospholipid scramblase 1 [Source:HGNC Symbol;Acc:HGNC:9092]
CD52	CD52 molecule [Source:HGNC Symbol;Acc:HGNC:1804]
CLN8	CLN8 transmembrane ER and ERGIC protein [Source:HGNC Symbol;Acc:HGNC:2079]
CXCL2	C-X-C motif chemokine ligand 2 [Source:HGNC Symbol;Acc:HGNC:4603]
UPP1	uridine phosphorylase 1 [Source:HGNC Symbol;Acc:HGNC:12576]
ARID3A	AT-rich interaction domain 3A [Source:HGNC Symbol;Acc:HGNC:3031]
RB1	RB transcriptional corepressor 1 [Source:HGNC Symbol;Acc:HGNC:9884]
AGFG1	ArfGAP with FG repeats 1 [Source:HGNC Symbol;Acc:HGNC:5175]
ARPC5	actin related protein 2/3 complex subunit 5 [Source:HGNC Symbol;Acc:HGNC:708]
RIPK2	receptor interacting serine/threonine kinase 2 [Source:HGNC Symbol;Acc:HGNC:10020]
TRIM38	tripartite motif containing 38 [Source:HGNC Symbol;Acc:HGNC:10059]
NSMAF	neutral sphingomyelinase activation associated factor [Source:HGNC Symbol;Acc:HGNC:8017]
CMIP	c-Maf inducing protein [Source:HGNC Symbol;Acc:HGNC:24319]
EPSTI1	epithelial stromal interaction 1 [Source:HGNC Symbol;Acc:HGNC:16465]
CD48	CD48 molecule [Source:HGNC Symbol;Acc:HGNC:1683]
UBXN11	UBX domain protein 11 [Source:HGNC Symbol;Acc:HGNC:30600]
RPS24	ribosomal protein S24 [Source:HGNC Symbol;Acc:HGNC:10411]
TPP1	tripeptidyl peptidase 1 [Source:HGNC Symbol;Acc:HGNC:2073]
SNN	stannin [Source:HGNC Symbol;Acc:HGNC:11149]
GM2A	GM2 ganglioside activator [Source:HGNC Symbol;Acc:HGNC:4367]
RUNX1	RUNX family transcription factor 1 [Source:HGNC Symbol;Acc:HGNC:10471]
TBC1D14	TBC1 domain family member 14 [Source:HGNC Symbol;Acc:HGNC:29246]
MAN1A1	mannosidase alpha class 1A member 1 [Source:HGNC Symbol;Acc:HGNC:6821]
GLIPR2	GLI pathogenesis related 2 [Source:HGNC Symbol;Acc:HGNC:18007]
BLVRB	biliverdin reductase B [Source:HGNC Symbol;Acc:HGNC:1063]
CCDC88A	coiled-coil domain containing 88A [Source:HGNC Symbol;Acc:HGNC:25523]
NFKB1	nuclear factor kappa B subunit 1 [Source:HGNC Symbol;Acc:HGNC:7794]
SERPINB1	serpin family B member 1 [Source:HGNC Symbol;Acc:HGNC:3311]
CREM	cAMP responsive element modulator [Source:HGNC Symbol;Acc:HGNC:2352]
ACTR2	actin related protein 2 [Source:HGNC Symbol;Acc:HGNC:169]
YBX1	Y-box binding protein 1 [Source:HGNC Symbol;Acc:HGNC:8014]
GPCPD1	glycerophosphocholine phosphodiesterase 1 [Source:HGNC Symbol;Acc:HGNC:26957]
ADAM9	ADAM metallopeptidase domain 9 [Source:HGNC Symbol;Acc:HGNC:216]
BCKDK	branched chain keto acid dehydrogenase kinase [Source:HGNC Symbol;Acc:HGNC:16902]
BACH1	BTB domain and CNC homolog 1 [Source:HGNC Symbol;Acc:HGNC:935]
CFL1	cofilin 1 [Source:HGNC Symbol;Acc:HGNC:1874]
DUSP10	dual specificity phosphatase 10 [Source:HGNC Symbol;Acc:HGNC:3065]
NFKBID	NFKB inhibitor delta [Source:HGNC Symbol;Acc:HGNC:15671]
ARHGDIB	Rho GDP dissociation inhibitor beta [Source:HGNC Symbol;Acc:HGNC:679]
BASP1	brain abundant membrane attached signal protein 1 [Source:HGNC Symbol;Acc:HGNC:957]
ELF1	E74 like ETS transcription factor 1 [Source:HGNC Symbol;Acc:HGNC:3316]
AMDHD2	amidohydrolase domain containing 2 [Source:HGNC Symbol;Acc:HGNC:24262]
ANXA5	annexin A5 [Source:HGNC Symbol;Acc:HGNC:543]
DMXL2	Dmx like 2 [Source:HGNC Symbol;Acc:HGNC:2938]
PDE4A	phosphodiesterase 4A [Source:HGNC Symbol;Acc:HGNC:8780]
C20orf27	chromosome 20 open reading frame 27 [Source:HGNC Symbol;Acc:HGNC:15873]
CLEC2B	C-type lectin domain family 2 member B [Source:HGNC Symbol;Acc:HGNC:2053]
COMMD9	COMM domain containing 9 [Source:HGNC Symbol;Acc:HGNC:25014]
CFLAR	CASP8 and FADD like apoptosis regulator [Source:HGNC Symbol;Acc:HGNC:1876]
AP2S1	adaptor related protein complex 2 subunit sigma 1 [Source:HGNC Symbol;Acc:HGNC:565]
METRNL	meteorin like, glial cell differentiation regulator [Source:HGNC Symbol;Acc:HGNC:27584]
POU2F2	POU class 2 homeobox 2 [Source:HGNC Symbol;Acc:HGNC:9213]
TPT1	tumor protein, translationally-controlled 1 [Source:HGNC Symbol;Acc:HGNC:12022]
UBA52	ubiquitin A-52 residue ribosomal protein fusion product 1 [Source:HGNC Symbol;Acc:HGNC:12458]
CD302	CD302 molecule [Source:HGNC Symbol;Acc:HGNC:30843]
YTHDF3	YTH N6-methyladenosine RNA binding protein 3 [Source:HGNC Symbol;Acc:HGNC:26465]
ODF3B	outer dense fiber of sperm tails 3B [Source:HGNC Symbol;Acc:HGNC:34388]
ATP6AP1	ATPase H+ transporting accessory protein 1 [Source:HGNC Symbol;Acc:HGNC:868]
C9orf72	C9orf72-SMCR8 complex subunit [Source:HGNC Symbol;Acc:HGNC:28337]
PLBD1	phospholipase B domain containing 1 [Source:HGNC Symbol;Acc:HGNC:26215]
CYTIP	cytohesin 1 interacting protein [Source:HGNC Symbol;Acc:HGNC:9506]
ARHGAP27	Rho GTPase activating protein 27 [Source:HGNC Symbol;Acc:HGNC:31813]
SLC17A5	solute carrier family 17 member 5 [Source:HGNC Symbol;Acc:HGNC:10933]
MAP2K1	mitogen-activated protein kinase kinase 1 [Source:HGNC Symbol;Acc:HGNC:6840]
SNX8	sorting nexin 8 [Source:HGNC Symbol;Acc:HGNC:14972]
SIRPA	signal regulatory protein alpha [Source:HGNC Symbol;Acc:HGNC:9662]
PPP1R18	protein phosphatase 1 regulatory subunit 18 [Source:HGNC Symbol;Acc:HGNC:29413]
PNP	purine nucleoside phosphorylase [Source:HGNC Symbol;Acc:HGNC:7892]
SPTLC2	serine palmitoyltransferase long chain base subunit 2 [Source:HGNC Symbol;Acc:HGNC:11278]
DAB2	DAB adaptor protein 2 [Source:HGNC Symbol;Acc:HGNC:2662]
KCTD12	potassium channel tetramerization domain containing 12 [Source:HGNC Symbol;Acc:HGNC:14678]
RHOA	ras homolog family member A [Source:HGNC Symbol;Acc:HGNC:667]
TNFAIP8	TNF alpha induced protein 8 [Source:HGNC Symbol;Acc:HGNC:17260]
DNAJC5	DnaJ heat shock protein family (Hsp40) member C5 [Source:HGNC Symbol;Acc:HGNC:16235]
IMPDH1	inosine monophosphate dehydrogenase 1 [Source:HGNC Symbol;Acc:HGNC:6052]
HTATIP2	HIV-1 Tat interactive protein 2 [Source:HGNC Symbol;Acc:HGNC:16637]
SLC43A2	solute carrier family 43 member 2 [Source:HGNC Symbol;Acc:HGNC:23087]
ANXA1	annexin A1 [Source:HGNC Symbol;Acc:HGNC:533]
NRAS	NRAS proto-oncogene, GTPase [Source:HGNC Symbol;Acc:HGNC:7989]
CAPZA1	capping actin protein of muscle Z-line subunit alpha 1 [Source:HGNC Symbol;Acc:HGNC:1488]
YIF1B	Yip1 interacting factor homolog B, membrane trafficking protein [Source:HGNC Symbol;Acc:HGNC:30511]
G0S2	G0/G1 switch 2 [Source:HGNC Symbol;Acc:HGNC:30229]
CNDP2	carnosine dipeptidase 2 [Source:HGNC Symbol;Acc:HGNC:24437]
EDEM1	ER degradation enhancing alpha-mannosidase like protein 1 [Source:HGNC Symbol;Acc:HGNC:18967]
OSTF1	osteoclast stimulating factor 1 [Source:HGNC Symbol;Acc:HGNC:8510]
ABCA1	ATP binding cassette subfamily A member 1 [Source:HGNC Symbol;Acc:HGNC:29]
MTSS1	MTSS I-BAR domain containing 1 [Source:HGNC Symbol;Acc:HGNC:20443]
ARPC2	actin related protein 2/3 complex subunit 2 [Source:HGNC Symbol;Acc:HGNC:705]
LAMTOR2	late endosomal/lysosomal adaptor, MAPK and MTOR activator 2 [Source:HGNC Symbol;Acc:HGNC:29796]
ARL8B	ADP ribosylation factor like GTPase 8B [Source:HGNC Symbol;Acc:HGNC:25564]
LACTB	lactamase beta [Source:HGNC Symbol;Acc:HGNC:16468]
SIDT2	SID1 transmembrane family member 2 [Source:HGNC Symbol;Acc:HGNC:24272]
AMPD2	adenosine monophosphate deaminase 2 [Source:HGNC Symbol;Acc:HGNC:469]
KCTD5	potassium channel tetramerization domain containing 5 [Source:HGNC Symbol;Acc:HGNC:21423]
RASSF4	Ras association domain family member 4 [Source:HGNC Symbol;Acc:HGNC:20793]
KIAA0930	KIAA0930 [Source:HGNC Symbol;Acc:HGNC:1314]
SH3BP5	SH3 domain binding protein 5 [Source:HGNC Symbol;Acc:HGNC:10827]
SPNS1	sphingolipid transporter 1 (putative) [Source:HGNC Symbol;Acc:HGNC:30621]
PGLS	6-phosphogluconolactonase [Source:HGNC Symbol;Acc:HGNC:8903]
RPL28	ribosomal protein L28 [Source:HGNC Symbol;Acc:HGNC:10330]
MOB3A	MOB kinase activator 3A [Source:HGNC Symbol;Acc:HGNC:29802]
TUT7 (ZCCHC6)	terminal uridylyl transferase 7 [Source:HGNC Symbol;Acc:HGNC:25817]
RAPGEF1	Rap guanine nucleotide exchange factor 1 [Source:HGNC Symbol;Acc:HGNC:4568]
BST2	bone marrow stromal cell antigen 2 [Source:HGNC Symbol;Acc:HGNC:1119]
SERF2	small EDRK-rich factor 2 [Source:HGNC Symbol;Acc:HGNC:10757]
SERPINB8	serpin family B member 8 [Source:HGNC Symbol;Acc:HGNC:8952]
TPD52L2	TPD52 like 2 [Source:HGNC Symbol;Acc:HGNC:12007]
NUDT1	nudix hydrolase 1 [Source:HGNC Symbol;Acc:HGNC:8048]
OXSR1	oxidative stress responsive kinase 1 [Source:HGNC Symbol;Acc:HGNC:8508]
FGD4	FYVE, RhoGEF and PH domain containing 4 [Source:HGNC Symbol;Acc:HGNC:19125]
CTSC	cathepsin C [Source:HGNC Symbol;Acc:HGNC:2528]
ACOT9	acyl-CoA thioesterase 9 [Source:HGNC Symbol;Acc:HGNC:17152]
BCL10	BCL10 immune signaling adaptor [Source:HGNC Symbol;Acc:HGNC:989]
SEC14L1	SEC14 like lipid binding 1 [Source:HGNC Symbol;Acc:HGNC:10698]
PMAIP1	phorbol-12-myristate-13-acetate-induced protein 1 [Source:HGNC Symbol;Acc:HGNC:9108]
BLOC1S1	biogenesis of lysosomal organelles complex 1 subunit 1 [Source:HGNC Symbol;Acc:HGNC:4200]
IL13RA1	interleukin 13 receptor subunit alpha 1 [Source:HGNC Symbol;Acc:HGNC:5974]
COMMD8	COMM domain containing 8 [Source:HGNC Symbol;Acc:HGNC:26036]
MYL6	myosin light chain 6 [Source:HGNC Symbol;Acc:HGNC:7587]
PLIN2	perilipin 2 [Source:HGNC Symbol;Acc:HGNC:248]
HEXB	hexosaminidase subunit beta [Source:HGNC Symbol;Acc:HGNC:4879]
LGMN	legumain [Source:HGNC Symbol;Acc:HGNC:9472]
STX4	syntaxin 4 [Source:HGNC Symbol;Acc:HGNC:11439]
GRINA	glutamate ionotropic receptor NMDA type subunit associated protein 1 [Source:HGNC Symbol;Acc:HGNC:4589]
MBOAT7	membrane bound O-acyltransferase domain containing 7 [Source:HGNC Symbol;Acc:HGNC:15505]
PGD	phosphogluconate dehydrogenase [Source:HGNC Symbol;Acc:HGNC:8891]
ACP5	acid phosphatase 5, tartrate resistant [Source:HGNC Symbol;Acc:HGNC:124]
DAZAP2	DAZ associated protein 2 [Source:HGNC Symbol;Acc:HGNC:2684]
ATP6V1F	ATPase H+ transporting V1 subunit F [Source:HGNC Symbol;Acc:HGNC:16832]
LMO2	LIM domain only 2 [Source:HGNC Symbol;Acc:HGNC:6642]
PLEKHO1	pleckstrin homology domain containing O1 [Source:HGNC Symbol;Acc:HGNC:24310]
TPST2	tyrosylprotein sulfotransferase 2 [Source:HGNC Symbol;Acc:HGNC:12021]
TRAPPC1	trafficking protein particle complex 1 [Source:HGNC Symbol;Acc:HGNC:19894]
GLRX	glutaredoxin [Source:HGNC Symbol;Acc:HGNC:4330]
SDCBP	syndecan binding protein [Source:HGNC Symbol;Acc:HGNC:10662]
GNS	glucosamine (N-acetyl)-6-sulfatase [Source:HGNC Symbol;Acc:HGNC:4422]
NUMB	NUMB endocytic adaptor protein [Source:HGNC Symbol;Acc:HGNC:8060]
TSPO	translocator protein [Source:HGNC Symbol;Acc:HGNC:1158]
ABL2	ABL proto-oncogene 2, non-receptor tyrosine kinase [Source:HGNC Symbol;Acc:HGNC:77]
OSBPL11	oxysterol binding protein like 11 [Source:HGNC Symbol;Acc:HGNC:16397]
ATP6V1B2	ATPase H+ transporting V1 subunit B2 [Source:HGNC Symbol;Acc:HGNC:854]
TMEM127	transmembrane protein 127 [Source:HGNC Symbol;Acc:HGNC:26038]
PNPLA6	patatin like phospholipase domain containing 6 [Source:HGNC Symbol;Acc:HGNC:16268]
GLUL	glutamate-ammonia ligase [Source:HGNC Symbol;Acc:HGNC:4341]
NUP62	nucleoporin 62 [Source:HGNC Symbol;Acc:HGNC:8066]
RNPEPL1	arginyl aminopeptidase like 1 [Source:HGNC Symbol;Acc:HGNC:10079]
LRRFIP1	LRR binding FLII interacting protein 1 [Source:HGNC Symbol;Acc:HGNC:6702]
PLEKHO2	pleckstrin homology domain containing O2 [Source:HGNC Symbol;Acc:HGNC:30026]
SCAMP2	secretory carrier membrane protein 2 [Source:HGNC Symbol;Acc:HGNC:10564]
NANS	N-acetylneuraminate synthase [Source:HGNC Symbol;Acc:HGNC:19237]
GZF1	GDNF inducible zinc finger protein 1 [Source:HGNC Symbol;Acc:HGNC:15808]
VASP	vasodilator stimulated phosphoprotein [Source:HGNC Symbol;Acc:HGNC:12652]
DSE	dermatan sulfate epimerase [Source:HGNC Symbol;Acc:HGNC:21144]
CARD8	caspase recruitment domain family member 8 [Source:HGNC Symbol;Acc:HGNC:17057]
SELENOP (SEPP1)	selenoprotein P [Source:HGNC Symbol;Acc:HGNC:10751]
FKBP1A	FKBP prolyl isomerase 1A [Source:HGNC Symbol;Acc:HGNC:3711]
RNPEP	arginyl aminopeptidase [Source:HGNC Symbol;Acc:HGNC:10078]
VOPP1	VOPP1 WW domain binding protein [Source:HGNC Symbol;Acc:HGNC:34518]
SERPINB9	serpin family B member 9 [Source:HGNC Symbol;Acc:HGNC:8955]
NAMPT	nicotinamide phosphoribosyltransferase [Source:HGNC Symbol;Acc:HGNC:30092]
GLA	galactosidase alpha [Source:HGNC Symbol;Acc:HGNC:4296]
EHBP1L1	EH domain binding protein 1 like 1 [Source:HGNC Symbol;Acc:HGNC:30682]
VMA21	vacuolar ATPase assembly factor VMA21 [Source:HGNC Symbol;Acc:HGNC:22082]
RASSF5	Ras association domain family member 5 [Source:HGNC Symbol;Acc:HGNC:17609]
ZNF385A	zinc finger protein 385A [Source:HGNC Symbol;Acc:HGNC:17521]
ETV6	ETS variant transcription factor 6 [Source:HGNC Symbol;Acc:HGNC:3495]
MAP3K8	mitogen-activated protein kinase kinase kinase 8 [Source:HGNC Symbol;Acc:HGNC:6860]
CELF2	CUGBP Elav-like family member 2 [Source:HGNC Symbol;Acc:HGNC:2550]
PPP1CA	protein phosphatase 1 catalytic subunit alpha [Source:HGNC Symbol;Acc:HGNC:9281]
B4GALT1	beta-1,4-galactosyltransferase 1 [Source:HGNC Symbol;Acc:HGNC:924]
RAB5C	RAB5C, member RAS oncogene family [Source:HGNC Symbol;Acc:HGNC:9785]
CDC42	cell division cycle 42 [Source:HGNC Symbol;Acc:HGNC:1736]
CAP1	cyclase associated actin cytoskeleton regulatory protein 1 [Source:HGNC Symbol;Acc:HGNC:20040]
TMEM70	transmembrane protein 70 [Source:HGNC Symbol;Acc:HGNC:26050]
ADGRE5 (CD97)	adhesion G protein-coupled receptor E5 [Source:HGNC Symbol;Acc:HGNC:1711]
SRGAP2	SLIT-ROBO Rho GTPase activating protein 2 [Source:HGNC Symbol;Acc:HGNC:19751]
CIAO2A (FAM96A)	cytosolic iron-sulfur assembly component 2A [Source:HGNC Symbol;Acc:HGNC:26235]
PICALM	phosphatidylinositol binding clathrin assembly protein [Source:HGNC Symbol;Acc:HGNC:15514]
CSTB	cystatin B [Source:HGNC Symbol;Acc:HGNC:2482]
ARPC4	actin related protein 2/3 complex subunit 4 [Source:HGNC Symbol;Acc:HGNC:707]
RAP2B	RAP2B, member of RAS oncogene family [Source:HGNC Symbol;Acc:HGNC:9862]
SOAT1	sterol O-acyltransferase 1 [Source:HGNC Symbol;Acc:HGNC:11177]
EAF1	ELL associated factor 1 [Source:HGNC Symbol;Acc:HGNC:20907]
DEDD2	death effector domain containing 2 [Source:HGNC Symbol;Acc:HGNC:24450]
CYFIP1	cytoplasmic FMR1 interacting protein 1 [Source:HGNC Symbol;Acc:HGNC:13759]
MPDU1	mannose-P-dolichol utilization defect 1 [Source:HGNC Symbol;Acc:HGNC:7207]
CKLF	chemokine like factor [Source:HGNC Symbol;Acc:HGNC:13253]
KCNAB2	potassium voltage-gated channel subfamily A regulatory beta subunit 2 [Source:HGNC Symbol;Acc:HGNC:6229]
AGTRAP	angiotensin II receptor associated protein [Source:HGNC Symbol;Acc:HGNC:13539]
LAMP1	lysosomal associated membrane protein 1 [Source:HGNC Symbol;Acc:HGNC:6499]
NCOA4	nuclear receptor coactivator 4 [Source:HGNC Symbol;Acc:HGNC:7671]
GAPDH	glyceraldehyde-3-phosphate dehydrogenase [Source:HGNC Symbol;Acc:HGNC:4141]
RENBP	renin binding protein [Source:HGNC Symbol;Acc:HGNC:9959]
ARL4C	ADP ribosylation factor like GTPase 4C [Source:HGNC Symbol;Acc:HGNC:698]
PDE4DIP	phosphodiesterase 4D interacting protein [Source:HGNC Symbol;Acc:HGNC:15580]
RBPJ	recombination signal binding protein for immunoglobulin kappa J region [Source:HGNC Symbol;Acc:HGNC:5724]
PRCP	prolylcarboxypeptidase [Source:HGNC Symbol;Acc:HGNC:9344]
CAPZB	capping actin protein of muscle Z-line subunit beta [Source:HGNC Symbol;Acc:HGNC:1491]
CORO1C	coronin 1C [Source:HGNC Symbol;Acc:HGNC:2254]
LIMS1	LIM zinc finger domain containing 1 [Source:HGNC Symbol;Acc:HGNC:6616]
RAC1	Rac family small GTPase 1 [Source:HGNC Symbol;Acc:HGNC:9801]
PHLDA2	pleckstrin homology like domain family A member 2 [Source:HGNC Symbol;Acc:HGNC:12385]
GGA2	golgi associated, gamma adaptin ear containing, ARF binding protein 2 [Source:HGNC Symbol;Acc:HGNC:16064]
KLF6	Kruppel like factor 6 [Source:HGNC Symbol;Acc:HGNC:2235]
IQSEC1	IQ motif and Sec7 domain ArfGEF 1 [Source:HGNC Symbol;Acc:HGNC:29112]
SNAP23	synaptosome associated protein 23 [Source:HGNC Symbol;Acc:HGNC:11131]
NOP10	NOP10 ribonucleoprotein [Source:HGNC Symbol;Acc:HGNC:14378]
ATP13A3	ATPase 13A3 [Source:HGNC Symbol;Acc:HGNC:24113]
IFNGR1	interferon gamma receptor 1 [Source:HGNC Symbol;Acc:HGNC:5439]
ARL4A	ADP ribosylation factor like GTPase 4A [Source:HGNC Symbol;Acc:HGNC:695]
PLXND1	plexin D1 [Source:HGNC Symbol;Acc:HGNC:9107]
RPLP2	ribosomal protein lateral stalk subunit P2 [Source:HGNC Symbol;Acc:HGNC:10377]
H2AC18 (HIST2H2AA3)	H2A clustered histone 18 [Source:HGNC Symbol;Acc:HGNC:4736]
LPCAT2	lysophosphatidylcholine acyltransferase 2 [Source:HGNC Symbol;Acc:HGNC:26032]
CLTC	clathrin heavy chain [Source:HGNC Symbol;Acc:HGNC:2092]
BLVRA	biliverdin reductase A [Source:HGNC Symbol;Acc:HGNC:1062]
MYL12A	myosin light chain 12A [Source:HGNC Symbol;Acc:HGNC:16701]
RAB32	RAB32, member RAS oncogene family [Source:HGNC Symbol;Acc:HGNC:9772]
MCUB (CCDC109B)	mitochondrial calcium uniporter dominant negative subunit beta [Source:HGNC Symbol;Acc:HGNC:26076]
MAP2K3	mitogen-activated protein kinase kinase 3 [Source:HGNC Symbol;Acc:HGNC:6843]
GSTK1	glutathione S-transferase kappa 1 [Source:HGNC Symbol;Acc:HGNC:16906]
PELI1	pellino E3 ubiquitin protein ligase 1 [Source:HGNC Symbol;Acc:HGNC:8827]
RIT1	Ras like without CAAX 1 [Source:HGNC Symbol;Acc:HGNC:10023]
RXRA	retinoid X receptor alpha [Source:HGNC Symbol;Acc:HGNC:10477]
TRIM11	tripartite motif containing 11 [Source:HGNC Symbol;Acc:HGNC:16281]
USP3	ubiquitin specific peptidase 3 [Source:HGNC Symbol;Acc:HGNC:12626]
EIF4EBP1	eukaryotic translation initiation factor 4E binding protein 1 [Source:HGNC Symbol;Acc:HGNC:3288]
DUSP3	dual specificity phosphatase 3 [Source:HGNC Symbol;Acc:HGNC:3069]
HSPA6	heat shock protein family A (Hsp70) member 6 [Source:HGNC Symbol;Acc:HGNC:5239]
GSTO1	glutathione S-transferase omega 1 [Source:HGNC Symbol;Acc:HGNC:13312]
C4orf48	chromosome 4 open reading frame 48 [Source:HGNC Symbol;Acc:HGNC:34437]
CSGALNACT2	chondroitin sulfate N-acetylgalactosaminyltransferase 2 [Source:HGNC Symbol;Acc:HGNC:24292]
MBP	myelin basic protein [Source:HGNC Symbol;Acc:HGNC:6925]
ACTR3	actin related protein 3 [Source:HGNC Symbol;Acc:HGNC:170]
MRPL18	mitochondrial ribosomal protein L18 [Source:HGNC Symbol;Acc:HGNC:14477]
SDF2L1	stromal cell derived factor 2 like 1 [Source:HGNC Symbol;Acc:HGNC:10676]
AP1S2	adaptor related protein complex 1 subunit sigma 2 [Source:HGNC Symbol;Acc:HGNC:560]
ETS2	ETS proto-oncogene 2, transcription factor [Source:HGNC Symbol;Acc:HGNC:3489]
RALB	RAS like proto-oncogene B [Source:HGNC Symbol;Acc:HGNC:9840]
OGDH	oxoglutarate dehydrogenase [Source:HGNC Symbol;Acc:HGNC:8124]
MEF2A	myocyte enhancer factor 2A [Source:HGNC Symbol;Acc:HGNC:6993]
CMTM3	CKLF like MARVEL transmembrane domain containing 3 [Source:HGNC Symbol;Acc:HGNC:19174]
ITGA5	integrin subunit alpha 5 [Source:HGNC Symbol;Acc:HGNC:6141]
RELT	RELT TNF receptor [Source:HGNC Symbol;Acc:HGNC:13764]
SNX6	sorting nexin 6 [Source:HGNC Symbol;Acc:HGNC:14970]
DBNL	drebrin like [Source:HGNC Symbol;Acc:HGNC:2696]
LYPLA1	lysophospholipase 1 [Source:HGNC Symbol;Acc:HGNC:6737]
TRMT1	tRNA methyltransferase 1 [Source:HGNC Symbol;Acc:HGNC:25980]
SH3BGRL	SH3 domain binding glutamate rich protein like [Source:HGNC Symbol;Acc:HGNC:10823]
ATP6V1H	ATPase H+ transporting V1 subunit H [Source:HGNC Symbol;Acc:HGNC:18303]
DUSP6	dual specificity phosphatase 6 [Source:HGNC Symbol;Acc:HGNC:3072]
CAT	catalase [Source:HGNC Symbol;Acc:HGNC:1516]
PKM	pyruvate kinase M1/2 [Source:HGNC Symbol;Acc:HGNC:9021]
GBP1	guanylate binding protein 1 [Source:HGNC Symbol;Acc:HGNC:4182]
ATP6AP2	ATPase H+ transporting accessory protein 2 [Source:HGNC Symbol;Acc:HGNC:18305]
BMP2K	BMP2 inducible kinase [Source:HGNC Symbol;Acc:HGNC:18041]
PTGER4	prostaglandin E receptor 4 [Source:HGNC Symbol;Acc:HGNC:9596]
PFDN5	prefoldin subunit 5 [Source:HGNC Symbol;Acc:HGNC:8869]
ABI1	abl interactor 1 [Source:HGNC Symbol;Acc:HGNC:11320]
DNTTIP2	deoxynucleotidyltransferase terminal interacting protein 2 [Source:HGNC Symbol;Acc:HGNC:24013]
TMEM167A	transmembrane protein 167A [Source:HGNC Symbol;Acc:HGNC:28330]
WASHC4 (KIAA1033)	WASH complex subunit 4 [Source:HGNC Symbol;Acc:HGNC:29174]
TAPBP	TAP binding protein [Source:HGNC Symbol;Acc:HGNC:11566]
ZBTB43	zinc finger and BTB domain containing 43 [Source:HGNC Symbol;Acc:HGNC:17908]
HSPH1	heat shock protein family H (Hsp110) member 1 [Source:HGNC Symbol;Acc:HGNC:16969]
MKNK1	MAPK interacting serine/threonine kinase 1 [Source:HGNC Symbol;Acc:HGNC:7110]
MTHFR	methylenetetrahydrofolate reductase [Source:HGNC Symbol;Acc:HGNC:7436]
ZEB2	zinc finger E-box binding homeobox 2 [Source:HGNC Symbol;Acc:HGNC:14881]
ATP5MF (ATP5J2)	ATP synthase membrane subunit f [Source:HGNC Symbol;Acc:HGNC:848]
SPG21	SPG21 abhydrolase domain containing, maspardin [Source:HGNC Symbol;Acc:HGNC:20373]
DRAM2	DNA damage regulated autophagy modulator 2 [Source:HGNC Symbol;Acc:HGNC:28769]
SH3KBP1	SH3 domain containing kinase binding protein 1 [Source:HGNC Symbol;Acc:HGNC:13867]
PDXK	pyridoxal kinase [Source:HGNC Symbol;Acc:HGNC:8819]
RPL27	ribosomal protein L27 [Source:HGNC Symbol;Acc:HGNC:10328]
SLC25A5	solute carrier family 25 member 5 [Source:HGNC Symbol;Acc:HGNC:10991]
SPCS3	signal peptidase complex subunit 3 [Source:HGNC Symbol;Acc:HGNC:26212]
ATP6V1C1	ATPase H+ transporting V1 subunit C1 [Source:HGNC Symbol;Acc:HGNC:856]
PDIA4	protein disulfide isomerase family A member 4 [Source:HGNC Symbol;Acc:HGNC:30167]
SAMHD1	SAM and HD domain containing deoxynucleoside triphosphate triphosphohydrolase 1 [Source:HGNC Symbol;Acc:HGNC:15925]
FABP5	fatty acid binding protein 5 [Source:HGNC Symbol;Acc:HGNC:3560]
AVPI1	arginine vasopressin induced 1 [Source:HGNC Symbol;Acc:HGNC:30898]
IQGAP1	IQ motif containing GTPase activating protein 1 [Source:HGNC Symbol;Acc:HGNC:6110]
GNB1	G protein subunit beta 1 [Source:HGNC Symbol;Acc:HGNC:4396]
ZMIZ1	zinc finger MIZ-type containing 1 [Source:HGNC Symbol;Acc:HGNC:16493]
BAX	BCL2 associated X, apoptosis regulator [Source:HGNC Symbol;Acc:HGNC:959]
TOM1	target of myb1 membrane trafficking protein [Source:HGNC Symbol;Acc:HGNC:11982]
NBPF10	NBPF member 10 [Source:HGNC Symbol;Acc:HGNC:31992]
NADK	NAD kinase [Source:HGNC Symbol;Acc:HGNC:29831]
PYGL	glycogen phosphorylase L [Source:HGNC Symbol;Acc:HGNC:9725]
HM13	histocompatibility minor 13 [Source:HGNC Symbol;Acc:HGNC:16435]
ALCAM	activated leukocyte cell adhesion molecule [Source:HGNC Symbol;Acc:HGNC:400]
DIAPH1	diaphanous related formin 1 [Source:HGNC Symbol;Acc:HGNC:2876]
NABP1	nucleic acid binding protein 1 [Source:HGNC Symbol;Acc:HGNC:26232]
M6PR	mannose-6-phosphate receptor, cation dependent [Source:HGNC Symbol;Acc:HGNC:6752]
STK40	serine/threonine kinase 40 [Source:HGNC Symbol;Acc:HGNC:21373]
UBE2W	ubiquitin conjugating enzyme E2 W [Source:HGNC Symbol;Acc:HGNC:25616]
HSPD1	heat shock protein family D (Hsp60) member 1 [Source:HGNC Symbol;Acc:HGNC:5261]
PRKACB	protein kinase cAMP-activated catalytic subunit beta [Source:HGNC Symbol;Acc:HGNC:9381]
ADPGK	ADP dependent glucokinase [Source:HGNC Symbol;Acc:HGNC:25250]
NAPRT (NAPRT1)	nicotinate phosphoribosyltransferase [Source:HGNC Symbol;Acc:HGNC:30450]
CAB39	calcium binding protein 39 [Source:HGNC Symbol;Acc:HGNC:20292]
GTF3A	general transcription factor IIIA [Source:HGNC Symbol;Acc:HGNC:4662]
ZFAND2A	zinc finger AN1-type containing 2A [Source:HGNC Symbol;Acc:HGNC:28073]
DNM2	dynamin 2 [Source:HGNC Symbol;Acc:HGNC:2974]
PRR13	proline rich 13 [Source:HGNC Symbol;Acc:HGNC:24528]
TMEM176B	transmembrane protein 176B [Source:HGNC Symbol;Acc:HGNC:29596]
RPN1	ribophorin I [Source:HGNC Symbol;Acc:HGNC:10381]
PGK1	phosphoglycerate kinase 1 [Source:HGNC Symbol;Acc:HGNC:8896]
DDAH2	dimethylarginine dimethylaminohydrolase 2 [Source:HGNC Symbol;Acc:HGNC:2716]
CD55	CD55 molecule (Cromer blood group) [Source:HGNC Symbol;Acc:HGNC:2665]
GAS6	growth arrest specific 6 [Source:HGNC Symbol;Acc:HGNC:4168]
NIPSNAP2 (GBAS)	nipsnap homolog 2 [Source:HGNC Symbol;Acc:HGNC:4179]
RTN3	reticulon 3 [Source:HGNC Symbol;Acc:HGNC:10469]
IDH1	isocitrate dehydrogenase (NADP(+)) 1 [Source:HGNC Symbol;Acc:HGNC:5382]
PPP4C	protein phosphatase 4 catalytic subunit [Source:HGNC Symbol;Acc:HGNC:9319]
ADIPOR1	adiponectin receptor 1 [Source:HGNC Symbol;Acc:HGNC:24040]
NCOR2	nuclear receptor corepressor 2 [Source:HGNC Symbol;Acc:HGNC:7673]
VPS35	VPS35 retromer complex component [Source:HGNC Symbol;Acc:HGNC:13487]
PTPN1	protein tyrosine phosphatase non-receptor type 1 [Source:HGNC Symbol;Acc:HGNC:9642]
RNF13	ring finger protein 13 [Source:HGNC Symbol;Acc:HGNC:10057]
UBE2L6	ubiquitin conjugating enzyme E2 L6 [Source:HGNC Symbol;Acc:HGNC:12490]
ISG15	ISG15 ubiquitin like modifier [Source:HGNC Symbol;Acc:HGNC:4053]
HSPA5	heat shock protein family A (Hsp70) member 5 [Source:HGNC Symbol;Acc:HGNC:5238]
MSN	moesin [Source:HGNC Symbol;Acc:HGNC:7373]
MOB1A	MOB kinase activator 1A [Source:HGNC Symbol;Acc:HGNC:16015]
PPIA	peptidylprolyl isomerase A [Source:HGNC Symbol;Acc:HGNC:9253]
CASP4	caspase 4 [Source:HGNC Symbol;Acc:HGNC:1505]
GNB2	G protein subunit beta 2 [Source:HGNC Symbol;Acc:HGNC:4398]
GNPDA1	glucosamine-6-phosphate deaminase 1 [Source:HGNC Symbol;Acc:HGNC:4417]
RALA	RAS like proto-oncogene A [Source:HGNC Symbol;Acc:HGNC:9839]
EIF4E	eukaryotic translation initiation factor 4E [Source:HGNC Symbol;Acc:HGNC:3287]
HSPB1	heat shock protein family B (small) member 1 [Source:HGNC Symbol;Acc:HGNC:5246]
FRMD4B	FERM domain containing 4B [Source:HGNC Symbol;Acc:HGNC:24886]
AKIRIN2	akirin 2 [Source:HGNC Symbol;Acc:HGNC:21407]
GABARAP	GABA type A receptor-associated protein [Source:HGNC Symbol;Acc:HGNC:4067]
EPN1	epsin 1 [Source:HGNC Symbol;Acc:HGNC:21604]
HSPE1	heat shock protein family E (Hsp10) member 1 [Source:HGNC Symbol;Acc:HGNC:5269]
EZR	ezrin [Source:HGNC Symbol;Acc:HGNC:12691]
MARCKS	myristoylated alanine rich protein kinase C substrate [Source:HGNC Symbol;Acc:HGNC:6759]
ATP5MC2 (ATP5G2)	ATP synthase membrane subunit c locus 2 [Source:HGNC Symbol;Acc:HGNC:842]
DYNLT1	dynein light chain Tctex-type 1 [Source:HGNC Symbol;Acc:HGNC:11697]
PNPLA8	patatin like phospholipase domain containing 8 [Source:HGNC Symbol;Acc:HGNC:28900]
CTSD	cathepsin D [Source:HGNC Symbol;Acc:HGNC:2529]
PLD3	phospholipase D family member 3 [Source:HGNC Symbol;Acc:HGNC:17158]
CAPZA2	capping actin protein of muscle Z-line subunit alpha 2 [Source:HGNC Symbol;Acc:HGNC:1490]
GDI2	GDP dissociation inhibitor 2 [Source:HGNC Symbol;Acc:HGNC:4227]
CEP170	centrosomal protein 170 [Source:HGNC Symbol;Acc:HGNC:28920]
SFT2D1	SFT2 domain containing 1 [Source:HGNC Symbol;Acc:HGNC:21102]
NRBF2	nuclear receptor binding factor 2 [Source:HGNC Symbol;Acc:HGNC:19692]
CAMK1	calcium/calmodulin dependent protein kinase I [Source:HGNC Symbol;Acc:HGNC:1459]
CKS2	CDC28 protein kinase regulatory subunit 2 [Source:HGNC Symbol;Acc:HGNC:2000]
AKR1A1	aldo-keto reductase family 1 member A1 [Source:HGNC Symbol;Acc:HGNC:380]
PTPN2	protein tyrosine phosphatase non-receptor type 2 [Source:HGNC Symbol;Acc:HGNC:9650]
FIBP	FGF1 intracellular binding protein [Source:HGNC Symbol;Acc:HGNC:3705]
LTA4H	leukotriene A4 hydrolase [Source:HGNC Symbol;Acc:HGNC:6710]
DBI	diazepam binding inhibitor, acyl-CoA binding protein [Source:HGNC Symbol;Acc:HGNC:2690]
JMJD1C	jumonji domain containing 1C [Source:HGNC Symbol;Acc:HGNC:12313]
PRDX3	peroxiredoxin 3 [Source:HGNC Symbol;Acc:HGNC:9354]
REL	REL proto-oncogene, NF-kB subunit [Source:HGNC Symbol;Acc:HGNC:9954]
QSOX1	quiescin sulfhydryl oxidase 1 [Source:HGNC Symbol;Acc:HGNC:9756]
TAF10	TATA-box binding protein associated factor 10 [Source:HGNC Symbol;Acc:HGNC:11543]
P4HA1	prolyl 4-hydroxylase subunit alpha 1 [Source:HGNC Symbol;Acc:HGNC:8546]
CPEB4	cytoplasmic polyadenylation element binding protein 4 [Source:HGNC Symbol;Acc:HGNC:21747]
PTK2B	protein tyrosine kinase 2 beta [Source:HGNC Symbol;Acc:HGNC:9612]
COX6B1	cytochrome c oxidase subunit 6B1 [Source:HGNC Symbol;Acc:HGNC:2280]
CEBPB	CCAAT enhancer binding protein beta [Source:HGNC Symbol;Acc:HGNC:1834]
IDH2	isocitrate dehydrogenase (NADP(+)) 2 [Source:HGNC Symbol;Acc:HGNC:5383]
SLC25A6	solute carrier family 25 member 6 [Source:HGNC Symbol;Acc:HGNC:10992]
STAT1	signal transducer and activator of transcription 1 [Source:HGNC Symbol;Acc:HGNC:11362]
MTPN	myotrophin [Source:HGNC Symbol;Acc:HGNC:15667]
NECAP2	NECAP endocytosis associated 2 [Source:HGNC Symbol;Acc:HGNC:25528]
MTHFD2	methylenetetrahydrofolate dehydrogenase (NADP+ dependent) 2, methenyltetrahydrofolate cyclohydrolase [Source:HGNC Symbol;Acc:HGNC:7434]
TRABD	TraB domain containing [Source:HGNC Symbol;Acc:HGNC:28805]
RAB8B	RAB8B, member RAS oncogene family [Source:HGNC Symbol;Acc:HGNC:30273]
RPL36A	ribosomal protein L36a [Source:HGNC Symbol;Acc:HGNC:10359]
FNBP1	formin binding protein 1 [Source:HGNC Symbol;Acc:HGNC:17069]
JOSD1	Josephin domain containing 1 [Source:HGNC Symbol;Acc:HGNC:28953]
ERP44	endoplasmic reticulum protein 44 [Source:HGNC Symbol;Acc:HGNC:18311]
SNX2	sorting nexin 2 [Source:HGNC Symbol;Acc:HGNC:11173]
FAM20A	FAM20A golgi associated secretory pathway pseudokinase [Source:HGNC Symbol;Acc:HGNC:23015]
TGIF1	TGFB induced factor homeobox 1 [Source:HGNC Symbol;Acc:HGNC:11776]
BNIP2	BCL2 interacting protein 2 [Source:HGNC Symbol;Acc:HGNC:1083]
FURIN	furin, paired basic amino acid cleaving enzyme [Source:HGNC Symbol;Acc:HGNC:8568]
PRKAG2	protein kinase AMP-activated non-catalytic subunit gamma 2 [Source:HGNC Symbol;Acc:HGNC:9386]
PLIN3	perilipin 3 [Source:HGNC Symbol;Acc:HGNC:16893]
UBAC2	UBA domain containing 2 [Source:HGNC Symbol;Acc:HGNC:20486]
HPRT1	hypoxanthine phosphoribosyltransferase 1 [Source:HGNC Symbol;Acc:HGNC:5157]
RSU1	Ras suppressor protein 1 [Source:HGNC Symbol;Acc:HGNC:10464]
CNN2	calponin 2 [Source:HGNC Symbol;Acc:HGNC:2156]
DNAJA4	DnaJ heat shock protein family (Hsp40) member A4 [Source:HGNC Symbol;Acc:HGNC:14885]
HIGD2A	HIG1 hypoxia inducible domain family member 2A [Source:HGNC Symbol;Acc:HGNC:28311]
TGOLN2	trans-golgi network protein 2 [Source:HGNC Symbol;Acc:HGNC:15450]
SH3GLB1	SH3 domain containing GRB2 like, endophilin B1 [Source:HGNC Symbol;Acc:HGNC:10833]
HSBP1	heat shock factor binding protein 1 [Source:HGNC Symbol;Acc:HGNC:5203]
POMP	proteasome maturation protein [Source:HGNC Symbol;Acc:HGNC:20330]
CANX	calnexin [Source:HGNC Symbol;Acc:HGNC:1473]
PABPC4	poly(A) binding protein cytoplasmic 4 [Source:HGNC Symbol;Acc:HGNC:8557]
CYBC1 (C17orf62)	cytochrome b-245 chaperone 1 [Source:HGNC Symbol;Acc:HGNC:28672]
SNAPC1	small nuclear RNA activating complex polypeptide 1 [Source:HGNC Symbol;Acc:HGNC:11134]
DCTN4	dynactin subunit 4 [Source:HGNC Symbol;Acc:HGNC:15518]
SSR1	signal sequence receptor subunit 1 [Source:HGNC Symbol;Acc:HGNC:11323]
PSME2	proteasome activator subunit 2 [Source:HGNC Symbol;Acc:HGNC:9569]
PPID	peptidylprolyl isomerase D [Source:HGNC Symbol;Acc:HGNC:9257]
CORO1B	coronin 1B [Source:HGNC Symbol;Acc:HGNC:2253]
FKBP4	FKBP prolyl isomerase 4 [Source:HGNC Symbol;Acc:HGNC:3720]
MANF	mesencephalic astrocyte derived neurotrophic factor [Source:HGNC Symbol;Acc:HGNC:15461]
RAB8A	RAB8A, member RAS oncogene family [Source:HGNC Symbol;Acc:HGNC:7007]
LSM4	LSM4 homolog, U6 small nuclear RNA and mRNA degradation associated [Source:HGNC Symbol;Acc:HGNC:17259]
UBE2R2	ubiquitin conjugating enzyme E2 R2 [Source:HGNC Symbol;Acc:HGNC:19907]
SLC43A3	solute carrier family 43 member 3 [Source:HGNC Symbol;Acc:HGNC:17466]
SEC11A	SEC11 homolog A, signal peptidase complex subunit [Source:HGNC Symbol;Acc:HGNC:17718]
LITAF	lipopolysaccharide induced TNF factor [Source:HGNC Symbol;Acc:HGNC:16841]
AKAP13	A-kinase anchoring protein 13 [Source:HGNC Symbol;Acc:HGNC:371]
MIEN1	migration and invasion enhancer 1 [Source:HGNC Symbol;Acc:HGNC:28230]
VMO1	vitelline membrane outer layer 1 homolog [Source:HGNC Symbol;Acc:HGNC:30387]
CARD19 (C9orf89)	caspase recruitment domain family member 19 [Source:HGNC Symbol;Acc:HGNC:28148]
ATG3	autophagy related 3 [Source:HGNC Symbol;Acc:HGNC:20962]
KCTD20	potassium channel tetramerization domain containing 20 [Source:HGNC Symbol;Acc:HGNC:21052]
PSMB3	proteasome 20S subunit beta 3 [Source:HGNC Symbol;Acc:HGNC:9540]
AP2A2	adaptor related protein complex 2 subunit alpha 2 [Source:HGNC Symbol;Acc:HGNC:562]
GNAQ	G protein subunit alpha q [Source:HGNC Symbol;Acc:HGNC:4390]
CHMP1B	charged multivesicular body protein 1B [Source:HGNC Symbol;Acc:HGNC:24287]
FUCA2	alpha-L-fucosidase 2 [Source:HGNC Symbol;Acc:HGNC:4008]
PSMB9	proteasome 20S subunit beta 9 [Source:HGNC Symbol;Acc:HGNC:9546]
FOSL2	FOS like 2, AP-1 transcription factor subunit [Source:HGNC Symbol;Acc:HGNC:3798]
FOXO3	forkhead box O3 [Source:HGNC Symbol;Acc:HGNC:3821]
CTNNBL1	catenin beta like 1 [Source:HGNC Symbol;Acc:HGNC:15879]
LAMTOR4	late endosomal/lysosomal adaptor, MAPK and MTOR activator 4 [Source:HGNC Symbol;Acc:HGNC:33772]
CTDNEP1	CTD nuclear envelope phosphatase 1 [Source:HGNC Symbol;Acc:HGNC:19085]
NRIP1	nuclear receptor interacting protein 1 [Source:HGNC Symbol;Acc:HGNC:8001]
PPP1R14B	protein phosphatase 1 regulatory inhibitor subunit 14B [Source:HGNC Symbol;Acc:HGNC:9057]
TPM4	tropomyosin 4 [Source:HGNC Symbol;Acc:HGNC:12013]
AKR1B1	aldo-keto reductase family 1 member B [Source:HGNC Symbol;Acc:HGNC:381]
MAPK1IP1L	mitogen-activated protein kinase 1 interacting protein 1 like [Source:HGNC Symbol;Acc:HGNC:19840]
PPCS	phosphopantothenoylcysteine synthetase [Source:HGNC Symbol;Acc:HGNC:25686]
PIP4P1 (TMEM55B)	phosphatidylinositol-4,5-bisphosphate 4-phosphatase 1 [Source:HGNC Symbol;Acc:HGNC:19299]
STMP1 (C7orf73)	short transmembrane mitochondrial protein 1 [Source:HGNC Symbol;Acc:HGNC:41909]
FAM120A	family with sequence similarity 120A [Source:HGNC Symbol;Acc:HGNC:13247]
TALDO1	transaldolase 1 [Source:HGNC Symbol;Acc:HGNC:11559]
SNX5	sorting nexin 5 [Source:HGNC Symbol;Acc:HGNC:14969]
TM2D2	TM2 domain containing 2 [Source:HGNC Symbol;Acc:HGNC:24127]
PDCD6IP	programmed cell death 6 interacting protein [Source:HGNC Symbol;Acc:HGNC:8766]
PRKACA	protein kinase cAMP-activated catalytic subunit alpha [Source:HGNC Symbol;Acc:HGNC:9380]
MAF	MAF bZIP transcription factor [Source:HGNC Symbol;Acc:HGNC:6776]
TKT	transketolase [Source:HGNC Symbol;Acc:HGNC:11834]
MX1	MX dynamin like GTPase 1 [Source:HGNC Symbol;Acc:HGNC:7532]
CLTA	clathrin light chain A [Source:HGNC Symbol;Acc:HGNC:2090]
HSP90B1	heat shock protein 90 beta family member 1 [Source:HGNC Symbol;Acc:HGNC:12028]
DNAJC3	DnaJ heat shock protein family (Hsp40) member C3 [Source:HGNC Symbol;Acc:HGNC:9439]
IDH3G	isocitrate dehydrogenase (NAD(+)) 3 non-catalytic subunit gamma [Source:HGNC Symbol;Acc:HGNC:5386]
A2M	alpha-2-macroglobulin [Source:HGNC Symbol;Acc:HGNC:7]
PHACTR4	phosphatase and actin regulator 4 [Source:HGNC Symbol;Acc:HGNC:25793]
NRARP	NOTCH regulated ankyrin repeat protein [Source:HGNC Symbol;Acc:HGNC:33843]
CISD2	CDGSH iron sulfur domain 2 [Source:HGNC Symbol;Acc:HGNC:24212]
MAEA	macrophage erythroblast attacher, E3 ubiquitin ligase [Source:HGNC Symbol;Acc:HGNC:13731]
NTAN1	N-terminal asparagine amidase [Source:HGNC Symbol;Acc:HGNC:29909]
PEPD	peptidase D [Source:HGNC Symbol;Acc:HGNC:8840]
SCPEP1	serine carboxypeptidase 1 [Source:HGNC Symbol;Acc:HGNC:29507]
PTDSS1	phosphatidylserine synthase 1 [Source:HGNC Symbol;Acc:HGNC:9587]
APH1A	aph-1 homolog A, gamma-secretase subunit [Source:HGNC Symbol;Acc:HGNC:29509]
PLEKHA2	pleckstrin homology domain containing A2 [Source:HGNC Symbol;Acc:HGNC:14336]
ITPA	inosine triphosphatase [Source:HGNC Symbol;Acc:HGNC:6176]
QKI	QKI, KH domain containing RNA binding [Source:HGNC Symbol;Acc:HGNC:21100]
TMEM123	transmembrane protein 123 [Source:HGNC Symbol;Acc:HGNC:30138]
ABHD12	abhydrolase domain containing 12, lysophospholipase [Source:HGNC Symbol;Acc:HGNC:15868]
BAG3	BAG cochaperone 3 [Source:HGNC Symbol;Acc:HGNC:939]
DYNC1H1	dynein cytoplasmic 1 heavy chain 1 [Source:HGNC Symbol;Acc:HGNC:2961]
NR4A3	nuclear receptor subfamily 4 group A member 3 [Source:HGNC Symbol;Acc:HGNC:7982]
RECQL	RecQ like helicase [Source:HGNC Symbol;Acc:HGNC:9948]
CTSL	cathepsin L [Source:HGNC Symbol;Acc:HGNC:2537]
SNX9	sorting nexin 9 [Source:HGNC Symbol;Acc:HGNC:14973]
PSME1	proteasome activator subunit 1 [Source:HGNC Symbol;Acc:HGNC:9568]
RAB5IF (C20orf24)	RAB5 interacting factor [Source:HGNC Symbol;Acc:HGNC:15870]
SAP30	Sin3A associated protein 30 [Source:HGNC Symbol;Acc:HGNC:10532]
SPAG7	sperm associated antigen 7 [Source:HGNC Symbol;Acc:HGNC:11216]
ATP1B3	ATPase Na+/K+ transporting subunit beta 3 [Source:HGNC Symbol;Acc:HGNC:806]
NDUFB3	NADH:ubiquinone oxidoreductase subunit B3 [Source:HGNC Symbol;Acc:HGNC:7698]
CDV3	CDV3 homolog [Source:HGNC Symbol;Acc:HGNC:26928]
RAP1A	RAP1A, member of RAS oncogene family [Source:HGNC Symbol;Acc:HGNC:9855]
SNX1	sorting nexin 1 [Source:HGNC Symbol;Acc:HGNC:11172]
TUBB	tubulin beta class I [Source:HGNC Symbol;Acc:HGNC:20778]
PPP2R3C	protein phosphatase 2 regulatory subunit B''gamma [Source:HGNC Symbol;Acc:HGNC:17485]
MARCHF2 (MARCH2)	membrane associated ring-CH-type finger 2 [Source:HGNC Symbol;Acc:HGNC:28038]

## Sheet: B Cell
CD79A	CD79a molecule [Source:HGNC Symbol;Acc:HGNC:1698]
MS4A1	membrane spanning 4-domains A1 [Source:HGNC Symbol;Acc:HGNC:7315]
CD70	CD70 molecule [Source:HGNC Symbol;Acc:HGNC:11937]
BANK1	B cell scaffold protein with ankyrin repeats 1 [Source:HGNC Symbol;Acc:HGNC:18233]
CCR7	C-C motif chemokine receptor 7 [Source:HGNC Symbol;Acc:HGNC:1608]
SPIB	Spi-B transcription factor [Source:HGNC Symbol;Acc:HGNC:11242]
BLK	BLK proto-oncogene, Src family tyrosine kinase [Source:HGNC Symbol;Acc:HGNC:1057]
JCHAIN (IGJ)	joining chain of multimeric IgA and IgM [Source:HGNC Symbol;Acc:HGNC:5713]
LY9	lymphocyte antigen 9 [Source:HGNC Symbol;Acc:HGNC:6730]
BCL11A	BAF chromatin remodeling complex subunit BCL11A [Source:HGNC Symbol;Acc:HGNC:13221]
PNOC	prepronociceptin [Source:HGNC Symbol;Acc:HGNC:9163]
POU2AF1	POU class 2 homeobox associating factor 1 [Source:HGNC Symbol;Acc:HGNC:9211]
ZBTB32	zinc finger and BTB domain containing 32 [Source:HGNC Symbol;Acc:HGNC:16763]
DAPP1	dual adaptor of phosphotyrosine and 3-phosphoinositides 1 [Source:HGNC Symbol;Acc:HGNC:16500]
NFKBID	NFKB inhibitor delta [Source:HGNC Symbol;Acc:HGNC:15671]
BLNK	B cell linker [Source:HGNC Symbol;Acc:HGNC:14211]
CLECL1	C-type lectin like 1 [Source:HGNC Symbol;Acc:HGNC:24462]
CD180	CD180 molecule [Source:HGNC Symbol;Acc:HGNC:6726]
CD37	CD37 molecule [Source:HGNC Symbol;Acc:HGNC:1666]
RUBCNL (KIAA0226L)	rubicon like autophagy enhancer [Source:HGNC Symbol;Acc:HGNC:20420]
LAPTM5	lysosomal protein transmembrane 5 [Source:HGNC Symbol;Acc:HGNC:29612]
ADAM28	ADAM metallopeptidase domain 28 [Source:HGNC Symbol;Acc:HGNC:206]
ZNF165	zinc finger protein 165 [Source:HGNC Symbol;Acc:HGNC:12953]
CD72	CD72 molecule [Source:HGNC Symbol;Acc:HGNC:1696]
CD22	CD22 molecule [Source:HGNC Symbol;Acc:HGNC:1643]
CD83	CD83 molecule [Source:HGNC Symbol;Acc:HGNC:1703]
SYNGR2	synaptogyrin 2 [Source:HGNC Symbol;Acc:HGNC:11499]
AP1S3	adaptor related protein complex 1 subunit sigma 3 [Source:HGNC Symbol;Acc:HGNC:18971]
SCIMP	SLP adaptor and CSK interacting membrane protein [Source:HGNC Symbol;Acc:HGNC:33504]
CD27	CD27 molecule [Source:HGNC Symbol;Acc:HGNC:11922]
LY86	lymphocyte antigen 86 [Source:HGNC Symbol;Acc:HGNC:16837]
TFEC	transcription factor EC [Source:HGNC Symbol;Acc:HGNC:11754]
CD52	CD52 molecule [Source:HGNC Symbol;Acc:HGNC:1804]
POU2F2	POU class 2 homeobox 2 [Source:HGNC Symbol;Acc:HGNC:9213]
SELL	selectin L [Source:HGNC Symbol;Acc:HGNC:10720]
CD48	CD48 molecule [Source:HGNC Symbol;Acc:HGNC:1683]
PARP15	poly(ADP-ribose) polymerase family member 15 [Source:HGNC Symbol;Acc:HGNC:26876]
CORO1A	coronin 1A [Source:HGNC Symbol;Acc:HGNC:2252]
GPR183	G protein-coupled receptor 183 [Source:HGNC Symbol;Acc:HGNC:3128]
CD74	CD74 molecule [Source:HGNC Symbol;Acc:HGNC:1697]
MEF2C	myocyte enhancer factor 2C [Source:HGNC Symbol;Acc:HGNC:6996]
PRKCB	protein kinase C beta [Source:HGNC Symbol;Acc:HGNC:9395]
BIRC3	baculoviral IAP repeat containing 3 [Source:HGNC Symbol;Acc:HGNC:591]
RILPL2	Rab interacting lysosomal protein like 2 [Source:HGNC Symbol;Acc:HGNC:28787]
LTB	lymphotoxin beta [Source:HGNC Symbol;Acc:HGNC:6711]
LYN	LYN proto-oncogene, Src family tyrosine kinase [Source:HGNC Symbol;Acc:HGNC:6735]
PIKFYVE	phosphoinositide kinase, FYVE-type zinc finger containing [Source:HGNC Symbol;Acc:HGNC:23785]
SMAP2	small ArfGAP2 [Source:HGNC Symbol;Acc:HGNC:25082]
SP140	SP140 nuclear body protein [Source:HGNC Symbol;Acc:HGNC:17133]
CD69	CD69 molecule [Source:HGNC Symbol;Acc:HGNC:1694]
GNG7	G protein subunit gamma 7 [Source:HGNC Symbol;Acc:HGNC:4410]
IRF8	interferon regulatory factor 8 [Source:HGNC Symbol;Acc:HGNC:5358]
METTL8	methyltransferase like 8 [Source:HGNC Symbol;Acc:HGNC:25856]
CYSLTR1	cysteinyl leukotriene receptor 1 [Source:HGNC Symbol;Acc:HGNC:17451]
KYNU	kynureninase [Source:HGNC Symbol;Acc:HGNC:6469]
HVCN1	hydrogen voltage gated channel 1 [Source:HGNC Symbol;Acc:HGNC:28240]
UCP2	uncoupling protein 2 [Source:HGNC Symbol;Acc:HGNC:12518]
ARHGAP24	Rho GTPase activating protein 24 [Source:HGNC Symbol;Acc:HGNC:25361]
EVI2B	ecotropic viral integration site 2B [Source:HGNC Symbol;Acc:HGNC:3500]
IL2RG	interleukin 2 receptor subunit gamma [Source:HGNC Symbol;Acc:HGNC:6010]
BCL2A1	BCL2 related protein A1 [Source:HGNC Symbol;Acc:HGNC:991]
RNASET2	ribonuclease T2 [Source:HGNC Symbol;Acc:HGNC:21686]
PMAIP1	phorbol-12-myristate-13-acetate-induced protein 1 [Source:HGNC Symbol;Acc:HGNC:9108]
PHACTR1	phosphatase and actin regulator 1 [Source:HGNC Symbol;Acc:HGNC:20990]
CRIP1	cysteine rich protein 1 [Source:HGNC Symbol;Acc:HGNC:2360]
REL	REL proto-oncogene, NF-kB subunit [Source:HGNC Symbol;Acc:HGNC:9954]
SLC38A1	solute carrier family 38 member 1 [Source:HGNC Symbol;Acc:HGNC:13447]
SWAP70	switching B cell complex subunit SWAP70 [Source:HGNC Symbol;Acc:HGNC:17070]
PTPRCAP	protein tyrosine phosphatase receptor type C associated protein [Source:HGNC Symbol;Acc:HGNC:9667]
ST6GAL1	ST6 beta-galactoside alpha-2,6-sialyltransferase 1 [Source:HGNC Symbol;Acc:HGNC:10860]
CDC42SE2	CDC42 small effector 2 [Source:HGNC Symbol;Acc:HGNC:18547]
RELB	RELB proto-oncogene, NF-kB subunit [Source:HGNC Symbol;Acc:HGNC:9956]
[truncated: 801 more rows]

## Sheet: Mast Cell
TPSAB1	tryptase alpha/beta 1 [Source:HGNC Symbol;Acc:HGNC:12019]
[truncated: 389 more rows]

[truncated: 2 more sheets: Schwann Cell, Schwann 1 Cell]
