# Supplementary material for: Suboptimal Responses to Anti-VEGF in Retinal Neurovascular Diseases: Linking Aging and Alternative Angioinflammatory Pathways
Source: Invest Ophthalmol Vis Sci. 2026 May 4;67(5):4. doi: 10.1167/iovs.67.5.4 (PMC13164572; doi:10.1167/iovs.67.5.4)
Supplement: Supplement 9 [file iovs-67-5-4_s009.xlsx]

## Sheet: Sheet1
Supplementary Table S8: Final Gene List based on Topological Analysis (Input Data: Supplementary Table 1)
RPL39	ribosomal protein L39 [Source:HGNC Symbol;Acc:HGNC:10350]
SNCA	synuclein alpha [Source:HGNC Symbol;Acc:HGNC:11138]
RPL37	ribosomal protein L37 [Source:HGNC Symbol;Acc:HGNC:10347]
UBB	ubiquitin B [Source:HGNC Symbol;Acc:HGNC:12463]
RPL41	ribosomal protein L41 [Source:HGNC Symbol;Acc:HGNC:10354]
BMP4	bone morphogenetic protein 4 [Source:HGNC Symbol;Acc:HGNC:1071]
CDH3	cadherin 3 [Source:HGNC Symbol;Acc:HGNC:1762]
RPS18	ribosomal protein S18 [Source:HGNC Symbol;Acc:HGNC:10401]
MAP3K10	mitogen-activated protein kinase kinase kinase 10 [Source:HGNC Symbol;Acc:HGNC:6849]
APP	amyloid beta precursor protein [Source:HGNC Symbol;Acc:HGNC:620]
TUBA1A	tubulin alpha 1a [Source:HGNC Symbol;Acc:HGNC:20766]
UBC	ubiquitin C [Source:HGNC Symbol;Acc:HGNC:12468]
FOXO3B	forkhead box O3B [Source:HGNC Symbol;Acc:HGNC:3822]
CCL4L2	C-C motif chemokine ligand 4 like 2 [Source:HGNC Symbol;Acc:HGNC:24066]
TBC1D3G	TBC1 domain family member 3G [Source:HGNC Symbol;Acc:HGNC:29860]
INS-IGF2	INS-IGF2 readthrough [Source:HGNC Symbol;Acc:HGNC:33527]
NUTM2F	NUT family member 2F [Source:HGNC Symbol;Acc:HGNC:23450]
LINC02203	long intergenic non-protein coding RNA 2203 [Source:HGNC Symbol;Acc:HGNC:53069]
TAS2R43	taste 2 receptor member 43 [Source:HGNC Symbol;Acc:HGNC:18875]
TAS2R30	taste 2 receptor member 30 [Source:HGNC Symbol;Acc:HGNC:19112]
NANOGP8	Nanog homeobox retrogene P8 [Source:HGNC Symbol;Acc:HGNC:23106]
BSX	brain specific homeobox [Source:HGNC Symbol;Acc:HGNC:20450]
YWHAE	tyrosine 3-monooxygenase/tryptophan 5-monooxygenase activation protein epsilon [Source:HGNC Symbol;Acc:HGNC:12851]
MYC	MYC proto-oncogene, bHLH transcription factor [Source:HGNC Symbol;Acc:HGNC:7553]
CTNNB1	catenin beta 1 [Source:HGNC Symbol;Acc:HGNC:2514]
HDAC1	histone deacetylase 1 [Source:HGNC Symbol;Acc:HGNC:4852]
PIK3R1	phosphoinositide-3-kinase regulatory subunit 1 [Source:HGNC Symbol;Acc:HGNC:8979]
EGFR	epidermal growth factor receptor [Source:HGNC Symbol;Acc:HGNC:3236]
INCA1	inhibitor of CDK, cyclin A1 interacting protein 1 [Source:HGNC Symbol;Acc:HGNC:32224]
KRTAP10-7	keratin associated protein 10-7 [Source:HGNC Symbol;Acc:HGNC:22970]
KRTAP19-5	keratin associated protein 19-5 [Source:HGNC Symbol;Acc:HGNC:18940]
MEI4	meiotic double-stranded break formation protein 4 [Source:HGNC Symbol;Acc:HGNC:43638]
AMOTL1	angiomotin like 1 [Source:HGNC Symbol;Acc:HGNC:17811]
FAM20C	FAM20C golgi associated secretory pathway kinase [Source:HGNC Symbol;Acc:HGNC:22140]
PLAC9	placenta associated 9 [Source:HGNC Symbol;Acc:HGNC:19255]
SH3PXD2B	SH3 and PX domains 2B [Source:HGNC Symbol;Acc:HGNC:29242]
MYH14	myosin heavy chain 14 [Source:HGNC Symbol;Acc:HGNC:23212]
BMP1	bone morphogenetic protein 1 [Source:HGNC Symbol;Acc:HGNC:1067]
SHANK3	SH3 and multiple ankyrin repeat domains 3 [Source:HGNC Symbol;Acc:HGNC:14294]
BAIAP2	BAR/IMD domain containing adaptor protein 2 [Source:HGNC Symbol;Acc:HGNC:947]
MTRNR2L5	MT-RNR2 like 5 [Source:HGNC Symbol;Acc:HGNC:37162]
SERINC4	serine incorporator 4 [Source:HGNC Symbol;Acc:HGNC:32237]
DEFB110	defensin beta 110 [Source:HGNC Symbol;Acc:HGNC:18091]
