# Supplementary material for: Suboptimal Responses to Anti-VEGF in Retinal Neurovascular Diseases: Linking Aging and Alternative Angioinflammatory Pathways
Source: Invest Ophthalmol Vis Sci. 2026 May 4;67(5):4. doi: 10.1167/iovs.67.5.4 (PMC13164572; doi:10.1167/iovs.67.5.4)
Supplement: Supplement 10 [file iovs-67-5-4_s010.xlsx]

## Sheet: Sheet1
Supplementary Table S9: Age- Related Macular Degeneration - Related Final Gene List based on Topological Analysis (Input Data: Supplementary Table 2)
DEFA1	defensin alpha 1 [Source:HGNC Symbol;Acc:HGNC:2761]
BMP4	bone morphogenetic protein 4 [Source:HGNC Symbol;Acc:HGNC:1071]
FN1	fibronectin 1 [Source:HGNC Symbol;Acc:HGNC:3778]
LAMB1	laminin subunit beta 1 [Source:HGNC Symbol;Acc:HGNC:6486]
ARMS2	age-related maculopathy susceptibility 2 [Source:HGNC Symbol;Acc:HGNC:32685]
ZNF558	zinc finger protein 558 [Source:HGNC Symbol;Acc:HGNC:26422]
RARRES2	retinoic acid receptor responder 2 [Source:HGNC Symbol;Acc:HGNC:9868]
COL1A2	collagen type I alpha 2 chain [Source:HGNC Symbol;Acc:HGNC:2198]
PLAT	plasminogen activator, tissue type [Source:HGNC Symbol;Acc:HGNC:9051]
C4B_2	complement component 4B (Chido blood group), copy 2 [Source:HGNC Symbol;Acc:HGNC:42398]
RGS4	regulator of G protein signaling 4 [Source:HGNC Symbol;Acc:HGNC:10000]
SKIV2L	Ski2 like RNA helicase [Source:HGNC Symbol;Acc:HGNC:10898]
VEGFC	vascular endothelial growth factor C [Source:HGNC Symbol;Acc:HGNC:12682]
COL4A1	collagen type IV alpha 1 chain [Source:HGNC Symbol;Acc:HGNC:2202]
MMP7	matrix metallopeptidase 7 [Source:HGNC Symbol;Acc:HGNC:7174]
HABP2	hyaluronan binding protein 2 [Source:HGNC Symbol;Acc:HGNC:4798]
C1QTNF5	C1q and TNF related 5 [Source:HGNC Symbol;Acc:HGNC:14344]
FAM20C	FAM20C golgi associated secretory pathway kinase [Source:HGNC Symbol;Acc:HGNC:22140]
COPS6	COP9 signalosome subunit 6 [Source:HGNC Symbol;Acc:HGNC:21749]
ADAMTS9	ADAM metallopeptidase with thrombospondin type 1 motif 9 [Source:HGNC Symbol;Acc:HGNC:13202]
MMP2	matrix metallopeptidase 2 [Source:HGNC Symbol;Acc:HGNC:7166]
ITGAV	integrin subunit alpha V [Source:HGNC Symbol;Acc:HGNC:6150]
SERPING1	serpin family G member 1 [Source:HGNC Symbol;Acc:HGNC:1228]
IFI30	IFI30 lysosomal thiol reductase [Source:HGNC Symbol;Acc:HGNC:5398]
LAMA2	laminin subunit alpha 2 [Source:HGNC Symbol;Acc:HGNC:6482]
CTSK	cathepsin K [Source:HGNC Symbol;Acc:HGNC:2536]
PARK7	Parkinsonism associated deglycase [Source:HGNC Symbol;Acc:HGNC:16369]
COL18A1	collagen type XVIII alpha 1 chain [Source:HGNC Symbol;Acc:HGNC:2195]
FAP	fibroblast activation protein alpha [Source:HGNC Symbol;Acc:HGNC:3590]
AIF1	allograft inflammatory factor 1 [Source:HGNC Symbol;Acc:HGNC:352]
ABCA1	ATP binding cassette subfamily A member 1 [Source:HGNC Symbol;Acc:HGNC:29]
SRPK2	SRSF protein kinase 2 [Source:HGNC Symbol;Acc:HGNC:11306]
COL15A1	collagen type XV alpha 1 chain [Source:HGNC Symbol;Acc:HGNC:2192]
NID2	nidogen 2 [Source:HGNC Symbol;Acc:HGNC:13389]
THBS2	thrombospondin 2 [Source:HGNC Symbol;Acc:HGNC:11786]
CCDC80	coiled-coil domain containing 80 [Source:HGNC Symbol;Acc:HGNC:30649]
C3	complement C3 [Source:HGNC Symbol;Acc:HGNC:1318]
NMNAT1	nicotinamide nucleotide adenylyltransferase 1 [Source:HGNC Symbol;Acc:HGNC:17877]
CD34	CD34 molecule [Source:HGNC Symbol;Acc:HGNC:1662]
COL5A1	collagen type V alpha 1 chain [Source:HGNC Symbol;Acc:HGNC:2209]
LAMA5	laminin subunit alpha 5 [Source:HGNC Symbol;Acc:HGNC:6485]
MIS12	MIS12 kinetochore complex component [Source:HGNC Symbol;Acc:HGNC:24967]
SERPINF1	serpin family F member 1 [Source:HGNC Symbol;Acc:HGNC:8824]
SERPINF2	serpin family F member 2 [Source:HGNC Symbol;Acc:HGNC:9075]
B3GLCT	beta 3-glucosyltransferase [Source:HGNC Symbol;Acc:HGNC:20207]
POSTN	periostin [Source:HGNC Symbol;Acc:HGNC:16953]
APP	amyloid beta precursor protein [Source:HGNC Symbol;Acc:HGNC:620]
KEAP1	kelch like ECH associated protein 1 [Source:HGNC Symbol;Acc:HGNC:23177]
ITGA5	integrin subunit alpha 5 [Source:HGNC Symbol;Acc:HGNC:6141]
IGFBP2	insulin like growth factor binding protein 2 [Source:HGNC Symbol;Acc:HGNC:5471]
BMP1	bone morphogenetic protein 1 [Source:HGNC Symbol;Acc:HGNC:1067]
KIF26A	kinesin family member 26A [Source:HGNC Symbol;Acc:HGNC:20226]
HMGA1	high mobility group AT-hook 1 [Source:HGNC Symbol;Acc:HGNC:5010]
CAV1	caveolin 1 [Source:HGNC Symbol;Acc:HGNC:1527]
LAMA3	laminin subunit alpha 3 [Source:HGNC Symbol;Acc:HGNC:6483]
CFHR1	complement factor H related 1 [Source:HGNC Symbol;Acc:HGNC:4888]
SPON1	spondin 1 [Source:HGNC Symbol;Acc:HGNC:11252]
COL4A2	collagen type IV alpha 2 chain [Source:HGNC Symbol;Acc:HGNC:2203]
FSTL1	follistatin like 1 [Source:HGNC Symbol;Acc:HGNC:3972]
TIMP3	TIMP metallopeptidase inhibitor 3 [Source:HGNC Symbol;Acc:HGNC:11822]
FBLN1	fibulin 1 [Source:HGNC Symbol;Acc:HGNC:3600]
COL9A2	collagen type IX alpha 2 chain [Source:HGNC Symbol;Acc:HGNC:2218]
COL14A1	collagen type XIV alpha 1 chain [Source:HGNC Symbol;Acc:HGNC:2191]
TJP1	tight junction protein 1 [Source:HGNC Symbol;Acc:HGNC:11827]
C1QB	complement C1q B chain [Source:HGNC Symbol;Acc:HGNC:1242]
NPC2	NPC intracellular cholesterol transporter 2 [Source:HGNC Symbol;Acc:HGNC:14537]
LOXL2	lysyl oxidase like 2 [Source:HGNC Symbol;Acc:HGNC:6666]
IL1B	interleukin 1 beta [Source:HGNC Symbol;Acc:HGNC:5992]
TGFB1	transforming growth factor beta 1 [Source:HGNC Symbol;Acc:HGNC:11766]
