# Supplementary material for: Suboptimal Responses to Anti-VEGF in Retinal Neurovascular Diseases: Linking Aging and Alternative Angioinflammatory Pathways
Source: Invest Ophthalmol Vis Sci. 2026 May 4;67(5):4. doi: 10.1167/iovs.67.5.4 (PMC13164572; doi:10.1167/iovs.67.5.4)
Supplement: Supplement 11 [file iovs-67-5-4_s011.xlsx]

## Sheet: Sheet1
Supplementary Table S10: Diabetic Retinopathy - Related Final Gene List based on Topological Analysis (Input Data: Supplementary Table 3)
JCHAIN	joining chain of multimeric IgA and IgM [Source:HGNC Symbol;Acc:HGNC:5713]
DDT	D-dopachrome tautomerase [Source:HGNC Symbol;Acc:HGNC:2732]
APOC4-APOC2	APOC4-APOC2 readthrough (NMD candidate) [Source:HGNC Symbol;Acc:HGNC:44426]
FMOD	fibromodulin [Source:HGNC Symbol;Acc:HGNC:3774]
UBC	ubiquitin C [Source:HGNC Symbol;Acc:HGNC:12468]
TNFSF12-TNFSF13	TNFSF12-TNFSF13 readthrough [Source:HGNC Symbol;Acc:HGNC:33537]
ARMS2	age-related maculopathy susceptibility 2 [Source:HGNC Symbol;Acc:HGNC:32685]
TMSB4X	thymosin beta 4 X-linked [Source:HGNC Symbol;Acc:HGNC:11881]
SAA1	serum amyloid A1 [Source:HGNC Symbol;Acc:HGNC:10513]
APP	amyloid beta precursor protein [Source:HGNC Symbol;Acc:HGNC:620]
PPARG	peroxisome proliferator activated receptor gamma [Source:HGNC Symbol;Acc:HGNC:9236]
RARRES2	retinoic acid receptor responder 2 [Source:HGNC Symbol;Acc:HGNC:9868]
FAM20C	FAM20C golgi associated secretory pathway kinase [Source:HGNC Symbol;Acc:HGNC:22140]
SETSIP	SET like protein [Source:HGNC Symbol;Acc:HGNC:42937]
UBB	ubiquitin B [Source:HGNC Symbol;Acc:HGNC:12463]
SERPING1	serpin family G member 1 [Source:HGNC Symbol;Acc:HGNC:1228]
C1R	complement C1r [Source:HGNC Symbol;Acc:HGNC:1246]
SERPINE3	serpin family E member 3 [Source:HGNC Symbol;Acc:HGNC:24774]
OAF	out at first homolog [Source:HGNC Symbol;Acc:HGNC:28752]
NCCRP1	NCCRP1, F-box associated domain containing [Source:HGNC Symbol;Acc:HGNC:33739]
SOD3	superoxide dismutase 3 [Source:HGNC Symbol;Acc:HGNC:11181]
FN1	fibronectin 1 [Source:HGNC Symbol;Acc:HGNC:3778]
AGT	angiotensinogen [Source:HGNC Symbol;Acc:HGNC:333]
ORM2	orosomucoid 2 [Source:HGNC Symbol;Acc:HGNC:8499]
GPX8	glutathione peroxidase 8 (putative) [Source:HGNC Symbol;Acc:HGNC:33100]
PRSS56	serine protease 56 [Source:HGNC Symbol;Acc:HGNC:39433]
YWHAE	tyrosine 3-monooxygenase/tryptophan 5-monooxygenase activation protein epsilon [Source:HGNC Symbol;Acc:HGNC:12851]
APCS	amyloid P component, serum [Source:HGNC Symbol;Acc:HGNC:584]
MASP2	mannan binding lectin serine peptidase 2 [Source:HGNC Symbol;Acc:HGNC:6902]
COL1A1	collagen type I alpha 1 chain [Source:HGNC Symbol;Acc:HGNC:2197]
DEFA3	defensin alpha 3 [Source:HGNC Symbol;Acc:HGNC:2762]
SERPINA3	serpin family A member 3 [Source:HGNC Symbol;Acc:HGNC:16]
NME1-NME2	NME1-NME2 readthrough [Source:HGNC Symbol;Acc:HGNC:33531]
SNED1	sushi, nidogen and EGF like domains 1 [Source:HGNC Symbol;Acc:HGNC:24696]
SET	SET nuclear proto-oncogene [Source:HGNC Symbol;Acc:HGNC:10760]
EMILIN1	elastin microfibril interfacer 1 [Source:HGNC Symbol;Acc:HGNC:19880]
TNFRSF1A	TNF receptor superfamily member 1A [Source:HGNC Symbol;Acc:HGNC:11916]
RELN	reelin [Source:HGNC Symbol;Acc:HGNC:9957]
IGFBP4	insulin like growth factor binding protein 4 [Source:HGNC Symbol;Acc:HGNC:5473]
ANGPTL1	angiopoietin like 1 [Source:HGNC Symbol;Acc:HGNC:489]
FBLN1	fibulin 1 [Source:HGNC Symbol;Acc:HGNC:3600]
VAT1	vesicle amine transport 1 [Source:HGNC Symbol;Acc:HGNC:16919]
SPOCK1	SPARC (osteonectin), cwcv and kazal like domains proteoglycan 1 [Source:HGNC Symbol;Acc:HGNC:11251]
VCAN	versican [Source:HGNC Symbol;Acc:HGNC:2464]
SERPINF1	serpin family F member 1 [Source:HGNC Symbol;Acc:HGNC:8824]
PAPLN	papilin, proteoglycan like sulfated glycoprotein [Source:HGNC Symbol;Acc:HGNC:19262]
C1orf56	chromosome 1 open reading frame 56 [Source:HGNC Symbol;Acc:HGNC:26045]
NFKB1	nuclear factor kappa B subunit 1 [Source:HGNC Symbol;Acc:HGNC:7794]
FBLN5	fibulin 5 [Source:HGNC Symbol;Acc:HGNC:3602]
FTL	ferritin light chain [Source:HGNC Symbol;Acc:HGNC:3999]
LRTM1	leucine rich repeats and transmembrane domains 1 [Source:HGNC Symbol;Acc:HGNC:25023]
LAMA2	laminin subunit alpha 2 [Source:HGNC Symbol;Acc:HGNC:6482]
ASAH2	N-acylsphingosine amidohydrolase 2 [Source:HGNC Symbol;Acc:HGNC:18860]
HABP2	hyaluronan binding protein 2 [Source:HGNC Symbol;Acc:HGNC:4798]
C4BPA	complement component 4 binding protein alpha [Source:HGNC Symbol;Acc:HGNC:1325]
C3	complement C3 [Source:HGNC Symbol;Acc:HGNC:1318]
TBX18	T-box transcription factor 18 [Source:HGNC Symbol;Acc:HGNC:11595]
SPON1	spondin 1 [Source:HGNC Symbol;Acc:HGNC:11252]
GC	GC vitamin D binding protein [Source:HGNC Symbol;Acc:HGNC:4187]
AGTR1	angiotensin II receptor type 1 [Source:HGNC Symbol;Acc:HGNC:336]
ITIH3	inter-alpha-trypsin inhibitor heavy chain 3 [Source:HGNC Symbol;Acc:HGNC:6168]
HP	haptoglobin [Source:HGNC Symbol;Acc:HGNC:5141]
DEFB1	defensin beta 1 [Source:HGNC Symbol;Acc:HGNC:2766]
GLRX	glutaredoxin [Source:HGNC Symbol;Acc:HGNC:4330]
HBB	hemoglobin subunit beta [Source:HGNC Symbol;Acc:HGNC:4827]
ITIH4	inter-alpha-trypsin inhibitor heavy chain 4 [Source:HGNC Symbol;Acc:HGNC:6169]
