# Supplementary material for: Suboptimal Responses to Anti-VEGF in Retinal Neurovascular Diseases: Linking Aging and Alternative Angioinflammatory Pathways
Source: Invest Ophthalmol Vis Sci. 2026 May 4;67(5):4. doi: 10.1167/iovs.67.5.4 (PMC13164572; doi:10.1167/iovs.67.5.4)
Supplement: Supplement 12 [file iovs-67-5-4_s012.xlsx]

## Sheet: Sheet1
Supplementary Table S11: Glaucoma - Related Final Gene List based on Topological Analysis (Input Data: Supplementary Table 4)
YWHAE	tyrosine 3-monooxygenase/tryptophan 5-monooxygenase activation protein epsilon [Source:HGNC Symbol;Acc:HGNC:12851]
CACNA1A	calcium voltage-gated channel subunit alpha1 A [Source:HGNC Symbol;Acc:HGNC:1388]
UBB	ubiquitin B [Source:HGNC Symbol;Acc:HGNC:12463]
TUBA1A	tubulin alpha 1a [Source:HGNC Symbol;Acc:HGNC:20766]
MT-ND5	mitochondrially encoded NADH:ubiquinone oxidoreductase core subunit 5 [Source:HGNC Symbol;Acc:HGNC:7461]
SIAE	sialic acid acetylesterase [Source:HGNC Symbol;Acc:HGNC:18187]
MT-CO2	mitochondrially encoded cytochrome c oxidase II [Source:HGNC Symbol;Acc:HGNC:7421]
APP	amyloid beta precursor protein [Source:HGNC Symbol;Acc:HGNC:620]
NDUFC2	NADH:ubiquinone oxidoreductase subunit C2 [Source:HGNC Symbol;Acc:HGNC:7706]
PITPNA	phosphatidylinositol transfer protein alpha [Source:HGNC Symbol;Acc:HGNC:9001]
OR4K14	olfactory receptor family 4 subfamily K member 14 [Source:HGNC Symbol;Acc:HGNC:15352]
SOD1	superoxide dismutase 1 [Source:HGNC Symbol;Acc:HGNC:11179]
CLIC1	chloride intracellular channel 1 [Source:HGNC Symbol;Acc:HGNC:2062]
NDUFA11	NADH:ubiquinone oxidoreductase subunit A11 [Source:HGNC Symbol;Acc:HGNC:20371]
POTEE	POTE ankyrin domain family member E [Source:HGNC Symbol;Acc:HGNC:33895]
PRSS56	serine protease 56 [Source:HGNC Symbol;Acc:HGNC:39433]
FN1	fibronectin 1 [Source:HGNC Symbol;Acc:HGNC:3778]
SFXN4	sideroflexin 4 [Source:HGNC Symbol;Acc:HGNC:16088]
LAMP1	lysosomal associated membrane protein 1 [Source:HGNC Symbol;Acc:HGNC:6499]
CASP14	caspase 14 [Source:HGNC Symbol;Acc:HGNC:1502]
UQCRFS1	ubiquinol-cytochrome c reductase, Rieske iron-sulfur polypeptide 1 [Source:HGNC Symbol;Acc:HGNC:12587]
ANXA5	annexin A5 [Source:HGNC Symbol;Acc:HGNC:543]
LZIC	leucine zipper and CTNNBIP1 domain containing [Source:HGNC Symbol;Acc:HGNC:17497]
TPI1	triosephosphate isomerase 1 [Source:HGNC Symbol;Acc:HGNC:12009]
NTRK1	neurotrophic receptor tyrosine kinase 1 [Source:HGNC Symbol;Acc:HGNC:8031]
CRYGS	crystallin gamma S [Source:HGNC Symbol;Acc:HGNC:2417]
ORM2	orosomucoid 2 [Source:HGNC Symbol;Acc:HGNC:8499]
ASAH1	N-acylsphingosine amidohydrolase 1 [Source:HGNC Symbol;Acc:HGNC:735]
AAMDC	adipogenesis associated Mth938 domain containing [Source:HGNC Symbol;Acc:HGNC:30205]
ATP5F1B	ATP synthase F1 subunit beta [Source:HGNC Symbol;Acc:HGNC:830]
AP2M1	adaptor related protein complex 2 subunit mu 1 [Source:HGNC Symbol;Acc:HGNC:564]
CFHR1	complement factor H related 1 [Source:HGNC Symbol;Acc:HGNC:4888]
KLC1	kinesin light chain 1 [Source:HGNC Symbol;Acc:HGNC:6387]
CRYBB3	crystallin beta B3 [Source:HGNC Symbol;Acc:HGNC:2400]
MYH9	myosin heavy chain 9 [Source:HGNC Symbol;Acc:HGNC:7579]
GSTP1	glutathione S-transferase pi 1 [Source:HGNC Symbol;Acc:HGNC:4638]
SERPINB6	serpin family B member 6 [Source:HGNC Symbol;Acc:HGNC:8950]
GAPDH	glyceraldehyde-3-phosphate dehydrogenase [Source:HGNC Symbol;Acc:HGNC:4141]
LRG1	leucine rich alpha-2-glycoprotein 1 [Source:HGNC Symbol;Acc:HGNC:29480]
SF3B6	splicing factor 3b subunit 6 [Source:HGNC Symbol;Acc:HGNC:30096]
HLA-DPA1	major histocompatibility complex, class II, DP alpha 1 [Source:HGNC Symbol;Acc:HGNC:4938]
GPATCH3	G-patch domain containing 3 [Source:HGNC Symbol;Acc:HGNC:25720]
ALDH2	aldehyde dehydrogenase 2 family member [Source:HGNC Symbol;Acc:HGNC:404]
PAIP1	poly(A) binding protein interacting protein 1 [Source:HGNC Symbol;Acc:HGNC:16945]
CDS2	CDP-diacylglycerol synthase 2 [Source:HGNC Symbol;Acc:HGNC:1801]
SNX12	sorting nexin 12 [Source:HGNC Symbol;Acc:HGNC:14976]
