# Supplementary material for: Suboptimal Responses to Anti-VEGF in Retinal Neurovascular Diseases: Linking Aging and Alternative Angioinflammatory Pathways
Source: Invest Ophthalmol Vis Sci. 2026 May 4;67(5):4. doi: 10.1167/iovs.67.5.4 (PMC13164572; doi:10.1167/iovs.67.5.4)
Supplement: Supplement 13 [file iovs-67-5-4_s013.xlsx]

## Sheet: Sheet1
Supplementary Table S12: Retinitis Pigmentosa - Related Final Gene List based on Topological Analysis (Input Data: Supplementary Table 5)
LETMD1	LETM1 domain containing 1 [Source:HGNC Symbol;Acc:HGNC:24241]
TBC1D31	TBC1 domain family member 31 [Source:HGNC Symbol;Acc:HGNC:30888]
TMEM191C	transmembrane protein 191C [Source:HGNC Symbol;Acc:HGNC:33601]
RPL6	ribosomal protein L6 [Source:HGNC Symbol;Acc:HGNC:10362]
YWHAE	tyrosine 3-monooxygenase/tryptophan 5-monooxygenase activation protein epsilon [Source:HGNC Symbol;Acc:HGNC:12851]
TAS1R3	taste 1 receptor member 3 [Source:HGNC Symbol;Acc:HGNC:15661]
CD164L2	CD164 molecule like 2 [Source:HGNC Symbol;Acc:HGNC:32043]
IMPDH1	inosine monophosphate dehydrogenase 1 [Source:HGNC Symbol;Acc:HGNC:6052]
SERF2	small EDRK-rich factor 2 [Source:HGNC Symbol;Acc:HGNC:10757]
SFTA3	surfactant associated 3 [Source:HGNC Symbol;Acc:HGNC:18387]
BMP4	bone morphogenetic protein 4 [Source:HGNC Symbol;Acc:HGNC:1071]
HNRNPF	heterogeneous nuclear ribonucleoprotein F [Source:HGNC Symbol;Acc:HGNC:5039]
PSMD2	proteasome 26S subunit, non-ATPase 2 [Source:HGNC Symbol;Acc:HGNC:9559]
U2AF1L5	U2 small nuclear RNA auxiliary factor 1 like 5 [Source:HGNC Symbol;Acc:HGNC:51830]
CBSL	cystathionine beta-synthase like [Source:HGNC Symbol;Acc:HGNC:51829]
SERF1A	small EDRK-rich factor 1A [Source:HGNC Symbol;Acc:HGNC:10755]
CERKL	ceramide kinase like [Source:HGNC Symbol;Acc:HGNC:21699]
RUSC1	RUN and SH3 domain containing 1 [Source:HGNC Symbol;Acc:HGNC:17153]
PRPF8	pre-mRNA processing factor 8 [Source:HGNC Symbol;Acc:HGNC:17340]
ISY1-RAB43	ISY1-RAB43 readthrough [Source:HGNC Symbol;Acc:HGNC:42969]
ZSWIM7	zinc finger SWIM-type containing 7 [Source:HGNC Symbol;Acc:HGNC:26993]
RPL3	ribosomal protein L3 [Source:HGNC Symbol;Acc:HGNC:10332]
HNRNPA2B1	heterogeneous nuclear ribonucleoprotein A2/B1 [Source:HGNC Symbol;Acc:HGNC:5033]
TRIM28	tripartite motif containing 28 [Source:HGNC Symbol;Acc:HGNC:16384]
PPP1R42	protein phosphatase 1 regulatory subunit 42 [Source:HGNC Symbol;Acc:HGNC:33732]
POLR3H	RNA polymerase III subunit H [Source:HGNC Symbol;Acc:HGNC:30349]
LRRCC1	leucine rich repeat and coiled-coil centrosomal protein 1 [Source:HGNC Symbol;Acc:HGNC:29373]
SF3B4	splicing factor 3b subunit 4 [Source:HGNC Symbol;Acc:HGNC:10771]
GTF2H2C	GTF2H2 family member C [Source:HGNC Symbol;Acc:HGNC:31394]
CCDC61	coiled-coil domain containing 61 [Source:HGNC Symbol;Acc:HGNC:33629]
USP43	ubiquitin specific peptidase 43 [Source:HGNC Symbol;Acc:HGNC:20072]
RBM14-RBM4	RBM14-RBM4 readthrough [Source:HGNC Symbol;Acc:HGNC:38840]
PSMG4	proteasome assembly chaperone 4 [Source:HGNC Symbol;Acc:HGNC:21108]
TMEM241	transmembrane protein 241 [Source:HGNC Symbol;Acc:HGNC:31723]
C2orf74	chromosome 2 open reading frame 74 [Source:HGNC Symbol;Acc:HGNC:34439]
PFKM	phosphofructokinase, muscle [Source:HGNC Symbol;Acc:HGNC:8877]
SNRPA	small nuclear ribonucleoprotein polypeptide A [Source:HGNC Symbol;Acc:HGNC:11151]
DDB1	damage specific DNA binding protein 1 [Source:HGNC Symbol;Acc:HGNC:2717]
DDX39B	DExD-box helicase 39B [Source:HGNC Symbol;Acc:HGNC:13917]
ISY1	ISY1 splicing factor homolog [Source:HGNC Symbol;Acc:HGNC:29201]
CPNE7	copine 7 [Source:HGNC Symbol;Acc:HGNC:2320]
ACIN1	apoptotic chromatin condensation inducer 1 [Source:HGNC Symbol;Acc:HGNC:17066]
SF3A3	splicing factor 3a subunit 3 [Source:HGNC Symbol;Acc:HGNC:10767]
CCT7	chaperonin containing TCP1 subunit 7 [Source:HGNC Symbol;Acc:HGNC:1622]
GPR108	G protein-coupled receptor 108 [Source:HGNC Symbol;Acc:HGNC:17829]
ABHD12	abhydrolase domain containing 12, lysophospholipase [Source:HGNC Symbol;Acc:HGNC:15868]
RBM11	RNA binding motif protein 11 [Source:HGNC Symbol;Acc:HGNC:9897]
APP	amyloid beta precursor protein [Source:HGNC Symbol;Acc:HGNC:620]
PRPF31	pre-mRNA processing factor 31 [Source:HGNC Symbol;Acc:HGNC:15446]
MMAB	metabolism of cobalamin associated B [Source:HGNC Symbol;Acc:HGNC:19331]
NPR1	natriuretic peptide receptor 1 [Source:HGNC Symbol;Acc:HGNC:7943]
PCBP1	poly(rC) binding protein 1 [Source:HGNC Symbol;Acc:HGNC:8647]
STON1-GTF2A1L	STON1-GTF2A1L readthrough [Source:HGNC Symbol;Acc:HGNC:30651]
EXOC7	exocyst complex component 7 [Source:HGNC Symbol;Acc:HGNC:23214]
