# Supplementary material for: Suboptimal Responses to Anti-VEGF in Retinal Neurovascular Diseases: Linking Aging and Alternative Angioinflammatory Pathways
Source: Invest Ophthalmol Vis Sci. 2026 May 4;67(5):4. doi: 10.1167/iovs.67.5.4 (PMC13164572; doi:10.1167/iovs.67.5.4)
Supplement: Supplement 14 [file iovs-67-5-4_s014.xlsx]

## Sheet: Sheet1
Supplementary Table S13: Aging - Related Final Gene List based on Topological Analysis (Input Data: Supplementary Table 6)
BMP4	bone morphogenetic protein 4 [Source:HGNC Symbol;Acc:HGNC:1071]
POTEI	POTE ankyrin domain family member I [Source:HGNC Symbol;Acc:HGNC:37093]
ARMS2	age-related maculopathy susceptibility 2 [Source:HGNC Symbol;Acc:HGNC:32685]
APP	amyloid beta precursor protein [Source:HGNC Symbol;Acc:HGNC:620]
MFSD2B	major facilitator superfamily domain containing 2B [Source:HGNC Symbol;Acc:HGNC:37207]
AKR1C1	aldo-keto reductase family 1 member C1 [Source:HGNC Symbol;Acc:HGNC:384]
CDH3	cadherin 3 [Source:HGNC Symbol;Acc:HGNC:1762]
ARID5B	AT-rich interaction domain 5B [Source:HGNC Symbol;Acc:HGNC:17362]
MSMP	microseminoprotein, prostate associated [Source:HGNC Symbol;Acc:HGNC:29663]
ARID3C	AT-rich interaction domain 3C [Source:HGNC Symbol;Acc:HGNC:21209]
RAB7B	RAB7B, member RAS oncogene family [Source:HGNC Symbol;Acc:HGNC:30513]
DAAM2	dishevelled associated activator of morphogenesis 2 [Source:HGNC Symbol;Acc:HGNC:18143]
SLC19A1	solute carrier family 19 member 1 [Source:HGNC Symbol;Acc:HGNC:10937]
TMEM215	transmembrane protein 215 [Source:HGNC Symbol;Acc:HGNC:33816]
DRD5	dopamine receptor D5 [Source:HGNC Symbol;Acc:HGNC:3026]
MYC	MYC proto-oncogene, bHLH transcription factor [Source:HGNC Symbol;Acc:HGNC:7553]
SLC29A1	solute carrier family 29 member 1 (Augustine blood group) [Source:HGNC Symbol;Acc:HGNC:11003]
INS-IGF2	INS-IGF2 readthrough [Source:HGNC Symbol;Acc:HGNC:33527]
AK4	adenylate kinase 4 [Source:HGNC Symbol;Acc:HGNC:363]
OR2A4	olfactory receptor family 2 subfamily A member 4 [Source:HGNC Symbol;Acc:HGNC:14729]
C16orf96	chromosome 16 open reading frame 96 [Source:HGNC Symbol;Acc:HGNC:40031]
CTNNB1	catenin beta 1 [Source:HGNC Symbol;Acc:HGNC:2514]
MT-ND1	mitochondrially encoded NADH:ubiquinone oxidoreductase core subunit 1 [Source:HGNC Symbol;Acc:HGNC:7455]
EFEMP1	EGF containing fibulin extracellular matrix protein 1 [Source:HGNC Symbol;Acc:HGNC:3218]
GRID2IP	Grid2 interacting protein [Source:HGNC Symbol;Acc:HGNC:18464]
POTED	POTE ankyrin domain family member D [Source:HGNC Symbol;Acc:HGNC:23822]
CLIC1	chloride intracellular channel 1 [Source:HGNC Symbol;Acc:HGNC:2062]
TRIP10	thyroid hormone receptor interactor 10 [Source:HGNC Symbol;Acc:HGNC:12304]
MT-ND3	mitochondrially encoded NADH:ubiquinone oxidoreductase core subunit 3 [Source:HGNC Symbol;Acc:HGNC:7458]
RIN3	Ras and Rab interactor 3 [Source:HGNC Symbol;Acc:HGNC:18751]
CORO7-PAM16	CORO7-PAM16 readthrough [Source:HGNC Symbol;Acc:HGNC:44424]
KDM5C	lysine demethylase 5C [Source:HGNC Symbol;Acc:HGNC:11114]
EGFR	epidermal growth factor receptor [Source:HGNC Symbol;Acc:HGNC:3236]
PPARG	peroxisome proliferator activated receptor gamma [Source:HGNC Symbol;Acc:HGNC:9236]
NOTCH2NLC	notch 2 N-terminal like C [Source:HGNC Symbol;Acc:HGNC:53924]
SOCS3	suppressor of cytokine signaling 3 [Source:HGNC Symbol;Acc:HGNC:19391]
DIAPH1	diaphanous related formin 1 [Source:HGNC Symbol;Acc:HGNC:2876]
ADRB2	adrenoceptor beta 2 [Source:HGNC Symbol;Acc:HGNC:286]
FN1	fibronectin 1 [Source:HGNC Symbol;Acc:HGNC:3778]
FEZF1	FEZ family zinc finger 1 [Source:HGNC Symbol;Acc:HGNC:22788]
LPAR1	lysophosphatidic acid receptor 1 [Source:HGNC Symbol;Acc:HGNC:3166]
OR13J1	olfactory receptor family 13 subfamily J member 1 [Source:HGNC Symbol;Acc:HGNC:15108]
ERCC6	ERCC excision repair 6, chromatin remodeling factor [Source:HGNC Symbol;Acc:HGNC:3438]
RBMXL3	RBMX like 3 [Source:HGNC Symbol;Acc:HGNC:26859]
NFKB1	nuclear factor kappa B subunit 1 [Source:HGNC Symbol;Acc:HGNC:7794]
C1R	complement C1r [Source:HGNC Symbol;Acc:HGNC:1246]
COL1A1	collagen type I alpha 1 chain [Source:HGNC Symbol;Acc:HGNC:2197]
MT-ND4	mitochondrially encoded NADH:ubiquinone oxidoreductase core subunit 4 [Source:HGNC Symbol;Acc:HGNC:7459]
DCAF12	DDB1 and CUL4 associated factor 12 [Source:HGNC Symbol;Acc:HGNC:19911]
CNR2	cannabinoid receptor 2 [Source:HGNC Symbol;Acc:HGNC:2160]
JUN	Jun proto-oncogene, AP-1 transcription factor subunit [Source:HGNC Symbol;Acc:HGNC:6204]
AGT	angiotensinogen [Source:HGNC Symbol;Acc:HGNC:333]
DPYSL2	dihydropyrimidinase like 2 [Source:HGNC Symbol;Acc:HGNC:3014]
IFITM5	interferon induced transmembrane protein 5 [Source:HGNC Symbol;Acc:HGNC:16644]
CDC14B	cell division cycle 14B [Source:HGNC Symbol;Acc:HGNC:1719]
INS	insulin [Source:HGNC Symbol;Acc:HGNC:6081]
PPP1R9B	protein phosphatase 1 regulatory subunit 9B [Source:HGNC Symbol;Acc:HGNC:9298]
PCARE	photoreceptor cilium actin regulator [Source:HGNC Symbol;Acc:HGNC:34383]
HFE	homeostatic iron regulator [Source:HGNC Symbol;Acc:HGNC:4886]
