# Supplementary material for: Suboptimal Responses to Anti-VEGF in Retinal Neurovascular Diseases: Linking Aging and Alternative Angioinflammatory Pathways
Source: Invest Ophthalmol Vis Sci. 2026 May 4;67(5):4. doi: 10.1167/iovs.67.5.4 (PMC13164572; doi:10.1167/iovs.67.5.4)
Supplement: Supplement 15 [file iovs-67-5-4_s015.xlsx]

## Sheet: Fibroblast Cell
SERPING1	serpin family G member 1 [Source:HGNC Symbol;Acc:HGNC:1228]
UQCC2	ubiquinol-cytochrome c reductase complex assembly factor 2 [Source:HGNC Symbol;Acc:HGNC:21237]
LINC00672	long intergenic non-protein coding RNA 672 [Source:HGNC Symbol;Acc:HGNC:44353]
FMOD	fibromodulin [Source:HGNC Symbol;Acc:HGNC:3774]
COL1A2	collagen type I alpha 2 chain [Source:HGNC Symbol;Acc:HGNC:2198]
SPON2	spondin 2 [Source:HGNC Symbol;Acc:HGNC:11253]
WDR86	WD repeat domain 86 [Source:HGNC Symbol;Acc:HGNC:28020]
CYB5D1	cytochrome b5 domain containing 1 [Source:HGNC Symbol;Acc:HGNC:26516]
CAV1	caveolin 1 [Source:HGNC Symbol;Acc:HGNC:1527]
C1R	complement C1r [Source:HGNC Symbol;Acc:HGNC:1246]
SCARF2	scavenger receptor class F member 2 [Source:HGNC Symbol;Acc:HGNC:19869]
CTSO	cathepsin O [Source:HGNC Symbol;Acc:HGNC:2542]
SMIM4	small integral membrane protein 4 [Source:HGNC Symbol;Acc:HGNC:37257]
SH3PXD2B	SH3 and PX domains 2B [Source:HGNC Symbol;Acc:HGNC:29242]
SPARCL1	SPARC like 1 [Source:HGNC Symbol;Acc:HGNC:11220]
CISD1	CDGSH iron sulfur domain 1 [Source:HGNC Symbol;Acc:HGNC:30880]
SPARC	secreted protein acidic and cysteine rich [Source:HGNC Symbol;Acc:HGNC:11219]
PODN	podocan [Source:HGNC Symbol;Acc:HGNC:23174]
S1PR3	sphingosine-1-phosphate receptor 3 [Source:HGNC Symbol;Acc:HGNC:3167]
RND3	Rho family GTPase 3 [Source:HGNC Symbol;Acc:HGNC:671]
CUTC	cutC copper transporter [Source:HGNC Symbol;Acc:HGNC:24271]
PLPP3	phospholipid phosphatase 3 [Source:HGNC Symbol;Acc:HGNC:9229]
COL15A1	collagen type XV alpha 1 chain [Source:HGNC Symbol;Acc:HGNC:2192]
HTRA1	HtrA serine peptidase 1 [Source:HGNC Symbol;Acc:HGNC:9476]
SCARA5	scavenger receptor class A member 5 [Source:HGNC Symbol;Acc:HGNC:28701]
AMOTL2	angiomotin like 2 [Source:HGNC Symbol;Acc:HGNC:17812]
HSCB	HscB mitochondrial iron-sulfur cluster cochaperone [Source:HGNC Symbol;Acc:HGNC:28913]
COL4A1	collagen type IV alpha 1 chain [Source:HGNC Symbol;Acc:HGNC:2202]
PHLDB2	pleckstrin homology like domain family B member 2 [Source:HGNC Symbol;Acc:HGNC:29573]
MFAP4	microfibril associated protein 4 [Source:HGNC Symbol;Acc:HGNC:7035]
HIGD1A	HIG1 hypoxia inducible domain family member 1A [Source:HGNC Symbol;Acc:HGNC:29527]
DCN	decorin [Source:HGNC Symbol;Acc:HGNC:2705]
LOXL1	lysyl oxidase like 1 [Source:HGNC Symbol;Acc:HGNC:6665]
SVEP1	sushi, von Willebrand factor type A, EGF and pentraxin domain containing 1 [Source:HGNC Symbol;Acc:HGNC:15985]
TNS2	tensin 2 [Source:HGNC Symbol;Acc:HGNC:19737]
TIMMDC1	translocase of inner mitochondrial membrane domain containing 1 [Source:HGNC Symbol;Acc:HGNC:1321]
SRPX	sushi repeat containing protein X-linked [Source:HGNC Symbol;Acc:HGNC:11309]
PLAC9	placenta associated 9 [Source:HGNC Symbol;Acc:HGNC:19255]
HELLS	helicase, lymphoid specific [Source:HGNC Symbol;Acc:HGNC:4861]
FAM200B	family with sequence similarity 200 member B [Source:HGNC Symbol;Acc:HGNC:27740]
LRRC32	leucine rich repeat containing 32 [Source:HGNC Symbol;Acc:HGNC:4161]
CD276	CD276 molecule [Source:HGNC Symbol;Acc:HGNC:19137]

## Sheet: B cell
MYC	MYC proto-oncogene, bHLH transcription factor [Source:HGNC Symbol;Acc:HGNC:7553]
SNX8	sorting nexin 8 [Source:HGNC Symbol;Acc:HGNC:14972]
TMEM243	transmembrane protein 243 [Source:HGNC Symbol;Acc:HGNC:21707]
RPS5	ribosomal protein S5 [Source:HGNC Symbol;Acc:HGNC:10426]
RPL18A	ribosomal protein L18a [Source:HGNC Symbol;Acc:HGNC:10311]
TMEM170A	transmembrane protein 170A [Source:HGNC Symbol;Acc:HGNC:29577]
BIRC3	baculoviral IAP repeat containing 3 [Source:HGNC Symbol;Acc:HGNC:591]
CDK11A	cyclin dependent kinase 11A [Source:HGNC Symbol;Acc:HGNC:1730]
CLIC1	chloride intracellular channel 1 [Source:HGNC Symbol;Acc:HGNC:2062]
RPL6	ribosomal protein L6 [Source:HGNC Symbol;Acc:HGNC:10362]
RPS26	ribosomal protein S26 [Source:HGNC Symbol;Acc:HGNC:10414]
SYS1	SYS1 golgi trafficking protein [Source:HGNC Symbol;Acc:HGNC:16162]
POLR3E	RNA polymerase III subunit E [Source:HGNC Symbol;Acc:HGNC:30347]
RAP1B	RAP1B, member of RAS oncogene family [Source:HGNC Symbol;Acc:HGNC:9857]
RPL35	ribosomal protein L35 [Source:HGNC Symbol;Acc:HGNC:10344]
RPL13A	ribosomal protein L13a [Source:HGNC Symbol;Acc:HGNC:10304]
SMDT1	single-pass membrane protein with aspartate rich tail 1 [Source:HGNC Symbol;Acc:HGNC:25055]
NOP53	NOP53 ribosome biogenesis factor [Source:HGNC Symbol;Acc:HGNC:4333]
PCBP1	poly(rC) binding protein 1 [Source:HGNC Symbol;Acc:HGNC:8647]
RPL11	ribosomal protein L11 [Source:HGNC Symbol;Acc:HGNC:10301]
RPL4	ribosomal protein L4 [Source:HGNC Symbol;Acc:HGNC:10353]
DERL1	derlin 1 [Source:HGNC Symbol;Acc:HGNC:28454]
RPL27	ribosomal protein L27 [Source:HGNC Symbol;Acc:HGNC:10328]
PILRB	paired immunoglobin like type 2 receptor beta [Source:HGNC Symbol;Acc:HGNC:18297]
RPS18	ribosomal protein S18 [Source:HGNC Symbol;Acc:HGNC:10401]
PTGES3	prostaglandin E synthase 3 [Source:HGNC Symbol;Acc:HGNC:16049]
RPL26	ribosomal protein L26 [Source:HGNC Symbol;Acc:HGNC:10327]
TMED4	transmembrane p24 trafficking protein 4 [Source:HGNC Symbol;Acc:HGNC:22301]
RPL39	ribosomal protein L39 [Source:HGNC Symbol;Acc:HGNC:10350]
ARRDC2	arrestin domain containing 2 [Source:HGNC Symbol;Acc:HGNC:25225]
HNRNPF	heterogeneous nuclear ribonucleoprotein F [Source:HGNC Symbol;Acc:HGNC:5039]
ARPC3	actin related protein 2/3 complex subunit 3 [Source:HGNC Symbol;Acc:HGNC:706]
MZT1	mitotic spindle organizing protein 1 [Source:HGNC Symbol;Acc:HGNC:33830]
METTL21A	methyltransferase like 21A [Source:HGNC Symbol;Acc:HGNC:30476]
RPL30	ribosomal protein L30 [Source:HGNC Symbol;Acc:HGNC:10333]
ZNF267	zinc finger protein 267 [Source:HGNC Symbol;Acc:HGNC:13060]
RPS3	ribosomal protein S3 [Source:HGNC Symbol;Acc:HGNC:10420]
EIF3D	eukaryotic translation initiation factor 3 subunit D [Source:HGNC Symbol;Acc:HGNC:3278]
NFKB1	nuclear factor kappa B subunit 1 [Source:HGNC Symbol;Acc:HGNC:7794]
RPS13	ribosomal protein S13 [Source:HGNC Symbol;Acc:HGNC:10386]
PHF20	PHD finger protein 20 [Source:HGNC Symbol;Acc:HGNC:16098]
FAU	FAU ubiquitin like and ribosomal protein S30 fusion [Source:HGNC Symbol;Acc:HGNC:3597]
DDX39A	DExD-box helicase 39A [Source:HGNC Symbol;Acc:HGNC:17821]
RPL37	ribosomal protein L37 [Source:HGNC Symbol;Acc:HGNC:10347]
RPSA	ribosomal protein SA [Source:HGNC Symbol;Acc:HGNC:6502]
CGGBP1	CGG triplet repeat binding protein 1 [Source:HGNC Symbol;Acc:HGNC:1888]
KMT2B	lysine methyltransferase 2B [Source:HGNC Symbol;Acc:HGNC:15840]
PPP1CC	protein phosphatase 1 catalytic subunit gamma [Source:HGNC Symbol;Acc:HGNC:9283]
RPL28	ribosomal protein L28 [Source:HGNC Symbol;Acc:HGNC:10330]
NOL7	nucleolar protein 7 [Source:HGNC Symbol;Acc:HGNC:21040]
PTPRCAP	protein tyrosine phosphatase receptor type C associated protein [Source:HGNC Symbol;Acc:HGNC:9667]
RPL21	ribosomal protein L21 [Source:HGNC Symbol;Acc:HGNC:10313]
SMIM12	small integral membrane protein 12 [Source:HGNC Symbol;Acc:HGNC:25154]

## Sheet: Endothelial Cell
CLIC1	chloride intracellular channel 1 [Source:HGNC Symbol;Acc:HGNC:2062]
ERCC1	ERCC excision repair 1, endonuclease non-catalytic subunit [Source:HGNC Symbol;Acc:HGNC:3433]
MTRNR2L1	MT-RNR2 like 1 [Source:HGNC Symbol;Acc:HGNC:37155]
CAV1	caveolin 1 [Source:HGNC Symbol;Acc:HGNC:1527]
CCL14	C-C motif chemokine ligand 14 [Source:HGNC Symbol;Acc:HGNC:10612]
ZNF677	zinc finger protein 677 [Source:HGNC Symbol;Acc:HGNC:28730]
TNFRSF1A	TNF receptor superfamily member 1A [Source:HGNC Symbol;Acc:HGNC:11916]
SMIM30	small integral membrane protein 30 [Source:HGNC Symbol;Acc:HGNC:48953]
DENND5A	DENN domain containing 5A [Source:HGNC Symbol;Acc:HGNC:19344]
LRRC32	leucine rich repeat containing 32 [Source:HGNC Symbol;Acc:HGNC:4161]
VEGFC	vascular endothelial growth factor C [Source:HGNC Symbol;Acc:HGNC:12682]
BCL6B	BCL6B transcription repressor [Source:HGNC Symbol;Acc:HGNC:1002]
TMEM273	transmembrane protein 273 [Source:HGNC Symbol;Acc:HGNC:27274]
TRAPPC1	trafficking protein particle complex 1 [Source:HGNC Symbol;Acc:HGNC:19894]
S1PR1	sphingosine-1-phosphate receptor 1 [Source:HGNC Symbol;Acc:HGNC:3165]
TGFBR2	transforming growth factor beta receptor 2 [Source:HGNC Symbol;Acc:HGNC:11773]
MYH9	myosin heavy chain 9 [Source:HGNC Symbol;Acc:HGNC:7579]
DKK3	dickkopf WNT signaling pathway inhibitor 3 [Source:HGNC Symbol;Acc:HGNC:2893]
DPM1	dolichyl-phosphate mannosyltransferase subunit 1, catalytic [Source:HGNC Symbol;Acc:HGNC:3005]
PTPRM	protein tyrosine phosphatase receptor type M [Source:HGNC Symbol;Acc:HGNC:9675]
PTTG1IP	PTTG1 interacting protein [Source:HGNC Symbol;Acc:HGNC:13524]
POLE4	DNA polymerase epsilon 4, accessory subunit [Source:HGNC Symbol;Acc:HGNC:18755]
APP	amyloid beta precursor protein [Source:HGNC Symbol;Acc:HGNC:620]
CCM2L	CCM2 like scaffold protein [Source:HGNC Symbol;Acc:HGNC:16153]
COL3A1	collagen type III alpha 1 chain [Source:HGNC Symbol;Acc:HGNC:2201]
RAB13	RAB13, member RAS oncogene family [Source:HGNC Symbol;Acc:HGNC:9762]
NDUFA12	NADH:ubiquinone oxidoreductase subunit A12 [Source:HGNC Symbol;Acc:HGNC:23987]
SHANK3	SH3 and multiple ankyrin repeat domains 3 [Source:HGNC Symbol;Acc:HGNC:14294]
EFEMP1	EGF containing fibulin extracellular matrix protein 1 [Source:HGNC Symbol;Acc:HGNC:3218]
TMSB4X	thymosin beta 4 X-linked [Source:HGNC Symbol;Acc:HGNC:11881]
NUCB2	nucleobindin 2 [Source:HGNC Symbol;Acc:HGNC:8044]
CDH5	cadherin 5 [Source:HGNC Symbol;Acc:HGNC:1764]
ADGRL4	adhesion G protein-coupled receptor L4 [Source:HGNC Symbol;Acc:HGNC:20822]
TRAPPC2B	trafficking protein particle complex 2B [Source:HGNC Symbol;Acc:HGNC:10710]
PRSS23	serine protease 23 [Source:HGNC Symbol;Acc:HGNC:14370]
IGFBP4	insulin like growth factor binding protein 4 [Source:HGNC Symbol;Acc:HGNC:5473]
MRPL22	mitochondrial ribosomal protein L22 [Source:HGNC Symbol;Acc:HGNC:14480]
PDLIM1	PDZ and LIM domain 1 [Source:HGNC Symbol;Acc:HGNC:2067]
KCTD12	potassium channel tetramerization domain containing 12 [Source:HGNC Symbol;Acc:HGNC:14678]
HSPA12B	heat shock protein family A (Hsp70) member 12B [Source:HGNC Symbol;Acc:HGNC:16193]
CHMP2A	charged multivesicular body protein 2A [Source:HGNC Symbol;Acc:HGNC:30216]
KDR	kinase insert domain receptor [Source:HGNC Symbol;Acc:HGNC:6307]
PLS3	plastin 3 [Source:HGNC Symbol;Acc:HGNC:9091]
FILIP1L	filamin A interacting protein 1 like [Source:HGNC Symbol;Acc:HGNC:24589]
TMSB10	thymosin beta 10 [Source:HGNC Symbol;Acc:HGNC:11879]
IPO11	importin 11 [Source:HGNC Symbol;Acc:HGNC:20628]
C11orf96	chromosome 11 open reading frame 96 [Source:HGNC Symbol;Acc:HGNC:38675]

## Sheet: Macrophage Cell
CLIC1	chloride intracellular channel 1 [Source:HGNC Symbol;Acc:HGNC:2062]
SNX8	sorting nexin 8 [Source:HGNC Symbol;Acc:HGNC:14972]
MYD88	MYD88 innate immune signal transduction adaptor [Source:HGNC Symbol;Acc:HGNC:7562]
TMEM273	transmembrane protein 273 [Source:HGNC Symbol;Acc:HGNC:27274]
ATP6V1B2	ATPase H+ transporting V1 subunit B2 [Source:HGNC Symbol;Acc:HGNC:854]
ATP5MF	ATP synthase membrane subunit f [Source:HGNC Symbol;Acc:HGNC:848]
LYN	LYN proto-oncogene, Src family tyrosine kinase [Source:HGNC Symbol;Acc:HGNC:6735]
CCL3	C-C motif chemokine ligand 3 [Source:HGNC Symbol;Acc:HGNC:10627]
HACD4	3-hydroxyacyl-CoA dehydratase 4 [Source:HGNC Symbol;Acc:HGNC:20920]
ARPC1B	actin related protein 2/3 complex subunit 1B [Source:HGNC Symbol;Acc:HGNC:704]
RPL27	ribosomal protein L27 [Source:HGNC Symbol;Acc:HGNC:10328]
S100A11	S100 calcium binding protein A11 [Source:HGNC Symbol;Acc:HGNC:10488]
NPC2	NPC intracellular cholesterol transporter 2 [Source:HGNC Symbol;Acc:HGNC:14537]
C19orf38	chromosome 19 open reading frame 38 [Source:HGNC Symbol;Acc:HGNC:34073]
CARD16	caspase recruitment domain family member 16 [Source:HGNC Symbol;Acc:HGNC:33701]
H2AC18	H2A clustered histone 18 [Source:HGNC Symbol;Acc:HGNC:4736]
ALOX5AP	arachidonate 5-lipoxygenase activating protein [Source:HGNC Symbol;Acc:HGNC:436]
TYROBP	transmembrane immune signaling adaptor TYROBP [Source:HGNC Symbol;Acc:HGNC:12449]
CLEC12A	C-type lectin domain family 12 member A [Source:HGNC Symbol;Acc:HGNC:31713]
ARHGAP30	Rho GTPase activating protein 30 [Source:HGNC Symbol;Acc:HGNC:27414]
MRPL18	mitochondrial ribosomal protein L18 [Source:HGNC Symbol;Acc:HGNC:14477]
HCK	HCK proto-oncogene, Src family tyrosine kinase [Source:HGNC Symbol;Acc:HGNC:4840]
ZBTB43	zinc finger and BTB domain containing 43 [Source:HGNC Symbol;Acc:HGNC:17908]
LAPTM5	lysosomal protein transmembrane 5 [Source:HGNC Symbol;Acc:HGNC:29612]
LCP1	lymphocyte cytosolic protein 1 [Source:HGNC Symbol;Acc:HGNC:6528]
ODF3B	outer dense fiber of sperm tails 3B [Source:HGNC Symbol;Acc:HGNC:34388]
ARHGAP27	Rho GTPase activating protein 27 [Source:HGNC Symbol;Acc:HGNC:31813]
VAMP8	vesicle associated membrane protein 8 [Source:HGNC Symbol;Acc:HGNC:12647]
ADIPOR1	adiponectin receptor 1 [Source:HGNC Symbol;Acc:HGNC:24040]
LY96	lymphocyte antigen 96 [Source:HGNC Symbol;Acc:HGNC:17156]
HCLS1	hematopoietic cell-specific Lyn substrate 1 [Source:HGNC Symbol;Acc:HGNC:4844]
FTL	ferritin light chain [Source:HGNC Symbol;Acc:HGNC:3999]
ZFAND2A	zinc finger AN1-type containing 2A [Source:HGNC Symbol;Acc:HGNC:28073]
VMO1	vitelline membrane outer layer 1 homolog [Source:HGNC Symbol;Acc:HGNC:30387]
CD84	CD84 molecule [Source:HGNC Symbol;Acc:HGNC:1704]
TMSB4X	thymosin beta 4 X-linked [Source:HGNC Symbol;Acc:HGNC:11881]
FKBP4	FKBP prolyl isomerase 4 [Source:HGNC Symbol;Acc:HGNC:3720]
TNFRSF1B	TNF receptor superfamily member 1B [Source:HGNC Symbol;Acc:HGNC:11917]
CAP1	cyclase associated actin cytoskeleton regulatory protein 1 [Source:HGNC Symbol;Acc:HGNC:20040]
CKS2	CDC28 protein kinase regulatory subunit 2 [Source:HGNC Symbol;Acc:HGNC:2000]
FCER1G	Fc fragment of IgE receptor Ig [Source:HGNC Symbol;Acc:HGNC:3611]
NCF2	neutrophil cytosolic factor 2 [Source:HGNC Symbol;Acc:HGNC:7661]

## Sheet: Mast Cell
CLIC1	chloride intracellular channel 1 [Source:HGNC Symbol;Acc:HGNC:2062]
TRIM63	tripartite motif containing 63 [Source:HGNC Symbol;Acc:HGNC:16007]
RPS5	ribosomal protein S5 [Source:HGNC Symbol;Acc:HGNC:10426]
RPL13A	ribosomal protein L13a [Source:HGNC Symbol;Acc:HGNC:10304]
SFT2D1	SFT2 domain containing 1 [Source:HGNC Symbol;Acc:HGNC:21102]
BIRC3	baculoviral IAP repeat containing 3 [Source:HGNC Symbol;Acc:HGNC:591]
ITM2A	integral membrane protein 2A [Source:HGNC Symbol;Acc:HGNC:6173]
TMSB4X	thymosin beta 4 X-linked [Source:HGNC Symbol;Acc:HGNC:11881]
RPL37	ribosomal protein L37 [Source:HGNC Symbol;Acc:HGNC:10347]
RPS26	ribosomal protein S26 [Source:HGNC Symbol;Acc:HGNC:10414]
COX6A1	cytochrome c oxidase subunit 6A1 [Source:HGNC Symbol;Acc:HGNC:2277]
GCSAML	germinal center associated signaling and motility like [Source:HGNC Symbol;Acc:HGNC:29583]
CD63	CD63 molecule [Source:HGNC Symbol;Acc:HGNC:1692]
RPS11	ribosomal protein S11 [Source:HGNC Symbol;Acc:HGNC:10384]
TMSB10	thymosin beta 10 [Source:HGNC Symbol;Acc:HGNC:11879]
RPL26	ribosomal protein L26 [Source:HGNC Symbol;Acc:HGNC:10327]
COX4I1	cytochrome c oxidase subunit 4I1 [Source:HGNC Symbol;Acc:HGNC:2265]
MLPH	melanophilin [Source:HGNC Symbol;Acc:HGNC:29643]
RPL11	ribosomal protein L11 [Source:HGNC Symbol;Acc:HGNC:10301]
RPL18A	ribosomal protein L18a [Source:HGNC Symbol;Acc:HGNC:10311]
SERF2	small EDRK-rich factor 2 [Source:HGNC Symbol;Acc:HGNC:10757]
PRDM8	PR/SET domain 8 [Source:HGNC Symbol;Acc:HGNC:13993]
RPL6	ribosomal protein L6 [Source:HGNC Symbol;Acc:HGNC:10362]
LAPTM4A	lysosomal protein transmembrane 4 alpha [Source:HGNC Symbol;Acc:HGNC:6924]
RPL28	ribosomal protein L28 [Source:HGNC Symbol;Acc:HGNC:10330]
PHF20	PHD finger protein 20 [Source:HGNC Symbol;Acc:HGNC:16098]
UBC	ubiquitin C [Source:HGNC Symbol;Acc:HGNC:12468]
DYNLL1	dynein light chain LC8-type 1 [Source:HGNC Symbol;Acc:HGNC:15476]
RPS29	ribosomal protein S29 [Source:HGNC Symbol;Acc:HGNC:10419]
VAMP8	vesicle associated membrane protein 8 [Source:HGNC Symbol;Acc:HGNC:12647]
RPS3A	ribosomal protein S3A [Source:HGNC Symbol;Acc:HGNC:10421]
SERP1	stress associated endoplasmic reticulum protein 1 [Source:HGNC Symbol;Acc:HGNC:10759]
LEO1	LEO1 homolog, Paf1/RNA polymerase II complex component [Source:HGNC Symbol;Acc:HGNC:30401]
RPL35	ribosomal protein L35 [Source:HGNC Symbol;Acc:HGNC:10344]
RPSA	ribosomal protein SA [Source:HGNC Symbol;Acc:HGNC:6502]
SYNGR2	synaptogyrin 2 [Source:HGNC Symbol;Acc:HGNC:11499]
ARPC3	actin related protein 2/3 complex subunit 3 [Source:HGNC Symbol;Acc:HGNC:706]
SLC18A2	solute carrier family 18 member A2 [Source:HGNC Symbol;Acc:HGNC:10935]
RPS23	ribosomal protein S23 [Source:HGNC Symbol;Acc:HGNC:10410]
TUBA1A	tubulin alpha 1a [Source:HGNC Symbol;Acc:HGNC:20766]
GMFG	glia maturation factor gamma [Source:HGNC Symbol;Acc:HGNC:4374]
RPS13	ribosomal protein S13 [Source:HGNC Symbol;Acc:HGNC:10386]
PPIA	peptidylprolyl isomerase A [Source:HGNC Symbol;Acc:HGNC:9253]
KIT	KIT proto-oncogene, receptor tyrosine kinase [Source:HGNC Symbol;Acc:HGNC:6342]
RPL24	ribosomal protein L24 [Source:HGNC Symbol;Acc:HGNC:10325]
RPL7A	ribosomal protein L7a [Source:HGNC Symbol;Acc:HGNC:10364]
NACA	nascent polypeptide associated complex subunit alpha [Source:HGNC Symbol;Acc:HGNC:7629]
VWA5A	von Willebrand factor A domain containing 5A [Source:HGNC Symbol;Acc:HGNC:6658]
RPL12	ribosomal protein L12 [Source:HGNC Symbol;Acc:HGNC:10302]
RPL4	ribosomal protein L4 [Source:HGNC Symbol;Acc:HGNC:10353]
ATP5F1C	ATP synthase F1 subunit gamma [Source:HGNC Symbol;Acc:HGNC:833]

## Sheet: Melanocyte Cell
CD63	CD63 molecule [Source:HGNC Symbol;Acc:HGNC:1692]
FAHD2B	fumarylacetoacetate hydrolase domain containing 2B [Source:HGNC Symbol;Acc:HGNC:25318]
CTNNB1	catenin beta 1 [Source:HGNC Symbol;Acc:HGNC:2514]
PYURF	PIGY upstream reading frame [Source:HGNC Symbol;Acc:HGNC:44317]
GYPC	glycophorin C (Gerbich blood group) [Source:HGNC Symbol;Acc:HGNC:4704]
SLC35D2	solute carrier family 35 member D2 [Source:HGNC Symbol;Acc:HGNC:20799]
CYGB	cytoglobin [Source:HGNC Symbol;Acc:HGNC:16505]
TNFRSF14	TNF receptor superfamily member 14 [Source:HGNC Symbol;Acc:HGNC:11912]
AMZ2	archaelysin family metallopeptidase 2 [Source:HGNC Symbol;Acc:HGNC:28041]
SDCBP	syndecan binding protein [Source:HGNC Symbol;Acc:HGNC:10662]
MXI1	MAX interactor 1, dimerization protein [Source:HGNC Symbol;Acc:HGNC:7534]
FMN1	formin 1 [Source:HGNC Symbol;Acc:HGNC:3768]
GLMP	glycosylated lysosomal membrane protein [Source:HGNC Symbol;Acc:HGNC:29436]
CFDP1	craniofacial development protein 1 [Source:HGNC Symbol;Acc:HGNC:1873]
ANXA5	annexin A5 [Source:HGNC Symbol;Acc:HGNC:543]
GPR137B	G protein-coupled receptor 137B [Source:HGNC Symbol;Acc:HGNC:11862]
STK32A	serine/threonine kinase 32A [Source:HGNC Symbol;Acc:HGNC:28317]
ASAH1	N-acylsphingosine amidohydrolase 1 [Source:HGNC Symbol;Acc:HGNC:735]
PHF1	PHD finger protein 1 [Source:HGNC Symbol;Acc:HGNC:8919]
MYO5A	myosin VA [Source:HGNC Symbol;Acc:HGNC:7602]
STAM	signal transducing adaptor molecule [Source:HGNC Symbol;Acc:HGNC:11357]
LETMD1	LETM1 domain containing 1 [Source:HGNC Symbol;Acc:HGNC:24241]
PTPRM	protein tyrosine phosphatase receptor type M [Source:HGNC Symbol;Acc:HGNC:9675]
KANK2	KN motif and ankyrin repeat domains 2 [Source:HGNC Symbol;Acc:HGNC:29300]
EPS8	epidermal growth factor receptor pathway substrate 8 [Source:HGNC Symbol;Acc:HGNC:3420]
RPL7L1	ribosomal protein L7 like 1 [Source:HGNC Symbol;Acc:HGNC:21370]
TYRP1	tyrosinase related protein 1 [Source:HGNC Symbol;Acc:HGNC:12450]
PTTG1IP	PTTG1 interacting protein [Source:HGNC Symbol;Acc:HGNC:13524]
KLHL21	kelch like family member 21 [Source:HGNC Symbol;Acc:HGNC:29041]
ARSG	arylsulfatase G [Source:HGNC Symbol;Acc:HGNC:24102]
EIF3L	eukaryotic translation initiation factor 3 subunit L [Source:HGNC Symbol;Acc:HGNC:18138]
GSTO1	glutathione S-transferase omega 1 [Source:HGNC Symbol;Acc:HGNC:13312]
ATP6V1B2	ATPase H+ transporting V1 subunit B2 [Source:HGNC Symbol;Acc:HGNC:854]
GMFB	glia maturation factor beta [Source:HGNC Symbol;Acc:HGNC:4373]
LAMP2	lysosomal associated membrane protein 2 [Source:HGNC Symbol;Acc:HGNC:6501]
HEBP1	heme binding protein 1 [Source:HGNC Symbol;Acc:HGNC:17176]
ANKRD36	ankyrin repeat domain 36 [Source:HGNC Symbol;Acc:HGNC:24079]
EDNRB	endothelin receptor type B [Source:HGNC Symbol;Acc:HGNC:3180]
ETNK1	ethanolamine kinase 1 [Source:HGNC Symbol;Acc:HGNC:24649]
LPAR6	lysophosphatidic acid receptor 6 [Source:HGNC Symbol;Acc:HGNC:15520]

## Sheet: Pericyte Cell
SDC4	syndecan 4 [Source:HGNC Symbol;Acc:HGNC:10661]
HARS1	histidyl-tRNA synthetase 1 [Source:HGNC Symbol;Acc:HGNC:4816]
CSRP1	cysteine and glycine rich protein 1 [Source:HGNC Symbol;Acc:HGNC:2469]
FLNA	filamin A [Source:HGNC Symbol;Acc:HGNC:3754]
S1PR3	sphingosine-1-phosphate receptor 3 [Source:HGNC Symbol;Acc:HGNC:3167]
ZNF263	zinc finger protein 263 [Source:HGNC Symbol;Acc:HGNC:13056]
TGFB1I1	transforming growth factor beta 1 induced transcript 1 [Source:HGNC Symbol;Acc:HGNC:11767]
TBX18	T-box transcription factor 18 [Source:HGNC Symbol;Acc:HGNC:11595]
ILK	integrin linked kinase [Source:HGNC Symbol;Acc:HGNC:6040]
MRPL33	mitochondrial ribosomal protein L33 [Source:HGNC Symbol;Acc:HGNC:14487]
LIMS2	LIM zinc finger domain containing 2 [Source:HGNC Symbol;Acc:HGNC:16084]
DACT3	dishevelled binding antagonist of beta catenin 3 [Source:HGNC Symbol;Acc:HGNC:30745]
PHLDB2	pleckstrin homology like domain family B member 2 [Source:HGNC Symbol;Acc:HGNC:29573]
NXT1	nuclear transport factor 2 like export factor 1 [Source:HGNC Symbol;Acc:HGNC:15913]
AOC3	amine oxidase copper containing 3 [Source:HGNC Symbol;Acc:HGNC:550]
COL4A1	collagen type IV alpha 1 chain [Source:HGNC Symbol;Acc:HGNC:2202]
KANK2	KN motif and ankyrin repeat domains 2 [Source:HGNC Symbol;Acc:HGNC:29300]
EPS8	epidermal growth factor receptor pathway substrate 8 [Source:HGNC Symbol;Acc:HGNC:3420]
UTP3	UTP3 small subunit processome component [Source:HGNC Symbol;Acc:HGNC:24477]
SPARCL1	SPARC like 1 [Source:HGNC Symbol;Acc:HGNC:11220]
LRRC32	leucine rich repeat containing 32 [Source:HGNC Symbol;Acc:HGNC:4161]
FAM13C	family with sequence similarity 13 member C [Source:HGNC Symbol;Acc:HGNC:19371]
PKIG	cAMP-dependent protein kinase inhibitor gamma [Source:HGNC Symbol;Acc:HGNC:9019]
MTHFR	methylenetetrahydrofolate reductase [Source:HGNC Symbol;Acc:HGNC:7436]
CNN1	calponin 1 [Source:HGNC Symbol;Acc:HGNC:2155]
DEPP1	DEPP1 autophagy regulator [Source:HGNC Symbol;Acc:HGNC:23355]
ALYREF	Aly/REF export factor [Source:HGNC Symbol;Acc:HGNC:19071]
TNS2	tensin 2 [Source:HGNC Symbol;Acc:HGNC:19737]
ITGA5	integrin subunit alpha 5 [Source:HGNC Symbol;Acc:HGNC:6141]
IRAG1	inositol 1,4,5-triphosphate receptor associated 1 [Source:HGNC Symbol;Acc:HGNC:7237]
VSTM4	V-set and transmembrane domain containing 4 [Source:HGNC Symbol;Acc:HGNC:26470]
MYH9	myosin heavy chain 9 [Source:HGNC Symbol;Acc:HGNC:7579]
PIN1	peptidylprolyl cis/trans isomerase, NIMA-interacting 1 [Source:HGNC Symbol;Acc:HGNC:8988]
COX7A1	cytochrome c oxidase subunit 7A1 [Source:HGNC Symbol;Acc:HGNC:2287]
LAMC1	laminin subunit gamma 1 [Source:HGNC Symbol;Acc:HGNC:6492]
COL14A1	collagen type XIV alpha 1 chain [Source:HGNC Symbol;Acc:HGNC:2191]
CDC5L	cell division cycle 5 like [Source:HGNC Symbol;Acc:HGNC:1743]
FMO3	flavin containing dimethylaniline monoxygenase 3 [Source:HGNC Symbol;Acc:HGNC:3771]
KIRREL1	kirre like nephrin family adhesion molecule 1 [Source:HGNC Symbol;Acc:HGNC:15734]
LAMA5	laminin subunit alpha 5 [Source:HGNC Symbol;Acc:HGNC:6485]
NDUFS2	NADH:ubiquinone oxidoreductase core subunit S2 [Source:HGNC Symbol;Acc:HGNC:7708]
FERMT2	fermitin family member 2 [Source:HGNC Symbol;Acc:HGNC:15767]
CAV1	caveolin 1 [Source:HGNC Symbol;Acc:HGNC:1527]
TBX2	T-box transcription factor 2 [Source:HGNC Symbol;Acc:HGNC:11597]
MYH11	myosin heavy chain 11 [Source:HGNC Symbol;Acc:HGNC:7569]

## Sheet: RPE Cell
SELENBP1	selenium binding protein 1 [Source:HGNC Symbol;Acc:HGNC:10719]
DGKE	diacylglycerol kinase epsilon [Source:HGNC Symbol;Acc:HGNC:2852]
NPIPB11	nuclear pore complex interacting protein family member B11 [Source:HGNC Symbol;Acc:HGNC:37453]
UQCRFS1	ubiquinol-cytochrome c reductase, Rieske iron-sulfur polypeptide 1 [Source:HGNC Symbol;Acc:HGNC:12587]
GOLGA8B	golgin A8 family member B [Source:HGNC Symbol;Acc:HGNC:31973]
CYP4V2	cytochrome P450 family 4 subfamily V member 2 [Source:HGNC Symbol;Acc:HGNC:23198]
UBB	ubiquitin B [Source:HGNC Symbol;Acc:HGNC:12463]
CLK1	CDC like kinase 1 [Source:HGNC Symbol;Acc:HGNC:2068]
CD63	CD63 molecule [Source:HGNC Symbol;Acc:HGNC:1692]
SOD1	superoxide dismutase 1 [Source:HGNC Symbol;Acc:HGNC:11179]
P4HTM	prolyl 4-hydroxylase, transmembrane [Source:HGNC Symbol;Acc:HGNC:28858]
COPS9	COP9 signalosome subunit 9 [Source:HGNC Symbol;Acc:HGNC:21314]
LRATD2	LRAT domain containing 2 [Source:HGNC Symbol;Acc:HGNC:24166]
BMP4	bone morphogenetic protein 4 [Source:HGNC Symbol;Acc:HGNC:1071]
GOLGA2	golgin A2 [Source:HGNC Symbol;Acc:HGNC:4425]
HADHB	hydroxyacyl-CoA dehydrogenase trifunctional multienzyme complex subunit beta [Source:HGNC Symbol;Acc:HGNC:4803]
APP	amyloid beta precursor protein [Source:HGNC Symbol;Acc:HGNC:620]
LSM4	LSM4 homolog, U6 small nuclear RNA and mRNA degradation associated [Source:HGNC Symbol;Acc:HGNC:17259]
RDH10	retinol dehydrogenase 10 [Source:HGNC Symbol;Acc:HGNC:19975]
GOLGA8A	golgin A8 family member A [Source:HGNC Symbol;Acc:HGNC:31972]
NUDT14	nudix hydrolase 14 [Source:HGNC Symbol;Acc:HGNC:20141]
SEPTIN8	septin 8 [Source:HGNC Symbol;Acc:HGNC:16511]
CHADL	chondroadherin like [Source:HGNC Symbol;Acc:HGNC:25165]
SLC9A3R1	SLC9A3 regulator 1 [Source:HGNC Symbol;Acc:HGNC:11075]
TPGS1	tubulin polyglutamylase complex subunit 1 [Source:HGNC Symbol;Acc:HGNC:25058]
TMEM245	transmembrane protein 245 [Source:HGNC Symbol;Acc:HGNC:1363]
CDH3	cadherin 3 [Source:HGNC Symbol;Acc:HGNC:1762]
TMEM151A	transmembrane protein 151A [Source:HGNC Symbol;Acc:HGNC:28497]
GOT2	glutamic-oxaloacetic transaminase 2 [Source:HGNC Symbol;Acc:HGNC:4433]
SPINT2	serine peptidase inhibitor, Kunitz type 2 [Source:HGNC Symbol;Acc:HGNC:11247]
ALKBH7	alkB homolog 7 [Source:HGNC Symbol;Acc:HGNC:21306]
ZDHHC2	zinc finger DHHC-type palmitoyltransferase 2 [Source:HGNC Symbol;Acc:HGNC:18469]
ENGASE	endo-beta-N-acetylglucosaminidase [Source:HGNC Symbol;Acc:HGNC:24622]
C18orf32	chromosome 18 open reading frame 32 [Source:HGNC Symbol;Acc:HGNC:31690]
MMAB	metabolism of cobalamin associated B [Source:HGNC Symbol;Acc:HGNC:19331]
POM121	POM121 transmembrane nucleoporin [Source:HGNC Symbol;Acc:HGNC:19702]
ATP5F1B	ATP synthase F1 subunit beta [Source:HGNC Symbol;Acc:HGNC:830]
PTPMT1	protein tyrosine phosphatase mitochondrial 1 [Source:HGNC Symbol;Acc:HGNC:26965]
NSFL1C	NSFL1 cofactor [Source:HGNC Symbol;Acc:HGNC:15912]
TSEN34	tRNA splicing endonuclease subunit 34 [Source:HGNC Symbol;Acc:HGNC:15506]
PLK5	polo like kinase 5 (inactive) [Source:HGNC Symbol;Acc:HGNC:27001]
RAB5B	RAB5B, member RAS oncogene family [Source:HGNC Symbol;Acc:HGNC:9784]
KRT18	keratin 18 [Source:HGNC Symbol;Acc:HGNC:6430]
NDUFB7	NADH:ubiquinone oxidoreductase subunit B7 [Source:HGNC Symbol;Acc:HGNC:7702]
PFKFB2	6-phosphofructo-2-kinase/fructose-2,6-biphosphatase 2 [Source:HGNC Symbol;Acc:HGNC:8873]
ADAD2	adenosine deaminase domain containing 2 [Source:HGNC Symbol;Acc:HGNC:30714]
ALDH2	aldehyde dehydrogenase 2 family member [Source:HGNC Symbol;Acc:HGNC:404]
ERG28	ergosterol biosynthesis 28 homolog [Source:HGNC Symbol;Acc:HGNC:1187]
GSTP1	glutathione S-transferase pi 1 [Source:HGNC Symbol;Acc:HGNC:4638]

## Sheet: Schwann Cell
TUBA1A	tubulin alpha 1a [Source:HGNC Symbol;Acc:HGNC:20766]
C12orf65	chromosome 12 open reading frame 65 [Source:HGNC Symbol;Acc:HGNC:26784]
JUN	Jun proto-oncogene, AP-1 transcription factor subunit [Source:HGNC Symbol;Acc:HGNC:6204]
RND3	Rho family GTPase 3 [Source:HGNC Symbol;Acc:HGNC:671]
MIDN	midnolin [Source:HGNC Symbol;Acc:HGNC:16298]
GALNT15	polypeptide N-acetylgalactosaminyltransferase 15 [Source:HGNC Symbol;Acc:HGNC:21531]
COMT	catechol-O-methyltransferase [Source:HGNC Symbol;Acc:HGNC:2228]
PDLIM2	PDZ and LIM domain 2 [Source:HGNC Symbol;Acc:HGNC:13992]
DPYSL2	dihydropyrimidinase like 2 [Source:HGNC Symbol;Acc:HGNC:3014]
WDR74	WD repeat domain 74 [Source:HGNC Symbol;Acc:HGNC:25529]
SOCS3	suppressor of cytokine signaling 3 [Source:HGNC Symbol;Acc:HGNC:19391]
DKK3	dickkopf WNT signaling pathway inhibitor 3 [Source:HGNC Symbol;Acc:HGNC:2893]
HSPA2	heat shock protein family A (Hsp70) member 2 [Source:HGNC Symbol;Acc:HGNC:5235]
H4C3	H4 clustered histone 3 [Source:HGNC Symbol;Acc:HGNC:4787]
CRYAB	crystallin alpha B [Source:HGNC Symbol;Acc:HGNC:2389]
ID2	inhibitor of DNA binding 2 [Source:HGNC Symbol;Acc:HGNC:5361]
HSPA1A	heat shock protein family A (Hsp70) member 1A [Source:HGNC Symbol;Acc:HGNC:5232]
PRSS23	serine protease 23 [Source:HGNC Symbol;Acc:HGNC:14370]
PLSCR4	phospholipid scramblase 4 [Source:HGNC Symbol;Acc:HGNC:16497]
AAMDC	adipogenesis associated Mth938 domain containing [Source:HGNC Symbol;Acc:HGNC:30205]
NDRG1	N-myc downstream regulated 1 [Source:HGNC Symbol;Acc:HGNC:7679]
CDKN1A	cyclin dependent kinase inhibitor 1A [Source:HGNC Symbol;Acc:HGNC:1784]
ID3	inhibitor of DNA binding 3, HLH protein [Source:HGNC Symbol;Acc:HGNC:5362]
TMBIM1	transmembrane BAX inhibitor motif containing 1 [Source:HGNC Symbol;Acc:HGNC:23410]
DEPP1	DEPP1 autophagy regulator [Source:HGNC Symbol;Acc:HGNC:23355]
SLC35D2	solute carrier family 35 member D2 [Source:HGNC Symbol;Acc:HGNC:20799]
AHR	aryl hydrocarbon receptor [Source:HGNC Symbol;Acc:HGNC:348]
RGS16	regulator of G protein signaling 16 [Source:HGNC Symbol;Acc:HGNC:9997]
TUBB4B	tubulin beta 4B class IVb [Source:HGNC Symbol;Acc:HGNC:20771]
PMP22	peripheral myelin protein 22 [Source:HGNC Symbol;Acc:HGNC:9118]
CSRP1	cysteine and glycine rich protein 1 [Source:HGNC Symbol;Acc:HGNC:2469]
TSC22D3	TSC22 domain family member 3 [Source:HGNC Symbol;Acc:HGNC:3051]
H1-10	H1.10 linker histone [Source:HGNC Symbol;Acc:HGNC:4722]
SPARCL1	SPARC like 1 [Source:HGNC Symbol;Acc:HGNC:11220]
IRS2	insulin receptor substrate 2 [Source:HGNC Symbol;Acc:HGNC:6126]
MCL1	MCL1 apoptosis regulator, BCL2 family member [Source:HGNC Symbol;Acc:HGNC:6943]
EMP1	epithelial membrane protein 1 [Source:HGNC Symbol;Acc:HGNC:3333]
MRNIP	MRN complex interacting protein [Source:HGNC Symbol;Acc:HGNC:30817]
CD81	CD81 molecule [Source:HGNC Symbol;Acc:HGNC:1701]
ID1	inhibitor of DNA binding 1, HLH protein [Source:HGNC Symbol;Acc:HGNC:5360]
PYGL	glycogen phosphorylase L [Source:HGNC Symbol;Acc:HGNC:9725]
DUSP1	dual specificity phosphatase 1 [Source:HGNC Symbol;Acc:HGNC:3064]
ADIRF	adipogenesis regulatory factor [Source:HGNC Symbol;Acc:HGNC:24043]
ACYP1	acylphosphatase 1 [Source:HGNC Symbol;Acc:HGNC:179]
SERPING1	serpin family G member 1 [Source:HGNC Symbol;Acc:HGNC:1228]
ATF3	activating transcription factor 3 [Source:HGNC Symbol;Acc:HGNC:785]
CDKN1C	cyclin dependent kinase inhibitor 1C [Source:HGNC Symbol;Acc:HGNC:1786]

## Sheet: Schwann1 Cell
PLEKHA4	pleckstrin homology domain containing A4 [Source:HGNC Symbol;Acc:HGNC:14339]
PILRB	paired immunoglobin like type 2 receptor beta [Source:HGNC Symbol;Acc:HGNC:18297]
TUBA1A	tubulin alpha 1a [Source:HGNC Symbol;Acc:HGNC:20766]
YWHAE	tyrosine 3-monooxygenase/tryptophan 5-monooxygenase activation protein epsilon [Source:HGNC Symbol;Acc:HGNC:12851]
CSRP1	cysteine and glycine rich protein 1 [Source:HGNC Symbol;Acc:HGNC:2469]
NCMAP	non-compact myelin associated protein [Source:HGNC Symbol;Acc:HGNC:29332]
SHROOM1	shroom family member 1 [Source:HGNC Symbol;Acc:HGNC:24084]
MZT2B	mitotic spindle organizing protein 2B [Source:HGNC Symbol;Acc:HGNC:25886]
PAPSS1	3'-phosphoadenosine 5'-phosphosulfate synthase 1 [Source:HGNC Symbol;Acc:HGNC:8603]
METTL26	methyltransferase like 26 [Source:HGNC Symbol;Acc:HGNC:14141]
ARHGAP23	Rho GTPase activating protein 23 [Source:HGNC Symbol;Acc:HGNC:29293]
CD81	CD81 molecule [Source:HGNC Symbol;Acc:HGNC:1701]
PEA15	proliferation and apoptosis adaptor protein 15 [Source:HGNC Symbol;Acc:HGNC:8822]
CD63	CD63 molecule [Source:HGNC Symbol;Acc:HGNC:1692]
MRPL57	mitochondrial ribosomal protein L57 [Source:HGNC Symbol;Acc:HGNC:14514]
CDKN1C	cyclin dependent kinase inhibitor 1C [Source:HGNC Symbol;Acc:HGNC:1786]
LHPP	phospholysine phosphohistidine inorganic pyrophosphate phosphatase [Source:HGNC Symbol;Acc:HGNC:30042]
GJC3	gap junction protein gamma 3 [Source:HGNC Symbol;Acc:HGNC:17495]
FEZ2	fasciculation and elongation protein zeta 2 [Source:HGNC Symbol;Acc:HGNC:3660]
COX19	cytochrome c oxidase assembly factor COX19 [Source:HGNC Symbol;Acc:HGNC:28074]
GAB2	GRB2 associated binding protein 2 [Source:HGNC Symbol;Acc:HGNC:14458]
DPYSL2	dihydropyrimidinase like 2 [Source:HGNC Symbol;Acc:HGNC:3014]
C7orf50	chromosome 7 open reading frame 50 [Source:HGNC Symbol;Acc:HGNC:22421]
GLDN	gliomedin [Source:HGNC Symbol;Acc:HGNC:29514]
HSPA12A	heat shock protein family A (Hsp70) member 12A [Source:HGNC Symbol;Acc:HGNC:19022]
APP	amyloid beta precursor protein [Source:HGNC Symbol;Acc:HGNC:620]
MRPL43	mitochondrial ribosomal protein L43 [Source:HGNC Symbol;Acc:HGNC:14517]
SUGP2	SURP and G-patch domain containing 2 [Source:HGNC Symbol;Acc:HGNC:18641]
ABHD12	abhydrolase domain containing 12, lysophospholipase [Source:HGNC Symbol;Acc:HGNC:15868]
DKK3	dickkopf WNT signaling pathway inhibitor 3 [Source:HGNC Symbol;Acc:HGNC:2893]
GTF2I	general transcription factor IIi [Source:HGNC Symbol;Acc:HGNC:4659]
CLTB	clathrin light chain B [Source:HGNC Symbol;Acc:HGNC:2091]
P4HTM	prolyl 4-hydroxylase, transmembrane [Source:HGNC Symbol;Acc:HGNC:28858]
STARD9	StAR related lipid transfer domain containing 9 [Source:HGNC Symbol;Acc:HGNC:19162]
SDC4	syndecan 4 [Source:HGNC Symbol;Acc:HGNC:10661]
CTNNB1	catenin beta 1 [Source:HGNC Symbol;Acc:HGNC:2514]
ABTB1	ankyrin repeat and BTB domain containing 1 [Source:HGNC Symbol;Acc:HGNC:18275]
CD99L2	CD99 molecule like 2 [Source:HGNC Symbol;Acc:HGNC:18237]
AVPI1	arginine vasopressin induced 1 [Source:HGNC Symbol;Acc:HGNC:30898]
AMOTL2	angiomotin like 2 [Source:HGNC Symbol;Acc:HGNC:17812]
CAV1	caveolin 1 [Source:HGNC Symbol;Acc:HGNC:1527]
MAL	mal, T cell differentiation protein [Source:HGNC Symbol;Acc:HGNC:6817]
UBXN4	UBX domain protein 4 [Source:HGNC Symbol;Acc:HGNC:14860]
GNG2	G protein subunit gamma 2 [Source:HGNC Symbol;Acc:HGNC:4404]

[truncated: 1 more sheets: T-NK Cell]
