# Supplementary material for: Suboptimal Responses to Anti-VEGF in Retinal Neurovascular Diseases: Linking Aging and Alternative Angioinflammatory Pathways
Source: Invest Ophthalmol Vis Sci. 2026 May 4;67(5):4. doi: 10.1167/iovs.67.5.4 (PMC13164572; doi:10.1167/iovs.67.5.4)
Supplement: Supplement 16 [file iovs-67-5-4_s016.xlsx]

## Sheet: AMD
AMD-Related Input Data for GenePlexus
Gene List based on Topological Analysis-Related to Expeimental Genes	Expeimental Genes	Topological Analysis -AMD	Topological Analysis-Aging
RPL39	ANGPT2	DEFA1	BMP4
SNCA	CCL2	BMP4	POTEI
RPL37	CXCL1	FN1	ARMS2
UBB	DDIT3	LAMB1	APP
RPL41	FOXO1	ARMS2	MFSD2B
BMP4	GRB2	ZNF558	AKR1C1
CDH3	HSPA5	RARRES2	CDH3
RPS18	IL6	COL1A2	ARID5B
MAP3K10	MAPK1	PLAT	MSMP
APP	MMP9	C4B_2	ARID3C
TUBA1A	MMP14	RGS4	RAB7B
UBC	STAT3	SKIV2L	DAAM2
CCL4L2	VEGFA	VEGFC	SLC19A1
TBC1D3G	VEGFC	COL4A1	TMEM215
INS-IGF2		MMP7	DRD5
NUTM2F		HABP2	MYC
TAS2R43		C1QTNF5	SLC29A1
TAS2R30		FAM20C	INS-IGF2
NANOGP8		COPS6	AK4
BSX		ADAMTS9	OR2A4
YWHAE		MMP2	C16orf96
MYC		ITGAV	CTNNB1
CTNNB1		SERPING1	MT-ND1
HDAC1		IFI30	EFEMP1
PIK3R1		LAMA2	GRID2IP
EGFR		CTSK	POTED
INCA1		PARK7	CLIC1
KRTAP10-7		COL18A1	TRIP10
KRTAP19-5		FAP	MT-ND3
MEI4		AIF1	RIN3
AMOTL1		ABCA1	CORO7-PAM16
FAM20C		SRPK2	KDM5C
PLAC9		COL15A1	EGFR
SH3PXD2B		NID2	PPARG
MYH14		THBS2	NOTCH2NLC
BMP1		CCDC80	SOCS3
SHANK3		C3	DIAPH1
BAIAP2		NMNAT1	ADRB2
MTRNR2L5		CD34	FN1
SERINC4		COL5A1	FEZF1
DEFB110		LAMA5	LPAR1
		MIS12	OR13J1
		SERPINF1	ERCC6
		SERPINF2	RBMXL3
		B3GLCT	NFKB1
		POSTN	C1R
		APP	COL1A1
		KEAP1	MT-ND4
		ITGA5	DCAF12
		IGFBP2	CNR2
		BMP1	JUN
		KIF26A	AGT
		HMGA1	DPYSL2
		CAV1	IFITM5
		LAMA3	CDC14B
		CFHR1	INS
		SPON1	PPP1R9B
		COL4A2	PCARE
		FSTL1	HFE
		TIMP3
		FBLN1
		COL9A2
		COL14A1
		TJP1
		C1QB
		NPC2
		LOXL2
		IL1B
		TGFB1

## Sheet: DR
DR-Related Input Data for GenePlexus
Gene List based on Topological Analysis-Related to Expeimental Genes	Expeimental Genes	Topological Analysis-DR	Topological Analysis-Aging
RPL39	ANGPT2	JCHAIN	BMP4
SNCA	CCL2	DDT	POTEI
RPL37	CXCL1	APOC4-APOC2	ARMS2
UBB	DDIT3	FMOD	APP
RPL41	FOXO1	UBC	MFSD2B
BMP4	GRB2	TNFSF12-TNFSF13	AKR1C1
CDH3	HSPA5	ARMS2	CDH3
RPS18	IL6	TMSB4X	ARID5B
MAP3K10	MAPK1	SAA1	MSMP
APP	MMP9	APP	ARID3C
TUBA1A	MMP14	PPARG	RAB7B
UBC	STAT3	RARRES2	DAAM2
CCL4L2	VEGFA	FAM20C	SLC19A1
TBC1D3G	VEGFC	SETSIP	TMEM215
INS-IGF2		UBB	DRD5
NUTM2F		SERPING1	MYC
TAS2R43		C1R	SLC29A1
TAS2R30		SERPINE3	INS-IGF2
NANOGP8		OAF	AK4
BSX		NCCRP1	OR2A4
YWHAE		SOD3	C16orf96
MYC		FN1	CTNNB1
CTNNB1		AGT	MT-ND1
HDAC1		ORM2	EFEMP1
PIK3R1		GPX8	GRID2IP
EGFR		PRSS56	POTED
INCA1		YWHAE	CLIC1
KRTAP10-7		APCS	TRIP10
KRTAP19-5		MASP2	MT-ND3
MEI4		COL1A1	RIN3
AMOTL1		DEFA3	CORO7-PAM16
FAM20C		SERPINA3	KDM5C
PLAC9		NME1-NME2	EGFR
SH3PXD2B		SNED1	PPARG
MYH14		SET	NOTCH2NLC
BMP1		EMILIN1	SOCS3
SHANK3		TNFRSF1A	DIAPH1
BAIAP2		RELN	ADRB2
MTRNR2L5		IGFBP4	FN1
SERINC4		ANGPTL1	FEZF1
DEFB110		FBLN1	LPAR1
		VAT1	OR13J1
		SPOCK1	ERCC6
		VCAN	RBMXL3
		SERPINF1	NFKB1
		PAPLN	C1R
		C1orf56	COL1A1
		NFKB1	MT-ND4
		FBLN5	DCAF12
		FTL	CNR2
		LRTM1	JUN
		LAMA2	AGT
		ASAH2	DPYSL2
		HABP2	IFITM5
		C4BPA	CDC14B
		C3	INS
		TBX18	PPP1R9B
		SPON1	PCARE
		GC	HFE
		AGTR1
		ITIH3
		HP
		DEFB1
		GLRX
		HBB
		ITIH4

## Sheet: GLAU
GLAU-Related Input Data for GenePlexus
Gene List based on Topological Analysis-Related to Expeimental Genes	Expeimental Genes	Topological Analysis-GLAU	Topological Analysis-Aging
RPL39	ANGPT2	YWHAE	BMP4
SNCA	CCL2	CACNA1A	POTEI
RPL37	CXCL1	UBB	ARMS2
UBB	DDIT3	TUBA1A	APP
RPL41	FOXO1	MT-ND5	MFSD2B
BMP4	GRB2	SIAE	AKR1C1
CDH3	HSPA5	MT-CO2	CDH3
RPS18	IL6	APP	ARID5B
MAP3K10	MAPK1	NDUFC2	MSMP
APP	MMP9	PITPNA	ARID3C
TUBA1A	MMP14	OR4K14	RAB7B
UBC	STAT3	SOD1	DAAM2
CCL4L2	VEGFA	CLIC1	SLC19A1
TBC1D3G	VEGFC	NDUFA11	TMEM215
INS-IGF2		POTEE	DRD5
NUTM2F		PRSS56	MYC
TAS2R43		FN1	SLC29A1
TAS2R30		SFXN4	INS-IGF2
NANOGP8		LAMP1	AK4
BSX		CASP14	OR2A4
YWHAE		UQCRFS1	C16orf96
MYC		ANXA5	CTNNB1
CTNNB1		LZIC	MT-ND1
HDAC1		TPI1	EFEMP1
PIK3R1		NTRK1	GRID2IP
EGFR		CRYGS	POTED
INCA1		ORM2	CLIC1
KRTAP10-7		ASAH1	TRIP10
KRTAP19-5		AAMDC	MT-ND3
MEI4		ATP5F1B	RIN3
AMOTL1		AP2M1	CORO7-PAM16
FAM20C		CFHR1	KDM5C
PLAC9		KLC1	EGFR
SH3PXD2B		CRYBB3	PPARG
MYH14		MYH9	NOTCH2NLC
BMP1		GSTP1	SOCS3
SHANK3		SERPINB6	DIAPH1
BAIAP2		GAPDH	ADRB2
MTRNR2L5		LRG1	FN1
SERINC4		SF3B6	FEZF1
DEFB110		HLA-DPA1	LPAR1
		GPATCH3	OR13J1
		ALDH2	ERCC6
		PAIP1	RBMXL3
		CDS2	NFKB1
		SNX12	C1R
			COL1A1
			MT-ND4
			DCAF12
			CNR2
			JUN
			AGT
			DPYSL2
			IFITM5
			CDC14B
			INS
			PPP1R9B
			PCARE
			HFE

## Sheet: RP
RP-Related Input Data for GenePlexus
Gene List based on Topological Analysis-Related to Expeimental Genes	Expeimental Genes	Topological Analysis- RP	Topological Analysis-Aging
RPL39	ANGPT2	LETMD1	BMP4
SNCA	CCL2	TBC1D31	POTEI
RPL37	CXCL1	TMEM191C	ARMS2
UBB	DDIT3	RPL6	APP
RPL41	FOXO1	YWHAE	MFSD2B
BMP4	GRB2	TAS1R3	AKR1C1
CDH3	HSPA5	CD164L2	CDH3
RPS18	IL6	IMPDH1	ARID5B
MAP3K10	MAPK1	SERF2	MSMP
APP	MMP9	SFTA3	ARID3C
TUBA1A	MMP14	BMP4	RAB7B
UBC	STAT3	HNRNPF	DAAM2
CCL4L2	VEGFA	PSMD2	SLC19A1
TBC1D3G	VEGFC	U2AF1L5	TMEM215
INS-IGF2		CBSL	DRD5
NUTM2F		SERF1A	MYC
TAS2R43		CERKL	SLC29A1
TAS2R30		RUSC1	INS-IGF2
NANOGP8		PRPF8	AK4
BSX		ISY1-RAB43	OR2A4
YWHAE		ZSWIM7	C16orf96
MYC		RPL3	CTNNB1
CTNNB1		HNRNPA2B1	MT-ND1
HDAC1		TRIM28	EFEMP1
PIK3R1		PPP1R42	GRID2IP
EGFR		POLR3H	POTED
INCA1		LRRCC1	CLIC1
KRTAP10-7		SF3B4	TRIP10
KRTAP19-5		GTF2H2C	MT-ND3
MEI4		CCDC61	RIN3
AMOTL1		USP43	CORO7-PAM16
FAM20C		RBM14-RBM4	KDM5C
PLAC9		PSMG4	EGFR
SH3PXD2B		TMEM241	PPARG
MYH14		C2orf74	NOTCH2NLC
BMP1		PFKM	SOCS3
SHANK3		SNRPA	DIAPH1
BAIAP2		DDB1	ADRB2
MTRNR2L5		DDX39B	FN1
SERINC4		ISY1	FEZF1
DEFB110		CPNE7	LPAR1
		ACIN1	OR13J1
		SF3A3	ERCC6
		CCT7	RBMXL3
		GPR108	NFKB1
		ABHD12	C1R
		RBM11	COL1A1
		APP	MT-ND4
		PRPF31	DCAF12
		MMAB	CNR2
		NPR1	JUN
		PCBP1	AGT
		STON1-GTF2A1L	DPYSL2
		EXOC7	IFITM5
			CDC14B
			INS
			PPP1R9B
			PCARE
			HFE
