# Supplementary material for: Suboptimal Responses to Anti-VEGF in Retinal Neurovascular Diseases: Linking Aging and Alternative Angioinflammatory Pathways
Source: Invest Ophthalmol Vis Sci. 2026 May 4;67(5):4. doi: 10.1167/iovs.67.5.4 (PMC13164572; doi:10.1167/iovs.67.5.4)
Supplement: Supplement 17 [file iovs-67-5-4_s017.xlsx]

## Sheet: Fibroblast Cell
Fibroblast Cell Input Data of Geneplexus
SERPING1
UQCC2
LINC00672
FMOD
COL1A2
SPON2
WDR86
ANGPT2
CYB5D1
CAV1
C1R
SCARF2
CCL2
CTSO
SMIM4
SH3PXD2B
CXCL1
SPARCL1
CISD1
SPARC
PODN
S1PR3
DDIT3
RND3
CUTC
PLPP3
COL15A1
HTRA1
SCARA5
FOXO1
AMOTL2
HSCB
COL4A1
PHLDB2
GRB2
MFAP4
HIGD1A
DCN
LOXL1
SVEP1
HSPA5
TNS2
TIMMDC1
SRPX
PLAC9
IL6
HELLS
MAPK1
FAM200B
LRRC32
CD276
MMP9
MMP14
STAT3
VEGFA
VEGFC

## Sheet: B Cell
B Cell Input Data of Geneplexus
MYC
SNX8
TMEM243
RPS5
RPL18A
TMEM170A
ANGPT2
BIRC3
CDK11A
CLIC1
RPL6
RPS26
SYS1
CCL2
POLR3E
RAP1B
RPL35
RPL13A
SMDT1
CXCL1
NOP53
PCBP1
RPL11
RPL4
DERL1
DDIT3
RPL27
PILRB
RPS18
PTGES3
RPL26
TMED4
FOXO1
RPL39
ARRDC2
HNRNPF
ARPC3
MZT1
METTL21A
GRB2
RPL30
ZNF267
RPS3
EIF3D
NFKB1
RPS13
PHF20
HSPA5
FAU
DDX39A
RPL37
RPSA
CGGBP1
IL6
KMT2B
PPP1CC
RPL28
NOL7
MAPK1
PTPRCAP
RPL21
SMIM12
MMP9
MMP14
STAT3
VEGFA
VEGFC

## Sheet: Endothelial Cell
Endothelial Cell Input Data of Geneplexus
CLIC1
ERCC1
CAV1
CCL14
ZNF677
MTRNR2L1
ANGPT2
TNFRSF1A
SMIM30
DENND5A
LRRC32
VEGFC
BCL6B
TMEM273
CCL2
TRAPPC1
S1PR1
TGFBR2
MYH9
DKK3
CXCL1
DPM1
PTPRM
DDIT3
PTTG1IP
POLE4
APP
CCM2L
COL3A1
FOXO1
RAB13
NDUFA12
SHANK3
EFEMP1
GRB2
TMSB4X
NUCB2
CDH5
ADGRL4
TRAPPC2B
PRSS23
HSPA5
IGFBP4
MRPL22
PDLIM1
KCTD12
HSPA12B
IL6
CHMP2A
KDR
PLS3
FILIP1L
MAPK1
TMSB10
IPO11
C11orf96
MMP9
MMP14
STAT3
VEGFA

## Sheet: Macrophage Cell
Macrophage Cell Input Data of Geneplexus
CLIC1
SNX8
MYD88
TMEM273
ANGPT2
ATP6V1B2
ATP5MF
LYN
CCL3
HACD4
CCL2
ARPC1B
RPL27
S100A11
NPC2
C19orf38
CARD16
CXCL1
H2AC18
ALOX5AP
TYROBP
CLEC12A
ARHGAP30
DDIT3
MRPL18
HCK
FOXO1
ZBTB43
LAPTM5
LCP1
ODF3B
ARHGAP27
GRB2
VAMP8
ADIPOR1
LY96
HCLS1
HSPA5
FTL
ZFAND2A
VMO1
CD84
IL6
TMSB4X
FKBP4
TNFRSF1B
MAPK1
CAP1
CKS2
FCER1G
NCF2
MMP9
MMP14
STAT3
VEGFA
VEGFC

## Sheet: Mast Cell
Mast Cell Input Data of Geneplexus
CLIC1
TRIM63
RPS5
RPL13A
SFT2D1
ANGPT2
BIRC3
ITM2A
TMSB4X
RPL37
RPS26
COX6A1
CCL2
GCSAML
CD63
RPS11
TMSB10
RPL26
COX4I1
CXCL1
MLPH
RPL11
RPL18A
SERF2
DDIT3
PRDM8
RPL6
LAPTM4A
RPL28
PHF20
FOXO1
UBC
DYNLL1
RPS29
VAMP8
RPS3A
SERP1
GRB2
LEO1
RPL35
RPSA
SYNGR2
HSPA5
ARPC3
SLC18A2
RPS23
TUBA1A
GMFG
RPS13
PPIA
IL6
KIT
RPL24
RPL7A
NACA
MAPK1
VWA5A
RPL12
RPL4
ATP5F1C
MMP9
MMP14
STAT3
VEGFA
VEGFC

## Sheet: Melanocyte Cell
Melanocyte Cell Input Data of Geneplexus
CD63
FAHD2B
CTNNB1
PYURF
ANGPT2
GYPC
SLC35D2
CYGB
CCL2
TNFRSF14
AMZ2
SDCBP
MXI1
FMN1
GLMP
CXCL1
CFDP1
ANXA5
GPR137B
STK32A
ASAH1
DDIT3
PHF1
MYO5A
FOXO1
STAM
LETMD1
PTPRM
KANK2
GRB2
EPS8
RPL7L1
TYRP1
PTTG1IP
HSPA5
KLHL21
ARSG
IL6
EIF3L
GSTO1
ATP6V1B2
GMFB
LAMP2
MAPK1
HEBP1
ANKRD36
EDNRB
ETNK1
LPAR6
MMP9
MMP14
STAT3
VEGFA
VEGFC

## Sheet: Pericyte Cell
Pericyte Cell Input Data of Geneplexus
SDC4
HARS1
CSRP1
FLNA
S1PR3
ANGPT2
ZNF263
TGFB1I1
TBX18
CCL2
ILK
MRPL33
LIMS2
DACT3
PHLDB2
CXCL1
NXT1
AOC3
COL4A1
KANK2
DDIT3
EPS8
UTP3
SPARCL1
LRRC32
FAM13C
FOXO1
PKIG
MTHFR
CNN1
DEPP1
GRB2
ALYREF
TNS2
ITGA5
IRAG1
VSTM4
HSPA5
MYH9
PIN1
COX7A1
LAMC1
COL14A1
IL6
CDC5L
FMO3
KIRREL1
MAPK1
LAMA5
NDUFS2
FERMT2
CAV1
TBX2
MYH11
MMP9
MMP14
STAT3
VEGFA
VEGFC

## Sheet: RPE Cell
RPE Cell Input Data of Geneplexus
SELENBP1
DGKE
NPIPB11
UQCRFS1
GOLGA8B
CYP4V2
ANGPT2
UBB
CLK1
CD63
SOD1
P4HTM
COPS9
LRATD2
CCL2
BMP4
GOLGA2
HADHB
APP
LSM4
RDH10
CXCL1
GOLGA8A
NUDT14
SEPTIN8
DDIT3
CHADL
SLC9A3R1
TPGS1
TMEM245
FOXO1
CDH3
TMEM151A
GOT2
SPINT2
ALKBH7
ZDHHC2
GRB2
ENGASE
C18orf32
MMAB
HSPA5
POM121
ATP5F1B
PTPMT1
NSFL1C
IL6
TSEN34
PLK5
RAB5B
KRT18
NDUFB7
PFKFB2
MAPK1
ADAD2
ALDH2
ERG28
MMP9
GSTP1
MMP14
STAT3
VEGFA
VEGFC

## Sheet: Schwann Cell
Schwann Cell Input Data of Geneplexus
TUBA1A
C12orf65
JUN
RND3
MIDN
GALNT15
ANGPT2
COMT
PDLIM2
CCL2
DPYSL2
WDR74
SOCS3
DKK3
CXCL1
HSPA2
H4C3
CRYAB
ID2
HSPA1A
PRSS23
DDIT3
PLSCR4
AAMDC
NDRG1
CDKN1A
ID3
TMBIM1
DEPP1
FOXO1
SLC35D2
AHR
RGS16
GRB2
TUBB4B
PMP22
CSRP1
TSC22D3
HSPA5
H1-10
SPARCL1
IRS2
MCL1
EMP1
IL6
MRNIP
CD81
ID1
PYGL
DUSP1
MAPK1
ADIRF
ACYP1
SERPING1
ATF3
CDKN1C
MMP9
MMP14
STAT3
VEGFA
VEGFC

## Sheet: Schwann1 Cell 
Schwann1 Cell Input Data of Geneplexus
PLEKHA4
PILRB
TUBA1A
YWHAE
CSRP1
NCMAP
SHROOM1
ANGPT2
MZT2B
PAPSS1
METTL26
ARHGAP23
CCL2
CD81
PEA15
CD63
MRPL57
CDKN1C
CXCL1
LHPP
GJC3
FEZ2
DDIT3
COX19
GAB2
DPYSL2
C7orf50
GLDN
FOXO1
HSPA12A
APP
MRPL43
GRB2
SUGP2
ABHD12
DKK3
HSPA5
GTF2I
CLTB
IL6
P4HTM
STARD9
SDC4
CTNNB1
ABTB1
CD99L2
MAPK1
AVPI1
AMOTL2
CAV1
MAL
UBXN4
GNG2
MMP9
MMP14
STAT3
VEGFA
VEGFC

[truncated: 1 more sheets: T-NK Cell]
