# Supplementary material for: Suboptimal Responses to Anti-VEGF in Retinal Neurovascular Diseases: Linking Aging and Alternative Angioinflammatory Pathways
Source: Invest Ophthalmol Vis Sci. 2026 May 4;67(5):4. doi: 10.1167/iovs.67.5.4 (PMC13164572; doi:10.1167/iovs.67.5.4)
Supplement: Supplement 18 [file iovs-67-5-4_s018.xlsx]

## Sheet: BioGRID-1
BioGRID-Adjacency-DisGeNET	Biogrid-Adjacency-Disease(DisGeNET)	Biogrid-Adjacency-Disease(DisGeNET)
Symbol	Probability	Known/Novel
GRN	1	Novel
SGTA	1	Novel
ITGB1	0.999999	Novel
POTEF	0.999998	Novel
PTPN4	0.999993	Novel
COL2A1	0.999959	Novel
IGF2	0.999866	Novel
H1-3	0.999715	Novel
RNH1	0.999672	Novel
H2AC1	0.999669	Novel
KATNAL1	0.999574	Novel
COL6A1	0.999228	Novel
IFRD2	0.99922	Novel
RRAGB	0.99899	Novel
PARVA	0.997941	Novel
RCHY1	0.997601	Novel
PIGT	0.997597	Novel
VWCE	0.997542	Novel
OSBP	0.99693	Novel
DDIT4L	0.99689	Novel
PNRC1	0.99621	Novel
PLCG1	0.995567	Novel
OTUD7B	0.995422	Novel
RABGAP1	0.995006	Novel
RBBP8	0.994821	Novel
PEBP1	0.99373	Novel
GNL3	0.99351	Novel
DEFB118	0.992991	Novel
RRP8	0.992802	Novel
TNFRSF10B	0.99245	Novel
TAX1BP1	0.990677	Novel
RRP1B	0.990481	Novel
DAPK1	0.989616	Novel
MMP3	0.989517	Novel
COL3A1	0.989434	Novel
TBC1D3B	0.988667	Novel
FBXO27	0.987505	Novel
ITFG1	0.98691	Novel
PTPN11	0.986713	Novel
CDK5RAP3	0.985529	Novel
ELMO2	0.985339	Novel
TBX6	0.984388	Novel
MYO18A	0.982083	Novel
SELENOM	0.981414	Novel
DRAM1	0.980717	Novel
SAPCD2	0.979828	Novel
PDCL3	0.979356	Novel
ARHGEF11	0.978246	Novel
POP7	0.97722	Novel
C1QA	0.976313	Novel
H1-10	0.975509	Novel
PPAN-P2RY11	0.975462	Novel
SDK2	0.974353	Novel
INO80B	0.973321	Novel
RRS1	0.973119	Novel
TXNDC12	0.97262	Novel
ARL5B	0.965037	Novel
COL8A1	0.964675	Novel
H2BC4	0.96323	Novel
TYMS	0.962455	Novel
MSL1	0.961556	Novel
DNAJB4	0.959351	Novel
TIE1	0.954397	Novel
HERC3	0.953468	Novel
BLCAP	0.951797	Novel
CCL4	0.951304	Novel
MSI2	0.948391	Novel
CLEC3A	0.943024	Novel
MRPL10	0.94251	Novel
SV2B	0.942258	Novel
DCP2	0.940886	Novel
MUS81	0.939277	Novel
KPNA2	0.938814	Novel
H2AC20	0.93761	Novel
PDGFRA	0.937038	Novel
HSFY2	0.936372	Novel
ITGB3	0.935718	Novel
DEFB105A	0.93449	Novel
DEFB105B	0.93449	Novel
RAP1A	0.933026	Novel
RNF144A	0.932744	Novel
VEGFD	0.928272	Novel
H2AZ2	0.92739	Novel
FDFT1	0.926437	Novel
CEPT1	0.924544	Novel
LRAT	0.924353	Novel
PARVB	0.923772	Novel
SPTSSA	0.919552	Novel
RNF14	0.917077	Novel
DYRK2	0.91625	Novel
LY6D	0.91432	Novel
TMEM44	0.913341	Novel
FAT1	0.91245	Novel
LAMB2	0.911707	Novel
CLK1	0.911214	Novel
PRR3	0.910486	Novel
THBS1	0.908029	Novel
SURF4	0.907162	Novel
SOCS7	0.90509	Novel
GRIK5	0.896301	Novel
SERPINA1	0.89296	Novel
DNMT3A	0.891479	Novel
SGO1	0.887211	Novel
NPM2	0.880943	Novel
CMAS	0.880348	Novel
DBH	0.880055	Novel
CAMLG	0.879331	Novel
ORM1	0.878522	Novel
TRMT10B	0.876727	Novel
POLR1D	0.875958	Novel
ZBTB9	0.87565	Novel
OBP2A	0.875049	Novel
ATP6V0C	0.868422	Novel
ZNF426	0.868274	Novel
TRMT61A	0.863601	Novel
ARHGAP9	0.862462	Novel
KIF22	0.859642	Novel
AREL1	0.858912	Novel
MEGF6	0.858737	Novel
TEC	0.854593	Novel
RAB9A	0.849317	Novel
DSTN	0.846749	Novel
C15orf54	0.846204	Novel
GJD4	0.845291	Novel
CLRN1	0.844779	Novel
IGF1	0.841032	Novel
ACP6	0.8399	Novel
STAB2	0.83798	Novel
SDCBP2	0.830432	Novel
ZNF160	0.827481	Novel
DOK1	0.826133	Novel
OTUB1	0.808491	Novel
RSPRY1	0.808092	Novel
NAAA	0.807742	Novel
BEX1	0.804912	Novel
RNR1	0.795868	Novel
HSPA2	0.784505	Novel
DERL3	0.784236	Novel
MRPL40	0.782641	Novel
RPP40	0.778151	Novel
UNC5C	0.776922	Novel
CCN2	0.768675	Novel
HLX	0.763091	Novel
REX1BD	0.759325	Novel
NEU4	0.757516	Novel
RBM24	0.754382	Novel
GAREM1	0.752102	Novel
PEG3	0.751021	Novel
NPTX1	0.749906	Novel
ZNF564	0.749565	Novel
ALDH1A1	0.746549	Novel
NIP7	0.743799	Novel
TMEM182	0.732489	Novel
F2R	0.728568	Novel
PADI4	0.725335	Novel
MSX2	0.720118	Novel
NPY5R	0.716124	Novel
RBMXL2	0.715594	Novel
TAF1D	0.711495	Novel
RYK	0.709641	Novel
UTP15	0.708981	Novel
OTOP3	0.704932	Novel
MAP4K5	0.69629	Novel
NOL6	0.695363	Novel
FCRL4	0.694654	Novel
LECT2	0.686283	Novel
CD24	0.685559	Novel
ANKRD46	0.684872	Novel
CBLL2	0.683866	Novel
YWHAH	0.683636	Novel
KCTD6	0.675724	Novel
CYB561A3	0.67487	Novel
ATG12	0.668889	Novel
GHET1	0.667226	Novel
NDST4	0.666141	Novel
C4orf47	0.666141	Novel
RBM44	0.666141	Novel
IMPG1	0.666141	Novel
EMC7	0.666034	Novel
TMEM121	0.66437	Novel
CENPV	0.659685	Novel
PRAG1	0.65968	Novel
BEND3	0.654993	Novel
USP11	0.653241	Novel
CXorf66	0.651742	Novel
TMEM168	0.649183	Novel
CAPRIN2	0.644232	Novel
ZNF330	0.643566	Novel
ZNF496	0.637875	Novel
DEFB103B	0.635958	Novel
DEFB103A	0.635958	Novel
ATP5MC3	0.633672	Novel
IMPACT	0.633586	Novel
GZMM	0.632672	Novel
BOLA2	0.627394	Novel
FBL	0.625985	Novel
PEAK1	0.62515	Novel
CFAP54	0.624243	Novel
CASKIN1	0.621749	Novel
JAK2	0.620241	Novel
TRMT6	0.618478	Novel
GUCA2A	0.614392	Novel
RSU1	0.609466	Novel
LEMD1	0.607443	Novel
MYH11	0.604946	Novel
MRPL39	0.602861	Novel
GRIK2	0.602161	Novel
GARRE1	0.597353	Novel
HMGN4	0.589645	Novel
UBXN11	0.579147	Novel
ZNF441	0.57869	Novel
SMPD2	0.576489	Novel
ZZEF1	0.574165	Novel
PRKAR1B	0.572185	Novel
QRICH1	0.568832	Novel
YTHDC2	0.568158	Novel
EIF3M	0.566686	Novel
ETNK2	0.563589	Novel
RAB27B	0.563387	Novel
ZMYM4	0.563129	Novel
SEPHS1	0.563097	Novel
PDGFA	0.56296	Novel
IPPK	0.556066	Novel
GPANK1	0.553964	Novel
PPARA	0.552098	Novel
PARVG	0.55159	Novel
FCGR1A	0.550826	Novel
RAPGEF1	0.544257	Novel
TEX15	0.5442	Novel
PFDN4	0.544182	Novel
ZSCAN9	0.54369	Novel
COLGALT2	0.542903	Novel
DICER1	0.541169	Novel
PDCD6	0.537985	Novel
FBP1	0.536254	Novel
TELO2	0.53139	Novel
TTC27	0.527796	Novel
SENP5	0.527519	Novel
FLNB	0.525633	Novel
A2M	0.524521	Novel
TMEM254	0.520947	Novel
PROS1	0.515331	Novel
HSD3B7	0.514756	Novel
CCDC190	0.507088	Novel
MCUR1	0.505244	Novel
RP1	0.492954	Novel
CCL13	0.492628	Novel
FBLL1	0.492229	Novel
TIMP1	0.491689	Novel
TMEM255B	0.489808	Novel
VSTM4	0.488181	Novel
FILIP1	0.488094	Novel
HMGCS1	0.487337	Novel
PEDS1-UBE2V1	0.487195	Novel
TPST1	0.485833	Novel
BANP	0.482913	Novel
NUDCD1	0.481446	Novel
RAB30	0.478813	Novel
LTBP4	0.475997	Novel
RET	0.468805	Novel
MCM3AP	0.460372	Novel
ERLEC1	0.45867	Novel
RPP25	0.458552	Novel
TNFSF11	0.457529	Novel
LZTR1	0.455597	Novel
CLGN	0.454434	Novel
HOXA7	0.454415	Novel
RIPOR3	0.451515	Novel
AOX1	0.448555	Novel
SPTY2D1	0.44775	Novel
DYNLT4	0.443047	Novel
PLCE1	0.439242	Novel
IER3	0.431334	Novel
PLAC8	0.424804	Novel
H2BC20P	0.423529	Novel
EPAS1	0.419568	Novel
LTN1	0.414087	Novel
SRSF4	0.412606	Novel
SARDH	0.41181	Novel
DCAF6	0.410422	Novel
VASP	0.402415	Novel
GLIPR1L2	0.398378	Novel
ZNHIT1	0.398056	Novel
FYN	0.396885	Novel
RAB29	0.396082	Novel
GATD1	0.391859	Novel
BMP2	0.391568	Novel
ARHGAP32	0.389699	Novel
ARHGAP36	0.389428	Novel
MYF5	0.387889	Novel
TNIP3	0.387104	Novel
REPS1	0.385774	Novel
MYH4	0.380623	Novel
FOXD4L1	0.380203	Novel
TAFA4	0.379878	Novel
ZNF181	0.379469	Novel
CRELD2	0.378206	Novel
GPC1	0.374716	Novel
H2BC5	0.373885	Novel
RGPD2	0.372995	Novel
MFHAS1	0.372964	Novel
PRR34	0.372094	Novel
DKK1	0.3688	Novel
RAB17	0.368217	Novel
ARHGAP5	0.366592	Novel
ZNF786	0.36446	Novel
MYT1	0.361367	Novel
B3GNT9	0.361057	Novel
GCAT	0.359622	Novel
TBC1D31	0.357027	Novel
ZNF648	0.356291	Novel
THUMPD1	0.354462	Novel
PSMD4	0.354277	Novel
PDGFB	0.352387	Novel
ZBED8	0.344357	Novel
PRSS23	0.340352	Novel
WDR26	0.336599	Novel
HSP90AA4P	0.336546	Novel
PXDN	0.336085	Novel
CFP	0.335764	Novel
BTN3A3	0.328964	Novel
SNORC	0.327354	Novel
IGHA1	0.325526	Novel
MFSD14B	0.325433	Novel
EPN1	0.323745	Novel
LAMC1	0.32206	Novel
ZMYND8	0.317317	Novel
PPP1R15B	0.308106	Novel
GALNT1	0.307942	Novel
TMEM208	0.307572	Novel
PHF19	0.307208	Novel
PAPOLG	0.304241	Novel
TRMT112	0.303483	Novel
GJB2	0.303281	Novel
ZNF800	0.300441	Novel
HEMGN	0.300288	Novel
R3HDM4	0.297221	Novel
VPS13A	0.29573	Novel
SH3RF2	0.292845	Novel
CDCA2	0.290434	Novel
ATAT1	0.289033	Novel
FTSJ3	0.287413	Novel
LRRC69	0.286445	Novel
ZNF580	0.2861	Novel
C6orf47	0.285218	Novel
KPRP	0.283896	Novel
BNIP1	0.283884	Novel
MAK16	0.28184	Novel
LRRN4	0.281572	Novel
LCN15	0.278159	Novel
TMEM14C	0.277895	Novel
ELK1	0.267655	Novel
SLC25A48	0.266611	Novel
SYT7	0.266296	Novel
RBMX2	0.265303	Novel
RHOU	0.265062	Novel
PTP4A1	0.26212	Novel
BDNF	0.258996	Novel
CPD	0.257347	Novel
HEG1	0.255699	Novel
ILKAP	0.254094	Novel
AIM2	0.253344	Novel
VPS16	0.25316	Novel
PRSS33	0.247554	Novel
PLN	0.245991	Novel
ACOT8	0.245006	Novel
HSPG2	0.244875	Novel
C14orf180	0.242863	Novel
OIT3	0.240691	Novel
FCER1G	0.238843	Novel
SRRT	0.236049	Novel
ZFP62	0.23597	Novel
NPEPL1	0.233021	Novel
NEPRO	0.231014	Novel
ZNF662	0.229639	Novel
GRB10	0.229097	Novel
PARP11	0.228084	Novel
DPY19L3	0.22738	Novel
DDX18	0.226393	Novel
NELL2	0.225439	Novel
FGFR4	0.225169	Novel
WASHC1	0.223359	Novel
SLC66A2	0.222516	Novel
PDPK1	0.221954	Novel
ACSS1	0.221197	Novel
CDADC1	0.219707	Novel
SFRP2	0.219027	Novel
POP4	0.214692	Novel
DPY19L1	0.21413	Novel
ZBTB42	0.212552	Novel
TIMM22	0.212437	Novel
ODF1	0.211806	Novel
PRSS3	0.209048	Novel
PNLIPRP1	0.202191	Novel
SH3KBP1	0.201478	Novel
SLC25A19	0.201214	Novel
CXCL3	0.201066	Novel
OSBPL1A	0.200375	Novel
SEC11A	0.200297	Novel
ANGPT1	0.197426	Novel
RDH11	0.197324	Novel
ZNF316	0.196398	Novel
PDCD11	0.196005	Novel
CCL7	0.194471	Novel
ICAM1	0.193129	Novel
CDKL3	0.191867	Novel
SCFD2	0.191073	Novel
MRPS30	0.190723	Novel
UBL5	0.189243	Novel
SEL1L	0.188466	Novel
CENPI	0.188413	Novel
CRX	0.186653	Novel
CNRIP1	0.184354	Novel
METAP1	0.182994	Novel
HLA-C	0.182476	Novel
TBL3	0.181898	Novel
SLC35E4	0.181546	Novel
CD1D	0.181472	Novel
ISG20L2	0.18067	Novel
PCDHB5	0.180246	Novel
LRRK1	0.180104	Novel
FZD5	0.179174	Novel
ADGRL2	0.178593	Novel
RNF19B	0.178085	Novel
GPR151	0.177947	Novel
ASPG	0.177516	Novel
PMS2	0.176169	Novel
MAPK8IP2	0.17583	Novel
LONRF3	0.175709	Novel
GSTCD	0.173962	Novel
NAT8	0.173622	Novel
CPEB2	0.172395	Novel
WAC	0.168178	Novel
DNAJC30	0.167728	Novel
TICAM1	0.166918	Novel
LLPH	0.165879	Novel
KRTAP6-1	0.164173	Novel
TMX3	0.163757	Novel
ZNF575	0.163508	Novel
MYPOP	0.162266	Novel
KPNA3	0.160459	Novel
S100A11	0.159548	Novel
EIF5A	0.159494	Novel
ZBTB33	0.157411	Novel
PLAAT4	0.156691	Novel
MAPK15	0.15643	Novel
RORC	0.155131	Novel
GCM2	0.155119	Novel
CHP2	0.154214	Novel
ZNF221	0.154195	Novel
ALDH9A1	0.154193	Novel
PARD6B	0.154046	Novel
FERMT3	0.153768	Novel
MARF1	0.152843	Novel
TENT4B	0.152374	Novel
PRPF4B	0.151572	Novel
POM121C	0.149996	Novel
S1PR4	0.148317	Novel
OSBPL10	0.147047	Novel
NCK1	0.146514	Novel
FAM86C1P	0.145909	Novel
SSX4B	0.145699	Novel
ITGB1BP1	0.145657	Novel
USP10	0.145356	Novel
ZCCHC7	0.14485	Novel
GEMIN7	0.142402	Novel
NEK2	0.141566	Novel
SREK1	0.141383	Novel
RHOQ	0.139427	Novel
TRIM68	0.138226	Novel
AFM	0.137212	Novel
UBBP4	0.136855	Novel
GLI1	0.135861	Novel
C1S	0.135008	Novel
KNG1	0.134181	Novel
CST7	0.134007	Novel
ZNF613	0.132224	Novel
ANGPT4	0.132097	Novel
HIGD1C	0.131975	Novel
C1QTNF2	0.131528	Novel
ZNF136	0.131092	Novel
NRIP3	0.130967	Novel
CCER1	0.130708	Novel
CXCL5	0.130457	Novel
PCGF3	0.130421	Novel
ARHGEF1	0.130393	Novel
TMEM218	0.129069	Novel
NELL1	0.128971	Novel
KRTAP13-3	0.128572	Novel
IL12RB2	0.127185	Novel
PSMD10	0.125935	Novel
PBX4	0.125329	Novel
PTPN2	0.124967	Novel
MRPL52	0.124959	Novel
PLCL2	0.124716	Novel
FLT1	0.124707	Novel
DZIP1	0.124475	Novel
HAND2	0.123876	Novel
RBM28	0.123275	Novel
SLC7A14	0.12312	Novel
CRH	0.122915	Novel
FKBP14	0.122608	Novel
POC1B	0.121809	Novel
FBN1	0.121726	Novel
ZBTB25	0.121684	Novel
SPRR1B	0.121554	Novel
SCUBE2	0.121138	Novel
FOXD4L3	0.121011	Novel
LDB2	0.120461	Novel
ANKRD13D	0.118131	Novel
IPO5	0.117999	Novel
THEG	0.117847	Novel
DBF4B	0.117731	Novel
LTA	0.117321	Novel
REP15	0.11644	Novel
TMUB1	0.115872	Novel
ZNF669	0.115789	Novel
NIBAN3	0.115717	Novel
NOL4L-DT	0.11545	Novel
CXCL6	0.115267	Novel
HLA-DPB1	0.113754	Novel
MTR	0.113557	Novel
CLDND2	0.113521	Novel
LYPLA1	0.113076	Novel
MRPL54	0.112764	Novel
LMO3	0.112521	Novel
CEBPA	0.112336	Novel
MTHFD1L	0.112178	Novel
HMCN1	0.110896	Novel
ATP5F1D	0.110382	Novel
RUSC2	0.110348	Novel
CTRL	0.110124	Novel
HJURP	0.109528	Novel
LCLAT1	0.109369	Novel
HDHD3	0.108956	Novel
H2AC7	0.108277	Novel
VSIG4	0.107934	Novel
MRPL20-AS1	0.107172	Novel
YBX3	0.106462	Novel
CSNK1G2-AS1	0.106234	Novel
WDR18	0.104353	Novel
SERP2	0.104164	Novel
GPN3	0.103993	Novel
DCAF8	0.103809	Novel
DOCK4	0.103543	Novel
TOP1	0.103461	Novel
CFAP206	0.103062	Novel
CGB2	0.102941	Novel
DPY19L4	0.102526	Novel
TTLL10	0.102219	Novel
RIBC1	0.102086	Novel
JUNB	0.101987	Novel
IFT140	0.101269	Novel
COMP	0.101194	Novel
MAGI2	0.101003	Novel
EPOR	0.100648	Novel
SLC27A4	0.100572	Novel
RALGAPA2	0.0993859	Novel
TVP23B	0.0989072	Novel
ZNF784	0.098597	Novel
MRPL18	0.0979845	Novel
OLFML3	0.0979301	Novel
KRTAP13-4	0.0975704	Novel
TMEM50A	0.0972853	Novel
GOLT1A	0.09717	Novel
SLC24A5	0.0968188	Novel
MIER3	0.0967729	Novel
FOXP4	0.0959624	Novel
GZF1	0.0958309	Novel
SALL2	0.0956235	Novel
ZBBX	0.0954255	Novel
ZNF479	0.0945952	Novel
CEP170	0.0944148	Novel
BPGM	0.0943291	Novel
DUSP18	0.0941924	Novel
PLCB3	0.0941136	Novel
DIPK2A	0.0938759	Novel
NEDD9	0.0920961	Novel
HRC	0.0919252	Novel
IFFO1	0.0917827	Novel
VPS36	0.0914457	Novel
RPP25L	0.090699	Novel
NCAPG	0.0906376	Novel
EBI3	0.0904152	Novel
RASD1	0.0901364	Novel
HSPA7	0.0901084	Novel
RAB9B	0.0893761	Novel
KRTAP7-1	0.0892719	Novel
KRTAP10-3	0.0886506	Novel
FAM120AOS	0.0884615	Novel
VWC2	0.0877355	Novel
COMMD4	0.0872737	Novel
H3C15	0.0870751	Novel
SMIM1	0.0868304	Novel
RRP15	0.0868114	Novel
TMEM14A	0.0868075	Novel
ZNF764	0.0867501	Novel
PTPN7	0.0865636	Novel
SMIM3	0.0861329	Novel
C4orf45	0.0853217	Novel
CPNE6	0.0850776	Novel
TSKS	0.0844756	Novel
LCE1A	0.084469	Novel
GREM1	0.0840664	Novel
BOK	0.0837852	Novel
CCDC158	0.0837438	Novel
PSMD1	0.0835415	Novel
MRPL50	0.0835016	Novel
ZNF827	0.0834024	Novel
USF2	0.0831948	Novel
NTPCR	0.0825845	Novel
PLEKHA8	0.0825419	Novel
TMEM253	0.082491	Novel
HHLA3	0.0822927	Novel
COBLL1	0.0822775	Novel
YOD1	0.0822481	Novel
DENND1C	0.0819287	Novel
YWHAZ	0.0816805	Novel
TMLHE	0.0815392	Novel
ABHD11	0.0815007	Novel
RHBG	0.0813052	Novel
KLHL22	0.0806899	Novel
DHFR2	0.0806428	Novel
ZNF22	0.080341	Novel
PARD3	0.0799728	Novel
BCR	0.0797536	Novel
TUSC2	0.0796454	Novel
ORMDL2	0.0796195	Novel
SPATA5	0.0793798	Novel
FAM221A	0.0793494	Novel
FST	0.0792184	Novel
PWP1	0.0789206	Novel
WNT5A	0.0785699	Novel
ZNF683	0.0785307	Novel
BUD23	0.0784662	Novel
SSX4	0.0784247	Novel
SPPL2C	0.0779828	Novel
SHKBP1	0.0779108	Novel
MBD3L2	0.0776623	Novel
TFPI	0.0773917	Novel
PRPF6	0.0771701	Novel
CXCL2	0.076269	Novel
RAP2A	0.0757286	Novel
SP110	0.0753491	Novel
MYH7	0.0753055	Novel
PCBD1	0.0748258	Novel
PHACTR1	0.0737183	Novel
RIPPLY1	0.0735797	Novel
RPL36AL	0.0733601	Novel
P3H4	0.0730587	Novel
PTPDC1	0.0726036	Novel
CDS2	0.0723998	Novel
BCAM	0.072345	Novel
ZNF490	0.0719693	Novel
MATN2	0.0714776	Novel
PITRM1	0.0713046	Novel
DRP2	0.0712618	Novel
ADAMTSL3	0.0712518	Novel
COPE	0.0709164	Novel
CT55	0.0707861	Novel
SEMG1	0.0701817	Novel
UBE2W	0.0701513	Novel
DGAT2L6	0.070025	Novel
WRNIP1	0.06992	Novel
DNPEP	0.0699175	Novel
HAP1	0.0698196	Novel
NOTCH2NLA	0.0696869	Novel
C8orf48	0.0694226	Novel
ATXN7L2	0.0693633	Novel
MRPS11	0.0693334	Novel
MSRB2	0.0693202	Novel
SCML1	0.069316	Novel
TOX2	0.0693153	Novel
PTPRK	0.0692626	Novel
ZNF12	0.0690055	Novel
CENPC	0.06874	Novel
SHC2	0.0685322	Novel
DEFA5	0.0684984	Novel
CAVIN2	0.0683405	Novel
SCPEP1	0.0682833	Novel
YPEL3	0.0677172	Novel
PCSK6	0.0675808	Novel
DENND4B	0.0675329	Novel
COL9A1	0.0672572	Novel
MED31	0.0665726	Novel
ADM	0.0665197	Novel
FOXP1	0.0664612	Novel
DDX31	0.0663444	Novel
LGALS9C	0.0651559	Novel
KRT40	0.0647532	Novel
MPHOSPH6	0.0646497	Novel
LRRC8C	0.0646134	Novel
HP1BP3	0.0644661	Novel
LMF2	0.0642173	Novel
SCAF1	0.0640051	Novel
AUNIP	0.0635653	Novel
CTSL3P	0.0633652	Novel
GNL2	0.0633391	Novel
ZNF703	0.0632358	Novel
TTC38	0.0630295	Novel
VAMP5	0.0625501	Novel
ABCG8	0.0624844	Novel
LINC00636	0.0622898	Novel
ZNF461	0.0615415	Novel
NUTM1	0.0612975	Novel
ARHGEF40	0.0606583	Novel
VPS39	0.0602585	Novel
MAGEC3	0.05957	Novel
CENPA	0.0594434	Novel
VWC2L	0.0590139	Novel
FZD9	0.0588486	Novel
BICD1	0.0585354	Novel
TCERG1	0.058359	Novel
BAALC	0.057845	Novel
ERF	0.0578357	Novel
ARHGEF5	0.0578318	Novel
MFSD13A	0.0578316	Novel
PPP3CA	0.0576325	Novel
CBR3	0.0575143	Novel
DDX27	0.0570856	Novel
FGF21	0.057069	Novel
RPP38	0.0570121	Novel
DUS1L	0.0567956	Novel
SOWAHA	0.0567683	Novel
PGS1	0.0560586	Novel
CPSF2	0.0559082	Novel
PDC	0.0555686	Novel
PPP1R7	0.055536	Novel
ZNF837	0.0552172	Novel
TMEM241	0.0550444	Novel
KCNS2	0.0550157	Novel
C9orf72	0.0547346	Novel
PAPLN	0.054731	Novel
MAGEF1	0.0543407	Novel
BEND7	0.0540375	Novel
GCK	0.0537811	Novel
DNAJC9	0.0537509	Novel
SOWAHC	0.0537327	Novel
JADE3	0.0536822	Novel
ACTC1	0.0535435	Novel
RSL24D1	0.0531962	Novel
CDH8	0.0529751	Novel
KRTAP19-7	0.0522165	Novel
ZC3H12A	0.0520121	Novel
TIMP2	0.0519154	Novel
ALOX5	0.0519036	Novel
ANXA4	0.0519013	Novel
LETMD1	0.0518555	Novel
NUF2	0.0516422	Novel
TM7SF2	0.0514836	Novel
JPH4	0.0513606	Novel
SNF8	0.0512935	Novel
PRKCE	0.0511823	Novel
DEFA1B	0.0511504	Novel
GCH1	0.0508689	Novel
ADCY5	0.0502792	Novel
CC2D2A	0.0502538	Novel
DCN	0.0501583	Novel
C6	0.0495155	Novel
CCL8	0.0494796	Novel
VPS25	0.0493797	Novel
RND3	0.048949	Novel
C1orf74	0.048898	Novel
PSPC1	0.0485375	Novel
APLN	0.0484818	Novel
NKD1	0.0480019	Novel
FAM13C	0.0479253	Novel
EHD3	0.0477108	Novel
NFKB2	0.0476935	Novel
FUBP3	0.0476715	Novel
IQGAP3	0.0475982	Novel
RICTOR	0.0468415	Novel
UNC5B	0.0467974	Novel
RTP2	0.0465906	Novel
TRPV4	0.046368	Novel
MRPL46	0.0461869	Novel
CNIH4	0.0460949	Novel
PPAT	0.0458855	Novel
DUSP19	0.0454485	Novel
ADGB	0.0452297	Novel
EID3	0.0452115	Novel
BTN3A2	0.0451615	Novel
PLXND1	0.0451518	Novel
ALDH1L2	0.045079	Novel
DIRAS1	0.0448356	Novel
CDKL1	0.0446472	Novel
STRA8	0.044224	Novel
COQ10B	0.0441704	Novel
DPH2	0.0441678	Novel
APBA3	0.0440746	Novel
PGBD3	0.0439827	Novel
POTEA	0.0438366	Novel
TYSND1	0.0438046	Novel
DDX56	0.0436122	Novel
PPY	0.0434493	Novel
LRRC3	0.0433283	Novel
NHLH2	0.043296	Novel
KIAA0040	0.0431794	Novel
AQP5	0.0431421	Novel
PCDHB11	0.0431361	Novel
RPS6KA3	0.0429597	Novel
DYNC2H1	0.0428827	Novel
MRC2	0.0427915	Novel
LGALS1	0.0427785	Novel
RPS27L	0.0426805	Novel
LPXN	0.0426703	Novel
ABCC1	0.0424423	Novel
DOK2	0.0424041	Novel
ZNF266	0.0423027	Novel
CYP1A1	0.0422909	Novel
HEATR1	0.0421967	Novel
ZNF843	0.0421784	Novel
TNFSF10	0.0419823	Novel
DCANP1	0.0417946	Novel
CFAP157	0.0414111	Novel
RELB	0.041385	Novel
STX18	0.0413759	Novel
GDNF	0.0413369	Novel
PTN	0.0413065	Novel
FOXO6	0.0412589	Novel
DUSP15	0.0410784	Novel
USP20	0.0409878	Novel
SLC25A31	0.040958	Novel
KRTAP21-2	0.0409097	Novel
SFXN2	0.0408415	Novel
CAP1	0.0404957	Novel
AZI2	0.0403712	Novel
TSPAN4	0.0400512	Novel
TCP11L1	0.0398838	Novel
PLXNA1	0.0398794	Novel
LTO1	0.0397365	Novel
AXIN1	0.0393952	Novel
GID8	0.039387	Novel
ABCB11	0.0390416	Novel
MYO1G	0.0390276	Novel
ITGAM	0.038959	Novel
RAB8B	0.0388687	Novel
TMEM53	0.038858	Novel
SPRED2	0.0387654	Novel
TMEM67	0.0386585	Novel
GNB3	0.0385502	Novel
ACAA1	0.0384726	Novel
IL12B	0.0384199	Novel
JAKMIP1	0.0383214	Novel
SREK1IP1	0.0382399	Novel
GSC2	0.0380827	Novel
DOCK1	0.0379129	Novel
ZNF230	0.0377438	Novel
B3GNT4	0.0376717	Novel
COX7A2P2	0.0376717	Novel
GGTLC3	0.0376717	Novel
TMPRSS7	0.0376717	Novel
ZNF69	0.037605	Novel
FAM214B	0.0376012	Novel
WNT1	0.0375338	Novel
CCM2	0.0373153	Novel
PMF1-BGLAP	0.0371727	Novel
ZNF788P	0.0370977	Novel
SOX8	0.0370906	Novel
FOXB1	0.037052	Novel
ARHGAP33	0.037018	Novel
NYAP2	0.0370116	Novel
AKAP11	0.0369605	Novel
ZDHHC1	0.0369491	Novel
GIMAP5	0.0369416	Novel
RRN3	0.0369095	Novel
IL23A	0.0368109	Novel
TNS4	0.0367781	Novel
HBP1	0.0365575	Novel
RPL7	0.0365391	Novel
GDF15	0.0365377	Novel
FMNL1	0.0364333	Novel
CTBS	0.0363657	Novel
HSPA13	0.0363002	Novel
TIMM21	0.0362736	Novel
PLCB1	0.0362111	Novel
KCNN4	0.0360476	Novel
KCNA3	0.0359186	Novel
SFI1	0.0358358	Novel
LTC4S	0.0357606	Novel
TNFRSF1A	0.0357571	Novel
REM2	0.0357227	Novel
SPAG5	0.0357067	Novel
SLC30A10	0.0356404	Novel
EXOSC10	0.0354898	Novel
RPL13A	0.035439	Novel
POTEB3	0.0353627	Novel
PPM1A	0.0352232	Novel
TRMT2A	0.0352079	Novel
COL4A5	0.0350302	Novel
CENPW	0.0349771	Novel
HEXB	0.0349668	Novel
ZNF235	0.0349001	Novel
PPFIBP2	0.0348545	Novel
GATC	0.0348313	Novel
SORBS2	0.0347957	Novel
CISD1	0.0346599	Novel
TBC1D3	0.0344663	Novel
ZNHIT2	0.0344225	Novel
INHCAP	0.0342262	Novel
TEDC2	0.0341319	Novel
BTN3A1	0.0341261	Novel
ULK3	0.0340421	Novel
AKR1C3	0.0338583	Novel
GATA5	0.0338342	Novel
IQGAP1	0.0335761	Novel
ZFP90	0.0335548	Novel
RCBTB1	0.0334914	Novel
RSPO3	0.033277	Novel
PIH1D2	0.0332127	Novel
SCD5	0.0331569	Novel
EIF4G2	0.0330273	Novel
ARF4	0.0329754	Novel
LCE1D	0.0329601	Novel
CCDC116	0.0329239	Novel
PAK1IP1	0.0329014	Novel
CCDC137	0.0328952	Novel
EIF1AY	0.03283	Novel
SUPT20H	0.0327999	Novel
FMNL3	0.0327384	Novel
ZNF706	0.0326958	Novel
KDR	0.032544	Novel
GABARAP	0.0325313	Novel
GCSAM	0.0323327	Novel
REG3A	0.0322534	Novel
KCTD16	0.0322003	Novel
BORCS8-MEF2B	0.0319661	Novel
WNT9B	0.031952	Novel
AMZ1	0.0318352	Novel
GGA3	0.0315892	Novel
BORCS8	0.0315108	Novel
RASSF7	0.0314034	Novel
SNX19	0.0311568	Novel
OR7A17	0.0311456	Novel
INPP5D	0.0311251	Novel
APOB	0.0309758	Novel
ITPR1	0.0309728	Novel
PROC	0.0309706	Novel
ZNF582	0.0309516	Novel
NBPF8	0.0307685	Novel
MTUS1	0.0307351	Novel
GJC1	0.0306659	Novel
HMGXB3	0.0305408	Novel
BPIFA1	0.0304902	Novel
LIN7A	0.0303344	Novel
CCR1	0.0303162	Novel
NOC3L	0.0300926	Novel
TPD52L1	0.030086	Novel
ENDOV	0.0300148	Novel
PDLIM2	0.0299942	Novel
LRRC8D	0.0299905	Novel
ZNF646	0.0298385	Novel
CHRNB4	0.0297848	Novel
CCDC77	0.0297669	Novel
RPN1	0.0294743	Novel
CR1L	0.0294743	Novel
MTF1	0.0292491	Novel
DHRS13	0.029245	Novel
MFSD3	0.0292417	Novel
SLIT1	0.0292306	Novel
ECM1	0.0291489	Novel
OTOS	0.0290908	Novel
SRGAP1	0.0290738	Novel
PPIL4	0.0290105	Novel
RBM34	0.0290024	Novel
TMEM184B	0.0289623	Novel
RGPD5	0.0289114	Novel
CSTF2T	0.028799	Novel
DDA1	0.0287812	Novel
CSTB	0.0287343	Novel
SNX7	0.0287189	Novel
SLC25A5	0.0285493	Novel
DCAF8L2	0.0284608	Novel
DEFB104A	0.0284183	Novel
KIF16B	0.0282888	Novel
BMP10	0.0281695	Novel
ATP7B	0.0280779	Novel
GGN	0.0280453	Novel
H2BC19P	0.0279426	Novel
PPID	0.027911	Novel
MSRB1	0.0278935	Novel
FBLN2	0.0278141	Novel
DPPA2	0.0277311	Novel
DPP8	0.0276912	Novel
PRR19	0.0275788	Novel
LGALS2	0.0275436	Novel
IL23R	0.0274443	Novel
ZMYM6	0.027417	Novel
TSPYL1	0.0273756	Novel
SOD3	0.0273444	Novel
SPNS1	0.0272884	Novel
H2AC21	0.0272472	Novel
CNTFR	0.0272263	Novel
SMCR8	0.0271637	Novel
C1QTNF1	0.0271114	Novel
SCGB1D4	0.0270772	Novel
ZNF79	0.02706	Novel
PPIAL4A	0.0270594	Novel
AKAP17A	0.0270491	Novel
PRR30	0.0270481	Novel
UTP18	0.02693	Novel
B3GNT7	0.0267723	Novel
FAM133A	0.0266084	Novel
KCTD2	0.0265831	Novel
ODF2	0.0263747	Novel
ASTL	0.0263688	Novel
STARD3NL	0.0263467	Novel
ZNF607	0.0263372	Novel
MS4A1	0.0262782	Novel
ZNF207	0.0262346	Novel
LINC01588	0.0262311	Novel
TNFRSF25	0.0261753	Novel
TNIP1	0.0261487	Novel
C22orf39	0.0260663	Novel
KCTD15	0.0260556	Novel
NARF	0.0259234	Novel
NOD2	0.0258042	Novel
RAMAC	0.0257107	Novel
POLR2E	0.0256431	Novel
EIF3H	0.0254462	Novel
SELENOO	0.0254353	Novel
SUMF2	0.0254264	Novel
PRDX4	0.0253554	Novel
RRP12	0.0253379	Novel
TTR	0.0252609	Novel
GABRG1	0.0252371	Novel
XIRP1	0.0252072	Novel
PKD2	0.0251931	Novel
SNCG	0.0251275	Novel
ETNK1	0.0251073	Novel
RGS5	0.0250959	Novel
PAGE1	0.0250931	Novel
BDP1	0.0250364	Novel
GTF2H1	0.0248966	Novel
RPL6P1	0.024869	Novel
DCAF4L1	0.0247897	Novel
GEMIN8	0.0247891	Novel
POLR2D	0.0247886	Novel
PROSER3	0.024783	Novel
MSTO1	0.0245135	Novel
CT45A3	0.0245047	Novel
IFT88	0.0244653	Novel
DNAJC14	0.0244443	Novel
AKR1B10	0.0244326	Novel
CDC42EP1	0.0243386	Novel
CCDC28A-AS1	0.0243332	Novel
CDH5	0.0243198	Novel
ZNF416	0.0242277	Novel
STAT5A	0.024218	Novel
NUP50	0.0241517	Novel
ZBED6	0.0241407	Novel
RPF1	0.0241065	Novel
EDC4	0.0240711	Novel
TMEM263	0.0240707	Novel
MMP10	0.0240408	Novel
TMEM259	0.0240095	Novel
PLAGL2	0.0240008	Novel
CALM2	0.0239731	Novel
LILRB4	0.0239635	Novel
LMOD1	0.0239464	Novel
MYL12B	0.023945	Novel
TXNRD3	0.0237994	Novel
SPEF1	0.023748	Novel
PID1	0.023694	Novel
SARNP	0.0236214	Novel
BBOX1	0.0236097	Novel
MMP25	0.0235683	Novel
CLIC4	0.0235511	Novel
SLC5A5	0.0234662	Novel
DDX50	0.0234622	Novel
RAB23	0.0234551	Novel
MCMBP	0.0234171	Novel
RBP3	0.023402	Novel
IFNL3	0.0232714	Novel
IL3RA	0.0232655	Novel
MTMR12	0.0232264	Novel
PPP1R2B	0.0231373	Novel
CXCR5	0.0230653	Novel
NRTN	0.0230646	Novel
KRTAP19-3	0.02301	Novel
DACT2	0.0229967	Novel
KATNBL1	0.0229946	Novel
NOP58	0.0229776	Novel
ASB11	0.0229062	Novel
CDKN2AIPNL	0.0228413	Novel
CTXN3	0.0226357	Novel
NGEF	0.0223864	Novel
GUCY1B1	0.0223168	Novel
BEX3	0.0222946	Novel
AIDA	0.0221916	Novel
WARS2	0.0221644	Novel
CPB2	0.0221268	Novel
ARHGAP20	0.0220494	Novel
C7orf25	0.0220379	Novel
SNX18	0.0220089	Novel
ZKSCAN4	0.021962	Novel
TEX13A	0.0219434	Novel
SH2D2A	0.0219027	Novel
PDE3A	0.0218125	Novel
RGS16	0.0218082	Novel
ZNF195	0.0217782	Novel
PRG3	0.0216251	Novel
DCAF12L2	0.0215513	Novel
TMEM203	0.0213698	Novel
PTPRR	0.0212374	Novel
ITGA2B	0.0212371	Novel
GAS2L3	0.0212346	Novel
PRMT3	0.0211792	Novel
MYOD1	0.0211376	Novel
MPP3	0.0211226	Novel
LGALS3BP	0.0210787	Novel
MINDY4	0.0210701	Novel
OLFM1	0.021067	Novel
CA10	0.0210399	Novel
HMGA2	0.0210363	Novel
B3GNT3	0.0210145	Novel
CTSL	0.0210032	Novel
MPZL1	0.020976	Novel
NEU3	0.0209562	Novel
MRPL37	0.0209349	Novel
BPIFB3	0.0209157	Novel
KIFC2	0.0208923	Novel
MAP3K12	0.0208823	Novel
LLGL1	0.0208787	Novel
INSL6	0.0208581	Novel
CXCL9	0.0208398	Novel
RUNX1	0.0208219	Novel
TMEM179B	0.0208119	Novel
DHRSX	0.0207793	Novel
PPA1	0.020749	Novel
SPRR2E	0.0206711	Novel
ZNF497	0.0206162	Novel
JAK1	0.0206054	Novel
HM13	0.0205482	Novel
ILK	0.0205118	Novel
KNSTRN	0.0204556	Novel
ETV2	0.020421	Novel
HIVEP1	0.0203016	Novel
ZNF679	0.0202503	Novel
CT45A5	0.0202165	Novel
GYPA	0.0202095	Novel
CAPN2	0.0201971	Novel
TMEM86A	0.0201458	Novel
STAT1	0.0201348	Novel
WNT11	0.0200526	Novel
ZNF410	0.0200168	Novel
RPAP3	0.0199934	Novel
PBXIP1	0.0199525	Novel
TAAR3P	0.0197444	Novel
MASP2	0.0197359	Novel
DPYSL5	0.0197196	Novel
ARID5A	0.0197159	Novel
SLC26A2	0.0196942	Novel
FOXD2	0.0196572	Novel
PPA2	0.0195806	Novel
TMEM104	0.0195675	Novel
TTLL7	0.0195409	Novel
PCK1	0.0194102	Novel
SPHKAP	0.0193999	Novel
PWP2	0.019392	Novel
PELI1	0.0193497	Novel
ZMYND12	0.0193392	Novel
RAPH1	0.0192801	Novel
HDAC9	0.0192401	Novel
BCAT1	0.0191953	Novel
ENTHD1	0.0191351	Novel
MCF2	0.0191293	Novel
PAX1	0.0191212	Novel
SENP1	0.0190353	Novel
SIK3	0.0190144	Novel
ALOX15B	0.0189803	Novel
SNX8	0.0189437	Novel
PHOSPHO2	0.0188352	Novel
GPRASP1	0.0187575	Novel
PTGS1	0.0187075	Novel
IMPDH2	0.018684	Novel
CT45A10	0.0186587	Novel
ZNF155	0.0185404	Novel
BRIX1	0.0184667	Novel
DYNC2I2	0.0183385	Novel
MYBPH	0.0183294	Novel
LAMC3	0.0181591	Novel
PRIM1	0.0181317	Novel
FBXO39	0.0181301	Novel
LYPLAL1	0.0181157	Novel
SRP72	0.0180472	Novel
EMC9	0.0180405	Novel
RCC2	0.017967	Novel
SRD5A2	0.0179537	Novel
NINL	0.0178886	Novel
MBD6	0.0178403	Novel
CRTAP	0.0178133	Novel
WNT3A	0.0178096	Novel
USPL1	0.017782	Novel
ZNF844	0.0177448	Novel
CEP70	0.017739	Novel
FAM78B	0.0177288	Novel
VIL1	0.0177273	Novel
ODR4	0.0177168	Novel
VIP	0.0176334	Novel
SLC25A18	0.0176232	Novel
GK	0.017596	Novel
PPM1G	0.0175952	Novel
WFDC10A	0.0175871	Novel
TG	0.0175817	Novel
PF4	0.0175799	Novel
CPNE8	0.0175698	Novel
SURF6	0.0175676	Novel
CCN3	0.0175175	Novel
FUT11	0.0174776	Novel
LSG1	0.0174228	Novel
LASP1	0.0174212	Novel
PZP	0.0173092	Novel
TMEM132A	0.017284	Novel
HLA-E	0.0172488	Novel
FADS6	0.0172064	Novel
GAST	0.0170525	Novel
OSR2	0.0170198	Novel
CHST15	0.0169895	Novel
ZNF474	0.0169882	Novel
FRA10AC1	0.0169797	Novel
ARHGEF7	0.0169626	Novel
UAP1	0.0169524	Novel
KRT77	0.0169346	Novel
CHRM4	0.0168578	Novel
ZNF805	0.016842	Novel
CGGBP1	0.016809	Novel
CILP2	0.0167983	Novel
PURB	0.0167834	Novel
NBPF22P	0.0167585	Novel
ADORA1	0.0167307	Novel
NBAS	0.0166525	Novel
NEU2	0.0165692	Novel
RFX2	0.0165515	Novel
INTS11	0.0165416	Novel
TMEM123	0.0165342	Novel
NFYC	0.0165057	Novel
MLEC	0.0164866	Novel
INSYN1	0.0164612	Novel
DUSP16	0.0163836	Novel
TNP1	0.0163756	Novel
POTEB2	0.0163578	Novel
CD22	0.0163564	Novel
TUT1	0.0163359	Novel
CEP295	0.0163101	Novel
ZNF57	0.0162688	Novel
GPATCH2L	0.0162029	Novel
GMFB	0.0161826	Novel
PFDN6	0.0161421	Novel
VMP1	0.0161403	Novel
TJP3	0.0161381	Novel
CHGA	0.016131	Novel
WNT2	0.0160219	Novel
CDC73	0.0160083	Novel
TEK	0.0160075	Novel
KRTAP19-6	0.0160068	Novel
DDI1	0.0159876	Novel
MIIP	0.0159857	Novel
USP53	0.0159844	Novel
GASK1B	0.0159664	Novel
ARRDC1-AS1	0.0159664	Novel
LURAP1L	0.0159064	Novel
SH2D1B	0.0158115	Novel
VPS37B	0.0157113	Novel
SNCB	0.0155924	Novel
CCDC18	0.0155696	Novel
PPP1R11	0.0154571	Novel
FASTK	0.0154101	Novel
LHFPL2	0.0154095	Novel
PDIA4	0.0153971	Novel
PDZD3	0.0153451	Novel
TNRC6C	0.015332	Novel
NTN4	0.0153257	Novel
SERPINE2	0.0153025	Novel
CALCR	0.0152826	Novel
PDCD2	0.0152808	Novel
LYZL2	0.0152627	Novel
ABCG4	0.0152603	Novel
CDC7	0.0152406	Novel
CSMD1	0.0152161	Novel
CCDC85A	0.01516	Novel
PSMC4	0.0151534	Novel
KDM3A	0.0151501	Novel
ALPG	0.0151263	Novel
CPSF1	0.0151136	Novel
SPINK7	0.0150801	Novel
ZBTB41	0.0150697	Novel
GINS4	0.0150157	Novel
MANBA	0.0149897	Novel
CDH12	0.0149738	Novel
BCAN	0.0149725	Novel
DMRTB1	0.0149272	Novel
SPP1	0.0149236	Novel
CLEC17A	0.0149139	Novel
MAGEB4	0.0148948	Novel
PRAP1	0.0148631	Novel
GNG13	0.0148443	Novel
ZNF772	0.0148389	Novel
RBP1	0.0148057	Novel
IL7R	0.0147933	Novel
DUX3	0.0147832	Novel
CEP120	0.0147353	Novel
CCNK	0.0146948	Novel
CDR1	0.014645	Novel
TMEM236	0.0146233	Novel
HLA-F	0.0145828	Novel
ZFAND2B	0.0145193	Novel
AMY1A	0.0145023	Novel
SNURF	0.0144427	Novel
ADRA2C	0.0144396	Novel
CNST	0.0144302	Novel
B4GALNT4	0.0144176	Novel
HOXD8	0.0143452	Novel
RPS26P54	0.0143086	Novel
TRMT10A	0.0142319	Novel
CXCL17	0.014228	Novel
SYT15	0.0142188	Novel
C1QL4	0.0142055	Novel
CRISP3	0.0142042	Novel
LYRM1	0.0141995	Novel
CBWD6	0.0141981	Novel
SFRP1	0.0141507	Novel
CDH10	0.0141486	Novel
VPS26B	0.0141374	Novel
ARHGEF12	0.0141249	Novel
DEFB104B	0.0141163	Novel
AKAP3	0.0140953	Novel
AFF3	0.0140867	Novel
ZNF419	0.0140661	Novel
RHNO1	0.0140227	Novel
MAB21L3	0.0140213	Novel
F12	0.0139898	Novel
MARCHF1	0.0139795	Novel
SCAMP4	0.0139717	Novel
MACIR	0.0139622	Novel
RND2	0.0139492	Novel
HEATR3	0.0139455	Novel
IL22	0.0138318	Novel
TSPYL6	0.0137904	Novel
PDGFRL	0.0137537	Novel
SELENOK	0.0137472	Novel
TEAD3	0.0137369	Novel
SVIP	0.0137268	Novel
FOXO3B	0.0137227	Novel
CCDC189	0.0136672	Novel
DUSP5	0.0136102	Novel
SDHAF4	0.013554	Novel
PGBD1	0.0135513	Novel
ADAMTSL5	0.0134981	Novel
CRYZL1	0.0134899	Novel
KCNJ3	0.0134857	Novel
CYBA	0.0134816	Novel
RPL29P30	0.0134338	Novel
ANXA2R	0.0133946	Novel
SCIMP	0.0133896	Novel
OGN	0.013389	Novel
ZNF609	0.0133586	Novel
CDH9	0.0133442	Novel
PTDSS2	0.0133205	Novel
TEX45	0.0133006	Novel
OR4F29	0.0132681	Novel
OR4F16	0.0132681	Novel
OR4F3	0.0132681	Novel
OR5AS1	0.0132681	Novel
TUBA4B	0.0132272	Novel
CLVS2	0.0132031	Novel
SOX15	0.0131991	Novel
PRM2	0.0131815	Novel
PSMC6	0.0131731	Novel
CEMIP2	0.0131472	Novel
MEGF8	0.0131412	Novel
VN1R1	0.0131258	Novel
OR6B1	0.013105	Novel
INPP5B	0.0130531	Novel
APOBEC2	0.013053	Novel
ONECUT3	0.0130434	Novel
TRIML1	0.0129943	Novel
KRTAP8-1	0.0129802	Novel
SPDEF	0.0129575	Novel
RFPL3	0.0129486	Novel
EFNA5	0.0129476	Novel
QRSL1	0.0129215	Novel
SIRT2	0.0128794	Novel
MOV10L1	0.0128722	Novel
AVP	0.0128411	Novel
GABRA3	0.0128366	Novel
RAPGEF3	0.012775	Novel
CSF1	0.0127331	Novel
CASC3	0.0127235	Novel
RAB3B	0.0127081	Novel
PANK3	0.0126944	Novel
SIRPB1	0.0126939	Novel
PLEKHG7	0.0126856	Novel
PAX2	0.0126572	Novel
PPP1R2C	0.0126512	Novel
SNRPD2	0.0126442	Novel
DIRAS3	0.0126158	Novel
ZNF404	0.0126082	Novel
TMPRSS11E	0.0126082	Novel
PXT1	0.0126082	Novel
STC1	0.0126082	Novel
ADGRF4	0.0126082	Novel
TEX47	0.0126082	Novel
SFTPB	0.0126082	Novel
DNAJC22	0.0126082	Novel
SLC66A1L	0.0126082	Novel
TCL6	0.0126082	Novel
DYNLT5	0.0126082	Novel
OR5K2	0.0126082	Novel
INSL5	0.0125798	Novel
SDAD1	0.0125719	Novel
TTC32	0.0125705	Novel
CHCHD6	0.0125211	Novel
LOC284930	0.0124985	Novel
WDR47	0.0124794	Novel
RFTN2	0.0124553	Novel
SEMA3B	0.0124242	Novel
CCDC181	0.0124166	Novel
RPL21P16	0.0124141	Novel
RPL21P19	0.0124141	Novel
LOC102724488	0.0123917	Novel
CDKN1C	0.0123792	Novel
TEX10	0.0123607	Novel
THUMPD3	0.0123555	Novel
EIF1AD	0.0123464	Novel
C1orf50	0.0123347	Novel
KRT33A	0.0123229	Novel
NXN	0.0123103	Novel
HSPB9	0.0122904	Novel
PWWP3A	0.0122853	Novel
SH3D19	0.0122802	Novel
CPA2	0.0122399	Novel
STK24	0.0122302	Novel
OR5M3	0.0122298	Novel
CLIC3	0.0122239	Novel
ABHD17A	0.0121739	Novel
CLAM	0.0121569	Novel
GTSF1	0.0121495	Novel
STYX	0.0121459	Novel
H2AC12	0.0121398	Novel
GATA4	0.0121185	Novel
BSDC1	0.0121093	Novel
CDRT15L2	0.0121056	Novel
CSF2	0.0120505	Novel
CUL2	0.0120499	Novel
ADGRB2	0.0120412	Novel
F2	0.0120287	Novel
SLC48A1	0.012012	Novel
LRIG2	0.0119859	Novel
IPO9	0.0119396	Novel
PPP4R1	0.0119294	Novel
JCHAIN	0.0118832	Novel
BMT2	0.0118331	Novel
LRRC52	0.0118299	Novel
TRAM2	0.0118157	Novel
FCHSD1	0.0117885	Novel
TINAGL1	0.0117843	Novel
CSRNP1	0.0117732	Novel
MYOG	0.0117542	Novel
DHX57	0.0117503	Novel
CPSF3	0.011739	Novel
MRPL45	0.0117361	Novel
ZNF524	0.0117353	Novel
UPK1A	0.0117171	Novel
SLFN11	0.0117039	Novel
SCARF1	0.01167	Novel
HES6	0.0116521	Novel
TOP1MT	0.0116353	Novel
MBOAT2	0.0116338	Novel
CALML6	0.0116227	Novel
ALB	0.0116144	Novel
RNU2-1	0.0115771	Novel
SPATA24	0.0115708	Novel
SLC45A1	0.01157	Novel
PPP1R3G	0.01157	Novel
SPRR2G	0.0115478	Novel
PRNP	0.0115391	Novel
TBC1D3K	0.0115316	Novel
MMD	0.011503	Novel
TULP2	0.0114782	Novel
C20orf202	0.0114519	Novel
H1-7	0.0114227	Novel
ZNF559	0.0113903	Novel
CD59	0.0113753	Novel
EPS8L1	0.0113613	Novel
ETF1	0.0113471	Novel
C11orf68	0.0113259	Novel
SLC16A5	0.0113254	Novel
U2AF1L5	0.0113009	Novel
LBH	0.0112938	Novel
CHTOP	0.011286	Novel
SERPINA6	0.0112838	Novel
OR10H3	0.0112766	Novel
KRT35	0.0112747	Novel
YTHDF3	0.0112665	Novel
DHRS2	0.0112237	Novel
ZNF460	0.0112172	Novel
KCNJ1	0.0112096	Novel
ZNF438	0.0111985	Novel
BTNL8	0.0111929	Novel
IL1A	0.0111928	Novel
WFDC13	0.01119	Novel
FBN2	0.0111628	Novel
HIVEP2	0.0111547	Novel
CD1E	0.0111159	Novel
PGAM4	0.0110972	Novel
PHLDA2	0.0110964	Novel
SPOCK2	0.0110471	Novel
ADAM17	0.0110115	Novel
MRPS15	0.0110013	Novel
PLPP6	0.0109964	Novel
CDRT15	0.0109872	Novel
DNAJB8	0.010966	Novel
HS1BP3	0.0109635	Novel
C10orf120	0.0109503	Novel
ZNF561	0.0109405	Novel
MXD3	0.0109396	Novel
ARHGAP18	0.0109194	Novel
CRTAC1	0.0109006	Novel
ERAP1	0.0109001	Novel
ATG4C	0.0108897	Novel
HNF1A	0.010877	Novel
OLFM3	0.010862	Novel
CDH24	0.0108605	Novel
C1RL	0.0108291	Novel
SHD	0.0108107	Novel
INSRR	0.0107789	Novel
JHY	0.0107613	Novel
SMIM7	0.0107059	Novel
CKMT1B	0.0106803	Novel
SPOCK1	0.010674	Novel
OLFML2B	0.0106699	Novel
GNG3	0.0106686	Novel
ELAPOR2	0.0106677	Novel
TAOK2	0.0106677	Novel
HSP90B2P	0.0106675	Novel
EPG5	0.0106556	Novel
PRKCD	0.0106541	Novel
TMEM266	0.0106319	Novel
MINPP1	0.0106287	Novel
KLHDC2	0.0106076	Novel
SSC4D	0.0106017	Novel
CTSG	0.0105716	Novel
MICOS10-NBL1	0.0105635	Novel
SIX1	0.0105547	Novel
ZKSCAN3	0.0105182	Novel
SFRP5	0.0105007	Novel
CALHM3	0.010499	Novel
MS4A5	0.010499	Novel
PCDHB8	0.010499	Novel
BPIFB1	0.0104759	Novel
MID1	0.0104714	Novel
ERG28	0.0104315	Novel
COMMD10	0.0104257	Novel
HSD17B6	0.0104067	Novel
FAM219B	0.0104044	Novel
DAPP1	0.0103799	Novel
ZNF691	0.0103577	Novel
AHR	0.0103503	Novel
ACTR10	0.0103466	Novel
PPP1R3E	0.0103398	Novel
RCVRN	0.0103316	Novel
ACOT9	0.0103227	Novel
WDR59	0.0103222	Novel
TNF	0.0103157	Novel
TEAD4	0.0103043	Novel
IRAK2	0.0102896	Novel
PRR16	0.0102858	Novel
MPP2	0.0102728	Novel
ASGR2	0.0102162	Novel
IGFBP1	0.0102148	Novel
ANO8	0.0102043	Novel
EXOC3L4	0.010197	Novel
SLC27A5	0.0101901	Novel
RPIA	0.0101889	Novel
SYTL2	0.0101497	Novel
MALSU1	0.0101489	Novel
NALCN	0.0101395	Novel
IGKV2D-40	0.0101391	Novel
RTKN2	0.0101326	Novel
MAP4K1	0.0101198	Novel
ZNF223	0.0101162	Novel
CDH6	0.0101159	Novel
UTP4	0.0101059	Novel
SUMO3	0.0100791	Novel
RECK	0.010071	Novel
MPO	0.0100588	Novel
TIMP4	0.0100436	Novel
ERCC6L2	0.0100367	Novel
DLX4	0.0100359	Novel
ICAM4	0.0100235	Novel
PPARGC1A	0.0100204	Novel
CHMP3	0.0100149	Novel
PGBD5	0.00999756	Novel
ANXA2P2	0.00999596	Novel
CASP12	0.00999099	Novel
GMPR2	0.00996693	Novel
HTR1E	0.00995727	Novel
LRRC18	0.00990978	Novel
HGH1	0.00990648	Novel
ACAP1	0.00989746	Novel
RELA	0.00989451	Novel
USP7	0.00988207	Novel
TEX35	0.00986835	Novel
BCHE	0.00986811	Novel
CDC42SE1	0.00982964	Novel
LGALS9B	0.0098207	Novel
ZFP37	0.00981355	Novel
GPR180	0.00980659	Novel
ABCA8	0.0098053	Novel
UAP1L1	0.00980328	Novel
ZG16	0.00978592	Novel
CPSF4	0.00977672	Novel
GGACT	0.00977017	Novel
SORCS1	0.00976636	Novel
TAS2R60	0.00974825	Novel
C2orf76	0.00971725	Novel
TH	0.00969714	Novel
VPS26C	0.00969586	Novel
SPC25	0.00969133	Novel
CERKL	0.00968869	Novel
ODF3L1	0.00968695	Novel
AACS	0.00967529	Novel
RIBC2	0.00964672	Novel
DNAJC18	0.00963996	Novel
MRAS	0.00963264	Novel
FOXA2	0.00961938	Novel
FOXD4L6	0.00960391	Novel
CSDC2	0.00959485	Novel
CLEC4G	0.00958887	Novel
SPINK4	0.0095671	Novel
AGR3	0.00955256	Novel
CLPTM1L	0.00955216	Novel
CSRNP2	0.00951938	Novel
LOC102724334	0.00950611	Novel
IFNA6	0.00949774	Novel
GABRA2	0.00942536	Novel
CCL11	0.00941735	Novel
TYMSOS	0.00941611	Novel
PLG	0.00939903	Novel
POMZP3	0.00938683	Novel
AGTR2	0.00936485	Novel
C4orf48	0.00936407	Novel
CXorf38	0.00933679	Novel
TRADD	0.00930898	Novel
GNG2	0.00930661	Novel
RPL29	0.00930187	Novel
PIM1	0.00930042	Novel
FOXL1	0.00928211	Novel
RWDD2A	0.00927481	Novel
JKAMP	0.00926254	Novel
BTNL3	0.00925823	Novel
AQP3	0.00924973	Novel
VAX1	0.009231	Novel
EOMES	0.00922125	Novel
TLCD3A	0.00922009	Novel
RAB11FIP4	0.00918535	Novel
SHH	0.009178	Novel
ZNF552	0.00917115	Novel
DOT1L	0.00913737	Novel
C16orf87	0.00913533	Novel
FZD7	0.00909256	Novel
GGT1	0.00908754	Novel
RABL2A	0.00905209	Novel
HMGB1P1	0.00905005	Novel
MXRA7	0.0090455	Novel
KIF7	0.00902683	Novel
SYNE3	0.00902311	Novel
RAB41	0.00901364	Novel
TEX37	0.00901068	Novel
SPATA8	0.00899591	Novel
USP26	0.00898135	Novel
DLGAP2	0.00898033	Novel
CNFN	0.00897222	Novel
TMEM40	0.00896171	Novel
BMP5	0.00895911	Novel
TSPAN11	0.0089555	Novel
PRL	0.00894983	Novel
CCDC59	0.00894613	Novel
ZCWPW1	0.00890011	Novel
ZNF622	0.00889221	Novel
SLC43A2	0.008878	Novel
HSP90B3P	0.00885178	Novel
ZNF407	0.00884328	Novel
LAIR2	0.00883002	Novel
TAS2R7	0.00882998	Novel
SCRN1	0.00881893	Novel
DCAF12L1	0.00881889	Novel
DDR1	0.00878691	Novel
EHBP1L1	0.00876911	Novel
TSGA13	0.00874365	Novel
GOLGA8DP	0.00874205	Novel
ZNF131	0.00870571	Novel
COLEC11	0.0086668	Novel
WDR43	0.00866186	Novel
ZNF749	0.00865968	Novel
DEFB108B	0.00865332	Novel
FRY	0.00865188	Novel
SPANXB1	0.00863816	Novel
KRTAP22-1	0.00862042	Novel
POTEC	0.00860755	Novel
ACVRL1	0.00859777	Novel
LRIG3	0.00857662	Novel
TMEM52B	0.00857176	Novel
ZNF768	0.00856142	Novel
NAP1L5	0.00854003	Novel
OXT	0.00852272	Novel
NR3C2	0.00852081	Novel
GRAMD4	0.00851502	Novel
FRZB	0.00849688	Novel
RHOC	0.00849542	Novel
ZNF678	0.00849457	Novel
KDM4D	0.00848267	Novel
MRPL24	0.00846559	Novel
EIF3L	0.00845507	Novel
GTF2H2	0.00844091	Novel
ZNF550	0.00843769	Novel
LOC153684	0.00841127	Novel
PON1	0.00836734	Novel
HEMK1	0.0083628	Novel
MACROD1	0.00834834	Novel
TGFB2	0.00833881	Novel
CSH2	0.00833844	Novel
ZNF431	0.00832985	Novel
PIK3AP1	0.00832925	Novel
RPL7P32	0.00831656	Novel
NR4A2	0.00830423	Novel
KRTAP12-2	0.00830231	Novel
ZNF521	0.00829987	Novel
RNF216	0.00829634	Novel
SERPIND1	0.0082561	Novel
MOSPD2	0.00825438	Novel
DHX29	0.00824625	Novel
MTMR9	0.00822128	Novel
RMRP	0.00821912	Novel
FBN3	0.00820549	Novel
SERINC3	0.00820222	Novel
LAMTOR1	0.00818388	Novel
BTN1A1	0.00818193	Novel
PRG2	0.0081756	Novel
WFDC9	0.00817524	Novel
C15orf48	0.00817231	Novel
STX5	0.00816006	Novel
C1QTNF8	0.00815305	Novel
ZNF33B	0.00812661	Novel
CXCR2	0.00812632	Novel
GRAMD1C	0.00812308	Novel
VPS18	0.00809162	Novel
MLF1	0.00807815	Novel
DPYS	0.0080738	Novel
CXCL12	0.00806691	Novel
FAM222B	0.00806048	Novel
CHRM1	0.00805373	Novel
IKBKB	0.00804044	Novel
FBLN5	0.00803582	Novel
KRTAP15-1	0.00803199	Novel
PRR22	0.00800499	Novel
KPNA1	0.00798257	Novel
DOCK9	0.00798243	Novel
CORO2B	0.00797851	Novel
SPPL3	0.00797507	Novel
HORMAD1	0.00797304	Novel
RAN	0.0079679	Novel
RPL7AP27	0.00794806	Novel
BCL9L	0.00792973	Novel
CCDC149	0.0079288	Novel
KRTAP5-1	0.00792293	Novel
MFSD4B	0.00791363	Novel
TMC7	0.00789746	Novel
CANT1	0.00789617	Novel
ATG2A	0.00787567	Novel
TMEM160	0.00787503	Novel
PTMA	0.00786702	Novel
GAP43	0.00786472	Novel
MTHFD2L	0.00785933	Novel
NDUFB2	0.00785802	Novel
HDHD2	0.00784598	Novel
RAB31	0.00784106	Novel
MUTYH	0.00782921	Novel
GNRH1	0.0078241	Novel
AMY1B	0.00781483	Novel
TMEM171	0.00781333	Novel
NLRP5	0.00779587	Novel
H2AJ	0.00779446	Novel
TICAM2	0.00778718	Novel
RPL32	0.00777762	Novel
RIC3	0.00777383	Novel
RPL10L	0.0077728	Novel
MIR9-2	0.00777055	Novel
MUC19	0.00776793	Novel
ZYG11A	0.00776142	Novel
KRTCAP3	0.0077604	Novel
RABGGTB	0.00775008	Novel
RLN3	0.00774063	Novel
AK7	0.00773407	Novel
WNT7B	0.0077314	Novel
SFTPD	0.00772613	Novel
FAM27E3	0.00771401	Novel
TTC39B	0.00770974	Novel
BEX5	0.0076999	Novel
ZFHX4	0.00769349	Novel
DHDH	0.00768528	Novel
ZNF396	0.00767509	Novel
STN1	0.00767216	Novel
IL12RB1	0.00767128	Novel
TBC1D3C	0.00765526	Novel
CBWD5	0.00765393	Novel
FIGN	0.00765114	Novel
STAT4	0.00764943	Novel
SPOCK3	0.007629	Novel
ATG10	0.00761986	Novel
NCK2	0.0076066	Novel
NEGR1	0.0076001	Novel
KCNK7	0.00759407	Novel
CDK17	0.00758864	Novel
ATAD2B	0.00758296	Novel
CCL3L3	0.00754014	Novel
COA4	0.0075359	Novel
TRIM15	0.00752974	Novel
FGF9	0.00752787	Novel
MAGEC1	0.0075267	Novel
HASPIN	0.00752143	Novel
GAS6	0.00751769	Novel
SEMA5B	0.0075026	Novel
MSI1	0.00750217	Novel
ARHGAP12	0.00750015	Novel
APRT	0.00749623	Novel
SPATA46	0.00749213	Novel
PLAU	0.00749209	Novel
LCA5L	0.00748193	Novel
ZNF138	0.00747285	Novel
EFEMP2	0.00747084	Novel
CLDN15	0.00746206	Novel
RAP1BL	0.00744198	Novel
C10orf62	0.00742265	Novel
RBPJL	0.00742232	Novel
DENND5B	0.00741618	Novel
VTRNA1-2	0.00740833	Novel
LYSMD3	0.00740816	Novel
UEVLD	0.00740698	Novel
EPM2AIP1	0.00738304	Novel
GET1	0.00738025	Novel
CCDC32	0.00737569	Novel
CC2D1B	0.00737342	Novel
LAMB4	0.0073727	Novel
UFSP2	0.00737159	Novel
MFSD10	0.00736033	Novel
VCL	0.0073574	Novel
KRIT1	0.00735468	Novel
LOXL3	0.00735348	Novel
PKD1P1	0.0073236	Novel
GRIN2C	0.00732105	Novel
PHF23	0.00731445	Novel
VRK3	0.00731365	Novel
HYPK	0.00731017	Novel
CTSA	0.0073066	Novel
RAB34	0.00730505	Novel
TSACC	0.00730489	Novel
SECTM1	0.00729821	Novel
AMMECR1L	0.00728909	Novel
POLR1F	0.00724708	Novel
RAB3IL1	0.00724331	Novel
USP17L7	0.00724243	Novel
PRR23B	0.00722263	Novel
SLC25A47	0.00721644	Novel
LRRC37B	0.00719815	Novel
C3orf36	0.0071962	Novel
COMMD5	0.00718993	Novel
WIPI2	0.00718084	Novel
COMMD1	0.0071788	Novel
CXCL14	0.00716305	Novel
AEBP2	0.00715886	Novel
CRYBG3	0.00715484	Novel
ETS1	0.00714791	Novel
TUT7	0.00714088	Novel
POC5	0.00713786	Novel
CDC20B	0.00713097	Novel
LALBA	0.00713074	Novel
POLA2	0.00712014	Novel
PDGFD	0.00712013	Novel
CHCHD1	0.00711843	Novel
CRP	0.00711567	Novel
CLEC18A	0.0071066	Novel
PHETA1	0.0071042	Novel
DNASE1L3	0.00708704	Novel
ZNF664	0.00707272	Novel
FHDC1	0.00707027	Novel
RNU11	0.00705917	Novel
FNDC11	0.00705741	Novel
TAFA1	0.00705487	Novel
SHARPIN	0.00704408	Novel
SPECC1L	0.00704107	Novel
CRYGA	0.00704086	Novel
CYP4A22	0.00703524	Novel
ATP1A3	0.00703436	Novel
ALX1	0.00702578	Novel
FXYD6	0.0070256	Novel
G0S2	0.0070179	Novel
H2AC17	0.00701394	Novel
TFAP2A	0.00700535	Novel
RETREG3	0.00700106	Novel
ZBED4	0.0069984	Novel
RPF2	0.00699206	Novel
CTNNBL1	0.00697617	Novel
METTL21A	0.00697589	Novel
ZNF623	0.0069715	Novel
TBX21	0.00696862	Novel
SMYD1	0.00696452	Novel
PNO1	0.0069545	Novel
SWAP70	0.00694953	Novel
RNASEL	0.00694946	Novel
UHMK1	0.00694854	Novel
TRIM45	0.0069462	Novel
WDCP	0.00694105	Novel
COL4A3	0.00693391	Novel
SLC25A44	0.00693071	Novel
TXNDC9	0.00692632	Novel
PPP5C	0.00691395	Novel
C1QTNF4	0.00690926	Novel
BLOC1S4	0.00690821	Novel
SKIDA1	0.00690241	Novel
ZNF200	0.00686421	Novel
LINC00473	0.006856	Novel
LINC00461	0.00685195	Novel
CARD16	0.00683844	Novel
ANP32E	0.00683239	Novel
KRT25	0.0068164	Novel
CTSV	0.00680657	Novel
TGIF2LX	0.00680565	Novel
ADAMTS3	0.00679767	Novel
SLC25A32	0.00679705	Novel
LAMTOR2	0.00679698	Novel
ZFYVE9	0.00678051	Novel
TRMT44	0.00677857	Novel
MPND	0.00677596	Novel
MZB1	0.00677509	Novel
ZNF234	0.00676868	Novel
ZSWIM5	0.00675835	Novel
CBX3	0.00674589	Novel
SSX2B	0.00674325	Novel
RPL7AP9	0.00674307	Novel
LINC01587	0.00674307	Novel
MROH1	0.0067413	Novel
BTBD3	0.00673469	Novel
FAM114A2	0.00673012	Novel
ZW10	0.00672933	Novel
YY1	0.006728	Novel
C22orf15	0.00672435	Novel
LMTK3	0.00672067	Novel
BIN3	0.0067197	Novel
STAR	0.00671927	Novel
NPIPB5	0.00671638	Novel
NAA60	0.00671638	Novel
LSM3	0.0067105	Novel
ZCCHC14	0.0067038	Novel
NTSR1	0.00669602	Novel
GCNT3	0.00668565	Novel
DNAJC12	0.00668448	Novel
OSGIN2	0.00667506	Novel
C3orf38	0.00666986	Novel
ZNF70	0.00666896	Novel
COPB1	0.0066646	Novel
SELENOP	0.00664855	Novel
DGKI	0.00663836	Novel
KCTD21	0.00663704	Novel
FBLN7	0.00662956	Novel
ZNF736	0.00662457	Novel
RCAN3	0.00661352	Novel
ADAM9	0.00660162	Novel
ANKRD39	0.0065993	Novel
TTC39A	0.00659505	Novel
PLEKHM3	0.00659027	Novel
H2AC18	0.00657732	Novel
LAPTM5	0.00657485	Novel
CENPS-CORT	0.00657323	Novel
NPY	0.00657215	Novel
EGFL6	0.00657054	Novel
MKNK2	0.00656576	Novel
MFSD9	0.00655271	Novel
TMEM75	0.00654078	Novel
CENPBD1	0.00654078	Novel
GLUD1P3	0.00654078	Novel
ZXDA	0.00654078	Novel
ADAM20	0.00654078	Novel
PCDHGB7	0.00654078	Novel
SMG1P1	0.00654078	Novel
LRRC37A4P	0.00654078	Novel
DLSTP1	0.00654078	Novel
ADAMTS5	0.00654078	Novel
CYP2T1P	0.00654078	Novel
PWAR5	0.00654078	Novel
LINC00630	0.00654078	Novel
FLJ42627	0.00654078	Novel
JAKMIP3	0.00654078	Novel
SNORD116-21	0.00654078	Novel
SNORA18	0.00654078	Novel
LINC01572	0.00654078	Novel
LINC00898	0.00654078	Novel
[truncated: 17,024 more rows]

## Sheet: BioGRID-2
BioGRID-Embedding-DisGeNET
Symbol	Probability	Known/Novel
FASN	1	Novel
HDAC2	0.999999	Novel
CRP	0.999999	Novel
PYHIN1	0.999998	Novel
BAG6	0.999991	Novel
TSC22D1	0.999989	Novel
MDFI	0.99998	Novel
RHOA	0.999977	Novel
LRP2	0.999976	Novel
CEP170	0.999966	Novel
DAPK1	0.999965	Novel
ALOX5	0.999958	Novel
MTOR	0.999957	Novel
FBLN2	0.999954	Novel
NGB	0.999954	Novel
PIK3R3	0.999952	Novel
APOA1	0.999951	Novel
RAB1A	0.999948	Novel
TRIP6	0.999926	Novel
IGF1R	0.999862	Novel
IGF2	0.99986	Novel
HSPA8	0.999805	Novel
ST13	0.999768	Novel
GCH1	0.99976	Novel
SPARC	0.999733	Novel
C1QA	0.999689	Novel
CCL5	0.99962	Novel
FASLG	0.999463	Novel
FAF1	0.999458	Novel
FBN2	0.99939	Novel
YWHAH	0.999355	Novel
HSPG2	0.999219	Novel
AURKB	0.99921	Novel
TSC2	0.998958	Novel
EEF1G	0.998804	Novel
AMOT	0.998776	Novel
LMNA	0.99875	Novel
APC	0.998699	Novel
MTR	0.998529	Novel
GTF2B	0.998451	Novel
SLC25A10	0.998448	Novel
WTAP	0.998331	Novel
DYNC1H1	0.998139	Novel
VCAN	0.99809	Novel
ATN1	0.99807	Novel
ANXA7	0.998014	Novel
TRAF3	0.997982	Novel
PDF	0.997864	Novel
ARMCX3	0.997849	Novel
PARD6B	0.99779	Novel
ACTB	0.997776	Novel
CEP97	0.997459	Novel
AMBP	0.997388	Novel
PSMA1	0.997381	Novel
SH2D2A	0.997263	Novel
F2	0.99724	Novel
ELN	0.99698	Novel
H3C1	0.99697	Novel
SHARPIN	0.996899	Novel
PNMA5	0.996887	Novel
RELB	0.996676	Novel
COMT	0.996426	Novel
VTN	0.99619	Novel
SP110	0.995675	Novel
KRT5	0.99561	Novel
BCAT1	0.99556	Novel
TCEAL1	0.995496	Novel
BCAR1	0.995204	Novel
IPO4	0.994798	Novel
BCAN	0.99423	Novel
ATP5F1B	0.994208	Novel
ADAM17	0.994064	Novel
CBFA2T3	0.99298	Novel
ICAM1	0.992882	Novel
USP11	0.99284	Novel
GET3	0.992758	Novel
NBPF19	0.99269	Novel
RELA	0.992661	Novel
PIK3CA	0.991995	Novel
MPP7	0.991575	Novel
WBP11	0.99123	Novel
TREM2	0.990748	Novel
PDGFA	0.989666	Novel
ACTG1	0.988718	Novel
RB1	0.987601	Novel
MAP2K1	0.987483	Novel
IMPACT	0.987037	Novel
LBP	0.986802	Novel
SEC23A	0.986417	Novel
TGFBR1	0.985876	Novel
SUPT6H	0.985842	Novel
TFAP2A	0.985291	Novel
KTN1	0.985053	Novel
RNGTT	0.984683	Novel
ITGB7	0.984207	Novel
CRELD2	0.983774	Novel
NEDD9	0.983553	Novel
CANX	0.983153	Novel
TGFB2	0.983087	Novel
CHMP4C	0.982605	Novel
ILK	0.982044	Novel
KRTAP8-1	0.982007	Novel
NLN	0.982003	Novel
RPA3	0.981125	Novel
VWCE	0.980069	Novel
PHF8	0.97982	Novel
WDR59	0.979275	Novel
CCN2	0.977706	Novel
REPIN1	0.977433	Novel
B2M	0.977206	Novel
IL6ST	0.977146	Novel
MFSD13A	0.977108	Novel
CDKN2A	0.976611	Novel
IGF1	0.976571	Novel
VPS28	0.975467	Novel
MKLN1	0.975385	Novel
FZR1	0.975332	Novel
GPR152	0.975263	Novel
RRP1B	0.974906	Novel
TPM4	0.974769	Novel
ITGB5	0.973742	Novel
NELL2	0.973395	Novel
FUBP3	0.972649	Novel
VPS37C	0.970655	Novel
PPP1R7	0.970636	Novel
EGFL6	0.970539	Novel
REEP4	0.970166	Novel
CTSL	0.969228	Novel
APBB2	0.969173	Novel
ING5	0.968128	Novel
OTUB1	0.967805	Novel
OTULINL	0.967605	Novel
CHML	0.967475	Novel
RICTOR	0.967165	Novel
UBQLN1	0.966964	Novel
MARF1	0.966673	Novel
EPB41L2	0.966602	Novel
UBA2	0.965765	Novel
PTK2	0.965071	Novel
ICAM5	0.964912	Novel
SOX2	0.963843	Novel
RNF144A	0.96353	Novel
BCAP31	0.963169	Novel
PAX6	0.961536	Novel
DNAJB9	0.960064	Novel
KRTAP1-1	0.959788	Novel
DCP1A	0.959032	Novel
SERPINA6	0.9581	Novel
PROC	0.957675	Novel
ALB	0.957659	Novel
CEP192	0.957396	Novel
MAPK3	0.955709	Novel
YWHAQ	0.955569	Novel
DPEP2	0.95514	Novel
H2BC9	0.955132	Novel
SPHK1	0.954628	Novel
MAP3K4	0.954409	Novel
SSH3	0.954007	Novel
ZWINT	0.953724	Novel
VCL	0.953187	Novel
RGS3	0.951451	Novel
PTPN4	0.951276	Novel
GMEB2	0.951232	Novel
ZNF747	0.950947	Novel
HDAC10	0.950377	Novel
XCL2	0.949671	Novel
PPP1CA	0.949451	Novel
NOTCH1	0.948907	Novel
DNMT1	0.948856	Novel
C1S	0.948855	Novel
UBXN2B	0.948677	Novel
SEC61B	0.948304	Novel
DCN	0.948001	Novel
USP17L9P	0.947659	Novel
H2BC1	0.947524	Novel
PDCD6	0.946605	Novel
SPP1	0.946519	Novel
MTCH2	0.945714	Novel
PRDX2	0.945642	Novel
XRCC6	0.944933	Novel
SYNJ2BP	0.943775	Novel
PTPN6	0.942813	Novel
RGPD5	0.942565	Novel
LMO3	0.940913	Novel
PARD6A	0.93995	Novel
VDAC3	0.938152	Novel
GOLGA6L9	0.938143	Novel
RECQL4	0.93806	Novel
CCN3	0.937969	Novel
LTBP4	0.936958	Novel
INSL5	0.93649	Novel
KRTAP10-8	0.936352	Novel
SOCS6	0.935915	Novel
CCL20	0.935052	Novel
CDC42	0.934575	Novel
PTPRE	0.933412	Novel
LDLR	0.933333	Novel
PGRMC2	0.933113	Novel
MCM3AP	0.93308	Novel
SH2D3C	0.932795	Novel
RNF19B	0.932283	Novel
MATN2	0.931588	Novel
TPM1	0.930686	Novel
CNTFR	0.929687	Novel
PRAG1	0.929639	Novel
MCM2	0.929418	Novel
KRTAP9-2	0.927947	Novel
FAT1	0.926837	Novel
F7	0.926714	Novel
ZC3H12A	0.926454	Novel
GATA4	0.926048	Novel
ZNF707	0.92449	Novel
NSL1	0.923947	Novel
CDC16	0.923936	Novel
KXD1	0.923601	Novel
COL3A1	0.923127	Novel
CBWD3	0.923063	Novel
SP1	0.920476	Novel
KRTAP1-3	0.919924	Novel
VASN	0.919334	Novel
CSNK1G1	0.917966	Novel
GLIPR1L2	0.917213	Novel
EOGT	0.916715	Novel
PRELP	0.916647	Novel
BGN	0.915051	Novel
CTAG1A	0.914539	Novel
CD44	0.914174	Novel
TNIP1	0.913006	Novel
KLC4	0.912591	Novel
ECT2	0.911969	Novel
ANKS1B	0.910602	Novel
SELL	0.908844	Novel
ARHGAP32	0.908828	Novel
MYH7	0.906667	Novel
PRG3	0.906054	Novel
RABGGTB	0.903665	Novel
ZNF526	0.902622	Novel
ITGA2B	0.901938	Novel
KCTD3	0.901579	Novel
H2AC20	0.901349	Novel
RBPMS	0.901003	Novel
CHEK1	0.900373	Novel
BECN1	0.900104	Novel
KCTD12	0.899089	Novel
C1QC	0.897156	Novel
USP17L7	0.896043	Novel
CPB2	0.896019	Novel
LSG1	0.895035	Novel
DSN1	0.894199	Novel
MRPL37	0.893538	Novel
FAS	0.892422	Novel
KRTAP5-6	0.88865	Novel
FGF1	0.887157	Novel
INSR	0.886506	Novel
YWHAB	0.884187	Novel
COL20A1	0.884144	Novel
HOXC6	0.884038	Novel
DNAJB11	0.882925	Novel
RFC5	0.881792	Novel
TRMO	0.880188	Novel
ZDHHC1	0.878065	Novel
ZNF628	0.877958	Novel
TXNDC5	0.876903	Novel
OSBP	0.875795	Novel
PPM1G	0.875016	Novel
RANBP3	0.874967	Novel
RANBP9	0.874447	Novel
NCKAP1	0.874073	Novel
CTU2	0.871204	Novel
SORT1	0.870711	Novel
CD209	0.870068	Novel
APPBP2	0.868818	Novel
IPO9	0.868746	Novel
MSRB1	0.867508	Novel
KRTAP4-12	0.866126	Novel
LENG1	0.864409	Novel
COL2A1	0.862689	Novel
FGF7	0.860345	Novel
UCP2	0.860137	Novel
CASK	0.860054	Novel
YOD1	0.859996	Novel
NUP50	0.858907	Novel
KRIT1	0.858553	Novel
BACE1	0.856055	Novel
HERPUD1	0.855631	Novel
SERPINA1	0.853078	Novel
TEPSIN	0.847781	Novel
CD93	0.846362	Novel
TOMM70	0.845979	Novel
PAX3	0.845146	Novel
DAP3	0.843688	Novel
PIK3R2	0.842901	Novel
ERBB2	0.842756	Novel
ATP1B3	0.842202	Novel
JMJD8	0.841552	Novel
PRPF8	0.836775	Novel
KIF16B	0.836176	Novel
NEU3	0.835479	Novel
EGFL7	0.835165	Novel
GATD3A	0.83509	Novel
CBFA2T2	0.834664	Novel
NAP1L1	0.834257	Novel
NQO1	0.833797	Novel
ITFG1	0.833781	Novel
LPCAT1	0.833239	Novel
ZKSCAN4	0.831607	Novel
PSG3	0.831168	Novel
MYD88	0.830945	Novel
VPS26C	0.829866	Novel
ARFGEF3	0.828585	Novel
ZNF273	0.827267	Novel
SMARCA4	0.825152	Novel
ZNF462	0.823751	Novel
TGFB3	0.823572	Novel
SPINT1	0.820976	Novel
KRT80	0.818533	Novel
BMPR2	0.8155	Novel
GPC1	0.815129	Novel
AKAP12	0.815099	Novel
HIRIP3	0.814648	Novel
NPY	0.814064	Novel
TRIM33	0.81281	Novel
MST1	0.812317	Novel
PIGT	0.811437	Novel
STATH	0.810531	Novel
KRTAP6-2	0.80924	Novel
POTEE	0.807571	Novel
DDB1	0.806754	Novel
CRTAC1	0.806726	Novel
STK39	0.805156	Novel
TENT5A	0.804629	Novel
ACVR1B	0.802603	Novel
SLC39A9	0.801815	Novel
EPAS1	0.801312	Novel
AKAP1	0.801286	Novel
SNAPIN	0.800885	Novel
NCK2	0.800517	Novel
IL12B	0.800206	Novel
TULP2	0.80001	Novel
DCAF15	0.798458	Novel
IL12A	0.79841	Novel
CIAO1	0.796953	Novel
ALDOC	0.795959	Novel
LDB1	0.795136	Novel
GMPR2	0.795007	Novel
CHTF8	0.793405	Novel
BLMH	0.792295	Novel
DMRT3	0.788777	Novel
SLIT1	0.788456	Novel
SCGB2A1	0.787765	Novel
ADAMTS1	0.787158	Novel
SOCS7	0.786566	Novel
MT2A	0.786424	Novel
GRN	0.785986	Novel
WWP2	0.785854	Novel
MDM4	0.783597	Novel
CHN2	0.780051	Novel
NOTCH3	0.779975	Novel
PCDHB5	0.77894	Novel
USP7	0.778876	Novel
IL6R	0.778741	Novel
RAB5B	0.778388	Novel
STAB2	0.777695	Novel
CXCR4	0.77754	Novel
CSNK1G2	0.775837	Novel
HLA-DPB1	0.773971	Novel
PRXL2B	0.773489	Novel
PF4	0.77224	Novel
BSG	0.771034	Novel
CENPA	0.770963	Novel
LINC00839	0.770789	Novel
DQX1	0.770338	Novel
ZRANB1	0.768355	Novel
RPS6KA2	0.76781	Novel
NUP210	0.765247	Novel
PLOD2	0.763744	Novel
RGS20	0.763511	Novel
CCL13	0.762816	Novel
TSNAX	0.762597	Novel
ITGA9	0.762351	Novel
DAAM1	0.76141	Novel
PRTN3	0.761151	Novel
RAB2B	0.760589	Novel
MAP1A	0.758362	Novel
RNF31	0.757572	Novel
PSG4	0.75631	Novel
RHBDD1	0.754324	Novel
MAGEA11	0.749969	Novel
AANAT	0.746408	Novel
RMND5A	0.744048	Novel
RNF40	0.743912	Novel
IL10	0.742977	Novel
HLA-G	0.742057	Novel
GMPS	0.74136	Novel
SERPINA7	0.740043	Novel
RPL36AL	0.739996	Novel
KIR2DL4	0.739826	Novel
RTL8C	0.739552	Novel
SDF2L1	0.739497	Novel
PREX1	0.738229	Novel
CD36	0.736971	Novel
NISCH	0.733287	Novel
NDOR1	0.730152	Novel
CDK9	0.723857	Novel
TTLL12	0.722352	Novel
RAP1A	0.721805	Novel
KRT40	0.721801	Novel
NKX2-5	0.721495	Novel
ZBTB38	0.721281	Novel
MTX3	0.720084	Novel
TCP10L	0.717359	Novel
RUSC1	0.716629	Novel
ZNF460	0.714698	Novel
MAG	0.713291	Novel
TCEAL9	0.712726	Novel
RACK1	0.712707	Novel
ZBTB48	0.711369	Novel
USP54	0.710339	Novel
TMEM25	0.708367	Novel
STOM	0.707475	Novel
OXSR1	0.704253	Novel
BAG4	0.703552	Novel
RPL12	0.701645	Novel
PRIM2	0.69944	Novel
A2M	0.6977	Novel
S100A11	0.693295	Novel
RHOU	0.69169	Novel
MMP1	0.688703	Novel
S100A4	0.687582	Novel
APBA1	0.686749	Novel
HSPA2	0.686001	Novel
DUXAP9	0.685433	Novel
BCL3	0.684549	Novel
HNF1A	0.6811	Novel
PTX3	0.681043	Novel
NLGN3	0.680533	Novel
RPL38	0.67529	Novel
SDC2	0.674478	Novel
BCR	0.674242	Novel
CLNK	0.674191	Novel
CCL26	0.673543	Novel
DHPS	0.672451	Novel
RASSF10	0.671539	Novel
ZFP41	0.671009	Novel
PLEKHS1	0.669669	Novel
SNX31	0.669621	Novel
NME3	0.669601	Novel
SNX32	0.669339	Novel
FGF2	0.668703	Novel
SNTG1	0.668467	Novel
PELP1	0.662572	Novel
GSTK1	0.660864	Novel
SUZ12	0.659945	Novel
ZFYVE21	0.657992	Novel
PDE3A	0.657894	Novel
KCNJ5	0.656202	Novel
LCLAT1	0.655618	Novel
DLG1	0.654931	Novel
COL4A6	0.654513	Novel
CYB5B	0.653163	Novel
RETN	0.652889	Novel
NXF1	0.652706	Novel
KLHL20	0.651517	Novel
KCTD13	0.65092	Novel
C1RL	0.650358	Novel
RHOC	0.650188	Novel
MORN4	0.649002	Novel
PCGF3	0.648913	Novel
ZBTB25	0.648821	Novel
TCAF2	0.648146	Novel
MGLL	0.647213	Novel
KRT85	0.64508	Novel
BLZF1	0.644922	Novel
P3H3	0.644819	Novel
DPEP3	0.643628	Novel
RARA	0.64313	Novel
CCL28	0.641972	Novel
HTRA1	0.641222	Novel
FBLN5	0.63908	Novel
PMCH	0.636521	Novel
CDC23	0.635963	Novel
APOE	0.634444	Novel
LOXL1	0.634092	Novel
ZNF324	0.629036	Novel
MAF1	0.628747	Novel
COMMD4	0.628241	Novel
REM1	0.626319	Novel
WDR26	0.625493	Novel
LTN1	0.625372	Novel
CXCL6	0.624979	Novel
RGS10	0.623712	Novel
LAMTOR3	0.622975	Novel
MON2	0.62287	Novel
EFTUD2	0.622151	Novel
SMG1	0.621349	Novel
TTC28	0.619735	Novel
C5orf22	0.619683	Novel
TUBE1	0.61689	Novel
UBL4B	0.614075	Novel
CDC42SE1	0.61214	Novel
UACA	0.612048	Novel
GGA1	0.611592	Novel
C22orf39	0.611305	Novel
GDPD1	0.610828	Novel
PSG11	0.608362	Novel
ACY3	0.607465	Novel
COL7A1	0.604729	Novel
UBL4A	0.604614	Novel
LAMTOR2	0.602677	Novel
ZNF277	0.601517	Novel
WIZ	0.600778	Novel
NARS1	0.600278	Novel
RASSF7	0.598534	Novel
TTI1	0.598367	Novel
UCHL1	0.597681	Novel
KLK11	0.596505	Novel
RANBP6	0.596488	Novel
GNAZ	0.596441	Novel
NDUFB5	0.595423	Novel
ZBED1	0.593395	Novel
PITRM1	0.590264	Novel
RELL1	0.589982	Novel
KCTD2	0.588778	Novel
ADAM10	0.587979	Novel
PEX5L	0.587208	Novel
PPP1R8	0.583956	Novel
GNG13	0.582425	Novel
LILRB1	0.58013	Novel
LINC01587	0.579661	Novel
HDL3	0.578803	Novel
PLSCR3	0.578706	Novel
ANXA4	0.578416	Novel
NOTCH2NLA	0.577359	Novel
SLA2	0.576791	Novel
FANCC	0.576473	Novel
LILRB2	0.574863	Novel
FZD4	0.574496	Novel
SAMD9	0.574335	Novel
CLEC18A	0.574321	Novel
CYP51A1	0.57426	Novel
SNAP23	0.574005	Novel
FOXRED2	0.572542	Novel
HTN3	0.572358	Novel
METTL3	0.570754	Novel
ARIH1	0.570326	Novel
TRMT44	0.567802	Novel
FXYD7	0.56759	Novel
IPO13	0.567175	Novel
PRR16	0.564862	Novel
PSMG3	0.563668	Novel
OGFOD3	0.563489	Novel
C9	0.561857	Novel
MMP10	0.559316	Novel
TIMP1	0.558778	Novel
TOMM22	0.558371	Novel
CHPF2	0.556623	Novel
PCSK6	0.555566	Novel
UGGT2	0.553648	Novel
KCNE4	0.552158	Novel
P4HA2	0.551848	Novel
NELL1	0.551474	Novel
TCP11L1	0.550041	Novel
STMN2	0.549114	Novel
PRDX1	0.548771	Novel
TSHB	0.548131	Novel
CSF1	0.546455	Novel
GALNT18	0.546141	Novel
PADI4	0.546044	Novel
MIEN1	0.542539	Novel
ZNF543	0.540284	Novel
IL27RA	0.538394	Novel
CC2D1B	0.534777	Novel
IST1	0.534705	Novel
FBN1	0.534572	Novel
H1-1	0.53393	Novel
SUV39H2	0.531947	Novel
INSL6	0.531488	Novel
KAT7	0.53061	Novel
CCDC91	0.529994	Novel
ACTC1	0.528835	Novel
FXYD1	0.52741	Novel
GSDMB	0.527262	Novel
MTNR1A	0.527047	Novel
IL12RB2	0.525645	Novel
RPH3A	0.525198	Novel
MFAP2	0.524776	Novel
ARHGDIA	0.524331	Novel
LYPD3	0.523816	Novel
ARHGAP17	0.520688	Novel
IL17RE	0.519922	Novel
THBS1	0.519692	Novel
NGF	0.519459	Novel
FGF21	0.51761	Novel
ARHGAP9	0.514993	Novel
ICMT	0.514059	Novel
CSTA	0.509463	Novel
PNMT	0.508866	Novel
TTR	0.506542	Novel
CSPG4	0.503533	Novel
MRPL34	0.502387	Novel
NAPSA	0.50218	Novel
HMGB1P1	0.502001	Novel
CCR1	0.500564	Novel
WDR6	0.499471	Novel
SIGLEC7	0.497961	Novel
KIAA0930	0.497667	Novel
ZNF316	0.497008	Novel
LAGE3	0.495298	Novel
IQGAP3	0.491287	Novel
SIX1	0.490886	Novel
CNTNAP1	0.488978	Novel
F8A1	0.488655	Novel
SH3RF2	0.488535	Novel
HLA-B	0.488305	Novel
IDH2	0.487493	Novel
LPL	0.487048	Novel
CORO1C	0.484249	Novel
CHMP5	0.483527	Novel
CCR3	0.48271	Novel
BTC	0.481734	Novel
PFDN2	0.481608	Novel
ZNF574	0.481412	Novel
C7orf25	0.479756	Novel
ARMCX5	0.479686	Novel
POGLUT3	0.479539	Novel
POLR2J	0.479391	Novel
PLA2G2A	0.477286	Novel
ST8SIA4	0.47714	Novel
HRNR	0.476487	Novel
P3H4	0.476067	Novel
ZEB1	0.473875	Novel
BTN2A1	0.473476	Novel
NAXE	0.473358	Novel
AGER	0.472962	Novel
TRIP4	0.472737	Novel
WNT2	0.470718	Novel
FDFT1	0.470511	Novel
GFER	0.470169	Novel
ZNF507	0.469571	Novel
NCR1	0.464543	Novel
TMEM255A	0.4638	Novel
LCA5L	0.463481	Novel
IGFBP4	0.46082	Novel
KLHL23	0.459547	Novel
SCNN1G	0.457836	Novel
CNTNAP3B	0.457729	Novel
VAMP3	0.457692	Novel
LIMS1	0.455566	Novel
RCHY1	0.455156	Novel
USP32	0.453812	Novel
TNPO3	0.453745	Novel
KLK13	0.453324	Novel
GNAI3	0.452859	Novel
DUSP9	0.45272	Novel
RAB1B	0.451798	Novel
TPST1	0.451165	Novel
SOCS4	0.450496	Novel
SUSD1	0.450009	Novel
UNC5B	0.44817	Novel
ATG9A	0.448159	Novel
DOK1	0.4471	Novel
CCDC85B	0.445484	Novel
PIK3CD	0.445303	Novel
KIF7	0.445248	Novel
B4GALT4	0.444483	Novel
ICA1	0.443601	Novel
CKAP5	0.44298	Novel
CORO2B	0.442417	Novel
ATP11A	0.442415	Novel
USP26	0.442361	Novel
SP3	0.442026	Novel
JPH3	0.441858	Novel
LEPR	0.441621	Novel
HDAC6	0.441112	Novel
IRS4	0.439649	Novel
NTAQ1	0.439129	Novel
ZNF675	0.438534	Novel
KCNA3	0.438266	Novel
ZNF696	0.437243	Novel
PTPRK	0.435137	Novel
MRPL4	0.435078	Novel
KRT20	0.433979	Novel
SEMG1	0.43355	Novel
APCS	0.432698	Novel
HSPA13	0.432447	Novel
NDST2	0.432284	Novel
VPS37B	0.43088	Novel
GET1	0.430588	Novel
PLA2G4A	0.429861	Novel
SIK3	0.429223	Novel
ANKRD26P1	0.428006	Novel
CHRNA1	0.426457	Novel
KRTAP2-4	0.426266	Novel
TXK	0.425984	Novel
SEMA3B	0.42297	Novel
C1QL1	0.422724	Novel
SPAG9	0.421425	Novel
CTSB	0.420455	Novel
OAF	0.419849	Novel
KRBOX4	0.418886	Novel
PROS1	0.416385	Novel
GP1BA	0.415856	Novel
PRAP1	0.414709	Novel
UBAC1	0.41405	Novel
PTMA	0.413862	Novel
FLYWCH2	0.413253	Novel
SSTR5	0.413108	Novel
ZSCAN26	0.411334	Novel
TMEM97	0.41052	Novel
HMGB1	0.410117	Novel
S1PR1	0.409849	Novel
SIRT7	0.408161	Novel
SHC2	0.406982	Novel
VWC2	0.406423	Novel
COLEC11	0.40605	Novel
BRINP3	0.405273	Novel
RBP7	0.40479	Novel
GFOD1	0.403587	Novel
IKBKE	0.403188	Novel
LCE1A	0.403076	Novel
SIRT6	0.402602	Novel
CCL24	0.401924	Novel
CPSF7	0.400481	Novel
TRIM28	0.40035	Novel
MMP3	0.400068	Novel
NUP54	0.399916	Novel
ZBBX	0.399476	Novel
RAB9A	0.398939	Novel
ZZEF1	0.398771	Novel
MRPL13	0.397336	Novel
TTC7B	0.396593	Novel
AUNIP	0.395754	Novel
PSME3IP1	0.395218	Novel
LTBP3	0.3931	Novel
POLR2A	0.392842	Novel
ACTR3	0.392584	Novel
ACAN	0.391659	Novel
FKBP9	0.391408	Novel
H1-3	0.39104	Novel
BAIAP2L1	0.39067	Novel
TEAD3	0.390186	Novel
OTX1	0.389824	Novel
DNMT3A	0.389159	Novel
HBA1	0.3878	Novel
TOPAZ1	0.387566	Novel
ZNF518A	0.387304	Novel
RAE1	0.387155	Novel
HTR1B	0.386793	Novel
HPDL	0.385228	Novel
ERP44	0.384984	Novel
DAPP1	0.38469	Novel
CDH15	0.384096	Novel
NAB2	0.383703	Novel
BRK1	0.383112	Novel
KCNE5	0.383061	Novel
MATN1	0.382373	Novel
RPS4X	0.38236	Novel
CCL14	0.381926	Novel
PLXNA3	0.380754	Novel
THRSP	0.380207	Novel
RABGAP1	0.379483	Novel
WNT5B	0.379225	Novel
MYL12A	0.378731	Novel
FCGR3A	0.377576	Novel
ZNF625	0.376799	Novel
TNP2	0.376611	Novel
MAVS	0.375264	Novel
BRME1	0.374195	Novel
BTRC	0.374164	Novel
AKIRIN2	0.374085	Novel
ZNF552	0.372292	Novel
CCR5	0.371805	Novel
DENND6A	0.37117	Novel
SUPT4H1	0.36857	Novel
IL12RB1	0.367219	Novel
BRF1	0.366876	Novel
NLGN2	0.366748	Novel
KPNA4	0.36601	Novel
CCL8	0.365459	Novel
PTOV1	0.365035	Novel
SYCE1L	0.364587	Novel
TRAPPC5	0.364459	Novel
PIFO	0.363356	Novel
KLF11	0.363293	Novel
NRCAM	0.362507	Novel
FUT11	0.362475	Novel
PGF	0.361553	Novel
GCLC	0.36073	Novel
METTL16	0.360274	Novel
PPIL6	0.359198	Novel
CTNNAL1	0.35826	Novel
ESM1	0.358196	Novel
LHX6	0.35736	Novel
CCDC167	0.356557	Novel
PRADC1	0.354963	Novel
DSTN	0.354945	Novel
MATN3	0.354822	Novel
ASIC3	0.353575	Novel
CFB	0.353511	Novel
HDAC3	0.352853	Novel
ST6GALNAC5	0.352681	Novel
IL20RA	0.352434	Novel
FBXO27	0.351862	Novel
OLFM2	0.350787	Novel
MMP25	0.347899	Novel
HSCB	0.347254	Novel
BCAM	0.34695	Novel
KLK3	0.346525	Novel
MYH3	0.346457	Novel
ZNF791	0.346051	Novel
ZNF254	0.345983	Novel
TRIM68	0.345881	Novel
CORO6	0.345783	Novel
UFSP2	0.344537	Novel
CD5	0.343674	Novel
CTAG1B	0.342848	Novel
TRO	0.342526	Novel
RAB30	0.340847	Novel
CNTF	0.340757	Novel
CTSL3P	0.339025	Novel
SPPL2C	0.338024	Novel
SMAD6	0.337955	Novel
CCDC85C	0.336703	Novel
DLG2	0.336582	Novel
ITGAL	0.336536	Novel
TCIRG1	0.334995	Novel
AIM2	0.333549	Novel
MECP2	0.333333	Novel
ABL2	0.332687	Novel
TYRO3	0.332381	Novel
RAPGEF1	0.331466	Novel
UCN	0.331405	Novel
VIP	0.331189	Novel
F10	0.330989	Novel
CACNG2	0.330098	Novel
TRMT1	0.330022	Novel
MYL3	0.328908	Novel
KMT2C	0.32839	Novel
TBC1D7	0.328156	Novel
GNG12	0.325476	Novel
ADAM9	0.325373	Novel
LIPF	0.323964	Novel
PCGF2	0.322984	Novel
CBX6	0.322877	Novel
TTC37	0.322019	Novel
GTPBP1	0.321669	Novel
LRIF1	0.320955	Novel
PEX1	0.320239	Novel
HP	0.318251	Novel
KRTAP12-4	0.318031	Novel
ZNF534	0.317233	Novel
ZFP91	0.317176	Novel
ETS1	0.316668	Novel
SFRP2	0.316251	Novel
ND4	0.315873	Novel
EMILIN3	0.31461	Novel
ITM2C	0.313642	Novel
ZNF329	0.31325	Novel
ZNF418	0.312625	Novel
TRIAP1	0.312333	Novel
TGFBR2	0.312286	Novel
PSMG4	0.311898	Novel
TSPAN11	0.311214	Novel
KPNA6	0.310452	Novel
HMGB3	0.309556	Novel
VLDLR	0.309322	Novel
GUSB	0.309302	Novel
PPP1R13L	0.308922	Novel
SCGB1A1	0.30855	Novel
MRPL50	0.307813	Novel
SHOX	0.307494	Novel
AGRP	0.306171	Novel
CEACAM8	0.305866	Novel
ZNF578	0.305679	Novel
HAPLN3	0.305462	Novel
HOXD8	0.305367	Novel
GNA12	0.305249	Novel
MIOS	0.304956	Novel
SPRR1B	0.304526	Novel
KLC2	0.303382	Novel
CFAP91	0.303146	Novel
NOP16	0.302986	Novel
NME2P1	0.302029	Novel
GPAM	0.301121	Novel
CBLL1	0.300134	Novel
HTR2C	0.299332	Novel
COL6A1	0.298594	Novel
BANP	0.298529	Novel
PZP	0.298482	Novel
CCNDBP1	0.298383	Novel
ZNF20	0.297437	Novel
C12orf57	0.295927	Novel
MAGEH1	0.29528	Novel
ZNF441	0.295086	Novel
CTDP1	0.294687	Novel
ABCA7	0.294646	Novel
HYAL1	0.293679	Novel
CFH	0.293633	Novel
COLGALT2	0.293269	Novel
PADI3	0.29314	Novel
TRMT12	0.292275	Novel
ZNF34	0.291611	Novel
RBP4	0.290569	Novel
MIR106A	0.289635	Novel
LAMP1	0.286111	Novel
PRSS23	0.28611	Novel
KCNV2	0.285816	Novel
ZNF326	0.28557	Novel
PPM1F	0.284867	Novel
CSN1S1	0.284748	Novel
KPNA5	0.284426	Novel
C1QTNF3	0.283633	Novel
LARP1	0.283581	Novel
MADCAM1	0.283237	Novel
SH3RF1	0.282644	Novel
ELANE	0.282098	Novel
ZNF669	0.28162	Novel
ACKR2	0.281615	Novel
FES	0.281271	Novel
TEKT4	0.281213	Novel
GRAP	0.281102	Novel
AMBRA1	0.280264	Novel
DDIAS	0.279591	Novel
UBXN7	0.27846	Novel
RPL29	0.277995	Novel
GMEB1	0.277756	Novel
TIMD4	0.277742	Novel
LRP4	0.277642	Novel
NRP2	0.27693	Novel
SPOCK3	0.276564	Novel
ZNF703	0.276444	Novel
TMED8	0.276393	Novel
FCN1	0.275517	Novel
GHRL	0.275268	Novel
MFSD14B	0.274532	Novel
HOXD3	0.27337	Novel
MEGF11	0.273249	Novel
TLN1	0.273171	Novel
TFB1M	0.27301	Novel
C4A	0.272509	Novel
UBE2I	0.272261	Novel
PPP4R3B	0.272235	Novel
MRPL16	0.271962	Novel
PIK3AP1	0.271717	Novel
C10orf88	0.271428	Novel
LRIG3	0.271167	Novel
ARHGAP5	0.270876	Novel
ARAF	0.27039	Novel
ZBTB26	0.269672	Novel
FSCN1	0.269612	Novel
KLRA1P	0.269439	Novel
TAF1D	0.268708	Novel
FHOD1	0.268353	Novel
AMY1A	0.266051	Novel
LCE1D	0.266024	Novel
DMWD	0.265372	Novel
SCNN1B	0.265064	Novel
DEFA5	0.264713	Novel
CXCL5	0.262309	Novel
SGCA	0.26228	Novel
CCL3L1	0.261664	Novel
MMP26	0.261454	Novel
NANP	0.261363	Novel
DEGS1	0.260679	Novel
PHOSPHO2	0.260575	Novel
PCSK4	0.259522	Novel
DDR1	0.259159	Novel
NTRK3	0.25885	Novel
CYP11A1	0.258149	Novel
BORCS6	0.257928	Novel
NRN1L	0.257826	Novel
RHPN2	0.257601	Novel
CD47	0.255411	Novel
CTPS2	0.254853	Novel
ST7	0.253871	Novel
GCK	0.253578	Novel
CALB1	0.252955	Novel
FAM210B	0.252569	Novel
WDR35	0.251838	Novel
EIPR1	0.25176	Novel
ADAMTS18	0.251401	Novel
DCUN1D5	0.251223	Novel
TUBB6	0.250591	Novel
TEX15	0.250535	Novel
LGI1	0.250408	Novel
SFXN1	0.250334	Novel
BIRC6	0.249779	Novel
GPRIN1	0.249303	Novel
FAM168A	0.248903	Novel
ZNF408	0.24783	Novel
TIMP4	0.247581	Novel
UMPS	0.247291	Novel
CACNA1D	0.247203	Novel
NRBP1	0.24667	Novel
LAMB2	0.246526	Novel
PIGR	0.246132	Novel
CCL16	0.245965	Novel
SEMA4D	0.245946	Novel
NMRAL1	0.245911	Novel
LRPAP1	0.245812	Novel
DDI2	0.245691	Novel
ZSCAN9	0.245513	Novel
SS18	0.245485	Novel
TMEM160	0.245465	Novel
HPSE	0.245367	Novel
RAB3A	0.245287	Novel
FLNB	0.244565	Novel
DDX11L8	0.243699	Novel
B9D1	0.243664	Novel
TVP23B	0.243394	Novel
ASPA	0.242174	Novel
POLR3E	0.242169	Novel
KRT78	0.241611	Novel
COPB1	0.24119	Novel
TBC1D16	0.24026	Novel
HLA-E	0.239851	Novel
KRTAP3-3	0.239005	Novel
THTPA	0.238083	Novel
GDF11	0.237858	Novel
FAM221A	0.237332	Novel
LYZL1	0.237141	Novel
PM20D2	0.236861	Novel
MAZ	0.235963	Novel
NRXN3	0.235752	Novel
KLHL38	0.235589	Novel
UNC80	0.235526	Novel
UBE2S	0.235145	Novel
UNK	0.234847	Novel
GABRD	0.234289	Novel
NACA4P	0.234282	Novel
PLSCR2	0.234274	Novel
FCGR3B	0.234094	Novel
AP4S1	0.23404	Novel
CHRNA4	0.233102	Novel
FAT3	0.233046	Novel
CD3E	0.232991	Novel
P4HA3	0.23291	Novel
RPAP1	0.232875	Novel
DOK7	0.231537	Novel
NLRP7	0.2312	Novel
KRTAP4-1	0.230911	Novel
TGFBR3	0.230762	Novel
DCAF10	0.230157	Novel
CNRIP1	0.230051	Novel
CD33	0.229111	Novel
BEX2	0.228565	Novel
RSC1A1	0.22803	Novel
BAP1	0.22766	Novel
SPATA32	0.227403	Novel
FAM131C	0.227344	Novel
MEP1B	0.227236	Novel
CD99	0.227232	Novel
TCOF1	0.227231	Novel
REEP5	0.226985	Novel
SLC2A6	0.226861	Novel
RFK	0.226803	Novel
BACH2	0.226774	Novel
RALGPS1	0.22503	Novel
CCR8	0.224622	Novel
SNX27	0.224555	Novel
EDIL3	0.224033	Novel
GML	0.224004	Novel
PTGIR	0.22324	Novel
KCNF1	0.223182	Novel
CXCL3	0.223059	Novel
UHMK1	0.222887	Novel
CASS4	0.222726	Novel
RAB11A	0.222477	Novel
FGFBP1	0.222335	Novel
SLC22A2	0.221775	Novel
ALPP	0.221768	Novel
PLPP6	0.221325	Novel
ZHX2	0.221022	Novel
PIK3C3	0.220755	Novel
VPS13C	0.220412	Novel
NUP98	0.220317	Novel
CRHBP	0.220213	Novel
CIAO3	0.220146	Novel
C4BPA	0.220132	Novel
CFD	0.21995	Novel
SYK	0.219575	Novel
NCR3	0.218996	Novel
SIGLEC10	0.218746	Novel
RGS17	0.218731	Novel
PPP1R3B	0.218585	Novel
CXCL2	0.218052	Novel
LIFR	0.217714	Novel
MARCHF9	0.217611	Novel
MEF2A	0.217592	Novel
TCP11	0.217567	Novel
DUX4L9	0.217228	Novel
CCDC28B	0.217207	Novel
PAGE3	0.217044	Novel
PRR19	0.216652	Novel
RRAGB	0.216641	Novel
RAB3IP	0.216203	Novel
LGALS4	0.215935	Novel
HOXC8	0.215283	Novel
TRIB1	0.215208	Novel
CNTNAP3	0.214836	Novel
LDB3	0.21467	Novel
APOBEC1	0.21393	Novel
PLCB4	0.213906	Novel
FAM217A	0.213708	Novel
KIR2DL3	0.213566	Novel
LCE3A	0.213548	Novel
PLA2G10	0.213446	Novel
GABBR1	0.213341	Novel
OLFM4	0.213115	Novel
SEMA4G	0.212981	Novel
CD38	0.212936	Novel
FGF22	0.212931	Novel
ZNF556	0.212888	Novel
MSR1	0.21256	Novel
CD22	0.212367	Novel
TACR3	0.211363	Novel
PAF1	0.21123	Novel
RPL22L1	0.211023	Novel
MAPKAPK3	0.210736	Novel
MANBA	0.209994	Novel
SSTR2	0.209232	Novel
CYBC1	0.208968	Novel
RNASE13	0.208821	Novel
SEH1L	0.207622	Novel
PHF1	0.207017	Novel
POLR2G	0.206979	Novel
NEDD8	0.206909	Novel
ZNF264	0.206484	Novel
STK38	0.206374	Novel
COL8A2	0.205727	Novel
CCL7	0.205173	Novel
KDF1	0.20513	Novel
CD247	0.204892	Novel
PIK3R5	0.204677	Novel
LAMC3	0.2045	Novel
HESX1	0.204144	Novel
GPC4	0.203938	Novel
ZBED8	0.203727	Novel
ADAM5	0.203671	Novel
TULP4	0.203331	Novel
MAGEB6	0.203164	Novel
RP2	0.202356	Novel
CASC3	0.202298	Novel
TOLLIP	0.201215	Novel
EPHA6	0.200715	Novel
TCEAL2	0.20066	Novel
TAC1	0.200494	Novel
NLGN1	0.200449	Novel
ATP2B1	0.200208	Novel
CYBA	0.198781	Novel
ZNF557	0.198573	Novel
TWSG1	0.197442	Novel
ACKR1	0.19743	Novel
ZNF575	0.197139	Novel
MYH1	0.196488	Novel
RAB3B	0.196441	Novel
PGR	0.19626	Novel
ACTR8	0.195558	Novel
GP9	0.195466	Novel
ZNF358	0.195235	Novel
ZNF319	0.193814	Novel
BICD1	0.193773	Novel
CACNA2D2	0.193372	Novel
MYLIP	0.193318	Novel
QTRT1	0.193316	Novel
TCN2	0.192724	Novel
CXCL11	0.19263	Novel
WFDC3	0.192563	Novel
EXOC1	0.192475	Novel
GBF1	0.192288	Novel
B4GALT5	0.192161	Novel
UBR3	0.191983	Novel
F8	0.191712	Novel
NOXO1	0.191663	Novel
PDZD3	0.191429	Novel
CTSV	0.191272	Novel
LINC02582	0.190618	Novel
CLDN2	0.190207	Novel
SP4	0.189801	Novel
GTPBP2	0.189782	Novel
GIP	0.189346	Novel
DCAF4	0.18933	Novel
EBI3	0.188904	Novel
NRTN	0.188749	Novel
ADH6	0.187366	Novel
RIMS1	0.186991	Novel
CCL27	0.18632	Novel
CXCL17	0.186284	Novel
PACSIN2	0.186207	Novel
APOA5	0.186182	Novel
CTBS	0.185905	Novel
ITGB1	0.185827	Novel
C1GALT1	0.185709	Novel
GPLD1	0.185645	Novel
TENM3	0.185208	Novel
KRTAP12-1	0.184972	Novel
SLC66A2	0.184411	Novel
SLC38A6	0.184378	Novel
LCE1F	0.183964	Novel
TCEAL8	0.183913	Novel
GSDMC	0.183901	Novel
GDF15	0.183864	Novel
CHRD	0.183744	Novel
DCPS	0.183556	Novel
GCSH	0.183277	Novel
SLC9A4	0.182382	Novel
OSBPL11	0.182374	Novel
F11	0.182319	Novel
RUFY3	0.182296	Novel
DTNA	0.181979	Novel
DPF1	0.181855	Novel
APBB1	0.181847	Novel
OBP2A	0.181791	Novel
SERPIND1	0.181329	Novel
RIMKLA	0.181155	Novel
NCAN	0.180871	Novel
ATP5F1A	0.18078	Novel
OTUD7B	0.180461	Novel
APOC3	0.180273	Novel
OTP	0.179937	Novel
MDFIC	0.179782	Novel
ZNF620	0.179724	Novel
PPP1R1B	0.179631	Novel
ERF	0.179498	Novel
TEK	0.179377	Novel
GTF2A1	0.179284	Novel
NKD1	0.179206	Novel
STAT4	0.178787	Novel
LCAT	0.178351	Novel
IGFBP5	0.178279	Novel
TFF3	0.178247	Novel
SPATA46	0.177747	Novel
HEG1	0.177726	Novel
TEX48	0.177412	Novel
MGP	0.177332	Novel
KSR1	0.177283	Novel
EFS	0.176836	Novel
SLC25A30	0.176826	Novel
CD9	0.176759	Novel
LHFPL2	0.176207	Novel
CEMIP2	0.176129	Novel
ADM	0.176104	Novel
CYCS	0.175932	Novel
JAM2	0.17521	Novel
ALMS1	0.174821	Novel
KNG1	0.174595	Novel
PCYOX1L	0.173796	Novel
RBP1	0.173339	Novel
TRMT10B	0.173188	Novel
PCBP1	0.173108	Novel
TUBB3	0.172094	Novel
LILRA1	0.171946	Novel
SAV1	0.171628	Novel
GREM1	0.171607	Novel
SERPINB3	0.171474	Novel
SFTPD	0.171384	Novel
DPYS	0.170874	Novel
MRC2	0.170866	Novel
CCN1	0.170454	Novel
ZNF77	0.170376	Novel
TNNT2	0.170172	Novel
CFHR2	0.169916	Novel
SLC18A2	0.169436	Novel
HRG	0.169276	Novel
CXCL8	0.16892	Novel
SH3BGRL3	0.168129	Novel
CALML6	0.168001	Novel
GOPC	0.167777	Novel
CEACAM5	0.167715	Novel
UCK2	0.167497	Novel
PARD3	0.167322	Novel
BCAS3	0.167142	Novel
NXF2B	0.166956	Novel
ZNF765	0.16679	Novel
SPATA8	0.16648	Novel
PALLD	0.166423	Novel
ATP5PB	0.166352	Novel
SQSTM1	0.166166	Novel
ARPC3	0.166093	Novel
ADAM12	0.165973	Novel
VEGFD	0.164983	Novel
TNFSF15	0.164964	Novel
RAB3IL1	0.164911	Novel
BCL9L	0.16474	Novel
ZNF775	0.164685	Novel
BRF2	0.164665	Novel
ALG11	0.164495	Novel
NUP58	0.164397	Novel
SLC40A1	0.164066	Novel
LYVE1	0.163967	Novel
PPP1R3E	0.163952	Novel
KLRC2	0.163892	Novel
CST9L	0.163324	Novel
ARHGAP1	0.163251	Novel
RBFOX3	0.16265	Novel
TTC5	0.16171	Novel
HSPH1	0.161603	Novel
PFKL	0.161394	Novel
DCAF16	0.160825	Novel
RFX6	0.160414	Novel
TTPAL	0.16014	Novel
PID1	0.159753	Novel
FGF5	0.159422	Novel
CSNK2A2	0.159413	Novel
NPBWR2	0.159359	Novel
SCGB1D4	0.15902	Novel
BCORL1	0.158983	Novel
AP4E1	0.158753	Novel
TPM2	0.158698	Novel
ATG5	0.158507	Novel
VGLL3	0.158488	Novel
SLC26A1	0.158352	Novel
KSR2	0.158002	Novel
BEND3	0.15775	Novel
DRD1	0.15737	Novel
LIN7C	0.156977	Novel
CHM	0.156904	Novel
TRAF6	0.156881	Novel
ELP4	0.156806	Novel
SLC25A47	0.15659	Novel
CALCR	0.156533	Novel
NAXD	0.156228	Novel
ARMC8	0.156051	Novel
WNT4	0.156041	Novel
CTSG	0.155737	Novel
CSH2	0.154959	Novel
LRP1	0.154858	Novel
TUBB4B	0.154479	Novel
NEUROD2	0.154354	Novel
BLOC1S5	0.154217	Novel
BCAR3	0.154029	Novel
ZCCHC2	0.153698	Novel
DSEL	0.153618	Novel
CDIP1	0.153389	Novel
NLGN4X	0.153342	Novel
UBXN2A	0.153191	Novel
H2AC15	0.152983	Novel
RHOBTB3	0.152611	Novel
PCDH1	0.152591	Novel
RIOK2	0.152588	Novel
MYH7B	0.152432	Novel
HHEX	0.152406	Novel
ERLEC1	0.151484	Novel
ADAMTSL4	0.150813	Novel
NPDC1	0.150679	Novel
GRB10	0.150521	Novel
GNG2	0.150461	Novel
PTPN21	0.150309	Novel
SLC23A3	0.150204	Novel
ZNF420	0.150013	Novel
ZBED4	0.149943	Novel
ZFYVE27	0.149811	Novel
GPRIN2	0.149694	Novel
NRROS	0.149243	Novel
MEST	0.14922	Novel
RRAGA	0.148827	Novel
EYA3	0.148824	Novel
USP10	0.148262	Novel
PPP1R37	0.148113	Novel
PCDHB10	0.148014	Novel
ADAM15	0.14794	Novel
GFRA2	0.147482	Novel
BCHE	0.147356	Novel
EIF1AX	0.14697	Novel
CDK2AP2	0.146522	Novel
TMEM190	0.146478	Novel
LIAS	0.146418	Novel
POLR1B	0.146307	Novel
NAT2	0.14614	Novel
MOCOS	0.146139	Novel
GABRB2	0.145997	Novel
SERPINE2	0.144821	Novel
TOX3	0.144302	Novel
GALNT12	0.144278	Novel
KL	0.144164	Novel
KRAS	0.143834	Novel
LYPD1	0.143725	Novel
HSPA1B	0.143511	Novel
RNASE2	0.143481	Novel
PML	0.143384	Novel
CLIC4	0.143374	Novel
NPB	0.143343	Novel
NGEF	0.142853	Novel
ASRGL1	0.142654	Novel
NOL4	0.142408	Novel
SP8	0.142226	Novel
CABP5	0.142156	Novel
HSPA12B	0.142155	Novel
TGM2	0.141743	Novel
PPFIBP1	0.141708	Novel
DUSP10	0.141252	Novel
SCAMP3	0.141159	Novel
TXLNA	0.140985	Novel
IGDCC4	0.140567	Novel
ZNF580	0.140554	Novel
POR	0.140321	Novel
PMM1	0.140303	Novel
MPZL1	0.1402	Novel
RRAGD	0.140173	Novel
PDRG1	0.140157	Novel
RUFY1	0.139711	Novel
DOCK5	0.139599	Novel
KLHL36	0.139591	Novel
DCAF7	0.139534	Novel
KLK2	0.139333	Novel
CBX5	0.139068	Novel
BMX	0.139063	Novel
TINAG	0.138439	Novel
ITFG2	0.138413	Novel
PRR5	0.137926	Novel
ARID1A	0.137284	Novel
YY1AP1	0.137144	Novel
FAM114A2	0.137101	Novel
LILRA3	0.137076	Novel
MUS81	0.136953	Novel
FPR1	0.136872	Novel
RANGRF	0.136703	Novel
EPHB1	0.136676	Novel
CCNQ	0.136448	Novel
SLC5A5	0.136411	Novel
CAMLG	0.136368	Novel
MFSD5	0.136356	Novel
CHD1	0.13608	Novel
DSTYK	0.135869	Novel
RND2	0.135857	Novel
LAMTOR5	0.135845	Novel
GNGT1	0.135706	Novel
PGLS	0.13551	Novel
CCT2	0.135443	Novel
SPACA4	0.135103	Novel
RHBDL1	0.134867	Novel
GABRA3	0.134067	Novel
CDC45	0.133509	Novel
C8G	0.133382	Novel
UBE4B	0.133153	Novel
HMGCR	0.13289	Novel
RPL7A	0.132881	Novel
ZKSCAN7	0.132858	Novel
SPRED1	0.132828	Novel
ECM1	0.132611	Novel
CLMN	0.132442	Novel
ACHE	0.132376	Novel
FGF17	0.132249	Novel
ZNF224	0.132235	Novel
ANXA1	0.131977	Novel
ECE1	0.131808	Novel
TELO2	0.131721	Novel
APOL1	0.131614	Novel
ZAP70	0.131168	Novel
CFAP65	0.131167	Novel
USP8	0.130785	Novel
KCNS2	0.130767	Novel
GLRA2	0.130757	Novel
TSEN15	0.130737	Novel
LMO2	0.130522	Novel
GLB1	0.130383	Novel
COMMD9	0.130368	Novel
ARF4	0.130329	Novel
KDELR1	0.130265	Novel
LAMP2	0.130117	Novel
IGKC	0.130107	Novel
TYROBP	0.130097	Novel
VPS45	0.129947	Novel
PHC1	0.129363	Novel
PEAK1	0.128924	Novel
HIVEP1	0.12892	Novel
FRS2	0.128909	Novel
MEAK7	0.128738	Novel
SIL1	0.12838	Novel
CLCF1	0.128186	Novel
TSPAN14	0.128089	Novel
ETNK2	0.128078	Novel
PAPPA	0.127812	Novel
KDR	0.127694	Novel
ADAP2	0.12738	Novel
ZNF503	0.127281	Novel
NPBWR1	0.127274	Novel
SULF2	0.12714	Novel
B4GALNT4	0.127114	Novel
MAP3K20	0.127035	Novel
KCNIP1	0.126983	Novel
HOXA9	0.126871	Novel
ATP6V0A1	0.126753	Novel
MYOG	0.126279	Novel
RPL27A	0.12596	Novel
USP14	0.125933	Novel
CCDC93	0.125897	Novel
HKDC1	0.12576	Novel
KRTAP5-11	0.125312	Novel
MYCL	0.12529	Novel
SMPD3	0.125059	Novel
DONSON	0.125009	Novel
LTBR	0.124886	Novel
XCL1	0.124832	Novel
GABRA2	0.124668	Novel
ULBP1	0.124566	Novel
MX2	0.124223	Novel
LZTFL1	0.12415	Novel
COPG1	0.124033	Novel
COMP	0.124028	Novel
FLRT1	0.12398	Novel
H2BU1	0.123954	Novel
ARHGAP20	0.123552	Novel
COA7	0.123417	Novel
ACE	0.123153	Novel
MFAP4	0.123128	Novel
MT1G	0.122789	Novel
TAFA1	0.122679	Novel
C3orf36	0.122642	Novel
APOA4	0.122289	Novel
TEC	0.122211	Novel
HTR1D	0.122094	Novel
SCARA5	0.121919	Novel
RSU1	0.121406	Novel
FAM118B	0.121268	Novel
SCN5A	0.121219	Novel
SNX11	0.121212	Novel
UBE2H	0.121172	Novel
CCNK	0.121001	Novel
CHP2	0.120468	Novel
NOTO	0.120405	Novel
SLC25A31	0.1204	Novel
BRD3	0.120316	Novel
CHST3	0.12016	Novel
C4orf48	0.120037	Novel
HAUS8	0.119897	Novel
NTRK2	0.119846	Novel
MIER3	0.119845	Novel
ATOX1	0.119817	Novel
RND1	0.119509	Novel
RAN	0.119486	Novel
CYB5A	0.119434	Novel
FICD	0.119281	Novel
TCF25	0.119189	Novel
ID3	0.11868	Novel
RNF128	0.118526	Novel
MYCBP	0.118373	Novel
PRKAG3	0.118113	Novel
ZNF260	0.118091	Novel
NMT1	0.117979	Novel
DEFA6	0.117839	Novel
SLC7A5	0.117819	Novel
ZKSCAN3	0.117692	Novel
HLA-C	0.117613	Novel
RSAD2	0.117557	Novel
TNFSF13	0.117524	Novel
AMY1C	0.1173	Novel
LCE2C	0.117232	Novel
HOXA1	0.116991	Novel
PROCR	0.116887	Novel
BIVM	0.116809	Novel
CYP4A11	0.116719	Novel
PAQR9	0.116671	Novel
KLRC3	0.11664	Novel
CHRNB4	0.116399	Novel
SERPINA5	0.116098	Novel
GAS6	0.116039	Novel
TNR	0.115377	Novel
E2F6	0.114858	Novel
CTSO	0.114857	Novel
P2RY12	0.114812	Novel
AGO1	0.114768	Novel
TRIM66	0.114485	Novel
BOC	0.1143	Novel
SOX8	0.11426	Novel
CAMK2B	0.113543	Novel
RWDD2A	0.113529	Novel
SRSF9	0.113428	Novel
APOC2	0.113248	Novel
IGFBP6	0.11319	Novel
KCTD4	0.112832	Novel
TMPRSS11D	0.112798	Novel
GIT2	0.112626	Novel
MS4A2	0.112521	Novel
THAP1	0.112477	Novel
PRDX4	0.112308	Novel
CEP20	0.112233	Novel
ITGA1	0.11196	Novel
DAB1	0.111495	Novel
APOA2	0.111373	Novel
STIM2	0.111355	Novel
MPP4	0.111244	Novel
DMKN	0.111224	Novel
IMPA1	0.111216	Novel
ZNF430	0.111192	Novel
TRAPPC2L	0.111176	Novel
POU6F2	0.11112	Novel
HAPLN1	0.111075	Novel
BRD1	0.111069	Novel
MXD3	0.11106	Novel
MATN4	0.111013	Novel
DOK6	0.110839	Novel
ZC3HAV1L	0.110818	Novel
PWP1	0.110739	Novel
WASF1	0.110444	Novel
ITLN2	0.110324	Novel
OR1F12	0.110227	Novel
IGHM	0.110159	Novel
PRRG4	0.110131	Novel
FBXO25	0.110113	Novel
NCKIPSD	0.11011	Novel
CCL4L1	0.11001	Novel
ABCF1	0.109833	Novel
SLC26A9	0.109821	Novel
TMEM260	0.109372	Novel
ANO3	0.108887	Novel
FPGT	0.108858	Novel
CAD	0.108825	Novel
AGTR2	0.108505	Novel
PPP1R27	0.108436	Novel
AMMECR1	0.107992	Novel
CACYBP	0.107953	Novel
LAMC1	0.107764	Novel
GHR	0.107587	Novel
DYRK1B	0.10754	Novel
SCGB3A1	0.107497	Novel
FBXL14	0.107494	Novel
TSPYL2	0.10728	Novel
ATE1	0.107169	Novel
A1BG	0.107163	Novel
SCN2B	0.107161	Novel
DCDC2B	0.107144	Novel
PYROXD2	0.106901	Novel
GPR85	0.106846	Novel
AGPAT1	0.106802	Novel
SUV39H1	0.106691	Novel
AMTN	0.10667	Novel
KDM6A	0.106592	Novel
RFC2	0.106506	Novel
GMPR	0.106292	Novel
SLPI	0.106142	Novel
MELTF	0.106054	Novel
CA6	0.105997	Novel
MAP7D3	0.105964	Novel
UBR2	0.105927	Novel
DPY19L3	0.105457	Novel
KCNQ1	0.105452	Novel
PMF1-BGLAP	0.105292	Novel
UHRF1BP1	0.104555	Novel
SMPX	0.104237	Novel
MET	0.104127	Novel
CCL15	0.104089	Novel
FCHSD2	0.104021	Novel
WDR24	0.103514	Novel
NME4	0.103212	Novel
PIGG	0.102846	Novel
FBXL19	0.102771	Novel
STX4	0.102763	Novel
FLT1	0.102556	Novel
NOTCH4	0.102514	Novel
CSNK2B	0.102482	Novel
SH2B2	0.102444	Novel
CCT8	0.102361	Novel
SMTN	0.102342	Novel
ANOS1	0.102255	Novel
NICN1	0.102221	Novel
DERL2	0.102019	Novel
AFG3L2	0.101797	Novel
RNF169	0.101654	Novel
GRINA	0.101607	Novel
RSF1	0.101598	Novel
GNE	0.101421	Novel
ZNF831	0.101265	Novel
ADAM19	0.101219	Novel
SSNA1	0.101092	Novel
SDCCAG8	0.100853	Novel
CD72	0.100201	Novel
LAMB3	0.10017	Novel
PRKAA1	0.0998226	Novel
CCN4	0.0996332	Novel
CLPTM1	0.0996195	Novel
APPL2	0.0995796	Novel
GAST	0.0994483	Novel
SP7	0.0993814	Novel
GPR180	0.0993051	Novel
CBX2	0.0991806	Novel
MRPL23	0.0989238	Novel
RGS8	0.0986641	Novel
OR2K2	0.0983899	Novel
RDM1	0.0983084	Novel
SPSB2	0.098245	Novel
PCOLCE	0.0981892	Novel
MYOD1	0.0980833	Novel
NPEPL1	0.0980007	Novel
HAPLN2	0.0979854	Novel
SRGAP1	0.097795	Novel
UFSP1	0.0977506	Novel
DIS3L2	0.0976196	Novel
DACT1	0.0975927	Novel
GARS1	0.097568	Novel
TMSB4X	0.0974845	Novel
ZNF667	0.0973947	Novel
VSIG4	0.0973565	Novel
RPA2	0.0972704	Novel
TBCK	0.0972319	Novel
RHOQ	0.0971585	Novel
PNMA3	0.0970623	Novel
KIAA1671	0.0970511	Novel
POLR3A	0.096977	Novel
CCR6	0.0969699	Novel
NRXN2	0.096963	Novel
RRAGC	0.0969403	Novel
BTK	0.096869	Novel
SPTBN2	0.0968539	Novel
IKBKG	0.0967005	Novel
GABRA1	0.0966367	Novel
FADS2	0.0966131	Novel
UQCC2	0.0965896	Novel
EPB41L4B	0.0965234	Novel
HEXA	0.0961188	Novel
ITGA2	0.0960538	Novel
TSEN2	0.095905	Novel
EHHADH	0.0958925	Novel
SUCLG1	0.0956725	Novel
CFHR3	0.0956476	Novel
DBH	0.0955985	Novel
HCN3	0.0954418	Novel
GPM6B	0.0954366	Novel
ZBTB2	0.0954157	Novel
AKAP9	0.0953541	Novel
ELK3	0.0953142	Novel
ARHGAP27	0.0952121	Novel
FMN2	0.0951725	Novel
ICOS	0.0951391	Novel
PRMT2	0.094991	Novel
NCR2	0.0948793	Novel
HOXB1	0.094738	Novel
BTN3A3	0.0946843	Novel
RAB23	0.0946235	Novel
MBTPS1	0.0945729	Novel
CHD2	0.0945218	Novel
ARF3	0.094502	Novel
IL27	0.094469	Novel
C8B	0.0944156	Novel
GNGT2	0.0944119	Novel
CPA2	0.094345	Novel
SAR1B	0.0941349	Novel
MAPK12	0.0940942	Novel
NDUFB10	0.0940399	Novel
TXNDC2	0.093852	Novel
CLEC4G	0.0935613	Novel
CLDN15	0.0935443	Novel
CLEC17A	0.0935126	Novel
HS6ST1	0.093335	Novel
ZNF354C	0.0932162	Novel
XYLT1	0.0931444	Novel
BRPF3	0.0929899	Novel
TCHH	0.0926658	Novel
SH2B3	0.0926296	Novel
ALDH3B1	0.0925096	Novel
CORO1B	0.0923932	Novel
CTBP1	0.0923892	Novel
LNPEP	0.0923734	Novel
PKIB	0.0921753	Novel
CNTROB	0.092085	Novel
TMEM67	0.0920169	Novel
EPHB4	0.0920144	Novel
ZNF555	0.0919412	Novel
NINJ1	0.091915	Novel
ST8SIA5	0.0918907	Novel
PRR4	0.09177	Novel
ZNF483	0.0917271	Novel
INSL3	0.0916714	Novel
GABRB3	0.0915911	Novel
RNF216	0.0912491	Novel
GFPT1	0.0912476	Novel
KLF12	0.090914	Novel
TPSAB1	0.090796	Novel
IL2RA	0.0907905	Novel
FADD	0.0907852	Novel
ADGRG5	0.0907632	Novel
FNDC3B	0.0907395	Novel
N4BP2L2	0.0906797	Novel
MERTK	0.0906753	Novel
CIT	0.0906417	Novel
SLC1A2	0.090598	Novel
CHRNE	0.0904765	Novel
SLC48A1	0.0901898	Novel
PMPCA	0.0901841	Novel
HEYL	0.0899337	Novel
PDZK1	0.0898464	Novel
LRP3	0.0895759	Novel
ASNSD1	0.0894019	Novel
FGF20	0.0893428	Novel
MYOZ1	0.0893157	Novel
SRMS	0.0892925	Novel
HMGCLL1	0.0892534	Novel
TBX5	0.0891881	Novel
CNPY4	0.0890883	Novel
C11orf87	0.0890489	Novel
MAPK8	0.0888845	Novel
RSBN1	0.0888837	Novel
ABHD11	0.0888576	Novel
SMOC1	0.0887796	Novel
C6orf141	0.0887767	Novel
SLC34A1	0.0886756	Novel
RAC3	0.0886578	Novel
EMILIN2	0.0885323	Novel
TFDP2	0.0884752	Novel
CPD	0.0884738	Novel
SIGLEC16	0.0884262	Novel
BTD	0.0883193	Novel
ARSK	0.0882969	Novel
SKAP2	0.0882802	Novel
TACR2	0.0882642	Novel
ZNF223	0.0882285	Novel
OXT	0.0881513	Novel
VMAC	0.0879477	Novel
GTF3C3	0.087689	Novel
SKI	0.0875867	Novel
LONRF2	0.0875515	Novel
KRTAP4-7	0.0874952	Novel
TTYH2	0.087454	Novel
NCOA1	0.0873929	Novel
UBQLN2	0.0873733	Novel
CSH1	0.0873178	Novel
RTL9	0.087274	Novel
NPR2	0.087018	Novel
PLB1	0.0869563	Novel
EVA1A	0.0868228	Novel
ARHGAP19	0.0868133	Novel
ID1	0.0867112	Novel
NRG2	0.0866727	Novel
CRY1	0.0866662	Novel
AREG	0.0866573	Novel
ZNF425	0.0863708	Novel
SEL1L	0.0863403	Novel
PPP1R9A	0.0862796	Novel
STPG2	0.086266	Novel
SERP1	0.0862634	Novel
HTRA4	0.0859803	Novel
DERL1	0.0859325	Novel
PAM	0.0858041	Novel
ADAMTS15	0.0855953	Novel
UMAD1	0.085486	Novel
CCDC120	0.085338	Novel
GYPC	0.0853214	Novel
METTL21A	0.0853003	Novel
PDLIM2	0.085129	Novel
PPIA	0.0849646	Novel
RPS15A	0.0849043	Novel
CSF2RB	0.0848449	Novel
ARC	0.0848035	Novel
GABRG3	0.0848016	Novel
GLB1L	0.0847879	Novel
GBA2	0.0847155	Novel
SLC39A1	0.0845614	Novel
GUCY2C	0.0845546	Novel
CUBN	0.0845163	Novel
NEPRO	0.0844262	Novel
VWC2L	0.0842731	Novel
ZNF778	0.0841468	Novel
NPRL3	0.0839099	Novel
IDE	0.0838716	Novel
TFAP2D	0.0837996	Novel
KCNJ15	0.0837966	Novel
SALL2	0.0837878	Novel
PYGB	0.0837689	Novel
CEACAM1	0.0836923	Novel
DDAH1	0.083651	Novel
LTB4R	0.0836094	Novel
ZBTB41	0.0833875	Novel
WNT1	0.0832972	Novel
DCAF6	0.0832413	Novel
ZSCAN25	0.0831936	Novel
EREG	0.0831637	Novel
CNR1	0.083021	Novel
PLCB3	0.0829045	Novel
DBI	0.0828944	Novel
GLS2	0.0828776	Novel
BROX	0.082821	Novel
FCN2	0.0828021	Novel
HCST	0.0827167	Novel
ALOX12	0.0825939	Novel
CRK	0.0825756	Novel
ZNF461	0.0825312	Novel
ERI3	0.0822203	Novel
CDHR5	0.082145	Novel
TYW3	0.0820888	Novel
CACNA1S	0.0820216	Novel
HOXB3	0.0819593	Novel
ETNPPL	0.0818883	Novel
SPRR2G	0.0818802	Novel
PHEX	0.0817814	Novel
MBP	0.081664	Novel
ADGRA2	0.0816264	Novel
RBP3	0.0814503	Novel
MYOC	0.0814288	Novel
AKAP8L	0.081417	Novel
ENTHD1	0.0812873	Novel
CKS2	0.0812655	Novel
FAM102A	0.0812227	Novel
SDC4	0.0810929	Novel
ASNS	0.0810891	Novel
YTHDF1	0.0810386	Novel
PRSS46P	0.080929	Novel
DPM2	0.0809044	Novel
HINT1	0.0807053	Novel
CTSE	0.0806013	Novel
XKR8	0.0805075	Novel
TDP2	0.0804395	Novel
ARSA	0.0803938	Novel
MAGEC3	0.0803367	Novel
VWA8	0.0801449	Novel
CDKL5	0.0801308	Novel
ONECUT3	0.0800913	Novel
DUSP6	0.0800144	Novel
GNAI2	0.0799742	Novel
IL10RB	0.0797345	Novel
CREBBP	0.0796408	Novel
VKORC1	0.0796222	Novel
TRIP13	0.0795432	Novel
CCDC105	0.0794853	Novel
RALGDS	0.0794771	Novel
UBE2D1	0.0794477	Novel
APOB	0.0793334	Novel
KRTAP2-3	0.0791344	Novel
KRT34	0.0790816	Novel
WBP1	0.0790087	Novel
AP3S1	0.0790079	Novel
KRT9	0.0789211	Novel
SLC30A2	0.0789196	Novel
LCE3D	0.0788011	Novel
ADRA2A	0.0787459	Novel
PBXIP1	0.078626	Novel
AKAP11	0.0786188	Novel
CXCL10	0.0785751	Novel
PTGER3	0.0785535	Novel
ELOC	0.0785048	Novel
PRRC2B	0.0783328	Novel
CDIPT	0.078201	Novel
MZT2B	0.0777945	Novel
SLAMF6	0.0777713	Novel
GGT5	0.0775996	Novel
ZNF479	0.0775907	Novel
C22orf23	0.0773885	Novel
RNASEH2B	0.0773795	Novel
PRB2	0.0773652	Novel
CBY1	0.0773232	Novel
ATP6V0C	0.077306	Novel
GASK1A	0.077265	Novel
PRAM1	0.0771485	Novel
PITPNM3	0.0768987	Novel
KATNBL1	0.0768389	Novel
CXCL12	0.0768045	Novel
ZNF136	0.0767226	Novel
PWWP3B	0.0765128	Novel
PIK3CB	0.0764557	Novel
CYB5R3	0.0763061	Novel
BPTF	0.0763039	Novel
SERPINC1	0.0762344	Novel
EPB41L3	0.0761646	Novel
ZNF317	0.0758529	Novel
MAP3K1	0.0758501	Novel
ASPM	0.0757884	Novel
USP6NL	0.0756897	Novel
CPNE6	0.0756503	Novel
SVEP1	0.0756412	Novel
CARHSP1	0.0756051	Novel
KCNK18	0.0754961	Novel
FAM171B	0.0754679	Novel
IRS1	0.0754364	Novel
CAMK1G	0.0753719	Novel
DPP7	0.0753078	Novel
MORC1	0.0751969	Novel
HBZ	0.0751816	Novel
PPP1R3G	0.075122	Novel
AGPS	0.075099	Novel
ZHX3	0.0750594	Novel
CNTLN	0.074866	Novel
BTN1A1	0.0746803	Novel
RAP1GDS1	0.0746731	Novel
CARTPT	0.0746342	Novel
MT1M	0.0744673	Novel
GOLPH3	0.0743667	Novel
METRNL	0.0743105	Novel
MRPS28	0.074309	Novel
PCDHB15	0.0741685	Novel
ITGA7	0.0741214	Novel
IL1RAPL1	0.0740348	Novel
TXNDC12	0.0739964	Novel
LMTK2	0.0739897	Novel
GINS4	0.0739571	Novel
SDC1	0.0739175	Novel
PKD1L2	0.0737761	Novel
SLC35E1	0.0734898	Novel
GFRA1	0.0734144	Novel
ROR1	0.0733975	Novel
PLEKHG4	0.0732458	Novel
NPTXR	0.0732307	Novel
SLC26A11	0.0731739	Novel
ARHGAP8	0.0731252	Novel
SFXN2	0.0731201	Novel
IFNL2	0.0731001	Novel
CYP2C18	0.0730944	Novel
MAP3K13	0.0730928	Novel
SCAMP4	0.073042	Novel
C6orf226	0.0728149	Novel
[truncated: 17,024 more rows]

## Sheet: BioGRID-3
BioGRID-Influence-DisGeNET
Symbol	Probability	Known/Novel
SLC17A6	0.00177206	Novel
PNMA8B	0.00177206	Novel
LRRN4CL	0.00177206	Novel
SDR42E1	0.00177206	Novel
LINC00322	0.00177206	Novel
VIRMA	0.00142885	Novel
CFHR2	0.00108818	Novel
TMEM31	0.000833924	Novel
ZNF425	0.000772312	Novel
LINC00242	0.000772312	Novel
CCL15	0.00074101	Novel
MEG3	0.000707678	Novel
TNRC17	0.000700923	Novel
NIPAL2	0.000700449	Novel
PLA2G2D	0.000700449	Novel
EPB41L4A-DT	0.0006526	Novel
ADAMTSL2	0.00061148	Novel
CDH22	0.000611475	Novel
CDY1B	0.000611475	Novel
WFDC8	0.000611475	Novel
SEPTIN7P2	0.000611475	Novel
ZNF716	0.000611475	Novel
ZNF705G	0.000611475	Novel
HYDIN2	0.000611475	Novel
OR7G3	0.000611475	Novel
UNC93B3	0.000611475	Novel
GJD3	0.000598356	Novel
BEND4	0.000582677	Novel
TRIM25	0.000581373	Novel
FLJ25758	0.000579932	Novel
FRA10F	0.000573688	Novel
POU3F1	0.000532191	Novel
KCND1	0.000532191	Novel
MST1L	0.000532191	Novel
CNBD1	0.000532191	Novel
ACHE	0.000499353	Novel
RNF123	0.000493495	Novel
GJA9	0.000489491	Novel
RPL23AP42	0.00047299	Novel
TEPP	0.000417759	Novel
GPATCH3	0.000417759	Novel
SGTB	0.00038048	Novel
ACKR1	0.000376689	Novel
MEOX2	0.000369862	Novel
CSAG1	0.000324517	Novel
NXPE4	0.000323328	Novel
DAW1	0.000322952	Novel
LRRC52	0.000322391	Novel
LRRC34	0.000322338	Novel
GLRA4	0.000321911	Novel
MMP23B	0.000321234	Novel
MDFI	0.000318929	Novel
LOC403312	0.000310134	Novel
HERC2P9	0.000310134	Novel
LOC254896	0.000310134	Novel
KCNMB2	0.000310134	Novel
TARP	0.000310134	Novel
ACTL7B	0.000310134	Novel
IL26	0.000310134	Novel
OR7A5	0.000310134	Novel
HCP5	0.000310134	Novel
SPINK6	0.000310134	Novel
MOGAT3	0.000310134	Novel
FAM151A	0.000310134	Novel
DLGAP1-AS2	0.000310134	Novel
TPRXL	0.000310134	Novel
PRDM16-DT	0.000310134	Novel
PLA2G4D	0.000310134	Novel
TP53TG1	0.000310134	Novel
MUCL3	0.000310134	Novel
TENM3-AS1	0.000310134	Novel
BIN3-IT1	0.000310134	Novel
FITM1	0.000310134	Novel
SLIT1-AS1	0.000310134	Novel
OR2W1	0.000310134	Novel
DSCR9	0.000310134	Novel
BAALC-AS2	0.000310134	Novel
GPR78	0.000310134	Novel
GPR12	0.000310134	Novel
GTDC1	0.000310134	Novel
DPY19L2P4	0.000310134	Novel
OR4D6	0.000310134	Novel
CPED1	0.000310134	Novel
SPRR4	0.000310134	Novel
GIMAP4	0.000310134	Novel
ADAD2	0.000310134	Novel
CLEC2B	0.000310134	Novel
VCY1B	0.000310134	Novel
CCDC144NL	0.000310134	Novel
GNRH2	0.000310134	Novel
IL6-AS1	0.000310134	Novel
CMA1	0.000301613	Novel
CD300LB	0.00030107	Novel
ADAMTS18	0.000290404	Novel
EYS	0.000279616	Novel
CES4A	0.000279616	Novel
CYS1	0.000279616	Novel
RASA4B	0.000279616	Novel
OR2W3	0.000279616	Novel
GPR149	0.000279616	Novel
LOC400499	0.000279616	Novel
KCTD9P2	0.000279616	Novel
MTCO2P1	0.000279616	Novel
IGHV1-2	0.000279616	Novel
FAM66E	0.000279616	Novel
GRM4	0.000279616	Novel
PRSS42P	0.000279616	Novel
KRTAP16-1	0.000279616	Novel
KDR	0.000271746	Novel
TANK	0.000257866	Novel
AGR2	0.000249501	Novel
GPX2	0.00024752	Novel
ZBED5	0.000247512	Novel
POTEC	0.000247414	Novel
CYSRT1	0.000227191	Novel
ALKBH1	0.000225808	Novel
TNFAIP3	0.000219198	Novel
GPR152	0.000215285	Novel
RNF175	0.00021195	Novel
ZNF846	0.000211615	Novel
ZNF256	0.000211593	Novel
C16orf78	0.00021094	Novel
POTEB3	0.000210493	Novel
C1S	0.000209877	Novel
C20orf203	0.000209037	Novel
ZNF791	0.000207777	Novel
GSDMB	0.000205091	Novel
SI	0.000202691	Novel
MPEG1	0.000198586	Novel
TXNDC2	0.00019801	Novel
CFHR4	0.000195434	Novel
KIR2DS1	0.000194325	Novel
KIR2DS5	0.000194325	Novel
CYP7B1	0.000191986	Novel
TLL2	0.000189893	Novel
GUCA1A	0.000189618	Novel
LIMS1	0.000189558	Novel
TNFAIP6	0.00018794	Novel
SGTA	0.000187757	Novel
NEURL3	0.000187634	Novel
ANKRD30A	0.000187491	Novel
LINC02593	0.000187471	Novel
NBPF10	0.000187089	Novel
NBPF9	0.000187089	Novel
NBPF12	0.000187089	Novel
TBC1D3F	0.000187065	Novel
AJAP1	0.000185379	Novel
CDH7	0.00018271	Novel
CHCHD5	0.000182516	Novel
EPS8L3	0.000182154	Novel
TNFAIP8L2	0.000181329	Novel
ZNF205-AS1	0.000181284	Novel
RPL39L	0.000180909	Novel
HMCN2	0.000180567	Novel
THBS1	0.000177204	Novel
ZC3H12B	0.000176786	Novel
OTULINL	0.000173988	Novel
TMEM25	0.000172399	Novel
LY6G6F	0.000167373	Novel
TTC36	0.000166106	Novel
TIMP4	0.000165844	Novel
SYCP2	0.00016567	Novel
DMBX1	0.000165019	Novel
FAM86B3P	0.00016498	Novel
GIMAP6	0.00016472	Novel
MUC19	0.000160393	Novel
EFCAB6	0.000159122	Novel
OCEL1	0.000157783	Novel
PLCL1	0.000155767	Novel
SNURF	0.000155349	Novel
TOR4A	0.000155223	Novel
ANGPTL2	0.000154767	Novel
TCP10L3	0.000152907	Novel
MSRB1	0.000152732	Novel
PDGFA	0.000152292	Novel
PTGIS	0.000151413	Novel
PDE7B	0.00015125	Novel
MAG	0.000151158	Novel
TFRC	0.000150907	Novel
SLC6A2	0.000147041	Novel
ANKRD35	0.000146129	Novel
ZNF675	0.000144841	Novel
PRDX4	0.000144837	Novel
CDH10	0.000144168	Novel
TIMP2	0.000144095	Novel
SERPINA6	0.000142623	Novel
HOXA11	0.000141303	Novel
ZNF418	0.000136988	Novel
ZSCAN10	0.00013631	Novel
ZNF616	0.000135935	Novel
B2M	0.000135706	Novel
VIT	0.000135694	Novel
EFCAB12	0.000135631	Novel
NSUN5P2	0.000135457	Novel
STON1	0.000135372	Novel
PKD1L2	0.000135336	Novel
EWSR1	0.000134745	Novel
C3orf20	0.000133642	Novel
PTGER1	0.000133532	Novel
SDK1	0.000133322	Novel
MSMB	0.00013327	Novel
TBCC	0.000133265	Novel
GPR15	0.000133211	Novel
IFNA16	0.000133187	Novel
LETM2	0.000133137	Novel
PARP15	0.000133131	Novel
SOSTDC1	0.000133092	Novel
APOBEC3H	0.000133086	Novel
RNASE11	0.000133086	Novel
TSPY2	0.000133071	Novel
MMP12	0.000133043	Novel
PCDHGA12	0.000133014	Novel
HS3ST1	0.000132953	Novel
SCAND2P	0.0001329	Novel
ZNF322	0.000132855	Novel
PURG	0.000132826	Novel
C11orf53	0.000132818	Novel
PRR15	0.000132777	Novel
TERB2	0.00013277	Novel
CCIN	0.000132764	Novel
SLCO2B1	0.000132764	Novel
ZNF486	0.000132742	Novel
NUDT16L2P	0.00013271	Novel
PCDHGC5	0.000132664	Novel
CAPSL	0.000132637	Novel
XYLT1	0.000132564	Novel
SPX	0.000132494	Novel
PLA1A	0.000132396	Novel
ZNF25	0.000131872	Novel
PGBD3	0.000131557	Novel
VSTM2L	0.000130791	Novel
SEC16B	0.00012997	Novel
ANKIB1	0.000129648	Novel
CFAP47	0.000128673	Novel
NMRK1	0.000128551	Novel
C4orf48	0.000127614	Novel
PGF	0.000126917	Novel
CYP11B2	0.00012663	Novel
IL12RB1	0.000126561	Novel
SMTNL1	0.000126512	Novel
COL9A3	0.000126456	Novel
PP2D1	0.000126155	Novel
GARNL3	0.000126122	Novel
OR2F2	0.000126114	Novel
FAM186A	0.000126064	Novel
ZCCHC18	0.000126062	Novel
C6	0.000126019	Novel
IL1RAPL2	0.000126009	Novel
MRGPRG-AS1	0.000126003	Novel
NBPF11	0.000125648	Novel
ERVK13-1	0.000125396	Novel
GRSF1	0.000125236	Novel
CCL4L1	0.00012511	Novel
LINC01194	0.000124513	Novel
ALPK1	0.000124124	Novel
ZC3H12A	0.000123934	Novel
ANKRD13B	0.000123649	Novel
PRELP	0.000122732	Novel
TBC1D3P2	0.000122635	Novel
CXCL5	0.000122448	Novel
ELF1	0.000122305	Novel
NEU3	0.000121909	Novel
NXPH4	0.000121849	Novel
F2	0.000121574	Novel
FBXW9	0.000121374	Novel
IFNW1	0.000120822	Novel
HPGD	0.000120762	Novel
CXCL6	0.000120106	Novel
FAM32A	0.000119699	Novel
R3HDML	0.000119556	Novel
NBPF14	0.000119165	Novel
IL12A	0.000117977	Novel
LBP	0.000117519	Novel
NT5C1B	0.000116817	Novel
SOX1	0.000116715	Novel
PTPRK	0.000116407	Novel
TIMD4	0.000116362	Novel
SYVN1	0.000116174	Novel
TMEM175	0.000115732	Novel
FEZF2	0.000115436	Novel
PPIAP22	0.00011518	Novel
ARID3A	0.000114644	Novel
MYRF-AS1	0.000114443	Novel
ECT2	0.00011421	Novel
SCGB1D2	0.000114085	Novel
CRP	0.000113927	Novel
CSDC2	0.000113787	Novel
CCN3	0.000113707	Novel
CFTR	0.000113572	Novel
RNF4	0.00011343	Novel
BOK	0.000113257	Novel
MARCHF10	0.000113095	Novel
HEATR4	0.000113008	Novel
XDH	0.000111801	Novel
AEBP1	0.000111795	Novel
UNC79	0.000111588	Novel
MUC15	0.000111424	Novel
IFNL3	0.000111222	Novel
USP31	0.000110978	Novel
PPP1CC	0.000110923	Novel
MTHFS	0.000110883	Novel
KIAA1549L	0.000110691	Novel
MIA	0.000110661	Novel
IGFBP7	0.000110374	Novel
PRM2	0.000109969	Novel
CFD	0.000109954	Novel
PCDHGA3	0.000109929	Novel
ZNF667	0.000109819	Novel
ADAM5	0.000109702	Novel
GABRR1	0.000109654	Novel
YPEL2	0.000109253	Novel
SLC3A1	0.000109084	Novel
GPR137	0.000108992	Novel
LRRC32	0.0001087	Novel
FABP1	0.000108634	Novel
TOGARAM1	0.000108618	Novel
WNT7A	0.000108494	Novel
CYP4A11	0.000108464	Novel
SH2D5	0.000108428	Novel
UTF1	0.00010827	Novel
DAPK1	0.000107691	Novel
HES5	0.000107639	Novel
C14orf119	0.000107531	Novel
ANKRD26P1	0.000107187	Novel
TNC	0.000106445	Novel
SRPK1	0.000106257	Novel
DCN	0.000106183	Novel
CDH6	0.000105862	Novel
TGFB2	0.000105642	Novel
TFF3	0.000105355	Novel
SPPL2A	0.000105296	Novel
CNMD	0.000105025	Novel
ZNF778	0.000104933	Novel
COL2A1	0.00010492	Novel
KIF17	0.000104917	Novel
FOXO6	0.000104831	Novel
LAD1	0.000104628	Novel
CBX4	0.000104289	Novel
CFHR3	0.000103895	Novel
NOTCH2NLA	0.000103809	Novel
ADAMTSL1	0.000103649	Novel
SIRT7	0.000103647	Novel
DANCR	0.000103644	Novel
LY86	0.000103507	Novel
KNDC1	0.000103457	Novel
AKR1D1	0.000103387	Novel
ROBO4	0.000103357	Novel
ENPP2	0.000103311	Novel
STARD10	0.000103278	Novel
SPOCK3	0.000102916	Novel
CYP46A1	0.000102849	Novel
C10orf90	0.000102841	Novel
N6AMT1	0.000102543	Novel
NECAB3	0.00010245	Novel
FBXO24	0.000102391	Novel
PLEK2	0.000102215	Novel
ZCWPW2	0.000102204	Novel
KLK13	0.000102125	Novel
CFB	0.000102056	Novel
SNAPIN	0.000102039	Novel
DNAH7	0.000101622	Novel
PHF21B	0.000101455	Novel
OR6B1	0.000101385	Novel
KCTD11	0.000101055	Novel
IL6R	0.000100745	Novel
C11orf71	0.000100743	Novel
GRK3	0.000100607	Novel
IGF1	0.000100501	Novel
LYZL2	0.000100458	Novel
MYLK3	0.000100415	Novel
SPAG6	0.00010033	Novel
VHL	0.000100283	Novel
FRG1BP	0.00010028	Novel
LAIR1	0.000100276	Novel
KCNN1	0.00010014	Novel
UBE2DNL	0.000100137	Novel
ZNF75A	0.000100085	Novel
ART4	0.000100048	Novel
VASH2	0.00010002	Novel
EBF4	9.9878e-05	Novel
CARF	9.98475e-05	Novel
ZNF720	9.98353e-05	Novel
C22orf46	9.98279e-05	Novel
THBS4	9.98195e-05	Novel
ACSBG1	9.9804e-05	Novel
CTF1	9.97855e-05	Novel
PASD1	9.97838e-05	Novel
SASH3	9.97815e-05	Novel
LMNTD1	9.97385e-05	Novel
FAM53A	9.9738e-05	Novel
FGFBP2	9.95889e-05	Novel
OR6B3	9.95834e-05	Novel
FOXO3B	9.9575e-05	Novel
ZNF529	9.95521e-05	Novel
C1QA	9.92138e-05	Novel
KRT40	9.9093e-05	Novel
KLK2	9.86867e-05	Novel
GLT1D1	9.86205e-05	Novel
EDN1	9.86074e-05	Novel
GNA12	9.8529e-05	Novel
CTSE	9.84395e-05	Novel
SCML4	9.8187e-05	Novel
ITLN2	9.81808e-05	Novel
MEP1B	9.80129e-05	Novel
DNAJC4	9.78621e-05	Novel
TEK	9.77685e-05	Novel
COLGALT2	9.75873e-05	Novel
C22orf31	9.74183e-05	Novel
HUNK	9.74104e-05	Novel
ZNF839	9.73612e-05	Novel
ARHGAP15	9.72641e-05	Novel
BCL9L	9.70107e-05	Novel
PZP	9.67344e-05	Novel
KCTD18	9.6717e-05	Novel
BTBD18	9.66664e-05	Novel
FAM131C	9.66494e-05	Novel
PAPLN	9.65184e-05	Novel
PLOD1	9.62825e-05	Novel
CD28	9.62381e-05	Novel
STAT4	9.61816e-05	Novel
SLC45A4	9.61289e-05	Novel
ZNF320	9.60182e-05	Novel
C1RL	9.59908e-05	Novel
CATSPER4	9.59449e-05	Novel
LY6G5B	9.5507e-05	Novel
MARCHF9	9.54955e-05	Novel
DPY19L3	9.53855e-05	Novel
REN	9.53823e-05	Novel
ILK	9.52622e-05	Novel
ETV3	9.52057e-05	Novel
CFAP299	9.51674e-05	Novel
IL22RA2	9.51569e-05	Novel
NBPF8	9.51303e-05	Novel
PRRG4	9.50081e-05	Novel
PLG	9.48885e-05	Novel
KEL	9.48167e-05	Novel
GGT5	9.4734e-05	Novel
KRTAP10-8	9.46106e-05	Novel
OLFML2A	9.45419e-05	Novel
C1orf115	9.45256e-05	Novel
DPY19L2P1	9.44781e-05	Novel
SERAC1	9.44112e-05	Novel
EPPIN	9.43665e-05	Novel
MMP3	9.43234e-05	Novel
FLT1	9.42422e-05	Novel
CACNG3	9.40894e-05	Novel
ATAT1	9.39027e-05	Novel
ARSI	9.37463e-05	Novel
TIMP1	9.33693e-05	Novel
ETAA1	9.32978e-05	Novel
NEIL1	9.3296e-05	Novel
NBPF1	9.31216e-05	Novel
ANO5	9.30423e-05	Novel
DPP4	9.29933e-05	Novel
MEP1A	9.29812e-05	Novel
OGN	9.29342e-05	Novel
TMEM231	9.27981e-05	Novel
C6orf201	9.27501e-05	Novel
HPS1	9.26852e-05	Novel
MFSD12	9.26621e-05	Novel
PUS7L	9.26127e-05	Novel
RAB38	9.25798e-05	Novel
ZNF234	9.25417e-05	Novel
LRRC66	9.25151e-05	Novel
PHYHD1	9.24879e-05	Novel
PDGFB	9.24157e-05	Novel
TMEM183A	9.23889e-05	Novel
ITGB6	9.21952e-05	Novel
HBEGF	9.21732e-05	Novel
RGS5	9.20761e-05	Novel
ETNPPL	9.20734e-05	Novel
NBPF19	9.18841e-05	Novel
GALNT13	9.18314e-05	Novel
VASP	9.18258e-05	Novel
BCAN	9.17938e-05	Novel
RSPH10B2	9.17203e-05	Novel
KRTAP1-1	9.13884e-05	Novel
IL12RB2	9.13861e-05	Novel
CLDN3	9.13584e-05	Novel
ACTL7A	9.13158e-05	Novel
C1QC	9.12758e-05	Novel
HGS	9.12518e-05	Novel
WDR88	9.12375e-05	Novel
IL2RB	9.12359e-05	Novel
IL36G	9.10539e-05	Novel
RBPJL	9.10295e-05	Novel
UBQLN1	9.10208e-05	Novel
KIAA0319	9.09119e-05	Novel
SPIC	9.08597e-05	Novel
DNAJB7	9.07857e-05	Novel
RNASE1	9.07613e-05	Novel
SERPIND1	9.07169e-05	Novel
RNF213	9.06803e-05	Novel
AMBP	9.06775e-05	Novel
THEMIS	9.05718e-05	Novel
EPB41L4A	9.05259e-05	Novel
CD164L2	9.04372e-05	Novel
PMM2	9.03957e-05	Novel
INO80B	9.03915e-05	Novel
RBIS	9.03771e-05	Novel
MSTN	9.03175e-05	Novel
PATE1	9.02603e-05	Novel
SLC22A8	8.99907e-05	Novel
CCL11	8.98107e-05	Novel
CLU	8.97688e-05	Novel
ZNF140	8.9551e-05	Novel
DEFA1B	8.95479e-05	Novel
CEBPB	8.94411e-05	Novel
DKK1	8.94078e-05	Novel
DPEP3	8.93448e-05	Novel
GNGT2	8.93367e-05	Novel
SULT1A2	8.93018e-05	Novel
TNIP2	8.92567e-05	Novel
ERBB3	8.91654e-05	Novel
ADCY5	8.91563e-05	Novel
MAPK14	8.90908e-05	Novel
PPP1CA	8.89838e-05	Novel
GPC1	8.89242e-05	Novel
DPYS	8.89053e-05	Novel
CCN2	8.88279e-05	Novel
FGFR3	8.87597e-05	Novel
ITGB1	8.86754e-05	Novel
PIGO	8.86589e-05	Novel
ZNF358	8.86162e-05	Novel
CASP1	8.85194e-05	Novel
RLBP1	8.84574e-05	Novel
ZNF628	8.83971e-05	Novel
GFRA1	8.83728e-05	Novel
GSDMD	8.83705e-05	Novel
RASA3	8.83501e-05	Novel
CFI	8.83169e-05	Novel
TXK	8.83001e-05	Novel
RRP36	8.8285e-05	Novel
GPRASP2	8.80847e-05	Novel
MAGEB1	8.80479e-05	Novel
FBLN2	8.80447e-05	Novel
HMGB4	8.78922e-05	Novel
IL1R1	8.75638e-05	Novel
RAP1GAP2	8.75051e-05	Novel
PLEKHS1	8.73932e-05	Novel
LMTK3	8.73735e-05	Novel
LAMC1	8.72945e-05	Novel
PRR5-ARHGAP8	8.72567e-05	Novel
FASLG	8.72507e-05	Novel
LAMP1	8.72448e-05	Novel
AIFM2	8.71345e-05	Novel
PTGDR	8.7129e-05	Novel
RGS10	8.69064e-05	Novel
FBLN7	8.68601e-05	Novel
RIT2	8.68438e-05	Novel
ABCE1	8.67917e-05	Novel
REG1A	8.67789e-05	Novel
SULT2A1	8.67774e-05	Novel
CCDC149	8.67772e-05	Novel
SLC17A5	8.67253e-05	Novel
SCGB2A2	8.67048e-05	Novel
STPG4	8.66627e-05	Novel
NEK11	8.66142e-05	Novel
PLB1	8.65714e-05	Novel
FAM47B	8.65626e-05	Novel
TMEM53	8.65311e-05	Novel
MYL10	8.65216e-05	Novel
SERPINA10	8.64629e-05	Novel
APOLD1	8.64466e-05	Novel
KIAA0513	8.64345e-05	Novel
SWT1	8.64094e-05	Novel
C19orf33	8.63622e-05	Novel
TIGD1	8.63306e-05	Novel
IL18RAP	8.63102e-05	Novel
CRHR2	8.63072e-05	Novel
DIO3	8.62807e-05	Novel
BHMT2	8.62563e-05	Novel
ZNF419	8.62417e-05	Novel
ZNF385B	8.62121e-05	Novel
DENND6B	8.60436e-05	Novel
VEGFB	8.59976e-05	Novel
ADCY4	8.5924e-05	Novel
HCFC1R1	8.58941e-05	Novel
USP40	8.58563e-05	Novel
C1orf56	8.57475e-05	Novel
NELL1	8.56066e-05	Novel
ADRA2B	8.5603e-05	Novel
SEMA3F	8.53714e-05	Novel
WDR13	8.53701e-05	Novel
HLA-H	8.53466e-05	Novel
ZNF260	8.53465e-05	Novel
MAPK3	8.52721e-05	Novel
DEFB104A	8.51453e-05	Novel
FAM110C	8.51105e-05	Novel
GSTA3	8.50207e-05	Novel
TKTL1	8.50206e-05	Novel
DLST	8.49866e-05	Novel
CNPPD1	8.49402e-05	Novel
TMEM161B	8.49127e-05	Novel
SPARC	8.48728e-05	Novel
TRIM66	8.48498e-05	Novel
RTL8B	8.47442e-05	Novel
SLC38A5	8.47442e-05	Novel
ADPRH	8.4708e-05	Novel
ATXN3L	8.46801e-05	Novel
SLC13A2	8.46603e-05	Novel
CD300LF	8.457e-05	Novel
SPINK4	8.4533e-05	Novel
BAG4	8.4475e-05	Novel
DNAH6	8.44309e-05	Novel
RGP1	8.43688e-05	Novel
TOPAZ1	8.42961e-05	Novel
IGFBP1	8.42816e-05	Novel
NKX2-5	8.42811e-05	Novel
ZRANB1	8.42188e-05	Novel
PDZD9	8.42147e-05	Novel
ZBTB7C	8.3947e-05	Novel
NT5DC1	8.38978e-05	Novel
EMILIN1	8.38754e-05	Novel
CPB2	8.3638e-05	Novel
APPBP2	8.36314e-05	Novel
PNMA8A	8.36147e-05	Novel
AKR1C3	8.35955e-05	Novel
SLC16A8	8.35933e-05	Novel
CDH11	8.35811e-05	Novel
INSL5	8.35643e-05	Novel
ZBTB12	8.3481e-05	Novel
RXFP3	8.34417e-05	Novel
LAT2	8.33555e-05	Novel
ADAP2	8.33049e-05	Novel
SLFN5	8.32901e-05	Novel
CCDC14	8.32302e-05	Novel
SERPINB11	8.3222e-05	Novel
COL6A1	8.32195e-05	Novel
MYO3B	8.30371e-05	Novel
GNLY	8.30218e-05	Novel
KLK9	8.30155e-05	Novel
CFH	8.30075e-05	Novel
ZNF696	8.29874e-05	Novel
TSSK2	8.2977e-05	Novel
SPATA4	8.29313e-05	Novel
LINC01667	8.29174e-05	Novel
PTPN11	8.29133e-05	Novel
DCLRE1A	8.28972e-05	Novel
SP1	8.28771e-05	Novel
TBC1D21	8.28526e-05	Novel
HRH1	8.28301e-05	Novel
ZNF155	8.27781e-05	Novel
RALGPS1	8.27031e-05	Novel
IL22RA1	8.26787e-05	Novel
AP1G2	8.26723e-05	Novel
DHDDS	8.25664e-05	Novel
DLGAP1	8.25591e-05	Novel
COPB2	8.25519e-05	Novel
TSHR	8.2491e-05	Novel
SLC1A4	8.24881e-05	Novel
ERBB2	8.24877e-05	Novel
KRIT1	8.24717e-05	Novel
PANX2	8.2439e-05	Novel
ENC1	8.24289e-05	Novel
MCM5	8.24092e-05	Novel
DDX60L	8.23743e-05	Novel
CTSV	8.23336e-05	Novel
SYCP2L	8.23052e-05	Novel
FMOD	8.22976e-05	Novel
ELN	8.22899e-05	Novel
SSTR2	8.22495e-05	Novel
LFNG	8.21378e-05	Novel
SLC37A1	8.21038e-05	Novel
P2RX6	8.20641e-05	Novel
DTWD1	8.20598e-05	Novel
SMC6	8.19516e-05	Novel
BGN	8.19433e-05	Novel
FAM27E3	8.19107e-05	Novel
GRB10	8.18872e-05	Novel
COMMD8	8.1854e-05	Novel
GEM	8.18358e-05	Novel
SP100	8.18188e-05	Novel
TGFBI	8.18047e-05	Novel
MROH8	8.16902e-05	Novel
RHOC	8.16865e-05	Novel
RILP	8.16401e-05	Novel
COL4A6	8.16243e-05	Novel
PRC1	8.16108e-05	Novel
PDE1A	8.15336e-05	Novel
CCDC168	8.14695e-05	Novel
CFAP43	8.14471e-05	Novel
H3-2	8.12901e-05	Novel
NCK2	8.12883e-05	Novel
ATRAID	8.12624e-05	Novel
NUDT4	8.12142e-05	Novel
TMEM87B	8.11804e-05	Novel
CD44	8.11155e-05	Novel
UFM1	8.10659e-05	Novel
IL15	8.10542e-05	Novel
MFSD13A	8.09831e-05	Novel
TG	8.09614e-05	Novel
CCBE1	8.0945e-05	Novel
TMPRSS11A	8.0888e-05	Novel
RELA	8.08855e-05	Novel
ITIH1	8.08834e-05	Novel
NEK3	8.08562e-05	Novel
CTSL	8.08465e-05	Novel
ACE	8.08178e-05	Novel
MACROD2	8.08121e-05	Novel
MEPE	8.08044e-05	Novel
NRL	8.07979e-05	Novel
FGA	8.07623e-05	Novel
ZNF32	8.07264e-05	Novel
MKLN1	8.07195e-05	Novel
SERPINA7	8.06739e-05	Novel
DDIAS	8.05802e-05	Novel
RHOG	8.05698e-05	Novel
SH3GL2	8.05623e-05	Novel
DCAF4L1	8.05604e-05	Novel
LPA	8.05552e-05	Novel
MSR1	8.05397e-05	Novel
SIGLEC7	8.05205e-05	Novel
ALPG	8.04285e-05	Novel
NQO1	8.03535e-05	Novel
FOSL1	8.03523e-05	Novel
RNF115	8.03465e-05	Novel
CILP2	8.03446e-05	Novel
RSPO3	8.02893e-05	Novel
ARPP19	8.02044e-05	Novel
WWTR1	8.01645e-05	Novel
APCS	8.00353e-05	Novel
METTL21C	7.99837e-05	Novel
TFAP2A	7.99743e-05	Novel
ZNF26	7.98831e-05	Novel
TBC1D3	7.98688e-05	Novel
YY1AP1	7.98573e-05	Novel
CCDC60	7.97785e-05	Novel
EGR1	7.97752e-05	Novel
TRIML1	7.97498e-05	Novel
FSIP1	7.97444e-05	Novel
ADGRG1	7.97401e-05	Novel
RGR	7.97311e-05	Novel
ABCC8	7.97181e-05	Novel
PCED1A	7.96905e-05	Novel
C2orf69	7.96262e-05	Novel
NUPR1	7.9615e-05	Novel
CTNND1	7.95653e-05	Novel
ZNF555	7.95548e-05	Novel
TCEAL8	7.95292e-05	Novel
SDCBP2	7.94673e-05	Novel
PTGS1	7.94162e-05	Novel
PRADC1	7.94103e-05	Novel
NAA80	7.94094e-05	Novel
ARHGAP12	7.94084e-05	Novel
MAPKAPK5	7.93925e-05	Novel
PPP4R4	7.93829e-05	Novel
DRD4	7.93522e-05	Novel
TGM2	7.92958e-05	Novel
CSF1R	7.926e-05	Novel
BTNL3	7.9239e-05	Novel
PRICKLE2	7.91488e-05	Novel
ITGA2B	7.91462e-05	Novel
C14orf93	7.90435e-05	Novel
MTDH	7.90279e-05	Novel
SCGB1D4	7.90229e-05	Novel
HLA-DQB2	7.8972e-05	Novel
CLHC1	7.89329e-05	Novel
REM1	7.89129e-05	Novel
NPL	7.8896e-05	Novel
ADA	7.88808e-05	Novel
ANKRD13D	7.88647e-05	Novel
ITGB3	7.88616e-05	Novel
RGL1	7.88602e-05	Novel
NFE4	7.88519e-05	Novel
ATG4B	7.88193e-05	Novel
SSR1	7.88181e-05	Novel
ITGB7	7.87956e-05	Novel
IRAG2	7.87356e-05	Novel
RIPPLY3	7.86908e-05	Novel
ZZEF1	7.86371e-05	Novel
FAM187B	7.86158e-05	Novel
ERVFRD-1	7.8601e-05	Novel
CCL8	7.85722e-05	Novel
GABRA4	7.85626e-05	Novel
CLDN6	7.84836e-05	Novel
TRAT1	7.84819e-05	Novel
SOCS5	7.8478e-05	Novel
CDRT15	7.84686e-05	Novel
COLEC11	7.84577e-05	Novel
ZNF747	7.84558e-05	Novel
ITGB5	7.84558e-05	Novel
NBPF3	7.84067e-05	Novel
PGP	7.84048e-05	Novel
PTPRB	7.84011e-05	Novel
SPACA3	7.83965e-05	Novel
CCL26	7.83801e-05	Novel
IGKV3-20	7.83309e-05	Novel
C1QTNF2	7.83208e-05	Novel
C1QTNF9	7.83198e-05	Novel
USP46	7.83055e-05	Novel
ORAI2	7.82735e-05	Novel
ZFYVE1	7.82449e-05	Novel
SLC2A2	7.8221e-05	Novel
CLEC3B	7.82009e-05	Novel
ARMCX1	7.81967e-05	Novel
LINC01139	7.81897e-05	Novel
FBXL21P	7.8161e-05	Novel
ACTL8	7.81396e-05	Novel
KCNJ3	7.80267e-05	Novel
PITRM1	7.79679e-05	Novel
KRTAP10-3	7.78674e-05	Novel
A2M	7.78573e-05	Novel
ITIH4	7.78545e-05	Novel
FOXF2	7.77851e-05	Novel
ELOCP3	7.7779e-05	Novel
NAA35	7.77233e-05	Novel
NLRP10	7.77142e-05	Novel
NOA1	7.76541e-05	Novel
SELENOP	7.76258e-05	Novel
KBTBD2	7.75918e-05	Novel
ZNF180	7.75064e-05	Novel
KIFAP3	7.75011e-05	Novel
PSKH2	7.75007e-05	Novel
VAT1L	7.74905e-05	Novel
AGTR2	7.74685e-05	Novel
CUEDC2	7.74587e-05	Novel
GAB3	7.74562e-05	Novel
JAK1	7.74387e-05	Novel
TSLP	7.74281e-05	Novel
ABL2	7.74249e-05	Novel
PSMD2	7.74151e-05	Novel
ANXA9	7.73779e-05	Novel
ZNF121	7.73703e-05	Novel
COLEC12	7.73652e-05	Novel
ANKS1B	7.73499e-05	Novel
CDC42	7.73173e-05	Novel
NDP	7.73098e-05	Novel
CPN1	7.73063e-05	Novel
C6orf120	7.72924e-05	Novel
PTPRZ1	7.72811e-05	Novel
CCR3	7.72758e-05	Novel
GJC2	7.72423e-05	Novel
C7orf69	7.72297e-05	Novel
SLC22A18AS	7.72269e-05	Novel
MFSD10	7.71719e-05	Novel
INSL6	7.71246e-05	Novel
DDX43	7.70918e-05	Novel
LAX1	7.70715e-05	Novel
ABHD14B	7.70584e-05	Novel
PDE1C	7.69858e-05	Novel
WNT9B	7.69755e-05	Novel
OSTCP1	7.69441e-05	Novel
C18orf25	7.68658e-05	Novel
TCN2	7.68599e-05	Novel
CCN1	7.68504e-05	Novel
NKX3-2	7.6843e-05	Novel
BICDL2	7.68365e-05	Novel
ZWINT	7.6831e-05	Novel
COMT	7.68003e-05	Novel
PRR23B	7.67678e-05	Novel
LINC00663	7.67643e-05	Novel
OTUD3	7.67199e-05	Novel
POGLUT2	7.66774e-05	Novel
APBB3	7.66599e-05	Novel
CCDC174	7.66346e-05	Novel
L3MBTL4	7.66311e-05	Novel
TCTA	7.66103e-05	Novel
CBX5	7.64767e-05	Novel
CAPN5	7.64761e-05	Novel
YIPF5	7.64612e-05	Novel
CFP	7.64253e-05	Novel
MUC16	7.63372e-05	Novel
LGALS9	7.63249e-05	Novel
EVX2	7.63007e-05	Novel
RITA1	7.62862e-05	Novel
PAQR3	7.62684e-05	Novel
UBE2NL	7.62643e-05	Novel
PTPN3	7.62619e-05	Novel
MCEE	7.6257e-05	Novel
NTRK2	7.61441e-05	Novel
HSPG2	7.61376e-05	Novel
BDH2	7.61031e-05	Novel
HOXD8	7.60802e-05	Novel
ZNF433	7.60689e-05	Novel
C6orf118	7.60427e-05	Novel
FERMT1	7.60426e-05	Novel
AFM	7.60353e-05	Novel
XRRA1	7.60253e-05	Novel
SAMSN1	7.60183e-05	Novel
ZNF516	7.60103e-05	Novel
UBTFL1	7.59577e-05	Novel
SHROOM2	7.59552e-05	Novel
HNF1B	7.5933e-05	Novel
CCL13	7.59287e-05	Novel
C19orf18	7.59268e-05	Novel
USP29	7.59252e-05	Novel
MATN3	7.58907e-05	Novel
HIGD1A	7.58632e-05	Novel
RGS11	7.58518e-05	Novel
TIE1	7.58505e-05	Novel
CITED1	7.58227e-05	Novel
C11orf98	7.58172e-05	Novel
SLC51A	7.57829e-05	Novel
GLB1L	7.57446e-05	Novel
NKD2	7.57064e-05	Novel
ANGPTL4	7.5703e-05	Novel
MCMBP	7.56821e-05	Novel
PRAG1	7.56386e-05	Novel
ZNF254	7.56219e-05	Novel
BCL3	7.56125e-05	Novel
H1-2	7.55473e-05	Novel
DSC3	7.55466e-05	Novel
GAGE1	7.55166e-05	Novel
RHOD	7.5512e-05	Novel
BIN2	7.54601e-05	Novel
WNT5A	7.53785e-05	Novel
MXI1	7.53761e-05	Novel
CXCL17	7.53659e-05	Novel
REG3A	7.53285e-05	Novel
PAK4	7.53121e-05	Novel
RGMB	7.53039e-05	Novel
CHURC1	7.53021e-05	Novel
ZNF627	7.53017e-05	Novel
SH2B3	7.52892e-05	Novel
NMRK2	7.52613e-05	Novel
RETN	7.52492e-05	Novel
DDX53	7.52453e-05	Novel
CHAC2	7.52402e-05	Novel
XCL2	7.52364e-05	Novel
ACBD6	7.52252e-05	Novel
ADRA2A	7.52204e-05	Novel
SERPINA1	7.51949e-05	Novel
MMS19	7.51745e-05	Novel
MYL5	7.51658e-05	Novel
VPS37C	7.51638e-05	Novel
PRSS33	7.51602e-05	Novel
ZNF592	7.51571e-05	Novel
CSN1S1	7.51404e-05	Novel
TCF7L1	7.50964e-05	Novel
LARP6	7.50956e-05	Novel
RIMS4	7.50939e-05	Novel
IL6ST	7.50923e-05	Novel
VWA2	7.50676e-05	Novel
RAB34	7.50477e-05	Novel
SEPTIN4	7.5014e-05	Novel
GID4	7.4899e-05	Novel
EPB41L2	7.48647e-05	Novel
MBOAT2	7.48489e-05	Novel
MICAL2	7.48455e-05	Novel
ANTXR2	7.48275e-05	Novel
SELP	7.47476e-05	Novel
C11orf52	7.4733e-05	Novel
N4BP1	7.47169e-05	Novel
IRS2	7.46984e-05	Novel
POMZP3	7.46913e-05	Novel
INPP5D	7.4688e-05	Novel
HSPB6	7.46707e-05	Novel
ZHX3	7.46433e-05	Novel
FAM163A	7.46352e-05	Novel
MMP1	7.46218e-05	Novel
FCGR2B	7.46076e-05	Novel
AOX1	7.45726e-05	Novel
TESC	7.45654e-05	Novel
FSD1L	7.45513e-05	Novel
DOP1A	7.45455e-05	Novel
DNTT	7.45352e-05	Novel
JDP2	7.45333e-05	Novel
HOXC6	7.45132e-05	Novel
ZBTB9	7.44918e-05	Novel
FAM120B	7.44801e-05	Novel
BACE1	7.44677e-05	Novel
MTNR1A	7.44113e-05	Novel
DOK3	7.4391e-05	Novel
TMEM267	7.439e-05	Novel
SLFNL1	7.43773e-05	Novel
ANXA7	7.4362e-05	Novel
SUSD1	7.43524e-05	Novel
EML6	7.43281e-05	Novel
RUNDC3B	7.43076e-05	Novel
MST1	7.42812e-05	Novel
ZNF639	7.4254e-05	Novel
TBX21	7.42296e-05	Novel
MAP2K4	7.41903e-05	Novel
GCHFR	7.41829e-05	Novel
DOCK10	7.41633e-05	Novel
GSTA1	7.41574e-05	Novel
HECTD3	7.41317e-05	Novel
H2BS1	7.41173e-05	Novel
CERS5	7.40279e-05	Novel
PTGDS	7.40275e-05	Novel
GSAP	7.40019e-05	Novel
FYN	7.39638e-05	Novel
P3H3	7.39518e-05	Novel
NUDT16	7.39396e-05	Novel
IDH3G	7.39207e-05	Novel
SELENOW	7.39019e-05	Novel
ELK1	7.38661e-05	Novel
THTPA	7.38487e-05	Novel
POM121L8P	7.38427e-05	Novel
GNRH1	7.38409e-05	Novel
NCK1	7.38381e-05	Novel
SESN1	7.38309e-05	Novel
CTNNA3	7.38304e-05	Novel
MAN2C1	7.38186e-05	Novel
GABPA	7.38173e-05	Novel
CCNDBP1	7.38099e-05	Novel
MAPK8IP2	7.37632e-05	Novel
GXYLT2	7.37502e-05	Novel
TINAG	7.37326e-05	Novel
DGKA	7.3677e-05	Novel
TUBA3C	7.3659e-05	Novel
RWDD2B	7.36115e-05	Novel
L1CAM	7.35787e-05	Novel
CEP43	7.35696e-05	Novel
ZNF148	7.35568e-05	Novel
MLC1	7.35501e-05	Novel
PCK1	7.35398e-05	Novel
PSG3	7.35292e-05	Novel
GRTP1	7.35115e-05	Novel
PCNX1	7.34979e-05	Novel
CGAS	7.34897e-05	Novel
OS9	7.34734e-05	Novel
ANKZF1	7.34641e-05	Novel
PAGE3	7.34457e-05	Novel
CENPC	7.34257e-05	Novel
USP35	7.3423e-05	Novel
RIOX1	7.33427e-05	Novel
SLCO3A1	7.32885e-05	Novel
JAM2	7.3274e-05	Novel
LRRC15	7.32414e-05	Novel
UNC13D	7.32384e-05	Novel
WNT10B	7.32355e-05	Novel
CTAG1B	7.31904e-05	Novel
JUND	7.31901e-05	Novel
SIGLEC10	7.31759e-05	Novel
BAZ2A	7.31758e-05	Novel
IL32	7.31409e-05	Novel
SPHK2	7.31398e-05	Novel
ISX	7.31172e-05	Novel
VIM	7.30975e-05	Novel
CDIP1	7.30941e-05	Novel
AKAP10	7.30865e-05	Novel
KIAA1522	7.30647e-05	Novel
PARP10	7.30529e-05	Novel
CTAG1A	7.30428e-05	Novel
TTC31	7.30398e-05	Novel
FOLH1	7.30394e-05	Novel
ESD	7.30356e-05	Novel
HYDIN	7.30266e-05	Novel
LCE1A	7.3023e-05	Novel
EDEM2	7.3016e-05	Novel
NPR1	7.29952e-05	Novel
SHC2	7.29897e-05	Novel
KCTD2	7.29665e-05	Novel
ASTL	7.2966e-05	Novel
AGRP	7.29258e-05	Novel
PF4	7.2919e-05	Novel
ATMIN	7.29022e-05	Novel
C2orf49	7.28873e-05	Novel
COL9A1	7.28788e-05	Novel
GPR182	7.28585e-05	Novel
C4B	7.28353e-05	Novel
ERN1	7.28013e-05	Novel
NR4A1	7.28003e-05	Novel
SUV39H2	7.27824e-05	Novel
NTMT1	7.27742e-05	Novel
CXCL12	7.2734e-05	Novel
CST9L	7.27271e-05	Novel
COL20A1	7.27248e-05	Novel
SELE	7.27095e-05	Novel
PTPN1	7.26951e-05	Novel
GIP	7.26588e-05	Novel
CATIP	7.26571e-05	Novel
TMEM144	7.26513e-05	Novel
METAP2	7.26483e-05	Novel
SLC52A2	7.26411e-05	Novel
TCP11L2	7.26138e-05	Novel
ERI1	7.26137e-05	Novel
SCGB2A1	7.26007e-05	Novel
RGS18	7.25706e-05	Novel
CXCR1	7.25495e-05	Novel
CXCL8	7.25402e-05	Novel
PKD1	7.25346e-05	Novel
PSG1	7.25261e-05	Novel
TTLL6	7.25071e-05	Novel
LMNTD2	7.24595e-05	Novel
GNAQ	7.2458e-05	Novel
C4orf46	7.2442e-05	Novel
ANKRD45	7.24156e-05	Novel
CXCR4	7.24154e-05	Novel
CCNB1IP1	7.24085e-05	Novel
TMCO6	7.24021e-05	Novel
SLC30A2	7.23679e-05	Novel
PDIA2	7.23566e-05	Novel
ZC2HC1A	7.23474e-05	Novel
CDH1	7.23399e-05	Novel
FAM86B2	7.23358e-05	Novel
GRK4	7.22992e-05	Novel
MYO16	7.22871e-05	Novel
CDC42EP3	7.22754e-05	Novel
GAREM2	7.22531e-05	Novel
DLGAP2	7.22524e-05	Novel
SDF2L1	7.22503e-05	Novel
LYPLA1	7.22437e-05	Novel
DPY19L1	7.21962e-05	Novel
DMTN	7.21962e-05	Novel
TECPR1	7.21859e-05	Novel
PLAU	7.21619e-05	Novel
GGCT	7.21526e-05	Novel
STOML1	7.21362e-05	Novel
GNAI2	7.21129e-05	Novel
C9	7.21072e-05	Novel
ARPC3	7.21067e-05	Novel
CHRD	7.20975e-05	Novel
ARRDC4	7.20944e-05	Novel
KCNIP1	7.20925e-05	Novel
ZNF625	7.20597e-05	Novel
PTGS2	7.20476e-05	Novel
NFXL1	7.20428e-05	Novel
CSF2RA	7.20383e-05	Novel
LCE3A	7.1994e-05	Novel
GATA5	7.19911e-05	Novel
IRGQ	7.19682e-05	Novel
RTTN	7.19248e-05	Novel
VCPKMT	7.19112e-05	Novel
TP53TG5	7.19001e-05	Novel
HLA-DRB5	7.18742e-05	Novel
KRT26	7.18648e-05	Novel
ADPRS	7.18442e-05	Novel
PDE6G	7.1842e-05	Novel
NSUN5	7.18217e-05	Novel
SDF2	7.18195e-05	Novel
GPRC5B	7.18013e-05	Novel
CLPSL1	7.17776e-05	Novel
STAP2	7.17767e-05	Novel
PFDN1	7.17424e-05	Novel
GSTZ1	7.1724e-05	Novel
ANOS1	7.16877e-05	Novel
WIPF3	7.16873e-05	Novel
SLC16A2	7.16809e-05	Novel
USP30	7.16621e-05	Novel
OAZ2	7.16559e-05	Novel
LCE3D	7.16473e-05	Novel
IFNA14	7.16469e-05	Novel
SLC10A2	7.16249e-05	Novel
CCL5	7.16185e-05	Novel
AGER	7.16005e-05	Novel
FCN1	7.15892e-05	Novel
PODN	7.15663e-05	Novel
KLK11	7.15618e-05	Novel
VWF	7.15546e-05	Novel
METTL25	7.15376e-05	Novel
HAP1	7.15217e-05	Novel
ADAMTS1	7.15184e-05	Novel
RNASE13	7.15051e-05	Novel
CHML	7.14888e-05	Novel
IGSF10	7.14765e-05	Novel
MIER3	7.14753e-05	Novel
ZNF175	7.14612e-05	Novel
IL20RA	7.14514e-05	Novel
APC2	7.14274e-05	Novel
CLCN5	7.14105e-05	Novel
STAB2	7.14096e-05	Novel
PAFAH2	7.13882e-05	Novel
AREG	7.13864e-05	Novel
ENKUR	7.13626e-05	Novel
ATF3	7.13473e-05	Novel
USP8	7.13211e-05	Novel
SULF1	7.13007e-05	Novel
SH2D2A	7.12948e-05	Novel
RNF44	7.12711e-05	Novel
ADAM21	7.12652e-05	Novel
REL	7.12537e-05	Novel
SEZ6L	7.12519e-05	Novel
RNASE3	7.12469e-05	Novel
PCDHA7	7.12428e-05	Novel
PABIR2	7.12135e-05	Novel
JPT1	7.12072e-05	Novel
FBXO8	7.11995e-05	Novel
NOMO2	7.11992e-05	Novel
FES	7.11913e-05	Novel
CCL14	7.11792e-05	Novel
CPA2	7.11321e-05	Novel
PNMT	7.1115e-05	Novel
KRT8	7.1082e-05	Novel
MAGEA4	7.10762e-05	Novel
GML	7.10029e-05	Novel
CCN5	7.09994e-05	Novel
SERPINA5	7.09782e-05	Novel
CABP5	7.09761e-05	Novel
PLAA	7.09748e-05	Novel
NYAP2	7.09541e-05	Novel
POLH	7.08984e-05	Novel
PNPLA2	7.08945e-05	Novel
NXT2	7.08907e-05	Novel
FGL1	7.08907e-05	Novel
INPP5B	7.08877e-05	Novel
C16orf87	7.08729e-05	Novel
CSNK1G1	7.08682e-05	Novel
KCNIP4	7.08216e-05	Novel
C1QL4	7.0779e-05	Novel
KLHL8	7.07773e-05	Novel
CASP12	7.07444e-05	Novel
TH	7.07315e-05	Novel
CCDC17	7.07282e-05	Novel
ITPK1	7.0706e-05	Novel
NAPSA	7.07042e-05	Novel
SCG2	7.0704e-05	Novel
MAGEA3	7.06863e-05	Novel
IL18	7.06859e-05	Novel
NRXN3	7.0644e-05	Novel
ZNF337	7.06344e-05	Novel
GRN	7.06208e-05	Novel
COX6A2	7.06061e-05	Novel
NMNAT2	7.06054e-05	Novel
TRIM28	7.05563e-05	Novel
THAP6	7.05431e-05	Novel
TRIM59	7.05421e-05	Novel
PTCH1	7.05243e-05	Novel
AASDH	7.05085e-05	Novel
MS4A2	7.04907e-05	Novel
JHY	7.04899e-05	Novel
TRIM33	7.04892e-05	Novel
RMND5A	7.04507e-05	Novel
ALOX5AP	7.04444e-05	Novel
IQCH	7.04406e-05	Novel
ARHGAP40	7.04387e-05	Novel
SMTN	7.04246e-05	Novel
BLVRA	7.03668e-05	Novel
FCGR3B	7.03401e-05	Novel
NPM2	7.03352e-05	Novel
CDKL4	7.03301e-05	Novel
CCNB3	7.03084e-05	Novel
TRIM52	7.03057e-05	Novel
IL5RA	7.03025e-05	Novel
CHGA	7.02757e-05	Novel
FGF13	7.02687e-05	Novel
TCERG1	7.02452e-05	Novel
MSX1	7.02418e-05	Novel
HOXC11	7.02405e-05	Novel
RPL29P30	7.02344e-05	Novel
H2BC9	7.02158e-05	Novel
B4GALT7	7.01781e-05	Novel
CDCA2	7.01699e-05	Novel
CD3D	7.01489e-05	Novel
PADI3	7.01312e-05	Novel
FAM126B	7.01194e-05	Novel
IGFBP3	7.01029e-05	Novel
CADPS2	7.00599e-05	Novel
SPANXA1	7.00581e-05	Novel
GNA15	7.00561e-05	Novel
WDR70	7.00442e-05	Novel
TJP3	7.00346e-05	Novel
FBXW8	7.00338e-05	Novel
MAP1LC3A	7.00293e-05	Novel
SNX17	7.00125e-05	Novel
DLX2	7.00079e-05	Novel
LAMB2	7e-05	Novel
KIN	6.99734e-05	Novel
FBXL14	6.99541e-05	Novel
ZSCAN9	6.99378e-05	Novel
PLCB2	6.99361e-05	Novel
USP17L2	6.99344e-05	Novel
CDADC1	6.99287e-05	Novel
PDCD2	6.98988e-05	Novel
MET	6.98725e-05	Novel
MZT2B	6.98606e-05	Novel
ABCA7	6.98558e-05	Novel
PLAAT5	6.98279e-05	Novel
CUL5	6.98083e-05	Novel
BIRC6	6.98006e-05	Novel
C21orf91	6.97793e-05	Novel
LYG2	6.97786e-05	Novel
IRAK1	6.97754e-05	Novel
FGD2	6.97358e-05	Novel
HSPA1A	6.97187e-05	Novel
OTUD7A	6.97148e-05	Novel
POLI	6.96792e-05	Novel
VWCE	6.96703e-05	Novel
USP4	6.96499e-05	Novel
ENSA	6.96331e-05	Novel
GRINA	6.96313e-05	Novel
SPACA4	6.96018e-05	Novel
ITIH2	6.95787e-05	Novel
PRMT2	6.95762e-05	Novel
AAMDC	6.95539e-05	Novel
ANXA8	6.95453e-05	Novel
TRPT1	6.9537e-05	Novel
TNS2	6.95347e-05	Novel
ST6GALNAC6	6.95307e-05	Novel
ZNF706	6.95287e-05	Novel
PFDN2	6.95197e-05	Novel
BCAM	6.95179e-05	Novel
FHL3	6.95085e-05	Novel
OGG1	6.94918e-05	Novel
SOCS4	6.94797e-05	Novel
OSBPL10	6.94775e-05	Novel
F5	6.94732e-05	Novel
SOX7	6.94599e-05	Novel
TRIM68	6.94578e-05	Novel
PARD6A	6.94251e-05	Novel
TESPA1	6.94219e-05	Novel
RNF130	6.93955e-05	Novel
FAM43A	6.93883e-05	Novel
GPAM	6.93842e-05	Novel
SDK2	6.93794e-05	Novel
ATAD5	6.93674e-05	Novel
CIB4	6.9359e-05	Novel
RABGGTB	6.93059e-05	Novel
NOP14	6.92871e-05	Novel
TTR	6.9271e-05	Novel
SH3KBP1	6.92576e-05	Novel
PROM1	6.92544e-05	Novel
PDZD2	6.92462e-05	Novel
PRKACA	6.92245e-05	Novel
CCDC190	6.92201e-05	Novel
IGHV3OR15-7	6.92199e-05	Novel
ENPP4	6.91945e-05	Novel
PHB	6.91738e-05	Novel
BRCA1	6.91404e-05	Novel
SHC4	6.91342e-05	Novel
AKNAD1	6.9133e-05	Novel
TEX101	6.9112e-05	Novel
SYCP1	6.91108e-05	Novel
THSD4	6.90647e-05	Novel
PIGA	6.90596e-05	Novel
YRDC	6.90553e-05	Novel
BLID	6.9043e-05	Novel
EPOR	6.90358e-05	Novel
FRY	6.90184e-05	Novel
NFYB	6.89948e-05	Novel
ZFYVE28	6.89925e-05	Novel
ZDHHC18	6.89899e-05	Novel
NFAT5	6.89693e-05	Novel
GOLGA4	6.89647e-05	Novel
NAGA	6.89558e-05	Novel
TBC1D10C	6.89398e-05	Novel
CFAP36	6.89292e-05	Novel
OFCC1	6.89045e-05	Novel
SYNM	6.88987e-05	Novel
RNF169	6.88965e-05	Novel
KLK6	6.8895e-05	Novel
PADI4	6.88912e-05	Novel
ADAM17	6.8889e-05	Novel
GLB1L3	6.88844e-05	Novel
CER1	6.88781e-05	Novel
PLCD4	6.88652e-05	Novel
TCF7	6.88559e-05	Novel
FETUB	6.88453e-05	Novel
TBC1D3B	6.88045e-05	Novel
GC	6.87954e-05	Novel
STK32C	6.87673e-05	Novel
CBWD3	6.87476e-05	Novel
LZIC	6.87344e-05	Novel
F13A1	6.87311e-05	Novel
POLR3G	6.87235e-05	Novel
ARHGAP9	6.87078e-05	Novel
RHOA	6.87064e-05	Novel
FLCN	6.8704e-05	Novel
PDCD5	6.86927e-05	Novel
SIGIRR	6.86768e-05	Novel
USP12	6.86768e-05	Novel
ARCN1	6.86718e-05	Novel
NFE2L2	6.8664e-05	Novel
COMMD5	6.86139e-05	Novel
HCST	6.85777e-05	Novel
RPL7AP9	6.85691e-05	Novel
HSD3B7	6.85515e-05	Novel
GLIS1	6.85399e-05	Novel
C9orf43	6.85389e-05	Novel
USP36	6.85293e-05	Novel
LSMEM1	6.8476e-05	Novel
ZSCAN21	6.84683e-05	Novel
C8orf34	6.8451e-05	Novel
SENP6	6.84495e-05	Novel
ZFPM2	6.84408e-05	Novel
IRF5	6.84392e-05	Novel
RGS2	6.84135e-05	Novel
MIGA2	6.84058e-05	Novel
EOGT	6.84035e-05	Novel
IFNE	6.84002e-05	Novel
IL1RL2	6.83812e-05	Novel
ANKRD36BP1	6.83758e-05	Novel
CLK2	6.83397e-05	Novel
RGS8	6.83388e-05	Novel
CDC42EP2	6.83382e-05	Novel
OTUD1	6.83327e-05	Novel
TASP1	6.83195e-05	Novel
MASP2	6.83001e-05	Novel
SPINDOC	6.82831e-05	Novel
GID8	6.82703e-05	Novel
MFAP1	6.82697e-05	Novel
EIF1AY	6.82569e-05	Novel
CXCL2	6.82478e-05	Novel
FAM118B	6.82472e-05	Novel
PHYHIPL	6.8242e-05	Novel
ITFG2	6.81985e-05	Novel
SLC18A1	6.81912e-05	Novel
PPP2R5B	6.81742e-05	Novel
THRSP	6.81693e-05	Novel
WDR47	6.81609e-05	Novel
REV1	6.81554e-05	Novel
KCTD16	6.81424e-05	Novel
PPP1R21	6.81396e-05	Novel
CYP20A1	6.813e-05	Novel
ZMYM3	6.81291e-05	Novel
DLGAP3	6.81281e-05	Novel
LCP2	6.81179e-05	Novel
OLFM1	6.80731e-05	Novel
ZNF844	6.80729e-05	Novel
PNLIP	6.8057e-05	Novel
F11	6.80333e-05	Novel
PCDHGB1	6.80054e-05	Novel
TAPBPL	6.80045e-05	Novel
PARD3	6.80026e-05	Novel
TF	6.79952e-05	Novel
LRRC14	6.79871e-05	Novel
ZNF687	6.79835e-05	Novel
NCOR2	6.79808e-05	Novel
KIR2DS2	6.79649e-05	Novel
PSMB2	6.79604e-05	Novel
SP140L	6.79557e-05	Novel
ELK3	6.79508e-05	Novel
LGR4	6.79219e-05	Novel
POP5	6.79072e-05	Novel
NDUFA4L2	6.79062e-05	Novel
SYN1	6.78954e-05	Novel
RASD2	6.78594e-05	Novel
INHA	6.78502e-05	Novel
PRPS1L1	6.78397e-05	Novel
KIR2DL4	6.78231e-05	Novel
PHB2	6.7819e-05	Novel
APOBEC1	6.78036e-05	Novel
MAP4K5	6.77947e-05	Novel
KIF27	6.77933e-05	Novel
AIFM3	6.77907e-05	Novel
WASF1	6.77901e-05	Novel
PPIL2	6.77847e-05	Novel
FBXL15	6.77817e-05	Novel
ZC3HAV1L	6.778e-05	Novel
PLA2G2A	6.77764e-05	Novel
EXOSC5	6.7766e-05	Novel
FTL	6.7766e-05	Novel
DAZAP2	6.77568e-05	Novel
ALKBH8	6.77489e-05	Novel
ACYP1	6.77478e-05	Novel
METTL2B	6.7733e-05	Novel
ZNF697	6.77274e-05	Novel
ZDHHC24	6.77244e-05	Novel
DNASE1L1	6.76959e-05	Novel
USP6	6.76934e-05	Novel
TRDMT1	6.76857e-05	Novel
CFAP46	6.76757e-05	Novel
KIAA1958	6.76718e-05	Novel
EPS8L1	6.76685e-05	Novel
TENT5A	6.76582e-05	Novel
TK1	6.76516e-05	Novel
LGALS3	6.76507e-05	Novel
IQGAP1	6.76344e-05	Novel
ZNF578	6.76224e-05	Novel
NATD1	6.7622e-05	Novel
ASCL3	6.76183e-05	Novel
TSC22D1	6.76156e-05	Novel
IMPACT	6.76152e-05	Novel
RB1	6.76125e-05	Novel
SLC35E4	6.76118e-05	Novel
ECE1	6.76075e-05	Novel
UBTD2	6.75958e-05	Novel
NFKBIB	6.75952e-05	Novel
SRI	6.75858e-05	Novel
DNAJB14	6.75811e-05	Novel
DCAF10	6.75695e-05	Novel
ZNF449	6.75564e-05	Novel
GP1BA	6.75523e-05	Novel
RET	6.75466e-05	Novel
HIVEP3	6.75441e-05	Novel
GCM1	6.7541e-05	Novel
HK3	6.75385e-05	Novel
LIN52	6.75357e-05	Novel
HTN3	6.75249e-05	Novel
DPYSL5	6.75018e-05	Novel
ZNF543	6.74985e-05	Novel
EFEMP2	6.7497e-05	Novel
NRM	6.74939e-05	Novel
DNAJC8	6.74892e-05	Novel
ABL1	6.74783e-05	Novel
ATE1	6.74612e-05	Novel
SIGLEC5	6.74391e-05	Novel
CCL4	6.7436e-05	Novel
BCAP31	6.74287e-05	Novel
MB	6.74218e-05	Novel
MAPKAPK3	6.74149e-05	Novel
TMC6	6.74094e-05	Novel
YAF2	6.74089e-05	Novel
CDK5R1	6.7407e-05	Novel
DCAF12L2	6.74012e-05	Novel
ARL4D	6.73999e-05	Novel
RABGGTA	6.73964e-05	Novel
NEIL2	6.7393e-05	Novel
JKAMP	6.73879e-05	Novel
PYGO1	6.7379e-05	Novel
AMER1	6.73532e-05	Novel
CAP1	6.73459e-05	Novel
CBLN4	6.73342e-05	Novel
MYT1	6.73199e-05	Novel
HIPK2	6.7319e-05	Novel
LGMN	6.73165e-05	Novel
WWP2	6.73013e-05	Novel
UBL7	6.72978e-05	Novel
AP2S1	6.72797e-05	Novel
LYVE1	6.72792e-05	Novel
RTL6	6.72744e-05	Novel
PAXX	6.72679e-05	Novel
ZNF136	6.7267e-05	Novel
ARID3B	6.72557e-05	Novel
H1-1	6.72453e-05	Novel
MLXIPL	6.72424e-05	Novel
NME8	6.7235e-05	Novel
BATF	6.72269e-05	Novel
APOA4	6.71962e-05	Novel
CDKN2A	6.71924e-05	Novel
ILF3	6.71725e-05	Novel
PRSS50	6.71561e-05	Novel
COLEC10	6.71523e-05	Novel
VCL	6.71082e-05	Novel
GCC2	6.70973e-05	Novel
NME2P1	6.70908e-05	Novel
DNASE2B	6.70895e-05	Novel
ANKS4B	6.70706e-05	Novel
H2AC18	6.70696e-05	Novel
RNF121	6.70679e-05	Novel
PTPRO	6.7058e-05	Novel
SELENOK	6.70497e-05	Novel
CSTF1	6.70438e-05	Novel
COL10A1	6.70334e-05	Novel
SIRT1	6.70215e-05	Novel
NETO1	6.70139e-05	Novel
ZNF138	6.70124e-05	Novel
CLNK	6.69935e-05	Novel
C1orf105	6.69749e-05	Novel
ANKRD27	6.69586e-05	Novel
SEC31B	6.69543e-05	Novel
MAP7D1	6.69542e-05	Novel
ST3GAL6	6.69527e-05	Novel
RGS1	6.69489e-05	Novel
MICALL2	6.69392e-05	Novel
DLGAP4	6.69314e-05	Novel
CEACAM1	6.69255e-05	Novel
SOCS7	6.69214e-05	Novel
EP300	6.69167e-05	Novel
PSG8	6.69121e-05	Novel
HSD17B14	6.691e-05	Novel
ANKRD40	6.69085e-05	Novel
C1orf50	6.68923e-05	Novel
TNFSF10	6.6878e-05	Novel
SPACA9	6.68706e-05	Novel
TCHH	6.68684e-05	Novel
CTSB	6.68568e-05	Novel
STOM	6.68537e-05	Novel
ZDHHC17	6.68434e-05	Novel
FBXL2	6.68292e-05	Novel
RECQL	6.68222e-05	Novel
FBXL16	6.68122e-05	Novel
ZNF213	6.67928e-05	Novel
DUS3L	6.67896e-05	Novel
F11R	6.67875e-05	Novel
SDC2	6.67865e-05	Novel
METTL21A	6.67845e-05	Novel
NPBWR2	6.67845e-05	Novel
TGFBR3	6.67764e-05	Novel
C1orf109	6.67685e-05	Novel
PTEN	6.67579e-05	Novel
NEK4	6.67533e-05	Novel
ALPL	6.67433e-05	Novel
SNX29	6.67381e-05	Novel
SHE	6.67338e-05	Novel
SELL	6.67265e-05	Novel
PRR5	6.67203e-05	Novel
MAPK11	6.67185e-05	Novel
NCR1	6.67174e-05	Novel
STAT5A	6.6706e-05	Novel
POLD3	6.66885e-05	Novel
PLAAT1	6.66843e-05	Novel
ARHGAP17	6.66743e-05	Novel
DIRAS1	6.6663e-05	Novel
FHIT	6.66549e-05	Novel
ZGRF1	6.66523e-05	Novel
IER3	6.66375e-05	Novel
SUSD4	6.66331e-05	Novel
XIAP	6.66264e-05	Novel
ZMAT4	6.66257e-05	Novel
METTL3	6.66219e-05	Novel
LCE1C	6.66148e-05	Novel
CLIP1	6.66025e-05	Novel
SLC22A2	6.66001e-05	Novel
TMPRSS12	6.65911e-05	Novel
DACH1	6.65904e-05	Novel
PTPN23	6.65845e-05	Novel
SLITRK3	6.65638e-05	Novel
HMGCS2	6.65574e-05	Novel
SV2A	6.6547e-05	Novel
SPATA12	6.65332e-05	Novel
ITGA2	6.6509e-05	Novel
EPM2AIP1	6.65045e-05	Novel
ZDHHC23	6.64908e-05	Novel
FAM160B2	6.64906e-05	Novel
MBD4	6.64846e-05	Novel
NCAPG	6.64711e-05	Novel
SUPT20H	6.64426e-05	Novel
TM4SF19	6.64402e-05	Novel
APOA1	6.64401e-05	Novel
DPYSL4	6.64371e-05	Novel
DNAJB12	6.64369e-05	Novel
DLX5	6.6434e-05	Novel
DRAM1	6.64321e-05	Novel
ERMN	6.64313e-05	Novel
ZUP1	6.64181e-05	Novel
SHANK2	6.64079e-05	Novel
PITX2	6.64073e-05	Novel
SMIM5	6.63992e-05	Novel
RGS14	6.63964e-05	Novel
KLF5	6.63954e-05	Novel
DKK3	6.63846e-05	Novel
VPS26C	6.63654e-05	Novel
SLC22A1	6.63612e-05	Novel
DIS3	6.63561e-05	Novel
SKIL	6.63556e-05	Novel
RPS3	6.63478e-05	Novel
NYAP1	6.63445e-05	Novel
NTF3	6.63428e-05	Novel
EDIL3	6.63396e-05	Novel
SLAMF7	6.63375e-05	Novel
TFB1M	6.63362e-05	Novel
LYPD1	6.63222e-05	Novel
QTRT1	6.63203e-05	Novel
NQO2	6.63113e-05	Novel
ZNF384	6.6307e-05	Novel
ZHX2	6.62836e-05	Novel
HIKESHI	6.628e-05	Novel
IL36RN	6.62774e-05	Novel
SPATA2L	6.62674e-05	Novel
MYLK	6.62669e-05	Novel
HENMT1	6.62619e-05	Novel
C5	6.6257e-05	Novel
MAP4	6.62561e-05	Novel
C19orf47	6.62555e-05	Novel
APBB2	6.62452e-05	Novel
NFE2L3	6.62374e-05	Novel
FAM200A	6.62363e-05	Novel
RCBTB2	6.62315e-05	Novel
QPCTL	6.61943e-05	Novel
OTUD7B	6.61905e-05	Novel
SRM	6.61816e-05	Novel
DBP	6.61756e-05	Novel
ZNF641	6.61603e-05	Novel
RASL12	6.61594e-05	Novel
LGALS2	6.61458e-05	Novel
RPL36AP37	6.61274e-05	Novel
UBE2N	6.61198e-05	Novel
PARP3	6.61181e-05	Novel
DOK1	6.61172e-05	Novel
RUNX2	6.60824e-05	Novel
TCF4	6.60775e-05	Novel
SSTR3	6.60693e-05	Novel
TPD52L3	6.60673e-05	Novel
TLN1	6.60458e-05	Novel
ADRA2C	6.60392e-05	Novel
OBP2A	6.60363e-05	Novel
ZSCAN5A	6.60275e-05	Novel
LENG8	6.60225e-05	Novel
S1PR1	6.60174e-05	Novel
FAM76B	6.6016e-05	Novel
MTURN	6.59973e-05	Novel
RNH1	6.5985e-05	Novel
NNMT	6.59821e-05	Novel
ZNF316	6.5967e-05	Novel
KCTD13	6.5966e-05	Novel
ACOT8	6.59642e-05	Novel
ASAP1	6.59641e-05	Novel
ALKBH7	6.59605e-05	Novel
TINAGL1	6.59536e-05	Novel
TNIP1	6.59481e-05	Novel
NPTX1	6.5946e-05	Novel
IK	6.59437e-05	Novel
HDAC2	6.59119e-05	Novel
KHNYN	6.59098e-05	Novel
PTPN2	6.58991e-05	Novel
FHOD1	6.58942e-05	Novel
RPL7P32	6.58606e-05	Novel
FUCA1	6.58574e-05	Novel
LEF1	6.58445e-05	Novel
CEBPG	6.58396e-05	Novel
FBXO22	6.58365e-05	Novel
SRARP	6.58321e-05	Novel
TEAD4	6.58261e-05	Novel
DDX49	6.58247e-05	Novel
POMC	6.58239e-05	Novel
ADH1B	6.5815e-05	Novel
RNF151	6.58126e-05	Novel
RTL8A	6.57949e-05	Novel
PDE3A	6.57943e-05	Novel
PSTPIP2	6.57918e-05	Novel
SOWAHC	6.57815e-05	Novel
TNP1	6.578e-05	Novel
EGFL7	6.57762e-05	Novel
TAF1D	6.57716e-05	Novel
SCPEP1	6.57387e-05	Novel
CCDC97	6.57377e-05	Novel
KRTAP10-6	6.57371e-05	Novel
ATXN7L3B	6.57294e-05	Novel
MDK	6.57255e-05	Novel
ZNF444	6.5721e-05	Novel
STOML3	6.57186e-05	Novel
CTNNA1	6.57046e-05	Novel
CHMP6	6.56993e-05	Novel
LOXL3	6.5693e-05	Novel
CYFIP1	6.56844e-05	Novel
TASOR	6.56759e-05	Novel
RNF145	6.56656e-05	Novel
DYRK3	6.56618e-05	Novel
OARD1	6.56377e-05	Novel
PAPSS2	6.56332e-05	Novel
POLR1D	6.56101e-05	Novel
RAP1B	6.5582e-05	Novel
LNPEP	6.55793e-05	Novel
CDC45	6.55718e-05	Novel
XCL1	6.55668e-05	Novel
ARL1	6.55469e-05	Novel
PTPRCAP	6.5542e-05	Novel
DEFB121	6.55347e-05	Novel
AP1G1	6.55302e-05	Novel
COL8A1	6.55267e-05	Novel
YAP1	6.55203e-05	Novel
RTN4RL1	6.55108e-05	Novel
ZNF266	6.55098e-05	Novel
CLCNKA	6.55094e-05	Novel
ABCF3	6.55084e-05	Novel
ZKSCAN4	6.55046e-05	Novel
TUT7	6.54993e-05	Novel
ALOX15B	6.54951e-05	Novel
MME	6.54897e-05	Novel
SNX33	6.54804e-05	Novel
NXPH3	6.54801e-05	Novel
ACADL	6.54788e-05	Novel
TCEANC2	6.54778e-05	Novel
PDGFRA	6.5472e-05	Novel
DNMT3L	6.54679e-05	Novel
NEU4	6.54633e-05	Novel
SGK3	6.54531e-05	Novel
SEPHS2	6.5446e-05	Novel
UCHL1	6.5428e-05	Novel
GAREM1	6.54278e-05	Novel
CLRN1	6.54224e-05	Novel
KRTAP10-1	6.54218e-05	Novel
MORN4	6.54132e-05	Novel
CCND1	6.54123e-05	Novel
CD200R1	6.54105e-05	Novel
WWC3	6.53856e-05	Novel
NOTCH3	6.53835e-05	Novel
ZNF185	6.5377e-05	Novel
PDIA5	6.53704e-05	Novel
ZNF532	6.53633e-05	Novel
TSSK3	6.53581e-05	Novel
ILVBL	6.53317e-05	Novel
SNCB	6.53228e-05	Novel
ZNF273	6.53102e-05	Novel
ADH5	6.53068e-05	Novel
TPPP	6.52915e-05	Novel
RBP3	6.52848e-05	Novel
MINDY1	6.52844e-05	Novel
GK	6.52764e-05	Novel
OSTF1	6.52606e-05	Novel
ITM2C	6.52265e-05	Novel
ALB	6.52214e-05	Novel
PRR14L	6.52107e-05	Novel
USP16	6.51909e-05	Novel
HLA-F	6.5181e-05	Novel
CERS4	6.51808e-05	Novel
PTK2	6.51783e-05	Novel
CSNK1G2	6.51586e-05	Novel
TNS4	6.51529e-05	Novel
OBSL1	6.5151e-05	Novel
USP53	6.51491e-05	Novel
FBXO16	6.51458e-05	Novel
HS3ST2	6.51406e-05	Novel
ALOX12B	6.51365e-05	Novel
MLH3	6.51337e-05	Novel
RANBP10	6.51215e-05	Novel
RLF	6.51135e-05	Novel
ZBTB25	6.51041e-05	Novel
OXR1	6.50968e-05	Novel
TIMM44	6.50927e-05	Novel
PILRA	6.50908e-05	Novel
ZBTB38	6.50903e-05	Novel
NGDN	6.50718e-05	Novel
CCDC134	6.50713e-05	Novel
CELF4	6.50712e-05	Novel
TNS3	6.50696e-05	Novel
HINT3	6.50649e-05	Novel
VCAN	6.50646e-05	Novel
AR	6.50524e-05	Novel
ACSL1	6.5036e-05	Novel
SATB1	6.50225e-05	Novel
FAM153B	6.50162e-05	Novel
NACAD	6.49969e-05	Novel
SRR	6.49903e-05	Novel
SULT1E1	6.49744e-05	Novel
LUM	6.4972e-05	Novel
LRRC8D	6.49699e-05	Novel
WNT2	6.49669e-05	Novel
LRRK2	6.49646e-05	Novel
HSD11B2	6.49454e-05	Novel
KLK5	6.49449e-05	Novel
SNTG1	6.49348e-05	Novel
SNRNP35	6.4918e-05	Novel
EIF1AD	6.49169e-05	Novel
MEPCE	6.49145e-05	Novel
IFIH1	6.49104e-05	Novel
PIK3R2	6.49086e-05	Novel
WDR26	6.49019e-05	Novel
WNT11	6.48997e-05	Novel
RRAGA	6.4895e-05	Novel
ADGRG5	6.48872e-05	Novel
AZGP1	6.48762e-05	Novel
SHB	6.48642e-05	Novel
CTTNBP2	6.48586e-05	Novel
IPP	6.4847e-05	Novel
CORO7	6.48444e-05	Novel
GLIDR	6.48437e-05	Novel
DECR2	6.4835e-05	Novel
SPRY1	6.48305e-05	Novel
HBZ	6.48254e-05	Novel
ZNF491	6.4801e-05	Novel
OAZ1	6.47993e-05	Novel
ADAM32	6.47838e-05	Novel
CLIC3	6.47752e-05	Novel
BRF1	6.47748e-05	Novel
NOCT	6.47705e-05	Novel
LPL	6.47646e-05	Novel
NOVA1	6.47571e-05	Novel
C1orf174	6.47538e-05	Novel
AZU1	6.47518e-05	Novel
FUS	6.47474e-05	Novel
HASPIN	6.47282e-05	Novel
TNIP3	6.47253e-05	Novel
FOXO3	6.47194e-05	Novel
NKD1	6.47139e-05	Novel
RIN1	6.47128e-05	Novel
RPL22L1	6.46997e-05	Novel
GAL3ST1	6.46819e-05	Novel
SIX4	6.46782e-05	Novel
GLIPR2	6.46677e-05	Novel
CDKN2D	6.46629e-05	Novel
SGIP1	6.46584e-05	Novel
DNMT1	6.4653e-05	Novel
TMEM109	6.46279e-05	Novel
RGS6	6.46086e-05	Novel
DDR1	6.46073e-05	Novel
CDH9	6.46004e-05	Novel
FLRT1	6.45952e-05	Novel
ARMCX5	6.45848e-05	Novel
TMEM164	6.4584e-05	Novel
SLC35G2	6.45813e-05	Novel
POLR3C	6.45731e-05	Novel
FAM117B	6.45573e-05	Novel
IGSF3	6.45487e-05	Novel
PITX1	6.45477e-05	Novel
HGF	6.45455e-05	Novel
INSR	6.45446e-05	Novel
SHARPIN	6.4531e-05	Novel
CDC20	6.45199e-05	Novel
KIAA0930	6.45155e-05	Novel
LIG3	6.45141e-05	Novel
PPP1R12B	6.45137e-05	Novel
H1-10	6.45129e-05	Novel
MACO1	6.45108e-05	Novel
OTX2	6.45063e-05	Novel
USP33	6.45018e-05	Novel
WASL	6.44892e-05	Novel
PLA2G4A	6.44814e-05	Novel
PLCD3	6.4477e-05	Novel
CASP6	6.44699e-05	Novel
SESN2	6.44692e-05	Novel
HCLS1	6.44673e-05	Novel
EFCAB3	6.44598e-05	Novel
CALCOCO1	6.4459e-05	Novel
ZFAND5	6.44563e-05	Novel
HOXA5	6.44554e-05	Novel
DLGAP5	6.44383e-05	Novel
ATP12A	6.44375e-05	Novel
RLIM	6.44358e-05	Novel
C11orf45	6.44336e-05	Novel
CRYAB	6.44267e-05	Novel
ANLN	6.44257e-05	Novel
CLDN20	6.44203e-05	Novel
PBRM1	6.44165e-05	Novel
USP38	6.44108e-05	Novel
NAT14	6.4403e-05	Novel
GRAMD1C	6.43931e-05	Novel
FAM133B	6.43839e-05	Novel
PACRGL	6.43817e-05	Novel
TYMSOS	6.43734e-05	Novel
SNX15	6.4372e-05	Novel
GPR137B	6.43719e-05	Novel
ZEB2	6.43691e-05	Novel
RAB26	6.43535e-05	Novel
ADCY6	6.43486e-05	Novel
UNKL	6.43464e-05	Novel
PIK3CD	6.43397e-05	Novel
GRID1	6.43365e-05	Novel
RN7SK	6.4323e-05	Novel
SLC6A6	6.43146e-05	Novel
LILRB3	6.43143e-05	Novel
DCUN1D1	6.42971e-05	Novel
DESI1	6.42967e-05	Novel
GJB1	6.42872e-05	Novel
AAK1	6.42822e-05	Novel
WDR1	6.42815e-05	Novel
C4orf17	6.42676e-05	Novel
MTMR10	6.42652e-05	Novel
ARAF	6.42493e-05	Novel
ZNF724	6.42453e-05	Novel
NRROS	6.42357e-05	Novel
RAPGEF3	6.42219e-05	Novel
AFG3L1P	6.42119e-05	Novel
BARD1	6.42104e-05	Novel
TBC1D7	6.42104e-05	Novel
PPP3CA	6.42097e-05	Novel
GTF2F2	6.42078e-05	Novel
ROBO3	6.4203e-05	Novel
CNOT6L	6.41991e-05	Novel
PDE4D	6.41988e-05	Novel
CTDSPL	6.41982e-05	Novel
TAF7L	6.41939e-05	Novel
CAPNS1	6.4174e-05	Novel
FAIM	6.41679e-05	Novel
CELA2B	6.4167e-05	Novel
FBXL7	6.41655e-05	Novel
CNOT6	6.41544e-05	Novel
KDM2B	6.41521e-05	Novel
BROX	6.41322e-05	Novel
IGF1R	6.41297e-05	Novel
HP	6.41296e-05	Novel
MPZL2	6.41221e-05	Novel
HMBOX1	6.41158e-05	Novel
SPATA3	6.41084e-05	Novel
C11orf16	6.41069e-05	Novel
ESF1	6.41037e-05	Novel
LEPR	6.41008e-05	Novel
ARHGAP25	6.40973e-05	Novel
ZNF557	6.40948e-05	Novel
PLEKHA4	6.40939e-05	Novel
THY1	6.40791e-05	Novel
PLA2G10	6.4065e-05	Novel
PIK3R4	6.40471e-05	Novel
PEX13	6.40452e-05	Novel
C19orf25	6.4045e-05	Novel
HIGD1C	6.40381e-05	Novel
TRUB1	6.40366e-05	Novel
TM2D3	6.40333e-05	Novel
PSMD14	6.4017e-05	Novel
DHRS2	6.40118e-05	Novel
CDA	6.40109e-05	Novel
LIN9	6.40107e-05	Novel
LGALS13	6.40101e-05	Novel
ENY2	6.40074e-05	Novel
KLRG2	6.40032e-05	Novel
LCE3B	6.39929e-05	Novel
TIMM17A	6.39917e-05	Novel
TATDN1	6.39768e-05	Novel
PRPF18	6.39676e-05	Novel
CEPT1	6.39549e-05	Novel
PRDX2	6.3954e-05	Novel
ZFHX4	6.39537e-05	Novel
PWWP2A	6.39378e-05	Novel
ZNF101	6.39288e-05	Novel
ZNF302	6.39261e-05	Novel
PRR16	6.39037e-05	Novel
NGB	6.38959e-05	Novel
DUSP12	6.38783e-05	Novel
GSDMA	6.38764e-05	Novel
GRK2	6.38724e-05	Novel
UGP2	6.38721e-05	Novel
INKA1	6.38666e-05	Novel
NR1H3	6.38442e-05	Novel
SSH3	6.38378e-05	Novel
ANKRD39	6.38309e-05	Novel
NACC2	6.383e-05	Novel
ABCB1	6.38174e-05	Novel
SERPINE2	6.38164e-05	Novel
ARHGEF7	6.38025e-05	Novel
ACY3	6.3789e-05	Novel
PLEKHO2	6.3787e-05	Novel
FLYWCH2	6.37803e-05	Novel
GRAP2	6.37792e-05	Novel
CHST8	6.3779e-05	Novel
MUC5B	6.37789e-05	Novel
TMEM255A	6.37773e-05	Novel
HSPB8	6.37716e-05	Novel
RIOK3	6.37635e-05	Novel
RWDD1	6.37625e-05	Novel
VPS41	6.37372e-05	Novel
JAM3	6.3725e-05	Novel
CA8	6.37227e-05	Novel
PPP1R37	6.37189e-05	Novel
LCMT2	6.37174e-05	Novel
NABP2	6.37095e-05	Novel
[truncated: 17,024 more rows]

## Sheet: BioGRID-4
BioGRID-Adjacency-GO
Symbol	Probability	Known/Novel
ALB	1	Novel
CEP170	1	Novel
MTOR	0.999999	Novel
APOA1	0.999996	Novel
NOTCH1	0.999993	Novel
PYHIN1	0.999993	Novel
PSMA1	0.999989	Novel
SPP1	0.999987	Novel
CCL5	0.999986	Novel
FBLN2	0.999985	Novel
CRP	0.999982	Novel
CSNK2A2	0.999971	Novel
BAG6	0.999967	Novel
TSC22D1	0.999962	Novel
F2	0.999956	Novel
ITGB5	0.999939	Novel
FGF1	0.999901	Novel
IFI16	0.9999	Novel
VCAN	0.999887	Novel
HDAC2	0.999881	Novel
CSNK2B	0.999872	Novel
LRP2	0.999871	Novel
EPAS1	0.999813	Novel
DAPK1	0.999795	Novel
HTT	0.999791	Novel
AKAP9	0.999779	Novel
HSPG2	0.999779	Novel
ELN	0.999774	Novel
VTN	0.999757	Novel
LAMP1	0.999695	Novel
PDGFA	0.999626	Novel
LBP	0.999621	Novel
PICK1	0.999573	Novel
ITGB1	0.999545	Novel
TRIP6	0.999497	Novel
GPC4	0.999387	Novel
COL2A1	0.999365	Novel
H1-1	0.999302	Novel
PLG	0.999215	Novel
RHOA	0.999206	Novel
GOLGA6L9	0.999157	Novel
BRD3	0.999137	Novel
GABBR1	0.999137	Novel
PDCD6	0.999091	Novel
GPC1	0.999037	Novel
ITGA2B	0.998873	Novel
PRKAA1	0.99886	Novel
WDR59	0.998732	Novel
MAPK8IP2	0.998536	Novel
SP1	0.998484	Novel
ITGB7	0.99821	Novel
IPO4	0.998197	Novel
FGF2	0.99782	Novel
HSPH1	0.997451	Novel
MCM3AP	0.997335	Novel
CD36	0.997321	Novel
BECN1	0.997256	Novel
AMBP	0.997111	Novel
ZNF408	0.996809	Novel
MAPK8	0.996534	Novel
ZRANB1	0.996524	Novel
PAF1	0.995901	Novel
CGAS	0.995731	Novel
ICAM1	0.995682	Novel
ZNF526	0.99542	Novel
CSNK2A1	0.995395	Novel
SPARC	0.995378	Novel
SDC4	0.9953	Novel
FASLG	0.995274	Novel
GBF1	0.995202	Novel
LRPAP1	0.995195	Novel
BCAN	0.995124	Novel
ALOX5	0.995063	Novel
VLDLR	0.994831	Novel
LAMA1	0.994685	Novel
RAB1A	0.9946	Novel
LRP1	0.994236	Novel
IGF2	0.994226	Novel
DCPS	0.993483	Novel
RPS6KA2	0.993206	Novel
SORT1	0.993122	Novel
MYH7	0.992841	Novel
XCL2	0.992652	Novel
ITGA3	0.992613	Novel
FGFBP1	0.992594	Novel
COL7A1	0.992427	Novel
AIM2	0.99224	Novel
C1QA	0.991992	Novel
ACTG1	0.991987	Novel
GOPC	0.991448	Novel
TFAP2A	0.991097	Novel
FBN2	0.989976	Novel
RELA	0.989841	Novel
CFB	0.989197	Novel
ABI1	0.989187	Novel
CSF1	0.989135	Novel
PTPRE	0.989108	Novel
PFDN5	0.988703	Novel
TXNDC12	0.988287	Novel
H3C1	0.988078	Novel
TREM2	0.987513	Novel
KIF16B	0.98743	Novel
POTEE	0.987395	Novel
CDKN2A	0.987102	Novel
APC	0.986795	Novel
PRKDC	0.986761	Novel
FBN1	0.986756	Novel
NPY	0.986745	Novel
CTDSPL	0.985706	Novel
SNAI1	0.985646	Novel
BIRC6	0.985395	Novel
AURKB	0.985046	Novel
MAGEA6	0.98391	Novel
COL3A1	0.983286	Novel
SLA2	0.983059	Novel
RELB	0.983031	Novel
CXCL6	0.982994	Novel
BLZF1	0.982875	Novel
ITGA2	0.982415	Novel
PTX3	0.981495	Novel
CD9	0.981285	Novel
ITGA1	0.980192	Novel
CD3E	0.979822	Novel
F10	0.979764	Novel
CSPG4	0.979504	Novel
FZR1	0.979264	Novel
TEPSIN	0.978438	Novel
ACAN	0.978328	Novel
CPB2	0.976912	Novel
NEDD9	0.976476	Novel
BCL3	0.976189	Novel
PDAP1	0.976031	Novel
DAG1	0.976019	Novel
TGFBR1	0.975057	Novel
MMP1	0.974674	Novel
IL6ST	0.974091	Novel
GP1BA	0.9738	Novel
CHD2	0.972988	Novel
SUV39H2	0.972755	Novel
PRELP	0.972024	Novel
CHMP4C	0.970652	Novel
THAP1	0.970351	Novel
FSCN1	0.970005	Novel
RSF1	0.969665	Novel
CEMIP2	0.969258	Novel
ITGA6	0.969084	Novel
C1QC	0.969032	Novel
CCT3	0.968841	Novel
CTSB	0.968372	Novel
PGF	0.965437	Novel
ADAMTS1	0.965218	Novel
SSTR5	0.964501	Novel
NUP98	0.963949	Novel
USP17L9P	0.962601	Novel
NOTCH2NLA	0.962511	Novel
TMSB4X	0.96225	Novel
HMGN1	0.962234	Novel
FRS2	0.961565	Novel
ALK	0.960618	Novel
NGF	0.960301	Novel
USP17L7	0.960105	Novel
ILK	0.959814	Novel
ADAM17	0.95973	Novel
COA7	0.957952	Novel
THBS1	0.957893	Novel
RIPK4	0.957089	Novel
LAMP2	0.956851	Novel
ANKS1B	0.956223	Novel
ADAM10	0.955259	Novel
IMPACT	0.953736	Novel
SERPINA5	0.953708	Novel
TSG101	0.953522	Novel
ZNF576	0.953404	Novel
C9	0.952816	Novel
MAP3K4	0.952562	Novel
BTRC	0.95068	Novel
STK39	0.950558	Novel
GNG2	0.950235	Novel
SGTA	0.94976	Novel
NUP107	0.949594	Novel
PPP3CA	0.946624	Novel
RNF123	0.946174	Novel
CD47	0.945769	Novel
NUP210	0.945138	Novel
MSRB3	0.945027	Novel
CTSL	0.944025	Novel
AGRN	0.942394	Novel
CCR8	0.941376	Novel
SERPINA6	0.940584	Novel
PTPN6	0.939238	Novel
BCAR1	0.938247	Novel
EGFL7	0.937281	Novel
MAG	0.936273	Novel
FZD4	0.932694	Novel
MACF1	0.932194	Novel
MST1	0.931176	Novel
BTF3	0.931052	Novel
SLC12A2	0.931003	Novel
TIMP1	0.930332	Novel
UBAC1	0.929677	Novel
TTC28	0.929041	Novel
LAMTOR5	0.928144	Novel
NUP188	0.927487	Novel
TGFB3	0.926076	Novel
NELL2	0.924795	Novel
MAPK9	0.92399	Novel
MEP1A	0.920702	Novel
TJP2	0.920618	Novel
ATP5F1B	0.920235	Novel
HOXC6	0.91915	Novel
CRELD2	0.918183	Novel
SELL	0.916114	Novel
PRKAG3	0.916101	Novel
YWHAH	0.914805	Novel
MATN2	0.913584	Novel
CCN3	0.910756	Novel
CCN2	0.910476	Novel
FGF7	0.910231	Novel
DOK1	0.909638	Novel
TXNDC5	0.909468	Novel
UBXN11	0.907411	Novel
GATA4	0.907055	Novel
LAMB3	0.906412	Novel
PTK2	0.904946	Novel
CCL20	0.90426	Novel
PRTN3	0.902857	Novel
RTL8C	0.902724	Novel
FCN1	0.901366	Novel
IL12A	0.901106	Novel
HERPUD1	0.901088	Novel
ITGB3	0.901006	Novel
PHB2	0.900832	Novel
NUP50	0.900236	Novel
CD99	0.898717	Novel
ELANE	0.898521	Novel
GCH1	0.896693	Novel
SPRED1	0.895822	Novel
AFG3L2	0.894386	Novel
CCL28	0.894056	Novel
INSL6	0.893398	Novel
COL4A6	0.892751	Novel
EGFL6	0.892163	Novel
TSPAN11	0.890885	Novel
STAB2	0.888832	Novel
MAP3K20	0.888058	Novel
APOA2	0.886454	Novel
CNTFR	0.886397	Novel
EDIL3	0.885757	Novel
EPHB1	0.885694	Novel
CABLES1	0.885373	Novel
GNA12	0.884705	Novel
AKAP12	0.884116	Novel
MORN4	0.88319	Novel
VPS28	0.882348	Novel
RRP1B	0.880712	Novel
RICTOR	0.879475	Novel
GPR183	0.878707	Novel
MOCOS	0.87866	Novel
EVA1A	0.878577	Novel
REM1	0.876874	Novel
CCR3	0.874946	Novel
C1S	0.874451	Novel
HTR2C	0.873989	Novel
USP26	0.873762	Novel
IGF1	0.873037	Novel
BGN	0.872703	Novel
NCKAP1	0.872124	Novel
RETN	0.871996	Novel
IRS4	0.871984	Novel
VIP	0.871971	Novel
BACE1	0.871469	Novel
APBB2	0.870011	Novel
MAPK10	0.868724	Novel
CCR1	0.86689	Novel
ACTA1	0.865472	Novel
ECT2	0.865451	Novel
PLA2G4A	0.86331	Novel
CCL3L1	0.860996	Novel
ZNF592	0.859203	Novel
SIX1	0.859083	Novel
PRAP1	0.858836	Novel
SLC9A3R2	0.857581	Novel
ITGA9	0.856275	Novel
CNTF	0.853847	Novel
RPL22L1	0.853278	Novel
DCAF7	0.85251	Novel
LAMC3	0.852498	Novel
PCGF3	0.852314	Novel
MAPK3	0.85195	Novel
CCL8	0.846436	Novel
TTYH2	0.846082	Novel
MEF2A	0.8395	Novel
H1-3	0.839049	Novel
CDH15	0.837101	Novel
MDM4	0.835739	Novel
CXCL2	0.835575	Novel
HTR1B	0.833987	Novel
F7	0.832337	Novel
TENM3	0.831162	Novel
RGS3	0.827653	Novel
SYK	0.826887	Novel
PROC	0.826511	Novel
CDC42	0.826283	Novel
MAPK14	0.82531	Novel
ZBTB25	0.825248	Novel
PARD6A	0.824996	Novel
CXCL5	0.824963	Novel
PREX1	0.82482	Novel
KLK3	0.823062	Novel
PIK3R2	0.82118	Novel
RIOK2	0.820885	Novel
TRIB3	0.820289	Novel
LIMD1	0.817233	Novel
RAE1	0.817065	Novel
LTBP4	0.815841	Novel
TCOF1	0.814996	Novel
CHD1	0.809803	Novel
AR	0.808415	Novel
GFRA2	0.808169	Novel
MFAP2	0.803968	Novel
ZNF460	0.802881	Novel
LRP4	0.802532	Novel
BIN1	0.801269	Novel
APBA2	0.798966	Novel
CCL26	0.7989	Novel
GNAI2	0.79848	Novel
SEH1L	0.798048	Novel
GRN	0.797052	Novel
FUBP3	0.796483	Novel
RALGDS	0.793393	Novel
TXNDC9	0.792349	Novel
PRDX1	0.791958	Novel
KRT20	0.791545	Novel
GPR152	0.785652	Novel
FNDC3B	0.785605	Novel
MEP1B	0.78368	Novel
HHEX	0.782531	Novel
CALCR	0.781728	Novel
PRKAB2	0.780715	Novel
ZNF384	0.778941	Novel
B2M	0.778647	Novel
LDB3	0.776328	Novel
PRG3	0.770935	Novel
CHRNA1	0.768511	Novel
TRIM63	0.767663	Novel
PPP4R3B	0.767332	Novel
PMCH	0.765705	Novel
F11R	0.765704	Novel
CLU	0.765613	Novel
CCR5	0.764172	Novel
FGFR2	0.763205	Novel
PFKFB1	0.761236	Novel
TOPAZ1	0.760176	Novel
HOXA5	0.758998	Novel
MFSD13A	0.754632	Novel
MZT2B	0.753557	Novel
NKX2-1	0.753428	Novel
DUSP10	0.753151	Novel
SSH3	0.751468	Novel
PEX5L	0.746314	Novel
VEGFD	0.74428	Novel
UBQLN2	0.742904	Novel
SLPI	0.742468	Novel
CD44	0.741235	Novel
WWTR1	0.737602	Novel
TTLL12	0.736915	Novel
FCGRT	0.73663	Novel
ADAMTS18	0.733695	Novel
PRKCA	0.732637	Novel
KDF1	0.732392	Novel
RNF144A	0.731602	Novel
BMPR2	0.727953	Novel
A1BG	0.727383	Novel
CCL16	0.726288	Novel
C1QTNF3	0.72328	Novel
TGFB2	0.723119	Novel
F8A1	0.722648	Novel
C1RL	0.722055	Novel
TELO2	0.718365	Novel
GMEB1	0.717778	Novel
EXOC1	0.716668	Novel
CCL24	0.715444	Novel
CTAG1A	0.715019	Novel
GDF15	0.71467	Novel
LINC02582	0.714573	Novel
TNIP1	0.713503	Novel
NAXE	0.712651	Novel
COL8A2	0.710949	Novel
NELL1	0.70831	Novel
MTNR1B	0.708217	Novel
ZNF696	0.705959	Novel
DUXAP9	0.705575	Novel
TXNDC2	0.705445	Novel
TUBA3E	0.703908	Novel
HYAL1	0.702087	Novel
TIMP4	0.701775	Novel
PLEKHS1	0.699685	Novel
PLXNA1	0.69848	Novel
RNF185	0.695542	Novel
H2BC9	0.694432	Novel
JMJD8	0.694007	Novel
CTNNAL1	0.692065	Novel
ZBTB26	0.690846	Novel
NRTN	0.688455	Novel
KRIT1	0.686655	Novel
NISCH	0.686547	Novel
PID1	0.685316	Novel
APOE	0.685056	Novel
GPLD1	0.68445	Novel
COL6A1	0.683645	Novel
CD209	0.681948	Novel
FURIN	0.681146	Novel
TMEM97	0.679183	Novel
AKAP8L	0.678946	Novel
GIMAP8	0.678853	Novel
NUP54	0.678464	Novel
ELOC	0.677283	Novel
LIG3	0.675034	Novel
MAGEB6	0.672996	Novel
PTEN	0.671948	Novel
NLGN1	0.671619	Novel
CXCR4	0.670618	Novel
AP4E1	0.66983	Novel
TNKS	0.668542	Novel
RBM3	0.662512	Novel
CD5	0.662486	Novel
UQCC2	0.659784	Novel
GNG13	0.659688	Novel
NDOR1	0.659529	Novel
SLC30A2	0.659176	Novel
LYN	0.657977	Novel
MKLN1	0.655243	Novel
DDI1	0.65345	Novel
HDL3	0.646762	Novel
HPCA	0.641184	Novel
ITPRIPL1	0.640553	Novel
ATP11A	0.63983	Novel
SZT2	0.63922	Novel
AMER1	0.638687	Novel
PILRA	0.636972	Novel
RHPN2	0.635893	Novel
NUP58	0.633478	Novel
SCNN1B	0.631883	Novel
DPF3	0.631584	Novel
CCN1	0.630517	Novel
DYNLT1	0.626941	Novel
CCDC85C	0.625995	Novel
CYP11B2	0.625957	Novel
ABCF1	0.625519	Novel
PNMA2	0.622723	Novel
PTPRK	0.622249	Novel
RBM4	0.621222	Novel
ITFG1	0.621085	Novel
RSC1A1	0.620936	Novel
CDKN2B	0.620894	Novel
SNTG1	0.619758	Novel
APOC3	0.618483	Novel
SSTR2	0.61751	Novel
RPL36AL	0.615103	Novel
BRK1	0.612923	Novel
GABRB3	0.61109	Novel
ATRN	0.606912	Novel
AGER	0.606498	Novel
IL6R	0.604081	Novel
GSDMB	0.600594	Novel
GABRD	0.595445	Novel
ARAF	0.594806	Novel
SHC1	0.593282	Novel
PIK3CD	0.592442	Novel
NRP2	0.591179	Novel
UMOD	0.58966	Novel
ACKR1	0.589109	Novel
PRXL2B	0.588438	Novel
NHS	0.587669	Novel
FGF10	0.586299	Novel
BCAM	0.585105	Novel
STX4	0.584138	Novel
SCN2B	0.583532	Novel
SPOCK3	0.580612	Novel
IL12RB2	0.580368	Novel
MAPKAPK3	0.578858	Novel
P4HA3	0.576009	Novel
FGF5	0.575817	Novel
FGF22	0.573725	Novel
IGFBP1	0.573418	Novel
PLPPR1	0.572614	Novel
LGALS3	0.572183	Novel
MYOC	0.570715	Novel
KRAS	0.568283	Novel
TNR	0.565224	Novel
PRPS2	0.565039	Novel
ZNF628	0.564944	Novel
RAB3IP	0.562806	Novel
UBL4A	0.562604	Novel
EOGT	0.56237	Novel
TEKT4	0.561297	Novel
C4BPA	0.560486	Novel
CRHBP	0.558575	Novel
RB1	0.556722	Novel
FAU	0.556377	Novel
VPS37B	0.556182	Novel
CXCL3	0.555921	Novel
RELL1	0.555554	Novel
CD38	0.55377	Novel
RFC5	0.553607	Novel
GLIPR1L2	0.553402	Novel
FLT1	0.552541	Novel
NCAN	0.5523	Novel
GOLGA7	0.551804	Novel
MFAP4	0.548562	Novel
RTBDN	0.547053	Novel
ERBB2	0.546222	Novel
ZNF575	0.545339	Novel
LILRB2	0.544421	Novel
PAK4	0.54415	Novel
SFN	0.54384	Novel
APOA4	0.543696	Novel
CHN2	0.54204	Novel
GET3	0.540894	Novel
KIF21A	0.539025	Novel
TMED8	0.53858	Novel
CLIC4	0.537351	Novel
ZNF552	0.536591	Novel
UBXN1	0.53492	Novel
RNASE13	0.533586	Novel
ABCA7	0.531411	Novel
LEPR	0.525738	Novel
MAGEA11	0.524724	Novel
EMILIN3	0.520741	Novel
SH2D2A	0.520657	Novel
TEAD3	0.519251	Novel
DCN	0.51863	Novel
RPS6KA5	0.516893	Novel
SPTBN2	0.516482	Novel
TUBGCP5	0.51568	Novel
NKX2-5	0.51423	Novel
GLI4	0.513944	Novel
UCP2	0.513708	Novel
ADAM9	0.512545	Novel
MYLIP	0.511813	Novel
PLAU	0.509551	Novel
CARHSP1	0.507767	Novel
AANAT	0.502941	Novel
RASSF10	0.502289	Novel
TBK1	0.501485	Novel
PF4	0.499458	Novel
NEUROD1	0.498778	Novel
KIAA0930	0.497455	Novel
CCL7	0.497304	Novel
AKT1S1	0.496416	Novel
GBA2	0.496044	Novel
LAMC2	0.493228	Novel
ATG5	0.493069	Novel
HAGHL	0.491949	Novel
GPM6B	0.490506	Novel
C5	0.489119	Novel
CACNG2	0.487775	Novel
TFF3	0.486988	Novel
IL12B	0.485377	Novel
CD63	0.484138	Novel
LIMS1	0.483196	Novel
RYR1	0.482197	Novel
CXCL17	0.48154	Novel
BCORL1	0.481091	Novel
HCN1	0.480916	Novel
IPO9	0.479887	Novel
MAPK8IP1	0.47697	Novel
FGF21	0.476408	Novel
TUBA3C	0.473762	Novel
CST3	0.472261	Novel
C1QL1	0.472206	Novel
ARHGAP5	0.471704	Novel
KRTAP8-1	0.471361	Novel
HOXD8	0.470293	Novel
HSPA8	0.469629	Novel
DCAF6	0.468763	Novel
FAT1	0.468659	Novel
SYNJ2BP	0.467896	Novel
ANOS1	0.467748	Novel
EXOC8	0.464013	Novel
HSPA13	0.462244	Novel
HSPBAP1	0.461275	Novel
SNX32	0.460648	Novel
PIK3R6	0.459397	Novel
ONECUT3	0.458907	Novel
TRIB1	0.456787	Novel
RNASEH2B	0.455772	Novel
SH2D3C	0.455332	Novel
TBC1D7	0.454107	Novel
ANKRD2	0.453419	Novel
CD81	0.451488	Novel
RASSF5	0.450792	Novel
PNMA5	0.450475	Novel
ALS2	0.450275	Novel
FXYD7	0.449492	Novel
LGALS9	0.448523	Novel
SPINT1	0.447624	Novel
PCDH1	0.447052	Novel
DSEL	0.44656	Novel
HLA-F	0.444993	Novel
APOC2	0.444797	Novel
HTR1D	0.443411	Novel
ANP32B	0.443234	Novel
APPBP2	0.442801	Novel
PCBD2	0.442202	Novel
C22orf39	0.440945	Novel
CCL14	0.440779	Novel
GTF2B	0.440292	Novel
ICAM5	0.440106	Novel
GSK3A	0.438902	Novel
MAP1A	0.438672	Novel
CHUK	0.438293	Novel
LCA5L	0.438185	Novel
C2orf50	0.436834	Novel
PAX3	0.436505	Novel
BTC	0.436163	Novel
KCNJ5	0.435556	Novel
BCL10	0.43494	Novel
HLA-E	0.434543	Novel
HNRNPK	0.434465	Novel
RMND5A	0.434137	Novel
GNG12	0.431809	Novel
CYSLTR2	0.431323	Novel
COLGALT2	0.431081	Novel
GNAI1	0.430934	Novel
EPB41L2	0.430701	Novel
SERPINA7	0.429426	Novel
SYCE1L	0.42755	Novel
PM20D2	0.425065	Novel
MBP	0.424503	Novel
MMP10	0.424256	Novel
SP7	0.422904	Novel
ABI2	0.42167	Novel
CFH	0.420656	Novel
ITGAL	0.420632	Novel
PLXNB3	0.418983	Novel
ARMCX3	0.417691	Novel
PRRG4	0.416653	Novel
SPHK1	0.416045	Novel
CD82	0.415996	Novel
PRDM16	0.413144	Novel
STXBP1	0.411956	Novel
ROBO3	0.409481	Novel
PTGFRN	0.409059	Novel
IGKC	0.408812	Novel
ACTB	0.408659	Novel
SUV39H1	0.407806	Novel
LIPE	0.406554	Novel
ZC3H12A	0.405287	Novel
UCN	0.403017	Novel
ZNF507	0.402661	Novel
COMMD4	0.402127	Novel
CEACAM8	0.400841	Novel
APCS	0.399652	Novel
WDR26	0.398404	Novel
MAPKAPK5	0.397111	Novel
CUBN	0.396967	Novel
CD151	0.396339	Novel
ANKRD26P1	0.395991	Novel
CFD	0.394126	Novel
HKDC1	0.393402	Novel
CTSE	0.390821	Novel
PPBP	0.390409	Novel
TSHR	0.389726	Novel
HCK	0.389682	Novel
LILRB1	0.388067	Novel
GNA13	0.387736	Novel
SNX31	0.387224	Novel
GHRL	0.386559	Novel
DPEP2	0.386338	Novel
ZNF462	0.385928	Novel
EPB41L4B	0.384908	Novel
ADAM5	0.384859	Novel
UBE2I	0.384743	Novel
GMEB2	0.382971	Novel
DBI	0.382558	Novel
TGFBR3	0.382226	Novel
A2M	0.382039	Novel
KRBOX4	0.381752	Novel
CD93	0.381121	Novel
GDPD1	0.378147	Novel
RPL14	0.377875	Novel
PCLO	0.377634	Novel
TRIM66	0.377205	Novel
SOCS7	0.376319	Novel
GP9	0.376275	Novel
IGDCC4	0.375281	Novel
PIK3CG	0.374702	Novel
ST6GALNAC5	0.374634	Novel
PIK3R5	0.372891	Novel
FKBP9	0.371526	Novel
NRCAM	0.371499	Novel
OAF	0.370123	Novel
MPP7	0.370109	Novel
EPDR1	0.369944	Novel
SS18	0.36991	Novel
CYFIP1	0.369676	Novel
HDAC3	0.367427	Novel
CCL27	0.36716	Novel
SIGLEC7	0.36569	Novel
FGF17	0.364108	Novel
SNAPIN	0.362872	Novel
MAGEA4	0.362475	Novel
NPRL3	0.362185	Novel
SOX2	0.360728	Novel
SLIT1	0.360092	Novel
CREB3L3	0.359142	Novel
CTAG1B	0.358453	Novel
INSL5	0.357979	Novel
FKBP11	0.357018	Novel
CXCL8	0.356672	Novel
SDF2L1	0.355614	Novel
SOWAHC	0.353224	Novel
FLNB	0.352913	Novel
PFKFB4	0.352705	Novel
CXCL11	0.351882	Novel
PIDD1	0.350834	Novel
GPRIN1	0.349509	Novel
MDP1	0.349157	Novel
RAB30	0.348997	Novel
KLRG2	0.346902	Novel
AP4S1	0.346807	Novel
NOXO1	0.346675	Novel
TWSG1	0.346	Novel
MMGT1	0.34579	Novel
ANKRD23	0.344173	Novel
LONRF2	0.341951	Novel
PDXDC1	0.340796	Novel
SPOCK2	0.340103	Novel
SLC1A2	0.339603	Novel
KLK1	0.338903	Novel
ZHX2	0.337822	Novel
NRXN2	0.337491	Novel
ST13	0.336041	Novel
CXCL12	0.336007	Novel
SRMS	0.335278	Novel
FCN2	0.334622	Novel
LYPD3	0.33214	Novel
TMEM255A	0.331953	Novel
PLCB2	0.329845	Novel
MAP1LC3B	0.329835	Novel
RPL26L1	0.328838	Novel
ARMC8	0.327089	Novel
DSTN	0.325534	Novel
PHOSPHO2	0.325482	Novel
RUSC1	0.325442	Novel
TRIP4	0.324328	Novel
TRARG1	0.323968	Novel
SPTB	0.322968	Novel
TRIAP1	0.322609	Novel
CSNK1G2	0.322179	Novel
ITGB2	0.319907	Novel
IL2RA	0.319671	Novel
SIRT2	0.319267	Novel
CD247	0.318942	Novel
CIB1	0.318841	Novel
TIMD4	0.317953	Novel
PLAUR	0.317808	Novel
GALP	0.316334	Novel
MATN1	0.316321	Novel
VAMP3	0.313612	Novel
LOC102724334	0.312433	Novel
PPP1R13L	0.311918	Novel
PTN	0.310712	Novel
NRXN1	0.308478	Novel
PRR20D	0.308099	Novel
ZG16	0.307752	Novel
USP32	0.306688	Novel
WDR25	0.306117	Novel
THBD	0.306041	Novel
CLEC4G	0.304543	Novel
TGFB1I1	0.304412	Novel
CCN4	0.303815	Novel
GCLM	0.303477	Novel
DLGAP4	0.30282	Novel
LAMC1	0.302134	Novel
PITX1	0.301152	Novel
KLK2	0.300461	Novel
IGF1R	0.300326	Novel
GPRASP2	0.300229	Novel
KL	0.2998	Novel
PLCB3	0.299589	Novel
JPH3	0.297953	Novel
CEACAM1	0.297704	Novel
NEUROD2	0.297126	Novel
CCL13	0.296977	Novel
PDZD2	0.296675	Novel
IL10	0.296489	Novel
SHOX	0.296235	Novel
LCAT	0.295408	Novel
ZNF20	0.294917	Novel
CMTM3	0.294157	Novel
EGR1	0.292906	Novel
STMN1	0.292663	Novel
DTNA	0.291922	Novel
PYY	0.29183	Novel
WDR6	0.29172	Novel
SOX8	0.291086	Novel
NRBP1	0.290517	Novel
BRD4	0.289787	Novel
GFRA1	0.289448	Novel
TRMT44	0.28937	Novel
MAP3K1	0.28828	Novel
SMARCA4	0.28654	Novel
ARHGAP9	0.28615	Novel
LPL	0.286007	Novel
GLYAT	0.285487	Novel
ACTR8	0.284985	Novel
LINC00839	0.284522	Novel
ZNF286A	0.282557	Novel
CCR4	0.28167	Novel
RBP4	0.281293	Novel
FAM169A	0.281113	Novel
NEU3	0.280777	Novel
WASHC3	0.277648	Novel
HIRIP3	0.277162	Novel
PROS1	0.276729	Novel
C7orf25	0.276526	Novel
TCEAL9	0.274827	Novel
CTSG	0.274465	Novel
WNT5B	0.274346	Novel
MATN4	0.274056	Novel
PPP1R1B	0.273201	Novel
DACT1	0.272924	Novel
TRIM55	0.272727	Novel
F13A1	0.271593	Novel
ZNF773	0.271372	Novel
LIFR	0.271227	Novel
WNT2	0.271042	Novel
SNAP23	0.270844	Novel
COLQ	0.270148	Novel
SERPINE1	0.270034	Novel
GABBR2	0.269258	Novel
CTSO	0.267951	Novel
CORT	0.267918	Novel
KRT5	0.267677	Novel
ISCA2	0.267566	Novel
SHD	0.267095	Novel
ILDR1	0.267061	Novel
ICMT	0.267052	Novel
SUSD5	0.266334	Novel
DUSP1	0.266015	Novel
RARA	0.265429	Novel
MSRB1	0.265042	Novel
SCAF1	0.264993	Novel
PDCL3	0.264344	Novel
XYLT1	0.264121	Novel
KLRC2	0.263797	Novel
SMOC1	0.263062	Novel
ACE2	0.262831	Novel
HOXA1	0.262273	Novel
VWCE	0.261534	Novel
NTF4	0.261517	Novel
ZNF775	0.261301	Novel
KCNE5	0.260952	Novel
TMEM128	0.260292	Novel
ZNF420	0.259744	Novel
IGHM	0.259285	Novel
TGFA	0.259065	Novel
MPZL1	0.259054	Novel
GABRA2	0.258823	Novel
CYP4A11	0.258354	Novel
ZNF441	0.257901	Novel
TAFA1	0.257459	Novel
PDF	0.257352	Novel
BOC	0.257291	Novel
IKBKG	0.256243	Novel
LCE3A	0.256207	Novel
LENG1	0.255943	Novel
RPL27A	0.255491	Novel
HAPLN2	0.255077	Novel
CORO6	0.254907	Novel
B9D1	0.254446	Novel
PF4V1	0.254315	Novel
NCR1	0.254306	Novel
NRN1L	0.253392	Novel
SOD3	0.253196	Novel
IGFBP4	0.25287	Novel
PCSK6	0.252654	Novel
SGCA	0.251264	Novel
ZNF543	0.251257	Novel
BAX	0.250893	Novel
WASF1	0.250855	Novel
UBA6	0.250421	Novel
ATN1	0.24898	Novel
INHBE	0.248751	Novel
POF1B	0.248087	Novel
PARVA	0.248016	Novel
KSR2	0.245963	Novel
DAPP1	0.245921	Novel
PLXNA3	0.241796	Novel
CLEC18A	0.241171	Novel
RNF41	0.240616	Novel
RNASE3	0.240234	Novel
RAB3IL1	0.239111	Novel
ARFGEF3	0.238737	Novel
SHISA5	0.23863	Novel
TINAG	0.238018	Novel
C10orf88	0.237459	Novel
UBE2C	0.236918	Novel
CA11	0.235401	Novel
BTN2A1	0.235344	Novel
C6	0.234806	Novel
ZNF687	0.234489	Novel
ESM1	0.233445	Novel
VASP	0.233017	Novel
IL21	0.232667	Novel
RASD1	0.23245	Novel
SIK3	0.232071	Novel
FZD5	0.231291	Novel
ALDH3B1	0.230274	Novel
SELP	0.230018	Novel
LBH	0.229946	Novel
MIPOL1	0.229607	Novel
SULF2	0.229502	Novel
ZNF534	0.22934	Novel
CAPN3	0.229271	Novel
TEK	0.229187	Novel
CSF2RB	0.227576	Novel
MADCAM1	0.226837	Novel
TSR2	0.226567	Novel
IGFBP6	0.226385	Novel
LGI1	0.226028	Novel
NDST2	0.225856	Novel
ADH1C	0.225748	Novel
MMP25	0.224605	Novel
CD48	0.224143	Novel
MEPE	0.223772	Novel
RGS16	0.223559	Novel
LUM	0.223335	Novel
PKNOX2	0.223267	Novel
ASRGL1	0.223011	Novel
KLF12	0.222755	Novel
PLAAT4	0.222011	Novel
MYOZ1	0.221966	Novel
NID1	0.221915	Novel
TMEM160	0.221678	Novel
ZNF254	0.221643	Novel
KCNIP1	0.220879	Novel
PSG3	0.220622	Novel
C2CD5	0.220437	Novel
MMP3	0.219853	Novel
MELTF	0.219609	Novel
SPPL2C	0.219352	Novel
IGFBP7	0.218917	Novel
RAB3A	0.218645	Novel
MDFIC	0.218224	Novel
CBFA2T3	0.218218	Novel
SCGB1A1	0.218131	Novel
PLCB1	0.217833	Novel
PNKP	0.217475	Novel
MYF6	0.217336	Novel
KCNN4	0.216278	Novel
P3H4	0.216149	Novel
STX19	0.215922	Novel
NBPF19	0.215871	Novel
FADD	0.215403	Novel
FCGR3A	0.215312	Novel
ACP1	0.21469	Novel
PAPPA	0.214218	Novel
CST9	0.213966	Novel
LRRTM4	0.213731	Novel
SCAND1	0.213437	Novel
UBL4B	0.21303	Novel
OPRL1	0.212244	Novel
ATP1B3	0.212013	Novel
KTN1	0.211713	Novel
ADRA2A	0.21146	Novel
MAF1	0.211207	Novel
SH3BGRL3	0.211021	Novel
ACKR2	0.210774	Novel
KRTAP19-3	0.210708	Novel
IL20RA	0.210432	Novel
MYH3	0.209957	Novel
CHML	0.209891	Novel
HSPA12B	0.209868	Novel
MYOG	0.209702	Novel
KIF1A	0.209479	Novel
FGFR4	0.209419	Novel
IL12RB1	0.208314	Novel
SERPINI2	0.20818	Novel
BDNF	0.208149	Novel
FAM131C	0.208088	Novel
NCK2	0.208029	Novel
PAGE3	0.20781	Novel
STIM2	0.207374	Novel
SELENOS	0.206371	Novel
ARHGAP1	0.206217	Novel
ITGB6	0.205836	Novel
SSTR4	0.205703	Novel
BTNL8	0.20538	Novel
SPDEF	0.204863	Novel
ZSCAN9	0.20367	Novel
ZKSCAN4	0.202808	Novel
RAB23	0.202631	Novel
UBA2	0.202534	Novel
CTBP1	0.202239	Novel
KLF11	0.201726	Novel
VAMP4	0.201637	Novel
HOXD3	0.201609	Novel
CASS4	0.201587	Novel
GABRB2	0.201405	Novel
HCCS	0.200747	Novel
EPHA2	0.200643	Novel
P3H3	0.2006	Novel
DDR1	0.200293	Novel
KLC4	0.198811	Novel
KIR2DL3	0.198393	Novel
DLGAP2	0.198127	Novel
NAPSA	0.197907	Novel
FCHSD2	0.197829	Novel
LSG1	0.19765	Novel
GARRE1	0.197564	Novel
B4GALNT3	0.196513	Novel
COLEC10	0.196341	Novel
CAMSAP1	0.195516	Novel
GMPR2	0.195321	Novel
UBE4B	0.194956	Novel
ERF	0.194864	Novel
RNF115	0.193967	Novel
EIF1AX	0.193624	Novel
INO80B	0.193331	Novel
SMARCD3	0.193244	Novel
TYRO3	0.193201	Novel
HOXC8	0.19311	Novel
OR2K2	0.193041	Novel
FAM171B	0.192727	Novel
PPP1R37	0.192408	Novel
TRIM28	0.192397	Novel
ABCA13	0.191898	Novel
SPOP	0.191556	Novel
CD8A	0.191027	Novel
AGR3	0.19093	Novel
MAP2K1	0.190571	Novel
NME7	0.190496	Novel
KIAA1671	0.19007	Novel
S100A13	0.189162	Novel
PIGR	0.188725	Novel
KLHL12	0.188542	Novel
VGLL3	0.187977	Novel
TMPRSS11D	0.187045	Novel
INSL3	0.186905	Novel
NCS1	0.186866	Novel
HOXD9	0.186478	Novel
CTSL3P	0.186364	Novel
PZP	0.186211	Novel
PVR	0.186066	Novel
CCDC167	0.185667	Novel
IGL	0.185665	Novel
MAGEL2	0.185149	Novel
TTC37	0.184945	Novel
GMIP	0.184777	Novel
SHC2	0.18474	Novel
CD19	0.184131	Novel
USP14	0.183716	Novel
SMARCB1	0.182188	Novel
RALGPS1	0.181765	Novel
BRF2	0.181105	Novel
ZNF675	0.180852	Novel
ARL6IP5	0.180336	Novel
KLK13	0.180008	Novel
IDH2	0.179666	Novel
LAMTOR2	0.177935	Novel
LYST	0.177916	Novel
ANGPT1	0.177375	Novel
LILRA6	0.177179	Novel
LILRA1	0.177162	Novel
LDLR	0.177085	Novel
PLAAT3	0.177071	Novel
GSDMC	0.176878	Novel
NHLH2	0.176713	Novel
NPB	0.176646	Novel
SECTM1	0.176572	Novel
EIF4EBP1	0.17641	Novel
NBEA	0.176083	Novel
PIK3R3	0.175714	Novel
C1QTNF2	0.175713	Novel
KIF17	0.174905	Novel
UNC5B	0.174836	Novel
DNAJB9	0.174831	Novel
VSNL1	0.174774	Novel
MTX3	0.174569	Novel
PODXL	0.174244	Novel
MAP2K6	0.174172	Novel
MRAS	0.173979	Novel
PRKAR2B	0.173567	Novel
MDFI	0.172719	Novel
WDR24	0.171855	Novel
TFF1	0.171852	Novel
MYO3B	0.171504	Novel
CD200R1	0.170815	Novel
FAM47A	0.170445	Novel
FGF20	0.169915	Novel
DLGAP3	0.169836	Novel
AREG	0.169548	Novel
CSF1R	0.169099	Novel
ZBTB8B	0.168904	Novel
RPLP2	0.168815	Novel
LINC01587	0.168566	Novel
APBA1	0.168417	Novel
DOK7	0.168395	Novel
TRMO	0.168374	Novel
PIGT	0.16797	Novel
ITGAM	0.167749	Novel
RND3	0.16751	Novel
PSMA7	0.16732	Novel
TNP2	0.167204	Novel
CHRNB4	0.167152	Novel
METAP1D	0.16703	Novel
MGP	0.166983	Novel
PLPPR3	0.166429	Novel
BSG	0.166199	Novel
PDE1A	0.166155	Novel
RGS7	0.166082	Novel
PCSK4	0.165972	Novel
KAT7	0.165825	Novel
ASPA	0.165725	Novel
HCN3	0.165715	Novel
RPL10	0.165287	Novel
REG4	0.16514	Novel
CFHR2	0.165031	Novel
ERGIC3	0.164589	Novel
IL2RB	0.16458	Novel
NACA4P	0.164526	Novel
HMBOX1	0.164392	Novel
RND2	0.164359	Novel
TTC23	0.164118	Novel
SUN2	0.163823	Novel
FLII	0.163561	Novel
GKAP1	0.163139	Novel
TPD52L1	0.163113	Novel
SH3D19	0.162943	Novel
HCST	0.162596	Novel
SCN5A	0.162476	Novel
STPG2	0.162373	Novel
DNMT3L	0.162372	Novel
CAMK1G	0.16235	Novel
MYL3	0.162317	Novel
FBXO27	0.162063	Novel
CHPF2	0.162009	Novel
CXADR	0.16195	Novel
DPP4	0.161583	Novel
CETN2	0.161296	Novel
IQSEC1	0.160719	Novel
CA10	0.160366	Novel
PRKAA2	0.159961	Novel
ULK2	0.159882	Novel
QRICH2	0.159841	Novel
NEDD4L	0.159643	Novel
VSTM1	0.159381	Novel
NARS1	0.159283	Novel
ATE1	0.159152	Novel
NOP16	0.159061	Novel
C1QTNF6	0.159023	Novel
P3H2	0.158987	Novel
SLFN5	0.1589	Novel
B4GALNT4	0.158817	Novel
PIK3CB	0.158585	Novel
AUNIP	0.158444	Novel
MYLK3	0.158434	Novel
ZNF518A	0.158308	Novel
MATN3	0.157858	Novel
TRIM25	0.157743	Novel
ADAM21	0.157728	Novel
ANTXR1	0.157281	Novel
SHANK1	0.15728	Novel
APOH	0.156881	Novel
FICD	0.156536	Novel
ZNF625	0.156245	Novel
RNF43	0.156193	Novel
RHOC	0.155355	Novel
PTOV1	0.155111	Novel
KRT78	0.15437	Novel
C1QTNF8	0.154368	Novel
HEG1	0.153916	Novel
SNAP25	0.153902	Novel
ZBTB48	0.153856	Novel
TCEAL1	0.153743	Novel
H2BC1	0.153641	Novel
SSPOP	0.153581	Novel
ARHGAP32	0.153015	Novel
ASTL	0.152869	Novel
TMPRSS11A	0.152318	Novel
WFDC12	0.151996	Novel
PADI3	0.151766	Novel
ULBP1	0.151707	Novel
KCMF1	0.151506	Novel
KRT6A	0.151236	Novel
AMIGO2	0.150948	Novel
SLC2A6	0.150836	Novel
DIS3L2	0.15047	Novel
ANO5	0.150333	Novel
KCTD10	0.150109	Novel
GATD3A	0.149957	Novel
ECE1	0.149832	Novel
FGD2	0.149736	Novel
SVEP1	0.149587	Novel
TTN	0.149185	Novel
HTR1A	0.149159	Novel
PRR16	0.149093	Novel
ALPP	0.149089	Novel
CCNQ	0.1488	Novel
LIPF	0.148683	Novel
SLC25A31	0.148457	Novel
ADGRG5	0.148414	Novel
JAG2	0.147998	Novel
B4GALT4	0.147989	Novel
FBRS	0.147634	Novel
CNR1	0.147633	Novel
APOF	0.147303	Novel
PLSCR3	0.147276	Novel
MYCBP	0.147171	Novel
CXCL10	0.147146	Novel
GSTK1	0.146869	Novel
GRAP	0.146764	Novel
HOMER1	0.146688	Novel
SLC26A11	0.146629	Novel
ZKSCAN7	0.146611	Novel
COMT	0.146519	Novel
CCDC158	0.146298	Novel
ITGB1BP1	0.146108	Novel
TPST1	0.146049	Novel
TOMM70	0.145788	Novel
USP31	0.145658	Novel
NRXN3	0.145552	Novel
MRC2	0.144908	Novel
ZBTB12	0.14486	Novel
TSHB	0.144545	Novel
PDZD3	0.144543	Novel
CCDC105	0.144399	Novel
USP8	0.144306	Novel
GPC3	0.144064	Novel
NQO1	0.143767	Novel
KLHL3	0.143394	Novel
PIK3CA	0.143006	Novel
LILRA3	0.142802	Novel
CHRNE	0.142802	Novel
GNB5	0.142769	Novel
CCL25	0.142657	Novel
RRAD	0.142461	Novel
CTNNA1	0.142419	Novel
SOCS6	0.142397	Novel
GDF10	0.14199	Novel
RFX6	0.141857	Novel
NCR3	0.141629	Novel
F5	0.141613	Novel
CSH1	0.141564	Novel
TPPP	0.141455	Novel
ASIC3	0.141259	Novel
HSPA2	0.141203	Novel
ICA1	0.14009	Novel
HSPB9	0.140072	Novel
PEG10	0.139873	Novel
XIAP	0.139813	Novel
NLGN4X	0.139385	Novel
PPFIBP2	0.139231	Novel
ZNF418	0.139174	Novel
NPBWR1	0.139021	Novel
CCL15	0.139015	Novel
KCTD13	0.138869	Novel
STOM	0.13869	Novel
F3	0.138637	Novel
TBX5	0.138298	Novel
ADRA1B	0.138294	Novel
GAL	0.138166	Novel
IKBIP	0.138072	Novel
MCCC1	0.13799	Novel
HAPLN1	0.137925	Novel
RAB7A	0.137841	Novel
BRD1	0.137786	Novel
GRAP2	0.137774	Novel
AMMECR1	0.13773	Novel
GRB10	0.137671	Novel
RHOXF1	0.137612	Novel
MT2A	0.137465	Novel
PNO1	0.137311	Novel
PELI2	0.136292	Novel
RIMS1	0.135919	Novel
CHM	0.13546	Novel
LMCD1	0.135183	Novel
ZNF264	0.135137	Novel
INSR	0.13496	Novel
PAX6	0.134909	Novel
MGAT4C	0.134411	Novel
EGLN2	0.134247	Novel
TUBB4B	0.134196	Novel
KCNJ9	0.133995	Novel
CYCS	0.133824	Novel
HEMK1	0.133606	Novel
CSK	0.133224	Novel
CLDN2	0.132708	Novel
VRK3	0.132319	Novel
CASK	0.132267	Novel
LLGL2	0.131924	Novel
FCGR2B	0.131922	Novel
CSNK1G1	0.131718	Novel
PLB1	0.131644	Novel
C8B	0.131414	Novel
PEAK1	0.131265	Novel
MAPK11	0.131167	Novel
DAAM1	0.130914	Novel
CACNA1A	0.130245	Novel
C8G	0.130245	Novel
MET	0.130063	Novel
ITFG2	0.129866	Novel
PPP1R3E	0.129724	Novel
MASP2	0.129618	Novel
AMMECR1L	0.129548	Novel
ITM2C	0.129346	Novel
SMPDL3A	0.129209	Novel
TCEANC	0.129139	Novel
CHP2	0.128853	Novel
TM2D3	0.12863	Novel
ITGA7	0.128571	Novel
HLA-DOB	0.128552	Novel
PYROXD2	0.128421	Novel
NCAM1	0.128275	Novel
BEX1	0.128093	Novel
CCNE1	0.12801	Novel
E2F6	0.127918	Novel
TAS1R3	0.127266	Novel
CYB5A	0.127086	Novel
HLA-B	0.12704	Novel
CTU2	0.127027	Novel
RABGAP1	0.126928	Novel
LMO3	0.126687	Novel
UHRF1BP1	0.126444	Novel
TXLNA	0.126402	Novel
IQSEC2	0.126389	Novel
SLC26A9	0.126158	Novel
CHST4	0.125451	Novel
TRPV1	0.125116	Novel
PPP1R13B	0.125061	Novel
MLLT10	0.124818	Novel
C6orf89	0.124703	Novel
IKBKE	0.124691	Novel
NPY1R	0.124607	Novel
SCNN1G	0.124578	Novel
DEFA5	0.124501	Novel
DPEP3	0.12437	Novel
CIT	0.12435	Novel
ROS1	0.124226	Novel
DRD4	0.124214	Novel
SLC25A10	0.124198	Novel
FOXP3	0.124195	Novel
MARCHF7	0.12406	Novel
CLNK	0.123839	Novel
HP	0.123368	Novel
PLIN5	0.123234	Novel
ZDHHC1	0.123088	Novel
TMEM230	0.122969	Novel
CD3D	0.122756	Novel
MSR1	0.122718	Novel
OR5B2	0.122627	Novel
CCDC7	0.122397	Novel
FLOT1	0.122394	Novel
COL20A1	0.122259	Novel
MAGI2	0.122188	Novel
ADAMTS15	0.122119	Novel
KLHL38	0.121804	Novel
GPC6	0.121766	Novel
ZFYVE21	0.121704	Novel
LAIR2	0.121547	Novel
ROBO1	0.121446	Novel
LRP6	0.121369	Novel
TRAF3	0.121121	Novel
RABGGTB	0.121075	Novel
FPR1	0.120596	Novel
PRSS23	0.120439	Novel
CLEC11A	0.120418	Novel
RPL13	0.120378	Novel
MXRA5	0.120235	Novel
CTBS	0.120145	Novel
ACE	0.119744	Novel
RAP1GAP	0.119719	Novel
ZNF319	0.119399	Novel
GRIP2	0.119202	Novel
CYBC1	0.119198	Novel
DDIAS	0.1189	Novel
CNTN1	0.118779	Novel
USP11	0.118399	Novel
OBP2B	0.11838	Novel
PRR19	0.118331	Novel
TSEN15	0.117991	Novel
NSUN7	0.117324	Novel
TIMP2	0.117031	Novel
LCLAT1	0.116842	Novel
UNK	0.11659	Novel
MARF1	0.116568	Novel
KMT2C	0.116502	Novel
PSG4	0.116456	Novel
DCAF16	0.116436	Novel
SENP5	0.116396	Novel
PCDHB5	0.116265	Novel
MNT	0.115963	Novel
AK3	0.115716	Novel
TXNDC11	0.115565	Novel
EPS8L1	0.115449	Novel
TULP2	0.115398	Novel
CCL17	0.115281	Novel
ALOX12	0.115008	Novel
RNF19A	0.114898	Novel
MBD5	0.114692	Novel
PKD2	0.114484	Novel
EVA1B	0.114446	Novel
LOXL1	0.114416	Novel
MICAL2	0.114366	Novel
CCDC187	0.114339	Novel
CASR	0.114338	Novel
MGLL	0.114283	Novel
HMOX2	0.114028	Novel
ZCCHC14	0.114011	Novel
PLIN1	0.11392	Novel
PKD1L2	0.113486	Novel
MRFAP1	0.1134	Novel
PADI4	0.113127	Novel
AEBP2	0.112896	Novel
ZNF260	0.112825	Novel
ZFP41	0.112743	Novel
NCR2	0.112684	Novel
PPP1R10	0.112497	Novel
ACHE	0.112124	Novel
DUSP18	0.1118	Novel
RAB14	0.111736	Novel
LTN1	0.111618	Novel
MAPK12	0.111381	Novel
OARD1	0.111368	Novel
KRT9	0.11128	Novel
NLN	0.111226	Novel
KRTAP6-2	0.110647	Novel
ADM	0.110344	Novel
MTR	0.109985	Novel
BAIAP2L1	0.1094	Novel
CLCF1	0.109396	Novel
ZFP37	0.109331	Novel
BCAP31	0.109257	Novel
SHTN1	0.109184	Novel
CBX6	0.109076	Novel
SPATA1	0.109041	Novel
KCNS2	0.108634	Novel
TRIP13	0.108579	Novel
ZNF100	0.108145	Novel
KRTAP9-2	0.108039	Novel
GPR26	0.107932	Novel
PCGF6	0.107845	Novel
UBQLN4	0.107286	Novel
PPIL6	0.107169	Novel
CBX4	0.107089	Novel
PCDHB10	0.10706	Novel
EEF1AKMT3	0.106714	Novel
SESN2	0.10646	Novel
EDAR	0.106249	Novel
AMHR2	0.106244	Novel
NRP1	0.106044	Novel
MMP26	0.105829	Novel
PHC3	0.10578	Novel
OMG	0.105595	Novel
ZNF277	0.105559	Novel
FAM214B	0.105474	Novel
DACT2	0.105391	Novel
ADCY5	0.10538	Novel
NKD1	0.105086	Novel
SLC30A1	0.104852	Novel
PLAGL2	0.104778	Novel
ID3	0.104675	Novel
PSG5	0.104534	Novel
CCL23	0.104426	Novel
TTC7B	0.104336	Novel
WDFY1	0.104188	Novel
ACVR1B	0.104016	Novel
REG3A	0.103947	Novel
MYPOP	0.103924	Novel
HBEGF	0.103875	Novel
PEAR1	0.103869	Novel
HOXC11	0.103761	Novel
MUC15	0.103734	Novel
FRY	0.103724	Novel
FBLN5	0.103648	Novel
CD46	0.103559	Novel
ITGA8	0.103274	Novel
NUP62CL	0.103228	Novel
NBL1	0.102958	Novel
RMC1	0.10265	Novel
TPD52L2	0.102216	Novel
HNF1A	0.101902	Novel
NBR1	0.101879	Novel
STAU1	0.101588	Novel
CEP192	0.101219	Novel
RLF	0.101157	Novel
PRADC1	0.100956	Novel
LXN	0.100818	Novel
PELP1	0.100809	Novel
RFK	0.100625	Novel
NPHS1	0.100617	Novel
KATNBL1	0.100597	Novel
CDH7	0.100413	Novel
STATH	0.100197	Novel
PRR35	0.100162	Novel
TRIM24	0.100061	Novel
NFATC2	0.0999035	Novel
WFIKKN1	0.0998251	Novel
IL1RAPL1	0.0997383	Novel
CPS1	0.099599	Novel
SP110	0.0995961	Novel
ZBED4	0.0995124	Novel
IST1	0.0994452	Novel
NDUFB9	0.0994199	Novel
ADO	0.099307	Novel
ABCC6	0.0992776	Novel
CEACAM7	0.0992775	Novel
KRTAP10-8	0.0992569	Novel
YME1L1	0.0992355	Novel
SLC6A19	0.0991486	Novel
TNFAIP6	0.0991244	Novel
AJM1	0.0985822	Novel
ANK3	0.0983959	Novel
GNAO1	0.0983381	Novel
CH25H	0.0983086	Novel
EPHA6	0.0982988	Novel
COMMD9	0.0982542	Novel
PGRMC2	0.0982047	Novel
GET1	0.0981512	Novel
MTNR1A	0.0980632	Novel
HTRA1	0.0979616	Novel
TSEN2	0.097635	Novel
SKI	0.097569	Novel
DSCAML1	0.0975493	Novel
RPL23AP42	0.0972707	Novel
RASSF7	0.0972484	Novel
CST7	0.09719	Novel
NEFM	0.0971645	Novel
SPPL2A	0.0971551	Novel
GRM7	0.097096	Novel
CDX2	0.09683	Novel
PRTG	0.0967456	Novel
RPL23A	0.0963882	Novel
TMEM100	0.0962293	Novel
PFKL	0.0958112	Novel
GABRA1	0.0957771	Novel
CCDC102B	0.0956989	Novel
CCL4L1	0.0955813	Novel
TRAT1	0.0955658	Novel
CYSLTR1	0.0955487	Novel
TUBE1	0.095496	Novel
CDA	0.0954331	Novel
TCP11	0.095232	Novel
OSBP	0.0951922	Novel
AMOT	0.0951752	Novel
ATP5PB	0.0950908	Novel
PRRC2B	0.0948779	Novel
CCR6	0.0947117	Novel
KLHL20	0.0946322	Novel
RAPGEF3	0.0944985	Novel
MYO7A	0.0944465	Novel
DYNC1H1	0.0944418	Novel
PAX9	0.0943379	Novel
POMC	0.0942897	Novel
CCDC91	0.0942198	Novel
LILRB3	0.094182	Novel
KLHL24	0.0940829	Novel
RWDD2A	0.0939115	Novel
C6orf120	0.0938646	Novel
FGF6	0.0938328	Novel
TLN1	0.093694	Novel
ND4	0.0936306	Novel
LNX2	0.0935895	Novel
FAF1	0.0935808	Novel
LACTB	0.092793	Novel
CBLL1	0.0927401	Novel
SOCS4	0.0926167	Novel
CKLF	0.0925668	Novel
SHC4	0.0925544	Novel
GALE	0.0925451	Novel
COLEC11	0.0925112	Novel
MRFAP1L1	0.0925072	Novel
CA9	0.0923736	Novel
HOXB9	0.092053	Novel
NOTCH4	0.091856	Novel
GLB1	0.0918202	Novel
ABHD6	0.0916019	Novel
KIF7	0.0914983	Novel
GNG8	0.0913919	Novel
STOX1	0.0913306	Novel
NF1	0.0912625	Novel
SDCCAG8	0.0912612	Novel
IRGC	0.0911315	Novel
TLE3	0.0910224	Novel
IGLC6	0.0909888	Novel
EPM2A	0.0909269	Novel
RNF216	0.0909012	Novel
SLC6A3	0.0906286	Novel
RPS4X	0.0903996	Novel
MIRLET7A3	0.0903123	Novel
FRAT1	0.0903013	Novel
SPATA31A3	0.0902835	Novel
REEP4	0.0902465	Novel
PITPNM1	0.090141	Novel
RBP7	0.0901331	Novel
COCH	0.0898375	Novel
RECQL4	0.0898161	Novel
GYG1	0.0896399	Novel
MID1IP1	0.0894525	Novel
HDDC3	0.0891382	Novel
PLXNB2	0.0889599	Novel
COL12A1	0.0889396	Novel
LCE1F	0.0888949	Novel
GCK	0.0888433	Novel
EPSTI1	0.0887865	Novel
CSN3	0.0886799	Novel
ZNF831	0.0886121	Novel
TMUB1	0.0884702	Novel
RASSF9	0.088458	Novel
ZNF160	0.0883819	Novel
RNGTT	0.0883624	Novel
ZC2HC1A	0.088104	Novel
POLR1C	0.0880878	Novel
BCL9L	0.0877951	Novel
MPP4	0.0877635	Novel
GIP	0.0876633	Novel
AGPS	0.0876599	Novel
AUTS2	0.0876469	Novel
COG6	0.0874634	Novel
S100A4	0.0874581	Novel
NEO1	0.087455	Novel
TNC	0.0873967	Novel
FAM86B3P	0.0871946	Novel
VEZF1	0.0871885	Novel
GHR	0.0871044	Novel
SYNE2	0.0870399	Novel
SLC7A1	0.0870054	Novel
HPDL	0.0869208	Novel
EFR3B	0.0868625	Novel
GREM1	0.0868474	Novel
HLA-DPB1	0.0867781	Novel
FGF23	0.0867689	Novel
TUBB2A	0.0865629	Novel
CRYBA4	0.0865619	Novel
ZNHIT3	0.0864918	Novel
GUK1	0.0863104	Novel
CCM2	0.0859331	Novel
ELMOD3	0.0858687	Novel
B4GALT6	0.0858444	Novel
IDUA	0.0858419	Novel
TCEAL8	0.0858124	Novel
ZNF200	0.0856947	Novel
LPXN	0.0855697	Novel
IL5RA	0.0854829	Novel
TMEM260	0.0851808	Novel
GAST	0.0851187	Novel
MAP2K7	0.0849645	Novel
IL11	0.0849578	Novel
ZNF273	0.0849046	Novel
RIPOR3	0.0848755	Novel
NUSAP1	0.0847828	Novel
MPP2	0.0845777	Novel
HEY2	0.0844606	Novel
ALG2	0.0841832	Novel
UACA	0.0841777	Novel
LAMB2	0.0841629	Novel
CAMK2B	0.0840599	Novel
ZNF765	0.0840487	Novel
CDCA8	0.0840076	Novel
GNAT3	0.0839992	Novel
CNTNAP1	0.0837817	Novel
KRT40	0.0837368	Novel
PCSK1N	0.0837212	Novel
ELP1	0.0837187	Novel
HOXA9	0.0835612	Novel
SCN1B	0.0835122	Novel
RNF180	0.0833766	Novel
BORCS6	0.0832408	Novel
LYVE1	0.0831501	Novel
PRB2	0.0830668	Novel
RAPGEF2	0.0830462	Novel
PDE4B	0.0830266	Novel
NRG2	0.082972	Novel
ABCA6	0.0829478	Novel
ATOX1	0.0829435	Novel
RHOV	0.0828356	Novel
GCSH	0.082787	Novel
SP140	0.0827356	Novel
SHARPIN	0.0827001	Novel
GIMAP6	0.0825115	Novel
COL10A1	0.0823178	Novel
DPPA4	0.0822953	Novel
PPP4R4	0.0822308	Novel
ENPP1	0.0821081	Novel
SMPD3	0.0820073	Novel
CBFA2T2	0.0817684	Novel
ERI3	0.0817155	Novel
TIAM1	0.0815772	Novel
SLC18A2	0.0814543	Novel
SLC9A4	0.0811824	Novel
H2AC21	0.0811539	Novel
ERVK-10	0.0808326	Novel
GNGT2	0.080644	Novel
GH1	0.0805169	Novel
PDZK1	0.0803912	Novel
GRK6	0.0803881	Novel
PLEKHG2	0.0803831	Novel
ZSCAN26	0.0803665	Novel
TBC1D10B	0.0803481	Novel
SSNA1	0.0802142	Novel
CDIP1	0.0801316	Novel
NLGN2	0.0798556	Novel
NYAP2	0.0797563	Novel
WIF1	0.0797316	Novel
EWSR1	0.0797147	Novel
HSPA1B	0.0796943	Novel
KIAA0232	0.0795713	Novel
ZBTB2	0.079559	Novel
MRPL50	0.0794877	Novel
TUBGCP2	0.0794375	Novel
MAGEC3	0.0792482	Novel
SPAST	0.0792358	Novel
PLAAT2	0.079229	Novel
KCNK18	0.0792272	Novel
CHRNA4	0.0792049	Novel
RBMY1F	0.0790797	Novel
ETF1	0.0790462	Novel
FAM71E2	0.0790232	Novel
KRT38	0.0788546	Novel
OBP2A	0.0787661	Novel
FCAR	0.0785796	Novel
ITPA	0.0782918	Novel
CYB5R3	0.0782808	Novel
RPS6KB2	0.0781338	Novel
KCNE4	0.0779706	Novel
MYD88	0.0775997	Novel
AMY1A	0.0770707	Novel
DRD1	0.0770662	Novel
CENPE	0.0770157	Novel
TEX48	0.0769482	Novel
ATP2B1	0.0768299	Novel
SCNM1	0.0767526	Novel
RPL38	0.0766425	Novel
ULK4	0.0766346	Novel
MPO	0.0765003	Novel
ZWINT	0.0762458	Novel
MX2	0.0762421	Novel
MYOT	0.0760902	Novel
ELAVL1	0.0760568	Novel
RXFP1	0.0759761	Novel
TMEM185A	0.075971	Novel
CD3G	0.0758818	Novel
CDH2	0.0758768	Novel
BROX	0.0757671	Novel
CHRNG	0.0757072	Novel
TPM2	0.0756905	Novel
SEC13	0.0756893	Novel
C1orf74	0.0755032	Novel
CRIM1	0.0754655	Novel
ST8SIA4	0.0752283	Novel
AFD1	0.0751936	Novel
DERL1	0.0750674	Novel
SESN1	0.0750589	Novel
SLC28A3	0.0750508	Novel
FHOD1	0.0750352	Novel
NDUFB8	0.0750234	Novel
TUG1	0.0749806	Novel
CFAP57	0.0748969	Novel
LNP1	0.0748128	Novel
CCK	0.0747368	Novel
ASCL3	0.0746364	Novel
CSN1S1	0.0744456	Novel
KLRA1P	0.0744377	Novel
CTAG2	0.0742767	Novel
SCRIB	0.0742076	Novel
LLGL1	0.0741443	Novel
OTUB1	0.0737927	Novel
MGA	0.0736749	Novel
PNMA8A	0.0736703	Novel
PPCDC	0.0735603	Novel
AJUBA	0.0735539	Novel
KLF1	0.0734033	Novel
ZNF626	0.0733569	Novel
MCM2	0.0728884	Novel
FERMT1	0.0728621	Novel
AGRP	0.0727502	Novel
YIPF3	0.0727443	Novel
SNRK	0.0726485	Novel
CER1	0.0725776	Novel
MIA	0.0724374	Novel
MARCHF9	0.0724012	Novel
CXCR5	0.0723511	Novel
KRTAP1-3	0.0722389	Novel
MAD2L1	0.0722193	Novel
DKK3	0.0720733	Novel
FLYWCH2	0.0720304	Novel
DQX1	0.071978	Novel
ZNF578	0.0716003	Novel
RAB8B	0.0715324	Novel
TRIP12	0.0714765	Novel
KCNV2	0.0713212	Novel
LRP8	0.0712995	Novel
TFAP2D	0.0712834	Novel
RANBP1	0.0711998	Novel
TLR6	0.0711639	Novel
ARHGEF28	0.0711479	Novel
KDELR2	0.070886	Novel
CADM4	0.0708349	Novel
MRPS5	0.0707974	Novel
ZNF791	0.0707042	Novel
ADH5	0.0706489	Novel
TNFRSF10C	0.0706113	Novel
UBE2NL	0.0705027	Novel
BCHE	0.0703446	Novel
SEMA3A	0.0703213	Novel
ZEB1	0.0702892	Novel
UFD1	0.0702728	Novel
RASL10A	0.0702006	Novel
SRGN	0.0701694	Novel
SEZ6L	0.0700825	Novel
C7	0.0700629	Novel
FNBP1	0.0700018	Novel
RIMBP3C	0.0699644	Novel
LNPEP	0.0699642	Novel
ZNF304	0.0699023	Novel
F11	0.0698514	Novel
DCP1A	0.0698201	Novel
SLAMF6	0.0697459	Novel
TSPYL6	0.0697023	Novel
SV2B	0.0696308	Novel
POLR2G	0.0695134	Novel
CCL11	0.0694755	Novel
WTIP	0.0694612	Novel
APOL1	0.0694315	Novel
LTBP3	0.0694237	Novel
NME4	0.0693916	Novel
WTAP	0.0692783	Novel
TIMM29	0.0692654	Novel
CHD4	0.069248	Novel
KIR2DL4	0.0692267	Novel
CPA2	0.0691834	Novel
ORM1	0.0691407	Novel
PLEKHA1	0.0691348	Novel
GP5	0.0690391	Novel
DENND5A	0.0690122	Novel
FOXF2	0.0689	Novel
ATF5	0.0688513	Novel
CRKL	0.0687486	Novel
PPP1R3D	0.0687171	Novel
PRAG1	0.0686012	Novel
KRT85	0.0684821	Novel
IFFO2	0.0684786	Novel
MOB3C	0.0684585	Novel
NPBWR2	0.0683622	Novel
C1QTNF9	0.0683124	Novel
FST	0.068243	Novel
IL23R	0.0682001	Novel
GRINA	0.0680305	Novel
TTR	0.0679014	Novel
DUSP9	0.0678523	Novel
NR1D2	0.0677121	Novel
GUCA1A	0.0676243	Novel
DOK5	0.0673597	Novel
CAMKMT	0.0671934	Novel
BTBD1	0.0671645	Novel
MAML1	0.0670517	Novel
RAB5B	0.0668834	Novel
CIDEC	0.0668134	Novel
SEC61B	0.0668095	Novel
FAM217A	0.0667762	Novel
BTN3A3	0.0667519	Novel
ACY3	0.0666608	Novel
FAM234A	0.0664704	Novel
NPVF	0.0664693	Novel
SACS	0.0663189	Novel
IQCF5	0.0663067	Novel
AOPEP	0.0662876	Novel
CLIC5	0.0661221	Novel
STMN2	0.066091	Novel
XCL1	0.0660547	Novel
ZNF502	0.0658609	Novel
NCF1	0.0655802	Novel
ARHGEF33	0.065467	Novel
PPP1R7	0.0653545	Novel
SAV1	0.0652853	Novel
PKNOX1	0.0650691	Novel
TAS2R31	0.0650329	Novel
SGSM2	0.0649387	Novel
NSMF	0.0649343	Novel
COPB1	0.0649069	Novel
NDP	0.064761	Novel
SCARA5	0.0647526	Novel
VWC2	0.0647495	Novel
ING5	0.0646245	Novel
PCYOX1L	0.0643308	Novel
HYDIN	0.0643001	Novel
RET	0.0642939	Novel
TCP10L	0.0638916	Novel
LRRC3	0.0637975	Novel
EMCN	0.063768	Novel
LRP3	0.0636465	Novel
USP34	0.0635977	Novel
CACNA2D2	0.0634967	Novel
CLIC2	0.0633748	Novel
MLNR	0.0633628	Novel
CST9L	0.0633571	Novel
CHN1	0.0633049	Novel
KLHL7	0.063297	Novel
LAT	0.0632118	Novel
STIL	0.0631174	Novel
RNASE2	0.06309	Novel
LRRC59	0.0628128	Novel
LPAR5	0.0627782	Novel
ADH6	0.0627664	Novel
AGTR2	0.0627232	Novel
BAHD1	0.0626451	Novel
AMBN	0.0625438	Novel
PLEKHH1	0.0625096	Novel
GABRR1	0.0625077	Novel
C4A	0.0624039	Novel
HINT2	0.0623804	Novel
CDHR5	0.0623733	Novel
HES5	0.0623448	Novel
RXFP2	0.0623295	Novel
GPR37	0.0621391	Novel
IQGAP2	0.0621075	Novel
MTO1	0.0620688	Novel
FBXL14	0.0620452	Novel
CRELD1	0.0620257	Novel
TIGD5	0.0618909	Novel
LAMB4	0.0618812	Novel
KPTN	0.0618039	Novel
SLITRK6	0.0617298	Novel
SERPINA1	0.0616921	Novel
BLMH	0.0615294	Novel
PLEKHB2	0.0615268	Novel
CACNA1D	0.0614828	Novel
TEC	0.0613644	Novel
ST3GAL4	0.0612955	Novel
PRG2	0.0612472	Novel
NTNG1	0.0612468	Novel
KRT34	0.0611744	Novel
SEL1L	0.0611198	Novel
THBS4	0.0611064	Novel
ASAP2	0.061007	Novel
PAQR7	0.0609699	Novel
LIPC	0.0609342	Novel
ANXA4	0.0607839	Novel
PAX5	0.0607395	Novel
ELP4	0.0607278	Novel
NR2F2	0.060598	Novel
TRIM43B	0.0604938	Novel
KCNA2	0.06034	Novel
EI24	0.0603281	Novel
STX11	0.0603272	Novel
EPHA8	0.060233	Novel
HOXA10	0.0601905	Novel
FOXO3	0.0600903	Novel
RNF128	0.0600827	Novel
RSPO3	0.0599888	Novel
NOL4	0.059929	Novel
GMFB	0.0598924	Novel
CEP89	0.0598251	Novel
APOB	0.0598208	Novel
PLCB4	0.0596801	Novel
CRTAC1	0.059619	Novel
HNF4G	0.0594954	Novel
CDC42SE1	0.0594143	Novel
TCP11L1	0.059407	Novel
GRIA1	0.0593334	Novel
P4HA2	0.0592345	Novel
S100A11	0.0591999	Novel
CD177	0.0591965	Novel
NSMCE4A	0.0591176	Novel
ZNHIT1	0.0591159	Novel
PHC1	0.0590954	Novel
ZNF562	0.0588592	Novel
NTRK2	0.0588293	Novel
PDGFB	0.0587503	Novel
KRT26	0.0587483	Novel
CCDC28B	0.0587074	Novel
FXR2	0.0586578	Novel
MXD3	0.0585905	Novel
SMG1	0.0585243	Novel
VPS29	0.0583983	Novel
RDM1	0.0583878	Novel
HSFY1	0.0583649	Novel
C6orf201	0.058208	Novel
COPG1	0.0581789	Novel
ERMAP	0.0581451	Novel
IRX4	0.0580046	Novel
LONRF3	0.0579766	Novel
YBEY	0.0579746	Novel
NFATC4	0.0579281	Novel
MEGF11	0.0579225	Novel
CEACAM5	0.0578258	Novel
RAD21	0.0576162	Novel
ASCC2	0.057595	Novel
LIN7A	0.0574878	Novel
SHE	0.0574744	Novel
OR52L1	0.0574243	Novel
PALLD	0.0571686	Novel
EIF3F	0.0571348	Novel
CLDN1	0.057134	Novel
ZFP82	0.0571087	Novel
[truncated: 17,024 more rows]

## Sheet: BioGRID-5
BioGRID-Embedding-GO
Symbol	Probability	Known/Novel
TRIM25	1	Novel
EWSR1	0.969683	Novel
GALR3	0.910228	Novel
WEE2	0.910228	Novel
FLT3	0.896851	Novel
SIRT7	0.642163	Novel
ETAA1	0.533029	Novel
TNIP2	0.36749	Novel
RNF123	0.359101	Novel
MEOX2	0.338808	Novel
SHMT2	0.321721	Novel
AGO2	0.321027	Novel
TP53	0.301536	Novel
KRAS	0.141419	Novel
ILF3	0.113601	Novel
NPM1	0.112043	Novel
CSK	0.100055	Novel
GPX2	0.0672992	Novel
ZBED5	0.067176	Novel
TMEM31	0.0541252	Novel
ELAVL1	0.0537776	Novel
FBXO7	0.0533815	Novel
PTPN11	0.050286	Novel
CNBD1	0.0445011	Novel
MST1L	0.0445011	Novel
CFHR2	0.0403802	Novel
BAG3	0.0350759	Novel
TNRC17	0.0345072	Novel
FLJ25758	0.0340425	Novel
SGTB	0.0337933	Novel
NIPAL2	0.0330337	Novel
PLA2G2D	0.0330337	Novel
ADAMTSL2	0.0327769	Novel
BEND4	0.032381	Novel
SGTA	0.0323591	Novel
UBQLN2	0.0316818	Novel
CTBP2	0.0307457	Novel
MEG3	0.0306439	Novel
EPB41L4A-DT	0.0287067	Novel
FRA10F	0.0278875	Novel
CRKL	0.027481	Novel
LINC00242	0.0273647	Novel
ZNF425	0.0273647	Novel
GRK1	0.0268109	Novel
RPL23AP42	0.0250855	Novel
GPATCH3	0.0250384	Novel
TEPP	0.0250384	Novel
ACKR1	0.024877	Novel
GJA9	0.0239961	Novel
LYN	0.0239512	Novel
CUL5	0.0236552	Novel
ACHE	0.0225543	Novel
ALPK1	0.0223128	Novel
LRRN4CL	0.0216746	Novel
SDR42E1	0.0216746	Novel
LINC00322	0.0216746	Novel
PNMA8B	0.0216746	Novel
TOR4A	0.0208784	Novel
BOK	0.0207055	Novel
IFNL3	0.0204721	Novel
KDR	0.0204165	Novel
ZNF716	0.0203017	Novel
HYDIN2	0.0203017	Novel
OR7G3	0.0203017	Novel
SEPTIN7P2	0.0203017	Novel
ZNF705G	0.0203017	Novel
UNC93B3	0.0203017	Novel
CDH22	0.0203017	Novel
WFDC8	0.0203017	Novel
OTOG	0.0203017	Novel
TP63	0.0202777	Novel
HRAS	0.0199238	Novel
GRID2	0.0192732	Novel
CUL3	0.0185928	Novel
COPS5	0.0181532	Novel
GNRHR	0.0180056	Novel
XDH	0.0179363	Novel
PRKD2	0.0179322	Novel
HSP90AA1	0.0179161	Novel
VIM	0.017904	Novel
GUCA1A	0.0178631	Novel
TFRC	0.0175454	Novel
CNMD	0.017333	Novel
GPR152	0.0172478	Novel
RPS6KA1	0.0171484	Novel
TNFAIP3	0.0170377	Novel
H2BC9	0.0169693	Novel
MYLK3	0.016961	Novel
OTX2	0.0168029	Novel
POTEC	0.0165696	Novel
THBS1	0.0165458	Novel
POTEB3	0.0162651	Novel
ERBB2	0.0161049	Novel
APOA1	0.0158656	Novel
PTEN	0.015807	Novel
YAP1	0.015745	Novel
NCK2	0.015617	Novel
ERRFI1	0.0153784	Novel
CD6	0.0153085	Novel
C20orf203	0.0151674	Novel
CYS1	0.0148755	Novel
IGHV1-2	0.0148755	Novel
OR2W3	0.0148755	Novel
GRM4	0.0148755	Novel
GPR149	0.0148755	Novel
MTCO2P1	0.0148755	Novel
RASA4B	0.0148755	Novel
FAM66E	0.0148755	Novel
LOC400499	0.0148755	Novel
PRSS42P	0.0148755	Novel
KCTD9P2	0.0148755	Novel
CES4A	0.0148755	Novel
TANK	0.0148754	Novel
TLL2	0.0148655	Novel
HSPB1	0.0148517	Novel
ZNF791	0.0147468	Novel
CDH1	0.0146196	Novel
UBTFL1	0.014613	Novel
COL7A1	0.0145696	Novel
CFHR4	0.0144445	Novel
CCNDBP1	0.0143879	Novel
RASA2	0.0143062	Novel
LIMS1	0.0142972	Novel
ZNF205-AS1	0.014235	Novel
TXNDC2	0.0142312	Novel
LNX1	0.014185	Novel
TIMP4	0.0141414	Novel
IL36G	0.0141213	Novel
ADAMTS18	0.0140942	Novel
CUL4B	0.0140522	Novel
KIF14	0.0137396	Novel
NCL	0.0136188	Novel
LBP	0.0135986	Novel
CD300LB	0.0135479	Novel
HSFY1	0.0135296	Novel
ZC3H12B	0.0133057	Novel
PTPN6	0.0131575	Novel
C1S	0.0131394	Novel
CDH7	0.0130408	Novel
AJAP1	0.0129242	Novel
PLEK2	0.0128458	Novel
KIR2DS1	0.0128441	Novel
KIR2DS5	0.0128441	Novel
AGR2	0.0128419	Novel
NKX2-2	0.0127689	Novel
ZNF846	0.0126485	Novel
MAG	0.0125674	Novel
ZNF256	0.0125528	Novel
GSDMB	0.0124512	Novel
DAPK1	0.0123746	Novel
CCL5	0.0123616	Novel
VHL	0.0123572	Novel
FAM32A	0.0123568	Novel
FLT4	0.0123508	Novel
CYP11B2	0.0121653	Novel
ANGPTL2	0.0121362	Novel
PRKAA1	0.0121086	Novel
CCL4L1	0.0121022	Novel
CXCL6	0.0120989	Novel
MAPK14	0.0120925	Novel
FAM86B3P	0.0120862	Novel
PSMD14	0.012048	Novel
CMA1	0.0119144	Novel
FOXO6	0.0118018	Novel
LY6G6F	0.011765	Novel
SMAD4	0.0117234	Novel
TPRXL	0.0116986	Novel
DSCR9	0.0116986	Novel
VCY1B	0.0116986	Novel
VCY	0.0116986	Novel
DLGAP1-AS2	0.0116986	Novel
OR2W1	0.0116986	Novel
DPY19L2P4	0.0116986	Novel
HCP5	0.0116986	Novel
OR7A5	0.0116986	Novel
LOC254896	0.0116986	Novel
SPRR4	0.0116986	Novel
CCDC144NL	0.0116986	Novel
ACTL7B	0.0116986	Novel
GPR12	0.0116986	Novel
PRDM16-DT	0.0116986	Novel
GIMAP4	0.0116986	Novel
BIN3-IT1	0.0116986	Novel
MUCL3	0.0116986	Novel
GTDC1	0.0116986	Novel
OR4D6	0.0116986	Novel
IL26	0.0116986	Novel
SLIT1-AS1	0.0116986	Novel
KCNMB2	0.0116986	Novel
ADAD2	0.0116986	Novel
GPR78	0.0116986	Novel
TARP	0.0116986	Novel
LOC403312	0.0116986	Novel
CLEC2B	0.0116986	Novel
HERC2P9	0.0116986	Novel
TP53TG1	0.0116986	Novel
TENM3-AS1	0.0116986	Novel
GNRH2	0.0116986	Novel
CPED1	0.0116986	Novel
FAM151A	0.0116986	Novel
IL6-AS1	0.0116986	Novel
BAALC-AS2	0.0116986	Novel
EFCAB6	0.0116449	Novel
LRRC34	0.011529	Novel
F2	0.011528	Novel
COL13A1	0.0114912	Novel
CXCL5	0.0114525	Novel
MYO3B	0.0114224	Novel
SUN5	0.0113583	Novel
BCAN	0.0113237	Novel
ITGB1	0.0113191	Novel
SRC	0.0113189	Novel
RUNX3	0.011313	Novel
CEBPB	0.0112678	Novel
MMP23B	0.0112659	Novel
CHMP4B	0.0112365	Novel
NXPE4	0.0112344	Novel
FBXO8	0.0112262	Novel
CDH18	0.0112	Novel
CUL7	0.0111973	Novel
LRRC52	0.0111867	Novel
CDH6	0.0111796	Novel
ECT2	0.0111794	Novel
CDH10	0.0111695	Novel
GLRA4	0.0111626	Novel
TNFAIP6	0.011128	Novel
UBQLN4	0.0110259	Novel
COL2A1	0.0109917	Novel
ZC3H12A	0.0109574	Novel
SOSTDC1	0.0109393	Novel
CLN5	0.0108975	Novel
CYSRT1	0.0108955	Novel
TCF4	0.0108867	Novel
NEURL3	0.0108757	Novel
PDGFA	0.0108604	Novel
DMBX1	0.0108421	Novel
TRAF2	0.0108219	Novel
CFAP47	0.0108048	Novel
ANKRD30A	0.0107934	Novel
LINC02593	0.0107897	Novel
FBXW7	0.0107772	Novel
CCL11	0.0107576	Novel
PTX3	0.0106756	Novel
ITGAX	0.0106277	Novel
GOLGA6L9	0.0105844	Novel
GRK3	0.0105769	Novel
PGBD3	0.0105555	Novel
C4orf48	0.0105397	Novel
ANKIB1	0.0104839	Novel
FYN	0.0104284	Novel
PSMA3	0.0104032	Novel
RBPMS	0.0103789	Novel
LINC00839	0.0103737	Novel
SCGB1D2	0.0103454	Novel
MPEG1	0.0103358	Novel
SKP1	0.0103296	Novel
LIG4	0.0103283	Novel
FLNA	0.0103036	Novel
HOXA11	0.0102977	Novel
MYOC	0.010295	Novel
ELANE	0.0102888	Novel
MTDH	0.0102874	Novel
UBQLN1	0.0102789	Novel
H1-5	0.0102715	Novel
MSRB1	0.0101876	Novel
NT5DC1	0.0101382	Novel
B2M	0.0101115	Novel
FGFR2	0.0101097	Novel
COLGALT2	0.0100727	Novel
CTNNA3	0.0100349	Novel
TRIM41	0.0100335	Novel
DGKD	0.0100259	Novel
IFI6	0.00999884	Novel
GMCL1	0.00996945	Novel
EP300	0.00993669	Novel
MMP3	0.00993461	Novel
TCP10L3	0.00992145	Novel
ARMCX1	0.00991265	Novel
FGFR1	0.00990192	Novel
SOX1	0.00985384	Novel
MET	0.0098313	Novel
SPOCK3	0.00980486	Novel
MAP4K3	0.00980197	Novel
FUS	0.00972109	Novel
PGF	0.00967711	Novel
NEDD4	0.00967483	Novel
AR	0.0096471	Novel
TRIM63	0.00963057	Novel
ELOB	0.00963055	Novel
WNT7A	0.00962578	Novel
PCDHA10	0.00962069	Novel
RASA3	0.00960833	Novel
KDM1A	0.00959421	Novel
CLU	0.00952144	Novel
TLE5	0.00951081	Novel
BRCA2	0.00948662	Novel
MIA	0.00947305	Novel
RET	0.00947237	Novel
ACVR2A	0.00946919	Novel
CXCL11	0.00945524	Novel
C1QA	0.00943887	Novel
TIMD4	0.00943212	Novel
MAP4K5	0.00942505	Novel
FAM131C	0.00941072	Novel
MEP1B	0.00940608	Novel
UNC79	0.00939525	Novel
PPIAP22	0.00939522	Novel
PLG	0.0093881	Novel
CHCHD5	0.00937151	Novel
MAPK8	0.00935614	Novel
TIMP2	0.00934766	Novel
AGO4	0.00934048	Novel
ADAM5	0.00933424	Novel
ENPP2	0.00930591	Novel
DCN	0.00929585	Novel
SH2D5	0.00929247	Novel
CYFIP1	0.00929232	Novel
COL9A3	0.00929017	Novel
GJA3	0.00928263	Novel
FBXW9	0.00925893	Novel
SMTNL1	0.00925827	Novel
CAVIN4	0.00924552	Novel
HEATR4	0.00924183	Novel
PF4	0.00923858	Novel
CCR3	0.00922833	Novel
ZCCHC18	0.00921967	Novel
NRXN3	0.00921605	Novel
PPT1	0.0092043	Novel
IL1RAPL2	0.00920321	Novel
MRGPRG-AS1	0.00919763	Novel
PCDHGA3	0.00918773	Novel
FAM186A	0.00918654	Novel
DANCR	0.00918356	Novel
KIT	0.00915451	Novel
PITX3	0.00914412	Novel
CCN3	0.009101	Novel
PGP	0.0091	Novel
MAPK3	0.00907545	Novel
TBC1D3F	0.0090569	Novel
C1QC	0.00903793	Novel
OR6B1	0.00902252	Novel
MFSD2A	0.00902227	Novel
FAM90A1	0.00900928	Novel
TXK	0.00900794	Novel
REN	0.00898975	Novel
ZNF529	0.0089814	Novel
ZBTB16	0.00897231	Novel
RPL39L	0.00896834	Novel
INSL5	0.00895774	Novel
TNFAIP8L2	0.0089555	Novel
DHX34	0.00894964	Novel
GIMAP6	0.00894888	Novel
MTUS2	0.00893598	Novel
PTPRK	0.00893372	Novel
FASLG	0.00892314	Novel
HMGB1	0.00891323	Novel
LAMP1	0.00890381	Novel
CCL26	0.00889914	Novel
YWHAG	0.00888297	Novel
SERPINA6	0.00887843	Novel
ANKRD26P1	0.00886459	Novel
CCL13	0.00886316	Novel
DRD4	0.00885164	Novel
JAK1	0.00884562	Novel
C11orf98	0.00884428	Novel
PSKH2	0.00883665	Novel
HES5	0.0088326	Novel
FHL5	0.00880641	Novel
C6	0.00880024	Novel
HMGN2	0.00879695	Novel
H1-1	0.00879271	Novel
IL12RB1	0.00879211	Novel
BGN	0.00878725	Novel
GNA12	0.00878724	Novel
ERBB3	0.00878721	Novel
MAPK9	0.0087829	Novel
VCAN	0.00877402	Novel
CBX4	0.00876675	Novel
IGFBP7	0.00874821	Novel
CSAG1	0.00873838	Novel
RHOBTB1	0.00873305	Novel
CD28	0.008731	Novel
ARRB2	0.00872857	Novel
SERPINB3	0.0087247	Novel
CCL8	0.00870941	Novel
COL8A2	0.00870826	Novel
CXCL12	0.00870755	Novel
EDN1	0.00870272	Novel
DPY19L3	0.00867592	Novel
KNDC1	0.00866747	Novel
TFF3	0.00866532	Novel
GFRA1	0.00866115	Novel
SSTR2	0.00864636	Novel
SIGLEC10	0.00861241	Novel
ITGA4	0.00861144	Novel
ARAP3	0.00859762	Novel
ERBB4	0.00857232	Novel
MAPK10	0.00856477	Novel
ZNF121	0.00856281	Novel
CRP	0.00855755	Novel
CXCL17	0.0085434	Novel
LCK	0.0085427	Novel
C22orf31	0.00854255	Novel
ZNF419	0.00850416	Novel
AKAP10	0.00850066	Novel
ANKRD13B	0.0084991	Novel
FLT1	0.00849586	Novel
SMAD3	0.00849043	Novel
TRIM68	0.00848718	Novel
ANGPTL4	0.0084659	Novel
CCN2	0.00845483	Novel
AKAP6	0.00845073	Novel
FGFR4	0.00844367	Novel
UBA52	0.00844064	Novel
LRRC31	0.00843098	Novel
JUND	0.00843038	Novel
IL22RA2	0.00842309	Novel
CSDC2	0.00840731	Novel
BRAP	0.00838336	Novel
TFCP2	0.00837117	Novel
KEL	0.00836984	Novel
WDR13	0.00836867	Novel
FAM120B	0.00836698	Novel
CDK4	0.00836335	Novel
DCUN1D1	0.00835655	Novel
SLC22A8	0.00835169	Novel
SOX4	0.00833578	Novel
DVL3	0.00832866	Novel
GABRR1	0.00832704	Novel
TERB2	0.00832493	Novel
MEPCE	0.00831566	Novel
WNT5A	0.00831465	Novel
ETV3	0.00829186	Novel
LINC01667	0.00828663	Novel
NR4A1	0.00828387	Novel
ELN	0.00827476	Novel
HECTD3	0.00826833	Novel
THEMIS	0.00826551	Novel
GOPC	0.00825683	Novel
LMX1A	0.00825646	Novel
RNASE11	0.00825516	Novel
ZSCAN20	0.00825077	Novel
CFB	0.00823804	Novel
MMP20	0.0082364	Novel
FCN1	0.00822686	Novel
CDRT15	0.00822577	Novel
MDM2	0.00822008	Novel
C3orf20	0.00821394	Novel
PGBD1	0.00821116	Novel
MSMB	0.00821076	Novel
MATK	0.00821037	Novel
PAK6	0.00820876	Novel
CAPSL	0.00819943	Novel
MYRF-AS1	0.00819802	Novel
PF4V1	0.00819785	Novel
C19orf12	0.00819736	Novel
COL22A1	0.00819117	Novel
GPR15	0.00818862	Novel
ARRB1	0.00818501	Novel
LETM2	0.00818165	Novel
MAPK8IP2	0.00818105	Novel
CLDN3	0.00817951	Novel
C11orf53	0.00817871	Novel
MASP2	0.00817259	Novel
PP2D1	0.00817214	Novel
TBC1D3P2	0.00816754	Novel
TRIM55	0.00816653	Novel
FABP1	0.00816597	Novel
NID1	0.00816535	Novel
CTBS	0.00816365	Novel
PLCL1	0.00816269	Novel
NIM1K	0.00816162	Novel
PCDHGA12	0.00816024	Novel
PURG	0.00815859	Novel
FGFR3	0.0081585	Novel
PRR15	0.00815389	Novel
TEK	0.00815289	Novel
CEACAM1	0.00815284	Novel
CALR	0.00815082	Novel
ZNF25	0.00814764	Novel
IFNW1	0.00814747	Novel
KLK2	0.00814541	Novel
CCIN	0.00813904	Novel
MPV17L	0.00813598	Novel
TM2D1	0.00813598	Novel
PAPLN	0.00813504	Novel
MMP12	0.00813409	Novel
NFKBIZ	0.00813114	Novel
UBR4	0.00812791	Novel
LGALS9	0.00812566	Novel
IGF1	0.00812268	Novel
SYK	0.00812041	Novel
FOSL1	0.00811596	Novel
XCL2	0.00811403	Novel
ITGB3	0.00810618	Novel
PRELP	0.00810602	Novel
NUDT16L2P	0.00809285	Novel
IL22RA1	0.00809189	Novel
ZNF486	0.00808649	Novel
RNF175	0.00808435	Novel
ADGRB3	0.00808422	Novel
ZFP36L2	0.0080755	Novel
GPC1	0.00807272	Novel
ZNF616	0.00807144	Novel
CSN1S1	0.00806132	Novel
ITGB7	0.00805617	Novel
GP1BA	0.00805209	Novel
FGF5	0.00804515	Novel
NGB	0.00804445	Novel
NSUN5P2	0.00804396	Novel
IL12A	0.00804351	Novel
RGMB	0.00803645	Novel
HIPK2	0.00803434	Novel
RALGDS	0.00803156	Novel
TRIM23	0.00802776	Novel
SEC16B	0.00802198	Novel
FERMT1	0.00800123	Novel
LRP1	0.00799999	Novel
PKD1L2	0.00799464	Novel
AURKA	0.00798809	Novel
VASP	0.00798707	Novel
IL2RB	0.0079842	Novel
RGS5	0.00798158	Novel
NUMA1	0.0079761	Novel
CREBBP	0.00797208	Novel
LILRB3	0.00796278	Novel
HBEGF	0.00795234	Novel
KRIT1	0.00794248	Novel
SNAPIN	0.00794007	Novel
KLK3	0.00793536	Novel
CCL21	0.00792807	Novel
STPG4	0.00792777	Novel
BMP2	0.00792391	Novel
MAP3K13	0.00791612	Novel
DESI1	0.00791536	Novel
MPP1	0.00791287	Novel
BTK	0.00790195	Novel
ARPC3	0.00789581	Novel
VIT	0.00789036	Novel
ZRANB1	0.00789014	Novel
PTGER1	0.00788762	Novel
XCL1	0.00788397	Novel
IL1R1	0.00788219	Novel
DAG1	0.00788083	Novel
SWT1	0.00786299	Novel
TRIM66	0.0078617	Novel
HGS	0.0078564	Novel
CFTR	0.00785254	Novel
CCL7	0.00784022	Novel
FNDC3B	0.00783915	Novel
C5	0.00783088	Novel
TRIM28	0.00782457	Novel
FBLN2	0.00782243	Novel
AGTR2	0.00781655	Novel
VWCE	0.00781646	Novel
CPB2	0.00781426	Novel
TFF1	0.00780467	Novel
WNT10B	0.00780283	Novel
MAP3K20	0.00780076	Novel
GPR137	0.00779647	Novel
SUV39H1	0.00778044	Novel
PRKCA	0.00778013	Novel
ERCC3	0.00777592	Novel
PLEKHS1	0.00776953	Novel
CPN1	0.00776946	Novel
MAGED1	0.00776418	Novel
CARD10	0.00775862	Novel
RAPGEF5	0.00775304	Novel
DDX60L	0.00774629	Novel
LRP6	0.00774392	Novel
FMOD	0.00774385	Novel
FEZF2	0.00774274	Novel
CXCL2	0.00774227	Novel
IGFBP1	0.00773844	Novel
ITLN2	0.00773703	Novel
EZH2	0.00773252	Novel
WWTR1	0.0077316	Novel
PSMC3IP	0.0077292	Novel
ADRA2B	0.00772692	Novel
ROBO2	0.00772115	Novel
SPTAN1	0.00771727	Novel
LAT2	0.00771301	Novel
TDGF1	0.00770539	Novel
CACNA1A	0.0077037	Novel
HNRNPK	0.00770046	Novel
BAG6	0.00768306	Novel
WNT3A	0.007683	Novel
CCR5	0.00768062	Novel
COL6A1	0.00767934	Novel
C7orf69	0.00767643	Novel
MAP3K15	0.00767524	Novel
SH3GL2	0.00767347	Novel
LAD1	0.00767031	Novel
ZBTB12	0.00766327	Novel
RSPO3	0.00766143	Novel
ABL1	0.00765816	Novel
TMEM25	0.00765538	Novel
PARP10	0.00764564	Novel
EMP1	0.00764521	Novel
NPY	0.00764453	Novel
PHLDB1	0.00764272	Novel
IRS2	0.00764266	Novel
SSTR3	0.00764139	Novel
CCDC174	0.0076405	Novel
TIMP1	0.00763781	Novel
HGF	0.0076314	Novel
ARR3	0.00762674	Novel
C14orf119	0.00762074	Novel
HELLS	0.00761569	Novel
ARAF	0.00759588	Novel
PAQR3	0.00759085	Novel
STAMBP	0.00758041	Novel
F10	0.00757823	Novel
ATXN3L	0.0075751	Novel
ARVCF	0.00757079	Novel
RIPK2	0.00756437	Novel
ITGB6	0.00756375	Novel
BIRC2	0.00755818	Novel
SEC31B	0.007543	Novel
ZNF24	0.0075429	Novel
APBB3	0.00754113	Novel
OR2F2	0.00753993	Novel
CLPSL1	0.00753944	Novel
TGIF2LY	0.00753608	Novel
ZKSCAN4	0.00753582	Novel
PAK4	0.00752878	Novel
SLIT2	0.00752784	Novel
CCL28	0.00752394	Novel
CTSL	0.00751741	Novel
NELL1	0.00751741	Novel
ARPP19	0.00751611	Novel
USP8	0.00751142	Novel
ATF3	0.00751053	Novel
SCAND1	0.00750968	Novel
ROPN1	0.00750816	Novel
SORT1	0.00750795	Novel
OVOL2	0.00750753	Novel
SNURF	0.00750545	Novel
BMPR1A	0.00750374	Novel
UTF1	0.00750307	Novel
RETN	0.00749325	Novel
ADRA2A	0.00749296	Novel
ABL2	0.00749276	Novel
CATSPER4	0.00748928	Novel
DPP4	0.00748828	Novel
KCNN3	0.00748445	Novel
PLCG1	0.00747821	Novel
FBXO24	0.00747573	Novel
FAM110C	0.00747569	Novel
STAB2	0.00747174	Novel
GLT1D1	0.00747132	Novel
GLB1L3	0.00746976	Novel
CTNND1	0.00746456	Novel
DNMT3L	0.007464	Novel
ERN1	0.00746169	Novel
MST1	0.00746061	Novel
NEIL1	0.00746057	Novel
CUL1	0.00745968	Novel
H2BS1	0.00745789	Novel
GAB1	0.0074547	Novel
LYZL2	0.00745217	Novel
CCN1	0.00745139	Novel
INSL6	0.00745115	Novel
LMO3	0.00744053	Novel
NTRK2	0.00743985	Novel
JDP2	0.00743768	Novel
H1-4	0.0074368	Novel
GRK4	0.00743123	Novel
CXCL9	0.00742377	Novel
RYK	0.00741666	Novel
SAMSN1	0.00741299	Novel
MAPK8IP1	0.00740798	Novel
SOX6	0.00740375	Novel
RGS11	0.00740327	Novel
HSPA1A	0.00740125	Novel
HAPLN1	0.00739825	Novel
FRA10AC1	0.00739604	Novel
MSTN	0.00739467	Novel
GAB3	0.00739286	Novel
KASH5	0.00738591	Novel
SELL	0.00738111	Novel
DAZAP2	0.00738101	Novel
RGP1	0.00737924	Novel
TUBA3C	0.00737826	Novel
INO80B	0.00737653	Novel
KIAA0319	0.00737334	Novel
JAM2	0.00737189	Novel
SH2D1A	0.00737134	Novel
ACTL8	0.00736772	Novel
CAMK1G	0.00736729	Novel
DAW1	0.00736675	Novel
ZNF747	0.00736018	Novel
BBX	0.0073537	Novel
RBPJL	0.00735305	Novel
MIA2	0.00735284	Novel
LAIR1	0.00735217	Novel
RHOD	0.00734996	Novel
TCEAL8	0.00734941	Novel
RPL14	0.00734365	Novel
MUC1	0.00734184	Novel
TRIM6	0.00734129	Novel
STUB1	0.00733524	Novel
C11orf71	0.00733004	Novel
ABI2	0.00732871	Novel
RPS9	0.00732741	Novel
H3-2	0.0073245	Novel
NAA35	0.00732218	Novel
CXCL14	0.00731926	Novel
TESPA1	0.00731882	Novel
BMPR1B	0.00731468	Novel
MKLN1	0.00731041	Novel
TGFB2	0.00730827	Novel
BNIP3	0.00730317	Novel
IL7	0.00730118	Novel
SPARCL1	0.00729937	Novel
NRXN1	0.00729881	Novel
COLEC11	0.00729869	Novel
JAK2	0.00729402	Novel
CFI	0.00728894	Novel
PDGFB	0.00728813	Novel
NCALD	0.00728679	Novel
OBSL1	0.00728067	Novel
CASP1	0.00727958	Novel
SERPIND1	0.00727822	Novel
AEBP1	0.00727628	Novel
CXCL10	0.00727592	Novel
TFAP2A	0.00727267	Novel
LAMA1	0.0072707	Novel
ZNF75A	0.00726925	Novel
FRG1BP	0.00726777	Novel
EYA1	0.00726748	Novel
CD2	0.00726054	Novel
KCNE1	0.00725996	Novel
MFSD12	0.00725617	Novel
INSM1	0.00725135	Novel
TOPAZ1	0.0072491	Novel
NCOA3	0.00724886	Novel
CTF1	0.00724533	Novel
EBF4	0.00724447	Novel
RPL22	0.00724396	Novel
ZSCAN32	0.0072428	Novel
KIAA1549L	0.00723615	Novel
MICALL2	0.00723437	Novel
CFAP299	0.00723406	Novel
FGFBP2	0.00723044	Novel
RSPH10B2	0.00722871	Novel
PPP1R17	0.00722535	Novel
C1QTNF2	0.00722459	Novel
CARF	0.00722405	Novel
VASH2	0.00722341	Novel
COL9A1	0.00721961	Novel
COL6A2	0.00721935	Novel
MYL3	0.00721693	Novel
MEP1A	0.00721597	Novel
UBE2DNL	0.00721597	Novel
AP1G2	0.00721553	Novel
PITX2	0.00721228	Novel
TCF7L1	0.00721154	Novel
ZNF180	0.00721024	Novel
THBS4	0.0072102	Novel
COL12A1	0.00720831	Novel
ZNF418	0.00720658	Novel
ZNF667	0.00720239	Novel
LMNTD1	0.00720113	Novel
ADCY5	0.00719932	Novel
TSPAN13	0.00719889	Novel
DPY19L2P1	0.00719882	Novel
SASH3	0.00719869	Novel
MPZL1	0.00718332	Novel
HCN1	0.00718254	Novel
ZNF639	0.00718189	Novel
PSMD2	0.00717936	Novel
GSK3A	0.00717699	Novel
SOCS5	0.00717593	Novel
ANKRD13D	0.00717557	Novel
RAB34	0.00717362	Novel
PRKAB2	0.00717272	Novel
RRAS2	0.00716588	Novel
TLX3	0.00715681	Novel
AMBP	0.00715639	Novel
MFSD13A	0.00715205	Novel
ROBO4	0.00715022	Novel
PLAU	0.00714986	Novel
MASP1	0.00714746	Novel
KCTD18	0.00714686	Novel
HNF1B	0.00714682	Novel
EXOC3L2	0.00714561	Novel
CREB3	0.00714195	Novel
AXIN2	0.00714096	Novel
CFD	0.00713833	Novel
GRB10	0.00713735	Novel
POT1	0.00713719	Novel
AKR1C2	0.0071363	Novel
EFEMP2	0.00713561	Novel
FGA	0.00713516	Novel
SIN3A	0.00712734	Novel
NFATC1	0.00712076	Novel
PRRG4	0.00711537	Novel
HNRNPU	0.00711407	Novel
SERPINA1	0.00711404	Novel
C9	0.00710753	Novel
CITED1	0.00710651	Novel
CEACAM6	0.00710526	Novel
HTR1A	0.00710525	Novel
SPOP	0.00710429	Novel
IGFBP5	0.00710392	Novel
WWP2	0.00710036	Novel
EMD	0.00709726	Novel
CD58	0.00709672	Novel
SMAD7	0.00709558	Novel
CD82	0.00709397	Novel
IL6ST	0.00709287	Novel
CCL20	0.00709099	Novel
SP100	0.00709016	Novel
SP8	0.00708627	Novel
PPIB	0.00708498	Novel
GABPA	0.00707867	Novel
TNF	0.00707745	Novel
RIT2	0.00707735	Novel
DOK1	0.00707722	Novel
RIOX1	0.00707281	Novel
LGALS3BP	0.00707209	Novel
C10orf90	0.00707171	Novel
ZBTB9	0.00707074	Novel
GRK5	0.00707031	Novel
H1-10	0.00706641	Novel
MAST2	0.00706569	Novel
NCK1	0.00706546	Novel
USP29	0.00706261	Novel
DEFA1B	0.00705884	Novel
ITCH	0.00705867	Novel
CLNK	0.00705659	Novel
TP53BP2	0.00705448	Novel
ARID4B	0.00705398	Novel
RBM22	0.00705093	Novel
LINC01139	0.00704641	Novel
FBXL21P	0.0070441	Novel
RFPL3	0.00703993	Novel
ZSCAN22	0.00703694	Novel
RGS14	0.00703671	Novel
IRAK1	0.00703536	Novel
SOCS1	0.00703524	Novel
HAS2	0.00703424	Novel
FADD	0.00703383	Novel
KISS1	0.00703368	Novel
ERVK13-1	0.00703321	Novel
ZNF358	0.00703289	Novel
COP1	0.00703108	Novel
HRC	0.00703057	Novel
TTC36	0.00702638	Novel
SMARCD1	0.00702417	Novel
MAPK12	0.00701859	Novel
LDB3	0.00701786	Novel
PCDHA7	0.00701578	Novel
ZNF397	0.00701353	Novel
SERPINB4	0.00701309	Novel
RAF1	0.00701212	Novel
ACTA1	0.00700975	Novel
EPB41L2	0.00700753	Novel
COPS7A	0.00700749	Novel
SHC1	0.00700622	Novel
AKT1	0.00700578	Novel
CUL2	0.00699853	Novel
GHRL	0.00699162	Novel
ITFG2	0.00699133	Novel
BCL2	0.00698601	Novel
CDH9	0.00698217	Novel
BTNL3	0.00698091	Novel
MNT	0.0069802	Novel
SERPINB11	0.0069781	Novel
LTK	0.00697376	Novel
PDE1A	0.00697125	Novel
DKK1	0.00696903	Novel
PDGFC	0.0069689	Novel
CAPN5	0.00696746	Novel
CORO7	0.00696409	Novel
FGF23	0.00696345	Novel
SYCP2	0.00696338	Novel
ZYG11B	0.00696162	Novel
TMEM161B	0.00696153	Novel
GTF2H1	0.00696046	Novel
IQCC	0.00695864	Novel
CBLB	0.00695583	Novel
ZNF185	0.00695569	Novel
ACTC1	0.00695372	Novel
TRIM15	0.0069531	Novel
IFNAR1	0.00695085	Novel
ARHGEF7	0.00695064	Novel
KLHL3	0.00694935	Novel
SH2B3	0.00694847	Novel
SH2D2A	0.00694806	Novel
GABRA4	0.00694632	Novel
FAM153CP	0.00694589	Novel
CLDN6	0.00694	Novel
CILP2	0.00693338	Novel
DEFB104A	0.00693121	Novel
CDK15	0.00693082	Novel
KCTD11	0.00692726	Novel
GFRA3	0.00692635	Novel
PAGE3	0.00692484	Novel
ENKD1	0.00692325	Novel
CX3CR1	0.0069229	Novel
RPL19	0.00691908	Novel
SPHK2	0.00691119	Novel
SSR3	0.00690952	Novel
CDK6	0.00690948	Novel
MSX1	0.00690848	Novel
C1QTNF9	0.0069076	Novel
GAGE1	0.0069055	Novel
HESX1	0.00690351	Novel
BICDL2	0.0069013	Novel
CCDC190	0.00690097	Novel
PITX1	0.00689827	Novel
PROM1	0.00689668	Novel
EPPIN	0.00689448	Novel
CSRP3	0.00689397	Novel
ANKRD35	0.00689362	Novel
RIOK3	0.0068922	Novel
GHRHR	0.00689129	Novel
MARCHF10	0.00688818	Novel
SELPLG	0.00688669	Novel
MAGI2	0.00688117	Novel
CD44	0.00687877	Novel
MAGEA4	0.00687851	Novel
AFDN	0.00687847	Novel
SELP	0.00687742	Novel
TAB2	0.00687662	Novel
STK4	0.00687064	Novel
RNF182	0.00686951	Novel
IL1RAP	0.00686587	Novel
PHF21B	0.00686289	Novel
CTRB1	0.00686258	Novel
GAREM1	0.00685924	Novel
GNLY	0.00685839	Novel
BACE1	0.0068574	Novel
TCF7	0.00685663	Novel
MYL4	0.00685615	Novel
EPAS1	0.00685097	Novel
TH	0.00684786	Novel
DBP	0.00684724	Novel
PSMB2	0.00684478	Novel
ZNF384	0.00684471	Novel
PXN	0.0068401	Novel
FAM47E-STBD1	0.00683878	Novel
SLC10A2	0.00683458	Novel
KLK9	0.00683385	Novel
REM1	0.00683331	Novel
ADCY4	0.00682938	Novel
PIH1D2	0.0068284	Novel
CCDC149	0.00682838	Novel
PFDN1	0.00682797	Novel
PPP3R1	0.00682672	Novel
PUS7L	0.00682632	Novel
HCK	0.00682116	Novel
JUNB	0.00681826	Novel
ACVR2B	0.00681672	Novel
LFNG	0.00681632	Novel
PRICKLE2	0.00681504	Novel
TSLP	0.00681024	Novel
PCK1	0.00680707	Novel
PDZD9	0.00680252	Novel
MTURN	0.00680203	Novel
RPLP2	0.00680145	Novel
GOLGA8K	0.00680008	Novel
SPATA4	0.00679932	Novel
SMARCA4	0.00679829	Novel
CTAG1B	0.00679776	Novel
SCRN1	0.00679615	Novel
KCNH2	0.00679545	Novel
BIRC6	0.00679249	Novel
GNB3	0.00678947	Novel
TMEM53	0.00678924	Novel
DCAF4L1	0.0067888	Novel
AKR1C3	0.00678725	Novel
PPIAL4G	0.00678638	Novel
IL6R	0.0067856	Novel
IL21R	0.00678461	Novel
MGMT	0.00678167	Novel
CEBPG	0.00677849	Novel
LGALS3	0.00677665	Novel
C19orf18	0.00677661	Novel
CRHR2	0.0067754	Novel
CCT6A	0.00677512	Novel
SIRT1	0.00677389	Novel
RGR	0.00677275	Novel
ADIPOR1	0.00677083	Novel
CDH11	0.00676882	Novel
PRR5-ARHGAP8	0.00676741	Novel
AP2M1	0.00676671	Novel
ARNT	0.00676597	Novel
MS4A3	0.00676589	Novel
FOXO4	0.00676536	Novel
CD164L2	0.00676458	Novel
DNTT	0.00676372	Novel
YES1	0.00675874	Novel
HIGD1A	0.00675483	Novel
SAAL1	0.0067542	Novel
CA8	0.00675194	Novel
ITGB2	0.00674915	Novel
HSPA9	0.00674758	Novel
MROH8	0.00674664	Novel
GID4	0.00674466	Novel
SDC4	0.006744	Novel
CBX6	0.00674172	Novel
GTF2H3	0.00674051	Novel
F11R	0.0067405	Novel
CCL25	0.00673898	Novel
ACVR1	0.00673775	Novel
HUNK	0.00673676	Novel
GPRASP2	0.00673244	Novel
ZSCAN1	0.00673226	Novel
PRSS1	0.00673004	Novel
PDIA2	0.00672315	Novel
RMND5A	0.00672228	Novel
MMP1	0.00672115	Novel
TNIP1	0.00672077	Novel
FAM187B	0.0067198	Novel
PDPK1	0.00671955	Novel
VPS37C	0.00671723	Novel
CRX	0.00671528	Novel
UBAC1	0.0067133	Novel
SMYD1	0.00671015	Novel
TENT5A	0.00670889	Novel
GFRA4	0.00670779	Novel
GUCY2F	0.00670779	Novel
GUCY2EP	0.00670779	Novel
PSPN	0.00670779	Novel
RCVRN	0.00670323	Novel
SOS1	0.00670148	Novel
SEMA3F	0.00669982	Novel
DAXX	0.00669709	Novel
MS4A2	0.00669695	Novel
ANXA9	0.00669595	Novel
NME7	0.00669465	Novel
F5	0.00669434	Novel
LINC02582	0.00669227	Novel
INHBE	0.00668999	Novel
POMC	0.00668997	Novel
TINAG	0.0066892	Novel
LPA	0.00668874	Novel
TRAF1	0.00668549	Novel
GPRC5D	0.00668536	Novel
DLX5	0.006681	Novel
KDM3A	0.00667984	Novel
RXFP1	0.00667981	Novel
HCST	0.00667956	Novel
CTAG1A	0.00667846	Novel
HCN4	0.00667709	Novel
TCTA	0.00667677	Novel
CTSV	0.0066723	Novel
BCL3	0.0066709	Novel
TRAT1	0.00667074	Novel
HBQ1	0.0066707	Novel
USP35	0.00667008	Novel
PARD3	0.00666465	Novel
ZNF627	0.00666195	Novel
DEFB121	0.00665563	Novel
CRYBA4	0.0066546	Novel
VWF	0.00665341	Novel
GNAI2	0.00665266	Novel
GNAI3	0.00665224	Novel
MAPK7	0.00665161	Novel
TRIML1	0.00665112	Novel
BUD31	0.00665035	Novel
PDE1C	0.00664757	Novel
TMEM161A	0.00664644	Novel
TLN1	0.00664561	Novel
RNASE13	0.0066453	Novel
MAPKAPK5	0.00664438	Novel
SOCS2	0.00664374	Novel
RPS6KA5	0.00664102	Novel
CASP8	0.00664007	Novel
SPARC	0.0066393	Novel
GNAQ	0.00663865	Novel
ARFGEF2	0.0066359	Novel
ECT2L	0.00663468	Novel
TREM2	0.00663385	Novel
DCAF16	0.00663314	Novel
L3MBTL4	0.00663142	Novel
EPOR	0.00663062	Novel
CSF3R	0.0066289	Novel
FAM163A	0.00662856	Novel
RWDD2B	0.00662735	Novel
POMZP3	0.00662698	Novel
TNC	0.00662697	Novel
S1PR1	0.00662633	Novel
GRAP2	0.00662321	Novel
RANBP10	0.0066208	Novel
MYO7A	0.0066206	Novel
ZNF260	0.00661916	Novel
MYO16	0.00661649	Novel
MYOD1	0.00661564	Novel
SMAGP	0.00661172	Novel
TEX101	0.00661115	Novel
TNFSF12	0.00660759	Novel
KPNA3	0.00660547	Novel
SHC4	0.00660492	Novel
PTPN23	0.00660426	Novel
ITIH1	0.00660026	Novel
RHOG	0.00659981	Novel
LILRA3	0.00659859	Novel
CIITA	0.00659765	Novel
USP46	0.00659724	Novel
NOMO2	0.00659458	Novel
SH2D3C	0.00659436	Novel
RHO	0.0065906	Novel
TAB1	0.00659029	Novel
GATA5	0.00659024	Novel
CCDC168	0.00658804	Novel
ZNF396	0.00658757	Novel
MNAT1	0.0065874	Novel
BTBD18	0.00658695	Novel
PAK1	0.00658656	Novel
NRL	0.00658543	Novel
EFCAB12	0.00658418	Novel
MTCP1	0.00657398	Novel
TTR	0.00657392	Novel
MYLK	0.00657386	Novel
SMAD2	0.00657272	Novel
GDNF	0.00657249	Novel
TLR2	0.00657032	Novel
TRAF4	0.00656969	Novel
ACVRL1	0.00656868	Novel
PPP3CB	0.00656653	Novel
SHB	0.00656613	Novel
MZT2B	0.00656116	Novel
FSD1L	0.00656086	Novel
BMPR2	0.00655888	Novel
DLGAP1	0.00655801	Novel
ALK	0.00655793	Novel
PIK3R2	0.00655674	Novel
GAB2	0.00655549	Novel
CDKN2B	0.00655383	Novel
NUP43	0.00655107	Novel
ADNP2	0.00655094	Novel
CAMKMT	0.00654923	Novel
CXorf56	0.00654556	Novel
KIF21A	0.00654494	Novel
FBXL14	0.00654483	Novel
LYPD1	0.00654419	Novel
NINJ2	0.00654374	Novel
MAGEA6	0.00654228	Novel
LIN52	0.00654156	Novel
GNB1	0.00654096	Novel
PRAMEF5	0.00654038	Novel
KIAA1522	0.006537	Novel
APPL1	0.00653585	Novel
PSMD11	0.00653431	Novel
MAPKAPK3	0.00653296	Novel
DCAF7	0.00653262	Novel
BIN2	0.00653137	Novel
DDX43	0.00653094	Novel
IL22	0.00652943	Novel
TMEM231	0.00652903	Novel
TLE2	0.00652824	Novel
ROR2	0.00652801	Novel
PFDN5	0.00652533	Novel
ZNF675	0.00652446	Novel
C14orf93	0.0065215	Novel
SPINK4	0.00651778	Novel
PSMA7	0.00651738	Novel
EGR1	0.00651696	Novel
ELAVL3	0.00651616	Novel
OPTN	0.006514	Novel
MAP3K1	0.00651398	Novel
NRTN	0.00651313	Novel
MYD88	0.00651263	Novel
KLF4	0.00651261	Novel
PECAM1	0.00651052	Novel
PTGIS	0.00650944	Novel
CPA2	0.00650911	Novel
FRS2	0.00650817	Novel
HLA-F	0.00650239	Novel
ZNF234	0.00650232	Novel
RNF213	0.00650042	Novel
OTP	0.00649926	Novel
UBE2NL	0.00649749	Novel
IRF5	0.00649677	Novel
HSPG2	0.00649451	Novel
PRSS50	0.00649432	Novel
SLX4IP	0.0064943	Novel
PACRGL	0.00649103	Novel
INHA	0.00648919	Novel
ADA	0.00648901	Novel
GRK6	0.00648863	Novel
GNA13	0.00648784	Novel
IKBKG	0.00648674	Novel
NKX2-5	0.00648495	Novel
ANO3	0.00648428	Novel
SOCS4	0.00648228	Novel
CXCL8	0.00648105	Novel
CIB3	0.0064809	Novel
FGF16	0.00648087	Novel
EPM2AIP1	0.00648054	Novel
TEC	0.00648022	Novel
MAP2K7	0.00647794	Novel
IGFBP3	0.006477	Novel
CD72	0.00647695	Novel
RPL18A	0.00647516	Novel
TGFB1I1	0.00647305	Novel
PNMA8A	0.00647228	Novel
HPGD	0.00647185	Novel
NFE2L2	0.00647172	Novel
PROS1	0.00647103	Novel
LY6G5B	0.00647018	Novel
NFKB2	0.00646856	Novel
CD3D	0.00646797	Novel
CCL19	0.00646518	Novel
COL4A6	0.00646148	Novel
USP12	0.006461	Novel
SCGB1D4	0.00645752	Novel
PTK2	0.00645533	Novel
ZNF41	0.00644951	Novel
CEP250	0.00644827	Novel
CXCR1	0.00644616	Novel
NR1H3	0.00644516	Novel
CKAP4	0.00644406	Novel
HOXC11	0.00644351	Novel
CLDN8	0.00643852	Novel
NATD1	0.00643671	Novel
PTPRA	0.00643507	Novel
CCDC130	0.00643372	Novel
LRRC32	0.00643035	Novel
USP36	0.00642371	Novel
MYH9	0.00642199	Novel
SENP2	0.00641946	Novel
ACKR4	0.00641845	Novel
PAG1	0.00641757	Novel
HUWE1	0.00641692	Novel
PRKACG	0.00641644	Novel
PYGO1	0.00641606	Novel
MYCBP	0.00641435	Novel
ITIH6	0.00641404	Novel
FER	0.00641386	Novel
MBD1	0.00641272	Novel
CHM	0.00641122	Novel
C16orf78	0.00640938	Novel
DCC	0.00640931	Novel
ZNF398	0.00640913	Novel
SORL1	0.0064082	Novel
SH3RF1	0.00640818	Novel
SULF2	0.00640726	Novel
STOML3	0.00640544	Novel
ARRDC4	0.00640478	Novel
EDA2R	0.00640348	Novel
TRIP6	0.00640322	Novel
GRIN2A	0.00640226	Novel
ZIC3	0.00640142	Novel
GLIS2	0.0064013	Novel
NOX1	0.00639752	Novel
NEDD4L	0.00639379	Novel
CCR1	0.00639337	Novel
LRRK1	0.0063933	Novel
MTOR	0.00639326	Novel
CD320	0.00639177	Novel
BCR	0.0063904	Novel
SHANK1	0.00639027	Novel
NFE4	0.00638972	Novel
BAG4	0.00638685	Novel
RPAP3	0.00638657	Novel
IMPACT	0.0063822	Novel
BLID	0.00638201	Novel
IGSF10	0.00638177	Novel
SYT16	0.00638153	Novel
USF2	0.00638139	Novel
STOML1	0.00638066	Novel
C5orf24	0.00637999	Novel
TGFA	0.00637914	Novel
PLEKHF2	0.00637721	Novel
CDC42	0.00637709	Novel
ZNF174	0.00637682	Novel
GSDMA	0.00637598	Novel
IL23A	0.00637327	Novel
ZC2HC1A	0.00637263	Novel
PTPN20	0.00636859	Novel
APOA2	0.00636718	Novel
RND1	0.00636663	Novel
CDKN2A	0.00636443	Novel
POLH	0.00636277	Novel
ZNF534	0.00636113	Novel
DLX2	0.00635962	Novel
TMEM185A	0.00635882	Novel
MEN1	0.00635874	Novel
PAPSS2	0.00635753	Novel
SLC6A3	0.00635732	Novel
CD5	0.00635689	Novel
MPO	0.00635427	Novel
LAX1	0.00635389	Novel
PDGFRA	0.00635051	Novel
LIN9	0.0063499	Novel
OCEL1	0.00634987	Novel
YWHAZ	0.00634982	Novel
CLDN1	0.00634936	Novel
CHMP3	0.00634929	Novel
B4GALT7	0.0063477	Novel
EFHC1	0.00634725	Novel
PRMT2	0.00634644	Novel
WWP1	0.00634539	Novel
MICAL2	0.00634484	Novel
PDE6G	0.00634221	Novel
R3HDM4	0.00634159	Novel
ETS1	0.00634081	Novel
OXR1	0.00633857	Novel
FBXO22	0.0063383	Novel
OVOL1	0.00633823	Novel
ATF7IP2	0.00633788	Novel
PSMB5	0.00633724	Novel
DCAF17	0.00633695	Novel
MSX2	0.00633648	Novel
EIF1AD	0.00633612	Novel
CHD1L	0.00633383	Novel
DCAF12L2	0.00633291	Novel
HCN2	0.00633148	Novel
FES	0.00632978	Novel
PIK3R3	0.00632895	Novel
TLE1	0.00632842	Novel
FGR	0.00632518	Novel
REV1	0.00632415	Novel
FRK	0.0063225	Novel
SPOCK2	0.00632114	Novel
GZMB	0.00632093	Novel
FOXA2	0.00632069	Novel
CDKL4	0.00631861	Novel
EBP	0.0063177	Novel
GTF2H5	0.00631756	Novel
MANSC1	0.00631738	Novel
ZNF395	0.00631715	Novel
DET1	0.006317	Novel
C1orf115	0.00631494	Novel
CXCL3	0.00631484	Novel
LEF1	0.00631419	Novel
CXCL13	0.0063138	Novel
XIAP	0.00631371	Novel
TRARG1	0.00631297	Novel
TRIM52	0.00631237	Novel
PPP2R5A	0.00631207	Novel
ROBO1	0.00631139	Novel
IL32	0.00631085	Novel
PDCD2	0.00631059	Novel
FBXL15	0.00630904	Novel
CSF1R	0.0063087	Novel
ZMYND19	0.00630866	Novel
PLXNB3	0.0063077	Novel
ZFAND2B	0.00630619	Novel
HSH2D	0.00630518	Novel
SELE	0.00630511	Novel
TCP10L2	0.00630443	Novel
NCOR2	0.00630425	Novel
VDR	0.00630398	Novel
ATF2	0.00630226	Novel
NUP160	0.00629976	Novel
PLAAT4	0.00629949	Novel
TRIM40	0.00629868	Novel
MAP4K2	0.00629855	Novel
ZSCAN18	0.00629733	Novel
WDR26	0.00629663	Novel
CTDSPL	0.00629463	Novel
BCL10	0.00629281	Novel
HCN3	0.00629253	Novel
PIGO	0.00629081	Novel
ISCA1	0.0062905	Novel
CTNNA1	0.00628924	Novel
PBK	0.00628539	Novel
CHN1	0.00628396	Novel
NPM3	0.00628259	Novel
PARVG	0.00628075	Novel
ZNF526	0.0062797	Novel
MAP2K1	0.00627942	Novel
RNF115	0.00627697	Novel
CLRN1	0.00627673	Novel
NUCB1	0.00627585	Novel
KDM3B	0.00627577	Novel
RASSF1	0.00627558	Novel
CSNK1A1	0.00627556	Novel
ZDBF2	0.00627494	Novel
CORT	0.00627408	Novel
CRHR1	0.00627239	Novel
SLPI	0.00627203	Novel
FOXF2	0.00627185	Novel
SMAD5	0.00627005	Novel
UBL3	0.0062698	Novel
SCML4	0.00626918	Novel
ACVR1B	0.00626832	Novel
RPL23	0.00626775	Novel
CABP5	0.00626683	Novel
GHR	0.0062652	Novel
ICAM3	0.00626403	Novel
ALOX12B	0.00626271	Novel
KPNA2	0.00626162	Novel
LHX3	0.00626157	Novel
IRS1	0.0062613	Novel
CFH	0.00626103	Novel
RPL35A	0.00625967	Novel
RIN1	0.00625895	Novel
ANXA2	0.00625891	Novel
ANTXR2	0.00625796	Novel
DUSP8	0.00625733	Novel
CASP12	0.00625678	Novel
IQUB	0.00625567	Novel
FEM1B	0.0062545	Novel
WDR20	0.00625382	Novel
ARHGAP22	0.00625372	Novel
KCTD15	0.00625347	Novel
RNF146	0.00625294	Novel
RPL29P30	0.00625198	Novel
EPN2	0.00625114	Novel
S100A7	0.00625026	Novel
NGFR	0.00625005	Novel
LEPR	0.00624832	Novel
IGHV3OR15-7	0.0062481	Novel
TMEM86A	0.00624628	Novel
ACTR3B	0.00624619	Novel
PRSS23	0.00624556	Novel
SERAC1	0.00624503	Novel
COTL1	0.00624281	Novel
GSDMD	0.00624243	Novel
MOB3A	0.00624226	Novel
SETX	0.00624217	Novel
FAM86B2	0.00624211	Novel
LIN37	0.00624192	Novel
ASTL	0.00624174	Novel
RPL15	0.00624101	Novel
NCKAP1	0.00624057	Novel
PHF1	0.00623965	Novel
BATF	0.00623964	Novel
MST1R	0.00623928	Novel
USP31	0.00623422	Novel
SPTBN1	0.00623242	Novel
ZSCAN5A	0.00623124	Novel
GMCL2	0.00623073	Novel
ACE	0.0062292	Novel
SKIL	0.00622702	Novel
NLGN1	0.00622634	Novel
PPP2R5B	0.0062255	Novel
FLACC1	0.00622539	Novel
LAMC1	0.00622515	Novel
C1orf174	0.00622405	Novel
CFHR3	0.00622364	Novel
ETV4	0.00622096	Novel
ADIPOQ	0.00622047	Novel
SOX2	0.00622041	Novel
OLIG1	0.00621895	Novel
STAT1	0.00621842	Novel
MFAP4	0.00621796	Novel
GNAI1	0.00621712	Novel
TSC1	0.00621538	Novel
HOXC10	0.00621456	Novel
NUDT9P1	0.00621453	Novel
LRRC4	0.006213	Novel
PELI2	0.0062128	Novel
NRP2	0.00621245	Novel
NFE2	0.0062117	Novel
PYY	0.00621152	Novel
ZNF507	0.00621114	Novel
CTLA4	0.00621104	Novel
RRAGA	0.00621065	Novel
PRAG1	0.00620927	Novel
DNAH6	0.00620875	Novel
IFNE	0.00620866	Novel
FAM207A	0.00620853	Novel
TUBA4A	0.00620847	Novel
PPM1F	0.00620806	Novel
ANXA3	0.00620767	Novel
USP48	0.00620707	Novel
MAP2K4	0.00620674	Novel
OLFM1	0.0062066	Novel
SERPINE1	0.0062064	Novel
NR1H2	0.00620598	Novel
C1QL4	0.00620551	Novel
TCF3	0.00620525	Novel
PNPLA2	0.00620446	Novel
ASPH	0.00620374	Novel
RRAGD	0.0062037	Novel
ANKRD39	0.00620326	Novel
TBX3	0.00620219	Novel
ANP32B	0.00620187	Novel
AIM2	0.00620142	Novel
SOX8	0.00620074	Novel
ARHGEF35	0.00619888	Novel
GTF2I	0.00619729	Novel
SELENOS	0.00619704	Novel
C18orf25	0.0061968	Novel
RRAGC	0.0061968	Novel
SH2D1B	0.00619611	Novel
WDR70	0.00619539	Novel
ASAP1	0.0061953	Novel
TRIM33	0.00619428	Novel
SERPINB13	0.00619414	Novel
A2ML1	0.00619314	Novel
RPL3L	0.00619296	Novel
MAP3K2	0.00619078	Novel
SLC39A10	0.00619052	Novel
USP4	0.00619031	Novel
SKI	0.00618811	Novel
PRR23B	0.0061881	Novel
PYHIN1	0.00618802	Novel
SAMHD1	0.00618779	Novel
A2M	0.00618724	Novel
ATP2A2	0.00618653	Novel
LRRC4C	0.00618556	Novel
CCNB1IP1	0.00618523	Novel
FBXL13	0.0061843	Novel
FBXO28	0.00618401	Novel
MAP2K3	0.00618384	Novel
E2F3	0.00618218	Novel
IQSEC1	0.00617887	Novel
DCAF4	0.00617837	Novel
RPS15	0.0061775	Novel
USP13	0.00617652	Novel
CEBPE	0.00617617	Novel
SLTM	0.00617577	Novel
LRP2	0.00617528	Novel
RPL7	0.0061734	Novel
NLRC4	0.0061734	Novel
DCAF8	0.00617305	Novel
AURKB	0.00617272	Novel
ZFP41	0.00616992	Novel
DNMT1	0.00616985	Novel
ZBTB2	0.0061691	Novel
UBXN7	0.00616847	Novel
CD80	0.00616834	Novel
CHMP6	0.00616817	Novel
FAU	0.00616507	Novel
IGKV3-20	0.00616497	Novel
CREB1	0.0061644	Novel
F2R	0.00616317	Novel
FBXO25	0.00616244	Novel
CCL3L1	0.00616181	Novel
NBPF10	0.00616087	Novel
NBPF12	0.00616087	Novel
NBPF9	0.00616087	Novel
HTT	0.00616059	Novel
CD96	0.00615974	Novel
GFRA2	0.00615886	Novel
RPL4	0.00615861	Novel
SUV39H2	0.006158	Novel
SEMG1	0.00615625	Novel
CRTC1	0.0061536	Novel
CACNG2	0.00615323	Novel
RPL7P32	0.00615237	Novel
RPS3	0.0061523	Novel
GLIS1	0.0061517	Novel
KBTBD2	0.00615051	Novel
TDP2	0.00614995	Novel
VEGFB	0.00614875	Novel
WASH8P	0.00614712	Novel
MATN3	0.00614693	Novel
ISX	0.00614616	Novel
MT2A	0.00614593	Novel
RASAL3	0.00614591	Novel
GHRH	0.00614431	Novel
NELL2	0.00614248	Novel
ITGB5	0.00614216	Novel
SAA4	0.00614173	Novel
KLF5	0.00614129	Novel
TAF1	0.00614091	Novel
AMMECR1L	0.00613896	Novel
IL37	0.00613883	Novel
CTRB2	0.00613767	Novel
IL2RG	0.00613744	Novel
SIGLEC7	0.00613685	Novel
SPATA2L	0.00613494	Novel
SHC2	0.00613457	Novel
CNPPD1	0.00613309	Novel
SPACA4	0.00613301	Novel
NFXL1	0.00613253	Novel
VCAM1	0.00613245	Novel
UBL5	0.00613146	Novel
RPL30	0.00613141	Novel
TSSK3	0.00613057	Novel
JPT1	0.00612916	Novel
ADCY2	0.00612696	Novel
OR52E6	0.00612664	Novel
IQGAP2	0.00612624	Novel
CCDC57	0.00612447	Novel
CYBC1	0.00612384	Novel
C19orf47	0.00612189	Novel
HYDIN	0.00612169	Novel
TM4SF19	0.0061214	Novel
CD63	0.00612113	Novel
CCL17	0.00612089	Novel
ZNF695	0.00612065	Novel
PKD1	0.00611901	Novel
ARL1	0.00611885	Novel
SDCBP	0.00611595	Novel
NRGN	0.00611591	Novel
CHMP4C	0.00611414	Novel
PDZD2	0.0061141	Novel
POLD2	0.00611199	Novel
TMEM97	0.00611134	Novel
RPS27A	0.00611075	Novel
SYVN1	0.00611069	Novel
ZFYVE1	0.00610941	Novel
UBE3B	0.00610891	Novel
ARPC1B	0.00610841	Novel
CPA6	0.00610758	Novel
KIAA0930	0.00610672	Novel
FBLN7	0.00610563	Novel
USP20	0.00610558	Novel
ARMC8	0.00610413	Novel
DOK3	0.00610347	Novel
CCDC60	0.0061034	Novel
FOXN2	0.00610295	Novel
NBPF19	0.00610232	Novel
USH1C	0.00610221	Novel
EGF	0.00610079	Novel
DNASE1L1	0.00609737	Novel
TMEM201	0.0060948	Novel
AFAP1L2	0.00609376	Novel
SUSD5	0.00609117	Novel
FRMD8	0.00608994	Novel
BCL2L13	0.00608947	Novel
TBX5	0.00608912	Novel
KCTD2	0.0060888	Novel
PILRA	0.00608708	Novel
SPRING1	0.00608602	Novel
HTRA1	0.00608575	Novel
TRIB1	0.00608561	Novel
RAB13	0.0060856	Novel
CDC42SE1	0.00608351	Novel
SCN1A	0.00608295	Novel
PRR14L	0.00608178	Novel
DNAJC8	0.00608063	Novel
PBX4	0.00607969	Novel
PLAGL1	0.00607881	Novel
GPR42	0.0060787	Novel
PATE1	0.00607781	Novel
METAP2	0.00607676	Novel
EPS8L1	0.00607645	Novel
KHDRBS1	0.00607573	Novel
GSC2	0.00607505	Novel
TMPPE	0.00607468	Novel
PIK3R5	0.00607355	Novel
WASF1	0.00607345	Novel
AP1G1	0.00607323	Novel
ENG	0.00607214	Novel
NUMBL	0.00607083	Novel
AGER	0.0060698	Novel
HEMK1	0.00606725	Novel
CCL24	0.00606504	Novel
SDC1	0.00606409	Novel
EPHB1	0.00606403	Novel
TMEM179B	0.006064	Novel
USP18	0.00606323	Novel
USP17L2	0.00606211	Novel
CCR4	0.00606073	Novel
PIN1	0.00606039	Novel
DDX53	0.00606015	Novel
SRA1	0.00605959	Novel
ELF5	0.00605928	Novel
NOTCH1	0.00605913	Novel
METTL3	0.0060588	Novel
MLXIPL	0.00605873	Novel
RPL21	0.00605753	Novel
FCN2	0.00605698	Novel
TNPO3	0.00605663	Novel
MAEA	0.00605532	Novel
HOXD8	0.00605531	Novel
NOD1	0.00605275	Novel
H1-2	0.00605256	Novel
GPSM3	0.00605232	Novel
AREL1	0.00605198	Novel
SNCB	0.00605164	Novel
NUPR1	0.00605148	Novel
TSC22D3	0.00605113	Novel
CFP	0.00605057	Novel
RPS12	0.00605048	Novel
GIMAP5	0.00605013	Novel
PCDHGA5	0.00605002	Novel
C1orf56	0.00604639	Novel
NOMO1	0.00604548	Novel
ATE1	0.00604517	Novel
ICOS	0.00604415	Novel
LHX6	0.00604213	Novel
TLR4	0.00604166	Novel
SULT1A4	0.00604158	Novel
TMA7	0.00604069	Novel
ITGA2B	0.00603999	Novel
GUCY1B1	0.00603707	Novel
ATP6V0C	0.00603559	Novel
DEFB118	0.00603456	Novel
CSH2	0.0060335	Novel
MAGED4B	0.00603222	Novel
CMTM2	0.00603189	Novel
C1RL	0.00603101	Novel
RHBDD2	0.00603056	Novel
CSF2RA	0.00602939	Novel
CSH1	0.0060281	Novel
NCOR1	0.00602792	Novel
ETV6	0.00602768	Novel
NDFIP2	0.00602732	Novel
PRKCD	0.00602692	Novel
KLRK1	0.0060269	Novel
CHP1	0.00602671	Novel
HRH1	0.00602618	Novel
PSMB4	0.00602593	Novel
PTPN12	0.00602575	Novel
LIX1	0.00602562	Novel
GNAO1	0.00602538	Novel
TMEM79	0.00602421	Novel
WNT1	0.00602421	Novel
FAM126B	0.00602392	Novel
FBXW4	0.0060234	Novel
SGK1	0.00602106	Novel
DPEP3	0.0060192	Novel
TWSG1	0.00601839	Novel
TJP3	0.00601549	Novel
MOB2	0.00601252	Novel
GATA1	0.00601155	Novel
ZNF839	0.00601155	Novel
ZNF703	0.00600777	Novel
RPL12	0.00600467	Novel
SH2D3A	0.00600385	Novel
SLCO3A1	0.00600345	Novel
TCP1	0.00600276	Novel
TMEM237	0.00600228	Novel
IFIH1	0.00600151	Novel
DGKA	0.00600132	Novel
ARHGAP40	0.00600081	Novel
DGCR2	0.00599992	Novel
DMTN	0.00599936	Novel
ZER1	0.00599852	Novel
ZNF211	0.00599837	Novel
CHTF18	0.00599694	Novel
TUBB2B	0.00599669	Novel
ZNF223	0.00599617	Novel
NBPF14	0.0059948	Novel
KLK1	0.00599209	Novel
NEK3	0.00599119	Novel
ZBED9	0.00599115	Novel
RPS3A	0.00599024	Novel
CDK9	0.00598935	Novel
GFAP	0.00598915	Novel
TEAD2	0.00598904	Novel
FRMD6	0.00598869	Novel
ZMIZ1	0.00598785	Novel
OCLN	0.00598699	Novel
TUBG2	0.00598689	Novel
RNH1	0.00598576	Novel
NPR1	0.00598462	Novel
TMSB10	0.00598429	Novel
CRBN	0.00598334	Novel
BCL2L1	0.00598266	Novel
SALL2	0.00598165	Novel
SOWAHC	0.00598074	Novel
STRADB	0.00597905	Novel
FBXO2	0.00597853	Novel
ZSCAN31	0.00597796	Novel
SLA2	0.0059778	Novel
CCR7	0.00597771	Novel
EPS8L2	0.00597704	Novel
RN7SK	0.00597669	Novel
SIAH1	0.00597661	Novel
CHUK	0.0059765	Novel
IER3	0.0059759	Novel
KLF2	0.00597585	Novel
IL1RL1	0.00597442	Novel
PLA2G2A	0.00597434	Novel
SLC6A4	0.0059739	Novel
NECTIN4	0.00597237	Novel
YWHAQ	0.00597223	Novel
RASGEF1B	0.0059717	Novel
SRP14	0.00597003	Novel
NKX2-1	0.00596958	Novel
CHD7	0.0059683	Novel
CLIC6	0.00596686	Novel
DDIAS	0.00596657	Novel
C1orf109	0.00596451	Novel
LSMEM2	0.00596427	Novel
BCL9L	0.00596356	Novel
TCIRG1	0.00596281	Novel
MATN1	0.00596259	Novel
KL	0.00596241	Novel
PIAS1	0.00596233	Novel
KIF18B	0.00596208	Novel
TMEM223	0.00596154	Novel
ZNF519	0.00596145	Novel
RNF31	0.00596093	Novel
HERPUD1	0.00596091	Novel
ENPP4	0.00596081	Novel
HDGFL3	0.00595916	Novel
RIPPLY3	0.00595914	Novel
BMP6	0.00595884	Novel
GET3	0.0059581	Novel
USP17L22	0.00595684	Novel
MEIS1	0.00595569	Novel
CX3CL1	0.00595546	Novel
TEX11	0.00595515	Novel
RPL5	0.00595464	Novel
PRG3	0.00595357	Novel
H1-3	0.00595327	Novel
ARTN	0.00595305	Novel
CYGB	0.00595241	Novel
ALOX5AP	0.00594951	Novel
HSPB6	0.00594858	Novel
ATP1B2	0.00594819	Novel
JMJD1C	0.00594802	Novel
KCND3	0.00594708	Novel
RTL8B	0.00594632	Novel
B4GALNT4	0.00594628	Novel
DLGAP2	0.00594352	Novel
SDR9C7	0.00594313	Novel
MUC4	0.00594311	Novel
MIR9-1HG	0.00594237	Novel
PCDHGA11	0.00594219	Novel
CSNK1E	0.00594025	Novel
MARCHF9	0.00594009	Novel
USP21	0.00593818	Novel
MADCAM1	0.00593742	Novel
USP17L7	0.00593696	Novel
DNALI1	0.00593695	Novel
CIB4	0.00593637	Novel
RAB40AL	0.00593604	Novel
TUBA3D	0.00593521	Novel
PIAS2	0.00593489	Novel
HTR1D	0.00593479	Novel
PTPN2	0.00593477	Novel
RPL7A	0.00593246	Novel
NUP98	0.00593215	Novel
DDX54	0.00593198	Novel
DEFA5	0.00593186	Novel
CARD6	0.00593149	Novel
PLCB2	0.0059294	Novel
PRAP1	0.00592925	Novel
MACF1	0.00592925	Novel
UBAP2	0.00592864	Novel
PTPRD	0.00592831	Novel
LCP2	0.0059281	Novel
SHBG	0.00592591	Novel
RBP4	0.00592396	Novel
CD9	0.00592307	Novel
AGAP2	0.00592305	Novel
SLC22A18AS	0.00592296	Novel
RIOK2	0.00592121	Novel
CBX8	0.00592109	Novel
SIGLEC16	0.00591945	Novel
E2F1	0.00591937	Novel
MRFAP1	0.0059191	Novel
SOX5	0.00591897	Novel
CCL27	0.00591861	Novel
NBPF22P	0.00591821	Novel
COL10A1	0.00591657	Novel
SLA	0.00591215	Novel
CEACAM21	0.00591164	Novel
CEACAM5	0.00591064	Novel
NTAQ1	0.00590966	Novel
IKBKB	0.00590964	Novel
ADAM9	0.00590919	Novel
BARX1	0.005909	Novel
IGLL1	0.00590878	Novel
REG1B	0.00590835	Novel
UBE2K	0.00590819	Novel
ETV1	0.00590784	Novel
DPF1	0.00590725	Novel
ZMYND12	0.00590695	Novel
RASSF6	0.00590681	Novel
NLRP10	0.00590552	Novel
PDE1B	0.00590504	Novel
DVL2	0.00590441	Novel
SST	0.00590425	Novel
BCAM	0.00590389	Novel
SLC41A1	0.00590303	Novel
PPFIA1	0.00590295	Novel
GSTCD	0.00590289	Novel
KIR2DL4	0.00590266	Novel
SMAD1	0.00590193	Novel
TNMD	0.00590183	Novel
ITPR1	0.00590079	Novel
EIF1AY	0.0058993	Novel
SPATA31A7	0.00589708	Novel
CCBE1	0.00589579	Novel
CCDC189	0.00589527	Novel
MAP3K5	0.00589411	Novel
LRRC3B	0.00589394	Novel
CALCA	0.00589379	Novel
TNFSF10	0.00589333	Novel
NHSL2	0.00589263	Novel
RNF121	0.00589099	Novel
ATP6V0A2	0.00589023	Novel
NF2	0.00589021	Novel
SLAMF6	0.00588992	Novel
ELK1	0.00588963	Novel
GRIA1	0.0058896	Novel
GTSF1	0.00588906	Novel
PRKACA	0.0058888	Novel
NRXN2	0.00588873	Novel
FAM43A	0.00588839	Novel
CEACAM8	0.00588813	Novel
SPINDOC	0.00588767	Novel
CHML	0.00588752	Novel
CPA4	0.00588729	Novel
KCNQ1	0.00588717	Novel
UBE2L3	0.00588688	Novel
FAM153B	0.00588642	Novel
MC2R	0.00588631	Novel
VAV1	0.00588619	Novel
ABCF3	0.0058858	Novel
FGF7	0.00588549	Novel
GAGE2E	0.00588509	Novel
CLRN2	0.00588498	Novel
VIP	0.00588428	Novel
TSACC	0.00588412	Novel
ZNF282	0.00588409	Novel
NACAD	0.00588365	Novel
TSG101	0.00588317	Novel
SUSD3	0.00588298	Novel
APLP2	0.00588274	Novel
LIMK1	0.00588219	Novel
RAB8B	0.0058821	Novel
NCAPG2	0.00588185	Novel
NKD2	0.00588184	Novel
C19orf33	0.0058811	Novel
MLYCD	0.00588087	Novel
STK36	0.00587979	Novel
ZNF77	0.00587945	Novel
PGA4	0.00587837	Novel
POLI	0.00587832	Novel
MBL2	0.00587729	Novel
UBE2I	0.00587648	Novel
ZNF197	0.00587574	Novel
SH3BP2	0.00587531	Novel
CDC37	0.00587391	Novel
CYP20A1	0.00587365	Novel
SSX3	0.00587109	Novel
UQCRHL	0.00587107	Novel
S100A2	0.00587063	Novel
GDF2	0.00586997	Novel
PLEKHJ1	0.00586928	Novel
OXT	0.00586906	Novel
GPLD1	0.00586847	Novel
BIN1	0.00586818	Novel
CD200R1	0.00586774	Novel
HGFAC	0.00586763	Novel
FGF10	0.00586762	Novel
PCDHA11	0.0058669	Novel
PDCL2	0.00586681	Novel
ELSPBP1	0.0058659	Novel
CEACAM7	0.00586439	Novel
TCP11L1	0.00586405	Novel
ZSCAN21	0.00586311	Novel
CASP6	0.00586304	Novel
NGDN	0.00586224	Novel
LRRC47	0.00586173	Novel
TMBIM6	0.00586086	Novel
FPR1	0.00586085	Novel
COPS2	0.00585993	Novel
SFN	0.00585964	Novel
DCAF12L1	0.005859	Novel
AKR1C4	0.00585833	Novel
SLC9A2	0.00585753	Novel
HDL3	0.00585727	Novel
MMP13	0.00585711	Novel
PARD6A	0.00585662	Novel
ARV1	0.00585587	Novel
CCNH	0.00585577	Novel
TBC1D7	0.00585283	Novel
TNP1	0.00585236	Novel
GADD45G	0.00585188	Novel
RIPPLY1	0.00585178	Novel
LRRC15	0.00585162	Novel
TMCO6	0.00585139	Novel
TNS3	0.00585083	Novel
IL17RB	0.00585023	Novel
FLCN	0.00584904	Novel
GPN2	0.00584897	Novel
PHTF1	0.00584897	Novel
WNT4	0.00584841	Novel
NES	0.0058483	Novel
GNG2	0.00584811	Novel
F13A1	0.00584768	Novel
CDKN1B	0.00584745	Novel
H1-7	0.00584736	Novel
RNF40	0.00584727	Novel
PLLP	0.00584569	Novel
TEAD3	0.00584565	Novel
FBXO11	0.00584537	Novel
APCS	0.00584492	Novel
IL18R1	0.00584471	Novel
ZNF628	0.00584448	Novel
ID1	0.00584301	Novel
RPS16	0.00584275	Novel
ZMIZ2	0.0058426	Novel
TBC1D32	0.0058423	Novel
PRKG1	0.00584212	Novel
CAPRIN2	0.00584178	Novel
UNC80	0.00584152	Novel
NECTIN1	0.00584152	Novel
SLC9A5	0.00584084	Novel
PYROXD2	0.00584064	Novel
IL33	0.00583867	Novel
SSTR4	0.00583824	Novel
IL20RA	0.00583801	Novel
METAP1	0.00583753	Novel
CBLC	0.00583687	Novel
SIX4	0.00583596	Novel
FAIM2	0.00583581	Novel
IQCF5	0.00583576	Novel
MMP8	0.00583532	Novel
[truncated: 17,024 more rows]

## Sheet: BioGRID-6
BioGRID-Influence-GO
Symbol	Probability	Known/Novel
UBQLN2	1	Novel
TP53	1	Novel
RNF123	1	Novel
TNIP2	1	Novel
EWSR1	1	Novel
SGTA	1	Novel
SHC1	1	Novel
NRAS	1	Novel
HRAS	1	Novel
HSP90AA1	1	Novel
CSK	1	Novel
ELAVL1	1	Novel
TRIM25	1	Novel
ESR2	1	Novel
KRAS	1	Novel
ERBB2	1	Novel
CDH1	1	Novel
NEDD4	1	Novel
SRC	1	Novel
PTEN	1	Novel
YAP1	1	Novel
ITGB1	1	Novel
FLT3	1	Novel
LAMP1	1	Novel
CBL	1	Novel
FBXO7	1	Novel
YWHAZ	1	Novel
CUL3	1	Novel
YWHAQ	1	Novel
PRNP	1	Novel
AKT1	1	Novel
SIRT7	1	Novel
EP300	1	Novel
MEOX2	1	Novel
CUL1	1	Novel
NEDD4L	1	Novel
PSMD14	1	Novel
USP7	1	Novel
PTPN11	1	Novel
SOCS1	1	Novel
COPS5	1	Novel
YWHAG	1	Novel
ALB	1	Novel
FYN	1	Novel
ERBB3	1	Novel
PLCG1	1	Novel
PICK1	1	Novel
HSPB1	1	Novel
ETAA1	1	Novel
MTDH	1	Novel
AGR2	1	Novel
BIRC3	1	Novel
H1-2	1	Novel
NCK2	1	Novel
RPL7	1	Novel
GRN	1	Novel
CREBBP	1	Novel
SMAD3	1	Novel
RPL14	1	Novel
CCT2	1	Novel
IKBKG	1	Novel
RAC1	1	Novel
BCAR1	1	Novel
DAPK1	1	Novel
CTBP2	1	Novel
POTEF	1	Novel
SGTB	1	Novel
LDLR	1	Novel
SMURF1	1	Novel
ITFG1	1	Novel
TNF	1	Novel
CUL7	1	Novel
H2BC9	1	Novel
H1-1	1	Novel
RPL18	1	Novel
ICAM1	1	Novel
PXN	1	Novel
YWHAH	1	Novel
HSPA8	1	Novel
RET	1	Novel
BAG3	1	Novel
RPL18A	1	Novel
LYN	1	Novel
NTRK1	1	Novel
TRIP6	1	Novel
SQSTM1	1	Novel
HSPA4	1	Novel
IKBKB	1	Novel
SH3KBP1	1	Novel
LGALS8	1	Novel
GSK3B	1	Novel
RPL4	1	Novel
THBS1	1	Novel
ZFP36L2	1	Novel
H1-5	1	Novel
RPL23A	1	Novel
BAG6	1	Novel
MDM2	1	Novel
RPLP0	1	Novel
KIF14	1	Novel
OTUB1	1	Novel
HNRNPU	1	Novel
KIT	1	Novel
CUL5	1	Novel
CSNK1A1	1	Novel
CUL2	1	Novel
CHMP4B	1	Novel
TFCP2	1	Novel
SIRT1	1	Novel
AR	1	Novel
ANLN	0.999999	Novel
FBXW7	0.999999	Novel
RPL36	0.999999	Novel
HMGB1	0.999999	Novel
A2M	0.999999	Novel
VHL	0.999999	Novel
AURKA	0.999999	Novel
H2BC21	0.999999	Novel
ERBB4	0.999999	Novel
TCP1	0.999999	Novel
RPL21	0.999999	Novel
SMAD2	0.999999	Novel
CCT4	0.999999	Novel
HDAC2	0.999998	Novel
RRAGB	0.999998	Novel
CUL4A	0.999998	Novel
RPL15	0.999998	Novel
UBQLN1	0.999998	Novel
COL6A1	0.999998	Novel
STK11	0.999998	Novel
XPO1	0.999997	Novel
COL2A1	0.999997	Novel
TRAF2	0.999997	Novel
ARRB2	0.999997	Novel
RAB9A	0.999997	Novel
CUL4B	0.999997	Novel
RPS25	0.999996	Novel
CHUK	0.999996	Novel
TRIM14	0.999996	Novel
TRIM55	0.999995	Novel
CDH2	0.999995	Novel
PTPN6	0.999994	Novel
RAP1A	0.999994	Novel
GNAI2	0.999994	Novel
CCT3	0.999993	Novel
TNFRSF10B	0.999992	Novel
RPL6	0.999992	Novel
RBX1	0.999992	Novel
VCAM1	0.999992	Novel
H1-10	0.999991	Novel
IGF2	0.999991	Novel
RICTOR	0.99999	Novel
TRIM63	0.999988	Novel
PSMA3	0.999987	Novel
YWHAB	0.999987	Novel
RYK	0.999987	Novel
ANKRD46	0.999987	Novel
H1-3	0.999986	Novel
TRAF6	0.999986	Novel
NCK1	0.999985	Novel
OBSL1	0.999984	Novel
RPL32	0.999984	Novel
BICD1	0.999983	Novel
APC	0.999982	Novel
FGFR1	0.999981	Novel
RPL7A	0.99998	Novel
DOK1	0.999979	Novel
H2AC1	0.999979	Novel
MOV10	0.999976	Novel
RRS1	0.999975	Novel
RPL31	0.999975	Novel
EPN1	0.999974	Novel
DISC1	0.999972	Novel
PSMD4	0.999972	Novel
ITGA4	0.999971	Novel
PRKD2	0.999969	Novel
GOPC	0.999969	Novel
DICER1	0.999968	Novel
RPS4X	0.999967	Novel
ABL1	0.999965	Novel
RPS8	0.999964	Novel
CALR	0.999964	Novel
ILF3	0.999962	Novel
RELA	0.99996	Novel
SOX2	0.99996	Novel
PLEKHA4	0.999959	Novel
RRP8	0.999957	Novel
RPL27	0.999954	Novel
LGR4	0.999952	Novel
GAB1	0.999951	Novel
RPL5	0.99995	Novel
CXCL9	0.99995	Novel
LRRK2	0.999949	Novel
RANBP9	0.999948	Novel
TRIM23	0.999948	Novel
INO80B	0.999947	Novel
TAFA4	0.999945	Novel
ARRB1	0.999931	Novel
VWCE	0.999927	Novel
EZR	0.999925	Novel
CD81	0.999921	Novel
TNIP1	0.99992	Novel
TRIM54	0.999916	Novel
CXCL12	0.999916	Novel
RPL3	0.999915	Novel
LRRK1	0.999914	Novel
MAPK8	0.999905	Novel
ELK1	0.999904	Novel
RPL13	0.999903	Novel
AXIN1	0.999901	Novel
CBLB	0.9999	Novel
PDGFRA	0.999892	Novel
PAK1	0.999891	Novel
PARP1	0.99989	Novel
KDR	0.999889	Novel
RPS16	0.999888	Novel
MET	0.999887	Novel
HDAC6	0.999887	Novel
MAPT	0.999882	Novel
CCL11	0.999879	Novel
CYLD	0.999878	Novel
HDAC5	0.999872	Novel
PTK2	0.999872	Novel
DYRK2	0.999867	Novel
RNH1	0.999866	Novel
JUP	0.999864	Novel
GOLGA2	0.999858	Novel
JAK2	0.999856	Novel
RPL22	0.999851	Novel
ATXN3	0.999849	Novel
RPL8	0.999845	Novel
G3BP1	0.999845	Novel
CCL5	0.999841	Novel
CRX	0.999837	Novel
RPTOR	0.999829	Novel
COL6A2	0.999816	Novel
CCL13	0.999808	Novel
RNF144A	0.999806	Novel
TBXA2R	0.999803	Novel
ZNF446	0.999799	Novel
ARHGEF11	0.999791	Novel
WAS	0.99979	Novel
MMP3	0.999788	Novel
CDC37	0.999787	Novel
ZNF746	0.999783	Novel
RPL10A	0.999776	Novel
XRCC6	0.999771	Novel
NCL	0.999771	Novel
MUS81	0.999763	Novel
SLC41A1	0.999739	Novel
MAPK8IP2	0.999736	Novel
ACTC1	0.99973	Novel
SKP1	0.999706	Novel
VCL	0.999704	Novel
TEX101	0.999699	Novel
RPS27	0.999667	Novel
ARHGAP32	0.999625	Novel
RAB5A	0.999618	Novel
SUOX	0.999613	Novel
LGALS3BP	0.999613	Novel
RPS29	0.999604	Novel
MAP2K3	0.999596	Novel
AGRN	0.999595	Novel
PNRC1	0.99958	Novel
H1-4	0.999571	Novel
NOTCH2NLA	0.999526	Novel
RAB7A	0.999526	Novel
RPS6KA3	0.999517	Novel
USP11	0.999506	Novel
HSP90AB1	0.999499	Novel
SLC9A3R2	0.999494	Novel
TMEM218	0.999475	Novel
LAMP2	0.999452	Novel
KPNA2	0.999432	Novel
CTXN3	0.999416	Novel
UBE2M	0.999416	Novel
RPL30	0.99939	Novel
ARAF	0.99939	Novel
LGALS3	0.999386	Novel
RB1	0.999373	Novel
CLN5	0.999327	Novel
PPM1A	0.999319	Novel
RCHY1	0.999296	Novel
IFRD2	0.999295	Novel
PDGFB	0.999294	Novel
RPL38	0.999271	Novel
CRKL	0.999258	Novel
BECN1	0.999231	Novel
RPL11	0.999225	Novel
PSMC4	0.999222	Novel
RPL27A	0.999184	Novel
ZNF564	0.999116	Novel
PF4	0.999102	Novel
STUB1	0.999078	Novel
TAB2	0.99906	Novel
CALM2	0.999057	Novel
RPS2	0.999042	Novel
OSBP	0.999022	Novel
GNG2	0.998991	Novel
IRAK1	0.998958	Novel
CCT6A	0.99893	Novel
LGALS9	0.998902	Novel
CXCL2	0.998876	Novel
SHMT2	0.99885	Novel
RPS20	0.998848	Novel
GRIA2	0.998843	Novel
MYO18A	0.998836	Novel
PIH1D1	0.998802	Novel
RPS12	0.998779	Novel
HSPA1A	0.998741	Novel
TEPSIN	0.998708	Novel
PRKCD	0.998672	Novel
RNF14	0.998652	Novel
GOLGA6L9	0.998602	Novel
RPL19	0.998544	Novel
GPC1	0.998538	Novel
VSIG4	0.998518	Novel
GARRE1	0.998329	Novel
RPL9	0.998235	Novel
CALM1	0.998203	Novel
RPL24	0.998189	Novel
RRP1B	0.998178	Novel
RPL13A	0.998168	Novel
SASH1	0.998165	Novel
CCL21	0.998161	Novel
PCDHGB1	0.998153	Novel
PIK3CA	0.998043	Novel
BEX1	0.998042	Novel
LRP1	0.99802	Novel
NOTCH1	0.997983	Novel
PTPRK	0.997895	Novel
SMIM3	0.997791	Novel
TRARG1	0.997781	Novel
GNL3	0.997773	Novel
H2AC20	0.997745	Novel
FASLG	0.997741	Novel
ATP6V0C	0.997714	Novel
RPL34	0.997667	Novel
ELMO2	0.997599	Novel
S100A10	0.997554	Novel
SMAD9	0.997429	Novel
EPAS1	0.997116	Novel
TARDBP	0.997089	Novel
GRB10	0.997048	Novel
DSTN	0.996999	Novel
TRMT10B	0.996969	Novel
MTOR	0.996959	Novel
MTNR1A	0.996888	Novel
PSMC6	0.996696	Novel
FGFR4	0.996631	Novel
ACTN1	0.996535	Novel
SELENOM	0.9964	Novel
PPAN-P2RY11	0.996393	Novel
EPOR	0.996364	Novel
MATN2	0.99623	Novel
RPL35A	0.996149	Novel
DCAF4	0.996134	Novel
KATNAL1	0.996063	Novel
MTNR1B	0.996016	Novel
FGFR2	0.996007	Novel
AGO2	0.99596	Novel
HIF1A	0.995792	Novel
GRIK5	0.995589	Novel
PKM	0.995558	Novel
DUSP19	0.995446	Novel
CXCL14	0.995408	Novel
PSMA7	0.995402	Novel
RPS24	0.995145	Novel
RACK1	0.995121	Novel
PSMD1	0.995028	Novel
BLNK	0.994993	Novel
ZIM2	0.994659	Novel
GAS8	0.994624	Novel
SLC9A3R1	0.994549	Novel
MEPCE	0.994433	Novel
H2BC20P	0.994354	Novel
RPS10	0.994346	Novel
GRIA1	0.994346	Novel
BLK	0.994282	Novel
PDGFA	0.993931	Novel
IGSF8	0.993909	Novel
H2BC5	0.993821	Novel
PTPN12	0.993811	Novel
DRAM1	0.993452	Novel
RPL10L	0.993441	Novel
KPNA3	0.993296	Novel
AIM2	0.993284	Novel
SP1	0.993276	Novel
VCAN	0.993188	Novel
CFAP206	0.993179	Novel
CCT7	0.99291	Novel
NPM1	0.9926	Novel
TRPC6	0.992493	Novel
FBXO27	0.992443	Novel
FAT1	0.992371	Novel
TEC	0.992362	Novel
NTAQ1	0.992311	Novel
CXCL6	0.992212	Novel
DEFB118	0.992077	Novel
KIF5C	0.991968	Novel
ABI1	0.991852	Novel
PPBP	0.991825	Novel
SMAD7	0.9917	Novel
IGF1R	0.99136	Novel
CCT6B	0.99122	Novel
ATF2	0.991143	Novel
JAK1	0.99103	Novel
MAPK14	0.991026	Novel
RPS28	0.9909	Novel
FOS	0.990659	Novel
CCT5	0.990534	Novel
CDC42	0.990451	Novel
H2AZ2	0.989862	Novel
RPL10	0.989655	Novel
TRIM66	0.989307	Novel
ACTB	0.989251	Novel
NCS1	0.989246	Novel
PSMC5	0.989207	Novel
RPS21	0.98919	Novel
FCGR1A	0.988986	Novel
AREL1	0.988936	Novel
PRKAR1B	0.98858	Novel
CDC73	0.988532	Novel
ITCH	0.988439	Novel
ZNF330	0.988365	Novel
ZNF496	0.98824	Novel
CLRN1	0.987902	Novel
SMAD4	0.987823	Novel
MFHAS1	0.987822	Novel
H2BC18	0.98781	Novel
ALOX5	0.987398	Novel
UPK1A	0.987371	Novel
CCL28	0.987295	Novel
NEDD9	0.987137	Novel
ZNF417	0.987023	Novel
ZNF648	0.987016	Novel
TTR	0.986821	Novel
HUWE1	0.986738	Novel
PRKCE	0.986578	Novel
MAGEA11	0.986469	Novel
WWOX	0.986446	Novel
CEP170	0.986188	Novel
RPL12	0.985952	Novel
MUC1	0.985804	Novel
TBC1D3B	0.985207	Novel
CDK6	0.985129	Novel
WDR26	0.985016	Novel
COL3A1	0.984822	Novel
GSC2	0.984736	Novel
PTPN14	0.984569	Novel
CATSPER1	0.984552	Novel
CASP8	0.98444	Novel
UBQLN4	0.984246	Novel
DERL3	0.984137	Novel
ANKRD11	0.984057	Novel
RPS13	0.983526	Novel
C1QTNF2	0.98352	Novel
YBX1	0.983487	Novel
ARHGAP9	0.983449	Novel
PRKCZ	0.98334	Novel
ZNHIT1	0.983256	Novel
FBLN2	0.983249	Novel
GRIK2	0.983238	Novel
PIK3R3	0.983006	Novel
DEFA5	0.982861	Novel
TIMP1	0.982516	Novel
SOS1	0.982311	Novel
NUP62	0.981776	Novel
BTRC	0.981633	Novel
TUBA3C	0.981423	Novel
BIRC2	0.981314	Novel
SMARCA4	0.981258	Novel
SNAI1	0.981131	Novel
F2R	0.981044	Novel
USF2	0.980864	Novel
NOD2	0.980322	Novel
LAMB2	0.980249	Novel
CLIC4	0.980177	Novel
TES	0.97994	Novel
HEMGN	0.979791	Novel
TMEM132A	0.979384	Novel
COPS7A	0.979312	Novel
WWP2	0.978735	Novel
CXCL17	0.978627	Novel
BCR	0.978006	Novel
NEK2	0.977973	Novel
CXCL10	0.977762	Novel
EMP1	0.977676	Novel
EPS8	0.977542	Novel
BMT2	0.977281	Novel
PYGB	0.977084	Novel
PRSS23	0.976686	Novel
MC4R	0.976642	Novel
SMARCB1	0.975854	Novel
APOE	0.975404	Novel
IQCB1	0.975254	Novel
CDH5	0.974706	Novel
GLI1	0.974527	Novel
SNTA1	0.974342	Novel
PBX4	0.973782	Novel
CMAS	0.973752	Novel
USP10	0.973612	Novel
RPS14	0.973561	Novel
CXCL11	0.973282	Novel
H3C6	0.973159	Novel
SOCS7	0.972933	Novel
CDK5RAP3	0.97276	Novel
ANXA2	0.971988	Novel
SEPHS1	0.971842	Novel
NF2	0.971821	Novel
TXNIP	0.971804	Novel
SERPINA1	0.971142	Novel
PML	0.971013	Novel
CLU	0.970664	Novel
LTBP4	0.970403	Novel
AAR2	0.96929	Novel
XCL2	0.969115	Novel
TMEM44	0.96847	Novel
VEGFD	0.96834	Novel
CD4	0.968257	Novel
TXNDC12	0.968199	Novel
GID8	0.967924	Novel
TRAF1	0.967438	Novel
COPS2	0.967389	Novel
PRR3	0.967302	Novel
HSPG2	0.9667	Novel
TNK2	0.966673	Novel
ERRFI1	0.966158	Novel
XRCC5	0.96608	Novel
SP110	0.965731	Novel
PRKCA	0.965723	Novel
OTUD7B	0.965562	Novel
BMP10	0.965491	Novel
HSFY2	0.965317	Novel
STAT5A	0.964364	Novel
PSMD13	0.964043	Novel
MAP4K5	0.964017	Novel
PTK2B	0.963754	Novel
C14orf180	0.963661	Novel
PDCL3	0.963654	Novel
CXCL5	0.963539	Novel
PEBP1	0.963326	Novel
MYOD1	0.963111	Novel
FNDC9	0.962796	Novel
CSNK1D	0.962635	Novel
DDIT4L	0.962261	Novel
FCGRT	0.961828	Novel
RPS17	0.960971	Novel
NR3C1	0.960054	Novel
OSR2	0.959888	Novel
CSRP3	0.959556	Novel
XCL1	0.959538	Novel
RPL37A	0.958937	Novel
GTF2H1	0.957812	Novel
RUNX1	0.95769	Novel
SFN	0.957642	Novel
SCNM1	0.957624	Novel
LAMTOR5	0.957439	Novel
ZSCAN20	0.956741	Novel
CACNA2D2	0.95654	Novel
SIAH1	0.95584	Novel
GAREM1	0.954988	Novel
BMPR2	0.954629	Novel
PTN	0.954564	Novel
LHFPL5	0.954049	Novel
KNG1	0.953944	Novel
ZNF169	0.95328	Novel
HMMR	0.952956	Novel
CALM3	0.952698	Novel
SLC25A5	0.95253	Novel
RPSA	0.952058	Novel
CSNK2A1	0.951622	Novel
ARRDC3	0.951125	Novel
RPS7	0.950204	Novel
VCP	0.948666	Novel
RBM34	0.948537	Novel
ENKD1	0.948411	Novel
E2F1	0.948276	Novel
STAT1	0.948275	Novel
RPL23	0.948246	Novel
SV2B	0.947982	Novel
NIP7	0.947977	Novel
LIG4	0.946585	Novel
IGF1	0.946172	Novel
ITGB3	0.946021	Novel
TNFRSF1A	0.943561	Novel
MMP10	0.943499	Novel
ECE1	0.94314	Novel
PGBD1	0.942985	Novel
GPATCH4	0.942437	Novel
RPS23	0.941593	Novel
CCL26	0.938772	Novel
PLN	0.938081	Novel
HGS	0.938043	Novel
SAPCD2	0.937658	Novel
USP20	0.936484	Novel
RPL29	0.936446	Novel
JUNB	0.93614	Novel
PFDN5	0.935139	Novel
RCN1	0.934874	Novel
DEFB103B	0.934013	Novel
DEFB103A	0.934013	Novel
FMR1	0.933683	Novel
GPS1	0.933384	Novel
PARD3	0.933221	Novel
CFTR	0.932725	Novel
GAN	0.932578	Novel
GAB2	0.932494	Novel
DEFB105A	0.931645	Novel
DEFB105B	0.931645	Novel
ZNF835	0.930044	Novel
OTOP3	0.929374	Novel
PRKCI	0.929354	Novel
REPS1	0.926309	Novel
BAG2	0.925992	Novel
GOLT1B	0.925012	Novel
SPP1	0.924952	Novel
H2AC4	0.924748	Novel
MCM3AP	0.924156	Novel
PSMD10	0.922752	Novel
RPS6KA2	0.922382	Novel
DHX57	0.921516	Novel
CCL20	0.921443	Novel
LY6D	0.920891	Novel
RPA2	0.920733	Novel
RAB27B	0.920245	Novel
ITGB1BP1	0.919797	Novel
CD24	0.918953	Novel
PELI1	0.918522	Novel
PDCD6	0.918324	Novel
ZNF483	0.91817	Novel
C1QA	0.917357	Novel
PSMD7	0.917055	Novel
CEBPB	0.914623	Novel
PF4V1	0.914448	Novel
STAB2	0.913574	Novel
TEAD4	0.911882	Novel
PARD6B	0.91172	Novel
RPS19	0.910682	Novel
ZZEF1	0.909668	Novel
DEPDC5	0.909511	Novel
MCPH1	0.908141	Novel
BRAF	0.907998	Novel
ATP5F1A	0.90759	Novel
CALU	0.905384	Novel
ZNF160	0.903792	Novel
CENPV	0.903382	Novel
MYH11	0.902632	Novel
PLEKHA1	0.90125	Novel
GPANK1	0.900768	Novel
CCL8	0.897713	Novel
PEG3	0.897134	Novel
GLI3	0.896978	Novel
RPS15	0.896175	Novel
PEAK1	0.896	Novel
PLVAP	0.895804	Novel
SORT1	0.895794	Novel
SYK	0.895447	Novel
ZSCAN22	0.894449	Novel
PSMA5	0.894011	Novel
MBIP	0.89382	Novel
PDPK1	0.893518	Novel
SMAD6	0.890907	Novel
ZSCAN32	0.890854	Novel
PTPN2	0.890779	Novel
KPNB1	0.887673	Novel
PRKAA2	0.88718	Novel
DOK2	0.885055	Novel
H2BC4	0.884522	Novel
SCGB2A2	0.884274	Novel
RPL28	0.884007	Novel
CTBP1	0.882343	Novel
NSD1	0.882308	Novel
ABCG8	0.88204	Novel
CLEC2D	0.881348	Novel
MYO15B	0.881065	Novel
RPS3	0.880242	Novel
GRB7	0.878909	Novel
HERPUD2	0.877396	Novel
NCOA1	0.875622	Novel
PSMD12	0.875469	Novel
ZNF587	0.875466	Novel
RPS9	0.873291	Novel
ACVR1	0.872302	Novel
NUTM1	0.869683	Novel
GIMAP5	0.86926	Novel
RBMXL2	0.86904	Novel
OS9	0.868026	Novel
MID1	0.867783	Novel
CLEC3A	0.866536	Novel
FCRL4	0.865222	Novel
FAM90A1	0.865066	Novel
CEBPA	0.864454	Novel
REST	0.864227	Novel
RPS26	0.863321	Novel
RPS6	0.861654	Novel
GJD4	0.858262	Novel
SATB2	0.858092	Novel
TELO2	0.858025	Novel
PASK	0.857499	Novel
AGTRAP	0.856501	Novel
PELI2	0.856494	Novel
NPY2R	0.85624	Novel
RPL35	0.855466	Novel
COL8A1	0.85221	Novel
MYOG	0.851528	Novel
RPS27L	0.851136	Novel
SCAND1	0.850286	Novel
PRAG1	0.849348	Novel
C15orf54	0.848245	Novel
ZNF232	0.847107	Novel
TRDN	0.847012	Novel
POTEB3	0.846799	Novel
VASP	0.845547	Novel
IMPACT	0.843329	Novel
CCL4	0.843282	Novel
CCT8	0.842967	Novel
SLC25A4	0.837754	Novel
TUBB1	0.837311	Novel
MSGN1	0.835697	Novel
TERF2IP	0.833575	Novel
PLCE1	0.830171	Novel
APOB	0.830008	Novel
HMGA2	0.82982	Novel
GNAO1	0.82804	Novel
ARHGEF7	0.826705	Novel
SEMG1	0.826319	Novel
SH2D2A	0.823325	Novel
ZNF124	0.822774	Novel
TMEM182	0.82268	Novel
MAP3K5	0.822425	Novel
EMC7	0.822179	Novel
CRP	0.82041	Novel
ZNF324B	0.82025	Novel
CTDP1	0.818541	Novel
RAPGEF1	0.816193	Novel
RPL17	0.815516	Novel
KPRP	0.814875	Novel
CXCR4	0.81426	Novel
MEGF6	0.81333	Novel
PTP4A1	0.813208	Novel
MAGEB4	0.812724	Novel
PPARA	0.809055	Novel
DES	0.806797	Novel
ZNF396	0.80495	Novel
BTK	0.799603	Novel
RPS11	0.799259	Novel
BCL2	0.798274	Novel
BEND3	0.797752	Novel
POLR2A	0.79719	Novel
GLP1R	0.796305	Novel
CD59	0.793366	Novel
SMAD5	0.793179	Novel
GPATCH2L	0.792389	Novel
ELAVL2	0.791232	Novel
FERMT3	0.791186	Novel
CHP2	0.791015	Novel
ITPR1	0.789603	Novel
BMPR1A	0.789504	Novel
MTUS2	0.789496	Novel
PHF19	0.786903	Novel
ZNF426	0.785341	Novel
CCR1	0.785001	Novel
SIRT6	0.784436	Novel
RRBP1	0.783208	Novel
ZNF397	0.782259	Novel
GNAI1	0.781068	Novel
HMGN4	0.780674	Novel
RNR1	0.779315	Novel
TRIM28	0.779008	Novel
TERF1	0.778002	Novel
PIDD1	0.773941	Novel
RIPPLY1	0.773107	Novel
CD44	0.772589	Novel
HAND2	0.772264	Novel
ZNF410	0.771991	Novel
H2BC13	0.766354	Novel
ERLEC1	0.766207	Novel
CHRM3	0.763117	Novel
HERC3	0.761161	Novel
SDC4	0.760642	Novel
DDA1	0.758177	Novel
SEMG2	0.755632	Novel
PPP3CC	0.755212	Novel
P4HA3	0.754589	Novel
RAD51	0.750616	Novel
GIT1	0.750242	Novel
WASHC1	0.749443	Novel
ABI2	0.749355	Novel
YES1	0.747535	Novel
TFAP2A	0.747367	Novel
RAB29	0.746074	Novel
ZSCAN1	0.742472	Novel
YTHDC2	0.740417	Novel
SIAH2	0.738439	Novel
LINC00839	0.736787	Novel
MICAL1	0.736583	Novel
NRP1	0.734656	Novel
HLA-DPA1	0.733084	Novel
IRS4	0.732602	Novel
RMND5A	0.732277	Novel
PPP3CA	0.731418	Novel
FLT1	0.73066	Novel
ZBTB16	0.728337	Novel
CEACAM21	0.727473	Novel
DUSP6	0.725746	Novel
WNT5A	0.725734	Novel
SPRED1	0.725303	Novel
CCL7	0.723367	Novel
PSMB1	0.722537	Novel
ZNF490	0.720266	Novel
ERCC3	0.719114	Novel
FBN1	0.718802	Novel
ZBTB33	0.717157	Novel
PXDN	0.717138	Novel
PLXNA1	0.713221	Novel
RNF31	0.711464	Novel
UNC5C	0.709157	Novel
ERG28	0.708742	Novel
MAPK3	0.705669	Novel
FOXP4	0.705646	Novel
COPS3	0.703465	Novel
LRRC31	0.70316	Novel
PPP2R1B	0.696754	Novel
LGALS9C	0.694562	Novel
POLR2D	0.693473	Novel
SP3	0.691094	Novel
UCHL5	0.690827	Novel
LPXN	0.687959	Novel
ARMC8	0.687171	Novel
ZFP1	0.686792	Novel
PROC	0.68537	Novel
ZNF786	0.684035	Novel
BEND7	0.683614	Novel
HIVEP2	0.682358	Novel
RBM47	0.682008	Novel
GPR35	0.681747	Novel
NID1	0.680774	Novel
CBLL2	0.676739	Novel
WWP1	0.676175	Novel
TUBB3	0.674968	Novel
EIF2AK2	0.674745	Novel
RELB	0.67411	Novel
TNFRSF10A	0.672707	Novel
HEY1	0.671901	Novel
PARVA	0.670226	Novel
GGA3	0.669077	Novel
FBLL1	0.6689	Novel
KLHL22	0.667246	Novel
SMARCC2	0.666859	Novel
ZKSCAN4	0.6664	Novel
TSPYL6	0.665675	Novel
PSMB3	0.662376	Novel
RAB8B	0.662274	Novel
CREB1	0.66213	Novel
CYB561A3	0.662017	Novel
CTSL	0.65986	Novel
GZMM	0.659784	Novel
ZNF441	0.65604	Novel
ARHGAP36	0.651629	Novel
CRH	0.65133	Novel
CCN2	0.650191	Novel
CDKN1B	0.649762	Novel
DOCK5	0.648137	Novel
PARVG	0.645575	Novel
ARNT	0.644607	Novel
BCAM	0.643008	Novel
KTN1	0.640507	Novel
ZNF221	0.638696	Novel
ZC3H12A	0.63753	Novel
TTC27	0.636485	Novel
CD1E	0.630468	Novel
GHET1	0.630229	Novel
IRF7	0.629432	Novel
ERCC2	0.627971	Novel
SPINT2	0.626154	Novel
FBXW8	0.624923	Novel
RPLP2	0.624479	Novel
ANKRD55	0.623968	Novel
FAM209A	0.622851	Novel
ZNF438	0.621817	Novel
DDX56	0.621411	Novel
ELF4	0.620959	Novel
IMMP2L	0.619686	Novel
NOTCH2	0.618625	Novel
WDR59	0.618581	Novel
C4orf47	0.617729	Novel
RBM44	0.617729	Novel
IMPG1	0.617729	Novel
NDST4	0.617729	Novel
CNKSR2	0.617554	Novel
SMIM1	0.617445	Novel
MSN	0.615498	Novel
NPY5R	0.613522	Novel
PPP3R1	0.612283	Novel
RPS3A	0.610609	Novel
ZNF24	0.606836	Novel
LATS1	0.606636	Novel
LECT2	0.605256	Novel
XPC	0.602002	Novel
UCHL1	0.601989	Novel
CEMIP2	0.599176	Novel
ST7	0.595344	Novel
ARHGEF1	0.595188	Novel
RUVBL1	0.593887	Novel
FLNA	0.593535	Novel
UBXN11	0.592921	Novel
TMEM168	0.590685	Novel
PIK3R2	0.589093	Novel
PNLIPRP1	0.588004	Novel
CDT1	0.587197	Novel
RPS5	0.584142	Novel
CASKIN1	0.583936	Novel
BDNF	0.579632	Novel
TMEM255B	0.579061	Novel
TBC1D31	0.578079	Novel
NPEPL1	0.577835	Novel
RTP2	0.576261	Novel
H2AC7	0.575146	Novel
CDH15	0.574115	Novel
SERPINE2	0.57302	Novel
INSR	0.572575	Novel
HSPD1	0.570462	Novel
DKK1	0.570155	Novel
AVP	0.567777	Novel
SWAP70	0.567185	Novel
PROS1	0.563609	Novel
IGKC	0.562409	Novel
HLX	0.56079	Novel
XPA	0.558754	Novel
SAMD12	0.558739	Novel
RPL36AL	0.555468	Novel
SLC34A2	0.554434	Novel
PLCG2	0.554067	Novel
UBL4A	0.553262	Novel
ARHGEF9	0.553244	Novel
ETS1	0.552611	Novel
TVP23B	0.551751	Novel
HSPA9	0.550027	Novel
RAP2A	0.549306	Novel
ZNF764	0.546164	Novel
ZNF669	0.545683	Novel
DNAJC30	0.543268	Novel
HSPA7	0.539731	Novel
DPY19L1	0.536074	Novel
SOCS2	0.535526	Novel
ANKS3	0.534064	Novel
ITGA1	0.53374	Novel
RAN	0.532533	Novel
SUV39H1	0.53165	Novel
IRAK2	0.53016	Novel
ETV6	0.529388	Novel
FOXP1	0.528785	Novel
LAMB3	0.527682	Novel
MAP1LC3B	0.527359	Novel
ADAM17	0.520438	Novel
ZNF580	0.519631	Novel
LRRN4	0.518467	Novel
KIF7	0.516938	Novel
APLNR	0.516228	Novel
NCOA3	0.515434	Novel
PRKCB	0.515192	Novel
PRKAR1A	0.514451	Novel
GATD1	0.514263	Novel
TEAD2	0.514178	Novel
H3C15	0.51205	Novel
FAU	0.512038	Novel
F2	0.511651	Novel
IER3	0.509801	Novel
ZNF512	0.50957	Novel
FOXK1	0.508294	Novel
ILK	0.507864	Novel
TPST1	0.506276	Novel
TRIM2	0.5059	Novel
LAPTM5	0.500379	Novel
MCAM	0.497903	Novel
ZNF264	0.49777	Novel
FILIP1	0.493236	Novel
WBP1	0.492186	Novel
DCAF6	0.487023	Novel
TEAD3	0.483023	Novel
LMOD1	0.47873	Novel
TRADD	0.478625	Novel
ULK3	0.477806	Novel
MAP2K4	0.477242	Novel
GZF1	0.47605	Novel
GOLT1A	0.475746	Novel
CTNNA3	0.47515	Novel
ZMYND8	0.47296	Novel
ARHGEF5	0.470731	Novel
SCML1	0.470655	Novel
ZNF620	0.469951	Novel
ZKSCAN3	0.467676	Novel
CFAP54	0.466837	Novel
S1PR4	0.466544	Novel
RARA	0.465855	Novel
CTDSPL	0.46436	Novel
CAPRIN2	0.462485	Novel
ZNF181	0.462451	Novel
PLG	0.460744	Novel
TMEM208	0.456298	Novel
PTGER3	0.45387	Novel
SS18L1	0.453634	Novel
UBA52	0.4535	Novel
TXK	0.453256	Novel
CLEC17A	0.452872	Novel
SPACA1	0.45139	Novel
AMOTL2	0.451145	Novel
E2F7	0.450729	Novel
LIMCH1	0.450584	Novel
SPTY2D1	0.450553	Novel
NFATC2	0.449793	Novel
UBAC1	0.446579	Novel
LARP7	0.446508	Novel
CXorf66	0.443626	Novel
MTF1	0.442437	Novel
BTNL8	0.435433	Novel
DPY19L3	0.435361	Novel
CCR5	0.434762	Novel
DCUN1D1	0.43386	Novel
LLPH	0.433797	Novel
KCND3	0.427653	Novel
PTK7	0.427071	Novel
LCN15	0.426833	Novel
LAMC1	0.426153	Novel
FOXB1	0.425447	Novel
TSPYL1	0.425209	Novel
AHR	0.424161	Novel
FAM214B	0.41872	Novel
ACVR2A	0.415974	Novel
CACNA1A	0.41346	Novel
RXRA	0.41164	Novel
CACNA2D1	0.411535	Novel
DESI1	0.411135	Novel
GINM1	0.410824	Novel
TMEM14C	0.410671	Novel
MSI2	0.409803	Novel
RPS6KB1	0.408918	Novel
CRK	0.408651	Novel
SIRT2	0.408351	Novel
MYF5	0.408153	Novel
CXCL3	0.407321	Novel
IL13RA2	0.406861	Novel
ITGA2	0.404177	Novel
ORM1	0.403423	Novel
FAM124B	0.402008	Novel
CDKN2A	0.401485	Novel
NELL1	0.400943	Novel
NPM2	0.400612	Novel
ZSCAN9	0.400523	Novel
MBD3L1	0.398741	Novel
MAGEF1	0.398593	Novel
HERC1	0.398582	Novel
MIRLET7I	0.396552	Novel
PLLP	0.395219	Novel
ZNF460	0.394904	Novel
RPLP1	0.392113	Novel
NCF1	0.390599	Novel
ATP6AP2	0.389465	Novel
PPARGC1A	0.38591	Novel
EPHA2	0.38336	Novel
PCK1	0.383269	Novel
LOC102724334	0.38159	Novel
CALR3	0.379188	Novel
FZD7	0.378228	Novel
AFDN	0.376959	Novel
APPL2	0.376863	Novel
ZNF668	0.376817	Novel
SCN2B	0.376699	Novel
EID3	0.376477	Novel
ZNF575	0.374307	Novel
PRKAG3	0.374078	Novel
PPID	0.373581	Novel
TMEM121	0.37335	Novel
ANKRD13D	0.372981	Novel
LYAR	0.372264	Novel
BMP2	0.370966	Novel
PTPRF	0.366321	Novel
ZNF552	0.363615	Novel
IGFBP3	0.363056	Novel
ZNF837	0.362303	Novel
B3GNT9	0.361951	Novel
PTPDC1	0.361452	Novel
BMP2K	0.361073	Novel
H3C1	0.360088	Novel
SUMO3	0.35578	Novel
IGSF1	0.354319	Novel
ZNF609	0.354308	Novel
UNC5B	0.352929	Novel
MAP3K1	0.352657	Novel
TERF2	0.352319	Novel
CRELD2	0.350649	Novel
MYCN	0.350359	Novel
MRAP2	0.349917	Novel
CYSRT1	0.349796	Novel
GSK3A	0.346901	Novel
NPRL2	0.346761	Novel
TRIM33	0.346475	Novel
SMURF2	0.345112	Novel
HOXB5	0.342881	Novel
COLGALT2	0.342701	Novel
LETMD1	0.341145	Novel
C4orf45	0.340421	Novel
RAB17	0.340131	Novel
JUND	0.338842	Novel
GTF2H4	0.337339	Novel
LDB2	0.336787	Novel
WDR24	0.334445	Novel
ZAP70	0.332488	Novel
SYNE4	0.331946	Novel
ZNF662	0.330728	Novel
PIK3CG	0.328262	Novel
ZMYND12	0.327101	Novel
FST	0.32688	Novel
HIF1AN	0.326422	Novel
PPIA	0.325954	Novel
CDH8	0.325459	Novel
PHRF1	0.324824	Novel
ZNF524	0.324562	Novel
REP15	0.324102	Novel
SEC11A	0.323416	Novel
QRICH1	0.321801	Novel
HOXA7	0.3196	Novel
TOB1	0.319534	Novel
BCAN	0.318384	Novel
BRIX1	0.317426	Novel
ZBED8	0.312055	Novel
ZNF800	0.311738	Novel
MYT1	0.309167	Novel
TMEM254	0.30901	Novel
AMIGO1	0.308827	Novel
HEG1	0.307732	Novel
TBC1D24	0.306405	Novel
IL16	0.306368	Novel
MIA2	0.306345	Novel
HSPB2	0.303643	Novel
MYOC	0.302333	Novel
CCNYL1	0.301228	Novel
CCL25	0.300111	Novel
IGHA1	0.299762	Novel
SZT2	0.298896	Novel
CENPF	0.298505	Novel
SHC2	0.297673	Novel
FBP1	0.296272	Novel
MYD88	0.296008	Novel
MAP1LC3A	0.295684	Novel
DYNLT4	0.29542	Novel
TNFSF11	0.295216	Novel
DOCK1	0.294411	Novel
CNIH3	0.294155	Novel
MED28	0.289835	Novel
YIPF6	0.288594	Novel
SLAIN2	0.288373	Novel
RGS16	0.287571	Novel
CWF19L2	0.286937	Novel
ARIH2	0.286126	Novel
PEDS1-UBE2V1	0.286008	Novel
NLRP3	0.285595	Novel
ADAMTSL3	0.285535	Novel
SYT7	0.284491	Novel
CGRRF1	0.284273	Novel
CDKN1C	0.283675	Novel
IRF1	0.283614	Novel
MACROH2A2	0.283516	Novel
PCDHGB4	0.283094	Novel
SMYD1	0.282369	Novel
SH2D3C	0.281869	Novel
EEA1	0.281138	Novel
TNFSF8	0.280565	Novel
HNF1A	0.275573	Novel
CTNNA1	0.275544	Novel
RALGAPA2	0.275185	Novel
BLZF1	0.273987	Novel
SIGLECL1	0.269585	Novel
ARHGEF12	0.269493	Novel
C6orf47	0.268895	Novel
NUDCD1	0.268316	Novel
NR4A1	0.26803	Novel
ABL2	0.265805	Novel
DDAH2	0.264674	Novel
PSMD8	0.264065	Novel
FLNB	0.264054	Novel
MKRN3	0.263677	Novel
GNG3	0.26349	Novel
WAC	0.262965	Novel
H2AC12	0.262798	Novel
SKAP2	0.262178	Novel
FAM161B	0.261411	Novel
FNTA	0.260906	Novel
TLE5	0.260876	Novel
CARD10	0.259718	Novel
GIT2	0.259202	Novel
PPP2R2D	0.258993	Novel
PLEKHB2	0.257196	Novel
C1S	0.256914	Novel
HIVEP1	0.256198	Novel
WNT3A	0.255929	Novel
DNMT3L	0.255656	Novel
NSA2	0.254915	Novel
HSP90AA4P	0.254083	Novel
COP1	0.253847	Novel
CYFIP2	0.253367	Novel
GUCY1B1	0.251267	Novel
BIN1	0.251197	Novel
CCDC190	0.251021	Novel
TRIB3	0.250484	Novel
BDP1	0.250327	Novel
ZNF784	0.247615	Novel
MCC	0.247317	Novel
TERT	0.246996	Novel
OSBPL2	0.246339	Novel
CARD11	0.246168	Novel
MAG	0.24593	Novel
RANBP1	0.245382	Novel
SLC9A1	0.244469	Novel
ZNF646	0.243465	Novel
HIGD1C	0.242605	Novel
CD82	0.242485	Novel
PRSS3	0.242149	Novel
EHMT2	0.241514	Novel
FBXW11	0.239743	Novel
PIN1	0.239331	Novel
MAPK8IP3	0.239028	Novel
CA9	0.239021	Novel
PTPRH	0.238842	Novel
CD72	0.238449	Novel
FOXI2	0.238218	Novel
MAK16	0.234598	Novel
HAVCR2	0.234282	Novel
CD1D	0.233506	Novel
DZIP1	0.232737	Novel
DUSP9	0.232486	Novel
SERPINA3	0.232108	Novel
RBPJ	0.231868	Novel
RIBC1	0.231752	Novel
RBFOX1	0.231566	Novel
NOL12	0.231271	Novel
NFATC1	0.2311	Novel
EFNA5	0.230708	Novel
PRDX6	0.226867	Novel
NUP50	0.226146	Novel
PSMB2	0.2243	Novel
MRC2	0.224041	Novel
CPD	0.223178	Novel
ATP6V1A	0.222464	Novel
TMEM25	0.222422	Novel
NTPCR	0.222211	Novel
RPL26	0.22121	Novel
CCNL2	0.220434	Novel
PTPRD	0.220019	Novel
MAEA	0.21919	Novel
LRRC69	0.21891	Novel
CRACR2A	0.217209	Novel
TANK	0.217171	Novel
HOMER1	0.217138	Novel
TMEM50A	0.217041	Novel
CRYBA4	0.21667	Novel
VSTM4	0.216428	Novel
ZSCAN18	0.216408	Novel
RDX	0.214925	Novel
PEG10	0.214526	Novel
EPS15	0.213621	Novel
TGFBR1	0.21239	Novel
ZSCAN21	0.212018	Novel
MAP4K1	0.211636	Novel
COL12A1	0.211541	Novel
ACVRL1	0.211176	Novel
WDR62	0.211064	Novel
TRPV4	0.210909	Novel
ZNF613	0.210887	Novel
ERG	0.210347	Novel
TNFSF13B	0.209999	Novel
RAB5C	0.209658	Novel
GRK6	0.20955	Novel
RAB1B	0.207548	Novel
NIFK	0.206992	Novel
DUSP16	0.206934	Novel
TCEA2	0.206901	Novel
ZNF174	0.205617	Novel
ASS1	0.205247	Novel
CTAG1B	0.20506	Novel
SUPT20H	0.205006	Novel
RTN4IP1	0.204866	Novel
WASL	0.204468	Novel
POLR2G	0.204109	Novel
GNG5	0.203981	Novel
HIPK2	0.203459	Novel
FLI1	0.203263	Novel
SS18	0.203143	Novel
NCOR2	0.20279	Novel
TEX15	0.202288	Novel
FGF8	0.202038	Novel
TTBK1	0.201129	Novel
H1-0	0.199848	Novel
ARHGAP5	0.19936	Novel
PRKD1	0.198625	Novel
GABRD	0.198314	Novel
ZNF230	0.198108	Novel
GADD45A	0.197685	Novel
R3HDM4	0.197584	Novel
FZD5	0.197534	Novel
TMEM52B	0.195715	Novel
ANKRD12	0.194191	Novel
CCN3	0.193987	Novel
MED25	0.19394	Novel
PSMB6	0.193216	Novel
HMCN1	0.193044	Novel
SHB	0.191631	Novel
FGF2	0.191513	Novel
GYPA	0.191066	Novel
FCN1	0.190431	Novel
LAMTOR2	0.189774	Novel
CST7	0.189513	Novel
TMEM171	0.189397	Novel
VSIG8	0.187364	Novel
NKD1	0.186219	Novel
FBN2	0.186176	Novel
SELP	0.185506	Novel
ZNF263	0.185095	Novel
PSMB7	0.184713	Novel
RNF7	0.183177	Novel
GTF2H2C_2	0.183124	Novel
SH2B1	0.182281	Novel
PLP2	0.182256	Novel
SENP2	0.181823	Novel
HMBOX1	0.181744	Novel
AMZ1	0.180912	Novel
RGPD2	0.180025	Novel
DUSP7	0.179727	Novel
TUBGCP4	0.179692	Novel
ZNF536	0.178663	Novel
GPRASP1	0.177884	Novel
TMEM179B	0.177234	Novel
TCP11L1	0.175853	Novel
H2BC15	0.175257	Novel
NUMA1	0.17355	Novel
FPR2	0.173044	Novel
DOCK4	0.173026	Novel
CNTFR	0.172595	Novel
EBNA1BP2	0.171015	Novel
LACC1	0.170798	Novel
ACTN4	0.170391	Novel
PBXIP1	0.170293	Novel
HOXC9	0.168885	Novel
MIR106B	0.16855	Novel
INVS	0.16853	Novel
CCDC88A	0.16735	Novel
MFSD13A	0.167296	Novel
LAMA1	0.16709	Novel
MTFMT	0.167048	Novel
RRAGD	0.166119	Novel
TUSC2	0.165722	Novel
NINJ2	0.165583	Novel
POC1B	0.164962	Novel
LRP4	0.164708	Novel
TNS4	0.163338	Novel
RBMX2	0.163269	Novel
MOXD1	0.163257	Novel
CHCHD2	0.162906	Novel
FOXC1	0.162766	Novel
TNIP3	0.162069	Novel
MIR18B	0.161765	Novel
TENM3	0.161337	Novel
H2AC21	0.160784	Novel
TIMP2	0.160576	Novel
TMEM63B	0.15989	Novel
RPLP0P6	0.159725	Novel
USP53	0.158858	Novel
TXNDC9	0.158831	Novel
TENT4B	0.158562	Novel
NTRK2	0.157766	Novel
MS4A1	0.157096	Novel
TXN	0.156891	Novel
RPL26L1	0.156535	Novel
HTR1B	0.156275	Novel
MALT1	0.156058	Novel
PKD1	0.155628	Novel
PCDHGA5	0.155042	Novel
RSPRY1	0.154724	Novel
RIPOR3	0.154101	Novel
BCAR3	0.153977	Novel
PRKAA1	0.153903	Novel
BRD4	0.153838	Novel
API5	0.153574	Novel
RRAGC	0.153251	Novel
TBX2	0.153115	Novel
DCAF8	0.152737	Novel
CCDC116	0.152464	Novel
PTPRO	0.152259	Novel
PRMT6	0.151738	Novel
RND3	0.151437	Novel
SKI	0.150924	Novel
SH2D1A	0.15082	Novel
MAST2	0.150554	Novel
BAALC	0.149878	Novel
MPDZ	0.14964	Novel
HGH1	0.149625	Novel
H2AC14	0.149608	Novel
PTPRS	0.14959	Novel
CD83	0.149359	Novel
SPTB	0.148777	Novel
PRKG1	0.148541	Novel
RBM28	0.148407	Novel
RIN1	0.14803	Novel
PYGL	0.147907	Novel
ATXN10	0.147888	Novel
ZCCHC7	0.147765	Novel
YBX3	0.147759	Novel
PSMA2	0.147593	Novel
FGFR3	0.146746	Novel
HHLA3	0.146657	Novel
TMEM263	0.145911	Novel
OIT3	0.145306	Novel
TPT1	0.144485	Novel
BTN2A1	0.14398	Novel
IL4R	0.14372	Novel
HJURP	0.143715	Novel
HSPB9	0.143611	Novel
RPF2	0.143564	Novel
EIF2B1	0.143501	Novel
IL36RN	0.143263	Novel
MAGEC3	0.142884	Novel
C8orf48	0.141997	Novel
SLMAP	0.140996	Novel
PTPN7	0.140952	Novel
COPS7B	0.140235	Novel
MYBBP1A	0.139248	Novel
ABHD5	0.139072	Novel
RND1	0.138862	Novel
C1orf74	0.138801	Novel
S1PR2	0.138479	Novel
GGA2	0.138367	Novel
LPP	0.138351	Novel
FGD6	0.138112	Novel
CCDC24	0.137542	Novel
TRAK2	0.137517	Novel
MIRLET7C	0.137109	Novel
TUBGCP3	0.137024	Novel
GATA4	0.136736	Novel
SKIL	0.136114	Novel
NOP53	0.135557	Novel
RUSC2	0.135555	Novel
FUT11	0.135064	Novel
NINJ1	0.134772	Novel
FUS	0.134534	Novel
RAB3IL1	0.134454	Novel
BTN2A2	0.134297	Novel
GTF2H5	0.133718	Novel
TRAP1	0.133584	Novel
CCNDBP1	0.132959	Novel
BRD3	0.131968	Novel
FOXA2	0.129264	Novel
ZBTB9	0.128554	Novel
MDM4	0.128522	Novel
TGFBR2	0.128025	Novel
SOWAHC	0.127875	Novel
SCAMP4	0.12766	Novel
RBM24	0.127531	Novel
SUSD1	0.127497	Novel
ADCY5	0.127216	Novel
MYCBP	0.124961	Novel
BOK	0.124126	Novel
SH3BP2	0.123873	Novel
DET1	0.123787	Novel
AVPI1	0.123701	Novel
KRBA1	0.123632	Novel
RIPK1	0.123461	Novel
NHLRC3	0.122009	Novel
MLF1	0.121783	Novel
FGF9	0.121111	Novel
SCARA3	0.121095	Novel
NIBAN3	0.121089	Novel
FAM114A2	0.120848	Novel
ZNF138	0.120548	Novel
PPFIBP1	0.120278	Novel
REX1BD	0.119573	Novel
GNG4	0.119265	Novel
ZNF479	0.119213	Novel
CAMLG	0.119082	Novel
LRRTM1	0.118871	Novel
NYAP2	0.118723	Novel
ZKSCAN8	0.117945	Novel
MIR200B	0.117058	Novel
ATP7B	0.116934	Novel
GPR183	0.116904	Novel
TRIM8	0.116676	Novel
COL7A1	0.116	Novel
H2BC14	0.115804	Novel
SPARC	0.115321	Novel
ZNF827	0.115011	Novel
TOR1A	0.114374	Novel
ZNRF4	0.113758	Novel
PTPRR	0.112823	Novel
CGB2	0.11267	Novel
RAB11A	0.112632	Novel
PRR34	0.111389	Novel
TTC32	0.11076	Novel
STK24	0.110649	Novel
MIRLET7B	0.110432	Novel
BCL11B	0.110041	Novel
RNF114	0.109397	Novel
TASOR2	0.108087	Novel
PPP1R15B	0.107996	Novel
CDKL3	0.107388	Novel
CSPG4	0.107173	Novel
ZNF316	0.10704	Novel
PLXNA2	0.106968	Novel
ZNF69	0.105825	Novel
PPP2CA	0.105792	Novel
RPS6KA5	0.105626	Novel
SREBF1	0.105541	Novel
TMEM239	0.105253	Novel
FAM120AOS	0.104892	Novel
IQUB	0.104389	Novel
KCNJ2	0.104075	Novel
MBD3L2	0.103639	Novel
SEM1	0.103027	Novel
CTAG1A	0.102816	Novel
WBP2	0.102683	Novel
CDK20	0.102626	Novel
SPATA24	0.102564	Novel
ZNF155	0.102139	Novel
KIAA0040	0.101788	Novel
BCL6	0.101715	Novel
GCH1	0.101175	Novel
CCL24	0.100721	Novel
BCL2L1	0.100692	Novel
DPYSL5	0.100203	Novel
LAMTOR1	0.099756	Novel
TEDC2	0.099687	Novel
MASP2	0.0993514	Novel
ZNF461	0.0991483	Novel
MIR1-2	0.0989816	Novel
PLCB1	0.098551	Novel
SERP2	0.0985215	Novel
SMAD1	0.0977623	Novel
ASB11	0.0977501	Novel
MIR31	0.0977335	Novel
UBR3	0.0976618	Novel
DIPK2A	0.0975372	Novel
SP4	0.0971433	Novel
MITF	0.0970043	Novel
CDCA7L	0.0967958	Novel
ZNF408	0.0964711	Novel
SELENOO	0.0958754	Novel
DPH3	0.0957424	Novel
POLR1D	0.0956977	Novel
NOL4L-DT	0.0956515	Novel
OPA1	0.094932	Novel
FOXD4L6	0.0948192	Novel
CCDC77	0.0945907	Novel
FOXG1	0.0944125	Novel
GRK2	0.0943751	Novel
IGFBP7	0.0942561	Novel
GTF2H2	0.0939998	Novel
EFHC1	0.0938407	Novel
PIAS1	0.0935883	Novel
SLC66A2	0.0921917	Novel
NTRK3	0.0918868	Novel
MMP1	0.0916588	Novel
MAP3K11	0.0911949	Novel
MACIR	0.0910763	Novel
DPYSL3	0.0909369	Novel
NEMP1	0.0909358	Novel
SORBS1	0.0906203	Novel
C6	0.090507	Novel
CCDC158	0.0903625	Novel
SPATA5	0.0898421	Novel
SALL2	0.0896951	Novel
SNCB	0.0896519	Novel
SPATA20	0.0893786	Novel
ILKAP	0.0893369	Novel
CCM2	0.0892016	Novel
SPATS2L	0.089045	Novel
LRP6	0.0889454	Novel
CDKN1A	0.0886825	Novel
KRT16	0.0886757	Novel
FOXL2	0.0885645	Novel
CCL17	0.0885217	Novel
SENP1	0.0883738	Novel
TMEM253	0.0879044	Novel
MACROH2A1	0.0876385	Novel
FGF1	0.0875342	Novel
ATP6V0A2	0.0873069	Novel
CNTF	0.0872934	Novel
HS6ST1	0.0871491	Novel
C12orf66	0.0869172	Novel
GPRASP2	0.0867227	Novel
PLCB3	0.086605	Novel
VIM	0.0865431	Novel
MIRLET7E	0.0865123	Novel
RBM48	0.0862951	Novel
CBLC	0.0862073	Novel
AFF1	0.0857105	Novel
AATK	0.085491	Novel
F3	0.0854167	Novel
TEX13A	0.085103	Novel
PPIL4	0.0849878	Novel
CASP3	0.0849591	Novel
NRIP3	0.084863	Novel
PPP1R12A	0.084399	Novel
SCARB2	0.0841609	Novel
RC3H2	0.0838739	Novel
FADD	0.0834328	Novel
OLIG3	0.0832939	Novel
PNO1	0.0831062	Novel
CFP	0.0830344	Novel
VAV3	0.0829422	Novel
EIF1AD	0.0825677	Novel
GNA11	0.0824074	Novel
BTN3A2	0.0822235	Novel
NAP1L5	0.0820159	Novel
SIX1	0.0818453	Novel
ALX1	0.081725	Novel
NR1H2	0.0816978	Novel
CCDC86	0.0809513	Novel
PURB	0.0807127	Novel
NCALD	0.0806055	Novel
TRIM7	0.0805224	Novel
GNAQ	0.0804321	Novel
PTPRU	0.080215	Novel
PYHIN1	0.0801093	Novel
TWIST1	0.0799784	Novel
NKRF	0.0799155	Novel
CSF3R	0.079898	Novel
SSX4B	0.0793964	Novel
ZNF12	0.0793274	Novel
CBFB	0.0792973	Novel
PA2G4	0.0786479	Novel
ERCC8	0.0785571	Novel
CIB1	0.0784787	Novel
IL6ST	0.0784631	Novel
RHOQ	0.0783499	Novel
CBX8	0.0782688	Novel
POM121C	0.078167	Novel
CA10	0.0779817	Novel
SCGB1D4	0.0778872	Novel
IL1RL1	0.0778289	Novel
LINC00636	0.0775098	Novel
FBXO25	0.0774706	Novel
TGIF2LY	0.0774031	Novel
F2RL1	0.0769739	Novel
SOX5	0.0769107	Novel
MARK4	0.0768304	Novel
ZFP62	0.076584	Novel
ZNF22	0.0764202	Novel
CAPN2	0.0763958	Novel
PLAGL2	0.0763672	Novel
NDFIP2	0.0761873	Novel
RBM3	0.0760281	Novel
MSX2	0.0758505	Novel
HSPA4L	0.0758058	Novel
AKAP12	0.0754981	Novel
CFL1	0.075491	Novel
LYZL2	0.0754697	Novel
ZNHIT2	0.0749413	Novel
UPK2	0.0747185	Novel
RORC	0.0744939	Novel
CD200R1	0.0742268	Novel
VWF	0.0739658	Novel
TCP10L	0.0738953	Novel
MSRB2	0.0734017	Novel
PHB	0.0732536	Novel
NFE2L2	0.0730914	Novel
PNMA2	0.0730822	Novel
C5AR2	0.0729779	Novel
GNG13	0.0724219	Novel
RFPL4B	0.0722884	Novel
VSIG1	0.0721023	Novel
KAT2B	0.0717596	Novel
NHLH2	0.0712001	Novel
FES	0.0711213	Novel
TIAM1	0.0706762	Novel
ZBTB25	0.0701923	Novel
KHDRBS1	0.0701486	Novel
LMO3	0.0695794	Novel
CRBN	0.0693954	Novel
SRGAP1	0.0692784	Novel
REG3A	0.0689565	Novel
ZSCAN30	0.0686	Novel
AKR1C3	0.0677472	Novel
PRKAB1	0.0677434	Novel
PWWP3A	0.0676125	Novel
RBCK1	0.0676001	Novel
ARHGAP19	0.0674128	Novel
ATP2C1	0.067412	Novel
ANXA4	0.0673803	Novel
MKLN1	0.0671119	Novel
ANKRD40	0.0661771	Novel
PINX1	0.0658255	Novel
ADGRE5	0.0655778	Novel
IGFBP5	0.0654164	Novel
DOT1L	0.0652922	Novel
ARRDC4	0.0650357	Novel
CGGBP1	0.0650234	Novel
VPS25	0.0648886	Novel
CHMP3	0.0643894	Novel
IGFALS	0.064164	Novel
TSG101	0.0634075	Novel
SP100	0.0633821	Novel
BCL10	0.063357	Novel
FAM9A	0.0632948	Novel
DERL1	0.0632205	Novel
RANBP10	0.0631385	Novel
TMEM30B	0.0631218	Novel
PSEN1	0.062946	Novel
CARD9	0.0624518	Novel
SRP72	0.0624076	Novel
PAAF1	0.0623235	Novel
ACTN2	0.0622222	Novel
CD69	0.0622118	Novel
PSMC3	0.0619176	Novel
ADORA2A	0.0617174	Novel
SLC35E4	0.0615616	Novel
COL9A1	0.0614328	Novel
BEX3	0.0614325	Novel
PLXNB2	0.0611248	Novel
ZNF526	0.061048	Novel
RGS5	0.0609419	Novel
CACYBP	0.0609243	Novel
ANP32B	0.0607909	Novel
FZD9	0.0607831	Novel
EFHC2	0.0606373	Novel
TMEM241	0.0604063	Novel
TEX35	0.0604011	Novel
P2RY8	0.0599185	Novel
IL3RA	0.0597536	Novel
ATP6V1B1	0.0595763	Novel
CD3E	0.0595204	Novel
SREK1	0.0594458	Novel
SURF6	0.0594317	Novel
VIPR2	0.05936	Novel
MIR205	0.0591554	Novel
ZBED9	0.0589131	Novel
FZD10	0.0588477	Novel
LOX	0.0585695	Novel
POC5	0.0582003	Novel
MAPK15	0.0581922	Novel
CCDC130	0.0581341	Novel
ARF4	0.0581123	Novel
UBBP4	0.0580063	Novel
DCANP1	0.057986	Novel
ZNF71	0.0579026	Novel
E2F2	0.0578475	Novel
FCRL5	0.057786	Novel
CXCR3	0.0576118	Novel
CLEC4G	0.0574577	Novel
BCL7C	0.0574324	Novel
BCL11A	0.0573668	Novel
MIR451A	0.0571704	Novel
DDX19A	0.0570723	Novel
PTX3	0.0565864	Novel
GID4	0.0564527	Novel
MAB21L3	0.0561519	Novel
GBA2	0.0561443	Novel
CDKL1	0.0560001	Novel
GPC3	0.055969	Novel
BMPR1B	0.0559053	Novel
EFEMP2	0.0556295	Novel
MXD3	0.0554303	Novel
DUSP22	0.0553665	Novel
MASP1	0.0547387	Novel
RND2	0.0546888	Novel
CSNK1G2-AS1	0.0546303	Novel
CBWD3	0.0543444	Novel
SLC41A2	0.0542628	Novel
PRKACA	0.0541478	Novel
CDK19	0.0541447	Novel
TFPI	0.0540044	Novel
FOXD4L3	0.0537452	Novel
PDE3A	0.0537374	Novel
NECTIN4	0.0537243	Novel
IFFO1	0.0536739	Novel
SLAMF7	0.0534949	Novel
SLC39A5	0.0534534	Novel
COMP	0.053194	Novel
NLK	0.0522131	Novel
SPRY2	0.0521169	Novel
SORBS2	0.0520472	Novel
RCVRN	0.0520102	Novel
RAB9B	0.0519413	Novel
RANBP2	0.0517928	Novel
OTX2	0.0515285	Novel
METAP1	0.0515178	Novel
PGS1	0.0512713	Novel
TRIM41	0.0512562	Novel
ZNF23	0.0511815	Novel
SPOCK2	0.0508447	Novel
MPP1	0.0508423	Novel
RGMB	0.0507537	Novel
AIDA	0.0506562	Novel
C4A	0.0504899	Novel
COQ6	0.0503511	Novel
VIPR1	0.0502135	Novel
CAST	0.0501835	Novel
MAP2K7	0.0500359	Novel
ZNF195	0.0497933	Novel
BAHD1	0.0496994	Novel
DCC	0.0496487	Novel
COMMD4	0.0495389	Novel
DAG1	0.0493878	Novel
RELL2	0.049119	Novel
DAPP1	0.049014	Novel
MIR98	0.0489031	Novel
PTPRN	0.0488996	Novel
L1CAM	0.0487618	Novel
TEAD1	0.0486514	Novel
SPRED2	0.0484675	Novel
SLIT1	0.0484452	Novel
MPZL1	0.048424	Novel
DPY19L4	0.0484008	Novel
SSX4	0.0483962	Novel
H2AC11	0.0481156	Novel
POLR2E	0.0478631	Novel
RPF1	0.0477387	Novel
HLA-DPB1	0.0476779	Novel
ZMAT4	0.0476502	Novel
ZNF79	0.0475917	Novel
LBX1	0.0473967	Novel
ULK4	0.047335	Novel
XRCC1	0.047272	Novel
FAM221A	0.0471836	Novel
CEP20	0.0470901	Novel
SCGB1D1	0.0470093	Novel
ZNF559	0.0469333	Novel
RFFL	0.0469275	Novel
PTPRJ	0.0467846	Novel
RASSF10	0.0465792	Novel
ITGA2B	0.0463821	Novel
ZNF706	0.0463778	Novel
ODF1	0.0462852	Novel
CPB2	0.0462692	Novel
ZNF497	0.0462562	Novel
RAB23	0.0461349	Novel
IL12B	0.0460552	Novel
PEA15	0.046054	Novel
PTMA	0.0459873	Novel
NTF3	0.0458698	Novel
ARF6	0.0458234	Novel
ZNF512B	0.045781	Novel
RSPO3	0.0456603	Novel
SH3BP5	0.045593	Novel
NFKB2	0.0455837	Novel
NRTN	0.04545	Novel
ZNF136	0.0454287	Novel
SLC25A31	0.0453143	Novel
SYBU	0.045253	Novel
FAM13C	0.0452354	Novel
APPBP2	0.0451918	Novel
TBX3	0.0450361	Novel
ABHD11	0.0450126	Novel
OLFM3	0.0448433	Novel
FAM133A	0.0447923	Novel
APBB2	0.0445973	Novel
RPA3	0.0445648	Novel
RASSF9	0.0443334	Novel
PLAAT4	0.0441077	Novel
LAMC2	0.0440567	Novel
USP26	0.0440369	Novel
GGN	0.0440361	Novel
ERAP1	0.0440022	Novel
CDK4	0.043935	Novel
HEYL	0.043827	Novel
KRTAP4-5	0.0438142	Novel
MYB	0.0436542	Novel
KDM3A	0.0435503	Novel
TMIE	0.0435173	Novel
GGT1	0.0432623	Novel
GREM1	0.0431189	Novel
PPFIBP2	0.0430013	Novel
SGK1	0.0429246	Novel
HAVCR1	0.042791	Novel
APOA1	0.04274	Novel
MYO1G	0.0427087	Novel
UFM1	0.0426508	Novel
C1orf216	0.0425376	Novel
MIPOL1	0.0425153	Novel
MMP13	0.0425088	Novel
ZNF607	0.0424559	Novel
HECTD1	0.0424512	Novel
CEBPE	0.042438	Novel
TIMM22	0.0424135	Novel
MAGEA6	0.0423924	Novel
ADGRL2	0.042235	Novel
DRP2	0.0421223	Novel
GPSM3	0.0420532	Novel
GET1	0.0419627	Novel
KCNN4	0.0418642	Novel
CCR8	0.0416775	Novel
KIF16B	0.0416448	Novel
ZNF507	0.0413559	Novel
ZNF235	0.0413496	Novel
FLOT2	0.0412864	Novel
LIMK1	0.0412536	Novel
GRK5	0.0412184	Novel
FBXO17	0.0411813	Novel
ACTBL2	0.0411632	Novel
SEC61A1	0.0409953	Novel
SHC4	0.0409819	Novel
GP1BA	0.0409045	Novel
SLC27A4	0.0408801	Novel
DTX3L	0.0408618	Novel
TRIO	0.0408491	Novel
JAK3	0.0407221	Novel
MRPL20-AS1	0.0407146	Novel
RFX2	0.0406524	Novel
MCF2	0.0404438	Novel
CCR3	0.0403613	Novel
MAGED2	0.0402004	Novel
CSF1R	0.0401811	Novel
NRIP1	0.0401465	Novel
HOMEZ	0.040074	Novel
VAV1	0.0400007	Novel
FBXO21	0.0399224	Novel
SUSD5	0.0398859	Novel
PIKFYVE	0.0397652	Novel
CILP2	0.0397406	Novel
TMEM86A	0.0396799	Novel
PSMB4	0.0395591	Novel
RRP15	0.0393712	Novel
SAMHD1	0.0393326	Novel
F5	0.0390724	Novel
SLC24A5	0.0390044	Novel
PLA2G2A	0.0389355	Novel
PXK	0.038851	Novel
TRIB1	0.0388354	Novel
ZNF679	0.0387932	Novel
CCDC59	0.0387828	Novel
ADGB	0.0387324	Novel
H2BC11	0.0386653	Novel
REV3L	0.0386555	Novel
ARIH1	0.0385984	Novel
TMEM184B	0.0383886	Novel
TOP1MT	0.038385	Novel
ASAP1	0.0383244	Novel
ZNF57	0.0381381	Novel
RNF41	0.0379833	Novel
TMEM160	0.0379789	Novel
CPNE8	0.0379041	Novel
PLXDC2	0.0378842	Novel
POLR2F	0.0378614	Novel
HTRA1	0.0375175	Novel
ZNF491	0.0374859	Novel
ABCB11	0.0374746	Novel
ATXN7L2	0.0374718	Novel
MORC2	0.0373757	Novel
MIR92A1	0.037261	Novel
BCL7A	0.0372409	Novel
SOX8	0.037028	Novel
ATP6V0D2	0.0369883	Novel
CD47	0.0369169	Novel
MIRLET7D	0.0367562	Novel
USP6	0.0367245	Novel
AIFM1	0.0367144	Novel
ADGRG5	0.0366666	Novel
MRAS	0.0366655	Novel
NHSL2	0.0366086	Novel
S1PR1	0.0365926	Novel
ANKS1B	0.0364964	Novel
AQP5	0.0364549	Novel
KCTD10	0.0364153	Novel
CNRIP1	0.0363918	Novel
IL1R1	0.0363652	Novel
FAM25C	0.0362731	Novel
FAM25A	0.0362731	Novel
FAM25G	0.0362731	Novel
SPINK7	0.0362474	Novel
RASA1	0.0360354	Novel
BRCA1	0.0360316	Novel
HOXD8	0.0359991	Novel
MCL1	0.0359295	Novel
PTGER4	0.0359153	Novel
COL8A2	0.0357904	Novel
CRIP1	0.0357131	Novel
RIBC2	0.0356899	Novel
HHEX	0.0356511	Novel
RBAK	0.0355274	Novel
CCDC57	0.0354879	Novel
CHST10	0.0351671	Novel
VPS37B	0.0351381	Novel
COMMD10	0.0350974	Novel
TGFBR3	0.0350746	Novel
VLDLR	0.0350744	Novel
TLE2	0.0350323	Novel
UNC119	0.0350272	Novel
SLC30A10	0.0349502	Novel
TXNDC16	0.0349479	Novel
DEFA1B	0.0349263	Novel
SMAGP	0.0348876	Novel
NVL	0.0347398	Novel
ATG14	0.0347289	Novel
ADM	0.0347243	Novel
SCUBE2	0.034708	Novel
MAB21L2	0.0346877	Novel
DENND1C	0.0345678	Novel
TRIM39	0.0345367	Novel
CSH2	0.0345309	Novel
ELANE	0.0345219	Novel
[truncated: 17,024 more rows]

## Sheet: STRING-1
STRING-Adjacency-DisGeNET
Symbol	Probability	Known/Novel
IGF1	1	Novel
SERPINE1	1	Novel
THBS1	1	Novel
PLG	1	Novel
AKT1	1	Novel
CCN2	1	Novel
TIMP1	0.999999	Novel
PTGS2	0.999999	Novel
MAPK3	0.999999	Novel
SPP1	0.999999	Novel
EGF	0.999999	Novel
MMP3	0.999997	Novel
CXCL8	0.999995	Novel
CRP	0.99999	Novel
HGF	0.999987	Novel
APOE	0.999977	Novel
CFH	0.999965	Novel
HMOX1	0.999962	Novel
CFB	0.99996	Novel
COL2A1	0.999904	Novel
IGF2	0.999776	Novel
CDH1	0.999702	Novel
TBC1D3D	0.999691	Novel
KRTAP10-5	0.999605	Novel
TBC1D3C	0.999519	Novel
FBLN5	0.999297	Novel
COL8A1	0.999282	Novel
VTN	0.999171	Novel
USP17L2	0.999042	Novel
SRC	0.998996	Novel
NOX4	0.99893	Novel
A2M	0.998872	Novel
SPARC	0.998824	Novel
LOX	0.998709	Novel
BGLAP	0.998555	Novel
KRTAP7-1	0.998507	Novel
NOS3	0.998214	Novel
C5	0.998065	Novel
MAPK8	0.997906	Novel
COL9A1	0.997861	Novel
CLU	0.997757	Novel
TBC1D3	0.997752	Novel
CCL5	0.997712	Novel
MMP13	0.997699	Novel
TAS2R46	0.997641	Novel
USP17L8	0.997376	Novel
USP17L4	0.997368	Novel
COMP	0.997353	Novel
KRTAP10-11	0.997282	Novel
VCAM1	0.997255	Novel
COL11A1	0.997234	Novel
CCDC33	0.997141	Novel
BMP2	0.996595	Novel
EDN1	0.996113	Novel
SERPINH1	0.995937	Novel
PLAU	0.995687	Novel
ACE	0.995656	Novel
USP17L3	0.995652	Novel
RPE65	0.995616	Novel
CT47A5	0.995611	Novel
KRTAP19-1	0.995492	Novel
KRTAP4-2	0.995477	Novel
TBC1D3I	0.994943	Novel
ACAN	0.994708	Novel
USP17L1	0.994151	Novel
USP17L5	0.99399	Novel
CXCL12	0.993887	Novel
CFHR3	0.993458	Novel
KRTAP13-2	0.993184	Novel
C2	0.993109	Novel
LAMB2	0.99307	Novel
POTEJ	0.993039	Novel
KRTAP20-2	0.99288	Novel
KRTAP1-4	0.992656	Novel
FOS	0.992402	Novel
SH3PXD2A	0.992385	Novel
POTEG	0.99234	Novel
POTEM	0.992164	Novel
CXCL2	0.992032	Novel
C4A	0.991503	Novel
MTRNR2L6	0.991444	Novel
LEP	0.991272	Novel
DEFB106B	0.991222	Novel
OR4K1	0.991174	Novel
KRTAP19-3	0.991159	Novel
MMP1	0.991044	Novel
OR6X1	0.990772	Novel
CCL4	0.990446	Novel
TGFB2	0.990423	Novel
TBC1D3H	0.989363	Novel
USP17L18	0.989341	Novel
USP17L11	0.989265	Novel
UBA52	0.989209	Novel
ICAM1	0.989187	Novel
TNFRSF11B	0.98907	Novel
KRTAP17-1	0.988887	Novel
HTRA1	0.988786	Novel
CX3CL1	0.988273	Novel
KRTAP9-3	0.988161	Novel
DEFB106A	0.987916	Novel
ABCA4	0.987666	Novel
DEFA1B	0.986898	Novel
ADIPOQ	0.986659	Novel
KRTAP4-4	0.986344	Novel
C4B	0.986253	Novel
POTEE	0.984898	Novel
CASP3	0.98479	Novel
ANGPT1	0.984439	Novel
KRTAP19-4	0.984396	Novel
KRTAP10-9	0.984171	Novel
DEFB105B	0.983721	Novel
KRTAP22-1	0.983444	Novel
KRTAP10-8	0.982922	Novel
RELA	0.982819	Novel
KRTAP6-1	0.98276	Novel
KRTAP20-1	0.982338	Novel
NFE2L2	0.981734	Novel
KRTAP9-8	0.981087	Novel
DEFB105A	0.980314	Novel
OR2T2	0.979848	Novel
ADAMTS5	0.979349	Novel
DEFB107A	0.978813	Novel
SOD2	0.978596	Novel
KRTAP9-4	0.978094	Novel
CFD	0.977206	Novel
PF4	0.976446	Novel
KRTAP6-2	0.976396	Novel
KRTAP27-1	0.975704	Novel
KRTAP3-1	0.975442	Novel
USP17L22	0.974955	Novel
ECM1	0.974638	Novel
KRTAP11-1	0.973854	Novel
KRTAP12-1	0.973656	Novel
KRTAP21-2	0.97325	Novel
FGF2	0.972713	Novel
ERBB2	0.972409	Novel
MTRNR2L8	0.972248	Novel
OR4M1	0.972105	Novel
KRTAP8-1	0.971511	Novel
OR4K14	0.9712	Novel
KRTAP13-1	0.971061	Novel
DEFB107B	0.971058	Novel
KRTAP24-1	0.970213	Novel
COL3A1	0.968987	Novel
NKAP	0.968747	Novel
KRTAP9-7	0.968311	Novel
SMAD2	0.967377	Novel
KRTAP5-11	0.966604	Novel
NQO1	0.966179	Novel
RLBP1	0.965795	Novel
ESR1	0.965515	Novel
KRTAP13-3	0.965029	Novel
USP17L21	0.964657	Novel
VEGFB	0.964243	Novel
KRTAP5-9	0.963662	Novel
COL10A1	0.963325	Novel
TAS2R31	0.963275	Novel
USP17L10	0.963261	Novel
USP17L19	0.96303	Novel
ABCA7	0.962644	Novel
CXCL5	0.962558	Novel
CFI	0.962416	Novel
USP17L20	0.961599	Novel
TIMP2	0.960741	Novel
ALB	0.960609	Novel
KRTAP4-11	0.959614	Novel
GPR55	0.959131	Novel
ITGB3	0.957635	Novel
AGTR1	0.957472	Novel
HMCN1	0.957049	Novel
KRTAP12-4	0.956822	Novel
KRTAP19-6	0.956697	Novel
LCE2A	0.956489	Novel
REN	0.95519	Novel
LAMC1	0.95436	Novel
ENG	0.954087	Novel
IL18	0.953078	Novel
KRTAP4-3	0.952985	Novel
KRTAP2-1	0.952737	Novel
AK3	0.952558	Novel
NHLRC2	0.952376	Novel
COL4A3	0.951788	Novel
USP17L12	0.950781	Novel
KRTAP19-7	0.950198	Novel
VWF	0.950137	Novel
OR4D10	0.949798	Novel
LTBP1	0.949339	Novel
COL5A2	0.949139	Novel
KRTAP4-12	0.948958	Novel
USP17L17	0.948474	Novel
USP17L13	0.948461	Novel
KRTAP10-12	0.947954	Novel
TAS2R16	0.946871	Novel
KRTAP4-5	0.946071	Novel
ACTG1	0.945981	Novel
APLN	0.943822	Novel
CRB1	0.942924	Novel
CXCL3	0.942694	Novel
KRTAP4-1	0.941345	Novel
KRTAP15-1	0.939794	Novel
KRTAP10-3	0.938362	Novel
PGF	0.938284	Novel
KRTAP3-2	0.937002	Novel
OR4K2	0.935678	Novel
PRR20A	0.935549	Novel
RUNX2	0.93243	Novel
KLHL7	0.931852	Novel
ELN	0.931482	Novel
COPS8	0.930704	Novel
IL10	0.930501	Novel
KRTAP21-1	0.929757	Novel
MTRNR2L4	0.929047	Novel
IRS1	0.928174	Novel
KRTAP2-3	0.926589	Novel
LCE2D	0.925565	Novel
KRTAP10-6	0.925523	Novel
CNR1	0.924466	Novel
FBN1	0.92436	Novel
USP6NL	0.923117	Novel
KIF26B	0.920787	Novel
PGR	0.91978	Novel
TAS2R10	0.919194	Novel
KRTAP12-3	0.918767	Novel
RABGAP1L	0.918301	Novel
KRTAP23-1	0.91805	Novel
KRTAP10-1	0.916784	Novel
OR4C6	0.914542	Novel
KRTAP2-2	0.913955	Novel
PDGFB	0.913155	Novel
KRTAP29-1	0.909541	Novel
RPL39L	0.908672	Novel
KRTAP5-2	0.901668	Novel
PTPN1	0.899617	Novel
OR5M1	0.899459	Novel
KRTAP25-1	0.898266	Novel
ERBB3	0.897479	Novel
KRTAP10-4	0.896855	Novel
KDR	0.896431	Novel
KRTAP4-6	0.89495	Novel
KRTAP21-3	0.894338	Novel
KRTAP9-9	0.893038	Novel
KRTAP9-6	0.892476	Novel
ADAMTS4	0.891071	Novel
CX3CR1	0.888004	Novel
TSPAN14	0.887101	Novel
COPS3	0.886455	Novel
DEFB121	0.886157	Novel
OR2T8	0.885165	Novel
CERKL	0.882829	Novel
REC114	0.881231	Novel
KRTAP20-3	0.880182	Novel
MMP12	0.87984	Novel
CORO7	0.879399	Novel
LCE2C	0.879056	Novel
TAS2R50	0.878729	Novel
ACTL7B	0.878145	Novel
PRCD	0.876826	Novel
TLR4	0.873702	Novel
OR4N5	0.872596	Novel
C5orf15	0.87031	Novel
DEFB114	0.867193	Novel
EYS	0.866976	Novel
KRTAP1-1	0.865164	Novel
KRTAP20-4	0.863416	Novel
ANXA5	0.863271	Novel
KRTAP10-2	0.863193	Novel
COPS7A	0.86243	Novel
ACTR8	0.858106	Novel
OCLN	0.857937	Novel
TNF	0.855758	Novel
PRR20C	0.85195	Novel
MATN3	0.851596	Novel
KRTAP26-1	0.851179	Novel
OR10A4	0.847869	Novel
KRTAP22-2	0.846211	Novel
MTRNR2L1	0.846023	Novel
OR4K5	0.845263	Novel
COL16A1	0.844942	Novel
MPO	0.84471	Novel
TAS2R19	0.843226	Novel
KRTAP19-8	0.842732	Novel
KRTAP16-1	0.840096	Novel
CSF1	0.839692	Novel
DCN	0.837281	Novel
MTRNR2L10	0.834596	Novel
OR4N2	0.83262	Novel
NEDD8	0.832202	Novel
OR4S2	0.831356	Novel
KRTAP6-3	0.829806	Novel
DEFB104B	0.829627	Novel
SELE	0.829274	Novel
SMAD3	0.822783	Novel
CT47A4	0.820832	Novel
PIK3CA	0.820213	Novel
TAS2R4	0.819999	Novel
OR10A5	0.819986	Novel
SEC61B	0.818399	Novel
CT47A8	0.81764	Novel
CT47A9	0.816743	Novel
OR51A7	0.81329	Novel
FAM219A	0.813043	Novel
PRR20D	0.812748	Novel
IL37	0.812579	Novel
CT47A10	0.811638	Novel
WFDC13	0.81072	Novel
OR52L1	0.810414	Novel
CT47A2	0.809753	Novel
GPS1	0.809235	Novel
KRTAP9-2	0.80475	Novel
EPPIN-WFDC6	0.802562	Novel
CT47A3	0.800875	Novel
RCE1	0.798066	Novel
POTEB2	0.797253	Novel
OR3A3	0.796646	Novel
DPP4	0.795535	Novel
C9orf24	0.793431	Novel
CD44	0.790187	Novel
KRTAP4-9	0.78992	Novel
LY6G5B	0.788191	Novel
KRTAP13-4	0.787227	Novel
OXGR1	0.785221	Novel
TEDC2	0.784081	Novel
FBLN2	0.781365	Novel
KRTAP2-4	0.774575	Novel
LTBP2	0.773452	Novel
OR52N2	0.772151	Novel
TGFB3	0.76988	Novel
CYBA	0.767799	Novel
DEFB135	0.767148	Novel
TNFRSF1B	0.76339	Novel
DEFB108B	0.76301	Novel
LOXL1	0.762647	Novel
OR10J5	0.758326	Novel
SGSM1	0.758239	Novel
OR4C11	0.757024	Novel
PI4K2A	0.756347	Novel
ADAMTS1	0.755956	Novel
KRTAP12-2	0.755536	Novel
TMEM86A	0.755202	Novel
HORMAD1	0.752799	Novel
RP9	0.751072	Novel
KRTAP5-4	0.750849	Novel
KRTAP4-8	0.747279	Novel
DEFB104A	0.741705	Novel
KRTAP9-1	0.741251	Novel
OR6J1	0.741022	Novel
PSEN1	0.740395	Novel
KRTAP5-8	0.736925	Novel
AMOT	0.736412	Novel
COL4A4	0.733534	Novel
OR1D5	0.730523	Novel
TAS2R8	0.729659	Novel
OR2T29	0.729452	Novel
OR4F29	0.727325	Novel
OR52W1	0.727296	Novel
OR2T33	0.725719	Novel
OR7E24	0.719592	Novel
OR4Q3	0.716339	Novel
ZNF473	0.716177	Novel
BEST1	0.715881	Novel
CHAD	0.715333	Novel
OR52K1	0.714269	Novel
DEFB129	0.711384	Novel
OR2C3	0.704685	Novel
ISLR	0.704447	Novel
PCOLCE	0.704314	Novel
RWDD2A	0.703055	Novel
THBS4	0.7023	Novel
CCND1	0.700584	Novel
WDR46	0.700515	Novel
TBC1D3E	0.69969	Novel
OR2H1	0.694084	Novel
LCN9	0.689518	Novel
OR5M8	0.689059	Novel
OR2D2	0.689054	Novel
OR2L2	0.684447	Novel
PROM1	0.684379	Novel
OR52M1	0.681496	Novel
TAS2R9	0.680471	Novel
LCE3E	0.678142	Novel
IER3	0.67717	Novel
COPS7B	0.6769	Novel
VEGFD	0.67508	Novel
OR6C65	0.674631	Novel
CST3	0.674408	Novel
TPRX1	0.67383	Novel
SLC29A2	0.673441	Novel
OR1C1	0.673153	Novel
KRTAP5-10	0.669205	Novel
PRPF3	0.66879	Novel
SPAG11B	0.668506	Novel
OR10G8	0.668044	Novel
OR10AD1	0.665682	Novel
TIMP4	0.663637	Novel
OR52N5	0.661229	Novel
OR11G2	0.658657	Novel
DEFB113	0.658284	Novel
OR4F4	0.657744	Novel
TAS2R3	0.656587	Novel
EPPIN	0.644964	Novel
OR51A2	0.643427	Novel
OR56A5	0.642697	Novel
OR10T2	0.641753	Novel
LOC102723502	0.641298	Novel
POTEB	0.640326	Novel
TBC1D22B	0.638414	Novel
S1PR5	0.637019	Novel
OR2K2	0.636999	Novel
COL6A1	0.636163	Novel
MFAP1	0.635145	Novel
GSTM1	0.630435	Novel
OR52J3	0.630078	Novel
OR1E1	0.629226	Novel
OR56A4	0.628294	Novel
OR4C3	0.626262	Novel
CT47A11	0.625587	Novel
TEX264	0.62334	Novel
OR6C70	0.618622	Novel
KRTAP1-3	0.618357	Novel
PYY	0.616767	Novel
CEBPZ	0.615557	Novel
RABGAP1	0.614981	Novel
CXCL16	0.614832	Novel
MTRNR2L7	0.614023	Novel
P2RY12	0.611211	Novel
TNXB	0.610931	Novel
OR7A17	0.606138	Novel
SOST	0.60585	Novel
PARD6A	0.603802	Novel
OR7D2	0.603573	Novel
TAS2R40	0.602178	Novel
OR10G6	0.60057	Novel
OR10H2	0.599752	Novel
ADAMTS3	0.595943	Novel
WFDC10A	0.594677	Novel
P2RY4	0.589506	Novel
TRIM28	0.589429	Novel
OR10G2	0.587593	Novel
PTEN	0.586501	Novel
OR52K2	0.58637	Novel
C9	0.583687	Novel
OR10S1	0.583028	Novel
HTATSF1	0.582846	Novel
ADRA2B	0.581223	Novel
OR5W2	0.580942	Novel
RXRB	0.580112	Novel
OR5P3	0.578128	Novel
TAS2R60	0.577846	Novel
OR10A2	0.575634	Novel
UPK3A	0.574348	Novel
OR13C3	0.573356	Novel
OR5F1	0.571077	Novel
OR11H1	0.571037	Novel
LDLR	0.570777	Novel
OR9Q1	0.569631	Novel
CCN1	0.569351	Novel
OR8B2	0.569197	Novel
OR2C1	0.568948	Novel
OR10A3	0.568395	Novel
POTEC	0.568261	Novel
OR10G3	0.566812	Novel
OR56A1	0.56547	Novel
LCE3B	0.565408	Novel
CXCL6	0.564689	Novel
TAS2R38	0.562318	Novel
DEFB128	0.559916	Novel
OR4P4	0.559882	Novel
OR4A16	0.559585	Novel
FSCN2	0.559512	Novel
ADRA2C	0.559354	Novel
TAS2R5	0.558886	Novel
OR10Q1	0.558772	Novel
OR2T10	0.557227	Novel
AMOTL2	0.556139	Novel
OR2H2	0.555486	Novel
OR2A5	0.554655	Novel
KRTCAP2	0.554314	Novel
OR6C6	0.554182	Novel
COL5A3	0.552788	Novel
CXCL10	0.551414	Novel
OR6B1	0.550447	Novel
LEMD1	0.549821	Novel
OR5B3	0.548304	Novel
OR4F5	0.546717	Novel
OR2L5	0.545661	Novel
NCF1	0.543903	Novel
OR1A1	0.543198	Novel
GSDMB	0.54169	Novel
DEFB115	0.538342	Novel
USP17L27	0.53787	Novel
ADRB1	0.537024	Novel
COL11A2	0.534743	Novel
SDCBP	0.533476	Novel
OR8U1	0.532977	Novel
OR1E2	0.532012	Novel
CCNL2	0.531911	Novel
OR2T34	0.531304	Novel
GPX5	0.531001	Novel
USP17L28	0.529648	Novel
OR2T27	0.528214	Novel
DYDC2	0.527968	Novel
CD68	0.527244	Novel
OR10P1	0.525586	Novel
OR4L1	0.524961	Novel
DEFB103A	0.523181	Novel
OR5I1	0.52299	Novel
LOC100288966	0.522491	Novel
NAPEPLD	0.521072	Novel
FMNL1	0.520476	Novel
PCDHB8	0.518538	Novel
OR3A2	0.517764	Novel
CCL11	0.515324	Novel
OR11H6	0.514729	Novel
SFTPA2	0.514445	Novel
OR11H4	0.512867	Novel
PRR20E	0.511973	Novel
OR5B21	0.511104	Novel
OR5M10	0.510447	Novel
PDGFA	0.50944	Novel
OR4K13	0.507111	Novel
OR10H1	0.507006	Novel
USP17L24	0.506189	Novel
PPP3R1	0.505974	Novel
OR5B2	0.505295	Novel
TAS2R7	0.505001	Novel
ITGB5	0.504125	Novel
OR6K6	0.503406	Novel
OR51A4	0.503062	Novel
OR9A2	0.50208	Novel
PLOD2	0.498607	Novel
OR10AG1	0.498169	Novel
APLNR	0.498084	Novel
OR6N1	0.4979	Novel
BGN	0.49735	Novel
OR3A1	0.497011	Novel
OR8K1	0.495377	Novel
OR13C4	0.49531	Novel
OR7A10	0.495095	Novel
OR6C4	0.494794	Novel
OR5T2	0.494411	Novel
ADAM12	0.492983	Novel
TOPORS	0.490514	Novel
OR2AE1	0.489968	Novel
HIF1A	0.488838	Novel
FNBP1L	0.487897	Novel
OR13C9	0.486932	Novel
OR7G3	0.484995	Novel
GPX8	0.484988	Novel
OR8J3	0.484571	Novel
MBD3L2	0.483011	Novel
OR6F1	0.48124	Novel
OR5M9	0.481067	Novel
OR6C76	0.480948	Novel
OR8D1	0.479978	Novel
OR2F2	0.479395	Novel
OR8H1	0.478493	Novel
OR5B12	0.478424	Novel
OR5AU1	0.477386	Novel
DEFB126	0.477304	Novel
TBC1D26	0.475829	Novel
TBC1D3K	0.474734	Novel
TBC1D3L	0.474734	Novel
GPR18	0.474646	Novel
FAM3C	0.473252	Novel
UBD	0.473155	Novel
OR56B4	0.473021	Novel
USP17L29	0.473015	Novel
PRSS58	0.472945	Novel
OR51Q1	0.472744	Novel
CCL20	0.472722	Novel
LCN8	0.471346	Novel
OR6S1	0.471201	Novel
OR56A3	0.471011	Novel
RHO	0.469087	Novel
OR10Z1	0.46894	Novel
OR8A1	0.468538	Novel
DEFB103B	0.467251	Novel
OR2A7	0.467167	Novel
OR8B12	0.466692	Novel
ARID5A	0.466183	Novel
OR6C75	0.465859	Novel
TUBA1C	0.465724	Novel
OR10R2	0.464217	Novel
LGALS3	0.463617	Novel
OR51I2	0.463334	Novel
OR2AG2	0.462954	Novel
OR13C2	0.462726	Novel
OR8B3	0.462319	Novel
OR10W1	0.460603	Novel
GHRL	0.460132	Novel
RAB15	0.457701	Novel
OR51V1	0.457627	Novel
PARD6G	0.456885	Novel
ORM2	0.456823	Novel
OR52N1	0.456682	Novel
AGER	0.45629	Novel
USP17L30	0.454223	Novel
OR13F1	0.45186	Novel
PLGLB1	0.451826	Novel
HBEGF	0.45133	Novel
PCDHA10	0.45132	Novel
OR5P2	0.45086	Novel
METTL3	0.449918	Novel
OR2A2	0.449583	Novel
OR4K17	0.449315	Novel
ZNF69	0.448651	Novel
TOR4A	0.448602	Novel
NAMPT	0.447877	Novel
FMOD	0.447365	Novel
OR5B17	0.446341	Novel
OR4A5	0.445321	Novel
RPP25L	0.445011	Novel
TULP1	0.444059	Novel
OR10J3	0.443537	Novel
ACTL8	0.443502	Novel
OR8J1	0.44242	Novel
OR5M11	0.442172	Novel
OR13D1	0.441959	Novel
ASPN	0.441342	Novel
SEMG1	0.441308	Novel
KRT222	0.441273	Novel
OR51D1	0.440641	Novel
OR10V1	0.439687	Novel
OR1L6	0.43886	Novel
RBP7	0.43831	Novel
OR9A4	0.43727	Novel
PCDHB15	0.436118	Novel
OR2D3	0.433843	Novel
INSL5	0.433467	Novel
OR10J1	0.432411	Novel
OR6C68	0.431657	Novel
TNFSF11	0.431149	Novel
OR52I2	0.43012	Novel
OR52I1	0.42834	Novel
OR51I1	0.427371	Novel
DNAJC3	0.426732	Novel
PRAMEF14	0.426444	Novel
S1PR3	0.425838	Novel
TMIGD3	0.425603	Novel
OR2A25	0.423988	Novel
PPBP	0.423866	Novel
POTEB3	0.422546	Novel
OR2T3	0.422398	Novel
C7	0.422255	Novel
OR10H3	0.417848	Novel
COMMD5	0.414853	Novel
TBC1D28	0.414266	Novel
TGFBR1	0.413279	Novel
PDCD11	0.413215	Novel
OR1A2	0.412076	Novel
OR51S1	0.411338	Novel
TEK	0.405472	Novel
OR4D11	0.405221	Novel
OR2Z1	0.404343	Novel
RBMX2	0.40267	Novel
DEFB4B	0.402278	Novel
OR5L2	0.401705	Novel
CDH11	0.399363	Novel
OR14A16	0.397371	Novel
OR2B6	0.396559	Novel
OR5K2	0.396282	Novel
OR2AP1	0.393862	Novel
MTRNR2L2	0.393424	Novel
TAS2R20	0.392508	Novel
OR51G2	0.392239	Novel
OR4C46	0.392198	Novel
USP17L25	0.391711	Novel
VCAN	0.389359	Novel
OR52D1	0.389238	Novel
OR4C12	0.388515	Novel
MARVELD1	0.388416	Novel
P2RY14	0.38281	Novel
ADAMTS15	0.382227	Novel
COMMD2	0.382205	Novel
IMPDH1	0.381452	Novel
HRNR	0.381219	Novel
OR1N1	0.37931	Novel
USP17L26	0.377962	Novel
LCE1D	0.376688	Novel
CCL13	0.374109	Novel
OR52E6	0.372556	Novel
CRX	0.371904	Novel
OR52B2	0.371531	Novel
POTEH	0.371226	Novel
OR5K1	0.370795	Novel
TAS2R42	0.370636	Novel
COPS4	0.369654	Novel
OR2L3	0.368997	Novel
TMEM119	0.368777	Novel
OR8H2	0.368619	Novel
OR2G3	0.367829	Novel
OR14C36	0.366969	Novel
CT47A6	0.366876	Novel
OR9I1	0.365905	Novel
NKAPL	0.365334	Novel
MEPE	0.365169	Novel
LEUTX	0.363469	Novel
OR1L1	0.36273	Novel
UPK2	0.36187	Novel
OR52A5	0.361447	Novel
ZCWPW1	0.360937	Novel
OR52A1	0.359887	Novel
DYDC1	0.357276	Novel
OR10G9	0.35703	Novel
KPRP	0.356189	Novel
OR51L1	0.355165	Novel
OR2T35	0.355073	Novel
OR51B6	0.35489	Novel
ZNF420	0.354123	Novel
OR4D9	0.353234	Novel
CLIP4	0.352822	Novel
PCDHB12	0.35247	Novel
CFHR4	0.352242	Novel
OR4D6	0.352142	Novel
SPCS2	0.349544	Novel
OR2M5	0.349503	Novel
PRAMEF2	0.349049	Novel
PCDHGA2	0.348656	Novel
OR11A1	0.348566	Novel
OR5AN1	0.345538	Novel
OR51T1	0.34525	Novel
OR52E2	0.343933	Novel
OR14A2	0.342091	Novel
TAS2R13	0.34181	Novel
OR4D1	0.341391	Novel
SMG9	0.340945	Novel
SPCS1	0.339527	Novel
UPF2	0.339049	Novel
OR2M7	0.337834	Novel
OR2T12	0.33752	Novel
OR8K5	0.336739	Novel
OR8G1	0.336637	Novel
OR5H15	0.336352	Novel
FBLN7	0.33587	Novel
OR1L4	0.335821	Novel
NBPF14	0.335166	Novel
GTPBP2	0.334634	Novel
OR4F17	0.334536	Novel
OR4A47	0.334257	Novel
OR4D2	0.334179	Novel
WFDC8	0.333765	Novel
OR11L1	0.333432	Novel
ORMDL3	0.33249	Novel
OR13A1	0.3322	Novel
OR13C5	0.332038	Novel
PAPOLG	0.331642	Novel
OR51M1	0.330546	Novel
UPK1B	0.329762	Novel
OR9G1	0.32948	Novel
OR1J1	0.328498	Novel
RBP4	0.328268	Novel
OR10H4	0.327305	Novel
RAB43	0.326559	Novel
PCDHGA3	0.326465	Novel
BSG	0.326006	Novel
PCDHGB3	0.325572	Novel
OR1J2	0.324658	Novel
OR8B8	0.324652	Novel
ACTL10	0.324411	Novel
OR6K3	0.322779	Novel
OR1S2	0.322517	Novel
PROS1	0.322075	Novel
OR10G4	0.321871	Novel
TAS2R14	0.320769	Novel
SUDS3	0.319357	Novel
SLC16A8	0.319318	Novel
ABCG1	0.317897	Novel
OR6T1	0.317721	Novel
LY6G5C	0.317484	Novel
OR6C2	0.316629	Novel
UPK1A	0.315281	Novel
USP6	0.314799	Novel
MERTK	0.31287	Novel
OR8D4	0.312078	Novel
TMEM91	0.312044	Novel
OR10K2	0.310168	Novel
OR2J3	0.308596	Novel
DAAM1	0.307678	Novel
CCL28	0.30661	Novel
CT45A5	0.304919	Novel
MAGEA11	0.303075	Novel
OR5AK2	0.303055	Novel
OR1L3	0.301248	Novel
OR2T1	0.300953	Novel
OR2AJ1	0.300637	Novel
FHDC1	0.298476	Novel
OR5H1	0.298373	Novel
OR10D3	0.29834	Novel
NFKBIA	0.298302	Novel
TEX44	0.297745	Novel
CT45A1	0.297043	Novel
OR2B11	0.296425	Novel
OR10K1	0.296227	Novel
OR1J4	0.296145	Novel
EPO	0.294772	Novel
GCG	0.294743	Novel
OR6K2	0.294586	Novel
OR7G2	0.293968	Novel
TADA2A	0.291401	Novel
OR1K1	0.291205	Novel
IL1A	0.290502	Novel
PRRT1	0.290213	Novel
OR10G7	0.290114	Novel
KRTCAP3	0.288319	Novel
PCDHA11	0.286969	Novel
TMEM205	0.286088	Novel
LCN15	0.285819	Novel
EIF3K	0.285659	Novel
ROM1	0.284626	Novel
TAS2R39	0.284371	Novel
OR4F15	0.284091	Novel
FGF21	0.283559	Novel
LRP5	0.282993	Novel
MAPK9	0.282701	Novel
MAGEA10	0.281964	Novel
DEFB4A	0.280932	Novel
GSPT2	0.27737	Novel
OR5A1	0.276725	Novel
MMRN1	0.276686	Novel
PPY	0.276292	Novel
OR6A2	0.2742	Novel
ITGB8	0.273804	Novel
FAM205A	0.2731	Novel
TBC1D12	0.27239	Novel
PARD6B	0.271651	Novel
GCLM	0.270422	Novel
ACHE	0.270017	Novel
ANKH	0.269447	Novel
OR13G1	0.267334	Novel
P3H3	0.267326	Novel
OR4E2	0.266957	Novel
NNMT	0.266825	Novel
MFAP5	0.26631	Novel
SPINT4	0.265703	Novel
SLCO2B1	0.265013	Novel
ARPC5L	0.262996	Novel
NBPF12	0.262259	Novel
OR14I1	0.262128	Novel
TAS2R1	0.261389	Novel
ACTBL2	0.259597	Novel
OR6C74	0.258045	Novel
DIS3	0.257731	Novel
ZDHHC2	0.257164	Novel
PTH	0.256691	Novel
DEFB124	0.256639	Novel
OR5H14	0.255213	Novel
GIP	0.253072	Novel
GPER1	0.251586	Novel
PRKN	0.251322	Novel
OR52E4	0.251092	Novel
SP7	0.250865	Novel
COTL1	0.250647	Novel
CXXC1	0.249389	Novel
OR6C1	0.248924	Novel
DEFB132	0.248489	Novel
ADAM9	0.248323	Novel
LCE3C	0.246484	Novel
OR2M2	0.246465	Novel
KRTAP5-7	0.246362	Novel
OR7G1	0.246304	Novel
TBC1D30	0.245931	Novel
SNX9	0.244895	Novel
PRR23D1	0.244554	Novel
LCN10	0.242922	Novel
UBL4B	0.242911	Novel
WSB2	0.242596	Novel
LRAT	0.241938	Novel
ZFAND4	0.241526	Novel
CCDC22	0.241239	Novel
DDA1	0.240923	Novel
BCL2L1	0.240807	Novel
CTSB	0.23874	Novel
PCDHGA4	0.238598	Novel
OR10H5	0.237342	Novel
S1PR4	0.237068	Novel
OTULINL	0.236627	Novel
ADAMTS20	0.236135	Novel
KDM5B	0.235624	Novel
UPK3B	0.235603	Novel
PRR20B	0.235194	Novel
OR2M3	0.234484	Novel
TBC1D20	0.232394	Novel
CAND1	0.232305	Novel
SPACA5B	0.230877	Novel
WTAP	0.230644	Novel
IDE	0.229781	Novel
XBP1	0.227957	Novel
C1S	0.22545	Novel
POLR2G	0.224849	Novel
TMEM51	0.224432	Novel
EQTN	0.224246	Novel
PDGFRB	0.224188	Novel
SNRNP200	0.222668	Novel
CHRM4	0.222057	Novel
OR2AT4	0.221758	Novel
S100A4	0.221649	Novel
OR12D3	0.221248	Novel
PICALM	0.221214	Novel
GNG12	0.220568	Novel
HCAR1	0.219744	Novel
CPPED1	0.218387	Novel
OR8I2	0.217887	Novel
TEDDM1	0.217186	Novel
PPP1R15A	0.217062	Novel
CFHR2	0.216001	Novel
SGSM2	0.215733	Novel
PAPLN	0.21521	Novel
MGP	0.214367	Novel
OR14K1	0.213932	Novel
CNGB1	0.212495	Novel
CENPA	0.211865	Novel
RAB34	0.211857	Novel
RAB40A	0.211461	Novel
CNMD	0.211045	Novel
GCA	0.210742	Novel
DPYSL3	0.209732	Novel
OR1N2	0.209699	Novel
OR52E5	0.209508	Novel
NAPRT	0.20866	Novel
CCL3L3	0.205355	Novel
GAGE13	0.205032	Novel
ZBTB41	0.204202	Novel
MATN4	0.204064	Novel
ZNF571	0.203868	Novel
NOXO1	0.203575	Novel
UCP2	0.20311	Novel
CDHR1	0.202569	Novel
OR9G4	0.202031	Novel
ZNF513	0.201465	Novel
DPY19L3	0.20105	Novel
LCE2B	0.200574	Novel
LOC102723532	0.200232	Novel
UBL7	0.199984	Novel
FCHO1	0.199818	Novel
JAG1	0.199786	Novel
OR4C15	0.199218	Novel
SPINT3	0.198815	Novel
KIAA0513	0.198657	Novel
OR4N4	0.198268	Novel
OR2T6	0.197575	Novel
PCDHB3	0.197347	Novel
IZUMO2	0.196931	Novel
OR5T3	0.196312	Novel
MYO19	0.195607	Novel
OR11H2	0.19548	Novel
GLB1L	0.19521	Novel
MAGEB5	0.194111	Novel
P2RY13	0.193074	Novel
OR8H3	0.192761	Novel
PCDHA6	0.191752	Novel
ADORA1	0.190704	Novel
OR1D2	0.190336	Novel
IL36A	0.19026	Novel
CT47A7	0.190003	Novel
CT47A1	0.190003	Novel
OR6M1	0.189088	Novel
GPX3	0.188724	Novel
P4HB	0.18811	Novel
POMC	0.186702	Novel
PPWD1	0.185848	Novel
NPIPA1	0.184886	Novel
OR13H1	0.184373	Novel
MMP19	0.184157	Novel
SART1	0.184028	Novel
SH2D4B	0.183351	Novel
C11orf53	0.183132	Novel
COMMD3	0.182961	Novel
DXO	0.182816	Novel
OR56B1	0.18142	Novel
PIGW	0.181158	Novel
HRH4	0.181042	Novel
PCDHB6	0.179394	Novel
OR4D5	0.178624	Novel
TAS2R41	0.178408	Novel
OR2W3	0.178099	Novel
RELL1	0.176912	Novel
OR7D4	0.176839	Novel
OR51B4	0.176552	Novel
TNFAIP3	0.176415	Novel
C17orf78	0.176039	Novel
PCYOX1L	0.175917	Novel
ACTR2	0.174956	Novel
SLC28A2	0.174914	Novel
RXFP3	0.174596	Novel
GALNT18	0.173193	Novel
PTGDR2	0.172742	Novel
LAMC2	0.172377	Novel
OR4B1	0.172157	Novel
OR4A15	0.171493	Novel
OR2Y1	0.171177	Novel
OR4C5	0.171073	Novel
GCNT7	0.170803	Novel
PRAMEF12	0.170696	Novel
OR13C8	0.169832	Novel
OR5H2	0.169434	Novel
OR5AC2	0.169042	Novel
SPEF1	0.168546	Novel
OR10A7	0.168503	Novel
NOX1	0.168357	Novel
OR51B5	0.167037	Novel
OTUD4	0.166867	Novel
AKT3	0.166845	Novel
CMA1	0.166653	Novel
PLGLB2	0.166221	Novel
AZGP1	0.165977	Novel
B4GALNT4	0.165939	Novel
GLB1L3	0.165742	Novel
CORT	0.165104	Novel
FXYD4	0.164925	Novel
RABAC1	0.16442	Novel
MATN2	0.164065	Novel
ADAMTS10	0.162918	Novel
IGFBP7	0.162678	Novel
DSN1	0.162404	Novel
OR11H12	0.161067	Novel
ZNF519	0.159872	Novel
DEFB119	0.159834	Novel
OR5AS1	0.159805	Novel
OR1M1	0.159549	Novel
TBC1D25	0.158986	Novel
FXYD2	0.158309	Novel
RHOXF2	0.156905	Novel
GSPT1	0.156875	Novel
FAM166A	0.156691	Novel
SEC14L3	0.156672	Novel
SPAG11A	0.15661	Novel
YWHAB	0.156471	Novel
MFAP4	0.156463	Novel
SNN	0.155778	Novel
ASB7	0.155722	Novel
RGL2	0.154098	Novel
CLEC3B	0.153964	Novel
GSDMC	0.153682	Novel
TNC	0.153664	Novel
PCDHA9	0.153662	Novel
PRPF6	0.153658	Novel
PRAMEF9	0.153085	Novel
SSR2	0.153038	Novel
OR1L8	0.152464	Novel
AKAP11	0.152401	Novel
DEFB130B	0.151678	Novel
COMMD4	0.150983	Novel
OR6P1	0.150352	Novel
TUBE1	0.150322	Novel
TJP2	0.149793	Novel
OR2G6	0.149599	Novel
OR6V1	0.14912	Novel
ACTR1A	0.14891	Novel
OR2AK2	0.148815	Novel
CT45A7	0.147589	Novel
GGT1	0.146813	Novel
ADAMTS6	0.146764	Novel
MTRNR2L3	0.146653	Novel
MUSTN1	0.146202	Novel
OR5D18	0.146147	Novel
OR2J2	0.146034	Novel
PCDHB1	0.145929	Novel
RAB41	0.144843	Novel
TEX13A	0.144533	Novel
RNASE3	0.144494	Novel
ACTL7A	0.144352	Novel
C7orf61	0.144291	Novel
OR2M4	0.144011	Novel
EMILIN1	0.143685	Novel
FAM71F1	0.143583	Novel
CD46	0.14357	Novel
COMMD6	0.143111	Novel
CT83	0.142766	Novel
RAB11FIP4	0.141778	Novel
SRPRB	0.141281	Novel
PTHLH	0.14056	Novel
PANX3	0.140407	Novel
MRPL43	0.139939	Novel
CTSW	0.138788	Novel
CCL25	0.138698	Novel
LCE1A	0.138405	Novel
FAM133A	0.137843	Novel
DUSP23	0.137525	Novel
RTL8C	0.136578	Novel
OR1I1	0.135821	Novel
MATN1	0.135416	Novel
EXOSC4	0.135356	Novel
SPP2	0.135183	Novel
TGFBR2	0.134919	Novel
SMG8	0.134648	Novel
TMED6	0.134573	Novel
HNRNPCL2	0.133728	Novel
TBC1D17	0.133498	Novel
GUCA1B	0.133295	Novel
PEAR1	0.133151	Novel
OR5D16	0.132083	Novel
CA4	0.131766	Novel
CFP	0.130929	Novel
CDC42EP5	0.130469	Novel
ADAM17	0.129825	Novel
MRPS26	0.12963	Novel
C1QA	0.129303	Novel
CYRIB	0.129191	Novel
BRAP	0.129129	Novel
RAB33A	0.129092	Novel
ZNF816-ZNF321P	0.128964	Novel
ARMCX4	0.128669	Novel
PCDHB10	0.128446	Novel
C11orf80	0.127916	Novel
COL27A1	0.127051	Novel
TMEM87B	0.126759	Novel
RAB19	0.126638	Novel
VDR	0.126484	Novel
DCTN3	0.126126	Novel
GPR15	0.125785	Novel
ZNF518A	0.125583	Novel
KRTAP3-3	0.125053	Novel
HLA-DRB5	0.124666	Novel
GJA1	0.124555	Novel
GPRIN2	0.124339	Novel
CDC25A	0.124096	Novel
MBD3L5	0.124015	Novel
GPSM3	0.123981	Novel
TM4SF1	0.123324	Novel
SLC22A7	0.12301	Novel
PCDHGA12	0.1225	Novel
NPBWR2	0.121895	Novel
SPDYE5	0.12171	Novel
CD2AP	0.120935	Novel
RAD54L2	0.120835	Novel
ADAM33	0.120651	Novel
TRNP1	0.120195	Novel
KCNA10	0.120098	Novel
TMEM213	0.119874	Novel
RGR	0.119428	Novel
NBPF4	0.119263	Novel
LRRC71	0.119071	Novel
RAB33B	0.118581	Novel
PRPF4B	0.118128	Novel
GAS6	0.118051	Novel
RETN	0.11804	Novel
TMEM270	0.117785	Novel
PTK2	0.117428	Novel
FRG2B	0.117051	Novel
GPR31	0.1168	Novel
SLC28A1	0.115919	Novel
CCL7	0.114729	Novel
ABCB8	0.114455	Novel
CYSLTR2	0.114188	Novel
SREBF1	0.113408	Novel
SPO11	0.113296	Novel
IRS2	0.113212	Novel
MTOR	0.112442	Novel
ZDHHC6	0.112129	Novel
IGFBP4	0.11212	Novel
IMPG2	0.112086	Novel
ZNF670	0.111508	Novel
ADAMTS12	0.111463	Novel
EFEMP2	0.110977	Novel
LCE5A	0.110928	Novel
HYPK	0.110565	Novel
AZU1	0.110233	Novel
OR5K4	0.110027	Novel
OR2V2	0.109866	Novel
ZNF30	0.108991	Novel
RAB40C	0.108059	Novel
FGF13	0.107341	Novel
OR6C3	0.107249	Novel
ZNF705B	0.107054	Novel
ABCA2	0.106866	Novel
CCN3	0.106528	Novel
CFAP97	0.106502	Novel
MRPS21	0.106248	Novel
PRAMEF15	0.106224	Novel
MAPK14	0.10602	Novel
SPSB1	0.105474	Novel
ZDHHC19	0.105462	Novel
CNPY2	0.105338	Novel
SMAP2	0.105308	Novel
COMMD10	0.105193	Novel
OXER1	0.105162	Novel
LCE1B	0.104139	Novel
CT45A10	0.103892	Novel
CD151	0.103731	Novel
CFHR5	0.10356	Novel
SH2D2A	0.103404	Novel
DEFB127	0.102848	Novel
SSX5	0.102436	Novel
TTR	0.102127	Novel
GRTP1	0.101981	Novel
FSCN3	0.101965	Novel
NOS2	0.101856	Novel
SOD3	0.101567	Novel
PELO	0.101435	Novel
DCUN1D1	0.101009	Novel
DAP3	0.100801	Novel
BCAP31	0.100582	Novel
PTGDS	0.10045	Novel
DEFB123	0.100192	Novel
ADAMTS17	0.100031	Novel
CCL16	0.0998348	Novel
PCDHGA7	0.0996148	Novel
FZR1	0.0994942	Novel
ADAM7	0.0992478	Novel
SLC37A1	0.0992389	Novel
HTN3	0.0991674	Novel
SYNDIG1L	0.0990629	Novel
SSX7	0.0987459	Novel
PRAMEF6	0.0984939	Novel
SLC29A4	0.0972035	Novel
OR2T4	0.0969759	Novel
WDTC1	0.0969613	Novel
PPIB	0.0967628	Novel
UPF3A	0.0967279	Novel
GPX6	0.0958657	Novel
KIF9	0.095817	Novel
GOLGA6L10	0.095527	Novel
TMEM258	0.0954497	Novel
WDFY2	0.0951249	Novel
CASC3	0.0950329	Novel
OR1Q1	0.0949619	Novel
PCDHGB5	0.0948971	Novel
OR1F1	0.0948034	Novel
PGAM5	0.0946217	Novel
CD55	0.0941854	Novel
HNRNPCL4	0.0935703	Novel
ZNF121	0.0928402	Novel
TRIM49	0.0925317	Novel
MAU2	0.0923335	Novel
COLCA2	0.092183	Novel
MS4A2	0.092158	Novel
DPYSL5	0.091947	Novel
ANGPTL8	0.0919047	Novel
PRR19	0.0916542	Novel
OR4F6	0.0912958	Novel
USP30	0.0912208	Novel
PLEKHA3	0.0907598	Novel
MRPL10	0.0907256	Novel
OTUD1	0.0904939	Novel
ARL17B	0.0904065	Novel
TBC1D13	0.0901748	Novel
SYTL4	0.0900791	Novel
OR6B2	0.0898739	Novel
CNTNAP3B	0.0892321	Novel
C1QTNF6	0.0889959	Novel
PLAC8	0.0889179	Novel
RGS5	0.0888721	Novel
C4BPA	0.0885836	Novel
NUDT6	0.0884354	Novel
SNAI1	0.0882641	Novel
LCN6	0.0874536	Novel
KCTD10	0.0874212	Novel
P4HA3	0.0874045	Novel
P3H1	0.0873942	Novel
PRG4	0.0871034	Novel
PANX2	0.0867076	Novel
MMP15	0.0862824	Novel
ZNF665	0.0861926	Novel
ACTR1B	0.0861701	Novel
SUCNR1	0.0859934	Novel
ARID3B	0.0855346	Novel
PRAMEF5	0.0853071	Novel
PRB1	0.0851737	Novel
LPAR2	0.0850333	Novel
CCR2	0.085008	Novel
EEPD1	0.08499	Novel
PAIP2	0.0848627	Novel
KCNH4	0.084686	Novel
IL13	0.0845555	Novel
RADIL	0.0840768	Novel
PPARA	0.0839921	Novel
ZNF112	0.0839812	Novel
USP17L7	0.0839793	Novel
IL11RA	0.083678	Novel
CRISP2	0.0833564	Novel
GFY	0.0831592	Novel
COMMD7	0.0829336	Novel
SERPINA12	0.0828784	Novel
ZNF287	0.0825221	Novel
HEBP1	0.0823718	Novel
GPKOW	0.082338	Novel
PRSS16	0.0822634	Novel
GRN	0.0819294	Novel
OR5J2	0.081783	Novel
CCDC110	0.0817648	Novel
ACTRT3	0.0815931	Novel
NR3C1	0.0814586	Novel
WDR82	0.081154	Novel
MS4A6E	0.0810499	Novel
SGPP2	0.0810267	Novel
SRGAP2C	0.0808615	Novel
TUBB	0.0807464	Novel
PRAMEF7	0.0807329	Novel
NBPF1	0.0806932	Novel
UBE2M	0.0805302	Novel
ACTR10	0.0804935	Novel
KCNA5	0.0802854	Novel
AKT2	0.0800218	Novel
ZNF789	0.0796919	Novel
RXFP4	0.0796683	Novel
EPX	0.0792188	Novel
CST11	0.0791379	Novel
PCDHGB4	0.0787369	Novel
GRAMD1C	0.0785746	Novel
IFITM10	0.078565	Novel
SNIP1	0.0783115	Novel
PCDHA12	0.0780458	Novel
NAE1	0.0779034	Novel
SFTPA1	0.0775938	Novel
DCUN1D4	0.0774367	Novel
MBD3L3	0.0773384	Novel
PPIF	0.0771216	Novel
CHI3L1	0.0769524	Novel
GPR89A	0.0769405	Novel
LHFPL2	0.0767352	Novel
DEFB125	0.0767151	Novel
DEFB136	0.076613	Novel
ZNF174	0.0764669	Novel
PAAF1	0.0762693	Novel
GPX1	0.0760895	Novel
SPACA5	0.0759372	Novel
UGT2B17	0.0757578	Novel
PTPN7	0.0756697	Novel
OR5K3	0.0756084	Novel
FOXL1	0.0753093	Novel
MFSD12	0.0752699	Novel
UTP25	0.0751462	Novel
CCL3	0.0750537	Novel
NOX5	0.0744456	Novel
C1orf116	0.0743697	Novel
DCAF8	0.0738043	Novel
LCE3A	0.0736908	Novel
MOXD1	0.0734734	Novel
IHO1	0.0733712	Novel
WDR17	0.0731744	Novel
ITGBL1	0.0730277	Novel
LCN2	0.0729042	Novel
BEX3	0.0728021	Novel
COL6A6	0.0726769	Novel
IBSP	0.0726522	Novel
GGN	0.072293	Novel
PCDHGC5	0.0722876	Novel
CPA3	0.0720967	Novel
SLC22A5	0.0720529	Novel
SMAD7	0.0717949	Novel
OR4M2	0.0717572	Novel
LCE1E	0.0716338	Novel
OR4S1	0.0709521	Novel
SNX33	0.0708334	Novel
OR14J1	0.0706523	Novel
WFDC6	0.0706154	Novel
FILIP1L	0.0703402	Novel
SRSF7	0.0702191	Novel
ZNF443	0.0699886	Novel
RP1L1	0.0696104	Novel
IQGAP2	0.0694212	Novel
GPX7	0.0693144	Novel
CABLES1	0.0692844	Novel
DEFA6	0.0691777	Novel
OR5D14	0.0691233	Novel
YIF1B	0.0689351	Novel
WDR37	0.0687885	Novel
ZBTB9	0.0687862	Novel
PRR30	0.0687501	Novel
C5orf24	0.0685588	Novel
ITGA10	0.0685227	Novel
MMP10	0.0684843	Novel
TMEM254	0.0684018	Novel
CT45A6	0.0680384	Novel
OR2A12	0.0678982	Novel
PIGC	0.0678161	Novel
ZFAND2B	0.0676802	Novel
GTSF1	0.0673597	Novel
WFDC9	0.0669594	Novel
CLUL1	0.0667948	Novel
LRRIQ4	0.0665281	Novel
COL6A5	0.0664571	Novel
HID1	0.0662646	Novel
APLP2	0.0661892	Novel
PDE6A	0.066037	Novel
PCDHGA1	0.0659991	Novel
SERPINE3	0.0658025	Novel
OTUD6B	0.0657546	Novel
TMEM61	0.0655523	Novel
EEF1AKNMT	0.0654937	Novel
PRAMEF11	0.065411	Novel
IL36B	0.0653696	Novel
TUBGCP5	0.0652646	Novel
LAMC3	0.0652446	Novel
PARD3B	0.065047	Novel
VWA1	0.0649827	Novel
VXN	0.0648071	Novel
ZNF705D	0.0646845	Novel
PRSS23	0.064613	Novel
ZNF107	0.0645258	Novel
TRIM43	0.0641471	Novel
OR52N4	0.063832	Novel
ZNF446	0.0638236	Novel
TLR2	0.063654	Novel
NGF	0.0636273	Novel
ZDHHC24	0.0635084	Novel
OR4K15	0.0634877	Novel
PIK3C2G	0.0632578	Novel
SPATA3	0.062858	Novel
EVPLL	0.0626817	Novel
ZNF320	0.0625899	Novel
SLC43A2	0.0625831	Novel
DEFB130A	0.0625545	Novel
ADAMTSL2	0.062383	Novel
FAM186A	0.062249	Novel
MET	0.062008	Novel
CPNE7	0.061842	Novel
C6orf120	0.0617601	Novel
PCDHA3	0.0617252	Novel
ZXDA	0.0616932	Novel
IQGAP1	0.0612054	Novel
LLGL1	0.0611029	Novel
TEX101	0.0609106	Novel
IL11	0.0608261	Novel
PTGES2	0.0606409	Novel
ANXA1	0.0606402	Novel
ZNF454	0.0604754	Novel
LEPR	0.0603769	Novel
SRPX	0.0603035	Novel
LCE4A	0.060028	Novel
SERPINI2	0.0597568	Novel
BEX5	0.0596309	Novel
LPA	0.0594865	Novel
SPSB3	0.0593308	Novel
CT47B1	0.0592412	Novel
FAM118A	0.0591894	Novel
PTX3	0.0591731	Novel
ADAMTS14	0.0588272	Novel
TMEM128	0.0585922	Novel
DCUN1D2	0.058574	Novel
SNX30	0.0583953	Novel
WDR76	0.0583106	Novel
OR5V1	0.0580047	Novel
RAB26	0.0579073	Novel
ZNF853	0.0576983	Novel
SRGAP2	0.0576431	Novel
ADAMTSL1	0.0575473	Novel
RBMS1	0.0573106	Novel
TSPOAP1	0.0572721	Novel
MAP1A	0.0571942	Novel
ATF6	0.0566852	Novel
ZNF367	0.0566759	Novel
NPLOC4	0.0566599	Novel
GIMAP7	0.056478	Novel
MAP2K7	0.0564746	Novel
PWP2	0.0561412	Novel
CRACR2A	0.0561079	Novel
ALOX5	0.0560313	Novel
ZNF763	0.0560176	Novel
ORM1	0.0559936	Novel
GUCY2D	0.0559813	Novel
ZNF579	0.0558104	Novel
ZMAT2	0.0557985	Novel
MMP16	0.0555962	Novel
PRELP	0.0555551	Novel
LELP1	0.0555165	Novel
NPNT	0.0554366	Novel
ABHD16A	0.0553919	Novel
MSH5	0.0553897	Novel
SBNO2	0.0553306	Novel
MC2R	0.0553047	Novel
LUM	0.0552848	Novel
TDRP	0.0551471	Novel
PPIAL4G	0.0551297	Novel
MAP2K1	0.0549544	Novel
C6	0.0546236	Novel
CCDC91	0.0546054	Novel
ZNF483	0.0545223	Novel
PRAMEF20	0.0545103	Novel
HCFC1R1	0.0543423	Novel
LTN1	0.0542897	Novel
PPIH	0.0542731	Novel
TBC1D2B	0.0541355	Novel
PADI2	0.054058	Novel
TUBA3D	0.0539115	Novel
ACTR3C	0.0537548	Novel
LY6G6F	0.0536463	Novel
GPRIN3	0.0535808	Novel
EPHX1	0.0535432	Novel
MAGEB1	0.0533898	Novel
MS4A5	0.0532637	Novel
NUP85	0.0531596	Novel
SPDYE3	0.0531508	Novel
OMD	0.0531029	Novel
PRR23C	0.0530998	Novel
DCANP1	0.053095	Novel
ITGA11	0.0530469	Novel
ZNF3	0.0530338	Novel
TCEAL4	0.0530036	Novel
GC	0.0529426	Novel
KRTAP10-10	0.0527735	Novel
JADE1	0.0527196	Novel
RXRA	0.0526209	Novel
DNTT	0.0525767	Novel
GZMM	0.0523614	Novel
DEFB131A	0.0521303	Novel
PCDHB7	0.0519246	Novel
JPT1	0.0518961	Novel
AFAP1L1	0.0518946	Novel
ZNF18	0.0518856	Novel
TMED9	0.0515853	Novel
HSPA1A	0.0515434	Novel
NBPF10	0.0513809	Novel
RAB4B	0.0509508	Novel
HMCN2	0.0508972	Novel
ARHGAP18	0.0508094	Novel
IL1RN	0.0507152	Novel
ABCC1	0.0505568	Novel
TNN	0.0505396	Novel
HSBP1L1	0.0504571	Novel
PRSS1	0.0502602	Novel
PKHD1L1	0.0502061	Novel
KL	0.0501195	Novel
MAGEB6	0.0500385	Novel
GALNT14	0.0499807	Novel
ZNF235	0.0497457	Novel
LCN12	0.0496647	Novel
MRPL55	0.0494775	Novel
ZNF703	0.0494582	Novel
NOSTRIN	0.0490806	Novel
WDR26	0.0490694	Novel
SIRT1	0.0490422	Novel
GPX2	0.0490258	Novel
CDC42EP2	0.04897	Novel
ZNF83	0.0488756	Novel
DLK2	0.0488716	Novel
FAM171A1	0.0487702	Novel
OR52H1	0.048755	Novel
EXOSC6	0.0486528	Novel
INF2	0.0486214	Novel
ATP8B4	0.0486047	Novel
FGF23	0.0485881	Novel
OR1G1	0.0485774	Novel
CHAC2	0.0485438	Novel
PPP1R10	0.0484163	Novel
KRT39	0.0483277	Novel
KATNBL1	0.0483261	Novel
ETFBKMT	0.0483106	Novel
OR7C1	0.0482707	Novel
TMPRSS15	0.0480635	Novel
ODF3L1	0.0479348	Novel
ZNF669	0.0479268	Novel
ZCCHC3	0.0479013	Novel
LTBP3	0.0478598	Novel
PRAMEF8	0.0478086	Novel
ZNF707	0.0477706	Novel
ZNF232	0.0477201	Novel
OTOP2	0.0476487	Novel
DUOX1	0.0476273	Novel
DDX52	0.0475786	Novel
PDIA5	0.0473929	Novel
SCGB1C1	0.0473719	Novel
CLIC3	0.0473588	Novel
LCE1C	0.047355	Novel
LRRC37A	0.0469842	Novel
MLYCD	0.0468827	Novel
PPIAL4E	0.0468546	Novel
DAGLB	0.0468418	Novel
ENC1	0.0467291	Novel
SPATS1	0.0467003	Novel
PDGFRL	0.0466651	Novel
MRPL49	0.0466091	Novel
UCMA	0.0464673	Novel
PPIG	0.0464379	Novel
MYL6	0.0464022	Novel
GGT6	0.0462857	Novel
SYNRG	0.0462419	Novel
OR51E2	0.0458637	Novel
WFDC2	0.0458224	Novel
COL4A6	0.0457497	Novel
ZNF418	0.0456156	Novel
FLT1	0.0455144	Novel
ALKBH2	0.0453829	Novel
ATP1B1	0.0453658	Novel
KCNG2	0.0453489	Novel
ESM1	0.0452952	Novel
CHRM2	0.0452728	Novel
C1QTNF1	0.0452522	Novel
PITPNC1	0.0452386	Novel
NPY	0.0452203	Novel
RTL8B	0.0451168	Novel
ACTR3B	0.0450427	Novel
ZSCAN30	0.0449964	Novel
KLHL21	0.044852	Novel
ZC3HAV1L	0.0448093	Novel
CUL3	0.0447318	Novel
KLHL25	0.0447083	Novel
HPCAL1	0.044686	Novel
NKRF	0.0445709	Novel
OR5M3	0.044543	Novel
LGALS3BP	0.0444007	Novel
ATP8B2	0.0443402	Novel
RAB5B	0.0442798	Novel
CLRN1	0.0441163	Novel
ODF3	0.0440941	Novel
AHSG	0.0440582	Novel
RNASE4	0.0439406	Novel
PPIAL4F	0.0438399	Novel
ODF4	0.0437832	Novel
NOXA1	0.04378	Novel
KCNA6	0.0437694	Novel
SUMO4	0.0437558	Novel
HIGD1B	0.0437185	Novel
ELP6	0.0437146	Novel
DCAF11	0.0436817	Novel
ARRDC3	0.0436689	Novel
SAMD3	0.0435995	Novel
NPY4R	0.0435629	Novel
PPP2R2A	0.0434114	Novel
INSYN1	0.0434028	Novel
BAAT	0.0433985	Novel
GGTLC1	0.043237	Novel
OR5C1	0.0432303	Novel
NR1H3	0.04323	Novel
RGS21	0.0431079	Novel
PDE4A	0.0430847	Novel
PCDHAC1	0.0430746	Novel
KLHL28	0.0430444	Novel
MXRA7	0.0430395	Novel
HDHD5	0.0428041	Novel
RAB1B	0.0427591	Novel
ZEB1	0.042738	Novel
YPEL4	0.0426879	Novel
SCGB1C2	0.042687	Novel
SMG1	0.0426	Novel
ZNF546	0.0425838	Novel
RAB5A	0.042565	Novel
SRGAP3	0.0425096	Novel
SLC29A3	0.0424943	Novel
SLC22A4	0.0424416	Novel
TENT4A	0.0424065	Novel
PLPPR2	0.0423678	Novel
CLK3	0.0423126	Novel
RAB10	0.0422406	Novel
LSM7	0.0421424	Novel
PWWP3B	0.0420806	Novel
ADCY9	0.0419698	Novel
BUD31	0.0419503	Novel
CASP9	0.0419414	Novel
MAP1S	0.041822	Novel
SNAI2	0.0418184	Novel
DEFA4	0.0418031	Novel
PATE3	0.0417645	Novel
ZCCHC24	0.0416792	Novel
DCAF12L1	0.041578	Novel
A1BG	0.0415558	Novel
INPP5A	0.0414719	Novel
USP26	0.0414701	Novel
PHF13	0.0412096	Novel
DEFB118	0.04102	Novel
OR2B2	0.0408666	Novel
GDF5	0.0408345	Novel
CASS4	0.0408223	Novel
TMEM183A	0.0407874	Novel
ZNF25	0.0407754	Novel
C1orf162	0.0407202	Novel
TRMT12	0.0406931	Novel
FRMD6	0.0406719	Novel
WAPL	0.0406143	Novel
ACTRT2	0.0405553	Novel
NRL	0.0404983	Novel
PLOD3	0.0402682	Novel
RNF223	0.0401325	Novel
TBC1D10A	0.040123	Novel
TGFBR3	0.0399985	Novel
ZXDB	0.039847	Novel
PRAMEF25	0.0397464	Novel
CDH5	0.039742	Novel
CASP8	0.0395085	Novel
ARGFX	0.0394726	Novel
TCEAL5	0.039436	Novel
CR1	0.0393797	Novel
MINDY3	0.0392625	Novel
MSLN	0.0391746	Novel
STON1-GTF2A1L	0.03904	Novel
CYP27B1	0.0389707	Novel
OR2G2	0.0389236	Novel
ITIH6	0.0386812	Novel
SNX1	0.0386368	Novel
PINK1	0.0386349	Novel
SGSM3	0.0386237	Novel
GSDMA	0.0386065	Novel
IQGAP3	0.0385022	Novel
EXOSC10	0.0385015	Novel
TUBA3C	0.0384165	Novel
PITPNA	0.0383929	Novel
EIF1AD	0.0383315	Novel
PHETA1	0.0382517	Novel
PPIAL4H	0.0381825	Novel
PPIAL4C	0.0381657	Novel
OR2A14	0.0380877	Novel
ZNF283	0.0380542	Novel
C12orf29	0.0380419	Novel
ZNF717	0.0379826	Novel
SRP9	0.0377915	Novel
PARD3	0.0377796	Novel
SSR3	0.0377739	Novel
ZFAT	0.0376685	Novel
STATH	0.0376301	Novel
EDDM3B	0.0376278	Novel
HMGN4	0.037623	Novel
HNRNPUL2	0.0376218	Novel
PRR23A	0.037603	Novel
RNF216	0.0375777	Novel
SRARP	0.0374791	Novel
ADIPOR1	0.0374757	Novel
TUBGCP2	0.0374061	Novel
TBC1D10B	0.0373801	Novel
ASB17	0.0373196	Novel
ZNF492	0.0372729	Novel
PLEKHN1	0.0371111	Novel
RAB40B	0.0370672	Novel
FAM90A1	0.0370655	Novel
MANEAL	0.0370055	Novel
PCDHA2	0.0369646	Novel
CDC40	0.0369212	Novel
FAM189B	0.0367213	Novel
NFE2L3	0.0367184	Novel
ITGA8	0.0367057	Novel
DAOA	0.036682	Novel
FNTB	0.0366654	Novel
ZNF679	0.036653	Novel
HMSD	0.0365307	Novel
KDM5A	0.036477	Novel
OR7C2	0.0364035	Novel
P4HA2	0.0363989	Novel
RPL17-C18orf32	0.0363879	Novel
ADCY7	0.0363811	Novel
METTL14	0.0363714	Novel
MPND	0.0363612	Novel
SRPK1	0.0363509	Novel
ZFYVE9	0.0363375	Novel
DNAH14	0.0362665	Novel
OTUD6A	0.0362351	Novel
SH2D3C	0.0362027	Novel
DET1	0.0361703	Novel
ZNF559	0.0359801	Novel
DEFB134	0.0359798	Novel
GPR171	0.0359315	Novel
ZNF408	0.0359189	Novel
TBC1D15	0.0358491	Novel
PGLS	0.0358225	Novel
FMN1	0.0356777	Novel
FBXO48	0.0356275	Novel
PRKAR2B	0.0354975	Novel
GOLGA6L2	0.0354322	Novel
USP4	0.0353687	Novel
MRPL36	0.0352954	Novel
MRPL34	0.0352777	Novel
SPCS3	0.0352617	Novel
SSTR2	0.0352539	Novel
CRB3	0.0352177	Novel
GID8	0.0350873	Novel
ALKBH1	0.0350447	Novel
SLC22A8	0.0349764	Novel
TTYH3	0.034943	Novel
AEBP1	0.0349305	Novel
PPP1R35	0.0348191	Novel
ZNF540	0.0347668	Novel
KIF21B	0.0347468	Novel
PRPF8	0.0347303	Novel
ZNF197	0.0347004	Novel
TLCD1	0.0346732	Novel
MASP2	0.0346332	Novel
C8orf37	0.0346202	Novel
PRB4	0.0346091	Novel
ZNRD2	0.0345803	Novel
CDNF	0.0345766	Novel
REC8	0.0345257	Novel
PCDHB14	0.0344931	Novel
TTC34	0.0344405	Novel
ENDOU	0.0342869	Novel
ETV3L	0.0342809	Novel
MRPS18C	0.0342662	Novel
ZNF700	0.0342457	Novel
BCHE	0.0342274	Novel
ADAM29	0.0342199	Novel
FERMT3	0.0341633	Novel
TCEAL3	0.0341463	Novel
JCHAIN	0.0341294	Novel
PTGES	0.0340483	Novel
PRPF31	0.0339879	Novel
ZBED4	0.0338324	Novel
OTUD7B	0.0338028	Novel
TANC2	0.0337511	Novel
ZNF177	0.0337278	Novel
CT45A8	0.0337259	Novel
C3orf62	0.0337066	Novel
PRB2	0.0337007	Novel
SNX7	0.0336289	Novel
SMKR1	0.033608	Novel
APOOL	0.0336033	Novel
RNF128	0.0335096	Novel
ARMC7	0.0334998	Novel
KRT38	0.0334262	Novel
ZNF100	0.03337	Novel
PATE2	0.0333672	Novel
OLFML2B	0.0333653	Novel
ZBTB25	0.0333102	Novel
TNS1	0.0333066	Novel
CNEP1R1	0.0332689	Novel
OR7A5	0.0332043	Novel
ZNF34	0.0331853	Novel
CNST	0.0331497	Novel
SEMG2	0.0330608	Novel
TUBA3E	0.0330502	Novel
ITGAD	0.0330411	Novel
APCS	0.0327497	Novel
GSTM5	0.0326166	Novel
ITIH2	0.0325898	Novel
TOLLIP	0.032494	Novel
MS4A6A	0.0324891	Novel
NUF2	0.0324874	Novel
AOC2	0.0324573	Novel
STX19	0.0324241	Novel
PTGS1	0.0323639	Novel
TBC1D10C	0.0323409	Novel
NXNL1	0.0323392	Novel
ZXDC	0.0323229	Novel
CFAP65	0.0322912	Novel
OGN	0.0322813	Novel
DUOX2	0.0322439	Novel
RASIP1	0.032212	Novel
MTERF2	0.0321708	Novel
RASEF	0.0321672	Novel
LAYN	0.0321618	Novel
TRUB1	0.0320783	Novel
FOSL1	0.0320248	Novel
ADAM10	0.0319763	Novel
H3C13	0.0319413	Novel
EDC4	0.0319403	Novel
C10orf62	0.0319078	Novel
GTSF1L	0.031846	Novel
PCDHGB1	0.0316846	Novel
THBS3	0.031544	Novel
RNF212	0.0315434	Novel
TEX38	0.0314465	Novel
OBP2B	0.0313849	Novel
ZNF180	0.0313494	Novel
GAL	0.0313264	Novel
GJB7	0.0313244	Novel
RAB24	0.0312967	Novel
SRP19	0.031234	Novel
TBC1D9	0.031231	Novel
SLC25A2	0.0312149	Novel
TAS1R1	0.0311907	Novel
RAX2	0.0311748	Novel
TMPRSS11E	0.0311461	Novel
PLA2G12A	0.0310617	Novel
CILP	0.0310248	Novel
WDFY1	0.0310168	Novel
ZNF282	0.0310128	Novel
SLCO3A1	0.0309745	Novel
METTL9	0.030971	Novel
ZNF574	0.0309157	Novel
SRP68	0.0309137	Novel
EGFL7	0.0308904	Novel
SPINK14	0.0308855	Novel
MSANTD3	0.0308717	Novel
AKAP12	0.0308415	Novel
DEFB133	0.0308366	Novel
UPK3BL1	0.0308152	Novel
MRPL50	0.0308052	Novel
RFPL2	0.0307661	Novel
JAKMIP1	0.0307523	Novel
PCDHGA5	0.0306676	Novel
DCAF10	0.0306111	Novel
HMGN3	0.0305994	Novel
CYTIP	0.0305918	Novel
ZNF587	0.0305879	Novel
ZNF501	0.0305843	Novel
DAGLA	0.0305369	Novel
NPIPB15	0.0304588	Novel
PPIP5K2	0.0304471	Novel
ZCCHC10	0.0304211	Novel
ADAM8	0.0302814	Novel
MZT2B	0.0301881	Novel
PRAMEF4	0.0301297	Novel
ZNF45	0.0300914	Novel
ANXA11	0.0300252	Novel
ABCC3	0.0300189	Novel
ZBTB20	0.0298888	Novel
RAB11FIP3	0.0298506	Novel
ZNF222	0.0298018	Novel
KLHL20	0.0297908	Novel
SMG5	0.0297776	Novel
C1GALT1C1	0.0297623	Novel
PSEN2	0.0297275	Novel
RPUSD2	0.0296995	Novel
SEMA4A	0.0296392	Novel
TMEM14C	0.0295526	Novel
PRH2	0.0294964	Novel
RNF175	0.0294038	Novel
CDC42EP3	0.0293881	Novel
PCDHB16	0.029374	Novel
B3GNT6	0.0293245	Novel
TAS1R2	0.029274	Novel
FFAR2	0.0292508	Novel
C1QTNF12	0.029241	Novel
NPIPA3	0.029239	Novel
ZNF211	0.0292224	Novel
PILRB	0.0292134	Novel
CKAP5	0.0291234	Novel
TCP11	0.0290994	Novel
SLC38A11	0.0289764	Novel
VWA7	0.028864	Novel
ABCG8	0.0288495	Novel
CCNDBP1	0.0288365	Novel
TF	0.0288116	Novel
FCHO2	0.0287593	Novel
ZNF385B	0.0287464	Novel
AKAP10	0.0287057	Novel
CXCL9	0.0286853	Novel
SPINT1	0.0286519	Novel
CWC22	0.028614	Novel
MPPED2	0.0285368	Novel
MRPL30	0.0285227	Novel
CCNJ	0.0284901	Novel
DPH3	0.0284853	Novel
PI4KA	0.0284406	Novel
THSD4	0.0284325	Novel
ALOX5AP	0.0284007	Novel
RHEX	0.0283753	Novel
SLCO4A1	0.0283241	Novel
SF3B5	0.0283155	Novel
EIF2S3B	0.0282326	Novel
PCBP4	0.028189	Novel
F13A1	0.0281573	Novel
SLC5A1	0.02812	Novel
NPIPB3	0.0281173	Novel
DMBT1	0.0279483	Novel
ANKRD29	0.0279222	Novel
CYBB	0.0279071	Novel
TMEM233	0.027841	Novel
PCDHGC3	0.0278369	Novel
TAX1BP3	0.0277784	Novel
REPIN1	0.0277387	Novel
PLP2	0.0276376	Novel
OSGEPL1	0.0276294	Novel
GALNT12	0.0276246	Novel
NUDT15	0.027591	Novel
ADAM19	0.0275733	Novel
KIFC2	0.0274477	Novel
C19orf54	0.0274132	Novel
PLA2G4B	0.0273155	Novel
INTS10	0.0273013	Novel
TLL2	0.0272981	Novel
PPTC7	0.02713	Novel
TANC1	0.027119	Novel
WDR53	0.0271054	Novel
SLC16A4	0.0270244	Novel
TUBA1B	0.0269993	Novel
TMEM202	0.0269912	Novel
STARD3NL	0.02691	Novel
PATL1	0.0268866	Novel
TSC22D4	0.0268617	Novel
FGF7	0.0267757	Novel
HAUS4	0.0267362	Novel
HDAC2	0.0267278	Novel
MCU	0.0266632	Novel
DDX24	0.0266509	Novel
RBMS2	0.0265963	Novel
NEIL1	0.0265943	Novel
ZNF695	0.0264624	Novel
OPRPN	0.0264522	Novel
PLIN4	0.0264049	Novel
OR6N2	0.0264018	Novel
AKNAD1	0.0263932	Novel
AKAP7	0.0263463	Novel
UNC5CL	0.0261772	Novel
CFAP157	0.0261132	Novel
ZNF236	0.0261105	Novel
AGAP5	0.0260867	Novel
SLC28A3	0.0260811	Novel
PCDHGB7	0.0260732	Novel
CRTAP	0.02607	Novel
HSPG2	0.0260468	Novel
ZNF260	0.0260397	Novel
FABP12	0.0260182	Novel
FAM78B	0.0259377	Novel
RILPL1	0.0259228	Novel
H3C14	0.0259097	Novel
ANAPC1	0.0259053	Novel
TBC1D14	0.025884	Novel
ZNF875	0.0258787	Novel
RLN3	0.0258076	Novel
CREG2	0.025791	Novel
WDR55	0.0257603	Novel
MZB1	0.0257441	Novel
ZNF780A	0.0257438	Novel
EBF4	0.025735	Novel
STON1	0.025651	Novel
SBSPON	0.0256194	Novel
DCP1A	0.0255568	Novel
MSL3	0.0255451	Novel
ANAPC4	0.025521	Novel
PPP1R1A	0.0255007	Novel
RBP3	0.0254982	Novel
[truncated: 16,584 more rows]

## Sheet: STRING-2
STRING-Embedding-DisGeNET
Symbol	Probability	Known/Novel
PTEN	0.970948	Novel
IGF1	0.961436	Novel
TIMP1	0.948291	Novel
TNF	0.944759	Novel
SERPINE1	0.938035	Novel
MAPK14	0.936565	Novel
TP53	0.928182	Novel
CXCL8	0.903895	Novel
VCAM1	0.903331	Novel
CCN2	0.901823	Novel
THBS1	0.901009	Novel
IL10	0.879887	Novel
APOE	0.878855	Novel
GAPDH	0.863744	Novel
PTGS2	0.861351	Novel
SPARC	0.848878	Novel
LOX	0.842588	Novel
TLR4	0.835954	Novel
TIMP2	0.824541	Novel
MMP3	0.817089	Novel
MTOR	0.810441	Novel
COL3A1	0.798254	Novel
CTSB	0.797048	Novel
AKT1	0.78245	Novel
HRAS	0.752155	Novel
SPP1	0.74405	Novel
EGF	0.709814	Novel
COL5A2	0.708713	Novel
MAPK3	0.701084	Novel
CXCL10	0.694905	Novel
MMP12	0.694277	Novel
PLOD2	0.693843	Novel
CCND1	0.684625	Novel
LTBP2	0.681581	Novel
CXCL2	0.677873	Novel
CXCL12	0.671369	Novel
COL6A2	0.66645	Novel
SERPINH1	0.665702	Novel
ACTR3C	0.664972	Novel
PLG	0.662678	Novel
LEP	0.658238	Novel
COL12A1	0.653916	Novel
COL6A1	0.653276	Novel
VTN	0.65082	Novel
IFNG	0.646437	Novel
ADAMTS1	0.642449	Novel
VCAN	0.636801	Novel
MMP1	0.633274	Novel
FBLN5	0.633222	Novel
CCN1	0.621815	Novel
LAMB2	0.601476	Novel
COL5A3	0.596652	Novel
DCAF10	0.595033	Novel
CAT	0.590245	Novel
IL1A	0.581626	Novel
ADAMTS3	0.577662	Novel
A2M	0.576881	Novel
LOXL1	0.574992	Novel
CLU	0.571723	Novel
ADAM12	0.571372	Novel
IGFBP3	0.569009	Novel
C4B	0.565933	Novel
FOS	0.56491	Novel
COL6A3	0.564512	Novel
TGFBI	0.560266	Novel
EFEMP2	0.558232	Novel
IGFBP1	0.556657	Novel
COMP	0.554801	Novel
PGF	0.55367	Novel
ERBB2	0.544324	Novel
FBN1	0.544063	Novel
COL16A1	0.541341	Novel
COL2A1	0.532378	Novel
CCL4	0.531941	Novel
ANTXR1	0.531649	Novel
CD248	0.531313	Novel
ECM1	0.528671	Novel
SMAD3	0.528152	Novel
CRP	0.518012	Novel
ICAM1	0.515766	Novel
PTK2	0.513118	Novel
ADAMTS2	0.509472	Novel
COL11A1	0.508854	Novel
VCL	0.505338	Novel
NGF	0.505202	Novel
ADAM9	0.503069	Novel
HGF	0.495264	Novel
COL7A1	0.494927	Novel
GSN	0.490802	Novel
ADAM33	0.490413	Novel
PF4	0.486294	Novel
VWF	0.483065	Novel
COL4A3	0.482951	Novel
LRRK2	0.482863	Novel
CASP3	0.482674	Novel
CP	0.481508	Novel
ADAMTS15	0.481013	Novel
PRG4	0.478111	Novel
SIRT1	0.47701	Novel
CLEC3B	0.476969	Novel
MMP13	0.474636	Novel
SERPINA1	0.473401	Novel
SAA1	0.473208	Novel
ACE	0.473186	Novel
ADAMTS4	0.471209	Novel
LAMC1	0.467728	Novel
CDH5	0.467716	Novel
HMOX1	0.465704	Novel
ITGB1	0.464232	Novel
PDGFRA	0.462092	Novel
CXCL3	0.458958	Novel
EDN1	0.458813	Novel
HSPG2	0.457376	Novel
ADAMTS12	0.456107	Novel
IGFBP6	0.455245	Novel
LGALS3	0.454429	Novel
COL10A1	0.45414	Novel
PDGFRB	0.449787	Novel
HTRA1	0.449309	Novel
BGN	0.443793	Novel
PXDN	0.437564	Novel
TIMP4	0.436337	Novel
TGM2	0.435154	Novel
ITGA3	0.432956	Novel
ADAMTS5	0.432337	Novel
NID1	0.429136	Novel
SDC2	0.428523	Novel
GSK3B	0.428302	Novel
PIK3CB	0.427421	Novel
ANGPTL2	0.426003	Novel
PLAUR	0.424237	Novel
MMP8	0.422752	Novel
SOD3	0.42089	Novel
ELN	0.41753	Novel
COL8A1	0.417424	Novel
TNS1	0.414723	Novel
C1S	0.41311	Novel
ADIPOQ	0.412418	Novel
COL9A1	0.411784	Novel
LTBP1	0.409653	Novel
FBLN2	0.408378	Novel
CCN4	0.407427	Novel
PAPPA	0.406639	Novel
CD68	0.404293	Novel
ANXA1	0.403829	Novel
MAPK8	0.403373	Novel
FLT1	0.403237	Novel
MFAP4	0.402728	Novel
UBA52	0.402391	Novel
LRP1	0.400069	Novel
KDR	0.399969	Novel
APAF1	0.399553	Novel
TNC	0.396022	Novel
IGFBP4	0.394386	Novel
CCL11	0.393626	Novel
EGR1	0.393342	Novel
CDKN1B	0.391454	Novel
CTSG	0.391207	Novel
MMP19	0.39043	Novel
PIK3CA	0.389741	Novel
LAMA4	0.388658	Novel
CXCL5	0.388208	Novel
ANXA5	0.387082	Novel
AHSG	0.384535	Novel
ACAN	0.38414	Novel
CCR3	0.383927	Novel
MMP15	0.381811	Novel
LEPR	0.380394	Novel
NFE2L2	0.378635	Novel
ADAM10	0.377443	Novel
PIK3CG	0.376924	Novel
GNG11	0.375881	Novel
F3	0.37297	Novel
PCOLCE	0.372849	Novel
CCL7	0.372477	Novel
SPINT2	0.371789	Novel
MMP27	0.37033	Novel
BDNF	0.369284	Novel
ADAMTS14	0.362942	Novel
CILP	0.358103	Novel
REN	0.353893	Novel
RPS6KB1	0.353461	Novel
POTEE	0.352494	Novel
CDH1	0.349309	Novel
MPO	0.347409	Novel
MMP17	0.346758	Novel
ADAM17	0.344366	Novel
GSTP1	0.344012	Novel
MAP2K7	0.340594	Novel
COL8A2	0.339518	Novel
CDH11	0.337979	Novel
ADAMTSL1	0.337568	Novel
ADAMTS7	0.337482	Novel
H3C2	0.337025	Novel
OGN	0.336579	Novel
NSD3	0.336392	Novel
CCL20	0.335743	Novel
VWA1	0.33488	Novel
MFGE8	0.33102	Novel
CTHRC1	0.328747	Novel
EDNRA	0.328671	Novel
PTX3	0.32705	Novel
MXRA8	0.326363	Novel
PTHLH	0.325453	Novel
CTSZ	0.324642	Novel
ALOX5AP	0.324214	Novel
MMP10	0.324077	Novel
CMA1	0.323359	Novel
IRS1	0.323251	Novel
SRPX	0.322757	Novel
ADM	0.31927	Novel
ZNF469	0.31912	Novel
HBEGF	0.318564	Novel
ADAM8	0.318468	Novel
MATN2	0.318002	Novel
FMOD	0.317405	Novel
CCL8	0.317014	Novel
WDR73	0.316907	Novel
HDAC6	0.31663	Novel
GAS6	0.315505	Novel
ACTC1	0.312595	Novel
MMP16	0.311505	Novel
FBN2	0.311029	Novel
APOA1	0.311004	Novel
IL1RN	0.310171	Novel
DCN	0.308984	Novel
GNB2	0.308805	Novel
LYVE1	0.307533	Novel
KIRREL1	0.307185	Novel
SERPINE2	0.307023	Novel
CTSL	0.306288	Novel
PRSS23	0.306192	Novel
TMIGD3	0.305433	Novel
TNXB	0.30541	Novel
P4HB	0.304725	Novel
PPBP	0.304349	Novel
PROS1	0.303414	Novel
DMP1	0.303235	Novel
OPRD1	0.302703	Novel
SLC6A4	0.300425	Novel
SRP68	0.299812	Novel
MATN3	0.299215	Novel
PIK3C3	0.298659	Novel
TAS2R31	0.296362	Novel
TUBA3D	0.294369	Novel
SH3PXD2A	0.294257	Novel
CXCL16	0.293686	Novel
ESM1	0.293104	Novel
PTGIR	0.29249	Novel
TAS2R60	0.292041	Novel
F2RL2	0.291375	Novel
CFD	0.290806	Novel
IGFBP5	0.289318	Novel
YAP1	0.289224	Novel
CXCL9	0.289118	Novel
EMILIN1	0.288547	Novel
RPL32	0.287965	Novel
FAT4	0.287644	Novel
NLRP3	0.286914	Novel
C5	0.286331	Novel
AEBP1	0.285966	Novel
TUBA3C	0.284982	Novel
ITGA11	0.28365	Novel
DDR2	0.283294	Novel
NOS3	0.282433	Novel
CHI3L1	0.282075	Novel
CAMP	0.279773	Novel
HIF1A	0.279745	Novel
MMP24	0.278813	Novel
HCAR2	0.278357	Novel
C1QA	0.276753	Novel
DPP4	0.275891	Novel
TAS2R20	0.275392	Novel
TAS2R16	0.274151	Novel
PLA2G1B	0.2741	Novel
MAP2K1	0.273589	Novel
COL6A6	0.273575	Novel
CLDN5	0.27318	Novel
CCL3	0.273057	Novel
FGF2	0.273026	Novel
LTBP3	0.27295	Novel
MCL1	0.272757	Novel
HCAR3	0.272331	Novel
YWHAB	0.270697	Novel
PLOD1	0.268394	Novel
LUM	0.26803	Novel
CCN5	0.267915	Novel
ANGPTL4	0.267333	Novel
HP	0.267134	Novel
MAPK11	0.266398	Novel
TAS2R10	0.266248	Novel
LCN2	0.265832	Novel
TGFB1I1	0.265533	Novel
C4A	0.265423	Novel
ASPN	0.264945	Novel
CCR1	0.264739	Novel
CX3CL1	0.263232	Novel
ELANE	0.263036	Novel
PGR	0.262806	Novel
TAS2R50	0.262795	Novel
ENG	0.262552	Novel
TGFB2	0.262399	Novel
GPX8	0.26239	Novel
TAS2R8	0.26145	Novel
EDNRB	0.261057	Novel
COL13A1	0.260752	Novel
COL11A2	0.259805	Novel
TFPI2	0.2595	Novel
ARRB1	0.25894	Novel
MFAP2	0.258902	Novel
TAS2R42	0.258842	Novel
CTSD	0.258619	Novel
PENK	0.257863	Novel
CXCL6	0.257746	Novel
IGFBP7	0.257691	Novel
C1QC	0.256773	Novel
SYDE1	0.256069	Novel
APCS	0.255871	Novel
PLAU	0.255623	Novel
PA2G4	0.254939	Novel
PTH	0.254889	Novel
SUCNR1	0.254884	Novel
ACTR3	0.25447	Novel
HDAC5	0.254266	Novel
TAS2R19	0.253554	Novel
MC3R	0.252836	Novel
CDH2	0.252543	Novel
P4HA3	0.252042	Novel
TEK	0.250328	Novel
ESR2	0.249455	Novel
GSPT1	0.249388	Novel
CD151	0.248846	Novel
CCR2	0.248316	Novel
TNS3	0.248213	Novel
UBL4B	0.248155	Novel
ADAMTS18	0.247355	Novel
SELENOP	0.246614	Novel
RAI1	0.246193	Novel
CSF1	0.24602	Novel
RPL8	0.245573	Novel
ADAMTS10	0.244766	Novel
TF	0.244282	Novel
GPR18	0.244129	Novel
SULF1	0.243886	Novel
MCAM	0.243809	Novel
GPR39	0.243678	Novel
GPNMB	0.242833	Novel
CD44	0.24281	Novel
UBD	0.242658	Novel
TAS2R4	0.241682	Novel
ADAMTSL2	0.241287	Novel
TAS2R46	0.241154	Novel
CORT	0.240479	Novel
NOX4	0.240428	Novel
COL4A4	0.240049	Novel
ORM1	0.239152	Novel
ITGA2	0.2391	Novel
NQO1	0.238314	Novel
CDK5	0.23786	Novel
FFAR2	0.237834	Novel
PLOD3	0.237685	Novel
TAS2R3	0.2372	Novel
HSPA1L	0.237141	Novel
DAAM1	0.236556	Novel
PTGS1	0.236454	Novel
JAK2	0.236048	Novel
VIM	0.235089	Novel
HAMP	0.235064	Novel
SETMAR	0.234974	Novel
SLC2A10	0.234116	Novel
WDFY4	0.234029	Novel
CFH	0.233583	Novel
THSD4	0.232627	Novel
TAGLN	0.231778	Novel
EPAS1	0.231574	Novel
TNFAIP6	0.230621	Novel
HRH4	0.229959	Novel
PTGES	0.229296	Novel
CST3	0.228883	Novel
DEFA3	0.228684	Novel
APOB	0.227372	Novel
NMU	0.226647	Novel
POTEB3	0.225998	Novel
ITGB5	0.225796	Novel
TAS2R39	0.225469	Novel
CTTN	0.223981	Novel
CCL15	0.223978	Novel
HRG	0.223678	Novel
CFB	0.222833	Novel
NR3C1	0.222807	Novel
PHF11	0.22165	Novel
COG2	0.221522	Novel
THBS3	0.221412	Novel
PRCP	0.220367	Novel
TAS2R14	0.220154	Novel
ADORA1	0.219367	Novel
CCL13	0.219259	Novel
SCARB2	0.219138	Novel
LAMC2	0.218888	Novel
PGBD1	0.218034	Novel
SLPI	0.217688	Novel
SNX9	0.217518	Novel
COTL1	0.215626	Novel
MMP28	0.215038	Novel
IL1R1	0.214791	Novel
CFP	0.2147	Novel
ANGPT1	0.214431	Novel
FPR3	0.214297	Novel
CCL16	0.213747	Novel
SDC4	0.213417	Novel
ACTG1	0.213105	Novel
PLA2G10	0.213076	Novel
ADAMTS6	0.212947	Novel
C3AR1	0.212539	Novel
FURIN	0.212453	Novel
NMUR1	0.211915	Novel
FABP1	0.211701	Novel
MGP	0.211164	Novel
GPSM1	0.211014	Novel
PDGFB	0.210792	Novel
NTN1	0.210667	Novel
FCN3	0.209841	Novel
HSP90B1	0.209811	Novel
STK38	0.208857	Novel
WDR90	0.208667	Novel
SGK1	0.208397	Novel
IL5	0.208128	Novel
C5AR1	0.208012	Novel
RAD54L	0.207899	Novel
ADCY4	0.207556	Novel
RGS5	0.2071	Novel
GNAT3	0.207093	Novel
F2R	0.206993	Novel
NNMT	0.205459	Novel
RPTOR	0.205037	Novel
CCL18	0.204764	Novel
TAS2R40	0.204438	Novel
ADAMTS16	0.203789	Novel
HDAC11	0.203281	Novel
HPX	0.203027	Novel
COL27A1	0.202832	Novel
CD163	0.202328	Novel
NR1H4	0.201969	Novel
STAT1	0.201785	Novel
TM4SF1	0.201703	Novel
TAS2R13	0.201368	Novel
FOSB	0.201161	Novel
F7	0.201028	Novel
SPINT3	0.200787	Novel
ANGPTL6	0.200445	Novel
WNT2	0.200249	Novel
SPON2	0.200095	Novel
PTGDR	0.199892	Novel
IGF2R	0.199667	Novel
TAS1R1	0.199392	Novel
HTR1F	0.199129	Novel
MMP23B	0.199026	Novel
SDC1	0.197648	Novel
TAS2R5	0.197646	Novel
CETP	0.19683	Novel
PTH1R	0.196361	Novel
CCL28	0.19631	Novel
SRC	0.196216	Novel
TGFBR1	0.195728	Novel
PF4V1	0.195658	Novel
IL4R	0.195636	Novel
GC	0.195538	Novel
S100A4	0.195097	Novel
CYBB	0.193705	Novel
FSTL3	0.193534	Novel
AGER	0.193208	Novel
STAT6	0.19298	Novel
HIP1R	0.19284	Novel
HSPA1A	0.192687	Novel
COL23A1	0.19264	Novel
DEFB1	0.192428	Novel
CHRM2	0.192116	Novel
PDGFA	0.191893	Novel
LDLR	0.191421	Novel
IL18	0.191258	Novel
PYY	0.191213	Novel
CCR5	0.19087	Novel
GGT2	0.190769	Novel
FTL	0.190326	Novel
COL22A1	0.190315	Novel
ORM2	0.190273	Novel
MRC2	0.189527	Novel
PNPLA2	0.189513	Novel
FAU	0.189256	Novel
VEGFB	0.189165	Novel
POTEG	0.188982	Novel
MMP20	0.188712	Novel
MMP11	0.188447	Novel
PCDH18	0.188423	Novel
INSL5	0.188288	Novel
GPER1	0.188207	Novel
GPR31	0.188059	Novel
WDR27	0.187496	Novel
CCL5	0.187387	Novel
GPX3	0.18738	Novel
LTF	0.186855	Novel
MRPL2	0.186066	Novel
H3C13	0.185892	Novel
HAS2	0.185884	Novel
LMOD1	0.18461	Novel
ITIH1	0.184368	Novel
TUBA3E	0.184346	Novel
SMOC2	0.184008	Novel
PRKN	0.183654	Novel
MAOA	0.183475	Novel
FFAR1	0.182793	Novel
LTBP4	0.182577	Novel
SERPINA3	0.182503	Novel
ESR1	0.182432	Novel
PLEC	0.18243	Novel
PTGER3	0.182113	Novel
PROZ	0.182081	Novel
SFRP2	0.181876	Novel
SPINT4	0.181744	Novel
GRN	0.181539	Novel
PLA2G4A	0.181106	Novel
ALB	0.180001	Novel
KLHL29	0.179743	Novel
APLP2	0.179521	Novel
RLN3	0.179188	Novel
BDKRB2	0.179139	Novel
CAVIN1	0.17858	Novel
GADD45A	0.178494	Novel
ADRA2B	0.178033	Novel
KRAS	0.177929	Novel
APLN	0.177784	Novel
MOXD1	0.177541	Novel
SMAD4	0.177524	Novel
TSC2	0.176481	Novel
BDKRB1	0.176259	Novel
TGFBR3	0.175868	Novel
COL21A1	0.175296	Novel
CDC42	0.174797	Novel
SERPIND1	0.174771	Novel
CXCL14	0.174744	Novel
DECR1	0.174742	Novel
FRK	0.174714	Novel
MC1R	0.17412	Novel
GNG12	0.173761	Novel
C4BPA	0.173753	Novel
MMP25	0.173627	Novel
GPC6	0.173469	Novel
ITGAM	0.173446	Novel
GPSM3	0.173081	Novel
PLA2G2A	0.172991	Novel
NMS	0.17247	Novel
MTNR1B	0.172465	Novel
DPT	0.172363	Novel
FGFR3	0.172324	Novel
LAMC3	0.172284	Novel
FNBP1L	0.172165	Novel
P2RY14	0.172058	Novel
P2RY12	0.172004	Novel
C6	0.171788	Novel
CSPG4	0.171333	Novel
CDKN1A	0.171198	Novel
PTGDR2	0.170966	Novel
RETN	0.17057	Novel
RXFP3	0.17052	Novel
SNAI1	0.169468	Novel
MYO1E	0.169467	Novel
FNDC1	0.169285	Novel
PLD1	0.169263	Novel
CASP8	0.168771	Novel
EIF4G1	0.16875	Novel
GNB5	0.168568	Novel
TGFBR2	0.168516	Novel
COL25A1	0.168474	Novel
ADRB1	0.168444	Novel
H3C6	0.168141	Novel
GSTM1	0.168028	Novel
CXCR1	0.167424	Novel
MSR1	0.167421	Novel
LTB4R	0.166753	Novel
ACTG2	0.166656	Novel
NTRK1	0.166521	Novel
SCIN	0.166471	Novel
COL6A5	0.166382	Novel
CFL1	0.166133	Novel
CCL25	0.16611	Novel
CCL26	0.1659	Novel
COL28A1	0.165683	Novel
TAS2R41	0.165326	Novel
CX3CR1	0.165006	Novel
FOXO3	0.164643	Novel
HMCN1	0.164442	Novel
MAST1	0.16409	Novel
ACTA1	0.163475	Novel
DAB2	0.16314	Novel
ZSCAN20	0.16308	Novel
RHO	0.163039	Novel
CORO1C	0.163002	Novel
CD36	0.162827	Novel
SOD2	0.162668	Novel
ADRA2C	0.162622	Novel
FGB	0.162523	Novel
TLL1	0.162375	Novel
HAPLN1	0.162219	Novel
HDAC9	0.16218	Novel
LAMB3	0.162157	Novel
ZNF665	0.162118	Novel
PECAM1	0.16189	Novel
HAVCR1	0.161882	Novel
FFAR3	0.161831	Novel
LTA	0.161637	Novel
TMPRSS9	0.161063	Novel
MYL9	0.161024	Novel
NIBAN2	0.160749	Novel
COL4A6	0.160681	Novel
TAS1R2	0.160629	Novel
AKT2	0.160414	Novel
DEFA6	0.160353	Novel
MATN4	0.160184	Novel
CRIM1	0.15974	Novel
ANGPTL1	0.159593	Novel
HEBP1	0.159519	Novel
INHBA	0.158868	Novel
RAD23B	0.158749	Novel
TNFRSF11B	0.158706	Novel
ACTR2	0.158454	Novel
STK38L	0.158285	Novel
THBS4	0.158275	Novel
TGOLN2	0.157622	Novel
CREB1	0.157492	Novel
HBA1	0.15746	Novel
ANXA2	0.157157	Novel
WDR1	0.157114	Novel
S1PR3	0.156968	Novel
ITIH2	0.156853	Novel
CCNA2	0.15682	Novel
RXFP4	0.156655	Novel
CILP2	0.156603	Novel
ITGB6	0.156594	Novel
OR4L1	0.156433	Novel
GIP	0.156346	Novel
ITGB4	0.156218	Novel
PI3	0.155434	Novel
TNFSF11	0.155427	Novel
NPHS1	0.155118	Novel
KLK13	0.155018	Novel
SFRP1	0.154677	Novel
CD200R1	0.154658	Novel
ADIPOR1	0.154387	Novel
NCF2	0.153826	Novel
SPARCL1	0.153687	Novel
CTSF	0.153667	Novel
ZFAND4	0.153564	Novel
CCN3	0.153485	Novel
P3H3	0.153434	Novel
PRTN3	0.15332	Novel
SMG1	0.153203	Novel
HPR	0.153192	Novel
ATF3	0.153003	Novel
ADAMTS8	0.152974	Novel
SELE	0.152925	Novel
DEFB103B	0.152833	Novel
SLC2A1	0.152591	Novel
ZNF497	0.152356	Novel
DUSP1	0.152284	Novel
TAS2R9	0.152276	Novel
PROK1	0.152203	Novel
ADAMTS13	0.152185	Novel
PPP2R2A	0.152077	Novel
UMOD	0.151987	Novel
SCARB1	0.151978	Novel
CTSC	0.151848	Novel
GAL	0.15163	Novel
ITGA10	0.15132	Novel
ITIH4	0.151299	Novel
NPB	0.151192	Novel
ACTR10	0.151184	Novel
TPT1	0.151001	Novel
SP1	0.150948	Novel
KLK14	0.150894	Novel
MRGPRF	0.150768	Novel
ZMYND15	0.150379	Novel
WDR72	0.150312	Novel
SGIP1	0.150215	Novel
RTP3	0.150204	Novel
APOA4	0.149968	Novel
MEP1A	0.149929	Novel
WFDC8	0.14987	Novel
ACE2	0.149826	Novel
UGT1A6	0.14938	Novel
CXCR2	0.149138	Novel
IL33	0.14899	Novel
ADRA1A	0.148945	Novel
PSTPIP2	0.148899	Novel
AGTR1	0.148709	Novel
CBY3	0.148424	Novel
ZNF740	0.148312	Novel
FFAR4	0.148289	Novel
FST	0.148	Novel
H3C15	0.147941	Novel
GPR32	0.147862	Novel
CYP3A5	0.147839	Novel
CFHR2	0.147692	Novel
SERPINA12	0.14746	Novel
HIP1	0.147378	Novel
POTEH	0.147272	Novel
MC2R	0.147224	Novel
ZNF471	0.147218	Novel
CASR	0.146882	Novel
PDGFC	0.146848	Novel
OLFML3	0.146704	Novel
POTEB2	0.146654	Novel
ZSCAN32	0.146561	Novel
HCAR1	0.146336	Novel
VEGFD	0.14621	Novel
CCNB1	0.145942	Novel
PLVAP	0.14589	Novel
MS4A7	0.145654	Novel
NLE1	0.145602	Novel
PRDX1	0.145045	Novel
CCNG2	0.145003	Novel
ADCY6	0.144958	Novel
TNFRSF1A	0.144891	Novel
RAMP2	0.144512	Novel
ZNF135	0.144442	Novel
G2E3	0.144247	Novel
ARPC1A	0.144204	Novel
FAM20A	0.144198	Novel
ADRA2A	0.144057	Novel
RPS27A	0.143811	Novel
H3C10	0.143372	Novel
ARRB2	0.143229	Novel
H3C8	0.143064	Novel
SERPINB1	0.143003	Novel
CCL21	0.142943	Novel
ZNF425	0.142837	Novel
APOA2	0.142796	Novel
NPY	0.142721	Novel
PAPLN	0.142648	Novel
P2RY6	0.142602	Novel
ALOX12	0.142445	Novel
ADORA2B	0.142384	Novel
ALOX5	0.142364	Novel
MFAP5	0.14222	Novel
PRSS1	0.141951	Novel
ZNF814	0.141806	Novel
GALR2	0.141528	Novel
ZNF202	0.141166	Novel
APOC3	0.140978	Novel
BMPER	0.140967	Novel
CPZ	0.140766	Novel
P4HA2	0.140402	Novel
SETDB1	0.140254	Novel
ADAM30	0.140238	Novel
UGT1A4	0.140066	Novel
AFP	0.139995	Novel
ADAMTS17	0.139865	Novel
DEFA4	0.139664	Novel
RHOC	0.139659	Novel
CHIT1	0.139567	Novel
F13A1	0.139493	Novel
KLK4	0.139298	Novel
NPR3	0.139266	Novel
CST4	0.139198	Novel
CALD1	0.138437	Novel
SNED1	0.138049	Novel
SNAI2	0.137619	Novel
SERPINC1	0.137436	Novel
WASF2	0.137398	Novel
ZNF664	0.137178	Novel
NOS2	0.137038	Novel
NOTUM	0.137036	Novel
GNB3	0.136803	Novel
S100A8	0.136739	Novel
RTP4	0.13658	Novel
ZNF697	0.136519	Novel
AVPR1A	0.136169	Novel
COL24A1	0.135399	Novel
DNASE1L1	0.135308	Novel
TMPRSS7	0.135302	Novel
EFCAB11	0.135261	Novel
RPS28	0.135224	Novel
DBN1	0.135189	Novel
EPS8	0.134703	Novel
RLN2	0.134636	Novel
MEDAG	0.134548	Novel
PRDM5	0.134091	Novel
PPARD	0.134028	Novel
RHOB	0.133667	Novel
LPA	0.13365	Novel
LOXL3	0.133607	Novel
ZSCAN25	0.133514	Novel
CYP1A2	0.133435	Novel
RNASE3	0.13336	Novel
AMBRA1	0.133331	Novel
IL36A	0.133323	Novel
PTGFRN	0.133226	Novel
GSPT2	0.13304	Novel
AMOTL2	0.133022	Novel
SP7	0.132661	Novel
POTEM	0.132606	Novel
HTR1D	0.132523	Novel
NPFF	0.132156	Novel
CNMD	0.132146	Novel
MELTF	0.132107	Novel
ALOX15	0.132006	Novel
GALR1	0.132002	Novel
FCGR1A	0.132002	Novel
SDC3	0.131931	Novel
ADAMTS20	0.131866	Novel
ITLN1	0.131849	Novel
ITGA8	0.13159	Novel
ACP5	0.131509	Novel
SOX9	0.131189	Novel
OSMR	0.131158	Novel
ACKR3	0.130903	Novel
HDAC7	0.130777	Novel
BGLAP	0.130712	Novel
CSF2	0.130603	Novel
ANGPTL7	0.130548	Novel
H4C4	0.13049	Novel
SMAD2	0.130429	Novel
ADAM19	0.13021	Novel
WASL	0.130126	Novel
MAP2K3	0.130022	Novel
OXT	0.129855	Novel
VLDLR	0.1297	Novel
C7	0.129495	Novel
NTN4	0.129389	Novel
C1QTNF1	0.129251	Novel
SIRT2	0.129242	Novel
PLGLB2	0.129235	Novel
PIK3C2A	0.129193	Novel
ADCY2	0.129101	Novel
ERCC6L2	0.129094	Novel
ZNF223	0.12906	Novel
ARID5A	0.129056	Novel
EMP1	0.129041	Novel
BOLA2-SMG1P6	0.12903	Novel
IL17B	0.128859	Novel
SVEP1	0.128746	Novel
GSTT2B	0.128711	Novel
STC1	0.12868	Novel
COL4A5	0.128508	Novel
PIK3C2B	0.128294	Novel
CYP1B1	0.128243	Novel
IFI44	0.128228	Novel
CYP2C8	0.128151	Novel
RETNLB	0.128127	Novel
CNN2	0.128036	Novel
SSTR5	0.127971	Novel
IFNL2	0.127936	Novel
MYD88	0.127768	Novel
GABRR3	0.127437	Novel
CYFIP1	0.127406	Novel
NCF1	0.127403	Novel
ZNF408	0.127163	Novel
ZBTB47	0.127101	Novel
RPS6	0.126954	Novel
ADAMDEC1	0.126776	Novel
PINK1	0.126705	Novel
COMT	0.126625	Novel
GUCA2B	0.126468	Novel
NES	0.12645	Novel
ACTR3B	0.126195	Novel
LGALS1	0.126004	Novel
ANGPTL3	0.1259	Novel
ZNF785	0.125891	Novel
MC5R	0.125774	Novel
PRDM10	0.125684	Novel
KLK3	0.125604	Novel
P3H1	0.125515	Novel
C1QTNF7	0.125483	Novel
EBI3	0.125416	Novel
ARPC4	0.125413	Novel
FAT1	0.125378	Novel
CCL24	0.125205	Novel
TSPO	0.124957	Novel
AMTN	0.124867	Novel
CAVIN3	0.124855	Novel
SPOCK1	0.124802	Novel
WNT5A	0.124651	Novel
OXGR1	0.124646	Novel
COLGALT2	0.124627	Novel
ACTR1A	0.124572	Novel
SMUG1	0.124433	Novel
ZSCAN18	0.124127	Novel
ALPL	0.124088	Novel
ZNF775	0.124054	Novel
MIF	0.123944	Novel
GNB4	0.123645	Novel
DARS1	0.123637	Novel
CTRB1	0.123576	Novel
PCOLCE2	0.123492	Novel
ZEB1	0.123412	Novel
HLA-DQB1	0.12316	Novel
LIMA1	0.122856	Novel
P2RY2	0.122657	Novel
IL6ST	0.122541	Novel
EP300	0.122499	Novel
TPSAB1	0.122425	Novel
FGF11	0.122358	Novel
RBP4	0.122205	Novel
MLNR	0.122202	Novel
ANGPT4	0.12207	Novel
PROC	0.122004	Novel
FCN2	0.121886	Novel
PTGIS	0.121867	Novel
TPST1	0.121823	Novel
NPEPPS	0.12168	Novel
CABP2	0.121624	Novel
TMEM176B	0.121482	Novel
PIK3C2G	0.121464	Novel
TUBA8	0.121429	Novel
ZNF212	0.121359	Novel
F5	0.120998	Novel
CHST3	0.12099	Novel
APOL1	0.120898	Novel
HHIP	0.120791	Novel
QSOX1	0.120662	Novel
ADGRL4	0.120635	Novel
HLA-DRB5	0.120553	Novel
SEMA4D	0.120436	Novel
ZNF366	0.120424	Novel
MTHFR	0.120237	Novel
COLEC11	0.120229	Novel
MYO7B	0.120207	Novel
YWHAG	0.120201	Novel
SCARA3	0.120101	Novel
RNASE7	0.120097	Novel
ARSH	0.120086	Novel
ZNF705B	0.119718	Novel
HTT	0.119683	Novel
ACTL7B	0.119622	Novel
S1PR5	0.119594	Novel
KAT8	0.119529	Novel
ZNF705D	0.119274	Novel
DRD3	0.119229	Novel
ITGB3	0.11904	Novel
UGT2A3	0.118995	Novel
OASL	0.118971	Novel
KLF6	0.118877	Novel
ATG9A	0.118664	Novel
TMPRSS15	0.118663	Novel
ADGRB1	0.11861	Novel
SLCO1B3-SLCO1B7	0.118599	Novel
GPR25	0.118371	Novel
CENPA	0.118347	Novel
AGTR2	0.118262	Novel
LTA4H	0.117983	Novel
WIPF1	0.117576	Novel
FCHO1	0.117497	Novel
ARPC1B	0.117163	Novel
SMAD6	0.116969	Novel
TUBA1C	0.116926	Novel
KLK12	0.116839	Novel
TAAR5	0.116797	Novel
OR7D4	0.11678	Novel
TPI1	0.116729	Novel
EPPIN-WFDC6	0.116697	Novel
DKK3	0.116643	Novel
TLL2	0.116493	Novel
NPFFR2	0.116407	Novel
HYAL2	0.116281	Novel
TAAR2	0.115965	Novel
PACSIN2	0.115933	Novel
ZNF714	0.115915	Novel
SCT	0.115906	Novel
WFDC13	0.115851	Novel
FABP4	0.115838	Novel
IL13	0.11581	Novel
REEP3	0.11571	Novel
ADAMTSL5	0.115409	Novel
ADAMTSL4	0.11536	Novel
CD93	0.115331	Novel
GPX1	0.115331	Novel
LGALS3BP	0.115317	Novel
FOSL2	0.115317	Novel
TGFB3	0.115197	Novel
TTC28	0.11519	Novel
SCNN1G	0.11515	Novel
AZU1	0.115044	Novel
FES	0.115039	Novel
DEFB127	0.115032	Novel
SP2	0.114935	Novel
REG3G	0.114921	Novel
ATG7	0.114905	Novel
ZNF25	0.114814	Novel
CCNE2	0.114785	Novel
TAS2R38	0.114732	Novel
PTGFR	0.114507	Novel
ARHGEF7	0.114361	Novel
ATG3	0.11418	Novel
MTF1	0.11415	Novel
GLP1R	0.114135	Novel
OSR2	0.114074	Novel
WDR5B	0.114048	Novel
H3C3	0.113825	Novel
PZP	0.113799	Novel
EVA1A	0.113767	Novel
WIPF3	0.113722	Novel
FRMD6	0.113705	Novel
ZNF490	0.113673	Novel
APEX1	0.113513	Novel
OPRM1	0.113403	Novel
ZNF85	0.113364	Novel
PON1	0.113342	Novel
NPSR1	0.113331	Novel
KLK5	0.113317	Novel
ACTL9	0.113297	Novel
TAS2R7	0.11324	Novel
EZR	0.113171	Novel
PDPN	0.113163	Novel
CYBA	0.113138	Novel
CYCS	0.112967	Novel
BMPR1A	0.112913	Novel
CCR8	0.11288	Novel
GALNS	0.112738	Novel
CCL23	0.112736	Novel
CRH	0.112699	Novel
IFNA17	0.112464	Novel
RHOA	0.112444	Novel
ZNF875	0.112421	Novel
PPY	0.112235	Novel
SMARCAL1	0.11221	Novel
PI4KA	0.112179	Novel
RPL38	0.112175	Novel
TREM1	0.11217	Novel
IL4	0.11212	Novel
RSRC1	0.112093	Novel
OR51L1	0.112076	Novel
SCGB1A1	0.112074	Novel
PEAR1	0.11196	Novel
OXER1	0.111717	Novel
TFF3	0.11166	Novel
ZNF678	0.111611	Novel
GDF15	0.111396	Novel
MT1E	0.111368	Novel
SHBG	0.111343	Novel
CDH13	0.11131	Novel
HTR1B	0.110958	Novel
ISLR	0.110826	Novel
CCL1	0.110805	Novel
RIPK4	0.110745	Novel
ANGPTL5	0.110716	Novel
MFRP	0.110702	Novel
F13B	0.110572	Novel
ZNF699	0.110514	Novel
CD5L	0.11047	Novel
GPR176	0.110361	Novel
KLK11	0.110333	Novel
ADAMTSL3	0.110253	Novel
ZNF574	0.11018	Novel
FIBIN	0.110045	Novel
PSTPIP1	0.110033	Novel
CYP2J2	0.10992	Novel
OSR1	0.109783	Novel
TNFAIP2	0.1097	Novel
OR2G3	0.109665	Novel
IL15RA	0.109569	Novel
SCTR	0.109544	Novel
AXL	0.109511	Novel
OR5AS1	0.109452	Novel
TREM2	0.109432	Novel
RTP1	0.109391	Novel
ATG4B	0.109321	Novel
ARPC5	0.109072	Novel
TTC12	0.109045	Novel
MLN	0.108722	Novel
TERT	0.108583	Novel
ZNF831	0.108543	Novel
STAB2	0.108538	Novel
MMP26	0.108415	Novel
MTNR1A	0.108398	Novel
CHST11	0.108366	Novel
MYO1H	0.108358	Novel
ZNF443	0.10824	Novel
PTPN1	0.108165	Novel
TP63	0.108015	Novel
PTGER1	0.108004	Novel
CTRC	0.107996	Novel
SAA2	0.107977	Novel
BOC	0.107862	Novel
MYO1B	0.107848	Novel
AMBN	0.107834	Novel
CASP9	0.107671	Novel
ITGB2	0.107639	Novel
ZNF555	0.10763	Novel
LRP5	0.107568	Novel
WFDC1	0.107402	Novel
HLA-DRB1	0.107365	Novel
AOX1	0.10732	Novel
CYSLTR2	0.10728	Novel
LIPE	0.107221	Novel
TAS1R3	0.107206	Novel
OR4A15	0.107201	Novel
SERPINA11	0.107156	Novel
IL6R	0.107116	Novel
FASLG	0.107107	Novel
TIFAB	0.10707	Novel
NAGLU	0.107012	Novel
ZNF26	0.106941	Novel
MARCO	0.106891	Novel
COL26A1	0.106776	Novel
SMAD5	0.106642	Novel
MICAL1	0.106522	Novel
PLTP	0.106501	Novel
KLK10	0.106278	Novel
C1QTNF9	0.106249	Novel
RECK	0.106178	Novel
STAB1	0.10612	Novel
COL19A1	0.106079	Novel
LOC100288966	0.106037	Novel
RIC8B	0.105918	Novel
CYRIB	0.105877	Novel
IL26	0.105677	Novel
H3C7	0.10563	Novel
POTEC	0.105527	Novel
IL25	0.105511	Novel
GPR119	0.105258	Novel
TWIST2	0.105239	Novel
FOSL1	0.104985	Novel
ADAM15	0.104962	Novel
TAAR6	0.104942	Novel
MATN1	0.104844	Novel
TMEM132A	0.104836	Novel
ZKSCAN8	0.104776	Novel
CD55	0.10464	Novel
INF2	0.104528	Novel
GAK	0.104145	Novel
COL20A1	0.10413	Novel
GNGT1	0.104114	Novel
SHPRH	0.103893	Novel
CD109	0.103669	Novel
P4HA1	0.103577	Novel
OR5AN1	0.103574	Novel
GPC3	0.103562	Novel
WFDC2	0.103504	Novel
ZNF829	0.103456	Novel
SLCO2B1	0.103444	Novel
PRL	0.103415	Novel
XCL2	0.103229	Novel
ZNF99	0.1032	Novel
TMPRSS11D	0.103174	Novel
CCL19	0.103157	Novel
P3H2	0.10314	Novel
ZNF43	0.103068	Novel
ZNF506	0.103034	Novel
ZNF304	0.10301	Novel
MYL5	0.102965	Novel
LAYN	0.102947	Novel
C9	0.102861	Novel
OR4K17	0.102858	Novel
ZNF394	0.102719	Novel
ESAM	0.102603	Novel
PTGDS	0.10256	Novel
RREB1	0.10254	Novel
THY1	0.102447	Novel
HYAL4	0.102356	Novel
ZNF221	0.102343	Novel
HBB	0.102336	Novel
LPAR5	0.102128	Novel
ZNF80	0.102113	Novel
CYP2C19	0.102094	Novel
OR2AT4	0.102093	Novel
CDCP1	0.102084	Novel
SLC9A3R2	0.102078	Novel
ZNF512	0.101984	Novel
TRRAP	0.101873	Novel
AZGP1	0.101856	Novel
DCD	0.10178	Novel
UGT1A3	0.101713	Novel
GPC1	0.101675	Novel
ENAM	0.101618	Novel
EPPIN	0.101552	Novel
ZNF431	0.10152	Novel
CCNI	0.101385	Novel
DST	0.101369	Novel
VASP	0.101367	Novel
HRH1	0.101279	Novel
LOXL4	0.101278	Novel
TAS2R1	0.101264	Novel
THSD1	0.101262	Novel
PROK2	0.101179	Novel
ZNF571	0.101155	Novel
ZNF222	0.10104	Novel
AVPR1B	0.101026	Novel
FMNL2	0.100977	Novel
IRF7	0.100876	Novel
TMPRSS6	0.10081	Novel
RTP2	0.100731	Novel
ZNF230	0.100622	Novel
IL1F10	0.100335	Novel
ADAM23	0.100279	Novel
PRDM4	0.100277	Novel
CAPG	0.100275	Novel
ZNF525	0.10023	Novel
NMBR	0.1001	Novel
ZNF761	0.100099	Novel
ZKSCAN4	0.100096	Novel
SERPINI1	0.100067	Novel
F2RL3	0.100033	Novel
DRD2	0.099947	Novel
CPO	0.0998079	Novel
IL1R2	0.0997872	Novel
CCR4	0.09976	Novel
OR1I1	0.0997019	Novel
ADCY3	0.099656	Novel
CCL17	0.0996388	Novel
ZKSCAN3	0.0995327	Novel
IFNA16	0.0994736	Novel
WDR88	0.0994544	Novel
FPR2	0.099391	Novel
PLA2G6	0.0993093	Novel
P2RY13	0.0993086	Novel
PRDM16	0.0992555	Novel
ZNF671	0.0990833	Novel
CRTAP	0.0989685	Novel
HTR7	0.0989448	Novel
ERVMER34-1	0.098846	Novel
CYBRD1	0.0988349	Novel
IL32	0.0988257	Novel
S100A10	0.0987495	Novel
OR51E1	0.0987434	Novel
CCKAR	0.0987095	Novel
ANXA10	0.0986976	Novel
CD2AP	0.0986824	Novel
THBD	0.0986023	Novel
FCHO2	0.0985279	Novel
GNB1	0.0984563	Novel
GPR150	0.0984128	Novel
CPXM1	0.0983597	Novel
ZNF790	0.0983265	Novel
CYP2C9	0.0983108	Novel
UGT2B10	0.0982994	Novel
KLK2	0.0982842	Novel
PTH2R	0.0982653	Novel
SCNN1B	0.0982131	Novel
PLA2G12B	0.098147	Novel
FGF7	0.0981446	Novel
ZNF570	0.098061	Novel
TPSB2	0.098055	Novel
ZNF816	0.097923	Novel
HMGCR	0.0978884	Novel
CCL14	0.0977967	Novel
MYOCD	0.0977261	Novel
ZBTB37	0.0976827	Novel
GPR87	0.0976802	Novel
ZFP30	0.0975887	Novel
KCNS3	0.097586	Novel
ZNF484	0.0974605	Novel
MT1F	0.0974576	Novel
C5AR2	0.097436	Novel
OR2M7	0.0974149	Novel
ZNF404	0.0974001	Novel
PAH	0.0973733	Novel
ZNF623	0.097361	Novel
SBSPON	0.0971369	Novel
ZBTB21	0.0971242	Novel
UGT2A2	0.0970171	Novel
ANXA4	0.096886	Novel
FSHR	0.0968418	Novel
C1QTNF9B	0.0968352	Novel
PCDHGB3	0.0968304	Novel
MUC5B	0.0968073	Novel
PGLYRP1	0.0967703	Novel
GPX5	0.096748	Novel
TNS2	0.09673	Novel
OR52M1	0.0966443	Novel
NBL1	0.0966303	Novel
FCGBP	0.0965806	Novel
PLA2G7	0.0965425	Novel
SERPINA6	0.0965418	Novel
ZNF684	0.0965358	Novel
DEFA5	0.0964707	Novel
GAST	0.0964351	Novel
CFI	0.0963655	Novel
OCLN	0.096181	Novel
OPRK1	0.0961521	Novel
DEFB121	0.0961456	Novel
ZNF257	0.0959106	Novel
OR4P4	0.0958982	Novel
GSTA1	0.0958822	Novel
CDC20	0.0958603	Novel
CCR10	0.0958419	Novel
FLNA	0.0958406	Novel
ZNF556	0.0958056	Novel
MTTP	0.0957934	Novel
ZNF169	0.0957729	Novel
PSAP	0.0957593	Novel
DEFB104B	0.0956387	Novel
GRM7	0.0956099	Novel
ZNF764	0.0955083	Novel
SSTR1	0.0954837	Novel
S1PR1	0.0954624	Novel
HLA-DOA	0.0954226	Novel
RTP5	0.0954038	Novel
P2RY11	0.0953409	Novel
SCGB2B2	0.0952457	Novel
ZNF8	0.0952427	Novel
TAAR9	0.0952402	Novel
KMT2A	0.095217	Novel
PTGER4	0.0951782	Novel
EDN2	0.0951267	Novel
ZNF613	0.0950902	Novel
DOCK4	0.095088	Novel
ST14	0.0950248	Novel
IRF1	0.0950136	Novel
DDX60L	0.0949974	Novel
FSBP	0.0949962	Novel
WNT2B	0.0949328	Novel
CTSH	0.0949022	Novel
LPAR3	0.0948588	Novel
ZNF418	0.094853	Novel
MEPE	0.09478	Novel
LIMK2	0.0947741	Novel
PNOC	0.0946895	Novel
ZNF766	0.0946443	Novel
ZRANB3	0.0946097	Novel
OR5A2	0.0945873	Novel
SERPINB4	0.0945136	Novel
ZFP69	0.0944896	Novel
ADAM28	0.0943874	Novel
ZNF710	0.0942076	Novel
SULT1A1	0.0939896	Novel
SCARF2	0.093923	Novel
PTN	0.0939195	Novel
FOLR3	0.0939048	Novel
LDLRAP1	0.0938643	Novel
PDGFRL	0.0938591	Novel
ILK	0.0938409	Novel
ZNF461	0.0937929	Novel
RAMP1	0.0937789	Novel
TMPRSS11E	0.0937507	Novel
ZNF566	0.0937282	Novel
PRSS38	0.0936433	Novel
SSTR3	0.0935889	Novel
ADORA2A	0.093459	Novel
WFDC6	0.0934441	Novel
C1RL	0.0934396	Novel
CYP4F2	0.0933825	Novel
CXCR6	0.0933152	Novel
NUDT3	0.0932759	Novel
HIVEP1	0.0932633	Novel
MYO10	0.0932078	Novel
ZNF337	0.0931947	Novel
ATG4D	0.093176	Novel
WDR31	0.0931552	Novel
KAT2A	0.0931407	Novel
EHMT1	0.0931344	Novel
ZNF777	0.0930899	Novel
WNT7A	0.0930398	Novel
GPR1	0.0930003	Novel
ZNF114	0.0929511	Novel
GSTO2	0.0927826	Novel
HDAC10	0.0927654	Novel
LECT2	0.092758	Novel
NPPB	0.0926786	Novel
TBXA2R	0.0925644	Novel
TBC1D30	0.0925354	Novel
IL37	0.0925265	Novel
STC2	0.0924445	Novel
GPSM2	0.0923751	Novel
ZNF439	0.0923295	Novel
KLK15	0.0923127	Novel
ZFP36	0.0922401	Novel
SRGN	0.0922157	Novel
OR6B1	0.092208	Novel
EMCN	0.0921775	Novel
F2RL1	0.0921092	Novel
FOLR1	0.0921025	Novel
GLIS1	0.0920718	Novel
ITGA7	0.0920379	Novel
ZNF670	0.0920091	Novel
ZNF578	0.0918997	Novel
MT2A	0.0918856	Novel
MBTPS1	0.0917798	Novel
ZNF707	0.0917319	Novel
ADGRA2	0.091703	Novel
ZNF440	0.0916839	Novel
SMYD5	0.0916499	Novel
JAG1	0.0913755	Novel
RRAS	0.0913593	Novel
OR7G1	0.0913468	Novel
SLC22A16	0.0912871	Novel
PRDM6	0.091254	Novel
ZNF224	0.0912531	Novel
SEMA5A	0.0911913	Novel
ZNF181	0.0911535	Novel
ARPC5L	0.0911296	Novel
SLC16A3	0.0911234	Novel
MEP1B	0.091093	Novel
ZNF287	0.0910624	Novel
ZNF546	0.0910521	Novel
DBNL	0.0910503	Novel
ACTN4	0.0910477	Novel
DKK2	0.0910352	Novel
CAPN10	0.0909535	Novel
ZNF682	0.090945	Novel
TNFRSF21	0.0908357	Novel
SRGAP2C	0.0908231	Novel
GCGR	0.090773	Novel
ANXA11	0.0907673	Novel
GP6	0.0907415	Novel
DEFB4A	0.090641	Novel
H3-3B	0.0906143	Novel
OR4C3	0.0906059	Novel
TPSD1	0.0906021	Novel
HDGFL3	0.0905736	Novel
SLC5A2	0.0905734	Novel
IFI6	0.0904972	Novel
HPGDS	0.0904653	Novel
RARRES1	0.0904604	Novel
IL17REL	0.0904504	Novel
LTC4S	0.0903391	Novel
EGFL7	0.0902971	Novel
PLGLB1	0.0902922	Novel
ZNF787	0.0901725	Novel
GPR55	0.0901409	Novel
OR1A2	0.0901397	Novel
ZNF655	0.0901236	Novel
ZFP92	0.0901218	Novel
ZNF320	0.0899944	Novel
GLT8D2	0.0899628	Novel
IFIT3	0.0899598	Novel
CLMN	0.0899373	Novel
CUBN	0.0899111	Novel
IL9R	0.0898836	Novel
SLC16A8	0.0897159	Novel
CRISPLD2	0.0894891	Novel
ACTR8	0.0894718	Novel
ZNF347	0.0894694	Novel
RPS4X	0.0894411	Novel
MAP3K19	0.0894191	Novel
CYP2B6	0.0893815	Novel
OR6Y1	0.0893222	Novel
PRSS58	0.0892703	Novel
ZNF781	0.0891906	Novel
RCN3	0.0891595	Novel
CSF1R	0.0890641	Novel
SLC2A13	0.0890431	Novel
PON2	0.0888975	Novel
SP110	0.0888696	Novel
ZNF732	0.0888046	Novel
GALR3	0.0887898	Novel
ARMC8	0.0887373	Novel
ZNF793	0.0887351	Novel
ZNF528	0.088687	Novel
ICAM5	0.0885735	Novel
KL	0.0885536	Novel
LNX1	0.0885511	Novel
UCN2	0.0884885	Novel
S100A16	0.0884372	Novel
ZNF57	0.0884288	Novel
AMELX	0.0883866	Novel
DPEP2	0.0883692	Novel
MRGPRX1	0.088228	Novel
CIBAR2	0.0881632	Novel
PXDC1	0.0881201	Novel
OR5D16	0.0880972	Novel
AGRN	0.0880934	Novel
GNG13	0.0879953	Novel
HRH2	0.0878392	Novel
FIBCD1	0.0878215	Novel
SEMA7A	0.0877885	Novel
EFCAB1	0.0876864	Novel
CNN3	0.0876064	Novel
OVCH1	0.0875508	Novel
MS4A14	0.0874516	Novel
NUDT1	0.0873848	Novel
OR2B11	0.0873781	Novel
PROM1	0.0873118	Novel
GPR84	0.0872795	Novel
MAGI2	0.0872736	Novel
ROBO4	0.0872691	Novel
FABP5	0.0872279	Novel
GHRH	0.0872183	Novel
BPI	0.0871085	Novel
BCHE	0.0870968	Novel
CRY2	0.0869088	Novel
SH3BP4	0.0868056	Novel
CAPZA2	0.0867962	Novel
MAOB	0.0867591	Novel
FSCN1	0.0867463	Novel
NAT2	0.0866935	Novel
LYG2	0.0866177	Novel
EEFSEC	0.0866114	Novel
S100A12	0.0865682	Novel
CD300LF	0.0865537	Novel
MDK	0.0865293	Novel
IFNK	0.0865286	Novel
IAPP	0.0865277	Novel
OR2W1	0.0864904	Novel
DMBT1	0.0864644	Novel
ZNF317	0.0864052	Novel
EHD2	0.0862324	Novel
ZNF480	0.0862313	Novel
SEMA3D	0.0862145	Novel
CCL22	0.0861498	Novel
CDH4	0.0861403	Novel
AOC1	0.0861368	Novel
PRKCI	0.0861244	Novel
ZNF200	0.0860892	Novel
LELP1	0.0860217	Novel
GGTLC3	0.0859444	Novel
OR52D1	0.0858428	Novel
OR10J5	0.0858237	Novel
PLK2	0.0858178	Novel
MZF1	0.0857736	Novel
NCKAP1	0.0857586	Novel
AMBP	0.0857499	Novel
LILRA5	0.0857412	Novel
NPR1	0.0857246	Novel
A1BG	0.0856832	Novel
CXCL17	0.0856314	Novel
ZNF467	0.0856208	Novel
EFL1	0.0856165	Novel
OR10W1	0.0855867	Novel
ACTRT1	0.0855698	Novel
MASP1	0.0855343	Novel
KISS1	0.0855247	Novel
ADGRE1	0.0855211	Novel
IL11	0.0854677	Novel
C1QTNF2	0.0854604	Novel
ACTL10	0.0854005	Novel
KIF16B	0.0852308	Novel
CCNG1	0.0851969	Novel
SMTN	0.0851889	Novel
ANLN	0.085106	Novel
ZBTB39	0.0850958	Novel
ZNF98	0.0848914	Novel
SSH3	0.0848845	Novel
SGTB	0.0848812	Novel
OR7C2	0.0848384	Novel
ZNF333	0.0848031	Novel
ITGBL1	0.0847433	Novel
ZNF2	0.084737	Novel
TFF1	0.0847233	Novel
UGT1A1	0.0847028	Novel
PRR4	0.0846311	Novel
ZNF627	0.0845734	Novel
DEFB106B	0.0845505	Novel
IL19	0.084509	Novel
ZNF543	0.0845053	Novel
XCL1	0.0844667	Novel
PLS3	0.0844632	Novel
TRH	0.0844452	Novel
ZNF112	0.0844415	Novel
LRP6	0.0843996	Novel
TAC4	0.0842871	Novel
GZF1	0.0842168	Novel
EML2	0.0841935	Novel
OLFML2B	0.0841619	Novel
ZNF154	0.0841563	Novel
ZNF518A	0.0840796	Novel
ZNF133	0.0840483	Novel
ZNF771	0.0840242	Novel
CTSS	0.084013	Novel
PLXDC2	0.0840083	Novel
PIWIL3	0.0839578	Novel
CHRM5	0.0839417	Novel
PIP	0.0838245	Novel
MT1H	0.083777	Novel
ZNF773	0.0837262	Novel
GGT5	0.0836974	Novel
NMB	0.0836686	Novel
ZNF367	0.0836224	Novel
DCHS1	0.0835789	Novel
CTRB2	0.0834424	Novel
SHC1	0.0833896	Novel
ZNF611	0.0833869	Novel
HTR6	0.0833477	Novel
SIRPD	0.0833049	Novel
AIF1L	0.0832952	Novel
EPX	0.0832321	Novel
H3-4	0.0831861	Novel
IGF2	0.0831492	Novel
MXRA5	0.0831435	Novel
G0S2	0.0831181	Novel
MASP2	0.0830136	Novel
PRDX6	0.0829889	Novel
NEDD4	0.0829663	Novel
NSD1	0.0829094	Novel
MRGPRX2	0.0828826	Novel
MYO1G	0.0827762	Novel
TACR2	0.0827715	Novel
ZNF510	0.0827595	Novel
ZNF841	0.0826024	Novel
LIPG	0.0825633	Novel
PLSCR4	0.0825399	Novel
CREB3L3	0.0824737	Novel
ZNF253	0.0824673	Novel
MMP21	0.0824667	Novel
GPR83	0.0824251	Novel
ZNF789	0.0822291	Novel
RPS10-NUDT3	0.0821772	Novel
GPR34	0.0821737	Novel
MS4A4A	0.0821589	Novel
OSM	0.0821182	Novel
LCE6A	0.0820896	Novel
OR5AC2	0.0820657	Novel
VN1R1	0.0820425	Novel
SLC15A1	0.0819221	Novel
HIC1	0.0819129	Novel
RAMP3	0.0818898	Novel
ZFP82	0.0818818	Novel
INSL3	0.0818182	Novel
WFIKKN1	0.0817975	Novel
ARHGAP18	0.0817465	Novel
HSPB6	0.0817109	Novel
ZNF254	0.0816809	Novel
IKZF2	0.0816628	Novel
C2	0.0816474	Novel
AHI1	0.0815984	Novel
ARG1	0.0815648	Novel
CSF3	0.0815249	Novel
TAGLN2	0.0814815	Novel
GJA4	0.0814699	Novel
EPSTI1	0.0814585	Novel
ZSCAN12	0.0814244	Novel
ZNF782	0.0813945	Novel
ZNF799	0.0813928	Novel
IFNA4	0.0813364	Novel
DUSP15	0.0812923	Novel
ZNF454	0.0812801	Novel
OR4C15	0.0812702	Novel
WSB1	0.0812563	Novel
ZNF175	0.0812289	Novel
QRFP	0.0811629	Novel
IL9	0.081144	Novel
ZNF513	0.0811099	Novel
ZNF577	0.0811022	Novel
ZNF16	0.0810812	Novel
ZSCAN22	0.0810648	Novel
GULP1	0.0810537	Novel
ZNF155	0.081013	Novel
TMPRSS11B	0.0809923	Novel
DNAH2	0.0809765	Novel
TECTA	0.080953	Novel
ITPKC	0.0809258	Novel
OR4S1	0.0808278	Novel
NPY4R	0.0807729	Novel
BPIFA1	0.080751	Novel
SOST	0.0807265	Novel
IL34	0.080715	Novel
ZBTB8A	0.0806818	Novel
SCX	0.0806774	Novel
RPS6KA5	0.0806605	Novel
CHEK2	0.0806495	Novel
CXCR4	0.0806277	Novel
RNF8	0.0805272	Novel
IL17F	0.0805194	Novel
ZNF675	0.0805019	Novel
KIF1C	0.0804879	Novel
STATH	0.0804629	Novel
ACTN1	0.0802794	Novel
ZNF341	0.0802787	Novel
ZNF679	0.0802535	Novel
PAM	0.0802318	Novel
OR10AD1	0.0802314	Novel
GPR68	0.0802284	Novel
ATOH8	0.0802074	Novel
ZBTB49	0.0802015	Novel
CSN2	0.0801929	Novel
MYLK	0.0801619	Novel
PRSS8	0.0801425	Novel
SLC17A5	0.0801396	Novel
MT1X	0.0801194	Novel
IL23R	0.0801151	Novel
HSP90AA1	0.0801036	Novel
ZNF445	0.0800816	Novel
SCRN1	0.0800147	Novel
KCNJ5	0.0799896	Novel
OCM2	0.0799188	Novel
SLCO2A1	0.0799187	Novel
RAB6A	0.079916	Novel
ZNF260	0.0798802	Novel
ZNF835	0.0798753	Novel
SOAT1	0.0798545	Novel
TFPI	0.0798378	Novel
APOD	0.0798032	Novel
ZNF30	0.0797823	Novel
RPL30	0.0797752	Novel
CALCA	0.0797574	Novel
PILRA	0.0796623	Novel
TACR3	0.0796329	Novel
GPR85	0.0796266	Novel
IQGAP1	0.0796262	Novel
IL17RC	0.0795976	Novel
USF2	0.079583	Novel
KLK8	0.0795808	Novel
SULT1A3	0.0795294	Novel
ITPKB	0.0795234	Novel
EREG	0.0793238	Novel
OR5C1	0.0793188	Novel
GLUL	0.0793139	Novel
GNAT2	0.0792886	Novel
ZNF587	0.0792398	Novel
ZNF595	0.0792379	Novel
MSLN	0.0792042	Novel
DEFB118	0.0791962	Novel
ZNF19	0.079061	Novel
ZNF283	0.0790009	Novel
SMARCA4	0.078997	Novel
ASAH2	0.0789888	Novel
FIZ1	0.0789349	Novel
UCMA	0.078861	Novel
HMOX2	0.0788298	Novel
H3C14	0.078824	Novel
FBN3	0.078786	Novel
ZNF273	0.0787239	Novel
ZNF792	0.0787222	Novel
SCAND1	0.0786862	Novel
HDGFL2	0.0786799	Novel
EZH1	0.0786377	Novel
ZNF615	0.0786212	Novel
CCL3L3	0.0785408	Novel
SUFU	0.0784852	Novel
ZBTB9	0.0783812	Novel
OR52L1	0.0783181	Novel
LAIR2	0.0782411	Novel
WIPF2	0.0782411	Novel
GPT	0.0782078	Novel
ZNF195	0.0781844	Novel
SERPINB10	0.078184	Novel
YES1	0.0781786	Novel
ROCK1	0.0781703	Novel
CSTB	0.0781556	Novel
OR2T3	0.0781295	Novel
APBB1IP	0.0780452	Novel
NIFK	0.0779944	Novel
STK19	0.0779198	Novel
SCARA5	0.077917	Novel
PHF12	0.0778953	Novel
ZNF660	0.0778754	Novel
ZNF559	0.0778222	Novel
OR10J1	0.0777829	Novel
GRM2	0.0777442	Novel
LPAR6	0.0777304	Novel
STK24	0.0776256	Novel
TSPAN32	0.0776207	Novel
SUSD5	0.0775997	Novel
CLCA1	0.0775682	Novel
ZSCAN23	0.0775248	Novel
IL31	0.0775216	Novel
ZNF136	0.0774989	Novel
FLT4	0.0774794	Novel
ZNF860	0.0774227	Novel
IL12B	0.0774109	Novel
ZNF805	0.0772925	Novel
H4C3	0.0772625	Novel
PHF7	0.0772596	Novel
PRKACG	0.0772405	Novel
LRP10	0.0772088	Novel
ZNF696	0.077194	Novel
SCRN3	0.0771856	Novel
OR56B1	0.0770713	Novel
PPP1CA	0.0770617	Novel
VGF	0.0770366	Novel
SMARCA2	0.0770139	Novel
INSRR	0.0769682	Novel
MME	0.0769174	Novel
S100A14	0.0768961	Novel
HABP4	0.0768897	Novel
OR1G1	0.0768347	Novel
UGT2B17	0.0767532	Novel
ZNF518B	0.0767447	Novel
CEACAM4	0.0767422	Novel
CD300A	0.0767282	Novel
IL5RA	0.0766808	Novel
MT1M	0.0766692	Novel
NR1I3	0.0766659	Novel
SIGLEC10	0.0766515	Novel
LOC102723502	0.0766445	Novel
GPR142	0.0766389	Novel
CTNND1	0.0766076	Novel
TIE1	0.0766057	Novel
APOM	0.0765899	Novel
ZNF587B	0.0765868	Novel
RLF	0.0765072	Novel
FKBPL	0.0764928	Novel
ZNF648	0.0764821	Novel
HYAL1	0.0764741	Novel
VPS51	0.0764396	Novel
LEAP2	0.0764394	Novel
SFRP4	0.0763531	Novel
PLA2G4F	0.0763385	Novel
PI4K2A	0.0762489	Novel
ITGAD	0.0761848	Novel
OLA1	0.0761366	Novel
POTEJ	0.0761294	Novel
DLG5	0.0761221	Novel
ZNF730	0.0761131	Novel
CTNNA1	0.0760886	Novel
REEP4	0.0760384	Novel
HDAC4	0.0759564	Novel
ADCY7	0.0759183	Novel
CCM2	0.0759121	Novel
OR5D18	0.0759101	Novel
SLC1A7	0.0759047	Novel
ZNF544	0.0758491	Novel
ZNF786	0.0758318	Novel
FAM78A	0.0758233	Novel
OR5L2	0.0758185	Novel
IL12RB1	0.0757936	Novel
ZNF284	0.0757749	Novel
ZNF354A	0.0757664	Novel
KRT19	0.0757633	Novel
LPAR2	0.075748	Novel
PRRX1	0.0757448	Novel
OR6C6	0.075742	Novel
PRSS3	0.0757341	Novel
ZNF585A	0.0757335	Novel
OR1L8	0.0757296	Novel
GLI4	0.0756332	Novel
ZCCHC24	0.0755633	Novel
C8B	0.0755379	Novel
HNMT	0.075522	Novel
IRAK1	0.0754526	Novel
CELA2B	0.0754472	Novel
PFDN5	0.0754323	Novel
DKK1	0.0754034	Novel
TRAM1	0.0753905	Novel
ADIPOR2	0.0753458	Novel
ZBTB46	0.0752246	Novel
ZNF20	0.0752195	Novel
DEFB125	0.0751567	Novel
OR10G8	0.0751454	Novel
OPRL1	0.0751193	Novel
TGFBRAP1	0.0750807	Novel
BRS3	0.0750409	Novel
RBAK-RBAKDN	0.075018	Novel
ZNF107	0.0749913	Novel
TFRC	0.0749728	Novel
NR3C2	0.0749506	Novel
ZNF276	0.0749298	Novel
PACSIN3	0.0748774	Novel
FCRL6	0.0748643	Novel
F8	0.0748611	Novel
MGMT	0.074797	Novel
IL1RL2	0.0747958	Novel
RAC2	0.0747897	Novel
ZNF624	0.0747847	Novel
OR2J3	0.0747133	Novel
TM4SF4	0.0745567	Novel
DEFB132	0.0745226	Novel
CERCAM	0.0744871	Novel
NDST1	0.0744537	Novel
ZNF319	0.0744402	Novel
ATG16L1	0.0743637	Novel
TNFSF8	0.0743107	Novel
IFITM3	0.0743071	Novel
DEFB106A	0.0742917	Novel
OR4K1	0.0742257	Novel
OR2C1	0.0742175	Novel
LYN	0.0741849	Novel
CFHR4	0.0740631	Novel
H3C12	0.0740176	Novel
SGK3	0.0739377	Novel
FPR1	0.0737907	Novel
ZNF619	0.0737887	Novel
ICAM4	0.0737861	Novel
OR13D1	0.0737741	Novel
ZNF419	0.0737639	Novel
IL1RL1	0.0737589	Novel
GPHB5	0.0737502	Novel
S100A7A	0.0737308	Novel
ZFP41	0.073726	Novel
ANXA8	0.0737178	Novel
ULK2	0.0737045	Novel
ZNF813	0.0736906	Novel
ZNF827	0.0736178	Novel
H3C4	0.0736051	Novel
FMO3	0.0735765	Novel
ZNF516	0.0735559	Novel
ZNF621	0.0735321	Novel
LPO	0.0735197	Novel
TNFSF10	0.0735075	Novel
TNFSF18	0.0734669	Novel
ZIM3	0.0734384	Novel
QPCT	0.0734217	Novel
PDCD6IP	0.0733987	Novel
ZNF214	0.073356	Novel
ZNF396	0.0733547	Novel
GHSR	0.0732974	Novel
TBRG1	0.0732185	Novel
GNAZ	0.0732113	Novel
DNM2	0.0731853	Novel
GPR65	0.0731674	Novel
ZIK1	0.0731236	Novel
OR6A2	0.0731074	Novel
FGF23	0.0730548	Novel
GPC4	0.0729781	Novel
TAAR8	0.0729558	Novel
VIT	0.0729279	Novel
MMRN2	0.0729227	Novel
TFEC	0.0729093	Novel
KIF20A	0.0728469	Novel
ADRA1D	0.0728078	Novel
FCAR	0.0728066	Novel
IL17C	0.0727641	Novel
SLC22A4	0.0727464	Novel
GPR42	0.0727145	Novel
CHRM4	0.0726972	Novel
C1QTNF12	0.0726749	Novel
KRTAP19-2	0.0726658	Novel
CNGA4	0.0724328	Novel
CKAP4	0.072419	Novel
ZNF567	0.0723947	Novel
IFNA7	0.0723868	Novel
ZNF776	0.0723245	Novel
SERPINA10	0.0723014	Novel
DUOX2	0.0722977	Novel
PKD1L3	0.0722963	Novel
EXT1	0.0722833	Novel
PALLD	0.0722464	Novel
HNRNPAB	0.0722185	Novel
GDF5	0.0722103	Novel
WIPI1	0.0721777	Novel
ZNF547	0.0721704	Novel
CFHR3	0.0721543	Novel
HDGF	0.072086	Novel
ZNF37A	0.0720554	Novel
IL36B	0.0720272	Novel
ZNF331	0.0720175	Novel
TFEB	0.0719964	Novel
OR10G4	0.071953	Novel
HSD17B7	0.0719294	Novel
TMEM204	0.0718788	Novel
FAM3D	0.0718688	Novel
H3C1	0.0718126	Novel
PRKD1	0.0717994	Novel
CELA3B	0.0717586	Novel
ZBTB40	0.0717424	Novel
ZKSCAN7	0.0717324	Novel
DEFB126	0.0717175	Novel
P2RX7	0.0716921	Novel
LILRB4	0.0716888	Novel
KCP	0.0716888	Novel
KIF13B	0.0716694	Novel
KLK9	0.0716335	Novel
XPO6	0.0716191	Novel
BCL2A1	0.0715477	Novel
ZFP2	0.0715261	Novel
ZFAT	0.0715207	Novel
ZSCAN9	0.0714379	Novel
OR7G3	0.0714322	Novel
CYS1	0.0714303	Novel
RAI14	0.0713829	Novel
DEFB128	0.0713272	Novel
DEFB136	0.0713083	Novel
BMP6	0.0712995	Novel
FZD4	0.0712948	Novel
EPS8L3	0.0712447	Novel
PPIG	0.0712252	Novel
ZBTB42	0.0712196	Novel
ZNF184	0.0712087	Novel
CLUL1	0.0712024	Novel
ITGA6	0.0711986	Novel
TYROBP	0.0711959	Novel
OTOL1	0.0711867	Novel
BPIFB2	0.0711482	Novel
SLC1A1	0.0711389	Novel
OR8J3	0.0711353	Novel
RBL2	0.0711194	Novel
ZNF521	0.0710697	Novel
DLK1	0.071028	Novel
CHD6	0.0710157	Novel
PTGER2	0.0710144	Novel
OR4K5	0.070962	Novel
CALML4	0.0709595	Novel
CCR9	0.0709117	Novel
IGSF6	0.0708537	Novel
CLEC14A	0.0708461	Novel
ECM2	0.0708272	Novel
DLC1	0.0708059	Novel
LDLRAD3	0.0707985	Novel
H3-5	0.0707938	Novel
AOC3	0.0707586	Novel
KIF1B	0.0707082	Novel
ZNF491	0.0706377	Novel
GPR52	0.0705729	Novel
MAPK9	0.0705473	Novel
TMEM176A	0.0704661	Novel
KRBOX1	0.0704365	Novel
PRELP	0.0703893	Novel
ZNF768	0.0703677	Novel
CCBE1	0.0703657	Novel
SEMA4B	0.0703311	Novel
UGT2B4	0.0702674	Novel
NPS	0.0702399	Novel
PSPN	0.0701663	Novel
ZNF266	0.0701437	Novel
TMTC3	0.0701378	Novel
KLK7	0.0701269	Novel
PAMR1	0.0701237	Novel
ZNF836	0.070122	Novel
ZNF770	0.0700965	Novel
ZNF70	0.0700873	Novel
[truncated: 16,584 more rows]

## Sheet: STRING-3
STRING-Influence-DisGeNET
Symbol	Probability	Known/Novel
RTP3	0.129986	Novel
RTP2	0.127257	Novel
RTP1	0.125974	Novel
RTP5	0.121757	Novel
REEP6	0.121138	Novel
REEP4	0.120028	Novel
REEP5	0.114236	Novel
GNGT1	0.107351	Novel
PRKACB	0.0738434	Novel
GRK3	0.0713453	Novel
TRIM28	0.0686827	Novel
PRKACA	0.066964	Novel
GNG13	0.0668686	Novel
ARRB1	0.0667638	Novel
GRK2	0.0658334	Novel
C3orf33	0.0416683	Novel
DCAF10	0.0393649	Novel
KRTAP10-5	0.0392937	Novel
C22orf31	0.0387438	Novel
SIN3B	0.0375921	Novel
CCN3	0.0374714	Novel
MTRNR2L6	0.0371428	Novel
ADAMTS3	0.0370334	Novel
ROPN1	0.036902	Novel
PRR23D1	0.0368987	Novel
DEFB108B	0.0368241	Novel
WDR59	0.0366509	Novel
KRTAP19-1	0.0366154	Novel
ECM1	0.0365024	Novel
DEFB106B	0.036473	Novel
DEFB128	0.0363161	Novel
DEFB135	0.0361468	Novel
HDGFL3	0.0361368	Novel
ADAMTS5	0.0360396	Novel
DEFB106A	0.0358042	Novel
TEDC1	0.0357463	Novel
DEFB126	0.0356908	Novel
DEFB121	0.0356593	Novel
COL5A2	0.0354524	Novel
DEFB116	0.0353146	Novel
KRTAP7-1	0.0352562	Novel
TMEM254	0.0351528	Novel
DEFB107A	0.0351358	Novel
DEFB115	0.0351095	Novel
C19orf71	0.0350754	Novel
KRTAP19-3	0.0349458	Novel
USP17L8	0.0349211	Novel
DEFB107B	0.0349121	Novel
USP17L4	0.0349109	Novel
HDGFL1	0.0348776	Novel
KRTAP8-1	0.0348077	Novel
COL10A1	0.0347894	Novel
C4orf48	0.0347206	Novel
KRTAP13-2	0.0346987	Novel
DEFA5	0.0346901	Novel
MMP13	0.0346791	Novel
DEFB118	0.0346728	Novel
CT47A5	0.03464	Novel
FBLN5	0.0346364	Novel
DEFB114	0.0346106	Novel
CFHR3	0.0346074	Novel
LCE2C	0.034595	Novel
DEFB104A	0.0345573	Novel
SUMO4	0.0345435	Novel
KRTAP27-1	0.0345151	Novel
NFATC2IP	0.0344966	Novel
KRTAP9-8	0.0344946	Novel
TIMP4	0.0344697	Novel
ANGPTL2	0.0344558	Novel
PCOLCE	0.0344556	Novel
COL16A1	0.034429	Novel
DEFB119	0.0343626	Novel
USP17L2	0.03434	Novel
KRTAP22-1	0.0343108	Novel
DEFB125	0.0343018	Novel
ADAMTS4	0.0342486	Novel
ADAMTS14	0.0342305	Novel
WDR73	0.0342229	Novel
COL8A1	0.0341372	Novel
ADAMTS1	0.0340949	Novel
WFDC10A	0.0340622	Novel
KRTAP12-3	0.034014	Novel
ADAMTS15	0.0340111	Novel
COMP	0.0339942	Novel
PHF7	0.0339669	Novel
MMP10	0.0339383	Novel
PRR20C	0.0339321	Novel
KRTAP6-2	0.0339202	Novel
CCN4	0.0338694	Novel
KRTAP20-1	0.0338321	Novel
LCE2A	0.0338037	Novel
USP17L3	0.0338024	Novel
KRTAP21-1	0.0337973	Novel
CFB	0.0337938	Novel
LOXL1	0.0337921	Novel
DEFB127	0.0337899	Novel
DEFB136	0.0337686	Novel
HDGFL2	0.0337189	Novel
BGN	0.0336793	Novel
DEFB113	0.0336737	Novel
KRTAP21-2	0.0336566	Novel
DCN	0.0336143	Novel
DEFB124	0.0336134	Novel
SPANXA1	0.0336071	Novel
ADAMTS12	0.0335957	Novel
SPAG11B	0.0335863	Novel
DEFB104B	0.0335799	Novel
MPHOSPH8	0.0335386	Novel
MMP15	0.0335232	Novel
MMP27	0.0334638	Novel
KRTAP15-1	0.0334558	Novel
KRTAP19-6	0.0334442	Novel
KRTAP22-2	0.033422	Novel
PRR20D	0.0334132	Novel
USP17L17	0.0334054	Novel
DEFB105B	0.0334006	Novel
KRTAP20-2	0.0333864	Novel
DEFB134	0.0333752	Novel
KRTAP6-3	0.0333604	Novel
DEFB131A	0.033267	Novel
ITGA11	0.0331785	Novel
STK38	0.0331723	Novel
USP17L1	0.0331543	Novel
MTRNR2L4	0.0331426	Novel
DEFB132	0.0331377	Novel
SPANXA2	0.0331118	Novel
KRTAP23-1	0.0331083	Novel
MMP3	0.0330908	Novel
DEFB105A	0.0330438	Novel
TIMP1	0.0330396	Novel
KRTAP6-1	0.0329929	Novel
KRTAP13-3	0.0329925	Novel
USP17L21	0.0329813	Novel
DEFB133	0.0329753	Novel
USP17L18	0.0329648	Novel
USP17L11	0.0329618	Novel
KRTAP26-1	0.0329396	Novel
CFH	0.0329076	Novel
DEFB123	0.0328984	Novel
KRTAP19-4	0.0328543	Novel
CT83	0.0328486	Novel
STK38L	0.0328339	Novel
KRTAP25-1	0.0328254	Novel
USP17L10	0.0328232	Novel
MS4A6E	0.0328135	Novel
COL5A3	0.0328027	Novel
USP17L19	0.0327957	Novel
CRTAP	0.0327923	Novel
KRTAP9-3	0.0327789	Novel
PRR20A	0.0327775	Novel
KRTAP20-3	0.0327543	Novel
USP17L20	0.0327541	Novel
DEFB130B	0.0327519	Novel
KRTAP12-1	0.0327353	Novel
CT45A1	0.0327339	Novel
MTRNR2L10	0.0327315	Novel
WFDC9	0.0327235	Novel
KRTAP21-3	0.0327207	Novel
USP17L5	0.0327191	Novel
VTN	0.0326859	Novel
KRTAP4-4	0.0326818	Novel
KRTAP4-5	0.0326812	Novel
LCE2D	0.0326749	Novel
USP17L12	0.0326702	Novel
KRTAP5-4	0.0326658	Novel
KRTAP20-4	0.0326584	Novel
CCDC33	0.0326497	Novel
KRTAP5-7	0.0325997	Novel
TMEM233	0.0325491	Novel
KRTAP11-1	0.0325474	Novel
BEST1	0.0325406	Novel
XPO6	0.0325219	Novel
KRTAP5-11	0.0325125	Novel
FNDC10	0.0325035	Novel
SPARC	0.0324803	Novel
PASK	0.0324786	Novel
USP17L13	0.0324775	Novel
GAGE12F	0.03247	Novel
KRTAP10-8	0.0324518	Novel
SUMO3	0.0324217	Novel
THSD4	0.032421	Novel
HDAC10	0.0324185	Novel
COL4A3	0.0324144	Novel
MMP17	0.0323673	Novel
ASPN	0.0323633	Novel
PHF11	0.0323203	Novel
CCN5	0.0323161	Novel
CFD	0.0323063	Novel
MTRNR2L7	0.0322722	Novel
COL6A5	0.0322716	Novel
LOXL3	0.0322689	Novel
DEFB129	0.0322687	Novel
KRTAP19-7	0.0322563	Novel
MMP24	0.0322538	Novel
PATE4	0.0322506	Novel
CT47A4	0.0322181	Novel
CT47A8	0.0322029	Novel
KRTAP5-2	0.032199	Novel
CT47A9	0.032197	Novel
CT47A10	0.0321764	Novel
CT47A2	0.0321546	Novel
KRTAP4-11	0.0321459	Novel
SETDB2	0.0321436	Novel
A1BG	0.0321384	Novel
KRTAP5-10	0.0321249	Novel
KRTAP17-1	0.0321063	Novel
KRTAP13-4	0.0320981	Novel
CT47A3	0.0320897	Novel
COL3A1	0.032089	Novel
MUC20	0.0320746	Novel
COL26A1	0.0320737	Novel
GLYR1	0.032036	Novel
USP17L22	0.0320255	Novel
THBS1	0.032012	Novel
KRTAP10-11	0.0320074	Novel
MUC7	0.0319916	Novel
GAGE2A	0.0319827	Novel
MFAP5	0.0319814	Novel
KRTAP12-4	0.0319772	Novel
KRTAP5-8	0.0319649	Novel
SLC16A8	0.0319394	Novel
ADAMTS8	0.0319299	Novel
KRTAP10-9	0.0318847	Novel
RSKR	0.0318785	Novel
ITGB8	0.0318644	Novel
NUTM2E	0.0318563	Novel
COL23A1	0.0318436	Novel
FAM90A1	0.0318206	Novel
MMP26	0.0318174	Novel
PRKX	0.0317879	Novel
CDH11	0.0317556	Novel
KRTAP1-4	0.0317266	Novel
COL6A6	0.0317238	Novel
KRTAP19-8	0.0317028	Novel
KRTAP29-1	0.0316866	Novel
TIMP2	0.0316732	Novel
KRTAP5-9	0.031672	Novel
LCE2B	0.0316529	Novel
SBSPON	0.0316442	Novel
CT47A11	0.0316236	Novel
NCOR2	0.0316035	Novel
ITGA10	0.0315937	Novel
KRTAP4-3	0.0315911	Novel
LCE3B	0.0315841	Novel
MTRNR2L3	0.0315829	Novel
CILP	0.0315756	Novel
EZH1	0.0315689	Novel
C2	0.0315521	Novel
CCN1	0.0315426	Novel
LTC4S	0.0315217	Novel
MMP19	0.0315143	Novel
ADAMTSL5	0.0315034	Novel
FBLN2	0.0314979	Novel
DEFB103A	0.0314809	Novel
SSX7	0.0314513	Novel
ELN	0.031437	Novel
KRTAP4-2	0.0314344	Novel
TNXB	0.0314304	Novel
KRTAP9-4	0.0314237	Novel
XAGE1B	0.031413	Novel
TOR4A	0.0313939	Novel
PRAMEF14	0.0313843	Novel
COL11A1	0.0313831	Novel
PRR23A	0.0313692	Novel
KRTAP24-1	0.0313621	Novel
ADAMTSL2	0.0313535	Novel
DEFB103B	0.0313505	Novel
DEFA6	0.0313312	Novel
TBRG1	0.0313212	Novel
KRTAP13-1	0.0313195	Novel
COL4A4	0.0312762	Novel
MFAP4	0.0312365	Novel
KRTAP9-9	0.0312347	Novel
ADAMTS10	0.0312304	Novel
SPATA3	0.0312263	Novel
TEX264	0.0312243	Novel
COL9A1	0.0312178	Novel
GAGE13	0.0312125	Novel
CCN2	0.0312	Novel
HDAC2	0.0311943	Novel
C5orf15	0.0311873	Novel
PRAMEF6	0.0311717	Novel
PLPP6	0.0311632	Novel
UPK1B	0.0311415	Novel
KRTAP4-12	0.0311289	Novel
VEGFB	0.0311254	Novel
PCYOX1L	0.0311213	Novel
MUC17	0.031121	Novel
KRTAP12-2	0.0311189	Novel
HDAC7	0.0311097	Novel
PSG3	0.0310996	Novel
KRTAP2-1	0.0310982	Novel
SSX2	0.0310978	Novel
PRR20B	0.0310792	Novel
MMP16	0.0310647	Novel
COL4A6	0.0310586	Novel
MMP12	0.0310583	Novel
LUM	0.0310566	Novel
KRTAP9-7	0.0310529	Novel
SERPINE1	0.0310515	Novel
SEMG1	0.0310469	Novel
WFDC13	0.0310454	Novel
CLU	0.0310409	Novel
KRTAP2-2	0.0310307	Novel
ADAMTS6	0.0310251	Novel
SSX5	0.0310198	Novel
MUC3A	0.0310095	Novel
IFNLR1	0.0309949	Novel
KRTAP9-2	0.0309857	Novel
KRTAP3-1	0.0309789	Novel
LCE3D	0.0309661	Novel
CST11	0.030961	Novel
SPANXD	0.0309478	Novel
GAGE12B	0.0309335	Novel
COL6A1	0.0309327	Novel
PRAMEF5	0.030932	Novel
SPACA4	0.0309313	Novel
ITGB5	0.0309143	Novel
SERPINH1	0.0309115	Novel
PRAMEF11	0.0309007	Novel
VEGFD	0.0308978	Novel
DEFA4	0.0308944	Novel
A2M	0.030888	Novel
MXRA8	0.0308786	Novel
ITGA8	0.030849	Novel
G2E3	0.03084	Novel
DEFB130A	0.0308103	Novel
SPON2	0.0308085	Novel
FAM205A	0.0308034	Novel
KRTAP4-1	0.0307987	Novel
ADAMTS16	0.0307946	Novel
LONRF2	0.0307781	Novel
KRTAP10-3	0.030776	Novel
HDAC9	0.030774	Novel
ALOX15	0.0307621	Novel
ANGPT4	0.0307614	Novel
CT47A6	0.0307547	Novel
C4orf47	0.0307524	Novel
KRTAP9-6	0.0307475	Novel
EPPIN	0.0307364	Novel
WDR38	0.0307303	Novel
KRTAP10-12	0.0307272	Novel
KDM5B	0.0307266	Novel
P3H1	0.0307202	Novel
C4BPA	0.0307185	Novel
XPO5	0.0307053	Novel
KRTAP4-8	0.0307008	Novel
KRTAP4-6	0.0306862	Novel
KRTAP4-9	0.0306841	Novel
SMYD5	0.0306811	Novel
SMCP	0.0306758	Novel
MGP	0.0306634	Novel
CCN6	0.0306567	Novel
COL20A1	0.0306533	Novel
RNASE12	0.0306464	Novel
LCE3E	0.0306379	Novel
KPRP	0.0306364	Novel
PCDHGB4	0.0306183	Novel
CFI	0.0306167	Novel
PPP3CB	0.0306153	Novel
CFHR2	0.0306146	Novel
CSAG1	0.0306087	Novel
KRTAP9-1	0.030605	Novel
SUMO2	0.0306018	Novel
CRP	0.0306001	Novel
TFPI2	0.0305869	Novel
DEFB4A	0.0305752	Novel
KRTAP3-2	0.0305731	Novel
TAS2R13	0.030573	Novel
WFDC2	0.0305679	Novel
ADAMTS18	0.030561	Novel
PRAMEF2	0.0305415	Novel
CD248	0.0305395	Novel
KRTAP10-4	0.0305272	Novel
NBPF9	0.0305224	Novel
OLFML3	0.0305152	Novel
COLGALT1	0.0305008	Novel
LCN10	0.0304998	Novel
ADAM33	0.0304877	Novel
MMRN1	0.0304864	Novel
KRTAP10-6	0.0304721	Novel
CST4	0.0304664	Novel
THSD7B	0.0304641	Novel
MUC12	0.0304503	Novel
FILIP1L	0.0304424	Novel
IGFBP7	0.0304399	Novel
COL27A1	0.0304357	Novel
VCAN	0.0304351	Novel
AGER	0.0304222	Novel
MMP1	0.0304151	Novel
PPP3CA	0.0304115	Novel
USP17L28	0.0304036	Novel
USP17L24	0.0303977	Novel
LBP	0.0303849	Novel
KRTCAP3	0.0303816	Novel
EMILIN1	0.0303775	Novel
ZBED6CL	0.0303771	Novel
WFDC8	0.0303663	Novel
PRAMEF12	0.0303637	Novel
FAM221A	0.0303577	Novel
DEFB4B	0.0303552	Novel
PRR23C	0.0303467	Novel
USP17L29	0.0303368	Novel
SERPINE3	0.0303304	Novel
PAPPA	0.0303287	Novel
JARID2	0.0303109	Novel
SPDYE3	0.0303076	Novel
COL2A1	0.030293	Novel
OLFML2B	0.0302921	Novel
ADAMTS17	0.0302787	Novel
PRAMEF15	0.0302783	Novel
KRTAP2-4	0.0302745	Novel
RIPK4	0.0302742	Novel
ANGPT1	0.0302723	Novel
USP17L30	0.0302687	Novel
UPK3A	0.0302674	Novel
PRAMEF25	0.0302664	Novel
CCL15	0.0302617	Novel
EPPIN-WFDC6	0.0302588	Novel
PRR23D2	0.0302536	Novel
KRTAP1-1	0.0302482	Novel
ADAM12	0.0302391	Novel
KMT5A	0.0302324	Novel
UPK1A	0.0302305	Novel
NHLRC2	0.0302213	Novel
MAGEA11	0.0302179	Novel
SULF1	0.0302121	Novel
CT47A1	0.0302078	Novel
CT47A7	0.0302078	Novel
TCF20	0.0301938	Novel
RBBP7	0.0301887	Novel
TSPAN14	0.0301723	Novel
HDAC5	0.0301637	Novel
HRNR	0.0301519	Novel
FAM89B	0.0301515	Novel
IGFBP4	0.0301286	Novel
ISLR	0.0301273	Novel
FCN3	0.0301272	Novel
FAM71F1	0.030116	Novel
ADAM15	0.0301146	Novel
KRTAP2-3	0.0301049	Novel
ADAM2	0.0301029	Novel
IL37	0.0301024	Novel
ADAMTSL1	0.0301009	Novel
RBBP4	0.030097	Novel
TEX26	0.0300933	Novel
SETMAR	0.0300921	Novel
PTGES	0.0300795	Novel
CFHR4	0.0300605	Novel
TLL2	0.0300555	Novel
MTRNR2L2	0.0300553	Novel
THSD1	0.0300513	Novel
HTRA1	0.0300466	Novel
TEDDM1	0.0300439	Novel
ITGA2	0.0300391	Novel
ACAN	0.0300343	Novel
IL36B	0.0300237	Novel
PRR30	0.0300157	Novel
ADAM32	0.0300152	Novel
RECK	0.0300149	Novel
CYRIB	0.0300147	Novel
LCE1F	0.0300096	Novel
SPINK8	0.0300002	Novel
HMCN1	0.0299994	Novel
FAM166A	0.029995	Novel
PRSS23	0.0299939	Novel
KRTAP19-2	0.0299929	Novel
USP17L27	0.0299878	Novel
USP17L25	0.0299762	Novel
PRG4	0.0299728	Novel
SETD1B	0.0299688	Novel
PRAMEF7	0.0299684	Novel
SPATS1	0.0299624	Novel
LGALS3BP	0.0299623	Novel
GSDMB	0.0299615	Novel
SPINT4	0.0299547	Novel
ANGPTL1	0.0299482	Novel
USP17L26	0.0299428	Novel
TMEM268	0.0299357	Novel
MS4A10	0.0299308	Novel
NCOR1	0.0299308	Novel
SETD1A	0.0299175	Novel
PRAMEF9	0.0299147	Novel
SELENOP	0.0299112	Novel
IL36A	0.0299095	Novel
STC1	0.0299028	Novel
C1QTNF2	0.0298954	Novel
LTBP1	0.0298932	Novel
LCE1D	0.0298886	Novel
PRAMEF27	0.029887	Novel
KRTAP10-2	0.029881	Novel
NSD3	0.0298807	Novel
SPINT3	0.0298805	Novel
PRAMEF20	0.0298765	Novel
EFEMP2	0.0298608	Novel
LCE5A	0.0298579	Novel
MUC5B	0.0298579	Novel
KRTDAP	0.0298433	Novel
KRTAP16-1	0.029839	Novel
SMIM29	0.0298294	Novel
CCL11	0.0298256	Novel
CDRT15L2	0.0298204	Novel
HBEGF	0.0298101	Novel
UPK3BL1	0.0298088	Novel
KRTAP5-3	0.0298056	Novel
C1QTNF9	0.0298028	Novel
LAMC1	0.0297987	Novel
GPX8	0.0297976	Novel
RHEX	0.029795	Novel
CLEC3B	0.0297949	Novel
FGB	0.0297943	Novel
FAM229A	0.0297906	Novel
MTRNR2L8	0.0297874	Novel
SMCO1	0.0297856	Novel
GLT8D2	0.0297832	Novel
PRAMEF10	0.029779	Novel
C7orf31	0.0297781	Novel
FLYWCH2	0.0297751	Novel
SCGB2A1	0.0297735	Novel
KRT222	0.0297698	Novel
IL20RA	0.0297634	Novel
LY6G5C	0.0297619	Novel
CCL3L3	0.0297612	Novel
UPK3B	0.0297609	Novel
CT45A7	0.0297602	Novel
LCN6	0.0297521	Novel
C1QTNF1	0.0297425	Novel
PCDHA3	0.0297283	Novel
NBPF10	0.0297226	Novel
C1orf194	0.0297115	Novel
FNDC8	0.0297106	Novel
LCE1C	0.029709	Novel
MANBAL	0.0297087	Novel
MUC13	0.0297039	Novel
MUC15	0.0297004	Novel
SLCO6A1	0.029694	Novel
LCE3A	0.0296709	Novel
SOST	0.0296705	Novel
LCE3C	0.0296633	Novel
MFAP3	0.0296632	Novel
CFHR5	0.0296585	Novel
IQCF5	0.0296565	Novel
LCN8	0.0296539	Novel
KRTAP10-1	0.0296528	Novel
LY6G5B	0.0296425	Novel
APCS	0.0296406	Novel
MASP2	0.0296377	Novel
PATE3	0.0296374	Novel
SETD7	0.0296358	Novel
ANGPTL7	0.0296287	Novel
CT45A5	0.0296269	Novel
IL1F10	0.0296233	Novel
TNMD	0.0296223	Novel
C1S	0.0296214	Novel
RNF148	0.0296105	Novel
ARMCX6	0.0296078	Novel
IBSP	0.0295864	Novel
FBN1	0.0295795	Novel
EMID1	0.0295763	Novel
CFP	0.0295761	Novel
ADAM21	0.0295754	Novel
DCANP1	0.029575	Novel
NBPF12	0.0295744	Novel
C4orf51	0.029571	Novel
HDAC6	0.0295703	Novel
THSD7A	0.0295617	Novel
LCE1B	0.0295593	Novel
FAM168B	0.0295501	Novel
ESM1	0.0295442	Novel
LTBP2	0.0295402	Novel
C17orf50	0.0295388	Novel
TMEM51	0.0295367	Novel
SPATA31A6	0.029536	Novel
FMOD	0.0295314	Novel
PRAMEF18	0.0295251	Novel
CCDC110	0.0295234	Novel
GAGE12E	0.0295194	Novel
CDPF1	0.0295073	Novel
NOX4	0.029502	Novel
TNFRSF11B	0.029493	Novel
LEMD1	0.0294831	Novel
PLAU	0.0294646	Novel
ADAMTS20	0.0294644	Novel
MS4A6A	0.0294623	Novel
NPIPA3	0.0294622	Novel
SMIM10	0.0294581	Novel
CCER1	0.0294471	Novel
GSDMC	0.0294447	Novel
PGF	0.0294387	Novel
GKN2	0.029426	Novel
MAGEB2	0.0294126	Novel
SEMG2	0.0294123	Novel
OSTN	0.0294084	Novel
C20orf202	0.0294003	Novel
MS4A18	0.0293917	Novel
NBPF14	0.0293892	Novel
HTN1	0.0293884	Novel
MAGEB1	0.0293853	Novel
GAGE12H	0.0293814	Novel
KDM5A	0.0293793	Novel
LCE4A	0.0293781	Novel
ORM2	0.0293775	Novel
RBP4	0.0293648	Novel
DDR1	0.0293499	Novel
FTHL17	0.0293478	Novel
TCEAL3	0.0293443	Novel
CMA1	0.0293331	Novel
THBS3	0.0293326	Novel
TBC1D3C	0.0293321	Novel
SMIM34A	0.029331	Novel
IL13RA2	0.0293306	Novel
SMIM18	0.0293237	Novel
GPR89A	0.0293236	Novel
C1orf198	0.0293231	Novel
OCSTAMP	0.0293218	Novel
CCDC142	0.029314	Novel
PLG	0.029313	Novel
PLEKHS1	0.0293113	Novel
LOC100133315	0.0293073	Novel
C2orf74	0.0293071	Novel
MUC16	0.0292988	Novel
P4HA3	0.029298	Novel
C19orf81	0.029296	Novel
SSX4B	0.0292904	Novel
REG3A	0.029289	Novel
PRSS58	0.0292835	Novel
C17orf78	0.0292799	Novel
CD151	0.0292755	Novel
CRISP2	0.0292727	Novel
FKBP10	0.0292721	Novel
PARP15	0.0292637	Novel
AEBP1	0.0292608	Novel
SRPX	0.0292573	Novel
IZUMO2	0.0292572	Novel
SPEM2	0.0292546	Novel
SIGLECL1	0.0292511	Novel
MAGEA10	0.0292475	Novel
CBY2	0.0292366	Novel
C16orf87	0.0292365	Novel
MUC21	0.0292357	Novel
CCDC167	0.0292331	Novel
LCN9	0.0292312	Novel
ACE	0.0292293	Novel
MBD3L2	0.029229	Novel
CCL26	0.0292258	Novel
CCDC9B	0.0292227	Novel
C15orf62	0.0292145	Novel
IL11RA	0.029214	Novel
KIRREL1	0.0292079	Novel
AKAIN1	0.0292061	Novel
SLC22A24	0.0292058	Novel
LTBP4	0.029192	Novel
OBP2A	0.0291897	Novel
TM4SF19	0.0291792	Novel
ADAM9	0.029179	Novel
DUOX1	0.0291768	Novel
ORM1	0.0291724	Novel
PLOD3	0.0291696	Novel
WFDC12	0.0291691	Novel
COLCA2	0.0291661	Novel
TSPAN19	0.0291634	Novel
IL22RA1	0.0291599	Novel
TGFB3	0.0291588	Novel
PLGLB1	0.0291476	Novel
LRP5	0.029147	Novel
TGFBI	0.0291439	Novel
MTRNR2L1	0.0291382	Novel
FAM90A26	0.0291377	Novel
PF4	0.0291366	Novel
AZGP1	0.029132	Novel
C17orf99	0.0291298	Novel
PTOV1	0.0291232	Novel
PRXL2A	0.0291156	Novel
CFAP97	0.0291123	Novel
PSG4	0.0291105	Novel
CLCA1	0.0291077	Novel
P4HA2	0.0291004	Novel
CCDC116	0.0290762	Novel
IL36G	0.0290737	Novel
HHLA3	0.0290733	Novel
CT45A10	0.0290674	Novel
RNASEL	0.0290632	Novel
ZNF165	0.0290612	Novel
BRICD5	0.0290605	Novel
MS4A13	0.029055	Novel
RNASE3	0.0290482	Novel
HRG	0.0290469	Novel
PLOD2	0.0290455	Novel
ADAM7	0.0290453	Novel
IGFL4	0.0290442	Novel
CST3	0.0290384	Novel
MAGEA12	0.0290378	Novel
GAGE12G	0.0290355	Novel
ABHD16B	0.0290337	Novel
CNGA4	0.0290321	Novel
WFDC6	0.0290249	Novel
MFAP1	0.0290242	Novel
ITIH2	0.0290201	Novel
TMEM225	0.029017	Novel
SPANXC	0.0290119	Novel
SSX4	0.0290082	Novel
CCDC179	0.0290074	Novel
UCMA	0.0290003	Novel
FSCN3	0.0289998	Novel
TBC1D3D	0.0289993	Novel
ZBED8	0.0289986	Novel
LDOC1	0.0289966	Novel
VASN	0.0289907	Novel
CCDC54	0.0289865	Novel
LCE1A	0.0289854	Novel
TGFBR3	0.0289838	Novel
IL17B	0.0289822	Novel
EVA1A	0.0289726	Novel
ABT1	0.0289717	Novel
AHSG	0.0289681	Novel
ADAMTS19	0.0289633	Novel
REG3G	0.0289617	Novel
FAM220A	0.0289599	Novel
MATN3	0.0289564	Novel
REC114	0.0289556	Novel
ALOX5	0.0289477	Novel
IL22RA2	0.0289438	Novel
RPL8	0.0289434	Novel
TAS2R14	0.0289365	Novel
MUCL1	0.0289303	Novel
EOLA2	0.0289281	Novel
PRAMEF4	0.0289222	Novel
ANGPTL6	0.0289198	Novel
LY6L	0.028917	Novel
GAS6	0.0288983	Novel
ADAM20	0.0288967	Novel
TGM4	0.0288898	Novel
ESAM	0.0288842	Novel
NBPF15	0.0288683	Novel
ENG	0.0288642	Novel
BPIFA2	0.0288608	Novel
TMEM174	0.0288535	Novel
C12orf40	0.0288514	Novel
TGFB2	0.0288502	Novel
CST1	0.0288473	Novel
RCE1	0.0288431	Novel
MUC5AC	0.0288362	Novel
TFF3	0.0288324	Novel
RAX2	0.0288318	Novel
LRRIQ4	0.0288304	Novel
FNDC11	0.0288275	Novel
PDGFD	0.0288267	Novel
PXDC1	0.0288223	Novel
AZU1	0.0288199	Novel
SERPINA1	0.028818	Novel
GTPBP2	0.0288141	Novel
GPNMB	0.0288065	Novel
MEP1A	0.0288037	Novel
SMYD1	0.0287957	Novel
PRG2	0.0287954	Novel
SFTPA2	0.0287889	Novel
SUV39H2	0.0287873	Novel
CLPSL2	0.0287871	Novel
STATH	0.0287804	Novel
TMEM213	0.0287748	Novel
ERICH5	0.028772	Novel
GOLGA6L1	0.0287694	Novel
NBPF1	0.0287656	Novel
GPR78	0.0287649	Novel
EMP1	0.0287617	Novel
GPR142	0.0287587	Novel
RCN3	0.0287565	Novel
GAGE12C	0.028754	Novel
CYSRT1	0.0287492	Novel
ITIH1	0.0287482	Novel
UBA52	0.0287447	Novel
CTRB1	0.028744	Novel
C11orf80	0.0287354	Novel
PAPPA2	0.0287288	Novel
CTAGE1	0.0287246	Novel
TSPAN1	0.0287178	Novel
GAGE12D	0.0287163	Novel
MFSD4A	0.0287107	Novel
LY6G6D	0.0287076	Novel
GPX5	0.0287054	Novel
GSDMA	0.0287052	Novel
PCDHB12	0.0287042	Novel
IL33	0.0286974	Novel
HYAL2	0.0286966	Novel
GIMAP1-GIMAP5	0.0286939	Novel
TMEM204	0.0286803	Novel
CCDC153	0.0286799	Novel
MAGEA2	0.0286703	Novel
C10orf62	0.0286696	Novel
SNAPC5	0.0286685	Novel
NPNT	0.0286671	Novel
C1orf105	0.0286586	Novel
SPP2	0.0286581	Novel
FGF11	0.0286558	Novel
SPAG11A	0.0286528	Novel
DUOX2	0.0286519	Novel
CD5L	0.0286518	Novel
KLHL7	0.0286439	Novel
LCN15	0.0286436	Novel
COLGALT2	0.0286427	Novel
MMP28	0.0286409	Novel
GLB1L	0.0286314	Novel
TAS2R5	0.0286312	Novel
CNPY2	0.0286288	Novel
SRGN	0.0286272	Novel
MAGEA3	0.0286271	Novel
CXCL16	0.0286261	Novel
MEDAG	0.0286235	Novel
RETNLB	0.0286183	Novel
CHAD	0.0286154	Novel
GID8	0.0286109	Novel
PATE2	0.0286072	Novel
PRR36	0.028606	Novel
DCSTAMP	0.0285973	Novel
LRRC71	0.0285963	Novel
SCGB1C2	0.02859	Novel
CLDN2	0.0285883	Novel
MMP23B	0.0285873	Novel
VASH1	0.0285828	Novel
GRN	0.0285797	Novel
SELE	0.0285774	Novel
WFDC10B	0.0285726	Novel
SUV39H1	0.0285705	Novel
SCGB1C1	0.02857	Novel
CSPG4	0.0285667	Novel
P3H3	0.0285665	Novel
NPIPA2	0.028564	Novel
FATE1	0.0285627	Novel
FMR1NB	0.0285579	Novel
ZUP1	0.0285575	Novel
MS4A4E	0.0285566	Novel
PRR4	0.0285564	Novel
SPACA3	0.028553	Novel
PTX3	0.0285457	Novel
SPP1	0.0285404	Novel
SFTPD	0.0285336	Novel
DYNLL2	0.0285275	Novel
IL20RB	0.0285258	Novel
SCARA3	0.0285192	Novel
TEX36	0.0285168	Novel
TMEM141	0.0285146	Novel
SERPINB10	0.0285143	Novel
IL12RB2	0.0285099	Novel
CILP2	0.0285097	Novel
CPNE7	0.0285054	Novel
CXCL5	0.0284996	Novel
KLK13	0.0284977	Novel
AMBP	0.0284958	Novel
TMIGD1	0.0284933	Novel
MRGPRF	0.028487	Novel
CCL24	0.0284858	Novel
SPINK4	0.0284828	Novel
GUCA2A	0.0284747	Novel
RNF133	0.0284736	Novel
THBD	0.0284723	Novel
IZUMO1	0.0284711	Novel
LCE1E	0.0284618	Novel
LELP1	0.0284573	Novel
OR4F16	0.0284567	Novel
MFGE8	0.0284564	Novel
PRSS55	0.0284558	Novel
FAM71E2	0.0284534	Novel
KIAA1522	0.0284484	Novel
SPANXB1	0.0284463	Novel
GDF15	0.0284451	Novel
ITGBL1	0.0284396	Novel
C10orf90	0.0284394	Novel
TMEM91	0.0284272	Novel
FAM166C	0.0284268	Novel
TEX38	0.0284255	Novel
STK25	0.0284212	Novel
CMKLR1	0.0284198	Novel
DYDC2	0.0284173	Novel
SUDS3	0.0284129	Novel
LEUTX	0.0284124	Novel
ITGA9	0.0284106	Novel
TFF2	0.0284058	Novel
TNIP2	0.0284049	Novel
COLEC11	0.0284013	Novel
LRRC37B	0.0283963	Novel
HDAC3	0.0283958	Novel
RTL4	0.0283898	Novel
TNC	0.0283895	Novel
GPR141	0.0283888	Novel
C1QC	0.0283844	Novel
IL18	0.0283839	Novel
ETV3L	0.0283838	Novel
LCN1	0.028383	Novel
MAGEC1	0.0283826	Novel
TRIM43	0.0283812	Novel
HDAC4	0.0283807	Novel
IL36RN	0.0283806	Novel
SPANXN1	0.0283764	Novel
C11orf24	0.0283717	Novel
VCAM1	0.0283698	Novel
FAM243A	0.0283672	Novel
C1QTNF6	0.0283664	Novel
KLK12	0.0283573	Novel
GPR137	0.0283565	Novel
MEPE	0.0283489	Novel
PRAMEF8	0.0283475	Novel
ADAM30	0.0283447	Novel
MANSC4	0.0283435	Novel
IL18R1	0.0283433	Novel
MAGEB6	0.0283428	Novel
MUC6	0.0283349	Novel
IL12B	0.0283329	Novel
TMPRSS12	0.0283328	Novel
ABCA7	0.0283286	Novel
PAPLN	0.0283262	Novel
SSX3	0.0283258	Novel
ELL3	0.0283237	Novel
NTN4	0.0283236	Novel
PRH1	0.0283221	Novel
SLC5A4	0.0283211	Novel
GCNT7	0.0283195	Novel
C2orf69	0.0283176	Novel
FCN1	0.0283172	Novel
PRB3	0.0283056	Novel
FAM24A	0.0283029	Novel
SUCO	0.0283014	Novel
SPATA19	0.0283013	Novel
FAM71E1	0.0282998	Novel
EZHIP	0.0282989	Novel
RAB31	0.0282954	Novel
GUCA2B	0.0282931	Novel
TM4SF1	0.0282922	Novel
GPR137B	0.0282883	Novel
CTAG1A	0.0282846	Novel
YOD1	0.0282841	Novel
ANTXR1	0.028283	Novel
SPAM1	0.0282828	Novel
USP17L7	0.0282802	Novel
CDH12	0.0282799	Novel
INSL6	0.0282797	Novel
CCDC38	0.0282788	Novel
MOXD1	0.0282783	Novel
ENPP2	0.0282768	Novel
SPESP1	0.0282704	Novel
SPANXN4	0.0282693	Novel
CHML	0.0282684	Novel
TCP11	0.0282678	Novel
CTAG1B	0.0282655	Novel
TMEM120B	0.0282645	Novel
SLPI	0.0282545	Novel
APOM	0.0282543	Novel
CT47B1	0.0282538	Novel
NANOGNB	0.0282524	Novel
PRSS8	0.0282484	Novel
TTC39C	0.0282455	Novel
OTUD6A	0.0282451	Novel
IZUMO1R	0.0282439	Novel
NIBAN3	0.0282433	Novel
GPR42	0.0282432	Novel
ANKRD13D	0.0282413	Novel
HPGD	0.028238	Novel
FRZB	0.028236	Novel
C12orf29	0.0282343	Novel
TMEM159	0.028225	Novel
LAMC2	0.0282229	Novel
LYZL6	0.0282225	Novel
COL24A1	0.0282173	Novel
HAVCR1	0.028216	Novel
IZUMO3	0.0282158	Novel
SVBP	0.0282143	Novel
FERMT3	0.0282118	Novel
RNASE2	0.0282116	Novel
TAS2R10	0.0282094	Novel
ZRANB1	0.0282068	Novel
ADAM10	0.0282048	Novel
C1RL	0.0282044	Novel
LAMB4	0.0282013	Novel
F5	0.0282003	Novel
VWF	0.0281974	Novel
CPB1	0.028197	Novel
FCAMR	0.0281914	Novel
SFTPA1	0.0281913	Novel
PRH2	0.0281909	Novel
FBN2	0.0281905	Novel
CCDC159	0.0281901	Novel
KMT2C	0.0281895	Novel
EMILIN3	0.0281849	Novel
F13A1	0.0281844	Novel
PLGLB2	0.0281841	Novel
ODF3L2	0.0281834	Novel
SERPINI2	0.0281828	Novel
FNDC1	0.0281811	Novel
PRR20E	0.0281799	Novel
C8orf74	0.0281787	Novel
SERPINB12	0.0281781	Novel
SPRR2E	0.028173	Novel
TMEM72	0.0281722	Novel
SKIL	0.0281714	Novel
ZG16	0.0281684	Novel
LDLRAD2	0.0281681	Novel
RNASE10	0.0281665	Novel
LYG2	0.0281642	Novel
CLPSL1	0.0281636	Novel
MS4A8	0.0281629	Novel
REG4	0.0281622	Novel
SLC22A10	0.0281616	Novel
PLOD1	0.0281602	Novel
NUTM2B	0.0281601	Novel
MRGPRE	0.0281574	Novel
SLC22A9	0.0281565	Novel
ARMCX4	0.0281528	Novel
FAM135A	0.0281518	Novel
HGF	0.0281516	Novel
TAS2R4	0.0281484	Novel
CTAG2	0.0281459	Novel
GASK1A	0.0281454	Novel
PCDHGA12	0.0281443	Novel
IL17C	0.0281414	Novel
ADAM19	0.0281402	Novel
LKAAEAR1	0.0281399	Novel
IL18BP	0.0281382	Novel
KRTAP1-5	0.028137	Novel
RNF186	0.0281361	Novel
MILR1	0.0281301	Novel
C6orf201	0.0281281	Novel
PID1	0.0281271	Novel
C18orf54	0.0281254	Novel
C1QTNF7	0.0281251	Novel
C8B	0.0281228	Novel
APBB2	0.0281218	Novel
GTSF1L	0.0281208	Novel
OTULINL	0.0281176	Novel
C20orf85	0.0281175	Novel
SPATA31A5	0.0281171	Novel
CCR3	0.0281149	Novel
CST2	0.0281139	Novel
PPP1R35	0.0281074	Novel
OMP	0.0281024	Novel
GC	0.0281011	Novel
GLYATL3	0.0281007	Novel
TCHH	0.0280996	Novel
LOX	0.0280971	Novel
C22orf23	0.028097	Novel
INTS5	0.0280952	Novel
FXYD2	0.0280952	Novel
STARD3NL	0.0280917	Novel
CD300LG	0.0280898	Novel
H1-7	0.0280882	Novel
DPP4	0.0280848	Novel
ZDHHC23	0.0280843	Novel
PTX4	0.0280835	Novel
SAPCD1	0.0280828	Novel
ITIH4	0.0280816	Novel
MEP1B	0.0280813	Novel
SPACA5	0.0280806	Novel
MERTK	0.0280789	Novel
TBC1D3	0.0280755	Novel
CT55	0.0280755	Novel
FAM227A	0.0280707	Novel
MFSD14B	0.0280673	Novel
ADGRA2	0.0280671	Novel
OTUD1	0.0280667	Novel
GPR160	0.0280649	Novel
ITGA4	0.028064	Novel
CCDC70	0.0280578	Novel
DMBT1	0.0280545	Novel
PZP	0.0280543	Novel
XKR5	0.028053	Novel
PSG1	0.0280494	Novel
LYPD5	0.0280406	Novel
C11orf45	0.0280391	Novel
CDRT4	0.0280381	Novel
GOLGA6L10	0.0280381	Novel
TAS2R50	0.0280363	Novel
GPX7	0.0280358	Novel
ZSWIM2	0.0280355	Novel
MIA	0.0280344	Novel
MSLN	0.0280341	Novel
RETN	0.0280312	Novel
GPR82	0.0280296	Novel
IQCJ	0.0280275	Novel
SLC35G3	0.0280265	Novel
RPRD1A	0.0280262	Novel
MS4A12	0.0280235	Novel
ITLN2	0.0280229	Novel
ITGB6	0.0280229	Novel
ARMC2	0.028017	Novel
DNASE1L2	0.0280126	Novel
C9	0.0280017	Novel
CXCL17	0.0279991	Novel
S100A7	0.0279982	Novel
IL5RA	0.0279925	Novel
LGALS14	0.027991	Novel
JOSD1	0.0279907	Novel
CDHR1	0.027985	Novel
C17orf75	0.0279842	Novel
VWA2	0.0279827	Novel
SPINT1	0.0279804	Novel
MCCD1	0.0279775	Novel
VN1R1	0.0279772	Novel
CXCL6	0.0279767	Novel
RAB11FIP1	0.0279767	Novel
ADM	0.0279738	Novel
PILRB	0.0279688	Novel
ADAM28	0.0279687	Novel
CLPS	0.0279684	Novel
EVI2A	0.0279683	Novel
CPXM2	0.0279651	Novel
SNORC	0.0279624	Novel
SPEM1	0.0279622	Novel
SPACA5B	0.0279622	Novel
AIG1	0.0279612	Novel
NBL1	0.0279605	Novel
PRSS1	0.0279602	Novel
SPOCK1	0.0279581	Novel
ADAMTSL3	0.0279574	Novel
TNN	0.0279551	Novel
TNFSF15	0.027954	Novel
KRTCAP2	0.0279487	Novel
BPIFB2	0.0279477	Novel
TAS2R46	0.0279474	Novel
RAB33A	0.027944	Novel
TMEM207	0.0279429	Novel
PRR29	0.0279408	Novel
ALOX15B	0.0279362	Novel
CXCL14	0.027933	Novel
VXN	0.0279309	Novel
DEFA1B	0.0279308	Novel
DYNLT5	0.0279261	Novel
RTL8B	0.0279253	Novel
EVPLL	0.0279235	Novel
BPIFA1	0.027922	Novel
IGFBP1	0.027922	Novel
DYDC1	0.0279219	Novel
DYNLRB2	0.0279208	Novel
SFTPC	0.0279174	Novel
P4HA1	0.0279151	Novel
TMEM211	0.0279109	Novel
FXYD5	0.0279084	Novel
NOX5	0.0279037	Novel
MASP1	0.0279034	Novel
KLK1	0.0279011	Novel
COMMD5	0.0279006	Novel
MAGEA2B	0.0278919	Novel
PTGFRN	0.0278903	Novel
ARHGAP18	0.0278882	Novel
KLK14	0.0278829	Novel
GRAMD1C	0.0278808	Novel
ITGB3	0.0278805	Novel
CHI3L1	0.0278769	Novel
ACE2	0.0278729	Novel
MARVELD1	0.0278712	Novel
CCDC91	0.0278711	Novel
SNX11	0.0278692	Novel
CD82	0.0278691	Novel
INTS3	0.0278687	Novel
IQCF2	0.027867	Novel
FAM209A	0.0278648	Novel
PSG2	0.0278611	Novel
RTL8C	0.0278609	Novel
CELA3B	0.0278608	Novel
SLFNL1	0.0278581	Novel
KLK10	0.0278548	Novel
APLN	0.0278532	Novel
TSGA10	0.0278523	Novel
ANGPTL5	0.027852	Novel
CNGA2	0.0278508	Novel
TMEM184C	0.0278467	Novel
SLCO2A1	0.0278458	Novel
DYNLRB1	0.027845	Novel
ATOH8	0.0278432	Novel
ADGRF1	0.0278429	Novel
PAQR5	0.0278422	Novel
METRNL	0.0278302	Novel
PAMR1	0.027829	Novel
UMODL1	0.027826	Novel
SLC7A13	0.0278247	Novel
ROBO4	0.0278228	Novel
PRELID3A	0.0278224	Novel
CNMD	0.0278213	Novel
PSPN	0.0278178	Novel
PACC1	0.0278152	Novel
TM7SF3	0.0278125	Novel
IZUMO4	0.0278115	Novel
COL11A2	0.0278103	Novel
TMEM119	0.0278099	Novel
OGN	0.0278098	Novel
CRISP1	0.0278082	Novel
MOSMO	0.027808	Novel
ZC3H12A	0.0278069	Novel
HHLA2	0.0278062	Novel
RAB34	0.0278048	Novel
PPP1R36	0.0278046	Novel
KLHL28	0.0278009	Novel
OBP2B	0.0278002	Novel
BEX3	0.0278	Novel
EDDM3B	0.0277991	Novel
PRB4	0.0277989	Novel
SERPINB11	0.027798	Novel
ASTL	0.0277946	Novel
NPPC	0.027793	Novel
ZSCAN16	0.0277912	Novel
SHB	0.0277898	Novel
TIPARP	0.0277895	Novel
PAGE1	0.0277867	Novel
C2orf15	0.0277865	Novel
DDRGK1	0.0277831	Novel
TMEM220	0.0277815	Novel
PAGE2B	0.0277801	Novel
SAMD11	0.0277784	Novel
SDC2	0.0277781	Novel
TEX37	0.0277768	Novel
GPX2	0.0277749	Novel
TMEM41B	0.0277748	Novel
MATN2	0.0277743	Novel
GPR137C	0.0277739	Novel
MAGEA1	0.027773	Novel
TTC31	0.0277721	Novel
SLC10A2	0.0277712	Novel
IER3	0.0277698	Novel
USP49	0.0277674	Novel
BGLAP	0.0277665	Novel
PPARA	0.0277649	Novel
PSG11	0.0277644	Novel
IHO1	0.0277635	Novel
ADIPOR1	0.0277611	Novel
CD300LD	0.027761	Novel
S1PR3	0.0277604	Novel
TEX261	0.0277587	Novel
SPINK14	0.0277579	Novel
ZC3H12D	0.0277563	Novel
KIAA1143	0.0277552	Novel
LY6G6F	0.0277495	Novel
CCL18	0.0277492	Novel
TMSB15A	0.0277481	Novel
MRGPRX2	0.0277471	Novel
PROSER2	0.0277452	Novel
TAS2R60	0.0277447	Novel
NYNRIN	0.0277425	Novel
ARMC7	0.0277367	Novel
C5	0.027736	Novel
MBTPS1	0.0277355	Novel
MMRN2	0.0277329	Novel
GALNT14	0.0277327	Novel
SSX2B	0.0277312	Novel
CTRB2	0.0277309	Novel
OTULIN	0.0277306	Novel
CSGALNACT2	0.0277297	Novel
IL32	0.0277283	Novel
C1orf52	0.0277264	Novel
CDC42EP5	0.0277264	Novel
MAGEB5	0.0277259	Novel
CALHM3	0.0277255	Novel
P2RY12	0.0277215	Novel
RALGDS	0.0277205	Novel
BEX5	0.0277196	Novel
C7	0.027715	Novel
PLAC1	0.0277121	Novel
CCDC191	0.0277086	Novel
WWTR1	0.0277052	Novel
SPINK1	0.027705	Novel
POM121L12	0.0276987	Novel
KLK8	0.0276937	Novel
CALHM4	0.0276936	Novel
FSTL3	0.0276915	Novel
CCDC9	0.0276875	Novel
CD46	0.0276872	Novel
CCDC154	0.0276843	Novel
B4GALNT3	0.0276808	Novel
TMEM132A	0.0276807	Novel
SAG	0.0276783	Novel
NUDT22	0.0276724	Novel
THAP6	0.0276703	Novel
BTBD7	0.0276702	Novel
UBQLN3	0.0276683	Novel
GPR108	0.0276678	Novel
IL18RAP	0.0276672	Novel
SERPINA12	0.0276664	Novel
TENT5A	0.0276654	Novel
OCEL1	0.0276648	Novel
SPANXN3	0.0276628	Novel
LYPD2	0.0276622	Novel
KIAA1958	0.0276575	Novel
SHISAL2A	0.027657	Novel
PGBD1	0.0276564	Novel
PCDHB10	0.0276546	Novel
TEX15	0.0276545	Novel
STARD6	0.0276514	Novel
RABAC1	0.0276513	Novel
RNLS	0.0276512	Novel
PASD1	0.0276492	Novel
SYDE1	0.0276464	Novel
CLEC11A	0.0276461	Novel
PIGR	0.0276456	Novel
CXCR1	0.0276437	Novel
GFY	0.027643	Novel
GPR35	0.0276382	Novel
FAM187B	0.0276366	Novel
B3GALT2	0.0276324	Novel
CTSB	0.0276275	Novel
PRAMEF26	0.027627	Novel
ZNF69	0.027627	Novel
MSMB	0.0276251	Novel
C5AR2	0.0276247	Novel
HORMAD1	0.0276223	Novel
PLA2G2A	0.0276174	Novel
CCL7	0.0276137	Novel
PSG6	0.0276131	Novel
S100A4	0.0276113	Novel
RPRD2	0.0276099	Novel
SPRR2A	0.0276094	Novel
PGLYRP2	0.0276076	Novel
SPANXN5	0.0276073	Novel
PITPNC1	0.0276071	Novel
STAP2	0.0276058	Novel
C9orf152	0.027604	Novel
SNX17	0.0276006	Novel
TAF8	0.0275999	Novel
SPINDOC	0.0275997	Novel
SPATA2L	0.0275944	Novel
P2RY14	0.0275942	Novel
HEATR9	0.0275932	Novel
GPR153	0.0275928	Novel
IL6R	0.0275907	Novel
LAIR2	0.0275893	Novel
RPAP2	0.0275889	Novel
C5orf49	0.0275885	Novel
VGLL3	0.0275872	Novel
HTRA4	0.027587	Novel
TMEM89	0.0275861	Novel
NUTM2A	0.0275855	Novel
PNMA5	0.027585	Novel
SERPINA6	0.0275843	Novel
CTSW	0.0275831	Novel
GPRIN2	0.027583	Novel
GPR55	0.0275826	Novel
ERF	0.0275794	Novel
EMCN	0.027579	Novel
HPX	0.0275762	Novel
ZSCAN4	0.0275753	Novel
LCN2	0.0275751	Novel
OLFML1	0.0275747	Novel
MRPL2	0.0275731	Novel
GPS2	0.027572	Novel
SPDYE2	0.0275718	Novel
PHACTR3	0.0275713	Novel
CDH5	0.0275702	Novel
PRAMEF17	0.0275699	Novel
GDAP2	0.0275658	Novel
TTLL2	0.027565	Novel
TAF9B	0.0275644	Novel
IL1RN	0.0275621	Novel
PCDHA11	0.0275617	Novel
CDC42EP2	0.0275605	Novel
INTS2	0.0275598	Novel
LYPD3	0.0275586	Novel
TSR3	0.0275536	Novel
CNBD1	0.0275525	Novel
C1QTNF3	0.0275504	Novel
S100A12	0.0275489	Novel
ZC3H12C	0.0275479	Novel
C1orf116	0.0275419	Novel
GPR87	0.0275376	Novel
CEBPZ	0.0275364	Novel
DBNDD1	0.0275344	Novel
SVOPL	0.0275297	Novel
LRRC37A	0.0275286	Novel
ADIPOR2	0.0275286	Novel
C1orf131	0.0275266	Novel
SLC25A51	0.0275249	Novel
LY6G6C	0.0275235	Novel
GOLGA8A	0.0275232	Novel
EMP3	0.0275232	Novel
CHRDL2	0.0275228	Novel
CX3CL1	0.0275199	Novel
RXFP4	0.0275191	Novel
NLRP9	0.0275189	Novel
PSG7	0.0275178	Novel
INTS14	0.0275138	Novel
NFE2L2	0.0275105	Novel
PPBP	0.027509	Novel
MAGEC2	0.0275063	Novel
ETAA1	0.0275061	Novel
SLC25A44	0.0275049	Novel
UPK2	0.0275035	Novel
RHOXF1	0.0275007	Novel
CCDC96	0.0274999	Novel
FAM183A	0.0274985	Novel
SUSD2	0.0274951	Novel
OTUD4	0.0274949	Novel
CYP27B1	0.0274947	Novel
OTUD6B	0.0274933	Novel
FAM168A	0.0274932	Novel
CCL13	0.0274932	Novel
ISX	0.027493	Novel
AGTRAP	0.0274917	Novel
PCDHGA4	0.0274897	Novel
SLC35G2	0.0274868	Novel
PRSS22	0.0274864	Novel
TAS1R2	0.0274862	Novel
IL19	0.0274858	Novel
DUXA	0.0274845	Novel
ITGAD	0.0274819	Novel
LZIC	0.0274801	Novel
IGSF8	0.0274801	Novel
PATE1	0.0274795	Novel
TRIM58	0.0274794	Novel
MAGEA9B	0.0274792	Novel
PDGFB	0.0274783	Novel
NECAB3	0.0274766	Novel
CPA1	0.0274765	Novel
PCDHGA3	0.027476	Novel
FAM229B	0.0274703	Novel
CHSY3	0.0274685	Novel
IL17RE	0.0274681	Novel
SPIN2B	0.0274673	Novel
SMIM7	0.0274657	Novel
SPATA48	0.0274649	Novel
FAM151A	0.0274641	Novel
ZNF16	0.0274639	Novel
KHNYN	0.0274621	Novel
APLNR	0.027458	Novel
PHGR1	0.0274564	Novel
ANKRD36C	0.0274545	Novel
SLC38A11	0.027454	Novel
PRAMEF1	0.0274529	Novel
ISM1	0.0274525	Novel
ZNRF4	0.027451	Novel
ADIG	0.0274479	Novel
MAN2B2	0.0274478	Novel
SERPINA11	0.0274466	Novel
PKP4	0.0274457	Novel
CELA1	0.0274456	Novel
NUPR1	0.0274434	Novel
ARTN	0.0274428	Novel
CLMP	0.0274408	Novel
RAB22A	0.0274403	Novel
PLA2G7	0.0274391	Novel
ADGRF2	0.027439	Novel
CST5	0.0274362	Novel
UTP25	0.0274344	Novel
GOLGA6A	0.0274341	Novel
FAM162B	0.0274313	Novel
LYPD8	0.0274304	Novel
C6orf47	0.0274299	Novel
FAM186B	0.027429	Novel
MMP25	0.0274285	Novel
KCTD1	0.0274274	Novel
CASP14	0.0274248	Novel
RHOXF2	0.0274247	Novel
PCDHGA2	0.0274201	Novel
FAM3C	0.0274195	Novel
TM4SF5	0.0274151	Novel
H2BC6	0.0274122	Novel
C8A	0.0274117	Novel
CPED1	0.0274107	Novel
CCER2	0.0274088	Novel
MS4A5	0.0274071	Novel
TAS2R16	0.027406	Novel
FAM32A	0.027404	Novel
GPR146	0.0274002	Novel
RNF175	0.0273975	Novel
TEK	0.0273971	Novel
PCDHGA11	0.0273969	Novel
WLS	0.0273969	Novel
FXYD4	0.0273968	Novel
TEX101	0.0273966	Novel
LRRC37A3	0.0273956	Novel
C4A	0.0273953	Novel
RAB5C	0.0273952	Novel
SCX	0.0273941	Novel
SHISA5	0.0273934	Novel
CX3CR1	0.0273913	Novel
FAM161A	0.0273903	Novel
TRIM51	0.0273885	Novel
ZNF511	0.0273862	Novel
LY75-CD302	0.027386	Novel
TMEM190	0.0273859	Novel
WDR83	0.0273849	Novel
TSPAN16	0.0273825	Novel
KRT27	0.0273821	Novel
MACROD1	0.0273812	Novel
ZNF273	0.0273796	Novel
GPX3	0.0273783	Novel
C12orf60	0.0273766	Novel
CCL25	0.0273761	Novel
GCNT3	0.0273754	Novel
ADGRG2	0.0273733	Novel
ADIRF	0.0273731	Novel
C16orf78	0.0273729	Novel
TMEM219	0.0273729	Novel
JPT1	0.027372	Novel
ABHD1	0.0273713	Novel
OR8U1	0.0273709	Novel
TMPRSS11E	0.027369	Novel
ERI2	0.0273677	Novel
XAGE2	0.0273672	Novel
C17orf97	0.027367	Novel
MYCT1	0.0273658	Novel
LCE6A	0.0273634	Novel
GPR139	0.0273605	Novel
FAM178B	0.0273597	Novel
ADIPOQ	0.0273569	Novel
IFFO2	0.0273546	Novel
F2RL2	0.0273543	Novel
SSX1	0.0273541	Novel
LRRC49	0.0273504	Novel
PROC	0.0273481	Novel
TMEM185B	0.0273471	Novel
PI16	0.0273469	Novel
NKD2	0.0273464	Novel
CCDC81	0.0273457	Novel
PI4K2A	0.0273456	Novel
NPIPA1	0.0273447	Novel
ZKSCAN8	0.0273433	Novel
ICE1	0.0273414	Novel
ADGRF5	0.0273389	Novel
ECM2	0.0273374	Novel
LAMB2	0.0273355	Novel
IGFL3	0.0273351	Novel
RMND5B	0.0273339	Novel
PRCD	0.0273332	Novel
TFF1	0.0273328	Novel
CHPF2	0.0273325	Novel
MFSD11	0.0273324	Novel
THBS4	0.0273307	Novel
CCDC146	0.02733	Novel
FLT1	0.0273289	Novel
CYP24A1	0.0273288	Novel
TRIM42	0.0273283	Novel
EPOR	0.0273283	Novel
APLP2	0.0273277	Novel
PFN4	0.0273277	Novel
DCAF5	0.0273272	Novel
KHDC1L	0.0273262	Novel
CCDC186	0.027326	Novel
GALNT15	0.0273237	Novel
EPHX3	0.0273229	Novel
TMEM202	0.0273205	Novel
PILRA	0.0273191	Novel
RNASE9	0.0273184	Novel
SCARF2	0.0273168	Novel
CCDC93	0.0273167	Novel
TAS2R19	0.0273167	Novel
RNASE1	0.0273156	Novel
TREM2	0.0273144	Novel
GPR107	0.0273142	Novel
PCDHGB1	0.0273138	Novel
ALKBH6	0.0273129	Novel
USP22	0.0273128	Novel
LYG1	0.0273109	Novel
FAM200A	0.0273078	Novel
PTHLH	0.0273074	Novel
USP6NL	0.0273033	Novel
GFRA4	0.0273009	Novel
PCDHB16	0.0273008	Novel
RAB26	0.0273006	Novel
FAM161B	0.0272989	Novel
GSDMD	0.0272983	Novel
RP9	0.0272961	Novel
MMP21	0.0272945	Novel
RBMS2	0.0272924	Novel
CXCR2	0.027291	Novel
LPA	0.0272908	Novel
KLKB1	0.0272903	Novel
LYVE1	0.0272896	Novel
FAM209B	0.0272861	Novel
CELA3A	0.0272858	Novel
TCEAL8	0.0272857	Novel
RAB27B	0.0272854	Novel
GAB3	0.0272846	Novel
GPR152	0.0272846	Novel
NCKAP5	0.0272843	Novel
SRI	0.027283	Novel
TIGD7	0.0272779	Novel
CADM1	0.0272778	Novel
KLRC3	0.0272767	Novel
ZG16B	0.0272731	Novel
RAB17	0.0272719	Novel
C19orf38	0.0272676	Novel
MSR1	0.0272672	Novel
GPR63	0.0272643	Novel
C1QA	0.0272631	Novel
CRCT1	0.0272628	Novel
OTUD3	0.0272608	Novel
ITGB7	0.0272604	Novel
PRM2	0.0272599	Novel
C7orf61	0.0272578	Novel
ADGRE5	0.0272575	Novel
UTP23	0.0272547	Novel
CCL4	0.0272541	Novel
ST7L	0.0272537	Novel
TBC1D22B	0.0272536	Novel
INTS12	0.0272532	Novel
UBALD1	0.0272519	Novel
MIA2	0.0272515	Novel
SPRR4	0.0272479	Novel
PAGE4	0.0272474	Novel
IL23A	0.0272424	Novel
HEATR3	0.0272414	Novel
H2BC7	0.0272412	Novel
CT45A8	0.0272383	Novel
C1GALT1	0.0272372	Novel
RAB24	0.0272352	Novel
FAM186A	0.0272351	Novel
TIE1	0.0272344	Novel
WFDC3	0.0272343	Novel
ALPL	0.0272331	Novel
PARP6	0.0272327	Novel
IGSF11	0.0272313	Novel
CYP2J2	0.0272311	Novel
MAL2	0.0272308	Novel
NUDT17	0.0272301	Novel
RGL1	0.0272289	Novel
NCF1	0.0272288	Novel
TMPRSS11A	0.0272271	Novel
TMEM270	0.0272269	Novel
PNLDC1	0.0272259	Novel
GPR171	0.0272257	Novel
CCDC8	0.0272255	Novel
SH3BP4	0.0272235	Novel
SIGIRR	0.0272227	Novel
FAM71B	0.0272214	Novel
CERCAM	0.0272213	Novel
TBC1D20	0.0272203	Novel
ARID5A	0.0272185	Novel
MGARP	0.0272184	Novel
S1PR5	0.0272182	Novel
DCD	0.0272178	Novel
SNX3	0.0272177	Novel
SGSM1	0.0272167	Novel
NLRP13	0.027216	Novel
TMPRSS13	0.0272138	Novel
EBAG9	0.027212	Novel
KLK2	0.0272119	Novel
OCLN	0.0272112	Novel
TSPAN11	0.0272099	Novel
FAM104B	0.0272098	Novel
VN1R4	0.0272092	Novel
COMMD2	0.0272086	Novel
ADAM17	0.0272063	Novel
PRB1	0.0272036	Novel
CEACAM7	0.0272027	Novel
REG1A	0.0272023	Novel
ZCCHC10	0.0272001	Novel
CSF1	0.0271999	Novel
PCDHB5	0.0271969	Novel
HCFC1R1	0.0271962	Novel
ADNP2	0.027194	Novel
TM6SF2	0.0271935	Novel
FBXO47	0.0271935	Novel
UNC93A	0.0271929	Novel
SHISAL2B	0.0271921	Novel
TRIQK	0.0271914	Novel
UBALD2	0.0271912	Novel
GIMAP7	0.0271908	Novel
PCDHB1	0.0271906	Novel
LAPTM4B	0.0271897	Novel
GLIPR1L1	0.027189	Novel
FAM83A	0.0271884	Novel
RAB11FIP2	0.0271882	Novel
FAM13A	0.027185	Novel
NRN1L	0.0271826	Novel
CDCP1	0.0271823	Novel
THAP10	0.0271806	Novel
SLC14A1	0.0271802	Novel
SLC51B	0.02718	Novel
IQCF6	0.0271795	Novel
TMEM60	0.0271783	Novel
C9orf24	0.0271782	Novel
ERVMER34-1	0.0271756	Novel
HSH2D	0.0271741	Novel
LRRC31	0.0271737	Novel
LCN12	0.0271722	Novel
RBP7	0.0271713	Novel
SSMEM1	0.0271671	Novel
METRN	0.0271669	Novel
CHST5	0.0271654	Novel
ADGRE1	0.0271626	Novel
SPSB1	0.027161	Novel
ITGA7	0.0271603	Novel
SUCNR1	0.0271602	Novel
SLC35G6	0.0271589	Novel
PRSS57	0.0271571	Novel
SP7	0.0271564	Novel
GAGE10	0.0271562	Novel
ADGRL4	0.0271553	Novel
HSBP1L1	0.0271546	Novel
HSPG2	0.0271531	Novel
KLK11	0.0271522	Novel
H1-6	0.0271511	Novel
EVI5L	0.0271468	Novel
TRIM49B	0.0271462	Novel
FGF21	0.0271451	Novel
APOL1	0.0271445	Novel
MRC1	0.0271426	Novel
GJA4	0.0271405	Novel
TMEM42	0.0271397	Novel
PRRG4	0.0271395	Novel
MATN4	0.0271388	Novel
ADGRE3	0.0271375	Novel
DPP9	0.027136	Novel
TMEM53	0.0271347	Novel
CXCL12	0.0271332	Novel
ZFYVE16	0.0271322	Novel
SERPIND1	0.0271301	Novel
IL13	0.0271281	Novel
CFAP65	0.0271265	Novel
VTCN1	0.0271261	Novel
FSCB	0.0271259	Novel
PYGO1	0.027123	Novel
PLEKHH3	0.0271225	Novel
LECT2	0.0271212	Novel
EQTN	0.0271189	Novel
C11orf94	0.0271161	Novel
ACRV1	0.027116	Novel
TGM2	0.0271156	Novel
C1orf162	0.0271145	Novel
MAP10	0.0271142	Novel
FGF23	0.0271142	Novel
MACC1	0.0271135	Novel
BAIAP2L1	0.0271114	Novel
TSACC	0.0271112	Novel
CLRN3	0.0271108	Novel
C8orf44	0.0271074	Novel
ZNF519	0.0271069	Novel
SELP	0.0271068	Novel
BTNL2	0.0271052	Novel
GOLGA6L6	0.0271039	Novel
MYADM	0.0271037	Novel
TIGD6	0.0271033	Novel
PRSS38	0.0271031	Novel
RRP8	0.0271016	Novel
CD9	0.0271014	Novel
IL1R2	0.0271012	Novel
PPP1R15B	0.0271011	Novel
PRELP	0.0271003	Novel
GPR18	0.0270998	Novel
SORL1	0.0270984	Novel
GGT5	0.0270975	Novel
MFSD5	0.0270971	Novel
CASP5	0.0270969	Novel
ZZZ3	0.0270962	Novel
CD163	0.027096	Novel
TMPRSS11D	0.0270958	Novel
A4GNT	0.0270951	Novel
TAS2R3	0.0270943	Novel
IL1RL1	0.0270937	Novel
CTSG	0.0270912	Novel
TMEM52B	0.0270909	Novel
ABHD13	0.0270891	Novel
QSOX1	0.0270886	Novel
CD200R1	0.0270866	Novel
RAB5B	0.0270863	Novel
H2BC10	0.0270862	Novel
PSG9	0.0270825	Novel
CMTM1	0.0270821	Novel
DHX35	0.0270801	Novel
CTRL	0.0270775	Novel
OXGR1	0.0270755	Novel
SEC14L3	0.0270726	Novel
OLR1	0.0270718	Novel
GPC1	0.0270715	Novel
MALL	0.0270696	Novel
GPR119	0.0270672	Novel
CNRIP1	0.0270668	Novel
TSPAN17	0.0270665	Novel
EDN1	0.0270662	Novel
FGF22	0.0270661	Novel
IL6ST	0.0270659	Novel
TAGLN	0.0270632	Novel
MDK	0.0270616	Novel
MEAF6	0.0270608	Novel
SERPINB1	0.0270601	Novel
USP46	0.0270591	Novel
ZNF479	0.0270576	Novel
CLDN5	0.0270575	Novel
CTRC	0.0270564	Novel
LMO4	0.0270562	Novel
SMCO4	0.0270539	Novel
FADS6	0.0270518	Novel
PTGDR2	0.0270509	Novel
NXF2	0.0270486	Novel
MAPKAPK5	0.0270483	Novel
CDC42EP3	0.0270483	Novel
PRAP1	0.0270481	Novel
PLAC8	0.0270462	Novel
IL17RA	0.0270462	Novel
DDA1	0.027046	Novel
JADE1	0.0270442	Novel
SPRYD7	0.0270437	Novel
GZMH	0.0270436	Novel
SNAPC2	0.0270422	Novel
TRAM1L1	0.027041	Novel
LRRC74B	0.0270409	Novel
TMEM44	0.0270397	Novel
OTUB2	0.0270397	Novel
TLCD3A	0.0270392	Novel
THAP12	0.027038	Novel
PRSS36	0.0270374	Novel
OR4F3	0.027037	Novel
PROM2	0.0270364	Novel
ZDHHC7	0.0270352	Novel
C10orf88	0.0270334	Novel
HSPB9	0.027031	Novel
NPPB	0.0270301	Novel
FNDC3A	0.0270298	Novel
TMEM212	0.0270296	Novel
TMPRSS7	0.0270295	Novel
CXADR	0.0270293	Novel
CLUL1	0.0270292	Novel
EPGN	0.0270283	Novel
SLC35E2B	0.0270282	Novel
F2R	0.0270277	Novel
OR2A42	0.027027	Novel
HNRNPCL3	0.0270269	Novel
CEACAM21	0.0270261	Novel
IL23R	0.0270255	Novel
ZC3H8	0.0270243	Novel
MAGEB4	0.0270215	Novel
NIBAN2	0.0270214	Novel
RNF166	0.0270199	Novel
XAGE5	0.0270187	Novel
CYBA	0.0270186	Novel
GPX6	0.0270186	Novel
TMC5	0.0270173	Novel
MEI1	0.027017	Novel
ADAM8	0.027017	Novel
TMEM117	0.0270166	Novel
NYAP1	0.0270137	Novel
ITPRID1	0.0270127	Novel
TRARG1	0.0270125	Novel
PCDHAC1	0.0270107	Novel
FLACC1	0.0270094	Novel
TMEM38B	0.0270091	Novel
C16orf46	0.027009	Novel
COL4A5	0.0270076	Novel
LY6G6F-LY6G6D	0.0270059	Novel
PRXL2B	0.0270056	Novel
PNRC1	0.0270048	Novel
RNASE11	0.0270003	Novel
GUCA1ANB	0.0269986	Novel
SPEF1	0.0269985	Novel
TRIM49C	0.0269962	Novel
B4GALNT4	0.026995	Novel
KRTAP5-1	0.0269945	Novel
NLRP10	0.0269941	Novel
PLA2G10	0.0269936	Novel
PCDHGB5	0.0269923	Novel
PPME1	0.0269923	Novel
IGSF5	0.026989	Novel
C4B	0.0269887	Novel
MOAP1	0.0269879	Novel
MFSD4B	0.0269876	Novel
TMSB15B	0.0269861	Novel
FGL1	0.0269853	Novel
NCF2	0.0269849	Novel
SAXO1	0.0269832	Novel
SHOC1	0.0269821	Novel
ANKRD29	0.0269818	Novel
JOSD2	0.0269792	Novel
GPER1	0.0269783	Novel
RNF183	0.0269766	Novel
P2RY4	0.0269758	Novel
PDGFA	0.0269744	Novel
C4orf19	0.0269741	Novel
C6	0.026974	Novel
DMP1	0.026974	Novel
GALNT18	0.0269739	Novel
PRAC1	0.0269737	Novel
RAB20	0.0269726	Novel
WDR47	0.0269711	Novel
CREB3L1	0.0269704	Novel
CLUAP1	0.0269704	Novel
IGDCC4	0.0269702	Novel
SPRN	0.0269696	Novel
PROS1	0.0269671	Novel
INAVA	0.0269658	Novel
DCUN1D4	0.0269625	Novel
TP53INP2	0.0269622	Novel
FNIP2	0.0269618	Novel
NUTM2G	0.0269618	Novel
SLC50A1	0.026961	Novel
TEX55	0.0269603	Novel
MIER3	0.0269591	Novel
CCZ1	0.0269581	Novel
ZNF717	0.026954	Novel
IL25	0.0269506	Novel
TAS2R20	0.0269502	Novel
[truncated: 16,698 more rows]

## Sheet: STRING-4
STRING-Adjacency-GO
[truncated: 18,583 more rows]

[truncated: 3 more sheets: STRING-5, STRING-6, AMD- Final]
