# Supplementary material for: Suboptimal Responses to Anti-VEGF in Retinal Neurovascular Diseases: Linking Aging and Alternative Angioinflammatory Pathways
Source: Invest Ophthalmol Vis Sci. 2026 May 4;67(5):4. doi: 10.1167/iovs.67.5.4 (PMC13164572; doi:10.1167/iovs.67.5.4)
Supplement: Supplement 19 [file iovs-67-5-4_s019.xlsx]

## Sheet: BioGRID-1
BioGRID-Adjacency-DisGeNET
Symbol	Probability	Known/Novel
SERPINA1	0.999999	Novel
HERC3	0.999991	Novel
A2M	0.999981	Novel
LGALS1	0.999978	Novel
IFRD2	0.999832	Novel
IPPK	0.999782	Novel
RRAGB	0.999658	Novel
FNTB	0.999498	Novel
SHARPIN	0.999285	Novel
SPTSSA	0.999277	Novel
COMMD4	0.998913	Novel
MYH11	0.998635	Novel
CEP170	0.998482	Novel
ITGB1	0.998444	Novel
GET1	0.998351	Novel
SGTA	0.998125	Novel
IGF2	0.997591	Novel
VASP	0.997159	Novel
PROC	0.997116	Novel
GAST	0.996486	Novel
H1-3	0.996479	Novel
UBE2K	0.996078	Novel
WDR59	0.995107	Novel
OSBP	0.994667	Novel
CFP	0.994374	Novel
TF	0.994282	Novel
SOCS7	0.994244	Novel
PPM1G	0.994169	Novel
TMEM254	0.99322	Novel
RAB5C	0.99319	Novel
B3GNT3	0.992476	Novel
PLN	0.991918	Novel
CLRN1	0.991359	Novel
RNH1	0.990316	Novel
IKBKE	0.989697	Novel
TBC1D3B	0.989649	Novel
AIM2	0.988862	Novel
TMEM14C	0.988376	Novel
GRPR	0.988329	Novel
SAPCD2	0.988039	Novel
PLA2G10	0.987815	Novel
MRPL40	0.98774	Novel
CBWD1	0.987731	Novel
RNF5	0.987458	Novel
TXNDC12	0.984651	Novel
SMIM1	0.984614	Novel
RNF144A	0.984297	Novel
RNF14	0.983597	Novel
CLEC3A	0.983023	Novel
TMEM86A	0.982657	Novel
PLCG1	0.982009	Novel
ATP5MC3	0.981697	Novel
ECM1	0.981396	Novel
H2BC4	0.981233	Novel
CFAP206	0.980937	Novel
MUS81	0.980048	Novel
PARK7	0.979506	Novel
FBXO27	0.978742	Novel
SELENOM	0.977809	Novel
DCAF15	0.977523	Novel
NRAS	0.977116	Novel
SDK2	0.975876	Novel
BANP	0.974028	Novel
IER3	0.972588	Novel
FMR1NB	0.97198	Novel
CAPRIN2	0.971289	Novel
SUMO3	0.970117	Novel
CCN3	0.969047	Novel
IGHA1	0.968213	Novel
RET	0.963547	Novel
PID1	0.963473	Novel
BDP1	0.961563	Novel
SVIP	0.960873	Novel
TNIP1	0.957985	Novel
MRPL10	0.956201	Novel
SPATA5	0.955589	Novel
KNG1	0.953762	Novel
CCL13	0.951373	Novel
NPM2	0.950817	Novel
ALDH9A1	0.949076	Novel
CDK5RAP3	0.945508	Novel
DBH	0.944321	Novel
DNAJB4	0.941036	Novel
DBF4B	0.940267	Novel
DEFB105A	0.93856	Novel
DEFB105B	0.93856	Novel
SURF4	0.937126	Novel
DRAM1	0.9367	Novel
ORM1	0.936309	Novel
TMEM242	0.934384	Novel
MMP3	0.932747	Novel
TNFRSF10B	0.932191	Novel
METAP1	0.929152	Novel
SOD1	0.926164	Novel
ATP6V0C	0.922692	Novel
HSPA2	0.921449	Novel
ARL5B	0.921155	Novel
PIGT	0.917682	Novel
TRMT61A	0.917148	Novel
SELENOK	0.914522	Novel
LY6D	0.910788	Novel
FBL	0.907311	Novel
GOLT1A	0.903547	Novel
TPR	0.902198	Novel
NHLH2	0.901048	Novel
LRRC4C	0.895439	Novel
CTDSP1	0.894706	Novel
LPAR3	0.893705	Novel
SUPT20H	0.890968	Novel
CEBPA	0.89069	Novel
DEF8	0.888472	Novel
PSMD4	0.888248	Novel
DYNLL2	0.887053	Novel
MYL9	0.885842	Novel
ZSCAN9	0.885777	Novel
MAGI2	0.884787	Novel
TAX1BP1	0.883	Novel
CAMLG	0.881868	Novel
AKAP11	0.880003	Novel
CEPT1	0.875495	Novel
RPP40	0.874757	Novel
VEGFD	0.871283	Novel
IGFBP7	0.867097	Novel
POTEF	0.863871	Novel
SPRED2	0.863464	Novel
H2AC1	0.85964	Novel
LRAT	0.855291	Novel
PSMB3	0.854048	Novel
TMEM44	0.852292	Novel
FCGR3B	0.846212	Novel
STYX	0.84268	Novel
BLCAP	0.838371	Novel
PPP3CA	0.837532	Novel
CRX	0.837492	Novel
ATG12	0.837424	Novel
TBC1D31	0.828134	Novel
DNMT3A	0.822416	Novel
MAK16	0.821915	Novel
CXorf66	0.821012	Novel
GJD4	0.817289	Novel
AANAT	0.816927	Novel
EPN1	0.810407	Novel
PIGR	0.810171	Novel
IGHA2	0.810132	Novel
CLGN	0.809101	Novel
POP7	0.806543	Novel
SNX18	0.8033	Novel
FAM83B	0.796835	Novel
TIE1	0.793758	Novel
GK	0.790024	Novel
TEC	0.788209	Novel
FBLL1	0.780144	Novel
AKR1B10	0.779326	Novel
THBS2	0.778722	Novel
NPY5R	0.778265	Novel
TMEM208	0.777516	Novel
H2BC20P	0.777291	Novel
EMC7	0.776275	Novel
CD24	0.770408	Novel
C16orf91	0.76782	Novel
UNC5C	0.767045	Novel
HMGCS1	0.762326	Novel
PEDS1-UBE2V1	0.76006	Novel
STAB2	0.754473	Novel
TSN	0.743872	Novel
PTPN4	0.738938	Novel
NEK2	0.735609	Novel
PSMB1	0.729976	Novel
ZBTB25	0.729134	Novel
TMEM161A	0.724022	Novel
BOLA2	0.722523	Novel
RDH11	0.720437	Novel
TEX264	0.718012	Novel
RAB29	0.713048	Novel
CD53	0.705455	Novel
LTA	0.697529	Novel
RAB14	0.694851	Novel
ETNK2	0.691806	Novel
TNMD	0.691195	Novel
CYB561A3	0.689879	Novel
PCSK4	0.682255	Novel
ANAPC4	0.679967	Novel
LECT2	0.679451	Novel
SCML1	0.676995	Novel
MYOD1	0.676122	Novel
DALRD3	0.675821	Novel
CCL4	0.675761	Novel
OBP2A	0.6726	Novel
ZBED8	0.671394	Novel
C6	0.668389	Novel
NDST4	0.666737	Novel
RBM44	0.666737	Novel
IMPG1	0.666737	Novel
C4orf47	0.666737	Novel
C1S	0.66599	Novel
OTOP3	0.660038	Novel
ZBTB9	0.6529	Novel
IGFBP1	0.650294	Novel
LYAR	0.644379	Novel
LRRK1	0.642327	Novel
NTPCR	0.640987	Novel
IL1R2	0.640978	Novel
ANAPC5	0.637379	Novel
MPO	0.634583	Novel
TRMT10B	0.631759	Novel
NAT8	0.627019	Novel
TRIM68	0.626701	Novel
PMS2	0.6187	Novel
TEX15	0.618665	Novel
CFAP54	0.618259	Novel
VPS29	0.617382	Novel
CASKIN1	0.615885	Novel
TMEM182	0.613559	Novel
C1QA	0.608081	Novel
SPTY2D1	0.607669	Novel
C15orf48	0.607108	Novel
ZNF496	0.600288	Novel
KRTAP6-3	0.599351	Novel
GABARAP	0.599149	Novel
NPEPL1	0.59465	Novel
GHET1	0.593434	Novel
ARHGAP5	0.588395	Novel
NCBP2AS2	0.586331	Novel
GRIK5	0.585399	Novel
GPANK1	0.581224	Novel
SLC35G5	0.577944	Novel
FCRL4	0.576005	Novel
FOXD4L3	0.570122	Novel
RNF216	0.56973	Novel
FCN1	0.565566	Novel
TEAD4	0.56514	Novel
CXCL17	0.562793	Novel
DERL3	0.561096	Novel
DEFB103B	0.559788	Novel
DEFB103A	0.559788	Novel
POR	0.558123	Novel
GCAT	0.554623	Novel
ARF4	0.554577	Novel
COL3A1	0.551285	Novel
RAB2B	0.542157	Novel
NOTCH2NLA	0.54212	Novel
NEU4	0.538776	Novel
PCDHB5	0.53406	Novel
SERPINC1	0.532909	Novel
CENPC	0.530815	Novel
CBLL2	0.530462	Novel
SNRPF	0.528838	Novel
RALGAPA2	0.527621	Novel
CCNL2	0.524811	Novel
PHF19	0.518318	Novel
SENP5	0.51645	Novel
SLC5A5	0.509863	Novel
LCN15	0.50964	Novel
RNR1	0.509573	Novel
OSBPL1A	0.507375	Novel
CCN5	0.506684	Novel
GNB3	0.502455	Novel
MFHAS1	0.502136	Novel
RP1	0.502025	Novel
NUDCD1	0.500919	Novel
GUCA2A	0.496877	Novel
CXCL2	0.49508	Novel
CSNK1G2-AS1	0.489237	Novel
ALX1	0.486891	Novel
HMGN4	0.486631	Novel
CCDC190	0.48113	Novel
HOXA7	0.480934	Novel
RPP25	0.471632	Novel
PELI2	0.47139	Novel
LRRN4	0.470861	Novel
FILIP1	0.46987	Novel
YTHDC2	0.46826	Novel
GRIK2	0.456077	Novel
MAGEF1	0.455184	Novel
TRMT112	0.452531	Novel
MSI2	0.449697	Novel
MYF5	0.449413	Novel
C1orf50	0.448508	Novel
ZNF609	0.448294	Novel
ABCF2	0.446829	Novel
PFDN5	0.443716	Novel
MED18	0.440203	Novel
HLA-C	0.43456	Novel
TMEM35A	0.433936	Novel
NOL4L-DT	0.433774	Novel
DPYSL3	0.430091	Novel
PPP4R2	0.427399	Novel
ZNF181	0.424047	Novel
ALDH1A1	0.421892	Novel
BEX1	0.416109	Novel
PF4	0.415901	Novel
UBXN8	0.413189	Novel
TMEM121	0.409477	Novel
TMEM72	0.409331	Novel
ERG28	0.406667	Novel
FCER1G	0.405969	Novel
CETN2	0.401727	Novel
RRP1B	0.400491	Novel
GZMM	0.397943	Novel
PLAC8	0.39786	Novel
DUSP13	0.397136	Novel
RAB27B	0.396046	Novel
ADGRL2	0.392909	Novel
RPP38	0.391207	Novel
LEMD1	0.387947	Novel
DMRTB1	0.387376	Novel
RAB9A	0.387361	Novel
SPATA24	0.385261	Novel
B3GNT7	0.384602	Novel
R3HDM4	0.384198	Novel
DLGAP5	0.38254	Novel
VWCE	0.382107	Novel
SARDH	0.381845	Novel
H2AW	0.38081	Novel
MRPS30	0.379857	Novel
DYNLT4	0.379582	Novel
PRD	0.3789	Novel
RRP8	0.378119	Novel
CD36	0.378058	Novel
LRRC47	0.372972	Novel
AOC3	0.369803	Novel
PPAT	0.369437	Novel
FTMT	0.369412	Novel
ZMYND8	0.367987	Novel
MSRB1	0.367611	Novel
MAOB	0.365392	Novel
SMUG1	0.360053	Novel
FZD7	0.35887	Novel
ZNF662	0.356512	Novel
WDHD1	0.355677	Novel
ATAT1	0.3544	Novel
EEF1B2	0.353583	Novel
CAPN2	0.352995	Novel
GPR151	0.348726	Novel
C10orf71	0.348632	Novel
SEL1L	0.347722	Novel
HIGD1C	0.343182	Novel
CFB	0.342641	Novel
PLEKHG4	0.341302	Novel
ANAPC16	0.341181	Novel
CDADC1	0.339279	Novel
NCK1	0.338449	Novel
ZNF669	0.338389	Novel
KRTAP10-3	0.334855	Novel
UBXN11	0.331718	Novel
HAND2	0.331243	Novel
CHCHD4	0.330171	Novel
SLC25A48	0.329691	Novel
PRKCI	0.329405	Novel
CXCL12	0.328862	Novel
PLPP4	0.32725	Novel
ADIPOQ	0.32623	Novel
FOXD4L1	0.325609	Novel
PLP1	0.325425	Novel
POPDC2	0.323688	Novel
TNIP3	0.322806	Novel
PRSS33	0.318373	Novel
WDR18	0.317542	Novel
ITM2A	0.313268	Novel
ZNF408	0.311202	Novel
GTF3C2	0.311154	Novel
PDGFA	0.310955	Novel
BMP2	0.31036	Novel
HERPUD1	0.309145	Novel
PROS1	0.30584	Novel
ITGB3	0.30559	Novel
COBLL1	0.30458	Novel
LRRC69	0.303669	Novel
YAP1	0.303662	Novel
SYT7	0.300085	Novel
DCAF8	0.29946	Novel
WDR47	0.296755	Novel
FCGR3A	0.294198	Novel
ZMYM6	0.292305	Novel
MDFI	0.290748	Novel
RECQL5	0.287491	Novel
TEX44	0.28727	Novel
IGFBP2	0.285768	Novel
U2AF1L4	0.282748	Novel
RHOU	0.282494	Novel
NOL6	0.279984	Novel
BUD23	0.279764	Novel
ZNF316	0.279623	Novel
VSTM4	0.277814	Novel
HSPA7	0.277781	Novel
HSBP1	0.276308	Novel
F2R	0.271024	Novel
EMP1	0.266555	Novel
GZF1	0.266293	Novel
GLCCI1	0.265961	Novel
LGALS9C	0.265011	Novel
HSPB9	0.260464	Novel
ZNF441	0.258647	Novel
RFPL2	0.258134	Novel
HEMGN	0.257997	Novel
C4orf45	0.256058	Novel
CTXN3	0.255234	Novel
COL4A1	0.254328	Novel
CD1D	0.253052	Novel
APOA1	0.252568	Novel
CXADR	0.252545	Novel
RIPOR3	0.251727	Novel
SFI1	0.250594	Novel
ATP6V1C1	0.249945	Novel
MRPL50	0.249007	Novel
SPP1	0.248522	Novel
PAPOLG	0.24826	Novel
DIRAS1	0.247311	Novel
ZCCHC7	0.245762	Novel
ZNHIT1	0.243634	Novel
CBX3	0.243507	Novel
PARD6B	0.243253	Novel
H2AC20	0.238666	Novel
TNF	0.237804	Novel
RAB17	0.236861	Novel
SLC25A19	0.236185	Novel
KRTAP8-1	0.236078	Novel
TMEM129	0.235784	Novel
GNL3	0.235723	Novel
C11orf16	0.235228	Novel
AFM	0.234076	Novel
JCAD	0.23396	Novel
XCL2	0.232645	Novel
PRR34	0.232502	Novel
CDKL3	0.231545	Novel
DPP8	0.231501	Novel
SAXO1	0.2298	Novel
ZFP62	0.229043	Novel
ACSS1	0.228743	Novel
RAMAC	0.228118	Novel
PLPP6	0.227648	Novel
TICAM1	0.226759	Novel
SCPEP1	0.225638	Novel
CCDC74B	0.224944	Novel
RPL36AL	0.22398	Novel
CXCL9	0.223211	Novel
PLAAT4	0.223193	Novel
ASGR2	0.222841	Novel
COL2A1	0.222774	Novel
H2AC21	0.221887	Novel
KIF11	0.216584	Novel
VPS36	0.214427	Novel
TMEM263	0.211882	Novel
SMPD2	0.209995	Novel
SHROOM1	0.208928	Novel
TUT7	0.208601	Novel
SREK1	0.207462	Novel
ZNF613	0.206947	Novel
PIP4P2	0.20693	Novel
PNRC1	0.2069	Novel
KCNA3	0.206771	Novel
MASP1	0.206672	Novel
MTPN	0.205633	Novel
FAM117A	0.204946	Novel
ANAPC7	0.204247	Novel
WDR26	0.203751	Novel
TMUB1	0.203333	Novel
BMP10	0.200895	Novel
NMRK2	0.20057	Novel
BMT2	0.198688	Novel
RSL24D1	0.198189	Novel
C1orf226	0.197094	Novel
TBC1D3	0.196509	Novel
BNIP1	0.195888	Novel
SNTG2	0.194136	Novel
PPP1R15B	0.194072	Novel
DYRK2	0.193587	Novel
SLC4A2	0.190435	Novel
ACOT8	0.189923	Novel
ARHGEF17	0.188328	Novel
IFFO1	0.187585	Novel
ZNF648	0.187459	Novel
OIT3	0.187305	Novel
PELP1	0.187173	Novel
RFX7	0.18666	Novel
MRPL37	0.186568	Novel
CSRP2	0.185663	Novel
SLC7A14	0.184739	Novel
PTGS2	0.184565	Novel
REP15	0.184273	Novel
CLK1	0.182856	Novel
TRIM66	0.181882	Novel
ALPG	0.181615	Novel
RBMXL2	0.180727	Novel
ADAMTS17	0.178223	Novel
CTSA	0.178066	Novel
TMEM14A	0.175211	Novel
OSGIN1	0.175138	Novel
EIF3M	0.174643	Novel
LAMC1	0.17456	Novel
UNC119B	0.173829	Novel
FBXO17	0.170927	Novel
YBX3	0.170746	Novel
ARHGEF1	0.170352	Novel
HEXB	0.170098	Novel
OR6B1	0.16959	Novel
NRIP3	0.165829	Novel
GIT2	0.165643	Novel
LDB2	0.164009	Novel
AMPH	0.163444	Novel
ALOX5	0.160691	Novel
WBP1	0.158596	Novel
CCER1	0.158233	Novel
ZNF786	0.15744	Novel
CPSF3	0.157311	Novel
CDC27	0.156957	Novel
GPN3	0.155979	Novel
MRPL20-AS1	0.155455	Novel
KCTD2	0.154501	Novel
CXCL3	0.15427	Novel
SEC11A	0.154248	Novel
CGB2	0.152864	Novel
STX18	0.151746	Novel
THEG	0.151056	Novel
ABHD11	0.149215	Novel
NTMT1	0.149046	Novel
CCL8	0.148635	Novel
PTMS	0.148541	Novel
ARID5A	0.147618	Novel
KLHDC2	0.147154	Novel
ZNF479	0.146596	Novel
LTF	0.146225	Novel
ILKAP	0.144388	Novel
TTC38	0.143376	Novel
DCAF6	0.140608	Novel
HLX	0.13962	Novel
ODF1	0.139407	Novel
NAAA	0.138708	Novel
S100A11	0.13855	Novel
MRPL54	0.138546	Novel
FAM86C1P	0.138249	Novel
MCM3AP	0.137718	Novel
SUMO2	0.137103	Novel
TMX3	0.13702	Novel
LCE1D	0.136884	Novel
SSX4B	0.136246	Novel
HES6	0.135608	Novel
RGS3	0.134761	Novel
KPNA2	0.134574	Novel
LRRC8C	0.133521	Novel
ZNF195	0.133468	Novel
RSPO3	0.132937	Novel
CST2	0.13292	Novel
CDH5	0.132188	Novel
CDA	0.132182	Novel
ANKRD46	0.132033	Novel
DZIP1	0.132002	Novel
TTLL10	0.130072	Novel
SH3RF2	0.129878	Novel
CRB3	0.1298	Novel
MFSD13A	0.129679	Novel
UTRN	0.128307	Novel
UTP15	0.127914	Novel
PARP11	0.127816	Novel
ATP6V0E1	0.127442	Novel
G6PD	0.12637	Novel
B3GNT9	0.126343	Novel
RGPD2	0.125831	Novel
MYO1E	0.125341	Novel
ZNF474	0.124849	Novel
CDC42SE1	0.124187	Novel
SHKBP1	0.123994	Novel
HMCN1	0.123633	Novel
TMOD2	0.122873	Novel
VPS13A	0.121733	Novel
MYPOP	0.121589	Novel
PPP1R2	0.121368	Novel
RND3	0.121131	Novel
PHACTR1	0.120601	Novel
EBI3	0.120394	Novel
CSTB	0.119916	Novel
H3C15	0.119785	Novel
TAFA4	0.119668	Novel
RABL3	0.119337	Novel
CCL11	0.119285	Novel
LYRM1	0.119256	Novel
RAB9B	0.118864	Novel
TMEM50A	0.118806	Novel
HHLA3	0.118701	Novel
DICER1	0.118604	Novel
C6orf47	0.118475	Novel
S1PR4	0.117832	Novel
FST	0.116874	Novel
ZZEF1	0.116554	Novel
ZNF784	0.116227	Novel
ANAPC2	0.116053	Novel
NIBAN3	0.115713	Novel
HRC	0.115661	Novel
RAB30	0.115571	Novel
LGALS8	0.115081	Novel
TMEM255B	0.115075	Novel
NUDT1	0.113683	Novel
CRP	0.112766	Novel
HJURP	0.112754	Novel
LRCH3	0.112507	Novel
ANKRD13D	0.111576	Novel
PPP1R3F	0.111515	Novel
PELI1	0.109575	Novel
NIP7	0.109086	Novel
LZTS3	0.108405	Novel
CACNA1S	0.107548	Novel
ZNF490	0.106675	Novel
ADAMTSL3	0.106454	Novel
RCC2	0.105198	Novel
SNF8	0.105189	Novel
NRDC	0.105	Novel
CYP1A1	0.104055	Novel
MPHOSPH6	0.102373	Novel
DNAJC30	0.102218	Novel
DIPK2A	0.101976	Novel
APLN	0.101323	Novel
KPNA3	0.100859	Novel
ZNF330	0.10049	Novel
ZNF223	0.100083	Novel
DUSP19	0.0996562	Novel
YOD1	0.0991031	Novel
SMIM3	0.0990279	Novel
NCR3LG1	0.0987639	Novel
HS3ST2	0.0985507	Novel
CCL5	0.0981498	Novel
KCTD15	0.0979731	Novel
ZNF580	0.0978536	Novel
CPSF1	0.097593	Novel
ARHGEF11	0.0974472	Novel
JUNB	0.0963531	Novel
ABRAXAS1	0.0962745	Novel
ANGPT1	0.0952208	Novel
CHP2	0.0951672	Novel
UNC5B	0.0941185	Novel
PEA15	0.0940408	Novel
C8orf48	0.0935409	Novel
PAK1IP1	0.0931198	Novel
STAT1	0.0926786	Novel
TPST1	0.0925698	Novel
RIPPLY1	0.0925036	Novel
MAP3K11	0.0916232	Novel
SRC	0.0915909	Novel
CDC42EP1	0.0915322	Novel
RALGAPA1	0.0912584	Novel
SCUBE2	0.0910408	Novel
FLT1	0.0909807	Novel
ZC3H12A	0.0908132	Novel
CBLIF	0.0900634	Novel
PCGF3	0.0898563	Novel
H1-10	0.0897765	Novel
BBOX1	0.0895718	Novel
RPP25L	0.0895319	Novel
CCDC15	0.0893058	Novel
AHNAK2	0.08919	Novel
REX1BD	0.0883022	Novel
SIRPB1	0.0881389	Novel
UBE4A	0.0861031	Novel
SCRIB	0.0859179	Novel
ZMAT4	0.0859129	Novel
FAM98A	0.0856863	Novel
CPSF2	0.0854683	Novel
SF3A2	0.0849823	Novel
CRH	0.0842952	Novel
GJB2	0.0839138	Novel
SSX4	0.0833441	Novel
SCARF1	0.083222	Novel
PBXIP1	0.082599	Novel
ANP32E	0.0822762	Novel
ZNF136	0.0819617	Novel
CIR1	0.0818891	Novel
EIF1AY	0.081779	Novel
KRTAP13-4	0.0817283	Novel
CAVIN2	0.0813765	Novel
TM6SF2	0.0811924	Novel
CCL28	0.0810965	Novel
NARF	0.0804211	Novel
DLC1	0.0802459	Novel
PRKAR2A	0.0802449	Novel
MIER3	0.0801057	Novel
TAF1D	0.0797509	Novel
MBD3L2	0.0796792	Novel
AKAP17A	0.0796287	Novel
DPH2	0.0795949	Novel
CENPW	0.0794728	Novel
AGMAT	0.0793367	Novel
SLC24A5	0.0788061	Novel
MRPL52	0.0784023	Novel
ATP1A3	0.0768688	Novel
PCDHB11	0.0768628	Novel
SP110	0.0765439	Novel
WFDC2	0.0755637	Novel
ORMDL2	0.075111	Novel
POTEB3	0.0749749	Novel
CYGB	0.0738021	Novel
PGS1	0.0734263	Novel
ZDHHC1	0.073274	Novel
SLC35E4	0.0727593	Novel
TUSC2	0.0725297	Novel
MYOG	0.0722718	Novel
BEND3	0.072188	Novel
ZNF438	0.0719213	Novel
GDF15	0.0719024	Novel
FAM120AOS	0.0718141	Novel
CCDC97	0.0718044	Novel
A1CF	0.0714877	Novel
CDCA2	0.0712576	Novel
C1QTNF2	0.0707814	Novel
SPPL2C	0.0707475	Novel
AMPD3	0.0699539	Novel
TM7SF2	0.0698355	Novel
GREM1	0.0697533	Novel
ZNF221	0.0695012	Novel
EIF4G3	0.0687372	Novel
HNRNPCL2	0.0687161	Novel
ZNF461	0.0684649	Novel
MYL12B	0.068389	Novel
FAM83A	0.0680776	Novel
SLC30A10	0.0679271	Novel
OLIG3	0.067097	Novel
ARHGAP25	0.0670552	Novel
BLMH	0.0669115	Novel
ZNF764	0.06662	Novel
PARN	0.0663902	Novel
CGRRF1	0.0662855	Novel
ZNF607	0.0662363	Novel
CCDC24	0.0659963	Novel
RBKS	0.0656936	Novel
USF2	0.0656655	Novel
GALNT1	0.0653313	Novel
ERP44	0.0652004	Novel
PLEKHA8	0.0649417	Novel
KRBA1	0.0646479	Novel
CRTAP	0.0644968	Novel
PPAN-P2RY11	0.0644194	Novel
HAMP	0.0643205	Novel
RBM24	0.0642739	Novel
C1orf74	0.0642577	Novel
AHSG	0.064008	Novel
ITPRID2	0.0633409	Novel
CRMP1	0.0633368	Novel
ZNF235	0.0631802	Novel
PRL	0.0630804	Novel
ATXN7L2	0.0628044	Novel
ZNF800	0.0623068	Novel
AXIN1	0.0621463	Novel
FYN	0.0620603	Novel
TMEM203	0.0619423	Novel
RNASE12	0.0617023	Novel
PCK1	0.0615325	Novel
DCANP1	0.061399	Novel
SIX1	0.0611285	Novel
CAMKK2	0.0610573	Novel
PDGFB	0.060869	Novel
EME2	0.0608649	Novel
ANGPT4	0.060584	Novel
SEMG1	0.060363	Novel
TMEM239	0.0602165	Novel
ANXA2P2	0.0601867	Novel
LINC00636	0.0599957	Novel
SHANK2	0.0597753	Novel
FZD9	0.0596299	Novel
EVPL	0.0595457	Novel
GGA3	0.0593833	Novel
TCERG1	0.0593752	Novel
ELP2	0.0592587	Novel
KIAA0040	0.0588634	Novel
TMEM171	0.0583683	Novel
ESD	0.0581999	Novel
CAV1	0.058057	Novel
ZNF707	0.0577494	Novel
FMNL1	0.0575273	Novel
NEPRO	0.0567835	Novel
ZNHIT2	0.0562642	Novel
PWP1	0.0559887	Novel
VPS25	0.0559726	Novel
ATP5F1A	0.0559412	Novel
HYPK	0.0558499	Novel
TRADD	0.0551724	Novel
PSMD5	0.0551719	Novel
CCR1	0.0551251	Novel
TOP1MT	0.0549368	Novel
LTN1	0.0549268	Novel
KCNIP2	0.0548769	Novel
RBMX2	0.0547658	Novel
TRMT2A	0.0547403	Novel
BCHE	0.0546479	Novel
P3H4	0.0544145	Novel
PPP4R1	0.0544039	Novel
SNORC	0.0542524	Novel
RPF1	0.0541312	Novel
CXCR5	0.0540361	Novel
XIRP1	0.053892	Novel
TMEM45B	0.0538901	Novel
CNRIP1	0.0538315	Novel
FOXL1	0.0537814	Novel
APLNR	0.0537407	Novel
MAPK8IP2	0.053582	Novel
SCGB1A1	0.0533253	Novel
KCND2	0.0531078	Novel
PDE4A	0.0530732	Novel
ZKSCAN4	0.0530544	Novel
CXCL6	0.0529643	Novel
INHCAP	0.0527036	Novel
GSTCD	0.0525199	Novel
ARHGAP36	0.0523435	Novel
MACIR	0.0522652	Novel
SCAF1	0.0520422	Novel
MARCHF1	0.0519662	Novel
SLC27A4	0.0519652	Novel
LMF2	0.0518026	Novel
ERVK-6	0.0514441	Novel
CTRL	0.0513195	Novel
TYSND1	0.0512727	Novel
ZG16	0.051098	Novel
FCRL2	0.0508988	Novel
TMEM253	0.050641	Novel
NCAPG	0.0504956	Novel
ZNF230	0.0504478	Novel
SEMG2	0.0500944	Novel
ZNF575	0.0498676	Novel
TRDN	0.0489175	Novel
TNFSF10	0.0488345	Novel
AZI2	0.048323	Novel
TMEM52B	0.0482299	Novel
HPX	0.0480706	Novel
SHC2	0.0480587	Novel
EIF4A2	0.0480516	Novel
DOK3	0.0479261	Novel
CNIH4	0.0478483	Novel
KDR	0.0477014	Novel
SOWAHA	0.0470261	Novel
CBR3	0.0465897	Novel
ENDOV	0.0464425	Novel
IQGAP1	0.0464421	Novel
DRG1	0.0463707	Novel
PARD3	0.0463606	Novel
REG3A	0.0463557	Novel
ZNF768	0.0463471	Novel
KRT31	0.0461359	Novel
RHBG	0.0461239	Novel
LIN52	0.0460541	Novel
MYL12A	0.0460432	Novel
CBX5	0.0459048	Novel
PCBD1	0.045598	Novel
CD300LG	0.0454896	Novel
LLGL1	0.0452561	Novel
CPD	0.0450599	Novel
GGN	0.0447822	Novel
TIMM22	0.0446834	Novel
SHISA4	0.0444051	Novel
LETMD1	0.0443363	Novel
MAGEC3	0.0441194	Novel
ZNF22	0.0440153	Novel
SPRR1B	0.0437851	Novel
ZNF706	0.0432517	Novel
NUF2	0.043174	Novel
MSL1	0.0430037	Novel
ZNF266	0.0429966	Novel
SCFD2	0.0428644	Novel
HSPA4L	0.0427744	Novel
FBN1	0.042411	Novel
PPP1R32	0.0423534	Novel
IL6ST	0.0422863	Novel
TH	0.0421474	Novel
CNTFR	0.0421343	Novel
DOCK4	0.0420662	Novel
NCOR2	0.0420014	Novel
ADGRF3	0.0419911	Novel
UBBP4	0.0418959	Novel
AGPAT4	0.0418251	Novel
CPN1	0.0418243	Novel
ZFP90	0.0414195	Novel
ARHGAP33	0.0413518	Novel
MCFD2	0.0413514	Novel
DENND10	0.0413083	Novel
GABRG1	0.0413012	Novel
FOXR1	0.040818	Novel
CENPV	0.0407544	Novel
CXCL11	0.0404717	Novel
FOXO6	0.0403894	Novel
ARHGEF7	0.0403017	Novel
UBE2W	0.0402643	Novel
KCNN4	0.040137	Novel
IL12RB2	0.0401307	Novel
WIPF2	0.0399779	Novel
GEMIN8	0.0399639	Novel
TEKT3	0.0398645	Novel
DNAJC18	0.0395743	Novel
ZNF524	0.0393202	Novel
BAALC	0.0392622	Novel
TMEM128	0.0392478	Novel
TNFRSF25	0.039172	Novel
ZNF318	0.0390907	Novel
KATNAL1	0.0389521	Novel
MRPL46	0.0387553	Novel
CNTNAP4	0.0386484	Novel
SDS	0.0386391	Novel
ZNF844	0.0384569	Novel
CHCHD6	0.0382874	Novel
PPY	0.0382367	Novel
RRN3	0.0381688	Novel
SIRT2	0.0381532	Novel
ARPC5L	0.0378869	Novel
CXCL14	0.0378266	Novel
SLC25A18	0.0375544	Novel
U2AF1L5	0.037544	Novel
DCAF8L2	0.0372679	Novel
ADAMTSL1	0.0372667	Novel
FPR2	0.037209	Novel
ZNF23	0.0371011	Novel
INTS11	0.0370503	Novel
NINL	0.0369021	Novel
RABGGTB	0.0367575	Novel
CENPI	0.0366491	Novel
GLIPR1L2	0.0364082	Novel
C2CD4C	0.0360973	Novel
GOLGA8F	0.0360169	Novel
SLC66A2	0.0357612	Novel
LYPLA1	0.0354654	Novel
DRP2	0.0354478	Novel
LOC102724334	0.0354045	Novel
ACP1	0.0354021	Novel
ABHD10	0.0353888	Novel
AUNIP	0.0352943	Novel
ZNF155	0.0352937	Novel
BTN3A1	0.035254	Novel
FAM221A	0.0351693	Novel
DCP2	0.0350497	Novel
FOXD4L6	0.0347422	Novel
HNF1A	0.0346622	Novel
ZNF788P	0.0343328	Novel
ZNF679	0.0342074	Novel
PLBD2	0.0341005	Novel
APOA4	0.0339341	Novel
TMEM241	0.0339271	Novel
H2BC19P	0.0338111	Novel
KLHL32	0.0337055	Novel
LMOD1	0.03369	Novel
LRRC8D	0.0336727	Novel
STK32A	0.0336176	Novel
CBFA2T2	0.0335967	Novel
DOCK6	0.0335179	Novel
MAP2K3	0.033393	Novel
CIAO2A	0.0333633	Novel
PGBD3	0.0331703	Novel
CHIA	0.0330916	Novel
LINC01588	0.0330609	Novel
RELL2	0.0330565	Novel
OSTF1	0.033042	Novel
TMEM109	0.0329737	Novel
IQCF2	0.0329715	Novel
NRL	0.0328544	Novel
MVP	0.0327153	Novel
LGALS2	0.0327001	Novel
PRSS23	0.0326634	Novel
MRPL55	0.0326365	Novel
TEAD3	0.0326114	Novel
PDIA4	0.0325833	Novel
TOMM34	0.032372	Novel
TMLHE	0.0323155	Novel
KTN1	0.0322215	Novel
ZNF552	0.0321041	Novel
DENND4B	0.0320517	Novel
RNF19B	0.0320028	Novel
ZNF12	0.0319434	Novel
CP	0.0319064	Novel
TMEM184B	0.0318917	Novel
REM2	0.0318744	Novel
IL1RL1	0.0318494	Novel
LGALS9B	0.0318209	Novel
ILK	0.0317678	Novel
NSA2	0.0317071	Novel
ASPRV1	0.0316327	Novel
TIMM21	0.0315785	Novel
RHOQ	0.0315726	Novel
ABHD17A	0.0314687	Novel
FABP7	0.0314427	Novel
FCGR1A	0.0312774	Novel
GCSAM	0.0312535	Novel
ECSCR	0.0311307	Novel
CHRM4	0.0311066	Novel
NKD1	0.0310912	Novel
TAOK2	0.0310474	Novel
NUBP2	0.0309415	Novel
RNASE10	0.0309076	Novel
LRRFIP2	0.0309038	Novel
EIF2S2	0.0307188	Novel
UBXN2B	0.0305663	Novel
HIBADH	0.0304184	Novel
USP10	0.0303881	Novel
HMGXB3	0.0303779	Novel
S100A13	0.0303604	Novel
HSP90AA2P	0.030175	Novel
KCNS2	0.0301179	Novel
POTEA	0.0299337	Novel
DNPEP	0.0298415	Novel
LLGL2	0.0298161	Novel
KCTD21	0.0295985	Novel
ULBP3	0.0295353	Novel
DUS1L	0.0294968	Novel
ZNF69	0.0294631	Novel
TTC7B	0.0293347	Novel
LGALS13	0.0293246	Novel
LINC02023	0.0292721	Novel
CHMP4BP1	0.0292721	Novel
SCN10A	0.0292721	Novel
ST8SIA6	0.0292721	Novel
SH2D4A	0.0291343	Novel
SELENOO	0.0290717	Novel
TBC1D2	0.0290657	Novel
ARL6IP4	0.0288341	Novel
EIF1AD	0.0288031	Novel
SBSN	0.0287608	Novel
CLDND2	0.0287271	Novel
GABRA3	0.0287148	Novel
ADM	0.0286483	Novel
FAM13C	0.0286074	Novel
IL3RA	0.0285573	Novel
SMYD1	0.0284084	Novel
GJC1	0.0283756	Novel
POP4	0.0282774	Novel
PRDX4	0.0282441	Novel
RGPD5	0.0281994	Novel
MUC5B	0.0280955	Novel
SORBS2	0.0280521	Novel
BEX3	0.0280249	Novel
SPDEF	0.0278784	Novel
FADS6	0.0278404	Novel
CXCL10	0.0277056	Novel
BAP1	0.0275642	Novel
MIIP	0.0274726	Novel
GSDMD	0.0274671	Novel
DNASE1L1	0.0273267	Novel
DPY19L1	0.0272667	Novel
SNORA12	0.0270871	Novel
KCNK17	0.0270871	Novel
TMEM53	0.0270462	Novel
H3-5	0.0270266	Novel
PYCR3	0.0269999	Novel
EMC9	0.026993	Novel
LCLAT1	0.026974	Novel
TTC32	0.0268315	Novel
OTOS	0.0268155	Novel
RFX2	0.0266706	Novel
ETF1	0.0265724	Novel
GFRA2	0.0265464	Novel
TTC27	0.0264689	Novel
FRA10AC1	0.0264141	Novel
SPNS1	0.0263629	Novel
SOWAHC	0.0263595	Novel
RPL6P1	0.0262354	Novel
EID3	0.0261733	Novel
SRSF4	0.0261497	Novel
OGN	0.0259043	Novel
DENND1C	0.0258829	Novel
ADGRB2	0.0257586	Novel
DIMT1	0.0257546	Novel
TINAGL1	0.0257215	Novel
IL23R	0.0256901	Novel
KRT77	0.0255983	Novel
FXYD6	0.0255346	Novel
ARG1	0.0254028	Novel
KRTAP15-1	0.0253603	Novel
SLC38A10	0.0251846	Novel
NVL	0.025176	Novel
ETV2	0.0251671	Novel
MSI1	0.0251175	Novel
CC2D1B	0.0251112	Novel
MYH6	0.0251093	Novel
EXOSC1	0.0249973	Novel
RAPGEF3	0.0249367	Novel
DPPA2	0.0248487	Novel
EHD3	0.0247992	Novel
HSP90AA4P	0.024728	Novel
AIDA	0.0244203	Novel
OR7A17	0.0244192	Novel
KCNIP4	0.0244001	Novel
BCAP31	0.0243478	Novel
IGLV3-25	0.0243288	Novel
AQP5	0.0241399	Novel
BABAM2	0.0240672	Novel
FASTK	0.0240252	Novel
DGAT2L6	0.0239042	Novel
MSRB2	0.0238559	Novel
ZNF397	0.0238389	Novel
RBMXL1	0.0237554	Novel
SLF1	0.0237519	Novel
IDE	0.0236095	Novel
YWHAB	0.0235741	Novel
RPS9	0.0234378	Novel
KIN	0.0234348	Novel
CR1L	0.0233111	Novel
RNF114	0.0232614	Novel
ZNF497	0.0231842	Novel
SRD5A2	0.0231599	Novel
NEMP1	0.0229791	Novel
ZNF483	0.02295	Novel
SHISA3	0.0228834	Novel
EIF3H	0.0227972	Novel
FAM221B	0.0227441	Novel
HLA-DPB1	0.0227108	Novel
TEX35	0.022689	Novel
SMR3A	0.0225388	Novel
PPP5C	0.0225085	Novel
METTL26	0.0224266	Novel
H2AZ2	0.0223157	Novel
SEMA3B	0.0223084	Novel
BCAM	0.0220478	Novel
ZNF460	0.0220137	Novel
OTUD6B	0.0215968	Novel
LACRT	0.0214905	Novel
BOD1	0.0212891	Novel
TTR	0.0212885	Novel
CTSL	0.0212658	Novel
BTN3A3	0.0212653	Novel
KNOP1	0.021261	Novel
DEFB104A	0.0211933	Novel
ELOA3P	0.0211898	Novel
ITIH2	0.0211679	Novel
SEC23A	0.0211466	Novel
GAPDHS	0.0211237	Novel
ZNF827	0.0210933	Novel
FCHSD1	0.0210542	Novel
RAB41	0.0210361	Novel
SCD5	0.0210177	Novel
SPPL2B	0.0209965	Novel
NRTN	0.0209351	Novel
FSIP2	0.0208045	Novel
HPR	0.0207937	Novel
HLA-F	0.0206955	Novel
RASD1	0.0206187	Novel
ANO8	0.0205717	Novel
LINC01198	0.0205399	Novel
RND2	0.0204844	Novel
YWHAH	0.0204568	Novel
GRAMD2B	0.0204096	Novel
ZBTB38	0.02038	Novel
CT45A3	0.0203562	Novel
DLGAP2	0.0203215	Novel
ZNF559	0.0201949	Novel
ZNF124	0.0201383	Novel
VPS16	0.0200994	Novel
QRFPR	0.0200077	Novel
FGF21	0.0200034	Novel
BTN3A2	0.0199823	Novel
PHB2	0.019842	Novel
CGGBP1	0.0198002	Novel
NEIL2	0.0197949	Novel
DCN	0.0197871	Novel
ZNF391	0.0197487	Novel
CDC42EP5	0.0196918	Novel
DEFB127	0.0196459	Novel
PLXNB1	0.0196157	Novel
KRTAP10-8	0.0196076	Novel
PFDN4	0.0194092	Novel
HES5	0.0193134	Novel
C11orf68	0.0192996	Novel
NOD2	0.0192562	Novel
ARMC2	0.0192538	Novel
SMTN	0.019218	Novel
BOD1L2	0.0191618	Novel
CHGB	0.0191331	Novel
NEU2	0.0189008	Novel
P2RY12	0.0188994	Novel
CCDC137	0.0186062	Novel
NR2E3	0.0186051	Novel
RCOR1	0.0185997	Novel
PRPF18	0.0184567	Novel
SMAP2	0.0184409	Novel
YIPF6	0.0183944	Novel
TSPAN2	0.01838	Novel
FUCA1	0.0183578	Novel
IL22	0.018341	Novel
RAD54L	0.0183391	Novel
MEAK7	0.0182337	Novel
CSDC2	0.0182194	Novel
DHX29	0.0181863	Novel
SRGAP1	0.0181461	Novel
EEFSEC	0.0181033	Novel
U2AF1	0.0180551	Novel
DHRS13	0.0178837	Novel
ODR4	0.0178605	Novel
LPL	0.0178524	Novel
SPEF1	0.0177885	Novel
AHCY	0.0177403	Novel
HPSE2	0.0176806	Novel
POTEB2	0.0176553	Novel
RNF169	0.0176143	Novel
CST3	0.0175741	Novel
IPO5	0.01754	Novel
ADCY5	0.017503	Novel
FAT1	0.0174818	Novel
MAGEB4	0.0172922	Novel
PCDHGA10	0.0172343	Novel
CACNG4	0.0171985	Novel
USP26	0.0171967	Novel
RPL22L1	0.0171924	Novel
RECK	0.0171094	Novel
ZNF419	0.0170996	Novel
SWAP70	0.0170803	Novel
TEX10	0.0170455	Novel
HDHD3	0.0169827	Novel
CXorf38	0.0169757	Novel
PDGFRL	0.0169167	Novel
CT45A5	0.016731	Novel
GRAMD4	0.01668	Novel
NGEF	0.0166776	Novel
ABCC1	0.0166201	Novel
COL5A1	0.0166138	Novel
KNSTRN	0.0165566	Novel
H2BC13	0.0164939	Novel
GATA5	0.0164224	Novel
CREM	0.0163413	Novel
FAM53B	0.0163318	Novel
C22orf39	0.0163233	Novel
GSC	0.0162796	Novel
OR10AG1	0.016277	Novel
FBXO39	0.0162127	Novel
LTC4S	0.0161978	Novel
VRK3	0.0161888	Novel
VPS39	0.0161772	Novel
TMEM213	0.016174	Novel
ZNF683	0.0161691	Novel
GPER1	0.0161603	Novel
PHLPP2	0.0160976	Novel
CPSF4	0.0160415	Novel
SERF2	0.0160306	Novel
TYMSOS	0.0160201	Novel
NRROS	0.0159945	Novel
PABPC1L2A	0.0159712	Novel
ORC2	0.0159667	Novel
NEGR1	0.0159431	Novel
STK24	0.0159247	Novel
UAP1	0.0159224	Novel
RFC4	0.0159206	Novel
MINDY4	0.0159013	Novel
PRR30	0.0158605	Novel
GATA4	0.0158531	Novel
SLC35E1	0.0158456	Novel
CDKL1	0.0158295	Novel
RAB11FIP4	0.015764	Novel
CMTM1	0.0157607	Novel
CCDC28A-AS1	0.0156443	Novel
CPNE6	0.0156155	Novel
VSIG8	0.0156059	Novel
PRM2	0.0155488	Novel
TOPAZ1	0.0155094	Novel
TAPT1	0.0154487	Novel
ZNF446	0.0154114	Novel
ZBTB32	0.0154032	Novel
MUTYH	0.0152924	Novel
ENTHD1	0.0152392	Novel
EPS8L1	0.0152201	Novel
DSTN	0.0152018	Novel
IL1A	0.0151739	Novel
PGK2	0.0151663	Novel
CA10	0.0150731	Novel
PON1	0.0149997	Novel
INPP5B	0.0149769	Novel
TRANK1	0.0149751	Novel
P2RY11	0.0149691	Novel
CT45A10	0.0149272	Novel
BLOC1S1	0.0149061	Novel
SARNP	0.0148978	Novel
FOXP1	0.0148769	Novel
JADE3	0.0148372	Novel
BSDC1	0.014819	Novel
NBPF22P	0.0147946	Novel
CDH8	0.0147928	Novel
CHMP3	0.0147535	Novel
GPRASP1	0.0147422	Novel
PDLIM2	0.0146497	Novel
SFRP2	0.0146309	Novel
SYTL2	0.0145874	Novel
SLC35A4	0.0145809	Novel
RAD18	0.0145535	Novel
DELE1	0.0145193	Novel
SCGB2A1	0.0145054	Novel
PRAP1	0.0144307	Novel
CTSG	0.0143952	Novel
OLFM1	0.0143562	Novel
VWC2L	0.014316	Novel
CST5	0.0142738	Novel
SERP2	0.0142698	Novel
BTNL3	0.0142145	Novel
MRPL47	0.0141685	Novel
LBH	0.0141221	Novel
RNF168	0.0140702	Novel
AKAP3	0.0140267	Novel
PAX1	0.0140042	Novel
SH3KBP1	0.0139986	Novel
DHRSX	0.0139808	Novel
ZNF211	0.0139712	Novel
MGAM	0.0139421	Novel
RGS1	0.0139319	Novel
HTR6	0.0139078	Novel
PLCL2	0.0138934	Novel
LCE3D	0.0138873	Novel
BEND7	0.0138649	Novel
CETN3	0.0138486	Novel
PRR22	0.0138103	Novel
CNGA3	0.0137779	Novel
SDHAF4	0.0137364	Novel
BMP5	0.0137101	Novel
GSPT1	0.0137085	Novel
KRTAP17-1	0.0137061	Novel
DACT2	0.0136772	Novel
KIF22	0.0136575	Novel
HTR1E	0.0136542	Novel
CCDC77	0.013569	Novel
PRR19	0.0135479	Novel
CSH2	0.0135455	Novel
PSPC1	0.0135243	Novel
CTU1	0.0134926	Novel
FAM214B	0.0134888	Novel
THOC2	0.0134805	Novel
PDHA2	0.0134652	Novel
ATG10	0.0134362	Novel
MSTO1	0.0134063	Novel
MLF1	0.0134009	Novel
C1QTNF1	0.0133926	Novel
AVPI1	0.0133881	Novel
SULT2B1	0.0133664	Novel
RNU2-1	0.0133538	Novel
SLFN11	0.0133394	Novel
SLC25A31	0.0133329	Novel
ADGB	0.0133022	Novel
LINC01587	0.0132745	Novel
KCNJ5	0.0132414	Novel
MBD6	0.0132404	Novel
CDR1	0.0132094	Novel
ZNF696	0.0131926	Novel
CISD1	0.0131871	Novel
CDH9	0.013145	Novel
LRR1	0.0131176	Novel
WNT11	0.0130747	Novel
TRIM3	0.0130612	Novel
LRCH1	0.0130605	Novel
PLXND1	0.013042	Novel
MYT1	0.0130094	Novel
APRT	0.0129938	Novel
GRAMD1C	0.0129353	Novel
MBOAT2	0.0129341	Novel
THOC6	0.0129124	Novel
ACBD4	0.0128863	Novel
CINP	0.0128803	Novel
CDK17	0.0128603	Novel
IFNA8	0.0128509	Novel
RBP3	0.0128356	Novel
TMEM35B	0.012817	Novel
TMEM259	0.0128151	Novel
DSC3	0.0127901	Novel
PBLD	0.0127431	Novel
ACAP2	0.0127422	Novel
SMCR8	0.0127364	Novel
H1-7	0.0127074	Novel
FAM161B	0.0126604	Novel
GCK	0.0126551	Novel
TMEM201	0.0126347	Novel
PLPP3	0.0126286	Novel
CBWD2	0.012619	Novel
USP6	0.0126166	Novel
TIMP1	0.0126105	Novel
PDZD9	0.012573	Novel
RHBDL2	0.0125273	Novel
ACBD6	0.0125087	Novel
FAM167A	0.0124953	Novel
FBP1	0.0124891	Novel
WNT2	0.0124702	Novel
CD72	0.0124477	Novel
LCE1A	0.0123804	Novel
EEF1AKNMT	0.0123749	Novel
TDRD15	0.0123124	Novel
ZSCAN5A	0.0123031	Novel
USP44	0.0122699	Novel
SIPA1L2	0.0122603	Novel
SPINK7	0.0122527	Novel
CLAM	0.0122197	Novel
TAPBPL	0.0121479	Novel
AHR	0.0121293	Novel
NR2C2AP	0.0120956	Novel
CD177	0.0120775	Novel
ZNF79	0.0120622	Novel
MRPL24	0.0120573	Novel
H2AJ	0.0120346	Novel
MUC7	0.0120245	Novel
PPID	0.0120243	Novel
CSF2	0.0120117	Novel
GSG1L	0.0119816	Novel
CDH10	0.0119505	Novel
CLEC11A	0.0118958	Novel
ZSCAN1	0.0118819	Novel
EMP2	0.0118569	Novel
PAQR6	0.0118568	Novel
RCVRN	0.0118515	Novel
PGBD1	0.0118439	Novel
BCAN	0.0118409	Novel
UEVLD	0.0118184	Novel
LPIN1	0.0118034	Novel
RFPL3	0.0117999	Novel
EIF4G2	0.011767	Novel
GTF2H1	0.0117397	Novel
TENT4B	0.0117066	Novel
BTBD3	0.0116578	Novel
KRTAP5-1	0.0116382	Novel
SLC36A1	0.0115928	Novel
TYMS	0.0115855	Novel
USP8	0.011563	Novel
KRT39	0.0115577	Novel
IL23A	0.0114989	Novel
DUSP18	0.0114931	Novel
WNT9B	0.0114505	Novel
CCL20	0.0114483	Novel
TBC1D13	0.0114346	Novel
AQP10	0.0114208	Novel
FMNL3	0.0113915	Novel
MATN1	0.0113777	Novel
ZKSCAN3	0.0113768	Novel
SNX8	0.0113646	Novel
HOXD8	0.0113164	Novel
ACAN	0.0112885	Novel
URB1	0.0112759	Novel
SIRT1	0.0112642	Novel
FOXD2	0.0112618	Novel
SPOCK2	0.0112436	Novel
FBXL5	0.0111884	Novel
FSBP	0.011141	Novel
AP3B1	0.0111175	Novel
MCM3AP-AS1	0.011116	Novel
WNT1	0.0111051	Novel
POC5	0.0110915	Novel
SFRP1	0.0110771	Novel
TMEM218	0.0110709	Novel
GEMIN7	0.0110464	Novel
OLFM3	0.011035	Novel
CPB2	0.0110198	Novel
WFDC10A	0.0110178	Novel
GTSF1	0.0109954	Novel
CCL26	0.0109852	Novel
CCDC32	0.0109593	Novel
SENP1	0.0109463	Novel
ZNF837	0.0109332	Novel
SRL	0.0109021	Novel
PGAM5	0.0108861	Novel
COMMD7	0.0108787	Novel
TMEM236	0.0108759	Novel
PHLDA2	0.0108687	Novel
THRB	0.0108043	Novel
CCL3L3	0.010774	Novel
SNRPD2	0.0107733	Novel
POLR3GL	0.010766	Novel
BIN3	0.0107646	Novel
GLB1L2	0.0107469	Novel
MMP25	0.0107447	Novel
FRMD1	0.0107267	Novel
EHBP1L1	0.0107107	Novel
CDH12	0.0106808	Novel
SPAG5	0.0106766	Novel
SELL	0.0106631	Novel
GRB7	0.010651	Novel
DENND11	0.0106375	Novel
FGL1	0.010618	Novel
PFDN1	0.0106151	Novel
SLC35C2	0.0105919	Novel
C1orf159	0.0105345	Novel
ITGB7	0.0105149	Novel
JAML	0.0104987	Novel
SPHKAP	0.0104918	Novel
CRISP3	0.0104842	Novel
STC1	0.0104833	Novel
TEX47	0.0104833	Novel
TMPRSS11E	0.0104833	Novel
DYNLT5	0.0104833	Novel
OR5K2	0.0104833	Novel
TCL6	0.0104833	Novel
ZNF404	0.0104833	Novel
PXT1	0.0104833	Novel
SLC66A1L	0.0104833	Novel
SFTPB	0.0104833	Novel
ADGRF4	0.0104833	Novel
DNAJC22	0.0104833	Novel
HEYL	0.010476	Novel
HSD17B7	0.0104674	Novel
C1RL	0.0104278	Novel
SEMA5B	0.0104067	Novel
PAGE1	0.0103871	Novel
CCDC181	0.0103807	Novel
REL	0.0103723	Novel
ZNF646	0.0103659	Novel
IRX6	0.0103614	Novel
HSD17B1	0.0103344	Novel
GAS2L3	0.0103339	Novel
DAZAP2	0.0103255	Novel
PRKG1	0.010298	Novel
WDR70	0.0102952	Novel
AASDHPPT	0.0102937	Novel
SCIMP	0.0102682	Novel
TTC31	0.0102604	Novel
MTHFD2L	0.0102169	Novel
MFSD3	0.0102048	Novel
WASF1	0.0102045	Novel
RAB31	0.0102044	Novel
C7orf69	0.0102014	Novel
TEX37	0.0101871	Novel
CPNE8	0.0101754	Novel
RHOC	0.0101564	Novel
BEST2	0.0101416	Novel
HAGHL	0.010126	Novel
POTEC	0.0101256	Novel
BET1L	0.0100763	Novel
PGAP2	0.0100698	Novel
NINJ2	0.0100668	Novel
HSPA13	0.0100649	Novel
CCDC180	0.0100515	Novel
APCDD1L	0.0100254	Novel
ZBBX	0.0100211	Novel
ELMO2	0.0100125	Novel
SUPT7L	0.010004	Novel
TRIM45	0.0099873	Novel
C20orf202	0.00998592	Novel
IRAK2	0.00998066	Novel
WRNIP1	0.00996644	Novel
RP2	0.00995028	Novel
LRRC52	0.0099068	Novel
SNURF	0.00989872	Novel
PRRT1	0.00981981	Novel
SDCBP2	0.00981726	Novel
RAB3IL1	0.00979691	Novel
CPM	0.00979212	Novel
IGF1	0.0097635	Novel
H2BC18	0.00972882	Novel
UMOD	0.00969538	Novel
TRAM1	0.00969028	Novel
JAM2	0.00968178	Novel
TMEM207	0.00964335	Novel
PPP1R3G	0.00963636	Novel
SLC45A1	0.00963636	Novel
UPK1A	0.00963151	Novel
CTSE	0.00961097	Novel
ZNF843	0.00959829	Novel
POC1B	0.00956367	Novel
EFNA5	0.00956067	Novel
PTPN2	0.00955903	Novel
MRPL28	0.00952683	Novel
NSMCE4A	0.00952365	Novel
CCDC173	0.00951515	Novel
ZCCHC24	0.00948718	Novel
OTUD3	0.00946331	Novel
HMGCLL1	0.0094552	Novel
MTUS1	0.00944701	Novel
C22orf15	0.0094207	Novel
STARD3NL	0.00941295	Novel
SREK1IP1	0.00940741	Novel
TSACC	0.00938331	Novel
TIFA	0.00936939	Novel
ASB11	0.00932506	Novel
CHST4	0.00928713	Novel
CDH6	0.00928444	Novel
FBXO31	0.00927547	Novel
F12	0.00927456	Novel
L1TD1	0.00925833	Novel
STKLD1	0.00925308	Novel
UBE2D4	0.00925061	Novel
TRIML1	0.0092194	Novel
PATE1	0.00919516	Novel
TMEM266	0.00917665	Novel
GASK1B	0.00916846	Novel
ARRDC1-AS1	0.00916846	Novel
HIVEP2	0.00916733	Novel
FNDC9	0.0091623	Novel
MLH3	0.00915571	Novel
CALML6	0.00915369	Novel
TMEM104	0.00913393	Novel
ALDH1L2	0.00911928	Novel
VEZT	0.00910478	Novel
HM13	0.00909448	Novel
HMGB1P1	0.0090927	Novel
DUSP5	0.00907299	Novel
EPAS1	0.00906326	Novel
NKAPL	0.0090458	Novel
RO60	0.0090353	Novel
ULK3	0.00902529	Novel
NAPA	0.00900408	Novel
TSPOAP1	0.00899432	Novel
BDNF	0.0089873	Novel
SYNE3	0.0089793	Novel
CPLANE2	0.00897463	Novel
FAM133A	0.00896954	Novel
PWWP3A	0.00896073	Novel
SPATA8	0.00895805	Novel
NLRP5	0.00895782	Novel
PRR16	0.00894233	Novel
GCLM	0.00893853	Novel
HBEGF	0.00893731	Novel
GABRA2	0.00892805	Novel
ZNF562	0.00890853	Novel
RNF213	0.00888146	Novel
EOMES	0.00887958	Novel
PPP1R10	0.00887591	Novel
ACAP1	0.00886281	Novel
DPY19L3	0.00884478	Novel
TPX2	0.00884264	Novel
FAM219B	0.00883203	Novel
FIBCD1	0.0088083	Novel
LYSMD3	0.00880688	Novel
TBX21	0.00880459	Novel
ACBD3	0.00879944	Novel
NAA80	0.00879667	Novel
ITGA10	0.00878544	Novel
SLC27A5	0.00878188	Novel
SVOP	0.00874847	Novel
SPRR2E	0.00874124	Novel
HRG	0.00873017	Novel
ABCA8	0.0087071	Novel
BIRC6	0.00870196	Novel
ITGA2B	0.00865598	Novel
BATF3	0.00864845	Novel
OSBPL10	0.00861687	Novel
NKAIN4	0.00858903	Novel
TUBGCP3	0.00857567	Novel
SOX8	0.00856192	Novel
FUT1	0.00855216	Novel
C2orf76	0.00851853	Novel
KCNMB4	0.00849528	Novel
ASTL	0.00848082	Novel
ZNF433	0.00847543	Novel
FOXB1	0.00846958	Novel
MYOZ3	0.00846583	Novel
ZNF564	0.00844596	Novel
PYY	0.00843079	Novel
TEAD1	0.00841976	Novel
COMMD6	0.00840714	Novel
KRTAP13-3	0.00836296	Novel
CNIH2	0.00835982	Novel
PDPK1	0.00834531	Novel
TAAR3P	0.00834171	Novel
TNFSF15	0.00832507	Novel
SULT1A4	0.00829121	Novel
HDHD2	0.00828178	Novel
SERINC1	0.008254	Novel
BCL2L15	0.00824393	Novel
UBL4B	0.00823889	Novel
MEF2B	0.00823512	Novel
TNP1	0.00822819	Novel
KIAA0408	0.00822298	Novel
WASHC1	0.00820688	Novel
WFDC9	0.00818827	Novel
RASSF7	0.00815821	Novel
BOLL	0.00812153	Novel
IL10RA	0.00811559	Novel
MYB	0.00809067	Novel
CLUH	0.00807986	Novel
CLASRP	0.00806608	Novel
NXPE3	0.00805606	Novel
GRAP	0.00804589	Novel
HAUS2	0.00804433	Novel
RYR3	0.00803499	Novel
FOXL2NB	0.00803228	Novel
ODF3L1	0.00803167	Novel
KRT40	0.00802339	Novel
TSPYL6	0.00801981	Novel
COMMD1	0.00801759	Novel
APPL2	0.00800119	Novel
RGL3	0.0079895	Novel
RENBP	0.00798653	Novel
LRRC18	0.00798093	Novel
ZBED6	0.00796944	Novel
CCDC85A	0.00795033	Novel
C4orf48	0.00791504	Novel
CHTF18	0.00791124	Novel
AMY2A	0.00789671	Novel
CXCL5	0.0078892	Novel
GOLGA8DP	0.00788248	Novel
MID1	0.00787611	Novel
NPM3	0.00784723	Novel
CALCR	0.00783306	Novel
SPANXN2	0.00783288	Novel
PROM2	0.00783068	Novel
RICTOR	0.00782924	Novel
CCR3	0.00782004	Novel
NPIPB5	0.0078149	Novel
NAA60	0.0078149	Novel
ERBB2	0.00781328	Novel
ZNF440	0.00779114	Novel
COA5	0.00777274	Novel
LBP	0.00776203	Novel
IRAK1	0.00774097	Novel
CFH	0.00773784	Novel
FRZB	0.00770826	Novel
INSYN1	0.0076998	Novel
DNAJC2	0.00769087	Novel
EIF5AL1	0.0076883	Novel
INO80B	0.00767276	Novel
GLIDR	0.00766605	Novel
PPA1	0.00765016	Novel
KRTAP6-1	0.00761557	Novel
TRAF3	0.00760418	Novel
GUCY1B1	0.00759682	Novel
KIAA0232	0.00759251	Novel
DCAF4L1	0.00758443	Novel
SIGLEC1	0.00758279	Novel
KHDC4	0.00756319	Novel
TEX45	0.00756044	Novel
RSC1A1	0.00755923	Novel
WFDC13	0.00754371	Novel
SQLE	0.00754323	Novel
C16orf74	0.00754145	Novel
CYBA	0.00750707	Novel
ZNF416	0.00750422	Novel
SLC48A1	0.00749915	Novel
ABCG2	0.00749786	Novel
COMMD10	0.00749704	Novel
DUX3	0.00749613	Novel
BCL7A	0.00749251	Novel
MATN2	0.00748451	Novel
LRIG2	0.00746723	Novel
CFAP157	0.00745558	Novel
TAGLN3	0.00745299	Novel
DUXAP9	0.00745169	Novel
SYNGR4	0.00743007	Novel
CLPS	0.00743007	Novel
CELA3B	0.00743007	Novel
RAD54L2	0.0074187	Novel
AMZ1	0.00741852	Novel
WFDC5	0.00740261	Novel
ZNF99	0.00740122	Novel
LOC102724488	0.00737914	Novel
KIR3DL2	0.00737749	Novel
AREL1	0.00737031	Novel
PLEKHG7	0.00736578	Novel
GCM2	0.00734798	Novel
TMEM174	0.0073439	Novel
DNAJC14	0.00734286	Novel
CBWD5	0.00733992	Novel
ZBTB42	0.00733521	Novel
SPDYC	0.0073342	Novel
NCF1	0.00733238	Novel
LRRC3	0.00732156	Novel
RIPK4	0.00731444	Novel
C10orf120	0.00731297	Novel
KRTAP1-3	0.0073122	Novel
MPP7	0.00731121	Novel
GMPR2	0.00729622	Novel
ENDOU	0.00728793	Novel
SPC25	0.00728618	Novel
VAX1	0.00726982	Novel
PPP1R2C	0.00726624	Novel
GGTLC3	0.00726265	Novel
TMPRSS7	0.00726265	Novel
COX7A2P2	0.00726265	Novel
B3GNT4	0.00726265	Novel
EMCN	0.00725932	Novel
HBE1	0.00723237	Novel
ANAPC1	0.00723022	Novel
STAT4	0.00722477	Novel
RHOJ	0.00722007	Novel
TTC29	0.00721572	Novel
BTN1A1	0.00720845	Novel
MSLNL	0.0071983	Novel
YJU2	0.00719575	Novel
ASTE1	0.00716395	Novel
NPPB	0.00716251	Novel
NPTN	0.00715948	Novel
PALLD	0.00714563	Novel
DEPTOR	0.00714054	Novel
IFNL3	0.00714029	Novel
CHRM1	0.00713657	Novel
WIPF3	0.00713042	Novel
CPLX4	0.00712687	Novel
PPP2R1B	0.00708232	Novel
ADRA2C	0.00708213	Novel
WDR61	0.00707814	Novel
ETS1	0.00705159	Novel
CCDC110	0.00705097	Novel
KLF15	0.00704108	Novel
TGM5	0.00704094	Novel
OVCA2	0.00703777	Novel
TBX6	0.00703318	Novel
DUSP28	0.00703005	Novel
PDC	0.00702982	Novel
GATD1	0.0070225	Novel
CSGALNACT2	0.00700493	Novel
KCTD14	0.00700457	Novel
ZCWPW1	0.00700143	Novel
SLIT1	0.00699041	Novel
LONRF2	0.00697809	Novel
LTO1	0.0069665	Novel
KRTAP21-2	0.00696305	Novel
INTS6L	0.00695681	Novel
PTK7	0.00695562	Novel
CDS2	0.006943	Novel
DGKZ	0.00693895	Novel
PRCP	0.00693044	Novel
LURAP1L	0.00692923	Novel
KDM3A	0.00692647	Novel
C11orf65	0.00691905	Novel
HSD17B6	0.00691518	Novel
GDNF	0.00691194	Novel
SPRR2G	0.00690119	Novel
TEDC2	0.00689286	Novel
PDE6G	0.00687209	Novel
TAFA1	0.00685517	Novel
SNX6	0.00684707	Novel
IGSF10	0.00682948	Novel
LIMD2	0.0068222	Novel
PKD2	0.00681077	Novel
TMEM134	0.00680056	Novel
FBXO34	0.00678644	Novel
PRIM1	0.00677092	Novel
H2BU1	0.0067685	Novel
GID8	0.00676822	Novel
C14orf180	0.00676259	Novel
EPN3	0.00675499	Novel
INPP5A	0.00675093	Novel
FAM126A	0.00674379	Novel
TSGA13	0.0067425	Novel
MYO1F	0.00673761	Novel
TBX20	0.00672774	Novel
KRTAP2-3	0.00672706	Novel
SECTM1	0.00671689	Novel
NOVA2	0.00671589	Novel
SSC4D	0.00671539	Novel
SPATA18	0.00671118	Novel
BGLAP	0.00670082	Novel
NCKIPSD	0.00670038	Novel
HSPE1	0.00668029	Novel
CDC20B	0.00667211	Novel
RPS26P11	0.00665253	Novel
FANK1	0.00664702	Novel
CDC42EP3	0.00662299	Novel
ELF4	0.00661615	Novel
CSNK2A3	0.00661382	Novel
UFM1	0.00660592	Novel
CD1E	0.00659814	Novel
OGA	0.00659515	Novel
UAP1L1	0.00659071	Novel
SEC14L4	0.00657997	Novel
NMRK1	0.00656997	Novel
LIMS3	0.0065698	Novel
TRIM50	0.00655887	Novel
ZKSCAN7	0.00654913	Novel
TICAM2	0.00653718	Novel
PHOSPHO2	0.00652851	Novel
H4C7	0.00651237	Novel
CDH24	0.00651072	Novel
RFK	0.00650838	Novel
PPP1R9A	0.00649502	Novel
COL9A1	0.00649277	Novel
PIP5KL1	0.00648701	Novel
HNRNPCL3	0.00648217	Novel
RWDD2B	0.00645973	Novel
COMMD5	0.00645842	Novel
RN7SL1	0.00644281	Novel
UQCRHL	0.00643958	Novel
CRACR2A	0.00643377	Novel
LINC00461	0.00643122	Novel
HBD	0.00642586	Novel
FAM27E3	0.00640212	Novel
CYP4A22	0.0063994	Novel
IGFN1	0.00638243	Novel
LINC02875	0.0063751	Novel
SFXN2	0.00637371	Novel
PPP1R3E	0.00634372	Novel
ZCCHC14	0.00633551	Novel
USPL1	0.00632696	Novel
POLR2E	0.0063197	Novel
TENT5A	0.00631747	Novel
DEFB108B	0.00631447	Novel
COQ10B	0.006308	Novel
CORO2B	0.00630781	Novel
BCAS4	0.00629279	Novel
NXF2	0.00628862	Novel
KRTCAP3	0.00626907	Novel
RGS8	0.00626724	Novel
MLIP	0.00624712	Novel
COPE	0.0062457	Novel
C4A	0.00624252	Novel
EXOC3L4	0.00622774	Novel
MMP15	0.00621672	Novel
SLC35B1	0.0062104	Novel
SELP	0.00619044	Novel
TG	0.00618778	Novel
VPS11	0.00617736	Novel
LOC153684	0.00617494	Novel
ZNF138	0.0061745	Novel
MMD2	0.00616738	Novel
LINC00473	0.00615925	Novel
PABPC1L	0.00614631	Novel
TGFB3	0.00613157	Novel
ZC2HC1B	0.00611114	Novel
LSMEM1	0.00610808	Novel
GPAA1	0.00610636	Novel
GLRA2	0.00610505	Novel
APBA3	0.00610437	Novel
RPL7L1	0.00609498	Novel
SPATA46	0.00608285	Novel
NISCH	0.00607881	Novel
ODF3L2	0.00607738	Novel
OTOA	0.00607625	Novel
ACVRL1	0.00607447	Novel
SELENOP	0.00606371	Novel
SLC38A5	0.00606309	Novel
LAMB2	0.00606063	Novel
RBPJL	0.00605664	Novel
SFRP5	0.0060504	Novel
KEL	0.00604793	Novel
HASPIN	0.00604588	Novel
COMMD9	0.0060367	Novel
ENAH	0.00601888	Novel
PROSER3	0.00601625	Novel
TMEM256	0.00601502	Novel
RSPRY1	0.006011	Novel
FNDC11	0.00600603	Novel
BGN	0.00599933	Novel
NOP16	0.00598694	Novel
CHRNA3	0.00597886	Novel
CDRT15	0.00596877	Novel
SYT15	0.00596302	Novel
LAX1	0.00596119	Novel
ESRRA	0.00595766	Novel
SETDB2	0.00595467	Novel
ITSN1	0.00595343	Novel
USP30	0.00594084	Novel
PIK3R3	0.0059394	Novel
NUP42	0.00593399	Novel
TAF3	0.00592127	Novel
TMEM234	0.00591811	Novel
ACSM1	0.00591444	Novel
LIMS4	0.00591352	Novel
POLR1F	0.00590691	Novel
MFSD9	0.00590469	Novel
PERP	0.00590453	Novel
RIIAD1	0.00589992	Novel
PTDSS2	0.00588986	Novel
CYB5R2	0.00588511	Novel
CLEC2D	0.00588304	Novel
GNL2	0.0058727	Novel
ONECUT3	0.00583898	Novel
OTUD7B	0.00583634	Novel
VN1R1	0.00582247	Novel
ACSS2	0.00580384	Novel
H2AC11	0.00580357	Novel
CXCL8	0.00579757	Novel
RABGGTA	0.00579697	Novel
MICOS10-NBL1	0.0057944	Novel
TCERG1L	0.00577437	Novel
CTTNBP2NL	0.00576414	Novel
TEX29	0.0057641	Novel
PRB4	0.00574112	Novel
VSIG2	0.00573805	Novel
NUP35	0.00573383	Novel
ZNF622	0.0057118	Novel
TUBGCP5	0.00570203	Novel
CCR10	0.00569365	Novel
VCAM1	0.00568477	Novel
IL36RN	0.00565616	Novel
GSTM2	0.00564844	Novel
DPH3	0.00563792	Novel
PNMA6A	0.00562633	Novel
NAPSA	0.00558597	Novel
DNASE1L3	0.00557896	Novel
MZB1	0.00557831	Novel
UGT2B15	0.0055669	Novel
UGT2A2	0.0055669	Novel
CZIB	0.00556527	Novel
EMC10	0.00555771	Novel
ZNF205-AS1	0.00554711	Novel
NUTM1	0.00554705	Novel
SERPIND1	0.00554036	Novel
ZNF248	0.0055344	Novel
CST7	0.0055296	Novel
ESM1	0.00552503	Novel
DPYS	0.00552147	Novel
ABO	0.00550622	Novel
BAIAP2L1	0.0055044	Novel
CSRNP2	0.00550292	Novel
RAB8B	0.00549788	Novel
OXER1	0.00549222	Novel
SERINC3	0.00548291	Novel
PIP5K1C	0.0054728	Novel
MAB21L3	0.00546605	Novel
KMT2D	0.00546449	Novel
RBPMS2	0.00546082	Novel
CALCA	0.00545597	Novel
CKMT1B	0.00542785	Novel
IL1F10	0.00542501	Novel
RGS9BP	0.00541672	Novel
CRYZL1	0.00541654	Novel
TAAR2	0.0054105	Novel
PPIL4	0.00540415	Novel
ZNF703	0.00539984	Novel
HTR7	0.00539549	Novel
ANKRD35	0.00539259	Novel
FOLR1	0.00538997	Novel
KRBOX4	0.00536387	Novel
MAP3K12	0.00536045	Novel
AFF3	0.00535336	Novel
EEF1A1P5	0.00534194	Novel
PNMA2	0.00533966	Novel
RBBP6	0.00533201	Novel
MCF2	0.00533187	Novel
LMNTD2	0.00533081	Novel
AKAP4	0.00532754	Novel
[truncated: 17,024 more rows]

## Sheet: BioGRID-2
BioGRID-Embedding-DisGeNET
Symbol	Probability	Known/Novel
HDAC2	0.999999	Novel
H3C1	0.999992	Novel
XRCC6	0.999987	Novel
SHARPIN	0.999965	Novel
MDFI	0.999893	Novel
FASN	0.999789	Novel
APOA1	0.999786	Novel
SPP1	0.999732	Novel
ALB	0.999671	Novel
GET3	0.999658	Novel
HSPA8	0.999515	Novel
RHOA	0.999354	Novel
BAG6	0.999256	Novel
CEP170	0.998795	Novel
MTOR	0.998791	Novel
H2BC1	0.998413	Novel
HDAC6	0.998393	Novel
CALM1	0.998187	Novel
COMT	0.998167	Novel
KRTAP8-1	0.997887	Novel
TRIP6	0.997537	Novel
C1QA	0.996956	Novel
HDAC3	0.996033	Novel
TXNDC12	0.995502	Novel
FZR1	0.995062	Novel
PIK3R3	0.994348	Novel
CSTF2	0.994109	Novel
RECQL4	0.994098	Novel
EEF1G	0.993975	Novel
SRPK2	0.992872	Novel
ZBTB48	0.991783	Novel
ARMCX3	0.991134	Novel
ATP5F1A	0.990767	Novel
IGF2	0.99034	Novel
LAMP1	0.990108	Novel
BCAR1	0.989974	Novel
WWP2	0.989169	Novel
PDCD6	0.98895	Novel
GFER	0.988345	Novel
RPL22L1	0.988154	Novel
GTF2B	0.987689	Novel
AMBP	0.98742	Novel
CBFA2T3	0.987296	Novel
ALOX5	0.985399	Novel
ADAM10	0.98534	Novel
H1-1	0.98515	Novel
KLHL20	0.98417	Novel
APBB2	0.984155	Novel
VPS37C	0.98218	Novel
FUBP3	0.981671	Novel
GCH1	0.981464	Novel
NGB	0.981065	Novel
RAB1A	0.979835	Novel
COMMD4	0.979818	Novel
VPS26C	0.979042	Novel
MDM4	0.978682	Novel
PPP3CA	0.978255	Novel
LRP2	0.977926	Novel
SNAPIN	0.976432	Novel
OBSL1	0.976398	Novel
FASLG	0.975103	Novel
SNX2	0.974396	Novel
TRAF3	0.974256	Novel
CFB	0.973827	Novel
CDKN2A	0.971679	Novel
CDKN1A	0.971344	Novel
RAE1	0.970013	Novel
RPA3	0.968968	Novel
FGB	0.967907	Novel
PTK2	0.966558	Novel
RABGGTB	0.964363	Novel
HTN3	0.960959	Novel
CRP	0.960008	Novel
KCTD3	0.958443	Novel
TUBA3C	0.958438	Novel
REEP4	0.958121	Novel
RALGDS	0.957437	Novel
LYPD3	0.957142	Novel
MAGEA3	0.956669	Novel
CYSRT1	0.955157	Novel
FABP5	0.954604	Novel
NCKAP1	0.954021	Novel
MRPS21	0.950829	Novel
CAV1	0.949811	Novel
DDIT4L	0.948227	Novel
GLP1R	0.946494	Novel
LCN2	0.944183	Novel
ACTC1	0.942044	Novel
PYHIN1	0.941303	Novel
WDR59	0.94016	Novel
ABHD11	0.938761	Novel
FLYWCH2	0.938225	Novel
MAP2K1	0.937629	Novel
RELB	0.937142	Novel
MIA2	0.936757	Novel
COL1A2	0.934979	Novel
PLOD3	0.933604	Novel
RGPD5	0.932783	Novel
ST13	0.92961	Novel
WBP11	0.926748	Novel
CCR5	0.925085	Novel
KLHDC2	0.9231	Novel
MTCH2	0.922755	Novel
YWHAQ	0.92252	Novel
USP14	0.919939	Novel
NPEPL1	0.919037	Novel
MCMBP	0.916904	Novel
RNF123	0.912077	Novel
ACTG1	0.907428	Novel
LMO3	0.906514	Novel
FOS	0.905396	Novel
FAU	0.901913	Novel
CDK2	0.901405	Novel
LAMC3	0.899875	Novel
GDPD1	0.899811	Novel
PROC	0.897753	Novel
ELN	0.896467	Novel
LMNA	0.89604	Novel
RBPMS	0.895208	Novel
KRAS	0.894632	Novel
ICAM1	0.894483	Novel
INSR	0.888455	Novel
GSTK1	0.886491	Novel
SELL	0.885394	Novel
YWHAH	0.884299	Novel
RP2	0.881705	Novel
TCAF2	0.881441	Novel
KTN1	0.879359	Novel
ZNF526	0.875253	Novel
RHOC	0.874009	Novel
ATOX1	0.868809	Novel
MAX	0.866179	Novel
SP110	0.862665	Novel
KCNIP1	0.853332	Novel
UCP2	0.8514	Novel
TSC2	0.848545	Novel
CEP170P1	0.84466	Novel
SH3GLB1	0.844447	Novel
SNX27	0.843245	Novel
NLN	0.834793	Novel
MMP2	0.834519	Novel
LAMTOR2	0.833403	Novel
NOXA1	0.8318	Novel
KDELR1	0.827918	Novel
ATP5F1B	0.826579	Novel
TTC5	0.821411	Novel
C12orf57	0.820662	Novel
GOLGA6L9	0.818439	Novel
TCP11L1	0.814912	Novel
DPPA4	0.814108	Novel
HRG	0.813838	Novel
ITGB7	0.81316	Novel
ICA1	0.81137	Novel
RPL38	0.806054	Novel
TSPYL2	0.806035	Novel
PRKAB1	0.804775	Novel
PRDX3	0.804163	Novel
BACE1	0.802611	Novel
CDC45	0.80208	Novel
NINL	0.799793	Novel
MORN4	0.797915	Novel
CCDC85B	0.796899	Novel
UBE2K	0.793743	Novel
CYP51A1	0.79252	Novel
CIAO1	0.792423	Novel
CTSB	0.79224	Novel
HAVCR2	0.790878	Novel
CD68	0.790537	Novel
TSNAX	0.78527	Novel
MATN2	0.78424	Novel
MIS12	0.784032	Novel
C4A	0.780426	Novel
TNIP1	0.779876	Novel
C5orf22	0.779399	Novel
ANXA7	0.777851	Novel
C1S	0.776721	Novel
S100A4	0.776373	Novel
HCCS	0.773851	Novel
NPY	0.771756	Novel
AANAT	0.771007	Novel
AGER	0.770079	Novel
ITGA2B	0.765656	Novel
XCL2	0.761241	Novel
WDR6	0.761133	Novel
GSDMA	0.76099	Novel
CCDC22	0.760387	Novel
TRIAP1	0.760184	Novel
PDF	0.757677	Novel
H2AC20	0.756865	Novel
A1BG	0.756101	Novel
LARP1	0.753696	Novel
CPB2	0.753551	Novel
C1QL1	0.748068	Novel
CHML	0.746349	Novel
FKBP1B	0.745085	Novel
PCBP1	0.743056	Novel
NBPF19	0.742855	Novel
ZDHHC17	0.740848	Novel
TBC1D7	0.740029	Novel
SERPINB1	0.737816	Novel
PARD6A	0.737184	Novel
DAP3	0.735662	Novel
DMKN	0.733969	Novel
PCDHB5	0.731351	Novel
KRTAP1-1	0.729433	Novel
TPD52	0.72896	Novel
PFDN2	0.726581	Novel
TEX101	0.723315	Novel
APBB1	0.720774	Novel
PSMA1	0.720386	Novel
RNF115	0.716322	Novel
CEP97	0.716244	Novel
DOCK5	0.714244	Novel
HERPUD1	0.712738	Novel
TPT1	0.708638	Novel
MAP3K4	0.705589	Novel
SH3BGRL3	0.704839	Novel
SRI	0.702216	Novel
LDLR	0.702008	Novel
TMEM128	0.70075	Novel
GATD3A	0.700569	Novel
GPR152	0.700032	Novel
ACTR3	0.697867	Novel
NEDD9	0.695226	Novel
CHMP4C	0.693421	Novel
NR3C1	0.688954	Novel
FKBP2	0.688473	Novel
APBA3	0.687942	Novel
KLHL38	0.687637	Novel
CCL5	0.687187	Novel
HIRIP3	0.685441	Novel
CCN3	0.682987	Novel
SUMF2	0.682291	Novel
RAB30	0.680818	Novel
KLK13	0.677224	Novel
RPS21	0.677158	Novel
SQSTM1	0.670463	Novel
TCHH	0.670301	Novel
SCGB2A1	0.670039	Novel
HLA-E	0.667865	Novel
HSD17B6	0.667589	Novel
CCND2	0.66646	Novel
REPIN1	0.665703	Novel
TUBE1	0.663878	Novel
ASPRV1	0.659526	Novel
NQO1	0.659376	Novel
CD36	0.658621	Novel
RICTOR	0.658503	Novel
NPDC1	0.655996	Novel
CXCL6	0.653575	Novel
NME2P1	0.64526	Novel
TREM2	0.644454	Novel
PLEKHG4	0.643243	Novel
COMMD9	0.642294	Novel
SNAP23	0.642217	Novel
CTU2	0.641726	Novel
ITGB1	0.641232	Novel
PPFIBP1	0.638934	Novel
OR2K2	0.636099	Novel
UMOD	0.634011	Novel
PRR4	0.632296	Novel
WASF1	0.631317	Novel
ING5	0.629215	Novel
PATJ	0.626527	Novel
IL6ST	0.622225	Novel
LCN1	0.619571	Novel
MT2A	0.618033	Novel
BCL3	0.617552	Novel
FEN1	0.614112	Novel
TYRP1	0.611919	Novel
PHETA2	0.611808	Novel
CABCOCO1	0.61106	Novel
RPS13	0.604699	Novel
METTL16	0.603324	Novel
NKX2-5	0.600457	Novel
KHK	0.599334	Novel
PRTN3	0.598813	Novel
EVA1A	0.598659	Novel
BTN2A1	0.597479	Novel
STPG2	0.597478	Novel
APOA4	0.595491	Novel
ITGA9	0.59345	Novel
NARS1	0.593301	Novel
DNM3	0.592135	Novel
ULBP1	0.591845	Novel
HSPA2	0.589353	Novel
PBXIP1	0.589246	Novel
TTI1	0.58862	Novel
RBP4	0.587269	Novel
SUZ12	0.585615	Novel
HSPA4L	0.583895	Novel
DCP1A	0.583565	Novel
ZNF474	0.581949	Novel
ADAM15	0.579003	Novel
CCR3	0.578178	Novel
SPOCK3	0.578103	Novel
RPA2	0.577231	Novel
NELL2	0.573891	Novel
CTSL	0.571396	Novel
NCOR1	0.568628	Novel
SFTPD	0.56693	Novel
KRTAP3-3	0.566327	Novel
PPP1R7	0.56632	Novel
HCLS1	0.565087	Novel
NF2	0.5617	Novel
ABCF1	0.561267	Novel
CTAG1A	0.55898	Novel
ABHD6	0.558855	Novel
MTNR1A	0.558176	Novel
PLA2G10	0.558079	Novel
CCL8	0.557738	Novel
RFK	0.55036	Novel
CENPA	0.550295	Novel
SOCS4	0.549753	Novel
MIEN1	0.547263	Novel
C22orf39	0.545593	Novel
LRRC41	0.54189	Novel
BPIFA1	0.539109	Novel
BECN1	0.538967	Novel
APH1A	0.537884	Novel
HMGA1	0.537367	Novel
ALDOC	0.536741	Novel
F2	0.534619	Novel
FXYD1	0.533584	Novel
STK39	0.533225	Novel
GIT1	0.531938	Novel
CD93	0.52862	Novel
PFKFB1	0.527888	Novel
C9	0.527253	Novel
ZFYVE21	0.527164	Novel
KRT34	0.527107	Novel
CST3	0.526904	Novel
GRINA	0.526877	Novel
TRMT44	0.526359	Novel
RSC1A1	0.525794	Novel
KRTAP6-2	0.525293	Novel
PRB2	0.524159	Novel
AKAP12	0.52171	Novel
SMAP1	0.520685	Novel
MLST8	0.520665	Novel
ZNF277	0.5197	Novel
PRDX2	0.518569	Novel
CBFA2T2	0.518149	Novel
MATN3	0.516354	Novel
RAB3IL1	0.514391	Novel
DNTTIP2	0.51419	Novel
SPARC	0.512465	Novel
HTATIP2	0.511911	Novel
MAIP1	0.510824	Novel
RHOQ	0.509028	Novel
RSF1	0.507437	Novel
C1RL	0.507334	Novel
SCNN1B	0.506662	Novel
PCBP3	0.500848	Novel
PTEN	0.497666	Novel
NCK2	0.494622	Novel
FBLN2	0.49218	Novel
SEMA4G	0.488342	Novel
FAM25G	0.485518	Novel
MFAP4	0.482853	Novel
POTEE	0.480641	Novel
PF4	0.480584	Novel
LINC02582	0.479528	Novel
SLC31A2	0.47707	Novel
RAB9B	0.476921	Novel
SEPHS1	0.475656	Novel
CHRM2	0.474875	Novel
SHISA5	0.473698	Novel
CCN2	0.473205	Novel
RIPOR3	0.471802	Novel
AMY1C	0.470737	Novel
MOCS3	0.470168	Novel
GSPT1	0.469591	Novel
PGRMC1	0.469092	Novel
NEK4	0.468993	Novel
RALGPS1	0.468883	Novel
C1QC	0.466313	Novel
PLIN3	0.46504	Novel
UBASH3B	0.464919	Novel
BAP1	0.463723	Novel
ORM1	0.463298	Novel
IGDCC4	0.463013	Novel
ACVR1B	0.462275	Novel
CACNG2	0.461169	Novel
ACKR1	0.45928	Novel
OTP	0.457024	Novel
RAP1GDS1	0.456277	Novel
IGF1	0.453197	Novel
PLPP6	0.451586	Novel
RNF19B	0.450883	Novel
DTD1	0.450211	Novel
OCIAD2	0.448282	Novel
PLB1	0.448107	Novel
MMP25	0.446723	Novel
P3H4	0.445905	Novel
TMEM154	0.443956	Novel
ZNF518A	0.44377	Novel
KAT7	0.442528	Novel
TENT5A	0.440082	Novel
CDC42SE1	0.439643	Novel
WDR24	0.438565	Novel
CACNG4	0.437378	Novel
ZFP91	0.436751	Novel
KRTAP12-4	0.436264	Novel
PZP	0.435766	Novel
RPL12	0.434831	Novel
CCL28	0.433947	Novel
SNX17	0.432144	Novel
EIF3CL	0.430248	Novel
SLIT1	0.430035	Novel
LPXN	0.427494	Novel
PPP1R13L	0.426501	Novel
HSPA1A	0.426253	Novel
TSC22D1	0.425839	Novel
TIMP1	0.424913	Novel
EZH2	0.42475	Novel
CYBA	0.424143	Novel
ITPRIPL1	0.423951	Novel
SIGLEC10	0.423863	Novel
TEX264	0.423637	Novel
PPP4R3B	0.423445	Novel
SOCS7	0.420894	Novel
MYH7	0.419504	Novel
ZBTB25	0.419252	Novel
YOD1	0.419149	Novel
PNPLA8	0.418219	Novel
UBE2S	0.417341	Novel
ZBTB26	0.417214	Novel
SYNGR3	0.416596	Novel
MFSD13A	0.41605	Novel
S100A7L2	0.416011	Novel
POR	0.414354	Novel
HMGB1P1	0.413852	Novel
RAMP2	0.409876	Novel
ARFIP1	0.409055	Novel
CCL7	0.408534	Novel
RFX6	0.40826	Novel
VPS37B	0.407137	Novel
HRNR	0.406939	Novel
SEC24A	0.406614	Novel
HDAC10	0.406164	Novel
CXCL2	0.405669	Novel
NEDD1	0.404096	Novel
RALA	0.403039	Novel
H2BC11	0.4022	Novel
GCK	0.402113	Novel
RHOG	0.401882	Novel
PTPRE	0.397357	Novel
MSRB1	0.397158	Novel
SH3RF2	0.39656	Novel
ACKR2	0.395854	Novel
CAD	0.395591	Novel
SERPINB5	0.394137	Novel
LYPD1	0.392388	Novel
F10	0.390824	Novel
CDA	0.390182	Novel
PLAGL2	0.389859	Novel
PKM	0.389691	Novel
PLEKHJ1	0.389675	Novel
DPYS	0.388356	Novel
ZNF34	0.387292	Novel
GPD1	0.387159	Novel
JMJD8	0.387143	Novel
SUV39H2	0.38695	Novel
LPO	0.386768	Novel
CCL26	0.385318	Novel
PRDX1	0.38359	Novel
A2M	0.383452	Novel
CD3E	0.383053	Novel
ASPH	0.382515	Novel
OTUD4	0.382176	Novel
DERA	0.382094	Novel
CD44	0.381124	Novel
LONRF2	0.380683	Novel
POC1B	0.380459	Novel
HPX	0.379985	Novel
SHANK2	0.379975	Novel
SUN2	0.379048	Novel
TUBB8	0.378898	Novel
DLG2	0.377611	Novel
VWCE	0.377231	Novel
GSDMB	0.376831	Novel
EPB41L4B	0.376825	Novel
BOC	0.375338	Novel
VLDLR	0.374783	Novel
H2BU1	0.373931	Novel
TRIM25	0.372687	Novel
FGF7	0.370365	Novel
AMY1A	0.369942	Novel
LNPEP	0.368787	Novel
CROT	0.367826	Novel
IGLL5	0.367486	Novel
KPNA4	0.367059	Novel
FAM114A1	0.364782	Novel
EOGT	0.364324	Novel
PMCH	0.36423	Novel
HDGFL3	0.363979	Novel
CRELD2	0.363327	Novel
RUFY1	0.362764	Novel
PIGR	0.362725	Novel
NAT14	0.359347	Novel
CCR6	0.358266	Novel
GGT5	0.356276	Novel
HBD	0.356259	Novel
OMG	0.355367	Novel
SERPINA6	0.355359	Novel
XPO5	0.355283	Novel
TF	0.354914	Novel
KNG1	0.354788	Novel
TTR	0.354211	Novel
KCNE4	0.354111	Novel
UPF3B	0.353158	Novel
PRR20D	0.351747	Novel
PLIN5	0.351155	Novel
SELENOM	0.349504	Novel
DDX31	0.349327	Novel
HOXC6	0.34652	Novel
DMRT3	0.345616	Novel
ADM	0.345495	Novel
RANBP3	0.344247	Novel
CALML6	0.344132	Novel
MYD88	0.343965	Novel
SOD1	0.343957	Novel
H3C15	0.343531	Novel
MSRB2	0.342782	Novel
SHKBP1	0.34182	Novel
ITFG2	0.341794	Novel
SHBG	0.341473	Novel
CCL24	0.339661	Novel
CCR4	0.339159	Novel
SPINK7	0.338886	Novel
UMAD1	0.338862	Novel
EOMES	0.338749	Novel
LAMTOR5	0.338247	Novel
CDC16	0.338216	Novel
PTPN4	0.337918	Novel
DSTYK	0.337795	Novel
NIPAL4	0.337536	Novel
CNMD	0.337404	Novel
LBP	0.336472	Novel
WNT2	0.334852	Novel
LYPLA1	0.334698	Novel
SEC61B	0.331329	Novel
CHRNA1	0.329787	Novel
SH3GL3	0.329579	Novel
H2BC13	0.329409	Novel
PNPLA1	0.328755	Novel
SNX1	0.328373	Novel
LAPTM4A	0.327573	Novel
RND1	0.327551	Novel
DUXAP9	0.327527	Novel
SPATA46	0.327146	Novel
SYPL2	0.325296	Novel
SLCO6A1	0.325245	Novel
CHD4	0.323141	Novel
APOC1	0.322472	Novel
CCDC148	0.321652	Novel
DEF8	0.321619	Novel
OSBPL11	0.320569	Novel
EGFL6	0.318804	Novel
PGLS	0.318287	Novel
SPACA4	0.318134	Novel
PIK3CA	0.317106	Novel
CYP2E1	0.316911	Novel
DCPS	0.3163	Novel
AMBRA1	0.315832	Novel
WDR53	0.315441	Novel
PDGFA	0.314794	Novel
NEU3	0.314771	Novel
LTA	0.314077	Novel
CLEC18A	0.313374	Novel
ATG9A	0.312755	Novel
HESX1	0.311994	Novel
LAIR2	0.311798	Novel
C1orf198	0.310945	Novel
AP4S1	0.310728	Novel
TRAPPC3	0.309131	Novel
NAXE	0.308584	Novel
CNTFR	0.307714	Novel
PRB3	0.307494	Novel
RGS20	0.306838	Novel
ITGAL	0.305611	Novel
PEX5L	0.304342	Novel
CABLES1	0.303605	Novel
WNT5B	0.302178	Novel
ZNF620	0.301358	Novel
B2M	0.30023	Novel
TEAD3	0.300118	Novel
BSG	0.299446	Novel
HSPA1B	0.29855	Novel
BAIAP2L1	0.297812	Novel
CCL27	0.297183	Novel
EML2	0.297143	Novel
HTR1B	0.295463	Novel
PACSIN3	0.295082	Novel
PSMD2	0.29424	Novel
GIT2	0.293881	Novel
MYL12A	0.293421	Novel
RBP7	0.293027	Novel
P4HA2	0.292973	Novel
NUDT13	0.292715	Novel
RIMBP3C	0.292541	Novel
EYA2	0.291205	Novel
TAFA1	0.291112	Novel
CDC7	0.290649	Novel
BTC	0.290557	Novel
RGS3	0.290466	Novel
BCAN	0.289255	Novel
PAF1	0.288069	Novel
EPPK1	0.287756	Novel
SQOR	0.287513	Novel
PRELP	0.28749	Novel
FXYD7	0.287205	Novel
BPGM	0.285599	Novel
ZFYVE27	0.285359	Novel
SH3KBP1	0.285026	Novel
CFH	0.2839	Novel
SAMD1	0.281481	Novel
HOXD8	0.280981	Novel
ATN1	0.28033	Novel
CHN2	0.279978	Novel
CHRNG	0.279909	Novel
ARHGAP1	0.279316	Novel
SERPINB3	0.278441	Novel
MAP3K7CL	0.278054	Novel
RPA1	0.277602	Novel
KIR2DL4	0.277327	Novel
AVPI1	0.27716	Novel
KRT5	0.274823	Novel
PNMT	0.273678	Novel
DTNA	0.272425	Novel
H1-3	0.272242	Novel
CNKSR1	0.271559	Novel
PCGF3	0.271416	Novel
SSTR5	0.270882	Novel
TGFB3	0.270879	Novel
PCSK4	0.270851	Novel
ZNF503	0.270515	Novel
UBQLN1	0.270118	Novel
SPTB	0.269824	Novel
ZC3H12A	0.269674	Novel
IL20RA	0.269673	Novel
COL2A1	0.268342	Novel
DPEP2	0.268097	Novel
METTL27	0.267743	Novel
CEP43	0.266557	Novel
COMP	0.266489	Novel
MTHFD2	0.265919	Novel
COPZ1	0.265822	Novel
ZSCAN26	0.265697	Novel
KDM8	0.265298	Novel
CLIC2	0.265031	Novel
DNAJB12	0.26428	Novel
NBEA	0.26382	Novel
SGTB	0.263138	Novel
CST7	0.262066	Novel
HBM	0.261627	Novel
DYNLT1	0.261572	Novel
GHRL	0.261306	Novel
CFD	0.259874	Novel
TK1	0.259789	Novel
EIF2B2	0.259314	Novel
RAB5B	0.25869	Novel
AUNIP	0.257763	Novel
UBXN2B	0.257726	Novel
KIF16B	0.257631	Novel
CCL14	0.257003	Novel
SDF2L1	0.256565	Novel
NFKB2	0.25644	Novel
KXD1	0.254641	Novel
ADH6	0.25191	Novel
CDKN1B	0.251904	Novel
ATP8	0.25136	Novel
KLHL36	0.251119	Novel
MAGEB6	0.250887	Novel
DCAF15	0.250436	Novel
DAZAP1	0.25039	Novel
PKIB	0.250346	Novel
SIX1	0.250303	Novel
SNX31	0.249961	Novel
CD9	0.247643	Novel
CHTF8	0.247227	Novel
TYRO3	0.247194	Novel
METTL17	0.247171	Novel
RAPGEF1	0.247078	Novel
ENDOV	0.246485	Novel
ABI1	0.246265	Novel
LIPF	0.246228	Novel
CD209	0.246069	Novel
TEAD4	0.245795	Novel
RIPK3	0.245227	Novel
TIMP3	0.244262	Novel
MATN1	0.244151	Novel
TAF1D	0.243809	Novel
CCL20	0.243562	Novel
KCNE5	0.242365	Novel
GATA4	0.241688	Novel
LINC00839	0.241457	Novel
FABP7	0.241418	Novel
PHACTR3	0.239273	Novel
SHPK	0.239151	Novel
ASRGL1	0.238825	Novel
DDX4	0.238807	Novel
AURKB	0.238731	Novel
NRP2	0.237775	Novel
EIF2B3	0.23775	Novel
NAPSA	0.237495	Novel
MAP3K13	0.237164	Novel
FCGR3B	0.236807	Novel
FBXO25	0.236803	Novel
CPNE6	0.236361	Novel
ZBTB38	0.236342	Novel
KLK3	0.236117	Novel
ADPGK	0.235289	Novel
UBAP2	0.23511	Novel
ATP4B	0.234869	Novel
KCNJ5	0.234823	Novel
LEMD2	0.234543	Novel
TRIM7	0.233744	Novel
PTPA	0.233535	Novel
CCL16	0.23275	Novel
TRIM33	0.232324	Novel
GOLPH3	0.231924	Novel
CYGB	0.231841	Novel
PPP2R1B	0.231347	Novel
MMP3	0.230714	Novel
FRMD1	0.230663	Novel
PSG3	0.230636	Novel
RNGTT	0.230201	Novel
MC4R	0.230044	Novel
FBXO28	0.229241	Novel
FAF1	0.229095	Novel
BRK1	0.228625	Novel
MAPKAPK3	0.228257	Novel
IMPACT	0.228179	Novel
ALAS2	0.227742	Novel
GCA	0.22761	Novel
CEP83	0.227007	Novel
CENPK	0.22661	Novel
THTPA	0.226257	Novel
SHISA4	0.225339	Novel
RELL1	0.224889	Novel
TEPSIN	0.224574	Novel
ADAP2	0.224501	Novel
AAR2	0.224384	Novel
SSR4	0.224272	Novel
DRD3	0.224114	Novel
SORL1	0.223937	Novel
ASNSD1	0.223928	Novel
KIF26A	0.223611	Novel
ZSCAN25	0.223259	Novel
ZNF747	0.223231	Novel
JOSD2	0.223076	Novel
SNX24	0.22299	Novel
FFAR2	0.222899	Novel
TSHB	0.222382	Novel
ELANE	0.221863	Novel
CHEK1	0.221763	Novel
SLC16A10	0.220978	Novel
SERPINA5	0.220784	Novel
NPB	0.220369	Novel
GAST	0.22033	Novel
MAPK3	0.220163	Novel
LGALS1	0.220053	Novel
BRF1	0.219318	Novel
USP17L7	0.219061	Novel
SAMD9	0.218578	Novel
LAMP2	0.218467	Novel
CIT	0.218076	Novel
KLF11	0.217337	Novel
IGLL1	0.21703	Novel
UHRF1BP1L	0.216185	Novel
CAPNS1	0.216128	Novel
GAD2	0.216039	Novel
GLB1	0.215695	Novel
DLK1	0.215205	Novel
RAP1B	0.215185	Novel
KIAA0930	0.214876	Novel
CCL15	0.21442	Novel
RTL8C	0.214162	Novel
SLC25A30	0.213914	Novel
ETF1	0.213284	Novel
TXNDC11	0.21288	Novel
CXCL13	0.212731	Novel
CARHSP1	0.212685	Novel
MAPRE3	0.212518	Novel
ZBTB12	0.212384	Novel
FCN2	0.212013	Novel
HTN1	0.211255	Novel
C3AR1	0.211131	Novel
SLC7A1	0.211115	Novel
MAPK8IP2	0.210571	Novel
WWTR1	0.21054	Novel
KRT28	0.209998	Novel
HSPH1	0.209723	Novel
APCDD1	0.209637	Novel
TUBA3E	0.209116	Novel
OTX1	0.209013	Novel
DDAH1	0.208958	Novel
CNTF	0.20879	Novel
SRRM2	0.208583	Novel
ATRNL1	0.20798	Novel
CCDC89	0.207775	Novel
TFF3	0.207637	Novel
MRPL50	0.207229	Novel
PFN2	0.206822	Novel
MPP7	0.206671	Novel
SHLD2	0.206534	Novel
TRAPPC10	0.206359	Novel
FGR	0.205862	Novel
ADAMTSL4	0.205804	Novel
PHETA1	0.205422	Novel
DDI1	0.205301	Novel
NOP16	0.204926	Novel
SLC20A2	0.204266	Novel
SCNN1G	0.204241	Novel
JUP	0.2034	Novel
ZNF462	0.203117	Novel
TSPAN14	0.202832	Novel
GUSB	0.201155	Novel
LCE1A	0.200248	Novel
ASL	0.199927	Novel
GATM	0.199861	Novel
CSNK2B	0.199813	Novel
PLPP1	0.199294	Novel
FAT1	0.198997	Novel
RNASEH2B	0.198857	Novel
SFTPA1	0.198655	Novel
MMP1	0.198496	Novel
C2orf50	0.198485	Novel
RAP2B	0.198301	Novel
GJA4	0.198075	Novel
RSU1	0.198012	Novel
CCL3L1	0.197977	Novel
ACP1	0.19784	Novel
DNAJC10	0.197341	Novel
COA7	0.197001	Novel
KCNG4	0.196915	Novel
SAPCD2	0.195392	Novel
GET1	0.194401	Novel
ZNF507	0.194326	Novel
SLC16A3	0.19385	Novel
PGR	0.193705	Novel
PADI3	0.193262	Novel
CCT2	0.193206	Novel
TRIM55	0.192974	Novel
WFDC1	0.192777	Novel
RWDD2A	0.192712	Novel
COL4A2	0.192173	Novel
THSD7A	0.192086	Novel
PSMC2	0.192057	Novel
C6orf58	0.191899	Novel
MTR	0.191502	Novel
PPP1R16A	0.191468	Novel
NDUFA7	0.190966	Novel
HSPBAP1	0.19079	Novel
CLVS2	0.190134	Novel
COLEC11	0.19002	Novel
ETS1	0.189628	Novel
ANP32E	0.18958	Novel
APOL1	0.189533	Novel
NCKIPSD	0.189489	Novel
CLU	0.189286	Novel
HES6	0.189265	Novel
HMGCLL1	0.188939	Novel
BRAP	0.188891	Novel
CHEK2	0.188534	Novel
PHOSPHO2	0.188317	Novel
HIGD1A	0.188253	Novel
RAC3	0.187887	Novel
ZWINT	0.187823	Novel
SIGLEC7	0.187659	Novel
L3MBTL3	0.187495	Novel
APLN	0.18734	Novel
CBWD3	0.186964	Novel
SIRPB1	0.186755	Novel
LOXL1	0.186382	Novel
PITX1	0.186363	Novel
CTSL3P	0.186362	Novel
OXSR1	0.186003	Novel
ITM2C	0.185759	Novel
E2F6	0.185649	Novel
SCAMP4	0.18516	Novel
APOA5	0.184867	Novel
NME3	0.184569	Novel
RALGAPA2	0.18456	Novel
SNX32	0.18453	Novel
PKP4	0.184163	Novel
GNB1L	0.183925	Novel
RPL8	0.183828	Novel
VWF	0.183806	Novel
RUNX1	0.183524	Novel
KLRC2	0.183485	Novel
MUC5B	0.183381	Novel
HNRNPK	0.183126	Novel
SPCS2	0.18305	Novel
KCTD21	0.182707	Novel
ZNF512	0.182422	Novel
CCT8	0.182337	Novel
TCF23	0.181696	Novel
MTX3	0.181323	Novel
CLIC6	0.181269	Novel
STH	0.181037	Novel
IDH2	0.18052	Novel
RABGAP1	0.18024	Novel
CHUK	0.180107	Novel
UBL4B	0.179484	Novel
FAM114A2	0.179166	Novel
MST1	0.178349	Novel
TMPRSS11D	0.178074	Novel
MARCHF9	0.177275	Novel
CSN2	0.177115	Novel
RAB11FIP5	0.177004	Novel
MRPL23	0.176985	Novel
TTC7B	0.17644	Novel
WFDC12	0.176414	Novel
OCLN	0.176183	Novel
ZNF598	0.176175	Novel
RBFOX3	0.176146	Novel
TP63	0.175755	Novel
DTNBP1	0.175754	Novel
LCE1F	0.1755	Novel
TKTL2	0.175308	Novel
RAD21	0.175288	Novel
SKAP2	0.175288	Novel
EHHADH	0.174935	Novel
TGFBR1	0.174589	Novel
LTB4R	0.174333	Novel
NID2	0.17429	Novel
CCL4L1	0.173993	Novel
EGFL8	0.173411	Novel
KLK1	0.173274	Novel
H2AC11	0.173123	Novel
C3orf38	0.172979	Novel
QTRT1	0.172208	Novel
HTRA1	0.172148	Novel
FLNB	0.172128	Novel
METAP2	0.172013	Novel
COMMD2	0.171878	Novel
SLC25A31	0.170975	Novel
ABHD4	0.170909	Novel
ARHGDIA	0.170856	Novel
SH3BP1	0.170664	Novel
TBC1D8	0.170481	Novel
RDH5	0.170181	Novel
NGF	0.169624	Novel
ZNF408	0.169587	Novel
KDF1	0.169363	Novel
CST9	0.169107	Novel
RPL27	0.16909	Novel
RIPPLY1	0.16843	Novel
RPL26L1	0.16835	Novel
GPRASP1	0.168071	Novel
OPRL1	0.167936	Novel
CES1	0.167833	Novel
SENP2	0.167729	Novel
SASH1	0.167664	Novel
TMEM67	0.167238	Novel
KIDINS220	0.167204	Novel
VASH1	0.167154	Novel
TRAPPC12	0.166771	Novel
SUPT6H	0.166755	Novel
BRD3	0.166618	Novel
FBN2	0.166485	Novel
NOTCH1	0.166475	Novel
ANP32A	0.1663	Novel
NPHP4	0.166101	Novel
GP1BA	0.166052	Novel
WTAP	0.165797	Novel
ARF6	0.165711	Novel
ERAP2	0.165621	Novel
RRAGC	0.165386	Novel
KRT85	0.165337	Novel
WFDC3	0.164989	Novel
NCR1	0.164984	Novel
LDB1	0.164967	Novel
REM1	0.164821	Novel
MANBAL	0.164297	Novel
NHLH2	0.164234	Novel
KRTAP9-2	0.164227	Novel
UQCC2	0.164047	Novel
PKLR	0.163065	Novel
RELA	0.163025	Novel
CXCR3	0.162988	Novel
LCAT	0.162951	Novel
CXCL3	0.162538	Novel
HAPLN3	0.162518	Novel
ARHGAP27	0.162348	Novel
BLOC1S5	0.162306	Novel
DAPP1	0.162258	Novel
MADCAM1	0.162246	Novel
UHRF1BP1	0.162106	Novel
DNAJB9	0.161932	Novel
NLGN2	0.161855	Novel
PFKL	0.16185	Novel
ITGA5	0.161744	Novel
CACNA1S	0.161675	Novel
RTN4R	0.161654	Novel
CFP	0.161435	Novel
EMCN	0.161429	Novel
EPB41L2	0.161402	Novel
ZZEF1	0.161233	Novel
MMP10	0.160963	Novel
TRAIP	0.160945	Novel
NRN1L	0.160895	Novel
MFAP2	0.160812	Novel
SMPX	0.160751	Novel
FSCN1	0.160591	Novel
APOC2	0.160504	Novel
NCF1	0.16047	Novel
TRH	0.160367	Novel
SLC1A2	0.160259	Novel
BRD1	0.160171	Novel
NCOA1	0.160104	Novel
F7	0.159998	Novel
KRT81	0.159832	Novel
IL12A	0.159655	Novel
RRAGA	0.159247	Novel
SZT2	0.159108	Novel
NLGN3	0.159077	Novel
TBC1D22A	0.158912	Novel
CTPS2	0.15888	Novel
TAS2R8	0.158795	Novel
CHCHD7	0.158637	Novel
GLIPR1L2	0.157909	Novel
ARF4	0.157899	Novel
IRS4	0.157835	Novel
BRMS1	0.157601	Novel
SMAD6	0.157374	Novel
MAP3K1	0.15722	Novel
PRAP1	0.157148	Novel
PRADC1	0.156934	Novel
KRTAP10-8	0.156886	Novel
SYNE2	0.156406	Novel
RASSF10	0.156354	Novel
ESM1	0.156132	Novel
PLEKHS1	0.155941	Novel
APOC3	0.15576	Novel
MYOZ1	0.155441	Novel
DCAF8	0.155431	Novel
FDX1	0.155065	Novel
KCNK16	0.155024	Novel
EGFL7	0.154953	Novel
CDC23	0.154868	Novel
EIF1AX	0.154745	Novel
ATG7	0.154298	Novel
FHL5	0.153814	Novel
VPS28	0.153467	Novel
AK3	0.153348	Novel
IGFBP6	0.153023	Novel
NOX1	0.152656	Novel
WDFY3	0.151775	Novel
FAM168A	0.151488	Novel
F8A1	0.151156	Novel
ARHGAP12	0.150966	Novel
HSD17B4	0.150666	Novel
CCM2	0.150239	Novel
ALDH6A1	0.150116	Novel
CRTAC1	0.149904	Novel
ZNF77	0.149663	Novel
TRIP13	0.149616	Novel
NISCH	0.149435	Novel
COG4	0.149176	Novel
SH2D2A	0.149029	Novel
ELOB	0.148944	Novel
TIMP4	0.148024	Novel
AKR7A2	0.147851	Novel
IL12B	0.147771	Novel
FAM71C	0.147612	Novel
CEP70	0.147279	Novel
C1QTNF3	0.147201	Novel
OSCP1	0.147065	Novel
EIPR1	0.147047	Novel
PIK3R2	0.147025	Novel
CCN5	0.146927	Novel
CYBB	0.146692	Novel
MGLL	0.146618	Novel
FCN1	0.146597	Novel
APOA2	0.146415	Novel
KCNF1	0.146348	Novel
B4GALT7	0.14614	Novel
PREX2	0.145942	Novel
ZSCAN4	0.145934	Novel
TDP2	0.145911	Novel
NLGN1	0.14558	Novel
IL6R	0.145506	Novel
CXCL5	0.145472	Novel
CNTNAP1	0.145424	Novel
ARHGAP23	0.145343	Novel
GPLD1	0.145113	Novel
NLRP1	0.143926	Novel
RHPN2	0.143697	Novel
ZBBX	0.143677	Novel
PAGE3	0.143298	Novel
HCST	0.14323	Novel
RRAGB	0.143186	Novel
TMED8	0.142999	Novel
PDZD3	0.142774	Novel
CDSN	0.142406	Novel
SGCG	0.14233	Novel
TNFSF13	0.142091	Novel
ZNF358	0.14152	Novel
LDHC	0.141388	Novel
IL36G	0.141309	Novel
THAP1	0.141253	Novel
ASAP2	0.141013	Novel
PRAG1	0.141007	Novel
TRAPPC4	0.140952	Novel
PLP1	0.140872	Novel
ASAH1	0.140364	Novel
ADAMTS18	0.139972	Novel
S100A7A	0.139919	Novel
GALP	0.139249	Novel
CCT3	0.139235	Novel
FADD	0.138934	Novel
ZNF575	0.138368	Novel
TINAG	0.137415	Novel
EIF3H	0.137293	Novel
MRAS	0.137278	Novel
PARD6B	0.136944	Novel
TECR	0.136798	Novel
PAQR7	0.136763	Novel
ERH	0.136538	Novel
ZNF502	0.136495	Novel
FADS6	0.136106	Novel
CYRIB	0.135749	Novel
TUBB2A	0.135741	Novel
NOXO1	0.135729	Novel
FBN1	0.135715	Novel
PHB2	0.13509	Novel
PACSIN2	0.13493	Novel
RSAD1	0.134822	Novel
VWC2	0.134563	Novel
TUBB6	0.134535	Novel
RAB11A	0.134114	Novel
FAM221A	0.133991	Novel
SPRED1	0.133853	Novel
PTOV1	0.13358	Novel
TSPO	0.133452	Novel
MX2	0.133442	Novel
MOCOS	0.133356	Novel
MGP	0.133319	Novel
STIP1	0.132669	Novel
C11orf58	0.132598	Novel
EIF3J	0.132512	Novel
NOTCH3	0.132158	Novel
TNFRSF8	0.132068	Novel
BMX	0.132016	Novel
CCDC85A	0.131443	Novel
TOMM20L	0.131432	Novel
BCAT1	0.131411	Novel
UGT1A7	0.131341	Novel
CRNN	0.131304	Novel
ARHGEF6	0.131079	Novel
SEMA3B	0.130909	Novel
RIOK2	0.130728	Novel
APOBEC3A	0.13069	Novel
DEFA5	0.130424	Novel
CDH15	0.130297	Novel
AKAP8L	0.12989	Novel
ZNF586	0.129828	Novel
PPTC7	0.129751	Novel
THUMPD1	0.129655	Novel
GABRA3	0.129557	Novel
DPF2	0.129509	Novel
RAB2B	0.129279	Novel
ATP6V0E2	0.129239	Novel
EPHA6	0.129068	Novel
ME1	0.12899	Novel
GSTZ1	0.128979	Novel
LGALSL	0.128582	Novel
RRAGD	0.128432	Novel
DRD4	0.128426	Novel
DYRK1B	0.128231	Novel
DMBT1	0.12823	Novel
GPC1	0.128193	Novel
RGN	0.128165	Novel
RAB31	0.128038	Novel
TNFRSF12A	0.127973	Novel
CRIP1	0.127942	Novel
TWSG1	0.127906	Novel
EIF3C	0.127529	Novel
CCNB1	0.127334	Novel
SORBS3	0.127277	Novel
SPSB2	0.127	Novel
ARCN1	0.126829	Novel
ECM1	0.126822	Novel
ND4L	0.126796	Novel
DENND6A	0.126603	Novel
MPO	0.12631	Novel
MSRB3	0.126303	Novel
HHEX	0.126244	Novel
CSNK2A1	0.126193	Novel
PYROXD2	0.125959	Novel
PTX3	0.125941	Novel
SP1	0.12584	Novel
GNB4	0.125817	Novel
MZT2B	0.12579	Novel
ULBP3	0.125697	Novel
UCN	0.125573	Novel
KIF21A	0.125461	Novel
PHC1	0.125239	Novel
IGHA1	0.125217	Novel
CYB5A	0.12511	Novel
TIGAR	0.124915	Novel
ITSN2	0.124803	Novel
DCN	0.124688	Novel
RPL37A	0.12466	Novel
DCAF7	0.124292	Novel
CA6	0.124273	Novel
BAZ1A	0.124223	Novel
C14orf119	0.123973	Novel
SIRT5	0.123928	Novel
EPS8L1	0.123815	Novel
TPM2	0.1238	Novel
WDR62	0.123658	Novel
CSF3R	0.123647	Novel
TMEM108	0.122946	Novel
TPSAB1	0.122918	Novel
SPG7	0.12289	Novel
FGG	0.122868	Novel
CCN1	0.12274	Novel
DCT	0.122737	Novel
IGLC2	0.122514	Novel
TUBA4B	0.122499	Novel
RANBP9	0.122401	Novel
RET	0.121813	Novel
HDHD3	0.121798	Novel
REV3L	0.121314	Novel
DUT	0.121302	Novel
NASP	0.121263	Novel
DCAF10	0.121215	Novel
ANKRD10	0.121182	Novel
GMEB2	0.121134	Novel
TMEM121	0.120765	Novel
BCAP31	0.120632	Novel
TAT	0.120621	Novel
TUBB2B	0.120607	Novel
BSDC1	0.120229	Novel
NEU4	0.120228	Novel
WDR54	0.119872	Novel
AMY1B	0.119849	Novel
TRIP4	0.11982	Novel
CNDP2	0.119241	Novel
CCR8	0.119094	Novel
TRAF6	0.118697	Novel
LMO2	0.118052	Novel
CGB3	0.118014	Novel
ASCL3	0.117841	Novel
RABGGTA	0.117804	Novel
NEK6	0.117769	Novel
ACTA1	0.117723	Novel
PRXL2B	0.117715	Novel
LINC00269	0.117528	Novel
MARK1	0.117517	Novel
DBH	0.117454	Novel
CD47	0.117349	Novel
LCE1D	0.117103	Novel
TRAPPC2L	0.11693	Novel
DCUN1D5	0.116928	Novel
GPSM1	0.116799	Novel
CYP11B2	0.116714	Novel
RAMP1	0.116695	Novel
TCN2	0.116385	Novel
AKR1B10	0.116193	Novel
KRT80	0.116053	Novel
F8	0.115374	Novel
ZSCAN20	0.115071	Novel
GMPR2	0.115045	Novel
MRC2	0.115007	Novel
DCBLD2	0.114997	Novel
MARF1	0.114984	Novel
TAS2R41	0.114979	Novel
LRPAP1	0.114904	Novel
NOS2	0.114815	Novel
TCEAL8	0.114607	Novel
SPINT1	0.114506	Novel
B4GALT5	0.114492	Novel
TUBB	0.114449	Novel
SLC25A10	0.1144	Novel
UGT1A9	0.11392	Novel
BRD7	0.113683	Novel
ARPC3	0.113658	Novel
FAM25C	0.113439	Novel
ABCA13	0.113324	Novel
GGT6	0.113129	Novel
CD3G	0.113049	Novel
S100A6	0.11301	Novel
LOXL2	0.112527	Novel
APPL1	0.112427	Novel
CLNK	0.112284	Novel
ITGB3BP	0.112273	Novel
CUBN	0.112216	Novel
TUBB3	0.112076	Novel
EDIL3	0.112049	Novel
B4GALT4	0.111907	Novel
DAPK3	0.111738	Novel
PVR	0.111737	Novel
FHOD1	0.111602	Novel
CD226	0.111473	Novel
MRPL34	0.111433	Novel
EPHB1	0.111244	Novel
TGFB2	0.111139	Novel
C11orf54	0.110864	Novel
IKBKG	0.110657	Novel
SELENOS	0.110435	Novel
CNTROB	0.110202	Novel
GAL	0.110102	Novel
GABRB2	0.110018	Novel
IMPA2	0.109999	Novel
CASP14	0.10959	Novel
CCR7	0.109526	Novel
CTAGE8	0.109518	Novel
ST3GAL2	0.10931	Novel
MLNR	0.108972	Novel
GUCY2C	0.108959	Novel
H2BC15	0.10878	Novel
PLSCR2	0.108759	Novel
STC2	0.108694	Novel
TMEM260	0.108673	Novel
MPP5	0.108655	Novel
GHR	0.108575	Novel
NLRC4	0.108125	Novel
ITGB2	0.10806	Novel
LNPK	0.107949	Novel
NEFM	0.107926	Novel
TOPAZ1	0.107888	Novel
SERPINC1	0.107853	Novel
CXCL8	0.107652	Novel
CTAG2	0.107639	Novel
PIGG	0.107245	Novel
SLC2A6	0.107223	Novel
MYOC	0.106729	Novel
RPL27A	0.106662	Novel
HPCA	0.106515	Novel
MYH3	0.106378	Novel
POLR2J	0.10636	Novel
MYCL	0.106345	Novel
TFR2	0.106263	Novel
ITGB1BP1	0.106229	Novel
METRN	0.106039	Novel
NEUROD2	0.106007	Novel
ASPA	0.105915	Novel
GABARAP	0.105772	Novel
RPL26	0.105719	Novel
SERPINB13	0.10541	Novel
NLGN4X	0.105215	Novel
RAB23	0.105142	Novel
FAM102A	0.105131	Novel
ACY3	0.104958	Novel
DESI1	0.104881	Novel
CDKN2B	0.104823	Novel
ACADM	0.104818	Novel
SIGLEC16	0.10474	Novel
TRAPPC6A	0.104718	Novel
GFRA2	0.104709	Novel
C6orf226	0.10464	Novel
TBC1D14	0.104465	Novel
DPEP3	0.104464	Novel
TMEM109	0.104304	Novel
NCS1	0.104158	Novel
SGCA	0.104078	Novel
RAB7A	0.104026	Novel
C8G	0.103934	Novel
RCAN2	0.103931	Novel
MCPH1	0.103855	Novel
GLYAT	0.103855	Novel
CANX	0.103763	Novel
RHOBTB3	0.103726	Novel
PLXNA3	0.103648	Novel
IFITM1	0.103547	Novel
KLK8	0.103525	Novel
CYP2W1	0.103468	Novel
PRRG2	0.103456	Novel
MT1G	0.103447	Novel
RETN	0.103282	Novel
USP1	0.10315	Novel
PLSCR3	0.103003	Novel
PPBP	0.102925	Novel
SPRYD7	0.102912	Novel
CASK	0.102771	Novel
CYFIP1	0.102607	Novel
HADHB	0.10247	Novel
EDA2R	0.102305	Novel
FCAR	0.102239	Novel
DNAJB3	0.102154	Novel
MEDAG	0.101938	Novel
ABCA5	0.101898	Novel
CLEC4G	0.101565	Novel
COL18A1	0.101157	Novel
SLC32A1	0.100946	Novel
OLFM4	0.100919	Novel
TBC1D4	0.100863	Novel
RPL39P5	0.100704	Novel
AGPAT5	0.100443	Novel
DUSP8	0.100289	Novel
MYL6	0.10014	Novel
RUSC1	0.0999384	Novel
GBP6	0.0996702	Novel
TMEM95	0.0996244	Novel
IFNA17	0.0995096	Novel
TOMM70	0.0993619	Novel
ARRB1	0.099357	Novel
OSM	0.0992776	Novel
SMR3A	0.0991292	Novel
SEMG1	0.0990707	Novel
POU4F2	0.0990649	Novel
ADK	0.0989406	Novel
POU2AF1	0.0988516	Novel
QRFPR	0.0986675	Novel
EBLN2	0.0986592	Novel
VDAC3	0.0986408	Novel
NMI	0.0986317	Novel
ARFRP1	0.098546	Novel
SUMO1	0.0984831	Novel
HBA1	0.09847	Novel
MOGAT2	0.0983913	Novel
FAM25A	0.0982484	Novel
CORO2B	0.0980404	Novel
SLC7A5	0.0980135	Novel
SEC22C	0.0979431	Novel
MRPL20-AS1	0.0979371	Novel
PREX1	0.0979232	Novel
PPP4C	0.0977527	Novel
NT5E	0.097571	Novel
MAL2	0.0974748	Novel
ELMOD3	0.0974647	Novel
ACTB	0.0973071	Novel
FRS2	0.0971495	Novel
FCMR	0.0971273	Novel
ZNF316	0.0970379	Novel
EMP2	0.0969536	Novel
VEGFD	0.0966996	Novel
PPP1R3E	0.0964302	Novel
PF4V1	0.0960666	Novel
ADAM19	0.0960523	Novel
PICK1	0.096003	Novel
SNRNP27	0.0959842	Novel
NANP	0.095954	Novel
AMH	0.0957933	Novel
SPHK2	0.0957797	Novel
NEUROD6	0.0956647	Novel
HPR	0.0955357	Novel
THRSP	0.0954838	Novel
ASPM	0.0954434	Novel
CLCN2	0.0954302	Novel
RAC2	0.0953961	Novel
SYNJ2BP	0.0953254	Novel
TRIM11	0.095317	Novel
CC2D2B	0.0952967	Novel
CHORDC1	0.0952368	Novel
PTPRF	0.0951799	Novel
COLGALT2	0.0948366	Novel
REXO5	0.0945157	Novel
FGF1	0.0943203	Novel
NUP54	0.0943169	Novel
FPR2	0.0942305	Novel
NSL1	0.0942106	Novel
PPP4R4	0.0942068	Novel
DDX11L8	0.094174	Novel
OFD1	0.0940508	Novel
TUSC2	0.0940053	Novel
NCR3	0.0938743	Novel
GYG2	0.0936812	Novel
HAPLN1	0.0936229	Novel
NMRAL1	0.0936001	Novel
ANXA4	0.0935008	Novel
DDA1	0.0934752	Novel
HSD17B10	0.0933865	Novel
PDE4A	0.0930201	Novel
MUC7	0.0929508	Novel
ZNF20	0.0928515	Novel
COX20	0.0927845	Novel
RGS10	0.0926276	Novel
EMILIN3	0.0925919	Novel
NACA2	0.0923829	Novel
VSX1	0.0923717	Novel
PLA2G2F	0.092345	Novel
GCLC	0.0923326	Novel
RAB40A	0.0922559	Novel
MTERF1	0.0922229	Novel
ABCC8	0.09202	Novel
TOMM22	0.0920078	Novel
LMX1B	0.0919073	Novel
HOXD9	0.0919008	Novel
CIDEA	0.0918494	Novel
ALKBH4	0.091825	Novel
LEFTY1	0.0918041	Novel
PLCB4	0.0917674	Novel
COMMD7	0.0917633	Novel
HOXD3	0.0917545	Novel
GYPC	0.0917075	Novel
CFAP91	0.091628	Novel
SURF6	0.0915987	Novel
REEP5	0.0914732	Novel
APOE	0.0913554	Novel
PAQR6	0.0913494	Novel
METRNL	0.0911598	Novel
COL20A1	0.0911328	Novel
PHPT1	0.0907486	Novel
CDC42	0.0907439	Novel
ABCA7	0.0907137	Novel
ZNF418	0.0905818	Novel
CHAT	0.0903648	Novel
TMEM184A	0.0903569	Novel
LEPR	0.0902908	Novel
HEMK1	0.0902189	Novel
SERPINF2	0.0900334	Novel
PLAUR	0.0900023	Novel
ALS2	0.0899829	Novel
EFTUD2	0.0899401	Novel
EIF2AK4	0.0898753	Novel
BIN3	0.0896631	Novel
AIDA	0.0896405	Novel
AKAP1	0.0894922	Novel
SNCG	0.0894403	Novel
NKAP	0.0893376	Novel
COMMD5	0.0892801	Novel
RPAP1	0.0891898	Novel
RAP2C	0.089185	Novel
SCN2B	0.0891707	Novel
HSD11B1	0.0890927	Novel
SCN5A	0.0890836	Novel
CRELD1	0.0890098	Novel
LXN	0.088937	Novel
DEFA6	0.0888736	Novel
SP3	0.0885432	Novel
LRRC34	0.0883142	Novel
PMM1	0.0881793	Novel
HSCB	0.0881312	Novel
FCF1	0.0880788	Novel
GLRA2	0.0879653	Novel
ITGA3	0.0879214	Novel
C1QTNF5	0.087916	Novel
MYOZ3	0.0878894	Novel
C2orf88	0.0878774	Novel
LYPLA2	0.08782	Novel
NECTIN2	0.0877183	Novel
ZSCAN9	0.087715	Novel
ND4	0.0876309	Novel
CGA	0.0875782	Novel
COA4	0.087504	Novel
HMGB4	0.0874747	Novel
MAT1A	0.0872765	Novel
JPH3	0.0872739	Novel
AGRP	0.0870273	Novel
FNDC3A	0.0869809	Novel
COL5A1	0.0869188	Novel
H3-3B	0.0868081	Novel
PRAM1	0.0867133	Novel
NHLRC2	0.0866519	Novel
TYROBP	0.0864734	Novel
SLC48A1	0.086438	Novel
DYNLT3	0.0864191	Novel
ITGA2	0.0864155	Novel
PLXNA4	0.0863665	Novel
PPFIA1	0.0862675	Novel
PLXNB2	0.0862471	Novel
RPS19	0.0861167	Novel
CABP5	0.0859149	Novel
CDC42SE2	0.085865	Novel
CLCNKA	0.0857212	Novel
PLEKHA4	0.0856962	Novel
C3orf36	0.0855178	Novel
SCN1A	0.0854366	Novel
YBEY	0.0851158	Novel
CCL1	0.085105	Novel
USP24	0.0849222	Novel
HAO2	0.0848169	Novel
NUDT9	0.0846242	Novel
TSR3	0.084537	Novel
CCDC28B	0.0844292	Novel
LHFPL4	0.0841468	Novel
RPL3	0.084098	Novel
DNAJC18	0.083891	Novel
DCDC2B	0.0838832	Novel
BPIFB3	0.0835756	Novel
ZDHHC18	0.0834675	Novel
RAB3A	0.0834229	Novel
LEFTY2	0.0832584	Novel
DAG1	0.0832281	Novel
PIK3R4	0.0831455	Novel
AKT2	0.0830901	Novel
UNC5B	0.0830773	Novel
PAQR9	0.083025	Novel
MEPE	0.0829798	Novel
ATG5	0.0829545	Novel
GDF10	0.0829464	Novel
MVK	0.0829345	Novel
EMP3	0.0827993	Novel
LIPE	0.0827405	Novel
FCGRT	0.0827222	Novel
CDHR5	0.0826907	Novel
LTBP3	0.0825251	Novel
MFN2	0.082432	Novel
MPP4	0.0823364	Novel
TH	0.0823214	Novel
CCDC115	0.0823184	Novel
RBP3	0.0822976	Novel
PLAAT4	0.0822011	Novel
DLGAP2	0.0821695	Novel
OR10H3	0.0818144	Novel
ZNF791	0.081774	Novel
TPH1	0.0816978	Novel
ISCA1	0.0815629	Novel
CFHR1	0.0814951	Novel
MRPS28	0.0813127	Novel
CXCL17	0.0812813	Novel
SLC30A2	0.0812084	Novel
ITGAD	0.0811974	Novel
TOMM20	0.0811838	Novel
GABRA2	0.0810441	Novel
ARMT1	0.0808936	Novel
PRR5-ARHGAP8	0.08088	Novel
CH25H	0.0807536	Novel
RAB5A	0.0807462	Novel
NSMAF	0.0805659	Novel
IGLC7	0.0804591	Novel
WDR61	0.0803978	Novel
CAVIN3	0.0803556	Novel
TKFC	0.0803123	Novel
IL10	0.0802409	Novel
XCL1	0.0801878	Novel
COL7A1	0.0800086	Novel
SLC18A3	0.0799754	Novel
HNRNPL	0.079825	Novel
CELA3B	0.0798118	Novel
NAP1L1	0.0796887	Novel
HSPBP1	0.0796134	Novel
HNF1A	0.0795846	Novel
SMOC1	0.0795013	Novel
GPD1L	0.0793758	Novel
CHRD	0.0793553	Novel
CXCR4	0.0792555	Novel
CD200R1	0.0790749	Novel
TRADD	0.07905	Novel
TPD52L1	0.079029	Novel
YWHAG	0.0789872	Novel
MYO3B	0.0789853	Novel
TOLLIP	0.0789525	Novel
CSTA	0.078839	Novel
CCN6	0.0788228	Novel
RPS15	0.0785289	Novel
HYI	0.0785261	Novel
LNP1	0.0784957	Novel
ALG2	0.078479	Novel
MRPS2	0.0782562	Novel
CFI	0.0782206	Novel
ST6GALNAC5	0.0782173	Novel
SFXN1	0.078148	Novel
SHOX	0.0780178	Novel
STEAP1	0.0779873	Novel
LRP11	0.0779832	Novel
SHANK1	0.0778271	Novel
MAZ	0.077787	Novel
PSG11	0.0777626	Novel
CNTNAP4	0.0777564	Novel
ZNF687	0.0774619	Novel
TGM3	0.0772881	Novel
NPVF	0.0772644	Novel
NRXN2	0.0770455	Novel
ARL6IP4	0.0770364	Novel
IKBKE	0.0770188	Novel
COL3A1	0.0770075	Novel
SFRP1	0.0769963	Novel
PAX3	0.0769453	Novel
IFI35	0.0768727	Novel
TMEM200C	0.0768639	Novel
CYP3A4	0.076707	Novel
ANAPC4	0.0766882	Novel
HPDL	0.0765344	Novel
LILRA6	0.0764742	Novel
KIAA1671	0.0763752	Novel
RHBDL2	0.0762912	Novel
RNASE7	0.0762569	Novel
DSG3	0.0761221	Novel
SLC34A1	0.0760019	Novel
GLIPR1	0.0759749	Novel
CHRNE	0.0759592	Novel
MAP1A	0.0757447	Novel
MZT2A	0.0757194	Novel
EXOSC5	0.0756842	Novel
PPT2	0.0756452	Novel
COX17	0.0756034	Novel
REN	0.0755524	Novel
NR2C2	0.0754716	Novel
BEND2	0.0751293	Novel
GABRB3	0.0749502	Novel
UGDH	0.0749269	Novel
CCKBR	0.0748761	Novel
SLC6A19	0.0748723	Novel
MAT2B	0.0748673	Novel
HTR2C	0.0748149	Novel
DAAM1	0.0748045	Novel
F13B	0.0747992	Novel
B3GALT4	0.0747596	Novel
CPNE1	0.0746142	Novel
SLC2A3	0.0745978	Novel
NDNF	0.0745758	Novel
WT1	0.0745678	Novel
PAM	0.0744125	Novel
EFS	0.0743983	Novel
PSG4	0.0743962	Novel
DYRK1A	0.0743285	Novel
CLIC4	0.0743165	Novel
KLK11	0.0743102	Novel
TMEM160	0.0742058	Novel
DOK3	0.0741868	Novel
GSTO1	0.0741082	Novel
RNF26	0.0740822	Novel
RAC1	0.0740777	Novel
PPP1R37	0.0739277	Novel
GABBR1	0.0736509	Novel
FOXF2	0.0736434	Novel
C17orf102	0.0736159	Novel
ZNF534	0.073605	Novel
RHOBTB1	0.0735732	Novel
POTEKP	0.0734614	Novel
ELOVL4	0.073438	Novel
PFN1	0.0732846	Novel
TMEM176B	0.0730421	Novel
TRIM63	0.0730379	Novel
ACP7	0.0729891	Novel
DEXI	0.0729243	Novel
UBE2E1	0.0728369	Novel
TBX22	0.0727829	Novel
TBXA2R	0.0725997	Novel
TBX5	0.0725834	Novel
TERF2	0.0725419	Novel
COMMD8	0.0724912	Novel
SOCS6	0.072454	Novel
TRAF7	0.0724024	Novel
ALOX15	0.0723793	Novel
TRIM29	0.0723753	Novel
WDR73	0.072326	Novel
CD40LG	0.0721117	Novel
RLBP1	0.0718733	Novel
LHFPL2	0.0718647	Novel
AGBL5	0.0718558	Novel
NRM	0.0718453	Novel
PGF	0.0717787	Novel
FAM86B2	0.0717748	Novel
FUZ	0.0717741	Novel
MRPS5	0.0715692	Novel
GALNT11	0.0715664	Novel
IGFBP5	0.0715164	Novel
ATAD3C	0.0714875	Novel
IPO9	0.0714344	Novel
TAFA3	0.0713335	Novel
C1GALT1C1L	0.0713307	Novel
MIEF2	0.0712459	Novel
SPHK1	0.070743	Novel
MXD3	0.0706073	Novel
FGF22	0.0704864	Novel
CBLL1	0.070393	Novel
CDC42BPG	0.0699074	Novel
RPE65	0.0697782	Novel
ARHGEF33	0.0697547	Novel
NDRG3	0.0697199	Novel
IL2RB	0.0696981	Novel
KLHL23	0.0696369	Novel
SLC39A1	0.0693084	Novel
TSHR	0.069246	Novel
IQSEC2	0.0692319	Novel
CD82	0.0691831	Novel
SELP	0.0690501	Novel
OSBPL9	0.0689506	Novel
HAUS8	0.068949	Novel
ITGAM	0.0689332	Novel
LMF1	0.0689332	Novel
C1QTNF6	0.0687756	Novel
TSPAN2	0.0686015	Novel
SPDEF	0.0685704	Novel
CUEDC2	0.0683941	Novel
PPIL6	0.0681695	Novel
KCNA10	0.0680413	Novel
FGF21	0.0679786	Novel
CEACAM8	0.0679664	Novel
PCMTD1	0.0678048	Novel
HEPACAM2	0.0676756	Novel
H2BC12	0.0676631	Novel
PYY	0.0676559	Novel
SERPINE2	0.0676468	Novel
FANCI	0.0674149	Novel
ARHGDIB	0.0673425	Novel
ECH1	0.0673248	Novel
ICAM5	0.0673234	Novel
KCTD9	0.067321	Novel
MOB3C	0.0672836	Novel
CHM	0.0672316	Novel
PLAT	0.0672174	Novel
SLC25A47	0.0671409	Novel
TEKT4	0.0670993	Novel
LHX2	0.0670622	Novel
CTCF	0.0669834	Novel
USP9Y	0.0669511	Novel
SPRED2	0.0668948	Novel
DUSP10	0.066837	Novel
KCNJ9	0.0668277	Novel
FDFT1	0.0668017	Novel
TGFBR2	0.0667811	Novel
MSMO1	0.0665879	Novel
ANKS6	0.0665701	Novel
H2BC8	0.0665528	Novel
PLEKHA2	0.0664922	Novel
APOF	0.0664353	Novel
MUC16	0.0663495	Novel
SERPINA1	0.066314	Novel
VPS35	0.0662388	Novel
N4BP2L2	0.066135	Novel
RAB40AL	0.0661056	Novel
DNAL1	0.0659965	Novel
RNF4	0.0659647	Novel
GPRC5C	0.0659413	Novel
NCR3LG1	0.0656763	Novel
CCDC158	0.0655642	Novel
POU6F2	0.0654095	Novel
LSM8	0.0653904	Novel
H4C15	0.0653189	Novel
APOL6	0.0651695	Novel
MAF1	0.065052	Novel
EIF4ENIF1	0.0648988	Novel
MIOS	0.0648973	Novel
CNTNAP3B	0.0648581	Novel
OTOS	0.0648368	Novel
DPH7	0.064744	Novel
EIF2A	0.0647393	Novel
THUMPD3	0.0646629	Novel
RAB13	0.0646534	Novel
ABCA6	0.0646017	Novel
NOL3	0.0645287	Novel
EEF1A1P5	0.0644824	Novel
LBH	0.0644446	Novel
CUL7	0.0644402	Novel
ADH1B	0.0644211	Novel
IL2RA	0.0644061	Novel
TMEM213	0.0642902	Novel
RPS9	0.0642353	Novel
INSYN1	0.0642289	Novel
MKLN1	0.0641425	Novel
TLR3	0.064101	Novel
EPHA2	0.0640703	Novel
TIMM13	0.0640128	Novel
SYNGR4	0.0639948	Novel
DQX1	0.0638422	Novel
NUDT2	0.0637545	Novel
TBX19	0.0637077	Novel
CLGN	0.0636861	Novel
LTB	0.0636732	Novel
PYGB	0.063513	Novel
TMEM19	0.0634898	Novel
VSTM4	0.0633241	Novel
KRT26	0.0633043	Novel
LSS	0.0632984	Novel
APLP1	0.0632817	Novel
ZNF628	0.0632121	Novel
MTPN	0.0631178	Novel
CPN1	0.0631058	Novel
XPO7	0.0630839	Novel
TIGD7	0.0630766	Novel
SDR16C5	0.0630717	Novel
KRTAP5-6	0.0628795	Novel
DNAJC12	0.0628117	Novel
IDE	0.0628093	Novel
SLC40A1	0.0627514	Novel
CSF1	0.0627497	Novel
NAPRT	0.0627111	Novel
DPPA3	0.0627073	Novel
TMEM89	0.0626976	Novel
ADAM12	0.0626641	Novel
TSC1	0.0625239	Novel
MCM3AP	0.0625176	Novel
CCDC167	0.0624758	Novel
GALM	0.0624311	Novel
NINJ1	0.0624008	Novel
SMUG1	0.0622794	Novel
RPS20	0.0622388	Novel
EDAR	0.0622262	Novel
FBXO32	0.062164	Novel
TSR2	0.0621507	Novel
PTPRK	0.0620445	Novel
GYG1	0.0620181	Novel
AOC1	0.0619197	Novel
YJU2	0.0618487	Novel
TCIM	0.0618287	Novel
C5	0.0617928	Novel
VWC2L	0.061789	Novel
TUBA1C	0.0617603	Novel
CD72	0.0616056	Novel
VRTN	0.0615713	Novel
TRO	0.0614663	Novel
DYNC2H1	0.0613459	Novel
IPO4	0.0613225	Novel
PLEK2	0.0613158	Novel
MAGEH1	0.0612138	Novel
HLX	0.0612074	Novel
SERPINA7	0.0611431	Novel
KIR2DL3	0.0611329	Novel
SRSF8	0.0610954	Novel
VGLL3	0.0610558	Novel
DPH1	0.060921	Novel
MEP1B	0.0608997	Novel
CYP3A5	0.0607938	Novel
CBY1	0.0607368	Novel
IGHG3	0.0607157	Novel
AKR1C3	0.0606951	Novel
HBE1	0.0605978	Novel
AP3S1	0.0605517	Novel
HDL3	0.0605007	Novel
RNF44	0.0604623	Novel
PDZD2	0.06044	Novel
ARFGEF3	0.0604057	Novel
SCN4B	0.0603957	Novel
SOWAHC	0.060288	Novel
UBAC1	0.0602709	Novel
IGF1R	0.0600798	Novel
GUCA2A	0.0600242	Novel
KRT78	0.0599616	Novel
SLC18A2	0.059937	Novel
KRTAP19-3	0.0598999	Novel
ECI2	0.0598994	Novel
CXCL10	0.0598102	Novel
XCR1	0.0597597	Novel
CLPS	0.0596182	Novel
REG4	0.0596143	Novel
ZNF280A	0.0595938	Novel
SLC39A2	0.0595921	Novel
CEP120	0.0595603	Novel
ZNF664	0.0594108	Novel
RBM12	0.0593699	Novel
ITPA	0.0593308	Novel
ZBTB8B	0.0593027	Novel
BBC3	0.0593002	Novel
DOK1	0.0592564	Novel
C7orf25	0.0592221	Novel
CYP11A1	0.0591102	Novel
ITIH1	0.0590906	Novel
CDK15	0.0590722	Novel
AP3B2	0.0590362	Novel
ADCY2	0.0590072	Novel
AMTN	0.0589877	Novel
C16orf90	0.0589771	Novel
KLHL18	0.0589587	Novel
EIF4B	0.0589158	Novel
CD46	0.0589148	Novel
KCNK18	0.0588948	Novel
AMY2A	0.0588643	Novel
SFXN2	0.0588526	Novel
SMPDL3A	0.0588355	Novel
SYCE1L	0.0587758	Novel
TRAFD1	0.0587568	Novel
SUSD3	0.0587115	Novel
MT1M	0.0586582	Novel
ARAP2	0.0585185	Novel
MTO1	0.0584606	Novel
IGHG4	0.0584002	Novel
RCHY1	0.0583317	Novel
HYAL1	0.0583208	Novel
SOX8	0.0582895	Novel
WDCP	0.058239	Novel
SLC25A44	0.0582149	Novel
ATP11A	0.0581757	Novel
GCSH	0.0581183	Novel
SAA2	0.0580725	Novel
POLR1B	0.0579896	Novel
CBFB	0.057989	Novel
SP7	0.0579335	Novel
CEACAM5	0.0579086	Novel
AK2	0.0577807	Novel
USP17L12	0.0576653	Novel
ARHGEF25	0.0575887	Novel
MIR6505	0.0575782	Novel
PLEKHH1	0.0575494	Novel
RGPD8	0.057548	Novel
CRYGA	0.0575174	Novel
GABRD	0.0574941	Novel
BORCS6	0.0574885	Novel
RTBDN	0.0574373	Novel
FCGR3A	0.057334	Novel
SBF1	0.0573046	Novel
ARHGAP8	0.0572803	Novel
GDA	0.0572531	Novel
DEDD	0.0571472	Novel
SEMA3F	0.0571126	Novel
SGK2	0.0570418	Novel
RAB32	0.0569967	Novel
HCK	0.0569783	Novel
KRTAP4-12	0.0569766	Novel
PABIR1	0.0569315	Novel
MUC5AC	0.0569311	Novel
CTAG1B	0.0569283	Novel
PIK3CB	0.0569065	Novel
CFHR3	0.0566913	Novel
HSPG2	0.0566725	Novel
CALCRL	0.056557	Novel
REEP1	0.0565301	Novel
MORC1	0.0565181	Novel
TASL	0.0565048	Novel
[truncated: 17,024 more rows]

## Sheet: BioGRID-3
BioGRID-Influence-DisGeNET
Symbol	Probability	Known/Novel
TRIM25	1	Novel
VIRMA	0.999994	Novel
EWSR1	0.993114	Novel
RNF123	0.986475	Novel
HNRNPL	0.972451	Novel
ETAA1	0.944547	Novel
MEOX2	0.932083	Novel
TNIP2	0.89495	Novel
TP53	0.626442	Novel
MDFI	0.526175	Novel
KRAS	0.513572	Novel
ZDHHC17	0.423488	Novel
TMEM31	0.420082	Novel
NEK4	0.396953	Novel
CYSRT1	0.36015	Novel
SRPK2	0.346823	Novel
ILF3	0.326885	Novel
MOV10	0.311152	Novel
SGTA	0.30371	Novel
LMNA	0.276272	Novel
TRIM28	0.275543	Novel
FRA10F	0.271215	Novel
FLJ25758	0.258063	Novel
BEND4	0.254065	Novel
CTBP2	0.253682	Novel
TEPP	0.247061	Novel
GPATCH3	0.247061	Novel
MEG3	0.244871	Novel
CCL15	0.243929	Novel
PLA2G2D	0.242741	Novel
NIPAL2	0.242741	Novel
KRT40	0.23888	Novel
RPL23AP42	0.238081	Novel
GJA9	0.228225	Novel
APPBP2	0.227213	Novel
H2BC9	0.218456	Novel
RBPMS	0.21339	Novel
CBX5	0.211338	Novel
PLEKHA4	0.209514	Novel
ASPH	0.208824	Novel
LINC00242	0.201175	Novel
ZNF425	0.201175	Novel
SRPK1	0.199681	Novel
NXF1	0.197479	Novel
GPR152	0.196048	Novel
VKORC1	0.189633	Novel
ZNF705G	0.179703	Novel
ZNF716	0.179703	Novel
OR7G3	0.179703	Novel
UNC93B3	0.179703	Novel
CDH22	0.179703	Novel
CDY1B	0.179703	Novel
SEPTIN7P2	0.179703	Novel
WFDC8	0.179703	Novel
HYDIN2	0.179703	Novel
RNF4	0.175102	Novel
FBXW7	0.1741	Novel
CCNDBP1	0.166084	Novel
KRTAP10-6	0.165896	Novel
DAPK1	0.165164	Novel
KDR	0.164301	Novel
KRTAP10-3	0.160214	Novel
GRM4	0.158909	Novel
OR2W3	0.158909	Novel
MTCO2P1	0.158909	Novel
KRTAP16-1	0.158909	Novel
IGHV1-2	0.158909	Novel
CYS1	0.158909	Novel
LOC400499	0.158909	Novel
GPR149	0.158909	Novel
EYS	0.158909	Novel
FAM66E	0.158909	Novel
PRSS42P	0.158909	Novel
KCTD9P2	0.158909	Novel
CES4A	0.158909	Novel
RASA4B	0.158909	Novel
TFRC	0.158862	Novel
CUL3	0.158239	Novel
PTEN	0.157983	Novel
MEPCE	0.156599	Novel
PTPN11	0.153393	Novel
ACKR1	0.152962	Novel
UBTFL1	0.152414	Novel
RHBDD2	0.151974	Novel
PITHD1	0.150034	Novel
PPP1CC	0.147961	Novel
FAM209A	0.147812	Novel
ANLN	0.146929	Novel
MMP23B	0.14663	Novel
C20orf203	0.144811	Novel
CDH7	0.144556	Novel
GLP1R	0.144449	Novel
MPEG1	0.143958	Novel
LTB	0.143727	Novel
TBC1D3F	0.143635	Novel
TRARG1	0.143553	Novel
TXNDC2	0.142748	Novel
AJAP1	0.142095	Novel
PSMD14	0.142048	Novel
CD300LB	0.140904	Novel
ZNF791	0.140062	Novel
CHCHD5	0.138607	Novel
C1S	0.138058	Novel
ANGPTL2	0.13797	Novel
PLCL1	0.137921	Novel
GDPD1	0.137375	Novel
SI	0.137125	Novel
CYP7B1	0.13642	Novel
SGTB	0.136327	Novel
OTX2	0.135673	Novel
HECW2	0.134605	Novel
FAM86B3P	0.134284	Novel
TLL2	0.133827	Novel
TNFAIP3	0.131017	Novel
ZC3H12B	0.13081	Novel
LY6G6F	0.130643	Novel
MTUS2	0.129581	Novel
HOXA11	0.12955	Novel
CXCL6	0.128899	Novel
TRIM41	0.126244	Novel
POTEB3	0.126087	Novel
MCM2	0.125966	Novel
KRTAP1-1	0.125736	Novel
CARD10	0.123918	Novel
ZBED5	0.123903	Novel
PGBD3	0.123848	Novel
RNF175	0.122842	Novel
ZNF256	0.121884	Novel
ZNF846	0.121767	Novel
LPA	0.11962	Novel
PF4	0.119311	Novel
TENM3-AS1	0.119032	Novel
SPINK6	0.119032	Novel
TPRXL	0.119032	Novel
KCNMB2	0.119032	Novel
BAALC-AS2	0.119032	Novel
IL6-AS1	0.119032	Novel
FAM151A	0.119032	Novel
LOC403312	0.119032	Novel
GNRH2	0.119032	Novel
CCDC144NL	0.119032	Novel
VCY1B	0.119032	Novel
MOGAT3	0.119032	Novel
CLEC2B	0.119032	Novel
TARP	0.119032	Novel
FITM1	0.119032	Novel
SLIT1-AS1	0.119032	Novel
ADAD2	0.119032	Novel
PLA2G4D	0.119032	Novel
DSCR9	0.119032	Novel
PRDM16-DT	0.119032	Novel
GPR12	0.119032	Novel
GTDC1	0.119032	Novel
MUCL3	0.119032	Novel
ACTL7B	0.119032	Novel
TP53TG1	0.119032	Novel
OR4D6	0.119032	Novel
CLDN16	0.119032	Novel
GIMAP4	0.119032	Novel
HERC2P9	0.119032	Novel
SPRR4	0.119032	Novel
IL26	0.119032	Novel
DPY19L2P4	0.119032	Novel
GPR78	0.119032	Novel
HCP5	0.119032	Novel
BIN3-IT1	0.119032	Novel
OR7A5	0.119032	Novel
OR2W1	0.119032	Novel
CPED1	0.119032	Novel
DLGAP1-AS2	0.119032	Novel
LOC254896	0.119032	Novel
TNFAIP6	0.118334	Novel
GIMAP6	0.117284	Novel
KRTAP10-8	0.117138	Novel
CCL8	0.117104	Novel
KRT8	0.117046	Novel
UBQLN1	0.116957	Novel
DCUN1D1	0.116471	Novel
SOSTDC1	0.115994	Novel
CXCL5	0.115983	Novel
TANK	0.115872	Novel
H1-1	0.115694	Novel
NEURL3	0.115585	Novel
LNX1	0.1153	Novel
ROPN1	0.114657	Novel
ANKRD30A	0.114625	Novel
LINC02593	0.114582	Novel
NBPF9	0.114241	Novel
NBPF10	0.114241	Novel
NBPF12	0.114241	Novel
NOTCH2NLA	0.113741	Novel
LINC01194	0.113116	Novel
HMBOX1	0.111835	Novel
TEX101	0.111818	Novel
HGS	0.111723	Novel
SLC22A2	0.111444	Novel
SKP1	0.11134	Novel
FHL3	0.111305	Novel
CFAP47	0.111012	Novel
TRIM55	0.110979	Novel
ZRANB1	0.110572	Novel
ZNF25	0.110459	Novel
ESR2	0.110287	Novel
PTGER1	0.110244	Novel
CUL5	0.110115	Novel
C14orf119	0.109959	Novel
C1QA	0.109782	Novel
RAB34	0.108838	Novel
BCL2L13	0.108587	Novel
PPIAP22	0.108579	Novel
CYP4A11	0.108504	Novel
CEP70	0.108497	Novel
DPYS	0.108459	Novel
TOR4A	0.108301	Novel
OTX1	0.108189	Novel
POTEC	0.107999	Novel
TNS2	0.107844	Novel
ELOB	0.107617	Novel
IL1RAPL2	0.107206	Novel
SMTNL1	0.107195	Novel
SPOCK3	0.107097	Novel
MRGPRG-AS1	0.10698	Novel
OR2F2	0.106959	Novel
FAM186A	0.106912	Novel
ZCCHC18	0.106893	Novel
CLU	0.106355	Novel
REL	0.10609	Novel
NMRK1	0.105975	Novel
PGF	0.105481	Novel
AKR1D1	0.104949	Novel
PRAMEF5	0.104208	Novel
HTN3	0.104141	Novel
IGFBP7	0.104018	Novel
ZNF418	0.103706	Novel
HSPB1	0.103357	Novel
LY86	0.103296	Novel
CCL20	0.103063	Novel
UTF1	0.102944	Novel
C4A	0.102863	Novel
KCNIP1	0.102856	Novel
GPR137	0.102765	Novel
LRRK2	0.10255	Novel
PHF21B	0.102292	Novel
XCL2	0.102199	Novel
ZSCAN10	0.102112	Novel
KCTD11	0.102009	Novel
BMP5	0.101785	Novel
CTNNA3	0.101559	Novel
KRTAP8-1	0.101432	Novel
CXCL12	0.100939	Novel
KCNIP3	0.100929	Novel
CCDC125	0.100856	Novel
F2	0.100738	Novel
SPPL2A	0.100709	Novel
PGBD1	0.100648	Novel
ANKRD26P1	0.100144	Novel
EPPIN	0.100092	Novel
NME2P1	0.0999218	Novel
ARSI	0.0997434	Novel
NCK2	0.0996902	Novel
CFHR2	0.0996002	Novel
OR6B1	0.0995818	Novel
SDK1	0.0993974	Novel
H1-2	0.0993544	Novel
EXOC3L2	0.0992609	Novel
DPY19L3	0.0991012	Novel
SIGLEC12	0.0990981	Novel
CXCL17	0.0988891	Novel
RHOXF2	0.0987507	Novel
CCL5	0.0984828	Novel
FOXO3B	0.098273	Novel
GARNL3	0.0982033	Novel
CRX	0.0978976	Novel
NBPF11	0.097838	Novel
FRA10AC1	0.0977881	Novel
PLEKHF2	0.0977146	Novel
KRTAP10-5	0.09758	Novel
LRRC15	0.0975789	Novel
ERVK13-1	0.0975557	Novel
DSTYK	0.0974896	Novel
C3orf52	0.0974637	Novel
IL12RB1	0.0974567	Novel
ADAMTS1	0.0974525	Novel
LTA	0.097255	Novel
CCL26	0.097221	Novel
IL22RA2	0.0971103	Novel
HUNK	0.0970877	Novel
KRTAP6-2	0.0968129	Novel
DAZAP2	0.0967803	Novel
MXI1	0.0966156	Novel
USP31	0.0962659	Novel
ABI2	0.0959662	Novel
AXIN2	0.0959226	Novel
CCL13	0.0958673	Novel
ARID3A	0.0957436	Novel
SDCBP2	0.0956751	Novel
KEL	0.0956354	Novel
TRIM39	0.0954509	Novel
BTBD1	0.0953593	Novel
CCDC57	0.095337	Novel
CIDEB	0.0953323	Novel
PRM2	0.095245	Novel
RBM22	0.0952399	Novel
GOLGA6L9	0.0951082	Novel
KRTAP10-9	0.095019	Novel
LY6G5B	0.0949038	Novel
IL10RB	0.094822	Novel
SELL	0.0947691	Novel
ZNF491	0.0947584	Novel
CABP5	0.0947012	Novel
RBIS	0.0945858	Novel
PRR5-ARHGAP8	0.0945836	Novel
KRTAP12-2	0.0945374	Novel
LOC102724488	0.0945096	Novel
FAM9B	0.0944209	Novel
SCAND1	0.0943892	Novel
EFCAB6	0.0943591	Novel
DPEP3	0.0942504	Novel
CLEC2A	0.0941569	Novel
C5	0.0941279	Novel
RGP1	0.0939657	Novel
RRP36	0.0939059	Novel
PPP4C	0.093885	Novel
RHOU	0.0935476	Novel
TERB2	0.0935199	Novel
ACHE	0.0934997	Novel
CCL11	0.093494	Novel
BTBD18	0.0932452	Novel
CREB3L1	0.0932188	Novel
DCPS	0.0931958	Novel
ZNF76	0.0931115	Novel
C11orf53	0.093033	Novel
ZNF667	0.0929685	Novel
THBS2	0.0929396	Novel
GUCA1A	0.0929159	Novel
KDM1A	0.092882	Novel
FAM90A1	0.0928817	Novel
PARP15	0.0928556	Novel
DESI1	0.0927476	Novel
CAPSL	0.0926914	Novel
LINC02582	0.0925891	Novel
APOBEC1	0.0925863	Novel
NOTCH3	0.0925381	Novel
PCDHGA12	0.0923456	Novel
RNASE11	0.0923386	Novel
ALKBH1	0.0923257	Novel
MSMB	0.0923255	Novel
SMYD1	0.09232	Novel
TSPY2	0.0922688	Novel
C3orf20	0.0922461	Novel
UBA52	0.0922161	Novel
CPB2	0.0922031	Novel
CBX8	0.092184	Novel
TBCC	0.0921091	Novel
MTDH	0.0920966	Novel
IFNA16	0.0920884	Novel
APOBEC3H	0.092081	Novel
SIGLEC10	0.0920667	Novel
GPR15	0.0919276	Novel
SULT2A1	0.091921	Novel
BAG4	0.0919137	Novel
PLA1A	0.0919124	Novel
RSPO3	0.0918884	Novel
ZNF322	0.091855	Novel
HS3ST1	0.0918539	Novel
ZNF486	0.0918473	Novel
PRR15	0.0918472	Novel
SCAND2P	0.0918416	Novel
SLCO2B1	0.0918317	Novel
CCIN	0.0918317	Novel
LETM2	0.0918035	Novel
NUDT16L2P	0.0918027	Novel
PURG	0.0917556	Novel
PCDHGC5	0.0917407	Novel
MMP12	0.0917232	Novel
APOLD1	0.0915972	Novel
UPK1B	0.0915578	Novel
GPX2	0.0915505	Novel
KIR2DS2	0.0914096	Novel
SPX	0.0913936	Novel
CFHR4	0.0913691	Novel
VWCE	0.0913543	Novel
RAB19	0.0913509	Novel
FASLG	0.0912225	Novel
PLEKHS1	0.0911964	Novel
STAT4	0.0911175	Novel
GPRASP2	0.0910887	Novel
ZNF358	0.0909199	Novel
EVX2	0.090899	Novel
VASP	0.0908304	Novel
ZNF628	0.0908035	Novel
KRTAP17-1	0.0906999	Novel
TMEM14B	0.090689	Novel
HMGB4	0.0906311	Novel
HBM	0.0906226	Novel
XRN1	0.0905956	Novel
CFH	0.0905712	Novel
CDC23	0.0904031	Novel
HLA-H	0.0901894	Novel
RETN	0.0901187	Novel
TKTL1	0.090086	Novel
CEBPB	0.0900632	Novel
LRRC31	0.0899367	Novel
ZCWPW2	0.0897731	Novel
DDX31	0.0897302	Novel
STAT5A	0.0897065	Novel
C10orf90	0.0896575	Novel
CD28	0.089652	Novel
PMM2	0.0896277	Novel
RABGGTB	0.0896196	Novel
ADRA2B	0.089596	Novel
ABHD16A	0.0895735	Novel
GOLM2	0.0895455	Novel
ZBTB7C	0.0895046	Novel
ARHGAP15	0.0894574	Novel
NBPF1	0.0894491	Novel
ZKSCAN4	0.089371	Novel
IFNL3	0.089336	Novel
TGFB2	0.0891698	Novel
PPP4R4	0.089037	Novel
THTPA	0.0889217	Novel
ANKIB1	0.0888512	Novel
ITIH1	0.0886453	Novel
ZNF205-AS1	0.0884252	Novel
MFSD12	0.088168	Novel
SENP2	0.0881003	Novel
TCP10L3	0.0880597	Novel
LAD1	0.0879857	Novel
CCN3	0.0878243	Novel
PITX2	0.0878199	Novel
CYP2A7	0.0877845	Novel
CBX4	0.0877333	Novel
ANKRD13B	0.0876521	Novel
RAD21	0.0875448	Novel
TOPAZ1	0.0874079	Novel
LCE3A	0.087378	Novel
MARCHF9	0.0873079	Novel
CYP39A1	0.0872408	Novel
NBPF19	0.0871966	Novel
LMO3	0.0870391	Novel
HBQ1	0.0870033	Novel
B2M	0.0869974	Novel
ELF1	0.0869699	Novel
PPIB	0.0869645	Novel
NFE4	0.0868994	Novel
KLRD1	0.0868964	Novel
FAM153CP	0.0868955	Novel
SIGLEC7	0.0868868	Novel
BRAP	0.0868	Novel
MEP1B	0.0867701	Novel
JUND	0.086673	Novel
GNRH1	0.0866594	Novel
NIF3L1	0.0865948	Novel
TEK	0.0865843	Novel
ROBO4	0.0864818	Novel
SERPIND1	0.0864654	Novel
IQUB	0.0864483	Novel
KRT34	0.0864296	Novel
TMEM87B	0.0864195	Novel
FAM153B	0.0864051	Novel
CXCL10	0.086393	Novel
FAM32A	0.0861911	Novel
CFB	0.0861065	Novel
RIPPLY3	0.0860699	Novel
LCNL1	0.0859867	Novel
MUC19	0.0859087	Novel
REN	0.085908	Novel
RILP	0.0858888	Novel
C11orf71	0.0858696	Novel
NEU3	0.0858642	Novel
TUBA3C	0.0858208	Novel
LRRC32	0.0857969	Novel
FLT1	0.0857694	Novel
FEZF2	0.0857677	Novel
USP29	0.0856674	Novel
ZBTB25	0.0856529	Novel
SCGB2A1	0.0855827	Novel
GFRA1	0.0855392	Novel
MMP1	0.0855102	Novel
CTRB1	0.0854238	Novel
IFNA17	0.0853532	Novel
KLK1	0.0853165	Novel
SLC30A2	0.0853125	Novel
ZSCAN1	0.0853113	Novel
ZNF75A	0.0853075	Novel
MAPK14	0.085265	Novel
PYCARD	0.0852548	Novel
CTSB	0.0852497	Novel
API5	0.0852436	Novel
LOXL1	0.0852042	Novel
FAM47E-STBD1	0.0851154	Novel
AGO4	0.0850979	Novel
GOLGA8K	0.0850152	Novel
UBE2DNL	0.0849914	Novel
CX3CR1	0.08497	Novel
DPY30	0.084965	Novel
IGFBP2	0.0848437	Novel
ZNF24	0.0848286	Novel
ZNF155	0.0848252	Novel
VAT1L	0.0848086	Novel
FGF23	0.0847894	Novel
BANP	0.084786	Novel
VASH2	0.0847489	Novel
DENND10	0.0846685	Novel
ZNF221	0.0846311	Novel
C22orf31	0.0845719	Novel
UTS2B	0.0845344	Novel
REG1A	0.0844745	Novel
ZNF397	0.0844581	Novel
IL12RB2	0.0844422	Novel
CTF1	0.084405	Novel
FGFBP2	0.0843944	Novel
TRIM68	0.0843909	Novel
PP2D1	0.0843871	Novel
ART4	0.0843759	Novel
CSAG1	0.0843484	Novel
EBF4	0.0843087	Novel
ZBTB9	0.0843046	Novel
TKTL2	0.0842658	Novel
C22orf46	0.0842557	Novel
SPAG6	0.0842549	Novel
CNRIP1	0.0842542	Novel
CFHR3	0.0842255	Novel
MAGEA11	0.0842085	Novel
THBS4	0.0842064	Novel
LINC01139	0.0841745	Novel
UNC13D	0.0841708	Novel
C1QC	0.0841581	Novel
MAGEA4	0.0841287	Novel
ZNF720	0.0840991	Novel
HIGD1A	0.0840801	Novel
FRG1BP	0.0840759	Novel
SH3GL2	0.0840601	Novel
SOX1	0.0840524	Novel
SASH3	0.0840512	Novel
FAM53A	0.084044	Novel
SLC38A5	0.0840414	Novel
LMNTD1	0.0840231	Novel
PASD1	0.0840163	Novel
OTULINL	0.0840125	Novel
ABCF1	0.0839532	Novel
VPS37C	0.0839179	Novel
KRTAP26-1	0.0838207	Novel
GNA12	0.0838162	Novel
OR6B3	0.0838091	Novel
TIMP1	0.0837541	Novel
HLA-DQB2	0.0837366	Novel
NLRP10	0.0836938	Novel
ENKD1	0.0836646	Novel
CNMD	0.0836268	Novel
PIK3R3	0.0836157	Novel
HCST	0.0835384	Novel
GUCY2F	0.0835241	Novel
GUCY2EP	0.0835241	Novel
PSPN	0.0835241	Novel
GFRA4	0.0835241	Novel
VIT	0.0834794	Novel
NGB	0.0834609	Novel
WNT11	0.0834405	Novel
NOX1	0.0833932	Novel
SELENOP	0.0833766	Novel
FCRL4	0.0833668	Novel
RUNDC3B	0.0833288	Novel
LCE1B	0.0833008	Novel
CEP97	0.0832255	Novel
RPS6KA4	0.0832181	Novel
CBX6	0.0832165	Novel
IL22RA1	0.0832067	Novel
MIER3	0.0831614	Novel
YJU2	0.0831594	Novel
MIA	0.0830724	Novel
COMMD5	0.0830518	Novel
RNF44	0.0829988	Novel
SLC52A2	0.0829948	Novel
FAM187B	0.0829875	Novel
HMGA1	0.0829528	Novel
KCTD21	0.0829434	Novel
CASP12	0.0829182	Novel
ZSCAN22	0.0829028	Novel
LRRC59	0.0828588	Novel
FBP1	0.0828435	Novel
NRM	0.0828126	Novel
DCN	0.0827948	Novel
BEX1	0.0827914	Novel
AMIGO1	0.0827884	Novel
RXFP3	0.0827126	Novel
FAM27E3	0.0826997	Novel
DTX2	0.0826926	Novel
ZNF747	0.0826786	Novel
B3GLCT	0.0826467	Novel
CLIC3	0.0825778	Novel
NOTO	0.0825728	Novel
DANCR	0.0825524	Novel
KRTAP2-3	0.0825422	Novel
MMS19	0.0825335	Novel
TEP1	0.0824528	Novel
TMEM179B	0.0824493	Novel
FSIP1	0.0824171	Novel
SLC16A8	0.0823469	Novel
AMBP	0.0821806	Novel
CST7	0.0821639	Novel
SLCO3A1	0.0821377	Novel
PDE1A	0.0821192	Novel
HVCN1	0.0821092	Novel
FCGR3B	0.0820931	Novel
ITGA5	0.0819783	Novel
CYP46A1	0.0819521	Novel
ETV3	0.0819403	Novel
KRTAP2-4	0.0819149	Novel
IL18RAP	0.0819021	Novel
UBR3	0.0818592	Novel
AEBP1	0.0817422	Novel
SNIP1	0.0817295	Novel
MAP4K2	0.081684	Novel
STARD10	0.0816664	Novel
TIE1	0.0816039	Novel
TP63	0.0815741	Novel
FRMD1	0.0815698	Novel
AQP5	0.0815549	Novel
LYVE1	0.0815507	Novel
HDLBP	0.0815155	Novel
CFHR1	0.0815101	Novel
SCML4	0.0814914	Novel
CSDC2	0.0814717	Novel
IL22	0.081467	Novel
SERPINA6	0.0814558	Novel
ZNF433	0.0814326	Novel
POLR2J	0.0814029	Novel
CXCL2	0.0813922	Novel
SOX4	0.0813806	Novel
UGT2A3	0.0813605	Novel
FAM47B	0.081337	Novel
GSTA2	0.0813277	Novel
H2BC5	0.0813113	Novel
PFDN1	0.0812558	Novel
SREBF1	0.0812468	Novel
CHML	0.081242	Novel
KIAA1549L	0.0812373	Novel
TMEM53	0.0812279	Novel
KASH5	0.0812141	Novel
DDI1	0.0812091	Novel
CCN2	0.0812077	Novel
CXCL14	0.0811928	Novel
ADCY4	0.0811678	Novel
KNDC1	0.0811672	Novel
C16orf78	0.081137	Novel
VWC2L	0.0811342	Novel
MFSD13A	0.0811191	Novel
ZNF396	0.0811139	Novel
CCDC149	0.0810873	Novel
CCL25	0.0810782	Novel
N6AMT1	0.0810435	Novel
ZNF213	0.0810206	Novel
CATSPER4	0.081005	Novel
ENPP2	0.0810029	Novel
TIGD1	0.0810016	Novel
TMEM86B	0.0809931	Novel
PCNX1	0.0809682	Novel
C21orf91	0.0809232	Novel
UNC79	0.0809156	Novel
STK3	0.0809032	Novel
GFRA3	0.0808133	Novel
ZNF625	0.0808067	Novel
LCE1C	0.0807945	Novel
HSD17B14	0.080792	Novel
GRK2	0.0807882	Novel
MYL10	0.080737	Novel
KCTD13	0.0807366	Novel
SLC22A8	0.0807228	Novel
JKAMP	0.0806782	Novel
TFF3	0.0806583	Novel
POM121L8P	0.0806433	Novel
TMEM267	0.0806267	Novel
NMU	0.0806264	Novel
ZSCAN32	0.0806115	Novel
PRRG4	0.0805667	Novel
TFF1	0.0805637	Novel
CPNE7	0.0805504	Novel
BCL9L	0.0804934	Novel
CENPH	0.0804797	Novel
CCDC93	0.0804455	Novel
BABAM2	0.0804448	Novel
NAA80	0.0804412	Novel
RNF213	0.0804351	Novel
XRRA1	0.0804109	Novel
PCDHGA5	0.0803943	Novel
SLC17A5	0.0803911	Novel
FABP1	0.0803891	Novel
KIAA0513	0.0803136	Novel
ZNF385B	0.0802722	Novel
SUV39H1	0.0802327	Novel
SOCS4	0.0801957	Novel
ZNF444	0.0801915	Novel
PTGIS	0.080183	Novel
HTR1A	0.0801543	Novel
PIH1D2	0.0801136	Novel
KRTAP4-5	0.0801081	Novel
CCDC60	0.0800866	Novel
GPRC5B	0.0800616	Novel
TSNAX	0.0800605	Novel
TXK	0.0800028	Novel
HES5	0.0799388	Novel
BOK	0.0799054	Novel
TAX1BP1	0.0799015	Novel
PRKG1	0.0798994	Novel
LXN	0.0798957	Novel
USP17L2	0.0798947	Novel
POGLUT2	0.0798267	Novel
FAM110C	0.079745	Novel
CD164L2	0.0797379	Novel
NRL	0.0797046	Novel
HIKESHI	0.0796988	Novel
LILRA3	0.0796696	Novel
APOA4	0.0796683	Novel
POTEF	0.0795518	Novel
PTGDR	0.0795418	Novel
NTS	0.0794912	Novel
PRR5	0.0793752	Novel
HSF2BP	0.0793659	Novel
POU4F2	0.0793638	Novel
CHAC2	0.0793441	Novel
GRINA	0.0793197	Novel
ALX1	0.079305	Novel
TCOF1	0.0792869	Novel
ZNF71	0.0792477	Novel
LAIR2	0.0791947	Novel
NRTN	0.0791767	Novel
GSTA1	0.0791757	Novel
ZNF578	0.079165	Novel
RCOR3	0.0791445	Novel
OCIAD2	0.0791192	Novel
CHMP6	0.079111	Novel
LAMP1	0.0790609	Novel
PKD1	0.0790513	Novel
MPP1	0.0790285	Novel
GPR25	0.0790249	Novel
VIM	0.0789959	Novel
ATG4A	0.0789042	Novel
PRSS33	0.0788981	Novel
PPBP	0.0788903	Novel
GGT5	0.0788613	Novel
HDHD2	0.0788487	Novel
TRIML1	0.0788092	Novel
DDX60L	0.078809	Novel
CKMT2	0.0788078	Novel
ADH1B	0.0788008	Novel
IGF2	0.0787597	Novel
KCNB1	0.078748	Novel
SPATA3	0.0787446	Novel
DCLRE1A	0.0786245	Novel
CLK2	0.0786215	Novel
CLEC2D	0.0786103	Novel
NOD2	0.0785966	Novel
PKD2	0.0785757	Novel
AKAP4	0.0785721	Novel
RGL1	0.078538	Novel
CHURC1	0.0785202	Novel
ZNF138	0.0785139	Novel
ZNF778	0.0785134	Novel
KRTAP10-1	0.0785074	Novel
LCE1A	0.0785061	Novel
ATXN7L3B	0.0784754	Novel
SP4	0.0784363	Novel
SYP	0.0784278	Novel
ITGB6	0.0784169	Novel
SULT1A2	0.0784085	Novel
C14orf93	0.0783681	Novel
PACRGL	0.0783573	Novel
PHAX	0.0783448	Novel
ATG4B	0.0783441	Novel
ZSCAN21	0.0783166	Novel
THOP1	0.0783158	Novel
EBI3	0.0782417	Novel
POMC	0.0782249	Novel
SERTM1	0.0782058	Novel
NUDT15	0.0781724	Novel
TMEM161B	0.0780984	Novel
NDUFA4L2	0.0780826	Novel
JDP2	0.0780143	Novel
ADAP2	0.0779986	Novel
CXCL3	0.0779946	Novel
CCN5	0.0779818	Novel
SH2D5	0.0779504	Novel
CHST1	0.0779448	Novel
NXT2	0.0779182	Novel
CCDC168	0.0779008	Novel
TMED8	0.0778826	Novel
CCDC130	0.0778726	Novel
GLT1D1	0.0778272	Novel
CREB3	0.0778093	Novel
MRPL12	0.0778072	Novel
SELE	0.0777827	Novel
REM1	0.0776803	Novel
MFHAS1	0.0776499	Novel
CASTOR1	0.0776336	Novel
ALOX5AP	0.0775757	Novel
NPBWR2	0.077574	Novel
ZNF483	0.0775697	Novel
CCDC24	0.0775577	Novel
ZDHHC18	0.0775378	Novel
HBZ	0.0775156	Novel
NAA35	0.0774647	Novel
HPCAL1	0.077455	Novel
CDR2L	0.0774546	Novel
ZSCAN20	0.0774049	Novel
C11orf52	0.0774034	Novel
BDH2	0.0774007	Novel
SLC35D3	0.0773782	Novel
MAPK8	0.0773387	Novel
PATE1	0.07732	Novel
CUEDC2	0.0773097	Novel
ZNF232	0.0773034	Novel
IFNA4	0.077283	Novel
TRIM23	0.0772724	Novel
HSD17B13	0.0772609	Novel
CD180	0.0772506	Novel
PCDHGB1	0.077232	Novel
WWOX	0.0772169	Novel
CCDC14	0.0772114	Novel
RIMS4	0.0771922	Novel
PRAMEF17	0.0771857	Novel
NUPR1	0.0771575	Novel
SAA4	0.0771299	Novel
ADGRB3	0.0771106	Novel
H1-10	0.0771087	Novel
KIAA1522	0.0771041	Novel
NKX3-2	0.0770923	Novel
CCL14	0.077091	Novel
ADGRG1	0.0770669	Novel
NUDT9P1	0.0770617	Novel
GLB1L	0.0770453	Novel
ZNF534	0.07704	Novel
SPOCK2	0.0769878	Novel
TRPC4	0.0769611	Novel
KRTAP15-1	0.0769079	Novel
WASH8P	0.0769002	Novel
PDZD9	0.0768648	Novel
ZKSCAN3	0.07685	Novel
THEMIS	0.0768448	Novel
PRDX4	0.0768177	Novel
SPACA3	0.0768082	Novel
CD300LF	0.0768021	Novel
IFT20	0.0767994	Novel
CFI	0.0767962	Novel
TNC	0.0767557	Novel
CTSL	0.0767537	Novel
CYP2A13	0.0767525	Novel
UBXN2B	0.0767304	Novel
PRKAB2	0.0767272	Novel
RNF34	0.0767148	Novel
CTRB2	0.0767049	Novel
TM4SF19	0.0766559	Novel
ACE	0.0766554	Novel
OR52E6	0.0766385	Novel
EPB41L2	0.0766341	Novel
RUNX3	0.0765588	Novel
UTS2R	0.0765511	Novel
METTL2B	0.0765155	Novel
WNT9B	0.0765089	Novel
CYBB	0.076494	Novel
ATMIN	0.0764892	Novel
NOMO1	0.0764796	Novel
NTMT1	0.0764744	Novel
SLC22A1	0.0764625	Novel
KRTAP11-1	0.0764431	Novel
DBNDD2	0.0764185	Novel
CGRRF1	0.0764175	Novel
FBLN2	0.0763922	Novel
CHRM2	0.0763758	Novel
SLITRK3	0.0763591	Novel
ZNF169	0.0763547	Novel
TRPT1	0.0763435	Novel
FBLN7	0.0763345	Novel
VASH1	0.0763227	Novel
C2orf49	0.076314	Novel
NR4A1	0.0763073	Novel
PIK3CD	0.0762987	Novel
KRT38	0.0762859	Novel
BMP2	0.076259	Novel
METTL25	0.0762578	Novel
VHL	0.0762154	Novel
HRG	0.0761814	Novel
PDIA6	0.0761764	Novel
HNRNPD	0.0761528	Novel
ZNF558	0.0761003	Novel
GPR42	0.0760951	Novel
LCE2B	0.076075	Novel
SLAMF7	0.076047	Novel
MAPK3	0.0760418	Novel
ZNF419	0.0760194	Novel
C1orf109	0.0759957	Novel
PPP3CA	0.0759874	Novel
STOM	0.0759655	Novel
PACC1	0.0759654	Novel
POLR2M	0.0759576	Novel
PIGO	0.0759404	Novel
MGST2	0.075931	Novel
CHIC2	0.0759	Novel
KRTAP3-2	0.0758908	Novel
ZNF85	0.075861	Novel
DUSP8	0.0758546	Novel
ASTL	0.0758483	Novel
MAN2C1	0.0758375	Novel
LCE2C	0.0758232	Novel
TNFSF10	0.07582	Novel
ZNF320	0.0757992	Novel
MSRB1	0.0757589	Novel
PDCD5	0.0757195	Novel
FAM221B	0.0756867	Novel
TMEM143	0.0756567	Novel
SNAPIN	0.0756148	Novel
FOXO6	0.0756124	Novel
TGFB1	0.0756109	Novel
ARRDC4	0.0756084	Novel
HOMEZ	0.0755826	Novel
COMMD10	0.075579	Novel
RNF115	0.0755765	Novel
ACTR3B	0.0755751	Novel
LINC01667	0.0755736	Novel
CYP4A22	0.0755721	Novel
CCL4L1	0.075568	Novel
IL6R	0.0755511	Novel
NUDT16	0.0755433	Novel
UMOD	0.0755242	Novel
PCDHB16	0.0755114	Novel
UBTD2	0.0755065	Novel
KRTAP4-4	0.0755024	Novel
LAT2	0.0754856	Novel
CDC42EP3	0.075483	Novel
WASL	0.0754757	Novel
PRSS50	0.0754679	Novel
XIAP	0.0754618	Novel
AKR7A3	0.0754573	Novel
PPP2R5B	0.0754159	Novel
CEBPG	0.0754074	Novel
GFRA2	0.0753946	Novel
MLH1	0.075394	Novel
SFTPD	0.0753602	Novel
APOC3	0.0753497	Novel
DNAJC4	0.0753153	Novel
LILRB2	0.0752987	Novel
ZHX3	0.0752965	Novel
MMP2	0.075271	Novel
COL8A1	0.0752687	Novel
ANKRD46	0.0752516	Novel
PDR	0.0752235	Novel
PNMA1	0.0752178	Novel
PRAMEF15	0.0752069	Novel
PRAMEF4	0.0752069	Novel
KIN	0.0751978	Novel
STX17	0.0751603	Novel
RAP1GDS1	0.0751548	Novel
HOXC11	0.0751546	Novel
IQCF5	0.0751456	Novel
CCL17	0.0751326	Novel
H2AC18	0.0751277	Novel
NEK6	0.0751232	Novel
PNLDC1	0.0751097	Novel
GK	0.0751073	Novel
ZNF837	0.0750988	Novel
PDE1C	0.0750985	Novel
CERS5	0.0750943	Novel
FOLH1	0.0750434	Novel
C16orf87	0.0750387	Novel
SHROOM2	0.075038	Novel
GATB	0.0750186	Novel
SRP14	0.0750146	Novel
INPP5D	0.0750004	Novel
ZBTB12	0.0749788	Novel
GPATCH4	0.0749719	Novel
NBPF14	0.0749291	Novel
C4orf3	0.0749265	Novel
PLEKHG4	0.0749244	Novel
ZNF417	0.0749113	Novel
RGS8	0.0749103	Novel
TM2D3	0.0748995	Novel
MOB2	0.0748956	Novel
ZNF586	0.0748923	Novel
ZNF516	0.0748878	Novel
ARC	0.0748873	Novel
ITGA2	0.0748751	Novel
ZNF32	0.0748674	Novel
STEAP1	0.0748305	Novel
KLK9	0.074799	Novel
HIGD1C	0.0747967	Novel
PYY	0.0747802	Novel
EEF1AKMT3	0.0747699	Novel
GPCPD1	0.074765	Novel
NTSR1	0.0747555	Novel
CENPA	0.0747475	Novel
PSG4	0.0747392	Novel
TUBGCP4	0.0747237	Novel
ZNF835	0.0747207	Novel
CYBC1	0.0746957	Novel
BAHCC1	0.0746892	Novel
CYSLTR2	0.074684	Novel
PTGDR2	0.0746491	Novel
HSPD1	0.0746473	Novel
DNASE1L1	0.0745959	Novel
GAB3	0.0745426	Novel
ORM1	0.0745335	Novel
KLRC2	0.0745137	Novel
PSG11	0.0744842	Novel
ADM	0.0744669	Novel
ZBED9	0.0744523	Novel
CACNG1	0.0744521	Novel
LYPLA1	0.0744476	Novel
SYT15	0.0744349	Novel
VWA2	0.0744253	Novel
ARPP19	0.074406	Novel
ELN	0.0743808	Novel
MRPL28	0.0743641	Novel
TBX21	0.0743385	Novel
MIR9-1HG	0.0743371	Novel
NFAT5	0.0743293	Novel
CX3CL1	0.0743247	Novel
KL	0.0743207	Novel
NAIF1	0.0743189	Novel
SPAG8	0.0743163	Novel
MYH1	0.0743073	Novel
AGER	0.0743	Novel
SERPINA7	0.0742957	Novel
LILRB1	0.0742752	Novel
SGF29	0.0742634	Novel
RSL1D1	0.0742484	Novel
ZNF101	0.0742335	Novel
LCE1E	0.0742283	Novel
GSTM2	0.0742268	Novel
RNF40	0.0741857	Novel
ZC3H12A	0.074182	Novel
SSX2B	0.07418	Novel
FFAR2	0.0741777	Novel
TGFBI	0.0741689	Novel
SPINDOC	0.074151	Novel
RHOC	0.0741499	Novel
VEGFD	0.0741435	Novel
GRK3	0.0741334	Novel
CFAP206	0.0741318	Novel
FCGR3A	0.0741158	Novel
POLR3K	0.0740936	Novel
KLRK1	0.074086	Novel
POLR2B	0.0740827	Novel
CABCOCO1	0.0740815	Novel
PODN	0.0740788	Novel
CLDN19	0.0740734	Novel
OXSM	0.0740257	Novel
SEMA7A	0.0740161	Novel
POLR3G	0.07399	Novel
STEAP1B	0.0739892	Novel
CYP11B2	0.0739691	Novel
RABGGTA	0.07396	Novel
OFCC1	0.0739541	Novel
KRTAP12-1	0.073951	Novel
KRTAP5-6	0.0739508	Novel
KIAA1958	0.0739502	Novel
EPM2AIP1	0.0739494	Novel
NRSN1	0.0739283	Novel
HOXC10	0.0739223	Novel
TMEM88	0.0739197	Novel
PARVG	0.0739187	Novel
CPLX4	0.073916	Novel
VSTM1	0.0739085	Novel
MPZL2	0.073893	Novel
PPP1R2B	0.0738898	Novel
WASF1	0.0738828	Novel
HOXD8	0.0738812	Novel
ADAMTS18	0.0738301	Novel
NECAB3	0.0738231	Novel
C16orf92	0.0738204	Novel
HEXD	0.073812	Novel
NTM	0.0738109	Novel
OTUD3	0.0738105	Novel
METTL18	0.0738019	Novel
GATA5	0.0737945	Novel
ECT2	0.0737923	Novel
UFSP2	0.0737538	Novel
CCL24	0.0737536	Novel
LILRB3	0.0737467	Novel
UIMC1	0.0737362	Novel
USP17L7	0.0737334	Novel
SEC11C	0.0737325	Novel
FRMD6	0.0737123	Novel
REG3A	0.073712	Novel
PAXIP1	0.0737101	Novel
EDEM2	0.0736922	Novel
CER1	0.0736848	Novel
C9orf43	0.0736538	Novel
ZBTB8A	0.073651	Novel
KLRC3	0.0736498	Novel
VPS41	0.073649	Novel
LAX1	0.0736425	Novel
UBXN11	0.0736304	Novel
FBXW5	0.0736218	Novel
SUSD5	0.0735853	Novel
PHLDA2	0.0735759	Novel
ZSCAN30	0.0735753	Novel
ARTN	0.0735683	Novel
FNDC8	0.073561	Novel
VPS16	0.0735596	Novel
POLR3E	0.0735276	Novel
IL27	0.0735058	Novel
CHGA	0.0735029	Novel
KIAA1143	0.0734883	Novel
SPACA9	0.0734768	Novel
SPRY1	0.0734746	Novel
CD2BP2	0.0734715	Novel
ZNF839	0.0734476	Novel
LEO1	0.0734418	Novel
C7orf69	0.0734405	Novel
H2BC15	0.0734114	Novel
GSTA5	0.0734067	Novel
TRAPPC6A	0.0733996	Novel
LHPP	0.0733965	Novel
MAGEA10	0.0733762	Novel
FITM2	0.0733695	Novel
DRAM1	0.0733447	Novel
MST1	0.073339	Novel
RSAD1	0.073289	Novel
NLGN3	0.0732852	Novel
LNPEP	0.0732847	Novel
SSX2	0.0732751	Novel
NUDCD3	0.0732541	Novel
GGACT	0.0732455	Novel
ZNF26	0.0732401	Novel
PSMD2	0.0732379	Novel
LCE5A	0.0732365	Novel
ANKRD40	0.0731989	Novel
GTSF1	0.0731847	Novel
CXCL8	0.0731843	Novel
GPR37L1	0.0731798	Novel
CYFIP1	0.0731674	Novel
ZNF439	0.0731649	Novel
ZNF648	0.0731542	Novel
H1-7	0.0731534	Novel
ZNF316	0.0731393	Novel
IFNA6	0.0731314	Novel
ERVFRD-1	0.073131	Novel
ETFBKMT	0.0731277	Novel
NSMCE1	0.073118	Novel
LRFN4	0.073107	Novel
IL12B	0.073097	Novel
ATP7B	0.0730916	Novel
KCNB2	0.0730758	Novel
FSIP2	0.0730679	Novel
SETD4	0.0730557	Novel
SCHIP1	0.0730428	Novel
CCRL2	0.0730338	Novel
CD200R1	0.073028	Novel
ATP2A3	0.0730236	Novel
SVOP	0.0730165	Novel
CLRN2	0.0730043	Novel
FAM76B	0.073002	Novel
LGR4	0.0730007	Novel
DUS3L	0.0729976	Novel
HLA-DRB5	0.072983	Novel
PLAAT5	0.0729768	Novel
TMEM255B	0.0729531	Novel
PRPF18	0.0729524	Novel
RET	0.0728934	Novel
GDPD2	0.07288	Novel
ZNF555	0.0728749	Novel
SSX3	0.0728691	Novel
TRIM16L	0.0728676	Novel
EEF1G	0.0728506	Novel
ZSCAN23	0.0728425	Novel
ZNF20	0.0728347	Novel
KLF15	0.0728347	Novel
ZNF707	0.0728229	Novel
FAM172A	0.0728198	Novel
DIRAS1	0.0728115	Novel
PHACTR3	0.0727952	Novel
TRIM49C	0.0727909	Novel
H2AB3	0.0727827	Novel
PSMA3	0.0727771	Novel
CDCA7L	0.0727738	Novel
UPF2	0.072766	Novel
C22orf23	0.0727636	Novel
CASTOR2	0.0727463	Novel
ZBTB14	0.0727364	Novel
COMMD9	0.072723	Novel
CST9L	0.0727141	Novel
ACAN	0.0727059	Novel
PNMA2	0.0727017	Novel
TAS2R5	0.0726795	Novel
RBP7	0.072666	Novel
CSNK1G1	0.0726453	Novel
TFAP2D	0.07263	Novel
ZNF284	0.0726219	Novel
NT5C1B	0.0726179	Novel
NAALAD2	0.0726087	Novel
DNAJB4	0.0726068	Novel
LINC00839	0.0726019	Novel
SCFD2	0.072589	Novel
KIAA0232	0.0725856	Novel
KCNE4	0.0725845	Novel
SPRR3	0.0725815	Novel
ARHGEF35	0.0725671	Novel
ADAMTSL3	0.0725378	Novel
FDXACB1	0.0725372	Novel
NEIL1	0.0725355	Novel
TBC1D3	0.0725163	Novel
C1QTNF5	0.0725144	Novel
LCE2A	0.0725125	Novel
ULBP2	0.0724796	Novel
CMTM4	0.0724761	Novel
TRMU	0.0724723	Novel
ZNF337	0.0724682	Novel
GPLD1	0.0724611	Novel
SYTL3	0.0724605	Novel
TMC6	0.0724572	Novel
AKAP5	0.0724515	Novel
ZBTB38	0.0724486	Novel
IL10	0.0724424	Novel
TESPA1	0.0724209	Novel
FAIM2	0.0724142	Novel
MPP6	0.0724134	Novel
GPR50	0.0724118	Novel
ERICH5	0.0724081	Novel
CIRBP	0.0724028	Novel
SIGLEC16	0.0724005	Novel
SEPTIN14	0.0723967	Novel
USP36	0.0723965	Novel
DOC2A	0.0723892	Novel
NME5	0.072389	Novel
LINC00471	0.0723872	Novel
PAGE1	0.0723709	Novel
RNASE1	0.0723662	Novel
C10orf67	0.0723648	Novel
RUNDC3A	0.0723547	Novel
PCED1A	0.0723481	Novel
CASP1	0.0723428	Novel
TMPRSS4	0.072337	Novel
NOXO1	0.0723314	Novel
SPATA31A7	0.0723122	Novel
GPHB5	0.0723108	Novel
TBX3	0.0723039	Novel
AACS	0.0723022	Novel
LCE1D	0.0722925	Novel
RUFY3	0.0722901	Novel
C1orf50	0.0722803	Novel
SERBP1	0.0722734	Novel
RBBP6	0.0722538	Novel
TMPRSS12	0.0722369	Novel
ANGPT1	0.0722327	Novel
NRIP2	0.0722277	Novel
MYLK3	0.072225	Novel
IMPDH2	0.0722231	Novel
TRIML2	0.0722165	Novel
KIFAP3	0.0722149	Novel
MUC7	0.0722123	Novel
LMNTD2	0.0722114	Novel
CYREN	0.0722067	Novel
ZNF792	0.072192	Novel
RUNDC1	0.0721826	Novel
SARS1	0.0721815	Novel
PLA2G12B	0.0721766	Novel
PLXNB2	0.0721698	Novel
DMBX1	0.0721652	Novel
USP17L9P	0.0721553	Novel
IL1B	0.0721536	Novel
TGM7	0.072147	Novel
COMMD3	0.0721316	Novel
LY6G6C	0.0721241	Novel
MGARP	0.0721241	Novel
IFNA13	0.0721181	Novel
MT1B	0.0721167	Novel
ANGPT4	0.0721158	Novel
DUSP12	0.0721153	Novel
VGLL3	0.0721127	Novel
AGPAT4	0.0720935	Novel
PHTF1	0.0720901	Novel
CCDC70	0.0720686	Novel
CCDC174	0.0720446	Novel
SEC22A	0.0720364	Novel
MALSU1	0.0720251	Novel
GTF2H4	0.0720225	Novel
MUC5B	0.0720201	Novel
CLK4	0.0720136	Novel
MEP1A	0.0720057	Novel
TEX28	0.0720009	Novel
CRACR2A	0.0719821	Novel
CDHR3	0.0719812	Novel
DGKA	0.0719784	Novel
RFPL4A	0.0719773	Novel
TMEM218	0.0719681	Novel
FUCA2	0.0719628	Novel
TADA3	0.0719513	Novel
EMCN	0.0719489	Novel
KCNV1	0.0719472	Novel
SPANXN2	0.0719451	Novel
KRTAP5-3	0.0719395	Novel
ZNF174	0.0719339	Novel
TGIF2LY	0.0719337	Novel
C8orf34	0.0719335	Novel
SH2D2A	0.0719253	Novel
TBC1D13	0.0719211	Novel
DHRS2	0.0719207	Novel
ZNF420	0.0719109	Novel
METTL7B	0.0719084	Novel
CETN2	0.0718996	Novel
S1PR3	0.0718913	Novel
SLC44A5	0.0718782	Novel
CIB1	0.0718751	Novel
CCL3L3	0.0718731	Novel
KDM3A	0.0718693	Novel
GBP7	0.0718685	Novel
PHF13	0.0718602	Novel
HSPA12B	0.0718582	Novel
COL4A2	0.0718495	Novel
SNX17	0.0718296	Novel
ZNF80	0.0718291	Novel
ZNF672	0.0718115	Novel
ZBTB32	0.0718105	Novel
DEFB118	0.0718092	Novel
ZNF683	0.071806	Novel
LCE3D	0.0718009	Novel
LRRC3B	0.0717981	Novel
C1QTNF6	0.0717969	Novel
ERP27	0.0717913	Novel
SLITRK5	0.0717855	Novel
ABCB4	0.0717843	Novel
WWTR1	0.0717825	Novel
SDS	0.0717734	Novel
KRTAP5-11	0.0717662	Novel
IL1RL1	0.0717636	Novel
BARD1	0.0717603	Novel
PDIA2	0.0717582	Novel
RFESD	0.0717577	Novel
IL5RA	0.0717559	Novel
BICDL2	0.0717477	Novel
PTPRB	0.0717411	Novel
TECPR2	0.0717329	Novel
ZNF195	0.07173	Novel
MUC2	0.0717283	Novel
PDCD1LG2	0.0717226	Novel
SPACA1	0.0717206	Novel
ZNF581	0.071716	Novel
CYRIB	0.0717142	Novel
NMBR	0.0717112	Novel
ZNF510	0.0717083	Novel
CBWD3	0.0717064	Novel
CCDC196	0.0717058	Novel
NXPH4	0.0717039	Novel
TSPYL4	0.0716941	Novel
LCE3E	0.0716925	Novel
VPS35L	0.0716777	Novel
PRAMEF10	0.0716671	Novel
FOXD2	0.0716562	Novel
TGFBRAP1	0.0716426	Novel
FAM9C	0.0716378	Novel
SMR3A	0.0716312	Novel
ZNF787	0.0716187	Novel
IGSF9	0.0716083	Novel
OAZ2	0.0716063	Novel
FATE1	0.0716042	Novel
CACNA1S	0.0716033	Novel
SPARC	0.0715934	Novel
DAAM1	0.0715839	Novel
PRR23B	0.0715805	Novel
DOK3	0.0715779	Novel
LAGE3	0.0715736	Novel
GTF2H3	0.0715681	Novel
ARL15	0.0715631	Novel
SLC30A10	0.0715603	Novel
SMIM11A	0.0715535	Novel
SFTA2	0.0715431	Novel
MGP	0.071541	Novel
LSMEM2	0.0715312	Novel
NBPF8	0.071518	Novel
ZFX	0.0715152	Novel
ZNF679	0.0715135	Novel
KRTAP5-9	0.0715105	Novel
DPPA4	0.0715	Novel
SRM	0.0714994	Novel
GLIDR	0.0714849	Novel
PGM2L1	0.0714803	Novel
ZNF311	0.0714767	Novel
MBD3L2	0.0714763	Novel
CNIH1	0.0714755	Novel
MCM5	0.0714752	Novel
DOC2B	0.0714671	Novel
PTPRO	0.0714652	Novel
RAB27B	0.0714647	Novel
AGBL5	0.0714613	Novel
TMEM44	0.0714559	Novel
SMAP1	0.0714475	Novel
MS4A3	0.0714448	Novel
CD300E	0.0714413	Novel
LSAMP	0.0714353	Novel
FAIM	0.0714288	Novel
MUC16	0.0714255	Novel
NRSN2	0.0714058	Novel
FAM153A	0.0714041	Novel
CGB2	0.0714004	Novel
FAM102A	0.0713996	Novel
ZNF813	0.0713989	Novel
TEX261	0.071395	Novel
DSCAML1	0.0713936	Novel
B3GALT5	0.0713924	Novel
SHANK2	0.0713917	Novel
USP40	0.0713841	Novel
HTN1	0.0713831	Novel
ADAM21	0.0713829	Novel
RGS20	0.0713701	Novel
NAP1L3	0.0713663	Novel
TEX37	0.071357	Novel
MAGEA6	0.0713472	Novel
SCRN1	0.071346	Novel
MYOM3	0.0713422	Novel
KRTAP9-8	0.0713256	Novel
MRPL34	0.0713207	Novel
VEGFB	0.0713204	Novel
CDC20	0.0712985	Novel
SLC18A1	0.0712948	Novel
PFDN5	0.0712939	Novel
C8B	0.0712813	Novel
RSC1A1	0.0712738	Novel
MAGEB1	0.071273	Novel
SLC9A4	0.0712549	Novel
USP32P2	0.0712454	Novel
STK32A	0.0712445	Novel
ANKRD11	0.0712398	Novel
REG4	0.0712376	Novel
DNTT	0.0712342	Novel
NIFK	0.0712291	Novel
CD160	0.0712284	Novel
CA6	0.0712237	Novel
SULT1C4	0.0712234	Novel
CLNK	0.0712182	Novel
ZNF148	0.071213	Novel
TMEM74	0.0712091	Novel
ZBTB48	0.0712062	Novel
LRRK1	0.0712061	Novel
ALS2CL	0.0712027	Novel
SEMG2	0.0711986	Novel
PSG5	0.0711901	Novel
IGLC6	0.0711731	Novel
POLR2I	0.0711597	Novel
PRAP1	0.0711587	Novel
KATNBL1	0.0711574	Novel
GRB10	0.0711572	Novel
ASPA	0.0711554	Novel
ALOX15B	0.0711536	Novel
RANBP17	0.0711512	Novel
HBA1	0.0711506	Novel
APOBEC2	0.0711494	Novel
MZB1	0.0711473	Novel
DMRTB1	0.0711468	Novel
MINDY1	0.0711357	Novel
GLT8D2	0.0711313	Novel
FRS3	0.0711309	Novel
ZP3	0.0711302	Novel
TMBIM6	0.0711273	Novel
DGAT2L6	0.0711268	Novel
KIAA0040	0.0711266	Novel
PITPNC1	0.0711236	Novel
FAM126B	0.0711173	Novel
IL20RA	0.0711142	Novel
BFAR	0.0711033	Novel
THOC7	0.0710989	Novel
UBL4B	0.0710968	Novel
FAM229B	0.0710926	Novel
GASK1A	0.0710894	Novel
IL27RA	0.0710889	Novel
RPP40	0.0710853	Novel
MS4A14	0.0710836	Novel
LAMB4	0.0710798	Novel
TTLL1	0.0710798	Novel
PGLYRP1	0.0710706	Novel
SST	0.07107	Novel
B4GALNT4	0.0710676	Novel
CA12	0.0710564	Novel
EFCAB11	0.0710447	Novel
NT5DC1	0.0710389	Novel
PLA2G2A	0.071037	Novel
GGT6	0.071029	Novel
TMEM255A	0.0710262	Novel
IL36RN	0.0710188	Novel
CEP57	0.0710089	Novel
CCL4	0.0710047	Novel
PRB2	0.0709978	Novel
OR52L1	0.0709945	Novel
SRR	0.0709909	Novel
TLN2	0.0709869	Novel
SLC25A47	0.0709822	Novel
CPSF4L	0.0709727	Novel
TBPL2	0.0709659	Novel
SYTL1	0.0709653	Novel
MMP3	0.0709642	Novel
NLGN4Y	0.0709491	Novel
DEFB112	0.0709427	Novel
MYRIP	0.070942	Novel
ZNF239	0.0709317	Novel
DSCR4	0.0709314	Novel
ZNF572	0.0709274	Novel
TTC5	0.0709218	Novel
FGF20	0.0709138	Novel
PLXNA2	0.0709115	Novel
CCDC122	0.0709089	Novel
CTSW	0.0709065	Novel
ENC1	0.0709	Novel
KRTAP12-4	0.0708983	Novel
ZKSCAN7	0.0708923	Novel
TSGA13	0.0708889	Novel
GRAPL	0.0708818	Novel
SLC24A5	0.0708761	Novel
ZC3HAV1L	0.0708746	Novel
TEX35	0.0708724	Novel
TMEM176B	0.0708708	Novel
RNU6ATAC	0.0708707	Novel
POLR2L	0.0708688	Novel
MIEF2	0.0708522	Novel
IL23A	0.0708428	Novel
PGRMC2	0.0708394	Novel
PNLIPRP2	0.070828	Novel
PI16	0.0708053	Novel
NPTX2	0.0708008	Novel
INSL6	0.0708004	Novel
PGBD2	0.0707999	Novel
KPRP	0.070794	Novel
GADD45G	0.0707836	Novel
CCL21	0.0707823	Novel
MGAM	0.0707808	Novel
EPHA6	0.0707786	Novel
OPN3	0.0707739	Novel
MAGEH1	0.0707701	Novel
CERS4	0.0707667	Novel
GMFG	0.0707622	Novel
STATH	0.0707596	Novel
B3GALT4	0.0707545	Novel
CCDC113	0.0707515	Novel
TSKS	0.0707509	Novel
UGT2B15	0.0707508	Novel
UGT2A2	0.0707508	Novel
SETD1B	0.0707467	Novel
PNPLA4	0.0707366	Novel
TBC1D3K	0.0707309	Novel
PAQR5	0.0707302	Novel
ZNF300	0.0707224	Novel
GRAMD1C	0.0707163	Novel
EFNA4	0.0707158	Novel
CSKMT	0.0707031	Novel
ZFYVE28	0.0706887	Novel
ZNF677	0.0706817	Novel
CD84	0.0706761	Novel
UROC1	0.0706706	Novel
CNIH2	0.0706659	Novel
LRRC34	0.070664	Novel
MTTP	0.0706592	Novel
HMX3	0.0706587	Novel
TMEM89	0.0706544	Novel
TMEM47	0.0706538	Novel
MIR4435-2HG	0.0706536	Novel
SOX12	0.0706443	Novel
MRFAP1	0.0706441	Novel
BOD1	0.070643	Novel
CYBA	0.0706369	Novel
PLA2G4F	0.0706347	Novel
ZNF569	0.0706333	Novel
FAM24B	0.0706286	Novel
TBC1D3C	0.0706121	Novel
MFSD6	0.0706083	Novel
ZFP41	0.0706072	Novel
SRL	0.0706035	Novel
NOVA1	0.0706025	Novel
CD200	0.0705964	Novel
C1orf122	0.0705952	Novel
SLC1A4	0.0705945	Novel
CA13	0.0705942	Novel
SMYD5	0.070593	Novel
KRTAP19-4	0.0705903	Novel
RTKN2	0.0705902	Novel
UPF3A	0.0705889	Novel
BRI3	0.0705835	Novel
UCP1	0.0705819	Novel
PCIF1	0.0705814	Novel
C5orf60	0.0705811	Novel
ZNF606	0.0705678	Novel
LHB	0.0705664	Novel
USP46	0.0705636	Novel
ASIC2	0.0705558	Novel
UPK3A	0.0705552	Novel
B4GALT6	0.0705465	Novel
PRB3	0.0705452	Novel
AQP12B	0.0705396	Novel
LILRA1	0.0705359	Novel
C6	0.0705269	Novel
NMNAT2	0.0705254	Novel
WNT9A	0.0705231	Novel
FAM71E2	0.070513	Novel
RPL23AP32	0.0705118	Novel
LPO	0.0705105	Novel
RFPL3	0.0705093	Novel
FMN1	0.0705071	Novel
ARHGAP12	0.0705053	Novel
NACAD	0.0705048	Novel
ACYP2	0.0705041	Novel
REPIN1	0.0704985	Novel
MAGEA9B	0.0704938	Novel
RFX4	0.0704932	Novel
RHBDL2	0.0704874	Novel
NPHS2	0.0704869	Novel
FSCN2	0.0704838	Novel
ELMOD2	0.0704782	Novel
LINC00636	0.0704754	Novel
ADTRP	0.0704709	Novel
ARMCX5	0.0704676	Novel
GCSAM	0.0704675	Novel
PDIA4	0.0704669	Novel
NRDC	0.0704656	Novel
P3H1	0.0704633	Novel
KCNS2	0.0704617	Novel
RNF19B	0.0704567	Novel
PCSK4	0.0704561	Novel
ZNF33B	0.0704551	Novel
SIGLEC5	0.0704536	Novel
DNAH7	0.070453	Novel
IL6ST	0.0704475	Novel
EPO	0.0704458	Novel
THSD4	0.0704434	Novel
H2BW1	0.070441	Novel
GPR148	0.0704322	Novel
TNFSF18	0.0704322	Novel
FAM118B	0.0704315	Novel
TSHZ1	0.0704274	Novel
ODF4	0.0704263	Novel
LRRN4	0.070423	Novel
MT1DP	0.0704225	Novel
PLA2G4B	0.070407	Novel
ZNF366	0.0704009	Novel
C5orf24	0.0703988	Novel
ZSCAN5B	0.0703953	Novel
PRADC1	0.0703927	Novel
MKNK2	0.0703892	Novel
SLC22A13	0.0703869	Novel
ELOVL6	0.0703835	Novel
FUT10	0.0703826	Novel
ZNF783	0.0703811	Novel
OVCH1	0.0703777	Novel
SLC2A13	0.0703749	Novel
SPON2	0.0703743	Novel
TCP11L1	0.0703726	Novel
ZNF595	0.0703646	Novel
ZNF45	0.0703607	Novel
OTOS	0.0703597	Novel
CA4	0.0703546	Novel
GID4	0.0703523	Novel
GKN1	0.0703521	Novel
BPIFB2	0.0703493	Novel
CDH24	0.070345	Novel
PDXDC2P-NPIPB14P	0.070345	Novel
FOLR3	0.0703446	Novel
NUP160	0.0703424	Novel
XKR3	0.0703422	Novel
RNF183	0.0703418	Novel
HEG1	0.0703385	Novel
RAMP2	0.0703384	Novel
ZNF135	0.0703361	Novel
GPR26	0.0703357	Novel
SPEF1	0.0703351	Novel
RAB37	0.0703286	Novel
NRBP2	0.070328	Novel
IL5	0.0703252	Novel
TCP11X2	0.0703226	Novel
TMEM196	0.0703174	Novel
C5orf49	0.0703124	Novel
OMG	0.0703116	Novel
CT45A2	0.0703109	Novel
ADGB	0.0703096	Novel
TRH	0.0703089	Novel
EDDM3A	0.0703083	Novel
EOMES	0.0703081	Novel
DCANP1	0.0703078	Novel
AMIGO3	0.0703068	Novel
WNT5B	0.0703062	Novel
EPHA3	0.0703021	Novel
CD177	0.0702997	Novel
AAMDC	0.0702992	Novel
ETV2	0.0702982	Novel
LOXL3	0.070297	Novel
SHCBP1L	0.0702962	Novel
ONECUT3	0.0702937	Novel
ARHGEF38	0.0702929	Novel
MT1H	0.0702878	Novel
TMPRSS11D	0.0702824	Novel
DEFB108B	0.0702764	Novel
DNAL1	0.0702764	Novel
LINC00473	0.0702684	Novel
GALNT3	0.0702659	Novel
LRP2BP	0.0702588	Novel
FAM74A4	0.0702564	Novel
APCDD1L	0.0702505	Novel
KRT8P12	0.070244	Novel
PDE7A	0.0702421	Novel
CCDC74A	0.0702417	Novel
SLAMF8	0.0702365	Novel
WNT2B	0.0702323	Novel
CSNK1G2-AS1	0.0702323	Novel
CSF3	0.0702318	Novel
PLPPR4	0.0702239	Novel
NPFFR2	0.0702176	Novel
FAM214B	0.0702169	Novel
CMA1	0.0702106	Novel
FBXO25	0.0702091	Novel
ABO	0.0702082	Novel
CYP11A1	0.0702065	Novel
TMEM95	0.0702056	Novel
TMEM91	0.0702048	Novel
GPR85	0.0702042	Novel
AFAP1L1	0.070201	Novel
GALNT10	0.0702001	Novel
SGSM1	0.0701989	Novel
BNIP5	0.0701974	Novel
EXOC3-AS1	0.0701876	Novel
RBPMS2	0.0701858	Novel
ITGAD	0.0701855	Novel
GFOD2	0.0701842	Novel
MEIG1	0.0701841	Novel
MMP28	0.0701807	Novel
OR2K2	0.0701796	Novel
BORCS7	0.0701787	Novel
IGL	0.0701781	Novel
UPK3BL1	0.070177	Novel
PCDHGB3	0.0701754	Novel
EPHX4	0.0701747	Novel
IL1R2	0.0701668	Novel
PLEKHH1	0.0701652	Novel
UBQLNL	0.0701616	Novel
ZDHHC24	0.0701615	Novel
CTAGE1	0.0701538	Novel
DDC	0.0701534	Novel
PKD2L1	0.0701503	Novel
WFDC3	0.0701503	Novel
ZDHHC22	0.0701472	Novel
SNHG11	0.0701455	Novel
SLFN5	0.0701396	Novel
RNASE12	0.0701377	Novel
NSUN5	0.0701339	Novel
CMAHP	0.0701302	Novel
OR4F21	0.0701302	Novel
MPHOSPH8	0.0701279	Novel
LOC153684	0.0701276	Novel
DRC7	0.0701262	Novel
FAM72B	0.0701259	Novel
GREM1	0.070125	Novel
CMTM8	0.0701178	Novel
HHLA3	0.0701147	Novel
ST6GALNAC5	0.0701087	Novel
SVEP1	0.0701032	Novel
STEAP2	0.0700995	Novel
ADAM19	0.0700972	Novel
NKX3-1	0.0700957	Novel
HIPK2	0.0700912	Novel
P2RY14	0.0700861	Novel
SUSD2	0.0700836	Novel
CLRN3	0.0700829	Novel
MSL3P1	0.0700774	Novel
CRISP3	0.0700765	Novel
ZNF865	0.0700761	Novel
FXYD6	0.0700724	Novel
CDR2	0.070071	Novel
ZC3H6	0.0700674	Novel
SLC25A33	0.0700669	Novel
KIAA1109	0.0700651	Novel
LCN2	0.0700637	Novel
SLC25A39	0.0700587	Novel
IRAG1	0.0700561	Novel
C1orf105	0.0700546	Novel
CCDC96	0.0700532	Novel
ZBTB37	0.07005	Novel
SGSM2	0.070048	Novel
ARRDC2	0.0700465	Novel
HAMP	0.0700459	Novel
CEMIP	0.0700455	Novel
CYB561D1	0.0700439	Novel
TAS2R60	0.0700402	Novel
GOT1L1	0.0700337	Novel
CARD16	0.0700332	Novel
MYH6	0.0700322	Novel
TSPAN1	0.0700282	Novel
HPR	0.0700259	Novel
MORN2	0.0700235	Novel
ZNF600	0.0700227	Novel
RNF187	0.0700112	Novel
AZU1	0.07001	Novel
OPRPN	0.070006	Novel
DKK2	0.0700058	Novel
VN1R1	0.0700025	Novel
PEMT	0.0700016	Novel
EFCAB3	0.0699991	Novel
OPN1LW	0.0699978	Novel
FUCA1	0.0699974	Novel
CHI3L2	0.0699962	Novel
CCDC105	0.0699951	Novel
MPND	0.0699943	Novel
OR7A17	0.0699899	Novel
CCDC9B	0.0699884	Novel
UBE2L1	0.0699884	Novel
EFCAB12	0.0699883	Novel
PATL2	0.0699882	Novel
PADI6	0.0699881	Novel
DENND4B	0.0699857	Novel
CCL28	0.0699804	Novel
INSM2	0.0699774	Novel
TEN1	0.0699746	Novel
URB1-AS1	0.0699725	Novel
ATF6	0.0699638	Novel
EPS8L3	0.0699619	Novel
UPP2	0.0699609	Novel
LCE2D	0.0699585	Novel
ZNF304	0.0699573	Novel
RENBP	0.0699566	Novel
FAM156B	0.0699536	Novel
KCTD19	0.0699503	Novel
DARS1-AS1	0.0699495	Novel
ANKRD6	0.0699479	Novel
UQCRHL	0.0699462	Novel
GGN	0.0699438	Novel
PCDHGB5	0.0699424	Novel
RBM43	0.0699404	Novel
GTPBP8	0.0699371	Novel
MTIF3	0.069932	Novel
ZNF484	0.0699266	Novel
IL25	0.0699234	Novel
CTSE	0.0699201	Novel
NKX2-4	0.0699195	Novel
NIPSNAP3A	0.069918	Novel
CBWD6	0.0699179	Novel
NSUN5P2	0.0699172	Novel
DMRTC2	0.0699165	Novel
GSTT2B	0.0699155	Novel
CYP19A1	0.0699122	Novel
CCDC179	0.0699119	Novel
RPL4P5	0.0699115	Novel
TP53AIP1	0.0699093	Novel
TMEM69	0.0699082	Novel
ZDHHC8	0.069905	Novel
RPL39L	0.0699044	Novel
FAM186B	0.0699032	Novel
ZNF485	0.0699032	Novel
C9orf106	0.0699005	Novel
AHRR	0.0698978	Novel
NPY5R	0.0698955	Novel
H2AB2	0.0698953	Novel
NPHS1	0.0698919	Novel
NCR3	0.0698874	Novel
DDX25	0.0698864	Novel
FZD9	0.0698798	Novel
ZDHHC16	0.0698761	Novel
AGXT2	0.0698761	Novel
NFASC	0.0698677	Novel
OR5AS1	0.0698665	Novel
OR4F29	0.0698665	Novel
OR4F16	0.0698665	Novel
OR4F3	0.0698665	Novel
MMRN2	0.0698638	Novel
ZNF324B	0.0698616	Novel
TFPI2	0.0698591	Novel
TMEM159	0.0698576	Novel
TGIF2LX	0.0698557	Novel
APOL1	0.0698557	Novel
IGDCC4	0.0698554	Novel
ACMSD	0.0698552	Novel
CNTNAP3	0.0698517	Novel
PRB4	0.0698472	Novel
ZNF616	0.0698457	Novel
KCNK12	0.069843	Novel
SSX4B	0.0698386	Novel
SLC40A1	0.0698363	Novel
MPP4	0.0698361	Novel
HDC	0.069834	Novel
KCNK7	0.069831	Novel
LINC00461	0.0698267	Novel
TRPV2	0.0698264	Novel
CFAP65	0.0698258	Novel
WDR13	0.0698252	Novel
RBM18	0.0698249	Novel
DYRK3	0.0698118	Novel
FCGR1B	0.0698065	Novel
ZNF446	0.0698035	Novel
ZNF250	0.0698016	Novel
FCRL6	0.0697998	Novel
OAZ3	0.0697991	Novel
SLC36A1	0.0697949	Novel
PGBD5	0.0697949	Novel
LY9	0.069791	Novel
ESX1	0.0697909	Novel
PNN	0.0697885	Novel
PGP	0.0697875	Novel
GGTLC1	0.0697863	Novel
CASTOR3	0.0697861	Novel
ZBTB45	0.0697823	Novel
MACC1	0.06978	Novel
TMC4	0.0697789	Novel
CYP27C1	0.0697755	Novel
PPIAL4C	0.0697743	Novel
NFKBIB	0.0697721	Novel
SLC22A14	0.0697718	Novel
SLC25A2	0.0697717	Novel
WDR82P1	0.0697714	Novel
CYP1B1	0.06977	Novel
KLF17	0.0697682	Novel
PLEK	0.0697678	Novel
ARHGEF33	0.0697665	Novel
SPRR2D	0.0697655	Novel
TSKU	0.0697647	Novel
TOMM40L	0.0697587	Novel
CYP2C9	0.0697538	Novel
KIR3DP1	0.0697518	Novel
OBP2B	0.0697499	Novel
FAM3D	0.0697488	Novel
CLVS1	0.069746	Novel
NMI	0.0697456	Novel
GK2	0.0697452	Novel
NUDT22	0.0697405	Novel
ATP12A	0.0697403	Novel
GAL3ST2	0.0697388	Novel
DENND10P1	0.0697364	Novel
POLQ	0.0697361	Novel
CFLAR	0.0697358	Novel
JAM2	0.0697341	Novel
RASAL1	0.0697329	Novel
PLAG1	0.0697291	Novel
RPL7AP66	0.0697258	Novel
LOC100128588	0.0697248	Novel
FRMPD2	0.0697164	Novel
WNT6	0.0697164	Novel
IBSP	0.0697146	Novel
NSG2	0.0697139	Novel
LPAR2	0.0697105	Novel
ZNF708	0.06971	Novel
PTMS	0.0697096	Novel
PCDHGA4	0.0697096	Novel
LGALS2	0.0697073	Novel
XKR8	0.0697043	Novel
FRMPD1	0.0697018	Novel
ARMC3	0.0697012	Novel
HLA-DOB	0.0696982	Novel
CD300LD	0.0696974	Novel
EMP2	0.0696962	Novel
SDF2L1	0.0696904	Novel
SCGB3A2	0.0696878	Novel
TMED7-TICAM2	0.0696868	Novel
CLCA1	0.0696852	Novel
CCNO	0.0696849	Novel
HR	0.0696838	Novel
ZNF493	0.0696825	Novel
RSPH6A	0.0696823	Novel
TCEA3	0.0696805	Novel
MRPS15	0.0696792	Novel
SEC61B	0.0696761	Novel
ZNF501	0.0696738	Novel
IAH1	0.0696579	Novel
APOL4	0.0696566	Novel
USP17L22	0.0696554	Novel
GSTA3	0.0696521	Novel
VTRNA1-1	0.0696484	Novel
LENG9	0.0696463	Novel
NCKAP5	0.0696408	Novel
SSMEM1	0.0696391	Novel
CRIP3	0.0696383	Novel
ARL17A	0.0696379	Novel
ZNF134	0.0696375	Novel
ITIH6	0.0696367	Novel
LIMS3	0.0696342	Novel
POU6F1	0.0696337	Novel
ADGRD1	0.0696332	Novel
RABEP2	0.0696301	Novel
DYNLT4	0.0696253	Novel
SNHG1	0.0696251	Novel
ABCA5	0.0696247	Novel
SLC5A1	0.0696244	Novel
SCUBE2	0.0696237	Novel
DOP1A	0.0696232	Novel
NMUR1	0.0696164	Novel
ZNF808	0.0696146	Novel
KCTD2	0.0696138	Novel
PWWP2A	0.0696135	Novel
KBTBD3	0.0696133	Novel
C15orf40	0.0696087	Novel
ZNF652	0.0696071	Novel
POLE2	0.0696054	Novel
FSTL5	0.0696051	Novel
CD248	0.0696033	Novel
FBXL7	0.0696018	Novel
TPSG1	0.0695974	Novel
ZNF611	0.0695967	Novel
KIAA0895L	0.0695959	Novel
TFF2	0.0695953	Novel
EMX2	0.0695901	Novel
CLHC1	0.0695896	Novel
SRD5A2	0.0695882	Novel
ZSWIM3	0.0695844	Novel
SLC22A23	0.0695833	Novel
PRR32	0.0695832	Novel
WFDC13	0.0695821	Novel
GPANK1	0.0695802	Novel
AKR7L	0.0695784	Novel
[truncated: 17,024 more rows]

## Sheet: BioGRID-4
BioGRID-Adjacency-Go
Symbol	Probability	Known/Novel
EWSR1	1	Novel
TP53	1	Novel
TNIP2	1	Novel
ERBB2	1	Novel
HSP90AA1	1	Novel
NRAS	1	Novel
CUL3	1	Novel
YAP1	1	Novel
SGTA	1	Novel
UBQLN2	1	Novel
COPS5	1	Novel
ELAVL1	1	Novel
RNF123	1	Novel
ESR2	1	Novel
TRIM25	1	Novel
FLT3	1	Novel
AGR2	1	Novel
EP300	1	Novel
SHC1	1	Novel
HRAS	1	Novel
CUL1	1	Novel
TRAF2	1	Novel
SRC	1	Novel
RAC1	1	Novel
PSMD14	1	Novel
ERBB3	1	Novel
H1-2	1	Novel
VHL	1	Novel
KIF14	1	Novel
ETAA1	1	Novel
SIRT7	1	Novel
USP7	1	Novel
NEDD4	1	Novel
A2M	1	Novel
TNF	1	Novel
ITGB1	1	Novel
CUL4B	1	Novel
H2BC9	1	Novel
SOCS1	1	Novel
PRNP	1	Novel
FBXW7	1	Novel
PTPN11	1	Novel
SMAD3	1	Novel
CBL	1	Novel
CEP170	1	Novel
SH3KBP1	1	Novel
H1-5	1	Novel
HSPA4	1	Novel
CUL5	1	Novel
H1-1	1	Novel
PICK1	1	Novel
AR	1	Novel
RPL13	1	Novel
RPL7	1	Novel
YWHAG	1	Novel
RPS9	1	Novel
SERPINA1	1	Novel
COPS6	1	Novel
YWHAB	1	Novel
RPL21	1	Novel
RET	1	Novel
IKBKG	1	Novel
RPS25	1	Novel
RPL27	1	Novel
FYN	1	Novel
AKT1	1	Novel
PSMB1	1	Novel
PLCG1	1	Novel
PTK2	1	Novel
RPL23A	1	Novel
ITFG1	1	Novel
NEDD4L	1	Novel
BRCA1	1	Novel
RPS4X	1	Novel
CAV1	1	Novel
HDAC2	1	Novel
MFHAS1	1	Novel
RBX1	1	Novel
ZFP36L2	1	Novel
RPS20	1	Novel
LGALS8	1	Novel
RHOU	1	Novel
RPL14	1	Novel
SOX2	1	Novel
MTDH	1	Novel
RPL6	1	Novel
SKP1	1	Novel
PSMA3	1	Novel
RPL10A	1	Novel
YWHAZ	0.999999	Novel
RPL15	0.999999	Novel
RPL18A	0.999999	Novel
RPL38	0.999999	Novel
RPS24	0.999999	Novel
CUL2	0.999999	Novel
BCAR1	0.999999	Novel
RPL36	0.999999	Novel
TRIM55	0.999999	Novel
HERC3	0.999999	Novel
APOA1	0.999999	Novel
MDM2	0.999999	Novel
CREB3L1	0.999999	Novel
CDC42	0.999999	Novel
SIRT1	0.999998	Novel
PTPN6	0.999998	Novel
CCT2	0.999998	Novel
PRKD2	0.999998	Novel
ILF3	0.999998	Novel
CSNK1A1	0.999998	Novel
PPP3CA	0.999998	Novel
LAMP1	0.999998	Novel
ALB	0.999998	Novel
ERBB4	0.999998	Novel
LYN	0.999998	Novel
TRARG1	0.999997	Novel
TARDBP	0.999997	Novel
GOLGA2	0.999997	Novel
RPL22	0.999997	Novel
AURKA	0.999997	Novel
CDH1	0.999997	Novel
MEOX2	0.999996	Novel
VCAM1	0.999996	Novel
FAM209A	0.999996	Novel
CHUK	0.999996	Novel
MUC1	0.999996	Novel
YWHAH	0.999995	Novel
PLN	0.999995	Novel
BAG6	0.999994	Novel
FBXO7	0.999994	Novel
RAB5C	0.999994	Novel
PTEN	0.999994	Novel
ATP5F1A	0.999994	Novel
RPS16	0.999994	Novel
GSK3B	0.999994	Novel
UBQLN1	0.999994	Novel
KIT	0.999993	Novel
WDR59	0.999993	Novel
KDR	0.999993	Novel
CREBBP	0.999992	Novel
ZNF446	0.999992	Novel
HSPA8	0.999992	Novel
LDLR	0.999992	Novel
LYAR	0.99999	Novel
RPS27	0.99999	Novel
RICTOR	0.99999	Novel
CALR	0.999988	Novel
ITGA4	0.999988	Novel
RPS2	0.999988	Novel
TAB2	0.999988	Novel
TRIM63	0.999987	Novel
TCP1	0.999987	Novel
CALM1	0.999987	Novel
RPS12	0.999987	Novel
RPSA	0.999986	Novel
NPM1	0.999986	Novel
HNRNPU	0.999985	Novel
NCK2	0.999985	Novel
WWOX	0.999985	Novel
S100A10	0.999985	Novel
TFCP2	0.999984	Novel
RPS29	0.999981	Novel
CFAP206	0.999981	Novel
HDAC5	0.99998	Novel
MAP2K3	0.99998	Novel
LGALS3	0.999979	Novel
HSPB1	0.999979	Novel
POTEF	0.999978	Novel
PSMD4	0.999977	Novel
RPL13A	0.999975	Novel
TRIM66	0.999974	Novel
RPL24	0.999972	Novel
RANBP9	0.999969	Novel
CD81	0.999969	Novel
SLC9A3R2	0.999969	Novel
RPS23	0.999967	Novel
TNFRSF10B	0.999964	Novel
CUL4A	0.999963	Novel
LRRK2	0.999953	Novel
RYK	0.999953	Novel
PRKN	0.999953	Novel
CSNK2A1	0.999951	Novel
RB1	0.999949	Novel
GRN	0.999949	Novel
LRRK1	0.999942	Novel
RPL5	0.999941	Novel
IGF2	0.999938	Novel
RPL18	0.999938	Novel
CLTC	0.999935	Novel
ANKRD46	0.999934	Novel
SMARCA4	0.999933	Novel
SHARPIN	0.999928	Novel
RPL34	0.999922	Novel
CCL5	0.999911	Novel
CXCL9	0.999902	Novel
RIPK4	0.999901	Novel
RPL32	0.999901	Novel
RPL9	0.999901	Novel
UBE2M	0.9999	Novel
RPL27A	0.999893	Novel
TNIP1	0.999893	Novel
PLEKHA4	0.99989	Novel
PFDN5	0.999874	Novel
SUOX	0.999869	Novel
RRAGB	0.999856	Novel
SMAD2	0.999846	Novel
PAK1	0.999843	Novel
MAPK8IP2	0.99984	Novel
EMP1	0.99983	Novel
TRIM23	0.999823	Novel
H2BC20P	0.999823	Novel
RPS5	0.999822	Novel
RPS26	0.99982	Novel
ZNF746	0.999811	Novel
MET	0.999809	Novel
GOPC	0.999808	Novel
TF	0.999794	Novel
SMIM3	0.999793	Novel
H1-3	0.999784	Novel
MAP3K1	0.999764	Novel
SP110	0.999752	Novel
PSMB3	0.999747	Novel
CCL13	0.999741	Novel
IKBKB	0.999679	Novel
PARK7	0.999663	Novel
RPL12	0.99966	Novel
PROC	0.999657	Novel
RPS8	0.999643	Novel
RPL4	0.999642	Novel
CCT6A	0.999623	Novel
HMGA1	0.99962	Novel
TRIP6	0.999611	Novel
RPL17	0.999583	Novel
RPS17	0.999559	Novel
STK11	0.999527	Novel
TRPC6	0.999525	Novel
ICAM1	0.999522	Novel
IFRD2	0.999514	Novel
RPS28	0.999508	Novel
CUL7	0.999504	Novel
RPL10L	0.999503	Novel
NCK1	0.999488	Novel
LHFPL5	0.999481	Novel
HIF1A	0.999441	Novel
UBE2K	0.999418	Novel
GRIA2	0.999411	Novel
CRKL	0.999375	Novel
RPL19	0.999341	Novel
RNF144A	0.999319	Novel
PPP1R12A	0.999266	Novel
SOD1	0.99926	Novel
CLN5	0.999255	Novel
VASP	0.999237	Novel
BTRC	0.999223	Novel
ARAF	0.999212	Novel
APOE	0.999199	Novel
LOC102724334	0.99915	Novel
HMGB1	0.99915	Novel
LAMP3	0.999147	Novel
TMEM218	0.999134	Novel
KNG1	0.999107	Novel
PLA2G10	0.999076	Novel
RPL31	0.999062	Novel
ASPH	0.999055	Novel
SHMT2	0.998968	Novel
CRK	0.998944	Novel
IL6ST	0.998924	Novel
SUMO3	0.99883	Novel
RPS19	0.998768	Novel
MC4R	0.998765	Novel
RPLP0	0.998763	Novel
HIPK2	0.998753	Novel
CDKN1A	0.998741	Novel
SERPINA4	0.998722	Novel
CALU	0.998709	Novel
VWCE	0.998658	Novel
EGLN3	0.998552	Novel
AGTRAP	0.998529	Novel
TPR	0.998482	Novel
SLC9A3R1	0.998477	Novel
RNF31	0.998452	Novel
TRAF1	0.99838	Novel
CCT3	0.998367	Novel
RPS15	0.998336	Novel
APC	0.998321	Novel
CCT4	0.998241	Novel
AGO2	0.998217	Novel
MAP3K5	0.998152	Novel
CREB1	0.998135	Novel
GRIK5	0.998102	Novel
WDR26	0.99808	Novel
GET1	0.998025	Novel
RPL7A	0.997977	Novel
ZNF496	0.997969	Novel
MYH11	0.997924	Novel
TMEM52B	0.997898	Novel
RPL23	0.997895	Novel
SPP1	0.997787	Novel
PTPN12	0.997743	Novel
SUPT20H	0.997742	Novel
TXN	0.997698	Novel
TUBB3	0.997644	Novel
KPNA2	0.997599	Novel
C1QTNF2	0.997593	Novel
PRKCA	0.997558	Novel
GRPR	0.99752	Novel
TBXA2R	0.997458	Novel
SLC30A8	0.997264	Novel
RPS13	0.997227	Novel
CDC73	0.997225	Novel
BEX1	0.99719	Novel
RPS21	0.997152	Novel
COMMD4	0.997091	Novel
PSMD1	0.997052	Novel
GRIA1	0.997046	Novel
PML	0.996916	Novel
BIRC2	0.996913	Novel
CLRN1	0.996853	Novel
FLNB	0.996849	Novel
PDGFB	0.996832	Novel
MAP3K11	0.996757	Novel
ZNF408	0.996722	Novel
COPS2	0.996648	Novel
MAPK8	0.996598	Novel
CXCL12	0.996549	Novel
CAND1	0.996487	Novel
DICER1	0.996345	Novel
ATP6AP2	0.996338	Novel
DYRK2	0.996136	Novel
RPS14	0.996043	Novel
GOLGA6L9	0.996023	Novel
H2BC21	0.996018	Novel
NCOR2	0.995931	Novel
DUSP19	0.995779	Novel
MKRN3	0.995737	Novel
CCNL2	0.995626	Novel
IQCB1	0.995601	Novel
BICD1	0.995586	Novel
NTAQ1	0.995457	Novel
MTOR	0.995426	Novel
FUS	0.995354	Novel
TXNDC12	0.9953	Novel
RPL35	0.995197	Novel
RPL3	0.995089	Novel
WAS	0.995001	Novel
GJA8	0.994964	Novel
PRKCI	0.994922	Novel
SOCS7	0.994846	Novel
SLC41A1	0.994786	Novel
AXIN1	0.994393	Novel
TES	0.994371	Novel
SFN	0.994351	Novel
FNDC9	0.99426	Novel
EPN1	0.994166	Novel
CXCL2	0.993947	Novel
RPL35A	0.993861	Novel
MMP3	0.993771	Novel
MAPK14	0.993749	Novel
ERG28	0.993488	Novel
PTPN14	0.99347	Novel
TEAD4	0.993402	Novel
ITPRID2	0.99335	Novel
NOTCH1	0.993328	Novel
CALM2	0.993241	Novel
RPS11	0.993032	Novel
TRIM14	0.992977	Novel
CD53	0.992952	Novel
RPL10	0.992939	Novel
IGSF8	0.992898	Novel
GNL3	0.992861	Novel
FBXW11	0.992598	Novel
SCAND1	0.992588	Novel
PSMD12	0.992579	Novel
LNX1	0.992555	Novel
RACK1	0.992322	Novel
ARRB1	0.992255	Novel
PIK3R3	0.9921	Novel
RPL11	0.992081	Novel
IQGAP1	0.991866	Novel
PCDHGB1	0.991804	Novel
ZSCAN20	0.991664	Novel
BMT2	0.991642	Novel
RPS3	0.991518	Novel
RCN1	0.991373	Novel
CTXN3	0.991122	Novel
CFTR	0.991063	Novel
ENKD1	0.991038	Novel
RPL8	0.99084	Novel
MPRIP	0.99053	Novel
SELENOM	0.990316	Novel
PF4	0.990257	Novel
SIAH1	0.990181	Novel
GLP1R	0.99006	Novel
HDAC6	0.989946	Novel
TMEM14C	0.989936	Novel
ZNF330	0.989761	Novel
RPLP2	0.989757	Novel
RUNX1	0.989558	Novel
EPAS1	0.989068	Novel
LRP1	0.988864	Novel
DRAM1	0.988714	Novel
JUP	0.988619	Novel
DEF8	0.988207	Novel
IGF1R	0.988205	Novel
AIM2	0.988165	Novel
CDK5RAP3	0.987671	Novel
PRKG1	0.987138	Novel
TEC	0.987115	Novel
BRAF	0.986744	Novel
TBC1D3B	0.986611	Novel
FGFR4	0.986216	Novel
NSUN2	0.985662	Novel
BTK	0.985615	Novel
GNAI2	0.985496	Novel
DISC1	0.985367	Novel
IGHA2	0.985305	Novel
ZKSCAN4	0.98521	Novel
CENPF	0.985088	Novel
RPL37A	0.984642	Novel
SNX18	0.984424	Novel
GLUL	0.984337	Novel
KPNB1	0.984007	Novel
TMEM254	0.983603	Novel
CCL21	0.983018	Novel
CBWD1	0.982792	Novel
AQP1	0.982753	Novel
NTRK1	0.982684	Novel
RPTOR	0.982307	Novel
PLLP	0.982285	Novel
MAGEA11	0.982195	Novel
ARIH1	0.981889	Novel
H2BC18	0.981858	Novel
GOLT1A	0.981768	Novel
DPYSL3	0.981419	Novel
APOB	0.980782	Novel
PSMD7	0.980158	Novel
SVIP	0.979858	Novel
POF1B	0.979486	Novel
ECM1	0.979206	Novel
KIF5C	0.97882	Novel
PARD6B	0.978209	Novel
AGRN	0.977821	Novel
BDP1	0.977819	Novel
TMEM86A	0.977439	Novel
CCL28	0.976623	Novel
PGBD1	0.976522	Novel
FCER1G	0.976456	Novel
WASL	0.976396	Novel
CFL1	0.976355	Novel
SPTBN1	0.97613	Novel
ZSCAN32	0.976036	Novel
H1-4	0.975759	Novel
CLN3	0.975113	Novel
FBXO27	0.975073	Novel
ZSCAN9	0.974945	Novel
HSPB2	0.974807	Novel
LGALS9	0.974595	Novel
PDGFA	0.97445	Novel
ITCH	0.974354	Novel
TRIM54	0.974171	Novel
NEDD8	0.973263	Novel
SUV39H1	0.972998	Novel
BSG	0.970736	Novel
H2AC1	0.97056	Novel
VSIG4	0.969473	Novel
PSMB2	0.968643	Novel
ACTN1	0.968466	Novel
ZNHIT1	0.968064	Novel
RPS3A	0.967979	Novel
CCT5	0.967622	Novel
MYH9	0.967226	Novel
VCL	0.966876	Novel
DLG4	0.966577	Novel
ZNF483	0.966221	Novel
PTK2B	0.965727	Novel
TAFA4	0.965263	Novel
ITPR1	0.965131	Novel
TMEM44	0.963407	Novel
PXN	0.962791	Novel
GPANK1	0.962542	Novel
PTN	0.962114	Novel
PPT1	0.961924	Novel
PSMA7	0.96132	Novel
HSPA4L	0.960742	Novel
LGR4	0.960372	Novel
TCF3	0.959125	Novel
UBQLN4	0.959051	Novel
PCSK5	0.958764	Novel
CRMP1	0.957989	Novel
C15orf48	0.957921	Novel
PYGB	0.957728	Novel
UPK1A	0.957358	Novel
PPBP	0.95721	Novel
RAB7A	0.956799	Novel
ITPR3	0.956423	Novel
GAB1	0.954628	Novel
ANKS1A	0.954444	Novel
JAGN1	0.954442	Novel
GPATCH2L	0.954263	Novel
TNMD	0.953854	Novel
RPA2	0.952387	Novel
RELA	0.951242	Novel
NHLH2	0.95112	Novel
ZSCAN22	0.950316	Novel
FCN1	0.949667	Novel
IGHA1	0.949108	Novel
ZNF397	0.948833	Novel
RAB27B	0.948416	Novel
CXCL17	0.948311	Novel
RPS15A	0.947314	Novel
SHANK2	0.947121	Novel
IER3	0.947017	Novel
TTR	0.943775	Novel
APOA5	0.943348	Novel
ZNF490	0.94289	Novel
IGFBP2	0.942419	Novel
GRIK2	0.942048	Novel
GAST	0.940719	Novel
NME2	0.940452	Novel
RPS10	0.939481	Novel
HAND2	0.939348	Novel
UBA52	0.939261	Novel
SIRT6	0.939231	Novel
AP2B1	0.939104	Novel
NR3C1	0.939001	Novel
AMPH	0.938728	Novel
FMR1NB	0.938459	Novel
NPEPL1	0.938398	Novel
EMC7	0.938067	Novel
ATXN1L	0.937383	Novel
DOK1	0.937138	Novel
IKZF1	0.936786	Novel
UPK1B	0.936765	Novel
RIPPLY1	0.936303	Novel
SELENOK	0.936283	Novel
TUBA3C	0.936033	Novel
ZBED8	0.93533	Novel
SERINC1	0.934619	Novel
APPBP2	0.934541	Novel
ANXA2	0.934497	Novel
STAB2	0.934242	Novel
CSNK1D	0.932775	Novel
CXCL14	0.932564	Novel
RPA3	0.932494	Novel
PBXIP1	0.932297	Novel
H1-10	0.932173	Novel
CCNDBP1	0.932069	Novel
TBC1D31	0.931604	Novel
CCN3	0.9315	Novel
TRADD	0.931404	Novel
PPP1CA	0.930405	Novel
XRCC6	0.929871	Novel
PF4V1	0.929527	Novel
ILK	0.929502	Novel
SDC4	0.929211	Novel
COPS7A	0.929148	Novel
ZNF124	0.92843	Novel
CAPRIN2	0.927605	Novel
DEFB105B	0.927244	Novel
DEFB105A	0.927244	Novel
H3C1	0.926151	Novel
RRP8	0.925056	Novel
TFAP2D	0.923081	Novel
SMIM1	0.92085	Novel
CLEC2D	0.920826	Novel
MMP2	0.920248	Novel
BMP10	0.918385	Novel
LY6D	0.918097	Novel
OPA1	0.917029	Novel
ATF2	0.916003	Novel
DAPK1	0.915919	Novel
TEX101	0.915876	Novel
H3C15	0.915411	Novel
BAG3	0.915361	Novel
CPLX4	0.914638	Novel
GGA3	0.913563	Novel
APOD	0.912443	Novel
TLE5	0.912316	Novel
NCF1	0.909795	Novel
MTNR1B	0.908852	Novel
DAB1	0.906162	Novel
H2AC21	0.905813	Novel
CTBP1	0.905734	Novel
LPAR3	0.9046	Novel
REST	0.904545	Novel
FAM83B	0.904182	Novel
RAP1GDS1	0.902802	Novel
ELK1	0.902655	Novel
NCS1	0.902563	Novel
CDK6	0.902124	Novel
FASLG	0.900735	Novel
CD24	0.899449	Novel
EZH2	0.899317	Novel
CXCL11	0.897768	Novel
LRRC31	0.897315	Novel
GPR35	0.89718	Novel
DUSP6	0.897143	Novel
CREB3	0.896871	Novel
ZNF669	0.896752	Novel
VEGFD	0.894867	Novel
H2BC4	0.892398	Novel
LAMP2	0.892144	Novel
JUNB	0.891948	Novel
MAP2K4	0.890917	Novel
PID1	0.890323	Novel
NUP62	0.889733	Novel
RHOXF2	0.888201	Novel
SPATA24	0.887457	Novel
AFF1	0.886302	Novel
SKIL	0.884698	Novel
ZNF609	0.884583	Novel
LRPAP1	0.883735	Novel
TMEM242	0.88348	Novel
DEFB103B	0.881582	Novel
DEFB103A	0.881582	Novel
SMARCD1	0.87998	Novel
RPS27L	0.879967	Novel
PARD3	0.878935	Novel
DNM2	0.877866	Novel
FZD7	0.877446	Novel
P4HA3	0.872654	Novel
OBSL1	0.87224	Novel
ARL13B	0.872072	Novel
ILKAP	0.870953	Novel
ARF4	0.870823	Novel
POTEB3	0.870091	Novel
THBS1	0.869189	Novel
HERPUD2	0.864703	Novel
SLC22A2	0.861103	Novel
IQUB	0.860873	Novel
HSPB9	0.860298	Novel
CALR3	0.857765	Novel
RALGAPA2	0.857285	Novel
FAU	0.857016	Novel
TMEM31	0.855223	Novel
NF2	0.854345	Novel
PEA15	0.85421	Novel
ZNF232	0.853512	Novel
ARPC3	0.852733	Novel
UFD1	0.852639	Novel
NEK2	0.852278	Novel
BRD3	0.852218	Novel
GJD4	0.846197	Novel
CBLB	0.845893	Novel
JAK2	0.845287	Novel
FBLL1	0.843452	Novel
SUMO1	0.8432	Novel
NCALD	0.842094	Novel
SMAP2	0.840718	Novel
LIMCH1	0.840468	Novel
EPS8	0.837937	Novel
SH2D2A	0.835349	Novel
CD44	0.835174	Novel
HMGN2	0.834629	Novel
SMYD3	0.832734	Novel
CHP2	0.83259	Novel
ZC3H12A	0.832342	Novel
PIGR	0.831357	Novel
TCP10L	0.830992	Novel
ITGAV	0.829963	Novel
ZSCAN1	0.829805	Novel
FRMD1	0.829753	Novel
CCT6B	0.82963	Novel
RPS27A	0.825683	Novel
BTN2A1	0.819545	Novel
HEMGN	0.819347	Novel
ARHGAP36	0.812589	Novel
ZNF169	0.810921	Novel
FAM161B	0.808235	Novel
JAK1	0.807979	Novel
ZNF318	0.807945	Novel
GAPDH	0.8075	Novel
LAT	0.807271	Novel
SLAMF1	0.806319	Novel
ATXN3	0.805706	Novel
PSMC4	0.805628	Novel
ANKRD55	0.803654	Novel
CXCL10	0.80334	Novel
USF2	0.803134	Novel
IRAK1	0.803001	Novel
CCL11	0.802254	Novel
SIRT2	0.80092	Novel
SZT2	0.800168	Novel
GID8	0.79941	Novel
CSNK2B	0.799224	Novel
ELOC	0.797016	Novel
NUP88	0.796883	Novel
MS4A1	0.793336	Novel
CYFIP2	0.790881	Novel
DNM1	0.78972	Novel
CDK4	0.789426	Novel
ZNF396	0.788884	Novel
PDPK1	0.783856	Novel
GADD45A	0.783038	Novel
MASP1	0.780305	Novel
ZKSCAN3	0.779771	Novel
RPL36AL	0.779706	Novel
CD72	0.778633	Novel
ZNF438	0.776298	Novel
SP1	0.774972	Novel
FLNA	0.774415	Novel
CD4	0.772689	Novel
ZNF835	0.772585	Novel
EIF4G3	0.769146	Novel
CCL26	0.767609	Novel
H2BC14	0.762942	Novel
BLK	0.762877	Novel
ALOX5	0.762462	Novel
TEX264	0.762367	Novel
FADD	0.761191	Novel
RPLP0P6	0.7608	Novel
POLR2A	0.756611	Novel
MTUS2	0.75582	Novel
RPL26	0.753758	Novel
GLI1	0.750457	Novel
FOXK1	0.749572	Novel
NPM2	0.748763	Novel
CCL8	0.747584	Novel
MYO1C	0.747549	Novel
C4orf45	0.74713	Novel
C1S	0.745451	Novel
TRMT10B	0.742975	Novel
ITGB3	0.742354	Novel
GLCCI1	0.740369	Novel
PLVAP	0.737683	Novel
DCAF4	0.736658	Novel
IGFBP3	0.73641	Novel
F2R	0.735236	Novel
POR	0.734918	Novel
PRSS23	0.732503	Novel
RAB5A	0.732148	Novel
PRKACA	0.731228	Novel
ARPC5L	0.728335	Novel
NTPCR	0.726381	Novel
CGRRF1	0.726158	Novel
MAGI2	0.725547	Novel
NINJ1	0.725464	Novel
MATN2	0.72331	Novel
P2RY8	0.722328	Novel
TMEM239	0.721912	Novel
TMEM182	0.72178	Novel
MPO	0.719581	Novel
ARHGAP26	0.71821	Novel
PSMA5	0.717052	Novel
CDKN2A	0.713509	Novel
NSD1	0.71315	Novel
EPS15	0.711691	Novel
MBD3L1	0.711556	Novel
IGF1	0.710302	Novel
PCDHA10	0.708546	Novel
PHF19	0.706862	Novel
PSMD13	0.706521	Novel
TMEM72	0.706418	Novel
C16orf91	0.704836	Novel
CDK2	0.702983	Novel
FCGRT	0.702574	Novel
COL2A1	0.701265	Novel
UFM1	0.69993	Novel
LATS1	0.699906	Novel
CDT1	0.697583	Novel
LAMB3	0.687801	Novel
H2BC8	0.687616	Novel
RPS6	0.687589	Novel
ANKS3	0.687588	Novel
ORM1	0.687139	Novel
PTPRO	0.687005	Novel
SWAP70	0.686621	Novel
CYB561A3	0.686291	Novel
LGALS9C	0.682695	Novel
ZFP36	0.681935	Novel
HNRNPK	0.679707	Novel
HSPA7	0.679507	Novel
IGFBP7	0.678003	Novel
CAPN2	0.676022	Novel
TMEM161A	0.674591	Novel
HMGN4	0.66999	Novel
OTOP3	0.669941	Novel
H2BC11	0.667957	Novel
CIB1	0.667618	Novel
MAGEB4	0.667068	Novel
BAG2	0.666288	Novel
ARHGDIB	0.666256	Novel
PPP2CA	0.665362	Novel
RCHY1	0.664448	Novel
ATP1A3	0.661392	Novel
ALX1	0.659966	Novel
ITGB1BP1	0.659445	Novel
HCK	0.657854	Novel
ARF6	0.657225	Novel
PRPF18	0.657218	Novel
SERPINF2	0.654826	Novel
PTPRK	0.6548	Novel
PLEKHG4	0.654636	Novel
COL3A1	0.652957	Novel
AK2	0.652642	Novel
ERGIC3	0.652433	Novel
CXCR4	0.651129	Novel
CEBPA	0.643252	Novel
CAMK2B	0.640703	Novel
UNC5C	0.640643	Novel
ASS1	0.638847	Novel
ETS1	0.637125	Novel
RPL29	0.633967	Novel
HIF1AN	0.631393	Novel
SERPINC1	0.631119	Novel
PELI1	0.630565	Novel
ZNF331	0.628957	Novel
SP3	0.628442	Novel
ZNF768	0.627321	Novel
SPRY2	0.622642	Novel
PDGFRA	0.621941	Novel
LGALS3BP	0.620689	Novel
RPL26L1	0.619725	Novel
CLDN19	0.618135	Novel
BIN1	0.618079	Novel
SCML1	0.617303	Novel
CSNK2A2	0.615453	Novel
MYOZ3	0.615286	Novel
BEND7	0.61396	Novel
LRRN4	0.612444	Novel
FBXO25	0.611793	Novel
TSC1	0.609896	Novel
C1QA	0.607932	Novel
PPP1R18	0.607179	Novel
LRRC47	0.606614	Novel
SREBF1	0.602977	Novel
PBX4	0.602806	Novel
SS18L1	0.602157	Novel
CRACR2A	0.599519	Novel
PRDX4	0.599516	Novel
DMRTB1	0.598636	Novel
ATP6V0C	0.59638	Novel
NCL	0.595855	Novel
DLC1	0.593617	Novel
H2BC13	0.59144	Novel
SPTB	0.589427	Novel
BIRC3	0.589122	Novel
MED28	0.589012	Novel
TMEM208	0.587812	Novel
DAZAP2	0.584752	Novel
CNN2	0.58438	Novel
LIG4	0.583949	Novel
ITGB5	0.578428	Novel
CXorf66	0.574849	Novel
MALL	0.57478	Novel
TENT5A	0.574638	Novel
XPC	0.572126	Novel
MDM4	0.570567	Novel
MAEA	0.570503	Novel
ANKRD11	0.570075	Novel
AP2A1	0.569479	Novel
PIH1D1	0.569319	Novel
MED18	0.568727	Novel
UCHL5	0.568604	Novel
NSA2	0.567783	Novel
SIPA1L2	0.563404	Novel
GTF2IRD1	0.56184	Novel
PSMC5	0.558434	Novel
INO80B	0.555302	Novel
TRIM39	0.552868	Novel
COL4A1	0.550905	Novel
NDST4	0.549292	Novel
C4orf47	0.549292	Novel
IMPG1	0.549292	Novel
RBM44	0.549292	Novel
ABCF2	0.546526	Novel
SAMD12	0.546129	Novel
SLC35G5	0.545398	Novel
LPP	0.543047	Novel
SOWAHA	0.536267	Novel
ZBTB9	0.535978	Novel
RMND5A	0.533933	Novel
RPL28	0.533145	Novel
TEAD2	0.531411	Novel
GHET1	0.53133	Novel
LINC00839	0.53005	Novel
TMOD2	0.529621	Novel
DCAF8	0.528029	Novel
ZZEF1	0.527889	Novel
CAMKK2	0.527459	Novel
MAP2K7	0.527037	Novel
DKKL1	0.526859	Novel
CREM	0.526128	Novel
TMEM50A	0.524004	Novel
RPS6KA3	0.522743	Novel
ATP6V0D2	0.522633	Novel
WBP1	0.52237	Novel
FOXR2	0.521023	Novel
NCKIPSD	0.519363	Novel
CCL4	0.515299	Novel
KTN1	0.513207	Novel
GPS1	0.508049	Novel
NOD2	0.502097	Novel
GTF2H1	0.501182	Novel
FOXD4L3	0.499348	Novel
APLNR	0.497986	Novel
BCL2	0.494417	Novel
CRH	0.494267	Novel
SMAD7	0.491771	Novel
TBC1D24	0.491017	Novel
NIP7	0.487285	Novel
ELF4	0.487247	Novel
RBMXL2	0.486323	Novel
ARHGAP32	0.485283	Novel
ZNF441	0.481032	Novel
KLRC1	0.480693	Novel
PRDX3	0.474009	Novel
RNR1	0.470896	Novel
LRP2	0.470398	Novel
TCEA2	0.469663	Novel
GZF1	0.466736	Novel
PLP2	0.465197	Novel
DOCK7	0.464422	Novel
FILIP1	0.462918	Novel
ZNF417	0.461625	Novel
ATP4A	0.46136	Novel
IGFALS	0.460976	Novel
GNG2	0.457483	Novel
KLHDC2	0.45703	Novel
FCRL4	0.456241	Novel
WDHD1	0.455183	Novel
RAB2B	0.454784	Novel
TMEM35A	0.453912	Novel
PRDX6	0.450903	Novel
GZMM	0.450649	Novel
CFAP54	0.450253	Novel
CASKIN1	0.449252	Novel
MAK16	0.448956	Novel
NR4A1	0.448007	Novel
TRIM27	0.444634	Novel
DEFA1	0.443496	Novel
RELL2	0.44142	Novel
SMAD4	0.439337	Novel
TNFRSF10A	0.43909	Novel
NUTM1	0.438934	Novel
ZSCAN12	0.438709	Novel
LYRM1	0.433782	Novel
TMEM263	0.432927	Novel
CLNK	0.432359	Novel
XCL1	0.43181	Novel
ZNF536	0.431327	Novel
TLX3	0.430963	Novel
ZNF707	0.430151	Novel
AAR2	0.428353	Novel
DNAJC30	0.42802	Novel
TUBGCP4	0.425294	Novel
AKAP11	0.424697	Novel
SLMAP	0.424468	Novel
PRKCZ	0.422546	Novel
CNKSR2	0.420415	Novel
EFNA5	0.419495	Novel
MYO18A	0.419246	Novel
BTNL8	0.417065	Novel
PNRC1	0.416638	Novel
CAMLG	0.413344	Novel
SORBS2	0.413078	Novel
BCL7A	0.412659	Novel
CCT8	0.41193	Novel
FBLN2	0.410101	Novel
KDM1A	0.409774	Novel
S1PR4	0.409695	Novel
ZNF324B	0.407828	Novel
TEKT3	0.402749	Novel
PROS1	0.402628	Novel
ADIPOQ	0.402209	Novel
ZNF668	0.401543	Novel
ARMC7	0.400337	Novel
HDAC3	0.398127	Novel
CHRM3	0.397317	Novel
UNC5B	0.396156	Novel
ZMAT4	0.39424	Novel
SCGB1D1	0.390108	Novel
ZCCHC7	0.388842	Novel
ADAMTSL3	0.388258	Novel
ZNF524	0.38809	Novel
SEMG2	0.387245	Novel
CHIA	0.386007	Novel
CTRC	0.382485	Novel
DDIT4L	0.381174	Novel
ELOB	0.380073	Novel
PPAN-P2RY11	0.375419	Novel
TXK	0.37414	Novel
PYGL	0.373346	Novel
AP2M1	0.373214	Novel
CSNK1G2-AS1	0.370752	Novel
NTRK2	0.370437	Novel
WASHC1	0.36957	Novel
HSP90AB1	0.368673	Novel
AHCYL1	0.366217	Novel
RPS7	0.366056	Novel
FAM210B	0.364312	Novel
FCGR1A	0.361498	Novel
CCN5	0.359919	Novel
PDLIM7	0.358908	Novel
GIMAP5	0.351522	Novel
C1orf226	0.351034	Novel
CTSA	0.349302	Novel
TRDN	0.34836	Novel
NRIP3	0.34815	Novel
NOL12	0.346956	Novel
SLC10A6	0.346639	Novel
CSNK1E	0.346497	Novel
RPLP1	0.345969	Novel
SS18	0.345117	Novel
MAST2	0.343469	Novel
CD36	0.343154	Novel
TMEM255B	0.342887	Novel
YTHDC2	0.337681	Novel
AANAT	0.336842	Novel
SKAP2	0.336732	Novel
ZNF181	0.336286	Novel
COBLL1	0.335946	Novel
RPL30	0.335807	Novel
APPL2	0.333963	Novel
CBLL2	0.330445	Novel
COPS3	0.329287	Novel
SIX1	0.327937	Novel
CCDC97	0.324018	Novel
SYT7	0.323887	Novel
NUP35	0.322876	Novel
LIN52	0.321095	Novel
AHSG	0.320543	Novel
ZNF648	0.319091	Novel
CCL20	0.316908	Novel
SMAD5	0.316531	Novel
AHNAK2	0.316436	Novel
IGHG2	0.315544	Novel
ARMC8	0.315267	Novel
CFB	0.31449	Novel
CD59	0.314243	Novel
PRKCQ	0.310094	Novel
PPFIBP1	0.309853	Novel
NLRP3	0.309589	Novel
H2AC4	0.308932	Novel
STRAP	0.308227	Novel
SASH1	0.308072	Novel
HIGD1C	0.306922	Novel
RHOA	0.306797	Novel
PCDHGA5	0.3067	Novel
AVPI1	0.305554	Novel
GLI3	0.305297	Novel
CYP1A1	0.304512	Novel
C10orf71	0.304341	Novel
RALGAPA1	0.30341	Novel
NCBP2AS2	0.301279	Novel
PLEKHF2	0.299292	Novel
SYP	0.297461	Novel
ERMP1	0.29716	Novel
SPDEF	0.296258	Novel
FBN2	0.29611	Novel
ZNHIT2	0.295497	Novel
SLC39A6	0.295437	Novel
USP8	0.293032	Novel
TGFBR1	0.292551	Novel
RRP1B	0.291871	Novel
FOXD4L6	0.289263	Novel
FGFR1	0.286522	Novel
ZMYND12	0.284904	Novel
ZNF575	0.28458	Novel
ZNF580	0.284447	Novel
MYT1	0.282829	Novel
SH3BP2	0.282524	Novel
C11orf16	0.281121	Novel
HSP90AA4P	0.280149	Novel
ZNF479	0.280085	Novel
FAM53B	0.278914	Novel
EPHA2	0.2788	Novel
DYNLT4	0.278752	Novel
ZNF230	0.278069	Novel
H2AZ2	0.277893	Novel
API5	0.277633	Novel
PTPRR	0.277501	Novel
GUCY1B1	0.27619	Novel
UBE4A	0.275502	Novel
HOXA7	0.275477	Novel
RRS1	0.275081	Novel
FAT1	0.274885	Novel
NELL1	0.274325	Novel
TRIM8	0.274172	Novel
CSRP2	0.27345	Novel
CLTB	0.27299	Novel
PARN	0.269761	Novel
ALPG	0.269724	Novel
FAM214B	0.269538	Novel
RARA	0.269366	Novel
NANOG	0.269052	Novel
FST	0.268245	Novel
SNTA1	0.268098	Novel
RFPL2	0.268061	Novel
ARRB2	0.267913	Novel
COL4A2	0.265158	Novel
JPH4	0.263127	Novel
CD1E	0.260714	Novel
HOXD4	0.260131	Novel
KAT5	0.259388	Novel
RGS3	0.259006	Novel
LETMD1	0.25867	Novel
LACRT	0.257591	Novel
FAM53C	0.25749	Novel
ERG	0.257468	Novel
TCP11L1	0.257002	Novel
CDH5	0.254658	Novel
POLR2F	0.254539	Novel
ERF	0.254157	Novel
DCC	0.252833	Novel
GABRD	0.252204	Novel
PRR20A	0.249892	Novel
PIK3CA	0.249432	Novel
PPIB	0.249368	Novel
SCPEP1	0.249318	Novel
HPX	0.248595	Novel
LCN15	0.247612	Novel
GRB7	0.24687	Novel
PRD	0.246436	Novel
VLDLR	0.246304	Novel
FOXR1	0.246104	Novel
ZNF786	0.245332	Novel
PIK3R2	0.243661	Novel
HEATR3	0.241967	Novel
ARHGAP25	0.241573	Novel
GRB10	0.24136	Novel
PTK7	0.240071	Novel
ZMYND8	0.239771	Novel
RPA1	0.239734	Novel
TRRAP	0.237827	Novel
CYSRT1	0.236515	Novel
HSPH1	0.236396	Novel
HOMER1	0.236271	Novel
COPS7B	0.235983	Novel
ITGB7	0.235897	Novel
FAM124B	0.234985	Novel
ZNF613	0.232724	Novel
AKAP8L	0.23208	Novel
AVP	0.231955	Novel
CDSN	0.231879	Novel
ZNF264	0.23056	Novel
UQCC2	0.23039	Novel
PSMC1	0.229426	Novel
CCDC187	0.22909	Novel
SGTB	0.227312	Novel
FER	0.226875	Novel
ABI1	0.226794	Novel
ST7	0.225452	Novel
BABAM2	0.22489	Novel
GPR152	0.224779	Novel
CDH13	0.224226	Novel
POC1B	0.223385	Novel
DZIP1	0.223308	Novel
PTPRN	0.222556	Novel
SLC35C2	0.221976	Novel
CDKN1C	0.221602	Novel
TSGA10IP	0.221149	Novel
VAV3	0.218314	Novel
FOXP4	0.218259	Novel
FLT1	0.216987	Novel
ZNF662	0.216015	Novel
PLCZ1	0.215539	Novel
RAB23	0.214247	Novel
GMCL1	0.213891	Novel
BRD4	0.213656	Novel
ITM2A	0.212976	Novel
PHF6	0.212679	Novel
PCGF3	0.212675	Novel
JCAD	0.211578	Novel
H2AW	0.210336	Novel
CKAP4	0.20955	Novel
SHC2	0.207251	Novel
DDA1	0.207026	Novel
ZNF24	0.206305	Novel
SBSN	0.206297	Novel
SMYD1	0.205962	Novel
GGA2	0.205938	Novel
HSP90AA2P	0.205153	Novel
PRR20E	0.205152	Novel
CNTF	0.20436	Novel
TMEM121	0.204318	Novel
TMEM171	0.202886	Novel
MYO1E	0.202825	Novel
OLIG3	0.202788	Novel
KCTD10	0.20071	Novel
TEX44	0.200495	Novel
FTMT	0.19987	Novel
ZAP70	0.199237	Novel
H2AC20	0.199219	Novel
LRRC69	0.198749	Novel
SYNE4	0.197453	Novel
CACNA1A	0.196627	Novel
SP4	0.195377	Novel
IL1RL1	0.195266	Novel
FGFR2	0.193908	Novel
C1orf74	0.193128	Novel
DDB1	0.192745	Novel
VPS25	0.191458	Novel
ERCC8	0.189707	Novel
MAGEC3	0.189083	Novel
SHB	0.188661	Novel
NOL4L-DT	0.188441	Novel
MXD1	0.188308	Novel
PTPN7	0.18732	Novel
NR1H2	0.186325	Novel
PSMD5	0.184919	Novel
GMCL2	0.18483	Novel
RAB17	0.184738	Novel
GFRA2	0.184732	Novel
ADGRG5	0.184715	Novel
SPNS1	0.184623	Novel
ARHGEF9	0.183906	Novel
FAM13C	0.183374	Novel
RNF7	0.182411	Novel
SEC61A1	0.182062	Novel
TNS4	0.181226	Novel
CLDN9	0.181222	Novel
AATK	0.180319	Novel
ATP6V1C1	0.180025	Novel
RBPMS	0.179909	Novel
MAG	0.179565	Novel
ZNF784	0.178701	Novel
MSI2	0.178669	Novel
CD1D	0.178579	Novel
SPINK7	0.17829	Novel
ZNF138	0.176696	Novel
STAT1	0.176012	Novel
SP100	0.176008	Novel
PEDS1-UBE2V1	0.175681	Novel
H3C6	0.17567	Novel
ZNF837	0.175586	Novel
TOP1MT	0.175503	Novel
S100A8	0.174563	Novel
KCTD15	0.173753	Novel
CCDC24	0.173353	Novel
PIK3CB	0.172933	Novel
DOCK4	0.170111	Novel
ZNF155	0.168883	Novel
RAF1	0.168842	Novel
ZBTB25	0.168455	Novel
ZNF69	0.167916	Novel
PTPN1	0.167883	Novel
BMP2	0.167518	Novel
RND3	0.16736	Novel
ZKSCAN7	0.166725	Novel
AFM	0.166623	Novel
TTC27	0.163932	Novel
HIVEP2	0.163459	Novel
PRPS2	0.162846	Novel
PHB2	0.162747	Novel
ZG16	0.162456	Novel
KCMF1	0.162069	Novel
RNF166	0.161431	Novel
C6	0.161373	Novel
RAB9A	0.161268	Novel
SRGAP1	0.160911	Novel
EPHB1	0.160155	Novel
E2F1	0.159305	Novel
DAPP1	0.158534	Novel
AKAP9	0.158394	Novel
UBL4A	0.15818	Novel
SMURF2	0.158178	Novel
OPRL1	0.158014	Novel
SH2D1A	0.157626	Novel
ADORA2A	0.156197	Novel
TGIF2LY	0.156126	Novel
WASF1	0.155758	Novel
ACTBL2	0.155419	Novel
MCM3AP-AS1	0.155372	Novel
SCGB2A2	0.154638	Novel
GATA2	0.154124	Novel
FPR2	0.153932	Novel
COL8A2	0.15389	Novel
SLK	0.153804	Novel
LNX2	0.153162	Novel
AGMAT	0.152951	Novel
HERPUD1	0.152713	Novel
IGHG1	0.152185	Novel
RNF114	0.151361	Novel
NRL	0.151282	Novel
GPC1	0.150932	Novel
PTGER3	0.150264	Novel
NPTN	0.149649	Novel
CDCA7L	0.149153	Novel
ERRFI1	0.149047	Novel
TTC32	0.148067	Novel
FBN1	0.147901	Novel
ZNF174	0.147754	Novel
CAMK2A	0.147322	Novel
CXCL3	0.147251	Novel
CCND3	0.147148	Novel
OIT3	0.147137	Novel
SENP1	0.146351	Novel
GRK2	0.14607	Novel
IGLV3-25	0.145704	Novel
GRIP1	0.14488	Novel
PARP1	0.144121	Novel
H2AC12	0.143474	Novel
COL5A1	0.143109	Novel
UBTFL1	0.141634	Novel
DVL3	0.141587	Novel
ZNF564	0.14145	Novel
SOX5	0.141348	Novel
C4A	0.141206	Novel
MAL2	0.140502	Novel
FOXL2	0.139811	Novel
PKP3	0.139133	Novel
P2RY12	0.139107	Novel
POLR2E	0.13906	Novel
RFX7	0.138429	Novel
HNF1A	0.136973	Novel
CEBPB	0.136667	Novel
GORASP2	0.13648	Novel
MYOC	0.136403	Novel
ZKSCAN8	0.136033	Novel
EIF2AK2	0.135888	Novel
LAPTM5	0.135554	Novel
C1orf50	0.134249	Novel
RFX2	0.133427	Novel
FBXO28	0.132686	Novel
DCAF6	0.132609	Novel
FFAR2	0.132275	Novel
PSMB6	0.131915	Novel
ZNF607	0.131644	Novel
ZNF620	0.131364	Novel
SMAD9	0.131163	Novel
TH	0.130816	Novel
HHLA3	0.130403	Novel
SHISA3	0.130189	Novel
RBMX2	0.130135	Novel
WDR24	0.129922	Novel
CCDC190	0.129653	Novel
ARHGAP9	0.129453	Novel
CSF3R	0.128916	Novel
REG3A	0.128837	Novel
CDK13	0.128582	Novel
LZTS3	0.127979	Novel
HES6	0.127872	Novel
IGKC	0.127667	Novel
MAPK3	0.127643	Novel
BEND3	0.127395	Novel
CLEC17A	0.127153	Novel
OR6B1	0.126986	Novel
DYSF	0.126896	Novel
NFKBIA	0.126814	Novel
PTPN2	0.126776	Novel
CGAS	0.12624	Novel
PTP4A1	0.126132	Novel
IRS1	0.124956	Novel
CCDC86	0.124942	Novel
B3GNT9	0.124661	Novel
CD40	0.124435	Novel
PSMB10	0.124048	Novel
GTPBP3	0.123953	Novel
CFP	0.123087	Novel
CXADR	0.121389	Novel
EXOC3	0.121245	Novel
TGM2	0.121106	Novel
PRKCD	0.120837	Novel
UCHL3	0.120575	Novel
ZSCAN18	0.120524	Novel
SELP	0.120485	Novel
POLR2G	0.120187	Novel
C6orf47	0.119884	Novel
ZSCAN21	0.119767	Novel
CDK17	0.119629	Novel
ABL2	0.119481	Novel
ADGRL2	0.119082	Novel
DPP8	0.118939	Novel
WNT5A	0.118551	Novel
TIMP1	0.117644	Novel
PRL	0.117613	Novel
C8orf48	0.117279	Novel
STK36	0.117058	Novel
TEAD1	0.116421	Novel
SEC11A	0.114701	Novel
OCIAD2	0.114476	Novel
SREK1	0.114038	Novel
ZFP62	0.113105	Novel
CGB2	0.112752	Novel
PIK3CG	0.112739	Novel
AHR	0.112541	Novel
RANBP2	0.11226	Novel
TNIP3	0.112212	Novel
ZNF559	0.112186	Novel
RPF1	0.111868	Novel
KPRP	0.111411	Novel
C5	0.111385	Novel
CGGBP1	0.111376	Novel
PSME1	0.111372	Novel
HMCN1	0.111183	Novel
TPST1	0.111183	Novel
TFAP2A	0.111047	Novel
VSTM4	0.110636	Novel
SPTBN4	0.110532	Novel
RPS6KB1	0.110508	Novel
R3HDM4	0.110474	Novel
DHX57	0.110472	Novel
KIAA0040	0.110456	Novel
ZNF461	0.109948	Novel
PRR34	0.10977	Novel
ZNF23	0.109746	Novel
CLASRP	0.109707	Novel
CBFA2T3	0.109524	Novel
PYCARD	0.109068	Novel
RAP1A	0.108766	Novel
TMOD3	0.107677	Novel
MID1	0.10725	Novel
DEFA5	0.107114	Novel
BAALC	0.106784	Novel
KIF7	0.106287	Novel
CD300LG	0.106274	Novel
COL6A1	0.105768	Novel
SPINT2	0.10513	Novel
PASK	0.104734	Novel
NKD1	0.104472	Novel
RBM48	0.104206	Novel
FOXD4L1	0.104041	Novel
MAPT	0.103675	Novel
ABCG8	0.103618	Novel
SYBU	0.10359	Novel
CRP	0.103587	Novel
RAB9B	0.103409	Novel
CTSL	0.103199	Novel
APOA4	0.103016	Novel
TRIB3	0.103012	Novel
ATP13A2	0.102909	Novel
NUDCD1	0.10277	Novel
CDKL1	0.102274	Novel
TUSC2	0.102195	Novel
WNT11	0.102022	Novel
CCDC198	0.101802	Novel
SOCS2	0.101365	Novel
TEX15	0.101264	Novel
RCN2	0.100194	Novel
CCDC77	0.0999286	Novel
CD177	0.0998225	Novel
PRCP	0.0996761	Novel
PDZK1	0.0995059	Novel
NIBAN3	0.0994118	Novel
TMEM106C	0.0993556	Novel
TMEM184B	0.099249	Novel
TSPAN4	0.0991006	Novel
EIF1AY	0.0989859	Novel
KRBA1	0.098212	Novel
SHROOM1	0.0980572	Novel
PRDX1	0.0978631	Novel
CDC42EP1	0.0978252	Novel
ELMO2	0.0970907	Novel
GAN	0.0968014	Novel
USP26	0.0961779	Novel
ZNF266	0.0959738	Novel
TSC2	0.0958417	Novel
PPID	0.0957486	Novel
MAPK8IP1	0.0952345	Novel
MAD2L2	0.094907	Novel
ARIH2	0.0949065	Novel
USP11	0.0948848	Novel
CD69	0.0948254	Novel
RNF111	0.0945632	Novel
RBPJ	0.0941114	Novel
PDE6D	0.0934985	Novel
CPN1	0.0930359	Novel
GRIN2A	0.0929043	Novel
IL3RA	0.0923159	Novel
HBD	0.0917357	Novel
ZNF844	0.0917206	Novel
ADCY5	0.0910829	Novel
FCGR3A	0.0909624	Novel
STYX	0.0908753	Novel
NLK	0.0906811	Novel
DALRD3	0.0897712	Novel
CYGB	0.0897526	Novel
DKK1	0.0894852	Novel
BCL2L13	0.0894463	Novel
TM6SF2	0.0892473	Novel
PCBD2	0.0885096	Novel
LDB2	0.0884905	Novel
IL13RA2	0.0878247	Novel
C12orf66	0.0868254	Novel
SERPINE2	0.0867389	Novel
ECE1	0.0867168	Novel
GSTCD	0.0864094	Novel
SCAF1	0.0863139	Novel
DDAH2	0.0857738	Novel
TENT4B	0.0857395	Novel
SLC27A4	0.0849014	Novel
FGD6	0.0841784	Novel
RAB3IL1	0.084047	Novel
PRKAR1A	0.0839893	Novel
TLR9	0.0837881	Novel
DIPK2A	0.0837751	Novel
SUFU	0.0835431	Novel
ATPAF2	0.0833794	Novel
POM121C	0.0833113	Novel
G6PD	0.0832275	Novel
SPATA20	0.0831724	Novel
MACIR	0.0829284	Novel
GRAMD1C	0.0829159	Novel
SPANXN2	0.082694	Novel
FAM86C1P	0.0823726	Novel
TEAD3	0.0823151	Novel
ZNF474	0.0821971	Novel
LACC1	0.0821203	Novel
PCK1	0.0817963	Novel
C5AR2	0.0814688	Novel
ACP1	0.0812581	Novel
HTR1B	0.0811733	Novel
RRM1	0.081076	Novel
GPR156	0.0810408	Novel
H2BC5	0.0808561	Novel
HJURP	0.0807236	Novel
ATXN7L2	0.0802729	Novel
POLR2C	0.0800672	Novel
ITIH2	0.0800332	Novel
MALT1	0.0800286	Novel
AFDN	0.0797031	Novel
MED12	0.079602	Novel
ABHD11	0.0794521	Novel
DHX15	0.0793423	Novel
CCL24	0.0789733	Novel
HMGA2	0.0789445	Novel
CCL25	0.0786497	Novel
EIF1AD	0.0782172	Novel
ZNF512B	0.0780504	Novel
CTDP1	0.0775872	Novel
RAD54L2	0.0770958	Novel
ZNF440	0.0770717	Novel
PIKFYVE	0.077065	Novel
HOXD8	0.076803	Novel
PIN1	0.0767652	Novel
POLR2D	0.076364	Novel
LINC00636	0.0763108	Novel
CSH2	0.0762435	Novel
BCAP31	0.0759029	Novel
LAMB2	0.0758934	Novel
ZBBX	0.0757674	Novel
DUSP2	0.0751768	Novel
SLC41A2	0.07513	Novel
PIDD1	0.0751282	Novel
NEMP1	0.0748375	Novel
ITGA5	0.0746909	Novel
LACTB	0.0743742	Novel
ZNF316	0.0735577	Novel
SCRIB	0.0732992	Novel
TICAM1	0.0732964	Novel
DUSP9	0.0729589	Novel
GYPA	0.072886	Novel
FCRL2	0.0728214	Novel
SAMM50	0.0725993	Novel
RHOC	0.0724008	Novel
ADAM17	0.0723355	Novel
ADGRE5	0.0720845	Novel
HLX	0.0720722	Novel
FAM117A	0.0720187	Novel
FBXL19	0.0710811	Novel
ATP6V0E1	0.0710098	Novel
COL9A1	0.0704477	Novel
SRL	0.0703138	Novel
LRBA	0.069858	Novel
PRKCB	0.0696283	Novel
CD14	0.06962	Novel
SPACA1	0.0696075	Novel
TRIM2	0.0695097	Novel
ZNF587	0.0694652	Novel
ZNF679	0.0693953	Novel
MBD3L2	0.0693839	Novel
C14orf180	0.0691251	Novel
IFIH1	0.0690054	Novel
FAM114A2	0.0688424	Novel
MAD2L1	0.0687445	Novel
FGD2	0.0686942	Novel
SLC25A48	0.0686545	Novel
ODF1	0.0683914	Novel
RIPOR3	0.0683529	Novel
DCANP1	0.0680958	Novel
LGALS14	0.0678309	Novel
TGOLN2	0.0678019	Novel
EBI3	0.0674775	Novel
CXCR3	0.0674695	Novel
MIA2	0.0667901	Novel
CCR4	0.0667629	Novel
TYMSOS	0.0667599	Novel
FAM83A	0.0665201	Novel
ZBED9	0.0664874	Novel
NUP98	0.0661279	Novel
WNT3A	0.0661001	Novel
PPP1R15B	0.0660451	Novel
F13A1	0.0659293	Novel
TRPV6	0.0651862	Novel
ENO1	0.0649611	Novel
HMGXB3	0.0643776	Novel
CNTFR	0.0637047	Novel
KIAA1671	0.0636998	Novel
ZSCAN30	0.0636453	Novel
LPL	0.0634982	Novel
KCNQ1	0.062853	Novel
CCDC74B	0.0626498	Novel
CRY1	0.0624909	Novel
FZD9	0.0624589	Novel
ADGRF3	0.0624429	Novel
WIPF1	0.0618775	Novel
STK24	0.0618282	Novel
SHKBP1	0.0617236	Novel
OLFM3	0.0614073	Novel
H2AC11	0.0610759	Novel
CHGB	0.0606815	Novel
DOT1L	0.0606491	Novel
CDKL3	0.0604839	Novel
CAMSAP3	0.0603143	Novel
ADRA2C	0.060247	Novel
RAB1B	0.0601439	Novel
ARHGEF7	0.0601096	Novel
PXK	0.060096	Novel
PLCG2	0.059955	Novel
GLIDR	0.0598883	Novel
ARMCX3	0.0594047	Novel
FES	0.0586962	Novel
LAMC2	0.0585948	Novel
PJA1	0.0580909	Novel
IL16	0.0578574	Novel
MRPL20-AS1	0.0574928	Novel
YIPF6	0.0574906	Novel
ANXA4	0.0572686	Novel
TMEM51	0.0570475	Novel
COMP	0.0570461	Novel
CRYZL1	0.0570146	Novel
HNRNPA1	0.0569856	Novel
VSIG8	0.0568203	Novel
EYA2	0.0568066	Novel
TERF2IP	0.0567374	Novel
TSPYL1	0.0567044	Novel
TRIM15	0.0566821	Novel
NUP43	0.0566443	Novel
UBASH3B	0.056642	Novel
VIPR2	0.0565192	Novel
TNP1	0.0564958	Novel
FTH1	0.0563646	Novel
EFHC2	0.0562606	Novel
PSMD8	0.0561448	Novel
FAM120AOS	0.0560851	Novel
SPAG1	0.0559969	Novel
FBXO34	0.0559644	Novel
BRCA2	0.0559484	Novel
UPK2	0.0559392	Novel
EME2	0.0557418	Novel
ACOT8	0.0553337	Novel
TEX35	0.0552805	Novel
CLIC4	0.0551758	Novel
MINDY4	0.0551241	Novel
PLG	0.0550572	Novel
ARHGEF5	0.0548185	Novel
MYB	0.0544741	Novel
C9orf72	0.0542287	Novel
CDKN1B	0.0538755	Novel
SERPINB4	0.0535801	Novel
MYO15B	0.0534924	Novel
PRKCE	0.0534155	Novel
RORC	0.0533951	Novel
PNO1	0.0532364	Novel
ABCF1	0.0530104	Novel
NOC3L	0.0529331	Novel
ZNF235	0.0526667	Novel
CTTNBP2NL	0.0525776	Novel
PBK	0.0525079	Novel
NOTCH2	0.052262	Novel
FAM9A	0.0522584	Novel
NES	0.0522259	Novel
PKD2	0.0520223	Novel
MFSD13A	0.0514815	Novel
LMF2	0.0513783	Novel
ZNF646	0.0512128	Novel
ARMC6	0.0509447	Novel
RSL24D1	0.050841	Novel
ACVR1	0.0506605	Novel
ZNF774	0.0504105	Novel
SOWAHC	0.0501008	Novel
CD3G	0.0500451	Novel
MS4A4A	0.0500188	Novel
EFEMP2	0.0498769	Novel
FOXC1	0.0498332	Novel
MYCBP	0.0498171	Novel
GBF1	0.0497099	Novel
ANG	0.0496517	Novel
TMEM174	0.0496283	Novel
PROX1	0.0491572	Novel
SOS1	0.0489834	Novel
CD19	0.0489483	Novel
GLIS2	0.0489012	Novel
ECSCR	0.0487404	Novel
RETREG1	0.0487166	Novel
CARD10	0.0486999	Novel
TSPAN3	0.0486942	Novel
LCE1D	0.0486811	Novel
FCGR3B	0.0486709	Novel
IL36RN	0.0485292	Novel
ZNF136	0.0484929	Novel
USP15	0.0484647	Novel
RNF146	0.0482343	Novel
FOS	0.0480979	Novel
ENAH	0.0477309	Novel
S100A9	0.047713	Novel
UBAC1	0.04744	Novel
HSPD1	0.0473784	Novel
SERPINB6	0.047311	Novel
CDK9	0.0472751	Novel
CD9	0.0471046	Novel
WWP2	0.0470884	Novel
LYPLA1	0.0470417	Novel
PDE4A	0.0469192	Novel
DERL1	0.0467617	Novel
PTX3	0.0466724	Novel
CCDC102B	0.0466067	Novel
PRSS3	0.0465263	Novel
ZNF579	0.046214	Novel
APOH	0.0459457	Novel
TMEM207	0.0456896	Novel
ANGPT1	0.0456724	Novel
RTP5	0.0456142	Novel
TRMT2A	0.0453885	Novel
LBP	0.0452945	Novel
CP	0.0452537	Novel
CSTB	0.0452515	Novel
TMEM179B	0.045238	Novel
FBXO17	0.0451816	Novel
SELENOO	0.0449907	Novel
NISCH	0.0446751	Novel
SSX4B	0.0445939	Novel
TVP23B	0.0445731	Novel
PAK3	0.0444776	Novel
SPATA1	0.0442084	Novel
VAV1	0.0439731	Novel
EGR1	0.0438436	Novel
CTDSPL	0.0438091	Novel
ZFPL1	0.0437726	Novel
PRMT6	0.0437363	Novel
WIPF2	0.0435874	Novel
SYNGR1	0.0434168	Novel
TSPYL6	0.0433971	Novel
ZNF670	0.0433918	Novel
NEDD9	0.0433039	Novel
ZNF706	0.043078	Novel
PDE4D	0.0430076	Novel
MAPK15	0.0429592	Novel
TOR1A	0.0429561	Novel
YJU2	0.042773	Novel
ERVK-6	0.0426924	Novel
SHISA4	0.0426292	Novel
USP34	0.0426004	Novel
F2RL1	0.0425508	Novel
PTGER4	0.0425136	Novel
CCDC15	0.0423182	Novel
PTPRJ	0.0421277	Novel
FLI1	0.0421112	Novel
MLH3	0.0420628	Novel
ADAMTS17	0.0419873	Novel
ZFP1	0.0419088	Novel
PPP1R3F	0.0418479	Novel
MAB21L3	0.0418417	Novel
COPS8	0.0417087	Novel
PFN1	0.0416619	Novel
RAB27A	0.0415082	Novel
PNMA1	0.0414974	Novel
PNMA2	0.0414728	Novel
IRAK2	0.0413993	Novel
ZNF433	0.041399	Novel
POPDC2	0.0413726	Novel
SEPTIN11	0.0413295	Novel
ZNF263	0.0412675	Novel
ZNF460	0.0412506	Novel
F2	0.0410535	Novel
PGS1	0.0408091	Novel
FOXD2	0.0407019	Novel
LAMA1	0.0406145	Novel
BCAN	0.0402407	Novel
TUBGCP3	0.0402323	Novel
ANGPT4	0.0402017	Novel
HSPA1A	0.040178	Novel
BICRA	0.0401352	Novel
GRAMD4	0.0401136	Novel
ITGB2	0.0400527	Novel
ZNF195	0.039935	Novel
BRWD3	0.0399251	Novel
PAAF1	0.039881	Novel
ZNF22	0.0398727	Novel
ZNF800	0.0397962	Novel
EEF1A1P5	0.0397495	Novel
GDNF	0.0397418	Novel
ZNF213	0.0395805	Novel
FMNL3	0.0395771	Novel
SNAI1	0.0394681	Novel
DEFB127	0.0393123	Novel
DNMBP	0.0390945	Novel
RPS6KA4	0.0389383	Novel
TMEM253	0.03892	Novel
USP6	0.0387996	Novel
IRF7	0.0387906	Novel
LECT2	0.0385879	Novel
DPH3	0.038563	Novel
NRTN	0.0385235	Novel
AMHR2	0.0385189	Novel
SLC22A1	0.0384652	Novel
FGR	0.0384534	Novel
PLPP3	0.0383197	Novel
RECK	0.038246	Novel
IGFBP5	0.0380693	Novel
PPP1R16B	0.0380274	Novel
ZNF221	0.037998	Novel
IQCF2	0.0377488	Novel
SELE	0.0376561	Novel
HES5	0.0375611	Novel
NFATC1	0.0374604	Novel
ARHGEF12	0.0373566	Novel
ZNF79	0.0371875	Novel
LRCH1	0.0370887	Novel
MYEF2	0.0370466	Novel
MPPED1	0.0369189	Novel
RANGAP1	0.0369028	Novel
AHNAK	0.0365763	Novel
CHMP4BP1	0.0365747	Novel
ST8SIA6	0.0365747	Novel
LINC02023	0.0365747	Novel
SCN10A	0.0365747	Novel
DDX19A	0.0364731	Novel
INSR	0.0364459	Novel
BEX3	0.0363297	Novel
SPATA3	0.0362121	Novel
CCDC57	0.0361272	Novel
CASP8	0.0359901	Novel
SURF6	0.0359312	Novel
RAP2B	0.0357598	Novel
ABHD5	0.0357353	Novel
CFHR1	0.0357121	Novel
SHANK1	0.0356043	Novel
CA10	0.035534	Novel
CFH	0.0354263	Novel
ARHGAP17	0.0354142	Novel
ZNF552	0.035261	Novel
DAB2	0.0350135	Novel
TDRD15	0.0348768	Novel
TRAF4	0.0346549	Novel
NUP160	0.0346297	Novel
NTRK3	0.034191	Novel
NME4	0.0341736	Novel
ZNF444	0.0341098	Novel
COL6A2	0.0340641	Novel
TMEM241	0.034045	Novel
USP17L9P	0.0339892	Novel
STK32A	0.0339252	Novel
GH1	0.0338945	Novel
ERCC2	0.0338085	Novel
PIP5K1C	0.0337163	Novel
LINC01198	0.0334476	Novel
VWC2L	0.0333648	Novel
NUDT1	0.0333112	Novel
GPN3	0.0332879	Novel
C2CD4C	0.0332831	Novel
SIRPB1	0.0332662	Novel
CCER1	0.0332297	Novel
APLN	0.0331322	Novel
EMC4	0.0331291	Novel
RNF217	0.0331119	Novel
PRR20C	0.0330602	Novel
PRR20D	0.0330602	Novel
PRR20B	0.0330602	Novel
ZNF319	0.0328547	Novel
ESM1	0.0328236	Novel
NVL	0.0326215	Novel
RGPD2	0.0325963	Novel
COQ7	0.032462	Novel
VIM	0.0324279	Novel
IGFBP1	0.0324023	Novel
CBWD2	0.0323706	Novel
PPM1A	0.0322364	Novel
REV3L	0.0322345	Novel
GGN	0.0321519	Novel
CRIP1	0.0321322	Novel
CENPB	0.032043	Novel
CCL7	0.0319157	Novel
MSRB1	0.0318549	Novel
NFATC2	0.0318457	Novel
CPD	0.0317382	Novel
WDR47	0.0316925	Novel
LCK	0.0315157	Novel
RAMP1	0.0312119	Novel
LGALS13	0.0311788	Novel
MSN	0.0310421	Novel
FOXO6	0.0308597	Novel
TMIE	0.030726	Novel
MYH10	0.0305364	Novel
FAM133A	0.0304924	Novel
LTF	0.0303545	Novel
GINM1	0.0302911	Novel
SNCB	0.0302805	Novel
CETN2	0.0302035	Novel
INHCAP	0.0301927	Novel
FAM221B	0.0301708	Novel
CT45A1	0.0301317	Novel
H2AC14	0.0301028	Novel
ZNF764	0.0299946	Novel
CST3	0.0299735	Novel
MS4A3	0.0298912	Novel
ROGDI	0.0297855	Novel
EOMES	0.0297643	Novel
RALB	0.0297634	Novel
NOP53	0.0297276	Novel
CDKN2B	0.0297042	Novel
ZNF526	0.0296304	Novel
ANXA2P2	0.0295949	Novel
TJP2	0.0295872	Novel
LMOD1	0.0295808	Novel
JUND	0.0295716	Novel
TRIOBP	0.0295009	Novel
MEF2C	0.0293968	Novel
METTL26	0.029354	Novel
PPARA	0.0292253	Novel
ZFP90	0.0291788	Novel
LRCH3	0.0290617	Novel
IL10RA	0.0290031	Novel
CCDC116	0.0289862	Novel
CYFIP1	0.0289623	Novel
NACA	0.0287976	Novel
RNASE10	0.0286618	Novel
BLZF1	0.028661	Novel
DNPEP	0.0286254	Novel
GBP1	0.02857	Novel
ARHGAP33	0.0285432	Novel
SMCP	0.0285089	Novel
ITPR2	0.0284973	Novel
MUC7	0.0282867	Novel
KIAA0232	0.0282828	Novel
LAMTOR5	0.0280804	Novel
LSMEM1	0.0280662	Novel
SLC24A5	0.0279034	Novel
ATP6V1A	0.0278915	Novel
CTRL	0.027857	Novel
CBLIF	0.0278444	Novel
MYBBP1A	0.0278208	Novel
SLC9A1	0.0278053	Novel
GP1BA	0.0275858	Novel
SERPINB3	0.0274231	Novel
LRP8	0.0273867	Novel
AQP5	0.0273055	Novel
KSR2	0.0271483	Novel
LAMB1	0.0271302	Novel
CSF1R	0.0270894	Novel
TBX5	0.0270699	Novel
CASP9	0.0270236	Novel
IL4R	0.0270196	Novel
PNLIPRP1	0.0269544	Novel
ZNF497	0.0269356	Novel
LRCH2	0.026914	Novel
NOP16	0.0269112	Novel
NRCAM	0.0268241	Novel
CAMK2G	0.0268201	Novel
GCM2	0.0267786	Novel
DLGAP2	0.0267747	Novel
RWDD2B	0.0266747	Novel
GAREM1	0.0266645	Novel
PPIAL4G	0.0266405	Novel
FMNL1	0.0265872	Novel
PCDHGA10	0.0265508	Novel
RANBP10	0.0265408	Novel
PDGFRL	0.0265299	Novel
MAPK7	0.0265159	Novel
MATN1	0.0264669	Novel
NCR3LG1	0.0263654	Novel
PDLIM5	0.0263241	Novel
CSNK1A1L	0.0260217	Novel
CCDC138	0.0259301	Novel
PDCD6IP	0.0258459	Novel
BSDC1	0.0257396	Novel
ZNF788P	0.0257053	Novel
BRK1	0.0256927	Novel
APLP1	0.0256372	Novel
ZIM2	0.0256355	Novel
DLG1	0.025591	Novel
TIMM22	0.0255725	Novel
HIVEP1	0.0255492	Novel
CLDN14	0.0253792	Novel
SKI	0.0253716	Novel
GPR25	0.0253606	Novel
DRP2	0.0253188	Novel
ETV1	0.0253117	Novel
BCL11B	0.0252805	Novel
XIRP1	0.0252446	Novel
ACKR4	0.0249542	Novel
GNB3	0.0248662	Novel
PPARGC1A	0.0248285	Novel
ASB11	0.0248177	Novel
CLEC11A	0.0247718	Novel
MYPOP	0.0247385	Novel
H3C14	0.0246979	Novel
CALN1	0.0246717	Novel
NR4A2	0.0246366	Novel
GCGR	0.0245671	Novel
H2BC19P	0.0245293	Novel
RHOQ	0.0245123	Novel
NFRKB	0.0244957	Novel
PRR19	0.0244763	Novel
BLMH	0.0244119	Novel
HSPA13	0.0243924	Novel
SLC35E4	0.0242455	Novel
SSX4	0.0242311	Novel
[truncated: 17,024 more rows]

## Sheet: BioGRID-5
BioGRID-Embedding-Go
Symbol	Probability	Known/Novel
CSNK2A1	0.999999	Novel
TSC22D1	0.999997	Novel
ALB	0.999994	Novel
CSNK2B	0.999987	Novel
AURKB	0.999986	Novel
APOA1	0.999919	Novel
RNF123	0.999873	Novel
NHLRC2	0.999812	Novel
XRCC6	0.999789	Novel
AGR2	0.999638	Novel
CALM1	0.9991	Novel
BCAR1	0.998885	Novel
CDKN1A	0.998661	Novel
TRIP6	0.998602	Novel
PPP3CA	0.998566	Novel
RHOA	0.998496	Novel
SHARPIN	0.998324	Novel
RAB7A	0.997805	Novel
TXNDC12	0.99777	Novel
PHB2	0.997571	Novel
HSPH1	0.997072	Novel
GPC1	0.996578	Novel
PRDX3	0.996465	Novel
ALOX5	0.996191	Novel
TRIM55	0.996152	Novel
HNRNPK	0.995317	Novel
PDCD6	0.995213	Novel
ATP5F1B	0.994916	Novel
CEP170	0.994774	Novel
NOTCH1	0.99421	Novel
SNAPIN	0.993991	Novel
BRD3	0.993896	Novel
RANBP2	0.992944	Novel
SNX2	0.992696	Novel
APBB2	0.992564	Novel
WDR59	0.990698	Novel
IGF2	0.990619	Novel
DCAF7	0.990008	Novel
MDM4	0.989362	Novel
TRIM25	0.989282	Novel
ADAM10	0.989191	Novel
USP14	0.989151	Novel
TUBA3C	0.989091	Novel
FLNB	0.98886	Novel
ZNF526	0.988818	Novel
OBSL1	0.987206	Novel
CDC42	0.986337	Novel
SORT1	0.985797	Novel
SP1	0.982669	Novel
CUL7	0.982557	Novel
HSPA8	0.982228	Novel
GBF1	0.981935	Novel
H3C1	0.98134	Novel
RHOU	0.980884	Novel
PLEKHG4	0.98037	Novel
TGFBR1	0.980111	Novel
RPL22L1	0.979817	Novel
ARMCX3	0.979631	Novel
GOLGA6L9	0.978139	Novel
A1BG	0.977795	Novel
LRP2	0.977457	Novel
UBQLN4	0.973663	Novel
ADAMTSL4	0.972838	Novel
CHUK	0.971912	Novel
RHOC	0.971857	Novel
SPP1	0.971355	Novel
CFB	0.970578	Novel
ALK	0.969839	Novel
AMBP	0.968089	Novel
ELN	0.967544	Novel
EZH2	0.966688	Novel
VPS35	0.96664	Novel
KIF16B	0.966207	Novel
LBP	0.964977	Novel
PRKAA1	0.964841	Novel
MMP2	0.963523	Novel
ITGA2B	0.962238	Novel
TRIM63	0.96038	Novel
CSNK2A2	0.959947	Novel
MAPK8IP2	0.959435	Novel
ARHGAP23	0.959079	Novel
CAV1	0.958681	Novel
RSF1	0.956414	Novel
BACE1	0.955948	Novel
NPB	0.95554	Novel
PLEKHA4	0.954057	Novel
IL6ST	0.953702	Novel
FAU	0.952852	Novel
CCR5	0.952323	Novel
C1QA	0.94956	Novel
RIPK4	0.949131	Novel
TRAF1	0.948645	Novel
DOCK5	0.940586	Novel
PTK2	0.938519	Novel
ITGB1	0.938103	Novel
H1-1	0.931912	Novel
RAP1GDS1	0.929569	Novel
TXNDC11	0.926274	Novel
SPRED1	0.926268	Novel
IRS4	0.925807	Novel
HDAC3	0.92455	Novel
RAB1A	0.923498	Novel
PICK1	0.920941	Novel
SERPINA5	0.919565	Novel
LRPAP1	0.919391	Novel
GET3	0.919252	Novel
SH3KBP1	0.918004	Novel
BAG6	0.917818	Novel
ITGB7	0.913014	Novel
AAR2	0.912636	Novel
CCN3	0.909792	Novel
VLDLR	0.909633	Novel
RPL14	0.909294	Novel
ITGA9	0.907601	Novel
MTOR	0.904134	Novel
PRTN3	0.903794	Novel
RFX6	0.900874	Novel
APOB	0.900526	Novel
FLYWCH2	0.899846	Novel
PSMD2	0.893892	Novel
GLP1R	0.893306	Novel
TIMP1	0.892188	Novel
ZNF408	0.891401	Novel
RPL38	0.890419	Novel
RNF115	0.89039	Novel
H1-3	0.889342	Novel
LAMP1	0.887982	Novel
NCKAP1	0.887028	Novel
LEPR	0.884461	Novel
SPOP	0.880278	Novel
MAP3K4	0.880157	Novel
PSMB1	0.875391	Novel
CD36	0.873797	Novel
VASP	0.873183	Novel
LMO3	0.868848	Novel
BRD4	0.868399	Novel
EVA1A	0.868134	Novel
MSRB3	0.868068	Novel
UBAC1	0.866413	Novel
ACTG1	0.865835	Novel
ATG7	0.865673	Novel
CEP170P1	0.861194	Novel
F2	0.858563	Novel
RPS5	0.858429	Novel
BPIFA1	0.857646	Novel
NCOA1	0.8574	Novel
ACTB	0.85372	Novel
NCF1	0.851977	Novel
ABI1	0.851691	Novel
CDK2	0.839866	Novel
RBPMS	0.837835	Novel
MYD88	0.836732	Novel
MORN4	0.83516	Novel
YWHAG	0.834237	Novel
CDKN2B	0.834135	Novel
C22orf39	0.831831	Novel
ARHGDIA	0.827369	Novel
HCLS1	0.827144	Novel
RNASEH2B	0.825742	Novel
RPS21	0.824974	Novel
FGB	0.818885	Novel
PROC	0.816315	Novel
SPTB	0.81488	Novel
H3C15	0.809189	Novel
BCL3	0.809038	Novel
PSMA1	0.807955	Novel
CTBP1	0.806744	Novel
PIK3R2	0.805677	Novel
RAC2	0.804127	Novel
RBM3	0.801769	Novel
MAP3K13	0.800389	Novel
GPRASP1	0.792257	Novel
ITGB5	0.791145	Novel
CFH	0.790584	Novel
ARPC3	0.788993	Novel
APOE	0.786658	Novel
ZFYVE21	0.785853	Novel
AANAT	0.785049	Novel
PLG	0.783506	Novel
LYPD3	0.779095	Novel
MACF1	0.778841	Novel
FKBP1B	0.77748	Novel
CNTFR	0.77645	Novel
SSR4	0.775976	Novel
RTN4R	0.775461	Novel
WWP2	0.774556	Novel
NEDD9	0.763817	Novel
AKT2	0.762849	Novel
PTGER3	0.761223	Novel
SZT2	0.756553	Novel
FBXW8	0.7553	Novel
PPP2CA	0.750151	Novel
DDI1	0.745829	Novel
CYP11B2	0.740709	Novel
OCIAD2	0.740572	Novel
ELANE	0.737293	Novel
RPL27	0.729894	Novel
MFAP4	0.728164	Novel
HNRNPCL2	0.72328	Novel
LPXN	0.723191	Novel
F10	0.720031	Novel
IL20RA	0.719696	Novel
TEPSIN	0.717974	Novel
ITGB2	0.716512	Novel
IGF1	0.715852	Novel
UCP2	0.714899	Novel
ATP2B1	0.714702	Novel
CSN2	0.714263	Novel
SYK	0.710766	Novel
FBLN2	0.709401	Novel
SURF6	0.707906	Novel
RAE1	0.70698	Novel
AKAP9	0.704679	Novel
INHBE	0.703067	Novel
RPS19	0.70304	Novel
YWHAH	0.7026	Novel
KIDINS220	0.701076	Novel
FGF1	0.699803	Novel
CYFIP2	0.691397	Novel
TRIAP1	0.690798	Novel
PIK3R3	0.685356	Novel
H2BU1	0.685224	Novel
XPO5	0.680414	Novel
CPB2	0.677563	Novel
CDSN	0.674003	Novel
PNPLA1	0.668668	Novel
LAMTOR5	0.668435	Novel
CUBN	0.665371	Novel
FABP5	0.663407	Novel
GCH1	0.662808	Novel
RFK	0.662779	Novel
CXCL2	0.660302	Novel
POTEE	0.653323	Novel
MTNR1B	0.653102	Novel
C5	0.651071	Novel
LDLR	0.650368	Novel
C9	0.650176	Novel
MAL2	0.648928	Novel
TREM2	0.647508	Novel
BICD1	0.645221	Novel
OMG	0.643329	Novel
LAMC2	0.642697	Novel
CCT3	0.639295	Novel
CXCL6	0.639234	Novel
STOM	0.638967	Novel
TF	0.638552	Novel
COL2A1	0.638302	Novel
TMEM128	0.638074	Novel
RIPOR3	0.637753	Novel
GP1BA	0.637426	Novel
RHOG	0.636491	Novel
AMHR2	0.636286	Novel
MMP1	0.633817	Novel
IKBKG	0.63344	Novel
PREX1	0.633265	Novel
SH3GLB1	0.63313	Novel
ZBTB25	0.628853	Novel
NF2	0.625148	Novel
SERPINB3	0.624053	Novel
STMN1	0.623522	Novel
TBX5	0.620807	Novel
LINC02582	0.618865	Novel
APOA2	0.617513	Novel
WNT2	0.61743	Novel
HOXD8	0.614303	Novel
EFTUD2	0.613564	Novel
FRS2	0.613536	Novel
PFKFB1	0.610796	Novel
C12orf57	0.610451	Novel
RHPN2	0.609344	Novel
RALGPS1	0.606835	Novel
CTSB	0.604093	Novel
HDAC7	0.602888	Novel
H1-5	0.602163	Novel
MYOZ1	0.601259	Novel
PARD6A	0.600841	Novel
TEX101	0.596374	Novel
CST3	0.593755	Novel
C1S	0.58685	Novel
S100A14	0.584147	Novel
NCOR1	0.580252	Novel
ITPRID2	0.576228	Novel
OTP	0.574675	Novel
RPLP0P6	0.573842	Novel
BLZF1	0.573596	Novel
CHN2	0.573498	Novel
SPOCK3	0.572377	Novel
C11orf54	0.570811	Novel
LCN2	0.569688	Novel
SELL	0.56771	Novel
CHRM2	0.565971	Novel
TRIB3	0.564214	Novel
MAP2K1	0.563833	Novel
XCL2	0.563758	Novel
UMOD	0.561978	Novel
HESX1	0.557275	Novel
FHL5	0.555351	Novel
SAMD1	0.554843	Novel
PLA2G10	0.554212	Novel
SCN2B	0.554132	Novel
C1QC	0.551495	Novel
ICAM1	0.551328	Novel
EPHB1	0.548496	Novel
CAVIN3	0.546998	Novel
RAC3	0.546484	Novel
TIMP3	0.545361	Novel
EDIL3	0.543249	Novel
MYCL	0.542291	Novel
TGFB3	0.540909	Novel
UQCC2	0.538744	Novel
DTNBP1	0.538475	Novel
HOXC6	0.537932	Novel
CD3G	0.53578	Novel
FBXO28	0.535318	Novel
CDKN1B	0.532128	Novel
TRAF7	0.529265	Novel
HLA-E	0.528792	Novel
STPG2	0.526812	Novel
HDAC6	0.525969	Novel
MIA2	0.525253	Novel
GNA12	0.524392	Novel
POTEKP	0.523882	Novel
INSR	0.519307	Novel
GRINA	0.514411	Novel
ANP32B	0.513596	Novel
ITGA2	0.512032	Novel
MAPKAPK3	0.509049	Novel
PIGR	0.506713	Novel
ACKR1	0.50268	Novel
APBB1	0.500306	Novel
RELL1	0.49976	Novel
FBN1	0.499343	Novel
TUBA3E	0.499027	Novel
UHRF1BP1L	0.498012	Novel
HCK	0.495533	Novel
PKIB	0.495039	Novel
CA9	0.493898	Novel
CCL8	0.493502	Novel
RBP4	0.491884	Novel
KLHDC2	0.49036	Novel
SIRT7	0.485416	Novel
HTR2C	0.478109	Novel
GSDMB	0.478043	Novel
TSHR	0.477503	Novel
DDA1	0.477149	Novel
SNX5	0.47688	Novel
EEF1A1P5	0.47616	Novel
KLK13	0.470356	Novel
RPL30	0.469666	Novel
MAPK10	0.467608	Novel
GFER	0.466424	Novel
IMPACT	0.466286	Novel
DTNA	0.465029	Novel
MARK1	0.464475	Novel
ACTA1	0.464052	Novel
RET	0.463781	Novel
UFD1	0.459469	Novel
H3C14	0.457678	Novel
KCNIP1	0.456911	Novel
MST1	0.456543	Novel
POF1B	0.455731	Novel
SLC1A2	0.455652	Novel
NUDT13	0.453927	Novel
GRB10	0.451543	Novel
ZNF518A	0.450671	Novel
MAPK14	0.450306	Novel
SUMO1	0.450198	Novel
CD3E	0.450149	Novel
CRY1	0.449374	Novel
MATN2	0.447616	Novel
TLN1	0.444941	Novel
SOCS7	0.444824	Novel
CST9	0.442706	Novel
CD68	0.442079	Novel
NPEPL1	0.438587	Novel
EPB41L4B	0.436783	Novel
MYO5C	0.435646	Novel
MT2A	0.43417	Novel
PTPN6	0.432226	Novel
TPD52	0.429409	Novel
C1RL	0.428926	Novel
CCND2	0.4241	Novel
MC4R	0.423317	Novel
C1QL1	0.421105	Novel
MFAP2	0.42027	Novel
ESM1	0.419773	Novel
REEP5	0.418195	Novel
KIF21A	0.417679	Novel
ZNF507	0.416839	Novel
KRTAP8-1	0.415415	Novel
MAGEA6	0.415191	Novel
CCL5	0.414843	Novel
TPSAB1	0.412986	Novel
CSF3R	0.410324	Novel
CCDC115	0.409483	Novel
OR2K2	0.40722	Novel
SNAP23	0.406718	Novel
MAP3K1	0.406646	Novel
IFI16	0.406069	Novel
CORO1B	0.405797	Novel
HRG	0.403215	Novel
CCL16	0.399109	Novel
YJU2	0.398126	Novel
TRIM44	0.397524	Novel
SERPINA6	0.397413	Novel
PDGFA	0.394932	Novel
CCN2	0.393917	Novel
RALYL	0.393082	Novel
MAGEA3	0.392571	Novel
ZNF20	0.391923	Novel
CXCL5	0.391271	Novel
CARHSP1	0.391005	Novel
LONRF2	0.389824	Novel
KIAA0930	0.387906	Novel
PLAGL2	0.387526	Novel
ITGAL	0.386201	Novel
SIGLEC10	0.386151	Novel
LAMC3	0.385973	Novel
KCMF1	0.385908	Novel
EMILIN3	0.384997	Novel
FLII	0.384063	Novel
RCAN2	0.383183	Novel
CCL24	0.382922	Novel
RALGDS	0.382613	Novel
ITGA3	0.379671	Novel
NPY	0.379641	Novel
NISCH	0.378569	Novel
HGFAC	0.377802	Novel
SPARC	0.377683	Novel
BSDC1	0.37721	Novel
TRAPPC13	0.377142	Novel
CCDC22	0.37627	Novel
SNX1	0.373938	Novel
IGFBP1	0.373836	Novel
COX17	0.37272	Novel
SORL1	0.372648	Novel
GDF10	0.368554	Novel
DLGAP2	0.36812	Novel
PAM	0.366933	Novel
PAF1	0.366139	Novel
NKX2-5	0.365295	Novel
PEX5L	0.364104	Novel
AFG3L2	0.363921	Novel
COL8A1	0.363763	Novel
MATN3	0.363609	Novel
MARK2	0.363059	Novel
TMEM97	0.362964	Novel
STIP1	0.362568	Novel
KCNJ2	0.361352	Novel
GSK3A	0.35937	Novel
RPL37A	0.358808	Novel
SLCO6A1	0.358702	Novel
RHOQ	0.357208	Novel
TPD52L2	0.35706	Novel
CPN1	0.356986	Novel
RHOBTB1	0.356764	Novel
NRP2	0.355885	Novel
NTF4	0.354376	Novel
KRT5	0.353805	Novel
PRMT6	0.352571	Novel
COA7	0.350876	Novel
COLEC11	0.348925	Novel
RPL5	0.345886	Novel
GDPD1	0.344053	Novel
CYBA	0.343002	Novel
HSPBAP1	0.342434	Novel
DRD3	0.342305	Novel
SIX1	0.340891	Novel
CD209	0.338366	Novel
UBE2K	0.338251	Novel
RPL27A	0.336258	Novel
KIR2DL4	0.336092	Novel
NEDD4L	0.334718	Novel
GFRA2	0.33454	Novel
TEX264	0.333904	Novel
HCST	0.333693	Novel
IPO4	0.332766	Novel
RPS9	0.331558	Novel
SSTR5	0.331464	Novel
ARF6	0.330905	Novel
PLCB2	0.330819	Novel
NRXN2	0.330074	Novel
AGER	0.329722	Novel
FGF2	0.328602	Novel
CACNG2	0.328493	Novel
CLIC2	0.327457	Novel
NGF	0.326042	Novel
MMP25	0.323886	Novel
CCR3	0.322767	Novel
ICA1	0.322757	Novel
CCL3L1	0.321688	Novel
TRAF6	0.319377	Novel
ARHGEF25	0.318554	Novel
BASP1	0.318068	Novel
CRNN	0.316248	Novel
CDKN2A	0.315637	Novel
MEP1B	0.315615	Novel
PCGF3	0.315066	Novel
FSHR	0.314689	Novel
LAMP2	0.314142	Novel
PIK3CD	0.313577	Novel
AMY1C	0.313574	Novel
NLN	0.313327	Novel
CCL20	0.31152	Novel
COL5A1	0.310986	Novel
NHLH2	0.310871	Novel
ENDOV	0.310704	Novel
CLEC18A	0.308705	Novel
JMJD8	0.307554	Novel
WDR24	0.306598	Novel
AP4S1	0.305331	Novel
H2BC8	0.304094	Novel
WWTR1	0.302968	Novel
APOA4	0.301467	Novel
DNM3	0.301393	Novel
SDC4	0.301373	Novel
TAFA4	0.300948	Novel
NLGN1	0.300301	Novel
COL1A2	0.299554	Novel
ULBP1	0.298761	Novel
ZNF620	0.296894	Novel
LIPF	0.296516	Novel
AOC3	0.294976	Novel
GTF2B	0.294225	Novel
CIB1	0.293946	Novel
ZBTB48	0.291927	Novel
PEAK1	0.291925	Novel
ABCF1	0.291669	Novel
PYHIN1	0.290538	Novel
IGDCC4	0.290369	Novel
HSPA1B	0.28995	Novel
TSR2	0.289162	Novel
SSH3	0.288655	Novel
RETN	0.288521	Novel
ACKR2	0.287328	Novel
USP17L7	0.285463	Novel
RAB30	0.284472	Novel
APOC3	0.284419	Novel
PIK3CB	0.284269	Novel
CCR6	0.283944	Novel
PTOV1	0.283573	Novel
FCN1	0.282821	Novel
BRME1	0.282623	Novel
ALG2	0.282615	Novel
PDZD2	0.282552	Novel
MFN2	0.282231	Novel
HOMER1	0.282112	Novel
MPO	0.281938	Novel
TCN2	0.281846	Novel
SERPINF2	0.281768	Novel
CCL26	0.281082	Novel
IRGC	0.279146	Novel
GRIA1	0.278966	Novel
LPO	0.278399	Novel
ART3	0.278014	Novel
RAB13	0.277938	Novel
RUSC1	0.277937	Novel
LCE1F	0.27725	Novel
EPHA2	0.276911	Novel
NBPF19	0.276441	Novel
GLB1	0.275455	Novel
DUXAP9	0.274826	Novel
PPFIBP1	0.274367	Novel
PZP	0.274029	Novel
DEF8	0.273111	Novel
TEAD3	0.272999	Novel
ZBTB12	0.269999	Novel
HSD17B6	0.269141	Novel
PGF	0.269097	Novel
ANXA4	0.26871	Novel
LBH	0.268658	Novel
SYNE2	0.268277	Novel
KIAA1191	0.267876	Novel
GCK	0.266595	Novel
SYCE1L	0.264325	Novel
SLC9A3R2	0.264189	Novel
SNX32	0.264176	Novel
PXN	0.263772	Novel
HNF1A	0.262002	Novel
ACE2	0.260448	Novel
ZSCAN26	0.260348	Novel
CYSRT1	0.26026	Novel
KLRC2	0.259095	Novel
TNFRSF19	0.259044	Novel
AUNIP	0.258434	Novel
FGFBP1	0.257873	Novel
ADAMTS18	0.257624	Novel
ETAA1	0.257194	Novel
DTD1	0.256993	Novel
C3AR1	0.256932	Novel
NRXN1	0.256309	Novel
RAB23	0.256099	Novel
AKAP1	0.255837	Novel
TIMP4	0.255698	Novel
EDA2R	0.25472	Novel
BIN1	0.25454	Novel
ABHD6	0.254418	Novel
CBFA2T3	0.253883	Novel
PRPF40A	0.253392	Novel
NME2P1	0.253249	Novel
UBXN11	0.252345	Novel
SNX27	0.252155	Novel
REM1	0.251887	Novel
FAM114A1	0.251705	Novel
ATP8	0.251209	Novel
CHRNA1	0.251081	Novel
RPL26L1	0.250795	Novel
PRKAR2B	0.250461	Novel
RND1	0.249976	Novel
BCL2L1	0.249883	Novel
HTR1B	0.249046	Novel
PPBP	0.248325	Novel
AMY1A	0.248088	Novel
P4HA3	0.247607	Novel
TPBG	0.246664	Novel
PBXIP1	0.246332	Novel
SLC31A2	0.244768	Novel
KIF1A	0.244564	Novel
ACP1	0.244284	Novel
C1QTNF3	0.24425	Novel
HAVCR2	0.242739	Novel
IGFBP7	0.242512	Novel
UHRF1BP1	0.242372	Novel
CD44	0.242093	Novel
NUP43	0.241793	Novel
CCL28	0.241494	Novel
C2orf88	0.241211	Novel
BOC	0.240957	Novel
PADI3	0.240714	Novel
STIM2	0.240536	Novel
PLSCR3	0.240439	Novel
NPHP4	0.240381	Novel
SERPINE1	0.240257	Novel
PPP4R3B	0.239784	Novel
SFRP1	0.239292	Novel
MYF6	0.239027	Novel
CHRNG	0.239022	Novel
RAMP2	0.238178	Novel
CXCR4	0.238014	Novel
NEUROD1	0.237903	Novel
CXCL13	0.237604	Novel
PLXNA3	0.237586	Novel
SIGLEC7	0.237511	Novel
MCMBP	0.23742	Novel
RAB5C	0.237237	Novel
CCL14	0.236772	Novel
CNTF	0.236261	Novel
UBL4A	0.23625	Novel
VPS28	0.235019	Novel
CCL27	0.234261	Novel
CEP290	0.234155	Novel
TOPAZ1	0.234142	Novel
IGLL5	0.233273	Novel
DMKN	0.233252	Novel
SETX	0.233241	Novel
MDFI	0.232391	Novel
EOGT	0.231977	Novel
SASH1	0.231392	Novel
ATF1	0.230097	Novel
WDR62	0.228907	Novel
ITSN2	0.228535	Novel
VWCE	0.228133	Novel
PPP1R13L	0.227233	Novel
PLIN5	0.227038	Novel
HBM	0.226581	Novel
SCNN1B	0.226303	Novel
MYOC	0.22627	Novel
DUSP10	0.226201	Novel
TYRO3	0.225424	Novel
CRELD2	0.225278	Novel
JPH1	0.224727	Novel
MAP3K7CL	0.223486	Novel
ZFYVE27	0.223243	Novel
SMAD6	0.222679	Novel
CSF1	0.222401	Novel
F13A1	0.222139	Novel
CEACAM1	0.221909	Novel
TGFB2	0.221376	Novel
CRTAC1	0.220581	Novel
LYPD1	0.220033	Novel
CCDC25	0.219467	Novel
TCP11L1	0.218892	Novel
FEN1	0.218793	Novel
SHANK1	0.21867	Novel
DACT2	0.217116	Novel
PNMA2	0.213529	Novel
MAPRE3	0.213169	Novel
SMU1	0.213135	Novel
COLEC12	0.212591	Novel
CRP	0.212134	Novel
FABP7	0.211456	Novel
ASPRV1	0.211421	Novel
CEBPD	0.211083	Novel
TRIP13	0.211069	Novel
DLK1	0.210669	Novel
IRS1	0.209092	Novel
OPRL1	0.208168	Novel
TGFB1	0.207336	Novel
TFCP2	0.206782	Novel
WASL	0.206394	Novel
MAP1LC3B	0.206321	Novel
PRELP	0.206309	Novel
LRP8	0.205658	Novel
ZNF502	0.20526	Novel
CD247	0.203537	Novel
KLF11	0.202209	Novel
KIAA1671	0.202113	Novel
CNMD	0.201826	Novel
RASSF10	0.201479	Novel
CD40LG	0.201348	Novel
GABBR1	0.200409	Novel
TYRP1	0.20028	Novel
ATOX1	0.200208	Novel
FURIN	0.200103	Novel
ATN1	0.199492	Novel
SUMF2	0.199411	Novel
MAP4K3	0.19934	Novel
HERPUD1	0.199054	Novel
C1orf198	0.198627	Novel
MAPK9	0.198565	Novel
ARL6IP4	0.198426	Novel
TNFAIP2	0.198071	Novel
CDK18	0.197209	Novel
SERPINB5	0.197096	Novel
MYL12A	0.196783	Novel
SS18	0.196079	Novel
DNAJB9	0.195585	Novel
SPINT1	0.195549	Novel
PATZ1	0.194982	Novel
ZC3H12A	0.194144	Novel
KMT2C	0.192596	Novel
HPX	0.191507	Novel
AK2	0.191507	Novel
NOXO1	0.191335	Novel
NTRK1	0.19105	Novel
ZNF101	0.190324	Novel
LYN	0.190269	Novel
EGFL7	0.1902	Novel
TKTL2	0.188749	Novel
ITGAM	0.188665	Novel
IFI35	0.18837	Novel
TEKT4	0.188283	Novel
CNTNAP1	0.187789	Novel
TSPO	0.187672	Novel
GLYAT	0.187513	Novel
FNTA	0.187311	Novel
SLA2	0.187219	Novel
CYB5A	0.186943	Novel
PSG5	0.186354	Novel
PCDHB5	0.186109	Novel
HOXC8	0.185666	Novel
SPRY4	0.1854	Novel
H1-2	0.185173	Novel
MYO7A	0.184742	Novel
PHC1	0.184564	Novel
ZBTB9	0.183719	Novel
PTPRE	0.183473	Novel
HEMK1	0.183342	Novel
FNBP1	0.183108	Novel
SERPINA7	0.182903	Novel
PPP1R7	0.182464	Novel
MIS12	0.181882	Novel
LCAT	0.181533	Novel
RABGGTB	0.181175	Novel
VEGFD	0.180895	Novel
P3H4	0.18049	Novel
CYFIP1	0.180355	Novel
NAPRT	0.179795	Novel
CACNB3	0.179697	Novel
PARVA	0.178737	Novel
NEUROD2	0.178402	Novel
CFD	0.178371	Novel
ALAS2	0.178227	Novel
CRELD1	0.178211	Novel
LXN	0.177964	Novel
ITGAX	0.177843	Novel
SP140	0.176853	Novel
IL6R	0.175225	Novel
FBLN7	0.174232	Novel
ZNF83	0.174061	Novel
SRRM2	0.173897	Novel
SPTBN1	0.173798	Novel
COMMD9	0.173426	Novel
CLIC6	0.173376	Novel
CAPNS1	0.173358	Novel
NARS1	0.173164	Novel
SGCG	0.172788	Novel
RGPD5	0.17167	Novel
NNMT	0.170635	Novel
HTRA1	0.169802	Novel
IGKC	0.169795	Novel
C4A	0.169625	Novel
PHC2	0.169474	Novel
EOMES	0.169401	Novel
RAP1B	0.169243	Novel
C2CD5	0.169007	Novel
HDGFL3	0.16874	Novel
TBC1D7	0.168679	Novel
DYRK2	0.167526	Novel
ARHGDIB	0.167453	Novel
CXCL3	0.167182	Novel
PKNOX1	0.166083	Novel
MRPL50	0.165687	Novel
AMBRA1	0.165473	Novel
ZRANB1	0.165254	Novel
ST6GALNAC5	0.164989	Novel
MRC2	0.164524	Novel
KLHL38	0.164499	Novel
NOXA1	0.164349	Novel
CCDC148	0.164312	Novel
CABLES1	0.164245	Novel
MTX3	0.164108	Novel
VWA5A	0.163725	Novel
SRPK2	0.163677	Novel
IDH2	0.163262	Novel
TCF23	0.16266	Novel
BTNL8	0.162403	Novel
NPAS2	0.161537	Novel
ACVR1B	0.161212	Novel
PF4	0.161136	Novel
FZR1	0.161105	Novel
VASH1	0.160393	Novel
CSN1S1	0.160165	Novel
NLRC4	0.159673	Novel
KCNK16	0.159643	Novel
RPS4X	0.15924	Novel
CCL23	0.158763	Novel
GSTK1	0.158742	Novel
F13B	0.158648	Novel
MYH7	0.158554	Novel
MAGEH1	0.158356	Novel
RPS13	0.158081	Novel
PCBD2	0.157991	Novel
SELENOM	0.157847	Novel
GBP6	0.157062	Novel
TIMD4	0.155635	Novel
ARHGAP35	0.155162	Novel
PLEKHS1	0.155095	Novel
ALKBH4	0.15472	Novel
SP110	0.154479	Novel
CA6	0.154086	Novel
HYAL1	0.154074	Novel
FXYD7	0.153744	Novel
SHISA5	0.153542	Novel
ALX1	0.153379	Novel
ACKR4	0.153337	Novel
COMT	0.153075	Novel
ACAN	0.152765	Novel
GPLD1	0.152507	Novel
SPRR3	0.152274	Novel
ATP5F1A	0.151875	Novel
CRYGD	0.151837	Novel
IGLL1	0.151796	Novel
ABHD11	0.151293	Novel
NR1D1	0.150728	Novel
RPL23	0.150659	Novel
SHISA4	0.15049	Novel
C6orf58	0.149482	Novel
DBH	0.149416	Novel
ASRGL1	0.14832	Novel
NELL2	0.148007	Novel
PRKACB	0.147625	Novel
STAB2	0.147282	Novel
PLAAT4	0.146871	Novel
ATRNL1	0.145889	Novel
ISCA2	0.145425	Novel
ATP4B	0.145345	Novel
SOX8	0.14526	Novel
KCNN4	0.145084	Novel
SH3RF1	0.144799	Novel
C6orf226	0.144711	Novel
CTSA	0.144605	Novel
BLMH	0.144079	Novel
RALGAPA2	0.143724	Novel
TFF3	0.143578	Novel
PMCH	0.143502	Novel
HES5	0.143485	Novel
HPDL	0.143378	Novel
PRB2	0.143374	Novel
COMMD4	0.143247	Novel
TSPAN11	0.143052	Novel
DPF3	0.142945	Novel
ZNF462	0.142855	Novel
KRT81	0.142594	Novel
ITPRIPL1	0.142538	Novel
SPCS2	0.142099	Novel
PKM	0.141772	Novel
DAPP1	0.14151	Novel
IKBKE	0.14145	Novel
TSPYL2	0.141219	Novel
TTC5	0.141158	Novel
KANK4	0.141115	Novel
SPG21	0.141072	Novel
RPL3	0.140982	Novel
GSPT1	0.140662	Novel
KLK3	0.140657	Novel
TSPAN14	0.139638	Novel
SLC6A19	0.139562	Novel
SOCS4	0.138971	Novel
PYROXD2	0.138667	Novel
FCGR2B	0.137952	Novel
CCL15	0.13793	Novel
DRD4	0.137909	Novel
GLI4	0.137816	Novel
TYROBP	0.137615	Novel
MIEN1	0.137128	Novel
CERT1	0.137002	Novel
SLPI	0.136994	Novel
COA4	0.136967	Novel
DEF6	0.136876	Novel
PLEKHH1	0.136844	Novel
TPD52L1	0.136587	Novel
MSRB2	0.136556	Novel
SHMT2	0.136466	Novel
KRT34	0.136459	Novel
CCL17	0.136444	Novel
PRCC	0.136357	Novel
FGG	0.136267	Novel
MDP1	0.136249	Novel
CAPN3	0.13618	Novel
CTSL	0.136105	Novel
CALCR	0.135595	Novel
CTAG2	0.135554	Novel
CORO2B	0.135389	Novel
NPBWR1	0.135026	Novel
SFTPD	0.134255	Novel
PEDS1	0.134239	Novel
VPS37B	0.134204	Novel
PCSK4	0.134096	Novel
DLK2	0.134058	Novel
RBBP6	0.13384	Novel
VWF	0.133709	Novel
CGB3	0.133665	Novel
AHSG	0.133501	Novel
OTUD6B	0.132773	Novel
TACC1	0.132242	Novel
CXCL12	0.132204	Novel
FCAR	0.13208	Novel
RP2	0.132012	Novel
CMYA5	0.132008	Novel
LMCD1	0.13198	Novel
TCAF2	0.131581	Novel
ING5	0.131562	Novel
RPS6KB1	0.131471	Novel
IGLC2	0.131399	Novel
FKBP2	0.131182	Novel
MSMO1	0.131003	Novel
THAP1	0.130886	Novel
KLK1	0.13073	Novel
DIAPH2	0.130262	Novel
FASLG	0.130042	Novel
NLGN4X	0.129934	Novel
TXNDC2	0.129859	Novel
BGN	0.129788	Novel
CCR8	0.12967	Novel
GP9	0.129391	Novel
MATN1	0.128527	Novel
LDB3	0.128371	Novel
SIK3	0.128229	Novel
RELA	0.127938	Novel
TINAG	0.127821	Novel
MYO3B	0.127079	Novel
TRMT44	0.126552	Novel
GIT1	0.126383	Novel
CABP1	0.126045	Novel
PDE1A	0.125901	Novel
TUBE1	0.125734	Novel
COL7A1	0.125255	Novel
WFDC12	0.125246	Novel
OSM	0.125202	Novel
KDF1	0.125011	Novel
RGP1	0.124857	Novel
STK39	0.124799	Novel
ITGB3	0.124246	Novel
MIF	0.124135	Novel
NEU3	0.124068	Novel
ADH1C	0.123986	Novel
MARCHF9	0.123905	Novel
UBAP1	0.123878	Novel
F7	0.123735	Novel
STAT5A	0.123478	Novel
GRAMD1C	0.123127	Novel
MLX	0.122919	Novel
KNG1	0.12291	Novel
ZNF474	0.122875	Novel
REEP4	0.122592	Novel
THTPA	0.122591	Novel
CSPG4	0.122535	Novel
PSMC2	0.122338	Novel
SNX31	0.122279	Novel
ACADL	0.12195	Novel
UBXN2B	0.12193	Novel
RPL36AL	0.121865	Novel
PLAUR	0.121519	Novel
AKAP12	0.12148	Novel
RACGAP1	0.121326	Novel
FCN2	0.121037	Novel
FAM131C	0.12103	Novel
TAGLN3	0.121019	Novel
HSD11B1	0.12074	Novel
HMGCLL1	0.120499	Novel
RTL8C	0.120368	Novel
PSMA7	0.120278	Novel
ADM	0.120278	Novel
CD72	0.120261	Novel
NRBP1	0.120068	Novel
NLRP5	0.11995	Novel
EGFL6	0.119944	Novel
ERGIC3	0.119927	Novel
PRKCD	0.119628	Novel
ARHGAP1	0.119346	Novel
NLGN2	0.119119	Novel
GLIPR1	0.118953	Novel
APOBEC3A	0.118717	Novel
NSUN7	0.118583	Novel
GNB1L	0.118389	Novel
C1QTNF5	0.11815	Novel
CCN1	0.118066	Novel
AARSD1	0.118024	Novel
VPS26A	0.117888	Novel
ITPR1	0.117682	Novel
IGHA1	0.117473	Novel
THRSP	0.117453	Novel
CRIP1	0.117418	Novel
DNASE1L2	0.117147	Novel
FCGR2A	0.117111	Novel
EP300	0.117104	Novel
ITPR2	0.116703	Novel
IL12RB2	0.116385	Novel
RIMBP3C	0.116195	Novel
DEFA5	0.116161	Novel
KRTAP1-1	0.115951	Novel
PGRMC2	0.115821	Novel
PRB3	0.115818	Novel
H2BC1	0.115746	Novel
XK	0.115733	Novel
TMPRSS11D	0.115317	Novel
GCKR	0.115181	Novel
SMPD3	0.115094	Novel
HIRIP3	0.115045	Novel
GPD1	0.114767	Novel
SSTR2	0.114398	Novel
CHM	0.114298	Novel
RNF213	0.114216	Novel
MGP	0.114081	Novel
KLK2	0.113967	Novel
DCN	0.113922	Novel
CAMSAP3	0.113732	Novel
FMN2	0.113536	Novel
FDX1	0.113436	Novel
CHML	0.113237	Novel
CFHR3	0.113161	Novel
CD5	0.113104	Novel
RPE65	0.112771	Novel
ABCA13	0.11275	Novel
WDR47	0.112653	Novel
TAFA1	0.112543	Novel
BTN2A1	0.112314	Novel
E2F6	0.112226	Novel
CEACAM8	0.112213	Novel
CSN3	0.11202	Novel
GP6	0.111954	Novel
LAIR2	0.111906	Novel
TTI1	0.111738	Novel
PTGIR	0.111737	Novel
CXCL8	0.111107	Novel
LEMD2	0.111104	Novel
PCBP3	0.110995	Novel
LTA	0.110874	Novel
PFKL	0.110427	Novel
SH3BGRL3	0.110298	Novel
CCDC102B	0.109909	Novel
FRAT1	0.10978	Novel
PRKDC	0.109736	Novel
GALP	0.109626	Novel
MAG	0.109551	Novel
CA10	0.109484	Novel
CHRNA4	0.109384	Novel
CNTNAP4	0.109135	Novel
MEPE	0.108988	Novel
CDC42SE1	0.108974	Novel
ZBTB26	0.108914	Novel
LRRC56	0.108679	Novel
KIF17	0.108542	Novel
C14orf119	0.108417	Novel
JPT2	0.108274	Novel
POR	0.108208	Novel
RAB11FIP5	0.108103	Novel
USP26	0.108081	Novel
MYL6	0.108073	Novel
WIF1	0.107835	Novel
ARHGAP9	0.107818	Novel
KRT26	0.107809	Novel
CTAGE8	0.107667	Novel
EWSR1	0.107622	Novel
PFN1	0.107547	Novel
HOXA1	0.107507	Novel
MIF4GD	0.107312	Novel
WNT5B	0.106957	Novel
ASCL3	0.106861	Novel
TCOF1	0.106785	Novel
AURKA	0.106553	Novel
ATG5	0.106292	Novel
PKP4	0.106162	Novel
RAB8B	0.105833	Novel
DCP1A	0.10583	Novel
GABRA1	0.105803	Novel
FRMD1	0.105622	Novel
SCGB2A1	0.105424	Novel
ZNF747	0.105247	Novel
USP9Y	0.10524	Novel
ONECUT3	0.105121	Novel
NIPAL4	0.105098	Novel
XYLT1	0.105044	Novel
SP7	0.105008	Novel
MFSD13A	0.104975	Novel
MSRB1	0.104908	Novel
PLSCR2	0.104825	Novel
CLDN2	0.104732	Novel
ADK	0.104522	Novel
PDE4A	0.104331	Novel
TTC7B	0.104215	Novel
DSTYK	0.104134	Novel
LCP1	0.104057	Novel
TNFRSF12A	0.104022	Novel
C5orf22	0.103866	Novel
GABBR2	0.103403	Novel
NFATC2	0.103299	Novel
LIMD1	0.103257	Novel
MAIP1	0.103235	Novel
TMEM95	0.103046	Novel
EGFL8	0.102981	Novel
PTPRF	0.102953	Novel
SP6	0.102902	Novel
APLP1	0.102688	Novel
BLOC1S5	0.102661	Novel
BRD2	0.10266	Novel
POMC	0.102491	Novel
HADHB	0.102483	Novel
TMEM8B	0.102282	Novel
CRYGA	0.102227	Novel
DPH7	0.101831	Novel
BTC	0.101808	Novel
POC1B	0.101509	Novel
DGKZ	0.101471	Novel
ACTR3	0.101292	Novel
KIF2C	0.101056	Novel
BECN1	0.101008	Novel
SGK1	0.100996	Novel
DDAH2	0.100984	Novel
GNA13	0.100939	Novel
QRFPR	0.100938	Novel
ORM1	0.100895	Novel
PSME3	0.100209	Novel
APCDD1	0.100131	Novel
VRTN	0.0999953	Novel
GABRD	0.0997701	Novel
TRAF3	0.0996244	Novel
ABCC8	0.0992606	Novel
SLC2A6	0.0991127	Novel
F8	0.0990481	Novel
UBR4	0.0990168	Novel
AUTS2	0.0989407	Novel
LTBP3	0.0988451	Novel
HES6	0.0988327	Novel
ITFG2	0.0987792	Novel
PDF	0.0986229	Novel
KCNE4	0.0985829	Novel
GNB5	0.0984409	Novel
IQCH	0.09843	Novel
HCCS	0.0981867	Novel
FGF7	0.0981581	Novel
CXCL11	0.0980455	Novel
PKNOX2	0.0980455	Novel
NRM	0.0980321	Novel
ATP6V0E2	0.0978566	Novel
RSC1A1	0.0978189	Novel
IL12A	0.0975682	Novel
YIPF3	0.0974634	Novel
ADH1B	0.0973343	Novel
PM20D2	0.0966668	Novel
HSPB9	0.0965522	Novel
ABCA5	0.0964918	Novel
SNX24	0.0962964	Novel
ST13	0.0961176	Novel
PAPPA	0.0957765	Novel
PGRMC1	0.0956822	Novel
PAQR7	0.0955701	Novel
NAPSA	0.0953299	Novel
SCO1	0.0952848	Novel
BIRC2	0.0952592	Novel
RIPK3	0.0951322	Novel
RAB9B	0.0950342	Novel
PTPN4	0.0947683	Novel
CD3D	0.0945986	Novel
RPS20	0.0945771	Novel
SLC30A2	0.0943739	Novel
HMGB4	0.0941456	Novel
GATA4	0.0941341	Novel
CTU2	0.0940672	Novel
CCDC89	0.0940043	Novel
SLC16A5	0.0939517	Novel
C2orf50	0.0939381	Novel
VPS37C	0.0937592	Novel
PPP1R3E	0.0936023	Novel
TMEM106B	0.0935525	Novel
PFN2	0.093352	Novel
KRTAP6-2	0.0932519	Novel
STAU1	0.0931672	Novel
SLC26A9	0.0930072	Novel
EYA1	0.0929893	Novel
COG6	0.0928941	Novel
GSTZ1	0.0925861	Novel
LILRA6	0.0921354	Novel
ICAM5	0.092102	Novel
ENO1	0.0920663	Novel
CLU	0.0917458	Novel
NLRP1	0.0916841	Novel
NCR1	0.091445	Novel
EEF1G	0.0914049	Novel
CD22	0.0912344	Novel
TCHH	0.0912118	Novel
SRF	0.0911685	Novel
GJA4	0.0911224	Novel
TULP3	0.0910817	Novel
RRAD	0.0910468	Novel
RASSF2	0.0909699	Novel
GPRIN2	0.0909674	Novel
WFDC3	0.090962	Novel
HEPACAM2	0.0909598	Novel
SPTBN2	0.0909508	Novel
SPPL2C	0.0908999	Novel
TRIM32	0.09081	Novel
ERAP2	0.090695	Novel
PIH1D1	0.0904552	Novel
PITX1	0.090197	Novel
LINC00269	0.0901854	Novel
PPP4R4	0.0900848	Novel
CD96	0.0898042	Novel
MAP2	0.0897309	Novel
CFHR4	0.0896019	Novel
KCNK18	0.0893996	Novel
PELO	0.0892789	Novel
SLC7A5	0.0890326	Novel
SPG7	0.0889678	Novel
COPS7B	0.0887233	Novel
SPSB2	0.0887013	Novel
CCDC82	0.0886854	Novel
HPCA	0.0886527	Novel
RASGRP3	0.0885584	Novel
LRCH2	0.0884185	Novel
ADCY2	0.0883907	Novel
MAP4K5	0.0883761	Novel
MAX	0.0882506	Novel
FDFT1	0.0881937	Novel
DAAM1	0.0881704	Novel
EIF4ENIF1	0.0881518	Novel
TMEM154	0.0881319	Novel
SLC39A13	0.0879674	Novel
ZDHHC18	0.0879266	Novel
RGR	0.0879262	Novel
CD300A	0.0877496	Novel
IGFBP6	0.0877118	Novel
FHL2	0.0876805	Novel
ANKRD2	0.0876727	Novel
MEF2A	0.0876305	Novel
JPH3	0.0873657	Novel
ZNF627	0.0873268	Novel
GNG2	0.0871216	Novel
GYG2	0.0870309	Novel
AP3S1	0.0870306	Novel
HDL3	0.0869689	Novel
CFHR1	0.0869335	Novel
AGAP2	0.0867187	Novel
HSP90AA2P	0.0866792	Novel
H2BC11	0.0866397	Novel
NOP16	0.0863071	Novel
CDC45	0.0855368	Novel
TAT	0.0855309	Novel
PLEKHA2	0.0855114	Novel
ZNF696	0.0855059	Novel
CCN4	0.0854491	Novel
HCN1	0.0850943	Novel
EIF4B	0.0849839	Novel
ARHGEF5	0.0849638	Novel
PRKCQ	0.0847937	Novel
MAGEB6	0.0846112	Novel
TSPAN10	0.0844459	Novel
CAMTA2	0.0842598	Novel
CCL7	0.0841673	Novel
ZNF687	0.0841371	Novel
NEK4	0.0840795	Novel
CEP192	0.0839795	Novel
WDR6	0.0839523	Novel
GAS7	0.0837288	Novel
UCN	0.083657	Novel
LMNA	0.0836003	Novel
ITGA5	0.0835021	Novel
LAMTOR2	0.0834594	Novel
KCTD21	0.0834225	Novel
WBP11	0.0834086	Novel
ISCA1	0.0833574	Novel
PHOSPHO2	0.0833556	Novel
S100A7L2	0.0831077	Novel
GLS2	0.0830887	Novel
CD38	0.0830733	Novel
SLC15A4	0.0829842	Novel
MOCS3	0.0829087	Novel
PPP1R1B	0.0826783	Novel
DNAL1	0.0826701	Novel
WDR53	0.0826409	Novel
RPL35	0.0824061	Novel
CCL1	0.0822883	Novel
CD48	0.0822612	Novel
RPL17	0.0822247	Novel
SNTB2	0.0820485	Novel
DCT	0.0820195	Novel
BAP1	0.0818143	Novel
CD93	0.0817886	Novel
AKR7A2	0.081738	Novel
NUP50	0.0816763	Novel
NOX1	0.081654	Novel
UBLCP1	0.0816405	Novel
DCDC2B	0.0816404	Novel
LAMC1	0.0815717	Novel
PSMD1	0.0815178	Novel
TRIT1	0.0814964	Novel
CHD4	0.0812451	Novel
TRAPPC10	0.0812391	Novel
CORO1A	0.0811561	Novel
LTB4R	0.0810794	Novel
ANAPC4	0.0810661	Novel
CFI	0.0810247	Novel
CD226	0.0808232	Novel
TAB3	0.0807352	Novel
PRAP1	0.080657	Novel
METRN	0.0804326	Novel
HYI	0.0802242	Novel
HAGHL	0.0801253	Novel
TRPM5	0.0800822	Novel
MMP10	0.0800733	Novel
MYL3	0.0800625	Novel
RPA2	0.0798672	Novel
IL12B	0.0796648	Novel
IL18R1	0.079647	Novel
PLB1	0.0794644	Novel
ZNF576	0.0794004	Novel
COL6A1	0.0793556	Novel
TPH2	0.0793246	Novel
KRTAP4-12	0.0793085	Novel
MORC1	0.0791817	Novel
EPHA6	0.0791175	Novel
KCTD3	0.0790674	Novel
RPL3L	0.0789595	Novel
GABRB2	0.0787247	Novel
CXCL17	0.0786537	Novel
PDGFRA	0.0786027	Novel
C1orf131	0.0785529	Novel
GCA	0.0784173	Novel
BCAT1	0.0784145	Novel
KCNE5	0.0782929	Novel
NAXE	0.0782338	Novel
GNG13	0.0781362	Novel
ATXN1	0.0781118	Novel
SH3GL1	0.0779906	Novel
TEX35	0.0778115	Novel
TH	0.0777237	Novel
CD151	0.0775838	Novel
RAB5A	0.0773114	Novel
NEFM	0.0771366	Novel
TK1	0.0770863	Novel
GOLGA6A	0.0770745	Novel
HOXD3	0.0768585	Novel
MADCAM1	0.0768552	Novel
MXD1	0.076807	Novel
CEP68	0.0767661	Novel
IGLC6	0.076764	Novel
GABRA3	0.0766575	Novel
TTYH2	0.0766527	Novel
KCNJ5	0.0766041	Novel
SRMS	0.0764824	Novel
RPL12	0.0763928	Novel
ZNF670	0.0763566	Novel
RPA3	0.076281	Novel
CIT	0.0761223	Novel
CCN6	0.075852	Novel
TRAIP	0.0757625	Novel
PRRT1	0.0756988	Novel
EPDR1	0.075522	Novel
PRKY	0.0755093	Novel
HTR3A	0.0753556	Novel
MMP3	0.0752069	Novel
ABI3	0.0751081	Novel
IL18	0.074748	Novel
IGHA2	0.0746945	Novel
ADPGK	0.0746914	Novel
RECQL4	0.0746191	Novel
MAPK8	0.0745717	Novel
BCAM	0.0745184	Novel
LIFR	0.0745106	Novel
SCOC	0.0744896	Novel
SPATA46	0.0744737	Novel
TRIM7	0.0744693	Novel
GJB1	0.0744192	Novel
EIF3C	0.074399	Novel
LOC102724334	0.0743844	Novel
WAS	0.0743435	Novel
EXOC1	0.0740875	Novel
CNKSR1	0.0740355	Novel
CLCN2	0.0738907	Novel
IFNGR2	0.0738073	Novel
DOK3	0.073539	Novel
TRH	0.0733808	Novel
NRN1L	0.0732748	Novel
SLC16A3	0.0732629	Novel
ARFIP1	0.0732508	Novel
PIEZO2	0.0731828	Novel
HTN3	0.0731717	Novel
BRK1	0.0731329	Novel
ID2	0.0729572	Novel
MUC5AC	0.0729341	Novel
DNALI1	0.0729269	Novel
SMOX	0.0729204	Novel
PSG11	0.0729172	Novel
SPRYD4	0.0726443	Novel
C8G	0.0726222	Novel
EPSTI1	0.0725978	Novel
RPL39P5	0.0724766	Novel
TBC1D4	0.0724434	Novel
FGFR1	0.0720935	Novel
KLHL36	0.0720638	Novel
HDDC3	0.0720428	Novel
KCNG4	0.0720352	Novel
ZNF384	0.0719171	Novel
LOXL1	0.0718036	Novel
GUK1	0.071772	Novel
BSG	0.0717595	Novel
NPDC1	0.0716982	Novel
FRS3	0.0716317	Novel
DCAF11	0.0715256	Novel
EMCN	0.0715239	Novel
CYP51A1	0.0715236	Novel
ITGAD	0.0714901	Novel
RTBDN	0.0714247	Novel
WFIKKN1	0.0713683	Novel
REN	0.0712971	Novel
TPH1	0.0711319	Novel
RNASEH2C	0.0711032	Novel
APLN	0.0708995	Novel
ARHGAP24	0.0708612	Novel
SLC16A8	0.0706815	Novel
RNASE13	0.0705325	Novel
LILRA1	0.0703663	Novel
ELMOD2	0.0702647	Novel
C12orf66	0.0701685	Novel
ADGRV1	0.070161	Novel
RAB31	0.0700596	Novel
ITGA1	0.0700548	Novel
TSHB	0.0700026	Novel
EIF1AX	0.0698961	Novel
GMIP	0.0698891	Novel
CYBB	0.0698552	Novel
RDX	0.0697001	Novel
ETS1	0.0696665	Novel
BBC3	0.0695054	Novel
EDAR	0.0695027	Novel
FAM71C	0.0693837	Novel
DECR2	0.0692822	Novel
GABRA2	0.0692577	Novel
THEMIS	0.0692339	Novel
LNPEP	0.0691926	Novel
IL2RA	0.0691855	Novel
NFATC4	0.0690481	Novel
SIGLEC16	0.0690306	Novel
C1orf87	0.0690199	Novel
DKK1	0.0690086	Novel
PYY	0.068649	Novel
FBN2	0.0685784	Novel
TFR2	0.0685515	Novel
COP1	0.0685278	Novel
CROT	0.0684278	Novel
ODC1	0.0683768	Novel
SCN5A	0.0683236	Novel
SGCA	0.0683024	Novel
NQO1	0.0682823	Novel
FOXO4	0.0682418	Novel
DNAJA4	0.0681524	Novel
TAB1	0.0680622	Novel
RBP7	0.0678882	Novel
DPEP2	0.0678795	Novel
DOK6	0.0677396	Novel
LINC00663	0.0676318	Novel
MNT	0.0675788	Novel
HSBP1	0.0675428	Novel
PRR19	0.0674921	Novel
CCNE1	0.0674545	Novel
ZNF418	0.0674141	Novel
PFDN2	0.0672412	Novel
IGHM	0.0670592	Novel
OGDH	0.0669801	Novel
RAB3IL1	0.0669589	Novel
GPC4	0.0669195	Novel
FLNC	0.0667506	Novel
DPPA3	0.0667505	Novel
ALOX15	0.0666999	Novel
CCDC85B	0.0666669	Novel
XPOT	0.0665953	Novel
TMPRSS11A	0.066422	Novel
SMOC1	0.0664128	Novel
ZBTB8B	0.0663837	Novel
QPCTL	0.0662972	Novel
CEP43	0.0662758	Novel
USP7	0.0658756	Novel
PID1	0.0658355	Novel
PAQR9	0.0657704	Novel
MAL	0.065701	Novel
KCNJ9	0.0656234	Novel
CGA	0.0655616	Novel
PLCB4	0.0655597	Novel
FAAP100	0.0655536	Novel
ID4	0.0655154	Novel
DNAJB12	0.0654583	Novel
SLC17A2	0.0653981	Novel
KLC4	0.0653223	Novel
LIPE	0.0652755	Novel
ASNSD1	0.0652469	Novel
AP3B2	0.0652209	Novel
SCML4	0.0652182	Novel
DET1	0.0651588	Novel
MS4A2	0.0651212	Novel
TCP11	0.0650876	Novel
NSMF	0.0650336	Novel
LRRC41	0.0648458	Novel
ARHGAP10	0.0648149	Novel
SEC14L3	0.0646907	Novel
HAPLN1	0.0645339	Novel
CST2	0.064469	Novel
HOXA5	0.0643775	Novel
TAPBPL	0.0643	Novel
PIGG	0.0640924	Novel
ENPP1	0.0640849	Novel
TDP2	0.0640244	Novel
SECTM1	0.0639976	Novel
INSL5	0.0639825	Novel
UEVLD	0.063932	Novel
TUBB2B	0.0639204	Novel
RPL18A	0.0637896	Novel
CSH1	0.0636685	Novel
CCL13	0.0634824	Novel
MYBPC3	0.0632781	Novel
P3H3	0.0631916	Novel
FADD	0.0631771	Novel
MST1R	0.063029	Novel
CTLA4	0.0629557	Novel
ADAM17	0.0629454	Novel
TRPV1	0.062923	Novel
HOMER3	0.062918	Novel
MOCOS	0.0627615	Novel
C9orf24	0.0627537	Novel
ARAP2	0.0627364	Novel
SPINK7	0.062706	Novel
ARHGEF33	0.0626758	Novel
MPZL1	0.0626098	Novel
HTN1	0.06253	Novel
SCG2	0.0625253	Novel
ICOS	0.0624724	Novel
CRHBP	0.0624498	Novel
NANOG	0.0624417	Novel
MT1G	0.0621641	Novel
WT1	0.0621628	Novel
ITPA	0.0620832	Novel
ADAM15	0.0620173	Novel
FASN	0.0619921	Novel
ZIM3	0.0619667	Novel
HSPA12B	0.0619195	Novel
ZNF503	0.0618893	Novel
SPHK1	0.0617768	Novel
CSTF2	0.0617743	Novel
PFKFB4	0.0617742	Novel
ARGLU1	0.0617203	Novel
TAFA3	0.0616433	Novel
HSPA4	0.0614933	Novel
GATD3A	0.0614705	Novel
FAM110C	0.0613948	Novel
AJUBA	0.0612455	Novel
SPDEF	0.061101	Novel
CSNK1D	0.061021	Novel
ALS2	0.0609608	Novel
SLC25A22	0.0609082	Novel
CHEK1	0.0608761	Novel
GLRA2	0.0608154	Novel
UBQLN1	0.0606374	Novel
PCBP1	0.0605994	Novel
ENO3	0.0604719	Novel
ADH6	0.0604604	Novel
MEDAG	0.0604226	Novel
NEUROD6	0.0603681	Novel
TRAPPC5	0.0603	Novel
RIPPLY1	0.0602336	Novel
TANK	0.0602238	Novel
LYPD4	0.0600473	Novel
SMPDL3A	0.0600433	Novel
FOXO3	0.0599969	Novel
TSNAX	0.0599383	Novel
ROS1	0.0599363	Novel
NEDD1	0.0599128	Novel
PRR36	0.0597851	Novel
CTAG1A	0.0597514	Novel
PREX2	0.0595441	Novel
MN1	0.0593915	Novel
TUBA4B	0.0592319	Novel
GTF2A1	0.0592248	Novel
CHRNB4	0.0591504	Novel
GLT1D1	0.0591456	Novel
VSX1	0.0590789	Novel
METAP2	0.0590006	Novel
GHRL	0.0589949	Novel
FOS	0.0589674	Novel
RUSC1-AS1	0.0589532	Novel
PTPA	0.0588587	Novel
TRAPPC2L	0.0588123	Novel
NYAP2	0.0587758	Novel
MTX2	0.0586952	Novel
ZMYM3	0.0586542	Novel
CABCOCO1	0.0586509	Novel
HNRNPH2	0.0586441	Novel
CPA2	0.0584754	Novel
PNMT	0.0583828	Novel
H4C7	0.0583741	Novel
SPR	0.0583622	Novel
REG4	0.0583195	Novel
CH25H	0.0582924	Novel
RABGAP1	0.0581933	Novel
P2RY6	0.0581652	Novel
DBI	0.0581621	Novel
PDZD3	0.0581525	Novel
TWSG1	0.0580222	Novel
OSCP1	0.0579619	Novel
OSR2	0.0578713	Novel
SPOCK2	0.0578669	Novel
CD82	0.0577933	Novel
CCL4L1	0.0577318	Novel
ACP7	0.0577301	Novel
BCL10	0.0577223	Novel
TMEM106A	0.0576185	Novel
MELTF	0.057514	Novel
FAM228B	0.0574943	Novel
CC2D2B	0.0574788	Novel
RARA	0.05743	Novel
DPEP3	0.0574229	Novel
SIGLEC9	0.057421	Novel
IL2RB	0.0573985	Novel
BANK1	0.0573623	Novel
DNLZ	0.0573547	Novel
KCNA10	0.0573542	Novel
MPST	0.057259	Novel
SERPINA1	0.0572231	Novel
CD46	0.0571772	Novel
C6orf89	0.0571328	Novel
ACE	0.0570895	Novel
B4GALNT3	0.0569972	Novel
TECR	0.0569787	Novel
SLIT1	0.0568054	Novel
FAP	0.0567032	Novel
ELOVL4	0.056615	Novel
LINC01547	0.0566034	Novel
RAD17	0.0565907	Novel
PTN	0.0565654	Novel
ACTR1A	0.0564659	Novel
PEAR1	0.0564436	Novel
AK8	0.0564385	Novel
RAD21	0.0564249	Novel
CCN5	0.0563757	Novel
CD9	0.0562466	Novel
GOLPH3	0.0562423	Novel
RIPOR2	0.0561648	Novel
OBP2B	0.0561519	Novel
PTPRZ1	0.0560633	Novel
TERF2	0.0559942	Novel
CCDC126	0.0559819	Novel
MTUS2	0.0559775	Novel
CPNE6	0.0558943	Novel
DLG2	0.0557525	Novel
SCNN1A	0.0557354	Novel
FANCL	0.0557111	Novel
NOTCH2NLA	0.0556756	Novel
NTNG2	0.0556689	Novel
COG4	0.0556592	Novel
IL34	0.0556484	Novel
AK3	0.0555617	Novel
TARBP1	0.0555581	Novel
EXOSC5	0.0555457	Novel
CBFA2T2	0.0554708	Novel
CELA3B	0.0553931	Novel
HOOK1	0.0553835	Novel
GLCE	0.0553833	Novel
AMMECR1	0.055378	Novel
ZNF668	0.0552862	Novel
AGRP	0.0552382	Novel
HMGB2	0.0551955	Novel
PIN1	0.0551851	Novel
GGT6	0.0551142	Novel
PDZD9	0.0550487	Novel
OBP2A	0.0550318	Novel
CMTM3	0.0549729	Novel
REEP1	0.0549662	Novel
OGFOD2	0.0549054	Novel
CDH10	0.0547842	Novel
NUMB	0.0547438	Novel
ABI2	0.0547017	Novel
RPL13AP3	0.0546344	Novel
CSF2RB	0.0546142	Novel
ZNF626	0.0545715	Novel
FABP1	0.0544891	Novel
PLIN3	0.0544711	Novel
TREML1	0.0540211	Novel
MMRN1	0.0539436	Novel
SPACA9	0.0537589	Novel
STH	0.0536832	Novel
BRF1	0.0536044	Novel
NID1	0.0535408	Novel
CAMK1G	0.0534837	Novel
ARHGEF16	0.0534376	Novel
BRSK1	0.0532988	Novel
GPD1L	0.0532755	Novel
CXCL16	0.0532658	Novel
EIF3CL	0.053105	Novel
PHETA1	0.0530792	Novel
ZNF34	0.05304	Novel
MYDGF	0.053007	Novel
MRPL23	0.0528907	Novel
MRFAP1	0.0528519	Novel
METTL27	0.0527797	Novel
ZDHHC24	0.0527583	Novel
TBP	0.0527447	Novel
TRAPPC6B	0.0527213	Novel
ZFP37	0.0526217	Novel
ANP32E	0.0526156	Novel
MYO1E	0.0526128	Novel
HPR	0.0525291	Novel
TJP2	0.0524686	Novel
RWDD2A	0.0524392	Novel
TRAPPC6A	0.0523575	Novel
ARHGAP27	0.0523472	Novel
TFAP2D	0.0523376	Novel
ANTXR1	0.0521499	Novel
ALDOC	0.0520828	Novel
TEAD4	0.0518172	Novel
KCTD18	0.0517989	Novel
COL3A1	0.0516811	Novel
ACSS3	0.0515492	Novel
RHOD	0.0514812	Novel
TRIM38	0.0513743	Novel
NLGN3	0.0510786	Novel
RNF41	0.0510664	Novel
CPS1	0.0510504	Novel
TMED8	0.0509608	Novel
WASF1	0.0509519	Novel
DLAT	0.0509498	Novel
SLC25A31	0.050938	Novel
XRCC3	0.0507652	Novel
GP5	0.0507577	Novel
BPGM	0.0507284	Novel
GIMAP6	0.0507009	Novel
EML2	0.0506511	Novel
SFTPA1	0.0506478	Novel
CCR7	0.0506431	Novel
LYPD6	0.0506127	Novel
DNAJC10	0.0505437	Novel
FGD2	0.0505034	Novel
CDHR5	0.0504543	Novel
NUP210	0.0503046	Novel
AMIGO2	0.0502734	Novel
SLC35E1	0.0501708	Novel
MICAL2	0.0501521	Novel
NCR3	0.0501022	Novel
GIT2	0.0500493	Novel
SPHK2	0.0499864	Novel
LILRB3	0.0498092	Novel
HSPA2	0.0497183	Novel
ANAPC10	0.0496378	Novel
MAP4K1	0.0496071	Novel
METTL16	0.049516	Novel
VPS26C	0.0495028	Novel
RHOB	0.0493646	Novel
SFI1	0.0493343	Novel
MRAS	0.0492908	Novel
UBFD1	0.0492654	Novel
FKBP1A	0.0491175	Novel
CFHR2	0.0490917	Novel
PDIA2	0.0490641	Novel
APOL6	0.0490225	Novel
RHOXF1	0.0490195	Novel
UBL4B	0.0490048	Novel
CXCL10	0.0488921	Novel
CFP	0.0488762	Novel
ETNK2	0.0488397	Novel
CD177	0.0488355	Novel
GAD1	0.0487976	Novel
BPIFB3	0.0487319	Novel
ADRA1A	0.0487174	Novel
KCTD16	0.0487	Novel
CDH15	0.0486851	Novel
AKAP8L	0.0485941	Novel
KCNIP3	0.0485891	Novel
METRNL	0.0485749	Novel
CYP2J2	0.0485516	Novel
HNF4G	0.0484824	Novel
PROS1	0.0483841	Novel
SERPINB6	0.0483643	Novel
C8B	0.0483045	Novel
RBFOX3	0.0482597	Novel
SULT2A1	0.0481206	Novel
C6	0.0481086	Novel
OSGIN1	0.0480738	Novel
TM2D3	0.0480399	Novel
IMPA2	0.048019	Novel
KSR2	0.0480033	Novel
TESK1	0.0479421	Novel
SPATA1	0.0479085	Novel
TMEM213	0.0478548	Novel
SEPHS1	0.0477968	Novel
APOH	0.0477593	Novel
FAM222B	0.0477415	Novel
MRPL20-AS1	0.0477331	Novel
PNPLA5	0.0476601	Novel
PDE6H	0.0476426	Novel
ZNF703	0.0476413	Novel
ZG16	0.0474832	Novel
CHTF8	0.0474718	Novel
KLK7	0.0474612	Novel
PAQR6	0.0473889	Novel
ZCCHC17	0.0473827	Novel
ATP11A	0.0473767	Novel
CRYBA4	0.047375	Novel
GMPR2	0.047309	Novel
ZNF791	0.0472461	Novel
COL12A1	0.0472289	Novel
MKNK2	0.047197	Novel
MET	0.0471883	Novel
KTN1	0.0471499	Novel
CES1	0.0471174	Novel
FADS2	0.0470938	Novel
SRI	0.0470844	Novel
SCGB1A1	0.0470764	Novel
NLRP9	0.0469222	Novel
C1QTNF9B	0.0468417	Novel
CDH7	0.0468396	Novel
ITIH1	0.0468083	Novel
DPYS	0.0468057	Novel
COL9A1	0.0467644	Novel
CLPS	0.0466862	Novel
EDEM2	0.0466857	Novel
MTPN	0.0465774	Novel
PDE4C	0.0463729	Novel
RFFL	0.0463679	Novel
LY6G6F	0.0462651	Novel
ITGB3BP	0.0462321	Novel
S100A11	0.0461932	Novel
PLIN1	0.0461649	Novel
RFC5	0.0461421	Novel
RPL23AP42	0.0460076	Novel
STRADB	0.0459777	Novel
NDUFB8	0.0459624	Novel
ZDHHC23	0.0459391	Novel
BTBD1	0.0459106	Novel
ICAM4	0.0456922	Novel
BCAN	0.0456729	Novel
NRTN	0.0455751	Novel
BIRC6	0.0454523	Novel
FBXO3	0.0453967	Novel
DDIAS	0.0453852	Novel
CCDC105	0.0453031	Novel
DNAJC12	0.0452874	Novel
TBC1D8	0.0452253	Novel
ALG13	0.0452216	Novel
EIF4EBP1	0.0451239	Novel
RFT1	0.0451086	Novel
CD200R1	0.0450489	Novel
MATR3	0.04504	Novel
A2M	0.0450336	Novel
NUP54	0.0449935	Novel
C3orf38	0.0449751	Novel
CACNA1I	0.0449474	Novel
CAMK2G	0.0448359	Novel
CFAP91	0.0447256	Novel
GRID1	0.0445348	Novel
KRT28	0.0443981	Novel
LMO2	0.0443453	Novel
NDRG2	0.0442939	Novel
GATM	0.0441838	Novel
WDR54	0.044148	Novel
SYDE2	0.0441447	Novel
ADAM19	0.0441416	Novel
PNOC	0.0441337	Novel
CPA5	0.0440963	Novel
MXD3	0.0440613	Novel
RICTOR	0.0440436	Novel
STC2	0.044031	Novel
OR5B2	0.044009	Novel
INA	0.0439975	Novel
RAD51AP1	0.0439849	Novel
SFN	0.0439349	Novel
ULK2	0.0439135	Novel
ZNF117	0.0439065	Novel
COLEC10	0.0438882	Novel
XCR1	0.0438218	Novel
USP1	0.0438137	Novel
PLXNB3	0.0436957	Novel
PLAU	0.0436587	Novel
GLOD4	0.0436585	Novel
FICD	0.0436222	Novel
CRHR2	0.043612	Novel
SLITRK4	0.0435854	Novel
NBEA	0.0435186	Novel
TMEM184A	0.0434472	Novel
ZC2HC1B	0.0434312	Novel
PODXL	0.0434206	Novel
DCAF8	0.0433439	Novel
PKLR	0.0433316	Novel
NCAN	0.0432535	Novel
AMY1B	0.0432459	Novel
TMEM89	0.0429417	Novel
MYOZ3	0.0428598	Novel
ITM2C	0.0428523	Novel
ZSCAN25	0.0428499	Novel
KRT75	0.0428155	Novel
CYP11A1	0.0427523	Novel
PCGF1	0.0426909	Novel
ZNF575	0.0426858	Novel
F8A1	0.0426505	Novel
BLNK	0.042647	Novel
APOF	0.0426283	Novel
DPYSL5	0.0425912	Novel
KRTAP9-2	0.0425767	Novel
COL4A6	0.0425655	Novel
CACNA1S	0.042541	Novel
CRKL	0.0425377	Novel
DDX4	0.0424888	Novel
SPATS1	0.042422	Novel
DMRT3	0.0424104	Novel
ELMOD3	0.0423852	Novel
FOXO6	0.042368	Novel
ABCA2	0.0422184	Novel
PKD2	0.042215	Novel
CHIT1	0.042171	Novel
PLSCR1	0.0421678	Novel
TMEM87A	0.0421261	Novel
NFATC2IP	0.0421011	Novel
ARHGAP44	0.0420932	Novel
EPPK1	0.0420655	Novel
F11R	0.042033	Novel
SPRYD7	0.0419513	Novel
SERPINC1	0.041907	Novel
KLHL20	0.0418836	Novel
EPB42	0.0418744	Novel
TLR6	0.0418612	Novel
PLA2G4A	0.04182	Novel
ZNF566	0.0417942	Novel
RIOK2	0.0417873	Novel
TIMM13	0.0417812	Novel
PLD1	0.0417763	Novel
TRIM27	0.0417591	Novel
NMI	0.0416861	Novel
RAI2	0.0416789	Novel
SHC4	0.0416511	Novel
BEND2	0.0416396	Novel
H2BC12	0.0415719	Novel
PSMD13	0.0415703	Novel
ATF5	0.0414928	Novel
LRP11	0.0414237	Novel
C10orf88	0.0413594	Novel
RFC4	0.0413529	Novel
TEKT3	0.0413025	Novel
CHRNE	0.0412756	Novel
GNAT3	0.0412644	Novel
AMIGO3	0.0412632	Novel
XPNPEP2	0.0411207	Novel
TBX19	0.0410449	Novel
FKBP7	0.0410185	Novel
SQSTM1	0.040979	Novel
NKD2	0.0409789	Novel
SLC23A3	0.040978	Novel
PDIA6	0.0409768	Novel
FIBP	0.0409674	Novel
NRBF2	0.0409227	Novel
MECOM	0.0408582	Novel
GDF15	0.0408509	Novel
KIF26A	0.0407752	Novel
ACTN4	0.0407595	Novel
LHFPL4	0.0407484	Novel
E2F2	0.0407091	Novel
IL36G	0.0406927	Novel
BPIFB2	0.04067	Novel
MFN1	0.0406681	Novel
PAK2	0.0406258	Novel
COA5	0.0405235	Novel
RNF128	0.0404397	Novel
[truncated: 17,024 more rows]

## Sheet: BioGRID-6
BioGRID-Influence-GO
Symbol	Probability	Known/Novel
TRIM25	1	Novel
EWSR1	0.999965	Novel
FLT3	0.999939	Novel
SIRT7	0.998424	Novel
ETAA1	0.99807	Novel
SHMT2	0.98278	Novel
TP53	0.977513	Novel
WEE2	0.976182	Novel
ILF3	0.941209	Novel
RNF123	0.9357	Novel
TNIP2	0.93279	Novel
AGO2	0.891845	Novel
MEOX2	0.758006	Novel
PTPN11	0.752084	Novel
FBXO7	0.728357	Novel
PTEN	0.605324	Novel
H2BC9	0.572977	Novel
NPM1	0.568791	Novel
CUL3	0.554682	Novel
TMEM31	0.540618	Novel
COPS5	0.498602	Novel
GPX2	0.477555	Novel
ZBED5	0.476617	Novel
CUL5	0.453298	Novel
ELAVL1	0.451251	Novel
CAND1	0.426374	Novel
PLA2G2D	0.367002	Novel
NIPAL2	0.367002	Novel
FLJ25758	0.362031	Novel
PRKD2	0.335775	Novel
NCK2	0.334998	Novel
PSMD14	0.334943	Novel
BEND4	0.333766	Novel
CCL15	0.333401	Novel
CCNDBP1	0.324914	Novel
MEG3	0.322606	Novel
FRA10F	0.314147	Novel
UBTFL1	0.313047	Novel
RBPMS	0.309717	Novel
BAG3	0.308252	Novel
TEPP	0.302046	Novel
GPATCH3	0.302046	Novel
PSMA3	0.29953	Novel
VIM	0.297211	Novel
ERRFI1	0.292285	Novel
NCL	0.289643	Novel
UBQLN1	0.285153	Novel
ZNF425	0.284089	Novel
LINC00242	0.284089	Novel
TFRC	0.283897	Novel
ACKR1	0.283334	Novel
RPL23AP42	0.278671	Novel
GNRHR	0.278612	Novel
HSPB1	0.278146	Novel
LYN	0.277196	Novel
GJA9	0.270055	Novel
KDR	0.268875	Novel
BOK	0.267753	Novel
RUNX3	0.267095	Novel
KIF14	0.262295	Novel
APOA1	0.261231	Novel
GMCL1	0.259302	Novel
GRID2	0.256035	Novel
SGTB	0.251286	Novel
GOLGA6L9	0.250913	Novel
HRAS	0.247745	Novel
OR7G3	0.245614	Novel
ZNF705G	0.245614	Novel
OTOG	0.245614	Novel
WFDC8	0.245614	Novel
CDH22	0.245614	Novel
HYDIN2	0.245614	Novel
UNC93B3	0.245614	Novel
ZNF716	0.245614	Novel
SEPTIN7P2	0.245614	Novel
SGTA	0.243475	Novel
IFNL3	0.242206	Novel
RHOU	0.239451	Novel
XDH	0.236469	Novel
UBQLN2	0.235036	Novel
MAPK14	0.232882	Novel
ALPK1	0.231287	Novel
CXCL11	0.226708	Novel
TNFAIP3	0.224588	Novel
PTPN6	0.224138	Novel
ZNF791	0.219164	Novel
EP300	0.219139	Novel
PPT1	0.218754	Novel
TRAF2	0.218751	Novel
SKP1	0.218645	Novel
C20orf203	0.217949	Novel
AJAP1	0.217633	Novel
COPS6	0.217085	Novel
CCL5	0.216792	Novel
TOR4A	0.216237	Novel
CXCL6	0.212359	Novel
PCDHA10	0.211784	Novel
TRIM41	0.21033	Novel
SMAD4	0.210002	Novel
RPS6KA1	0.209888	Novel
HAPLN1	0.209461	Novel
CRKL	0.209121	Novel
TXNDC2	0.208694	Novel
CFHR4	0.207884	Novel
DAPK1	0.207053	Novel
GPR149	0.20698	Novel
RASA4B	0.20698	Novel
IGHV1-2	0.20698	Novel
LOC400499	0.20698	Novel
CES4A	0.20698	Novel
PRSS42P	0.20698	Novel
KCTD9P2	0.20698	Novel
FAM66E	0.20698	Novel
GRM4	0.20698	Novel
MTCO2P1	0.20698	Novel
CYS1	0.20698	Novel
OR2W3	0.20698	Novel
LINC00839	0.206974	Novel
MAPK8	0.206914	Novel
ZNF205-AS1	0.205073	Novel
TRIM55	0.205038	Novel
MTUS2	0.204095	Novel
POTEC	0.20403	Novel
FAM90A1	0.203768	Novel
MYLK3	0.203637	Novel
ZC3H12B	0.201748	Novel
FCN2	0.201301	Novel
CCL11	0.199898	Novel
PF4	0.198717	Novel
POTEB3	0.197976	Novel
NKX2-2	0.197147	Novel
GLP1R	0.196927	Novel
VIT	0.19516	Novel
ELOB	0.195133	Novel
CEBPB	0.194716	Novel
ANGPTL2	0.194164	Novel
AIF1	0.193308	Novel
FLNA	0.193061	Novel
LINC02582	0.192894	Novel
CD300LB	0.192519	Novel
RET	0.190232	Novel
FLT4	0.190194	Novel
NGB	0.189213	Novel
CCL4L1	0.188689	Novel
ITGA4	0.187971	Novel
CREB3	0.18715	Novel
ITGB1	0.186834	Novel
ZNF846	0.186304	Novel
UBA52	0.186108	Novel
NECAB3	0.186102	Novel
C1S	0.185865	Novel
CCL21	0.185044	Novel
ZNF256	0.184702	Novel
MAP4K2	0.184637	Novel
YWHAG	0.184611	Novel
FAM86B3P	0.184314	Novel
PGBD1	0.18225	Novel
SRC	0.181879	Novel
LY6G6F	0.180951	Novel
TRAF1	0.180759	Novel
F2	0.180558	Novel
CCL13	0.180401	Novel
KIT	0.17978	Novel
TNFAIP6	0.179362	Novel
ZBTB16	0.178907	Novel
PGBD3	0.178527	Novel
TRIM23	0.178132	Novel
KASH5	0.177776	Novel
SOX1	0.177664	Novel
CCL8	0.176729	Novel
SPOCK3	0.176721	Novel
IL36G	0.1767	Novel
CFAP47	0.176377	Novel
SUN5	0.175601	Novel
BCAN	0.17529	Novel
FUS	0.174451	Novel
ERBB2	0.174418	Novel
EMP1	0.174118	Novel
CXCL12	0.174012	Novel
SCAND1	0.173831	Novel
TRIM63	0.172498	Novel
NEURL3	0.172435	Novel
CYFIP1	0.172229	Novel
MIA2	0.171955	Novel
ITGAX	0.171568	Novel
EXOC3L2	0.170881	Novel
LINC02593	0.170348	Novel
CUL1	0.170334	Novel
HOXA11	0.17023	Novel
ANKRD30A	0.16998	Novel
CXCL9	0.169925	Novel
CUL4B	0.16966	Novel
CHMP4B	0.169561	Novel
GPR12	0.169275	Novel
GIMAP4	0.169275	Novel
VCY1B	0.169275	Novel
VCY	0.169275	Novel
TENM3-AS1	0.169275	Novel
GPR78	0.169275	Novel
OR4D6	0.169275	Novel
PRDM16-DT	0.169275	Novel
SPRR4	0.169275	Novel
IL26	0.169275	Novel
MUCL3	0.169275	Novel
GTDC1	0.169275	Novel
FAM151A	0.169275	Novel
IL6-AS1	0.169275	Novel
KCNMB2	0.169275	Novel
OR7A5	0.169275	Novel
BAALC-AS2	0.169275	Novel
BIN3-IT1	0.169275	Novel
TPRXL	0.169275	Novel
TARP	0.169275	Novel
ADAD2	0.169275	Novel
DPY19L2P4	0.169275	Novel
CCDC144NL	0.169275	Novel
CLEC2B	0.169275	Novel
DSCR9	0.169275	Novel
OR2W1	0.169275	Novel
SLIT1-AS1	0.169275	Novel
ACTL7B	0.169275	Novel
LOC403312	0.169275	Novel
HERC2P9	0.169275	Novel
CPED1	0.169275	Novel
GNRH2	0.169275	Novel
LOC254896	0.169275	Novel
HCP5	0.169275	Novel
DLGAP1-AS2	0.169275	Novel
TP53TG1	0.169275	Novel
AR	0.169235	Novel
AURKA	0.169144	Novel
UBR4	0.168839	Novel
FAM32A	0.168819	Novel
ZC3H12A	0.168761	Novel
NTAQ1	0.168426	Novel
PF4V1	0.1677	Novel
MYO3B	0.167524	Novel
RHOBTB1	0.167469	Novel
KLK1	0.167387	Novel
ZNF24	0.167185	Novel
H1-1	0.167173	Novel
MPP1	0.167165	Novel
MTDH	0.167119	Novel
TRIM28	0.166907	Novel
C1QA	0.166437	Novel
CARD10	0.166314	Novel
TCP10L3	0.166164	Novel
IFI6	0.166011	Novel
PGF	0.165753	Novel
DGKD	0.165347	Novel
ACVR2A	0.165287	Novel
SYK	0.165265	Novel
CCL26	0.164806	Novel
FOXO6	0.164675	Novel
CD6	0.164305	Novel
CUL7	0.164243	Novel
RASA2	0.163949	Novel
FASLG	0.1637	Novel
MRC1	0.163667	Novel
MASP1	0.16357	Novel
LBP	0.163562	Novel
C1QC	0.163494	Novel
SUV39H1	0.163323	Novel
ENPP2	0.16306	Novel
GFRA1	0.162985	Novel
HBQ1	0.162809	Novel
FBXO8	0.162027	Novel
CXCL5	0.161956	Novel
OTX2	0.161807	Novel
RHBDD2	0.161806	Novel
TFCP2	0.16172	Novel
FHL5	0.161677	Novel
BNIP3	0.16153	Novel
REN	0.161155	Novel
COL7A1	0.161039	Novel
NRXN1	0.16064	Novel
TGFB1	0.160451	Novel
BTK	0.160086	Novel
LCK	0.160075	Novel
SIGLEC10	0.160027	Novel
BGN	0.159989	Novel
PRKAA1	0.159907	Novel
GSTZ1	0.159636	Novel
CXCL14	0.159429	Novel
H1-4	0.159392	Novel
MIA	0.159243	Novel
MAPK8IP2	0.159112	Novel
DANCR	0.159049	Novel
ZKSCAN4	0.159026	Novel
CD2	0.158958	Novel
SPRING1	0.158677	Novel
HELLS	0.158622	Novel
AURKB	0.158347	Novel
ARMCX1	0.158134	Novel
PPIAP22	0.15798	Novel
CDH1	0.157728	Novel
TXK	0.157706	Novel
BCL2L13	0.15755	Novel
BMP5	0.157432	Novel
MET	0.157136	Novel
ADAM5	0.15712	Novel
NRXN3	0.156727	Novel
COL9A3	0.156603	Novel
CCL20	0.156579	Novel
CFHR2	0.156524	Novel
SMAD3	0.156521	Novel
XCL1	0.156517	Novel
MAP4K5	0.15649	Novel
SH2D5	0.156489	Novel
ANKRD26P1	0.156358	Novel
SMTNL1	0.156285	Novel
YAP1	0.156232	Novel
CD28	0.156075	Novel
MARCO	0.156014	Novel
CCK	0.155913	Novel
TMEM237	0.155679	Novel
ZCCHC18	0.155609	Novel
HEATR4	0.155581	Novel
MYOC	0.155581	Novel
SELENOS	0.155553	Novel
SH2D1A	0.155481	Novel
JUND	0.155455	Novel
PCDHGA3	0.154955	Novel
GHRL	0.154947	Novel
IL1RAPL2	0.154917	Novel
IL22RA1	0.154809	Novel
IL22RA2	0.154769	Novel
FATE1	0.154725	Novel
CALR	0.154714	Novel
HES5	0.154492	Novel
CXCL17	0.154407	Novel
MAPK9	0.154295	Novel
FNDC3B	0.15374	Novel
TRIM54	0.153687	Novel
CXCL10	0.153194	Novel
SMYD1	0.152993	Novel
MFSD2A	0.152927	Novel
FAM153CP	0.152854	Novel
C5	0.152502	Novel
CMTM2	0.152354	Novel
CX3CR1	0.152278	Novel
C22orf31	0.152271	Novel
KEL	0.15223	Novel
GHRHR	0.152033	Novel
KDM1A	0.151783	Novel
CCL28	0.151774	Novel
GP1BA	0.151709	Novel
TLL2	0.151609	Novel
SELP	0.151519	Novel
CST7	0.15143	Novel
LOC102724488	0.151242	Novel
GRK3	0.150986	Novel
LAIR2	0.150806	Novel
CTRB1	0.150695	Novel
FYN	0.150547	Novel
ACTA1	0.150486	Novel
SLC22A8	0.15048	Novel
RFPL3	0.150447	Novel
ZSCAN22	0.150425	Novel
FAM47E-STBD1	0.150377	Novel
RASA3	0.150349	Novel
PRAMEF5	0.15033	Novel
MAPK3	0.150016	Novel
COLGALT2	0.149974	Novel
MAG	0.149937	Novel
CLU	0.149906	Novel
ERBB4	0.149372	Novel
GOLGA8K	0.149146	Novel
TMC8	0.149114	Novel
HNRNPK	0.148674	Novel
ZSCAN20	0.148388	Novel
IGFBP5	0.148287	Novel
CBX4	0.148233	Novel
RGMB	0.147828	Novel
MUC1	0.147637	Novel
CCR5	0.147599	Novel
ARAP3	0.147348	Novel
ZNF419	0.147241	Novel
PSPN	0.146712	Novel
GFRA4	0.146712	Novel
COL2A1	0.146416	Novel
MAP3K20	0.146412	Novel
TFF3	0.146033	Novel
ARPC3	0.145924	Novel
ZSCAN32	0.145753	Novel
FCGR1A	0.145684	Novel
BIRC2	0.145614	Novel
THEMIS	0.145591	Novel
SHC1	0.145583	Novel
TAC1	0.145497	Novel
KLK3	0.145472	Novel
ZNF747	0.145445	Novel
RBM22	0.145328	Novel
RPL19	0.145271	Novel
CCL25	0.145228	Novel
MMP2	0.145106	Novel
MPEG1	0.144905	Novel
MATK	0.144673	Novel
CPB2	0.144613	Novel
NEDD8	0.144558	Novel
LAMP1	0.144454	Novel
HCN4	0.144409	Novel
ELANE	0.144307	Novel
CDC42	0.144156	Novel
HCN1	0.14414	Novel
H1-10	0.144076	Novel
TFF1	0.144038	Novel
POMC	0.1439	Novel
CD58	0.143857	Novel
EFCAB6	0.143752	Novel
NFKBIZ	0.143559	Novel
TUBA3C	0.143273	Novel
SH3GL2	0.143161	Novel
TERB2	0.143119	Novel
ADRA2B	0.143117	Novel
ASPH	0.143047	Novel
RIPK2	0.142965	Novel
CDK15	0.142879	Novel
TEK	0.142838	Novel
CFB	0.142781	Novel
CPN1	0.142774	Novel
PPIB	0.142755	Novel
NFATC1	0.142755	Novel
MS4A3	0.142752	Novel
MDM2	0.142601	Novel
SAAL1	0.142549	Novel
PFDN1	0.142442	Novel
CXCL2	0.142333	Novel
FAM131C	0.142223	Novel
SCRN1	0.142208	Novel
TREM2	0.142195	Novel
CYBB	0.142155	Novel
SOCS1	0.141807	Novel
STPG4	0.141805	Novel
TMEM179B	0.141708	Novel
TESPA1	0.141558	Novel
ZNF397	0.141545	Novel
IL2RB	0.141518	Novel
NT5DC1	0.141404	Novel
SUSD3	0.141294	Novel
RNASE11	0.141285	Novel
CAPSL	0.141114	Novel
C11orf53	0.141108	Novel
SOCS2	0.141038	Novel
FCN1	0.141018	Novel
GIMAP5	0.140944	Novel
NPR1	0.140885	Novel
GDNF	0.140825	Novel
ELN	0.140743	Novel
MSMB	0.140692	Novel
ZNF396	0.140686	Novel
CCT6A	0.140526	Novel
ITIH6	0.140514	Novel
GRK4	0.140468	Novel
ENKD1	0.140378	Novel
ECT2	0.140331	Novel
C19orf12	0.140324	Novel
LRP1B	0.140279	Novel
COL22A1	0.140266	Novel
AXIN2	0.140229	Novel
MYRF-AS1	0.140175	Novel
DHX34	0.140002	Novel
SH2D3C	0.140002	Novel
NIM1K	0.139982	Novel
TBC1D3P2	0.139957	Novel
PRR15	0.139945	Novel
FLT1	0.139932	Novel
DNMT3L	0.139916	Novel
PURG	0.139838	Novel
OTP	0.139798	Novel
TAB2	0.139774	Novel
LETM2	0.139768	Novel
PLEKHS1	0.139711	Novel
SH2D2A	0.139678	Novel
STAB2	0.139472	Novel
MPV17L	0.139444	Novel
TM2D1	0.139444	Novel
TLX3	0.139372	Novel
PLG	0.139339	Novel
PCDHGA12	0.139257	Novel
ACHE	0.139206	Novel
MMP3	0.139153	Novel
UBQLN4	0.139073	Novel
IL22	0.139058	Novel
PAK1	0.139054	Novel
CFHR1	0.138957	Novel
SERPINB3	0.138956	Novel
CPA2	0.138931	Novel
MMP12	0.138702	Novel
SNAPIN	0.138666	Novel
PUS7L	0.138623	Novel
NUDT16L2P	0.138571	Novel
MAGED1	0.138556	Novel
CCL19	0.13855	Novel
CITED1	0.138508	Novel
AKAP10	0.138505	Novel
ZNF486	0.138399	Novel
MAGEA6	0.138351	Novel
HRC	0.138307	Novel
JDP2	0.138258	Novel
GIMAP6	0.138109	Novel
GPR152	0.137959	Novel
ACKR4	0.137936	Novel
USP29	0.137884	Novel
SERPINB4	0.137867	Novel
MBL2	0.137807	Novel
GPRC5D	0.137721	Novel
NRTN	0.137511	Novel
FRA10AC1	0.137428	Novel
WWTR1	0.13719	Novel
VHL	0.137149	Novel
SERPIND1	0.137097	Novel
JAM2	0.137019	Novel
LRRK1	0.136935	Novel
PLEK2	0.136851	Novel
ITFG2	0.136824	Novel
PCDHA7	0.136815	Novel
RPL22	0.136776	Novel
FOSL1	0.136756	Novel
ARPP19	0.136586	Novel
LAD1	0.136576	Novel
PLEKHG4	0.13656	Novel
GAB3	0.136482	Novel
HMGB1	0.13648	Novel
TRARG1	0.136441	Novel
FABP1	0.136399	Novel
SLX4IP	0.136276	Novel
CIB1	0.136265	Novel
TGIF2LY	0.136196	Novel
ARRB2	0.136193	Novel
ARAF	0.13608	Novel
CUL2	0.135889	Novel
GAB1	0.135466	Novel
GRIN2A	0.135458	Novel
MMP20	0.135413	Novel
PGP	0.135322	Novel
CLN5	0.135257	Novel
GPR137	0.13524	Novel
STAMBP	0.135183	Novel
WNT3A	0.135046	Novel
PIK3CG	0.134966	Novel
CORIN	0.134862	Novel
DVL3	0.134693	Novel
SPARCL1	0.13468	Novel
FRMD8	0.134579	Novel
RBPJL	0.134566	Novel
LMO3	0.13452	Novel
CBLB	0.134403	Novel
CDK4	0.134372	Novel
COL6A1	0.134367	Novel
CXCL13	0.134271	Novel
FAM9B	0.134216	Novel
TNF	0.134174	Novel
MAP4K3	0.134145	Novel
CCN2	0.133954	Novel
LINC01139	0.133953	Novel
ZSCAN1	0.133877	Novel
TOPAZ1	0.133864	Novel
HMGN2	0.133827	Novel
HCN2	0.133795	Novel
PDE1A	0.133743	Novel
EFEMP2	0.133723	Novel
HGF	0.133688	Novel
CIB3	0.13365	Novel
TIMP1	0.133628	Novel
KISS1	0.133567	Novel
ATF3	0.133503	Novel
PPP3R1	0.133494	Novel
IL10RB	0.133453	Novel
PARP10	0.133449	Novel
C11orf71	0.133416	Novel
RPL14	0.133308	Novel
RPLP2	0.133242	Novel
GPC1	0.133219	Novel
LAIR1	0.133151	Novel
IGFBP2	0.133086	Novel
SORL1	0.133068	Novel
ATP6V0C	0.133032	Novel
H1-5	0.133028	Novel
ATP2A2	0.13298	Novel
HCN3	0.132965	Novel
APBB3	0.132876	Novel
PSKH2	0.132873	Novel
IFNAR1	0.13281	Novel
CTSB	0.132733	Novel
ITGB7	0.132725	Novel
GMCL2	0.132677	Novel
KLK2	0.132631	Novel
IL7	0.132554	Novel
PCDHGA5	0.132513	Novel
CSDC2	0.132511	Novel
KCNE1	0.132457	Novel
C9	0.13244	Novel
RNF115	0.132418	Novel
MMP23B	0.13236	Novel
ZNF75A	0.13228	Novel
ZNF121	0.132145	Novel
LCNL1	0.132068	Novel
LYPD1	0.132012	Novel
IL6ST	0.13193	Novel
TEX11	0.131922	Novel
B2M	0.131904	Novel
DBP	0.131878	Novel
PTK2	0.131805	Novel
PIH1D2	0.131782	Novel
TLE2	0.131781	Novel
HSPA1A	0.131755	Novel
CASP1	0.131736	Novel
CTF1	0.131509	Novel
UBE2DNL	0.131434	Novel
C11orf98	0.131393	Novel
ZNF534	0.131378	Novel
CEBPG	0.131365	Novel
USP48	0.131352	Novel
VASH2	0.131204	Novel
NUDT9P1	0.131192	Novel
CACNA1A	0.131108	Novel
MAP3K13	0.131013	Novel
FGFBP2	0.130964	Novel
RSPH10B2	0.130904	Novel
CCN3	0.130892	Novel
PRKCD	0.130835	Novel
COPS7A	0.130819	Novel
ACTR3B	0.13079	Novel
TSPAN13	0.130789	Novel
COL6A2	0.130785	Novel
BICDL2	0.130738	Novel
PAGE3	0.13072	Novel
ZNF25	0.130663	Novel
CFAP299	0.130662	Novel
EBF4	0.130644	Novel
CARF	0.130577	Novel
PPP1R17	0.130549	Novel
GSK3A	0.130503	Novel
FBXW7	0.130496	Novel
DPY19L2P1	0.130444	Novel
CCDC57	0.130416	Novel
RNF182	0.130365	Novel
PRKCA	0.130235	Novel
SPOCK2	0.130215	Novel
TRIM15	0.130208	Novel
THBS4	0.130198	Novel
SHARPIN	0.130135	Novel
TINF2	0.130105	Novel
CYBC1	0.130096	Novel
LMNTD1	0.130081	Novel
ZSCAN18	0.130045	Novel
GADD45G	0.129999	Novel
BMPR1A	0.129911	Novel
DLG4	0.129893	Novel
CCDC130	0.129858	Novel
TBC1D3F	0.129826	Novel
FBLN2	0.129819	Novel
SASH3	0.129813	Novel
GHRH	0.129758	Novel
GFRA2	0.129743	Novel
WASH8P	0.129698	Novel
DOK1	0.129676	Novel
GAGE1	0.129614	Novel
SAA4	0.12949	Novel
CTRB2	0.129477	Novel
MPZL1	0.129428	Novel
INHBE	0.12942	Novel
NLRC4	0.1294	Novel
CD5	0.129244	Novel
OR52E6	0.129208	Novel
APPL1	0.129204	Novel
CBX6	0.12902	Novel
PTGER1	0.128978	Novel
DAB1	0.128951	Novel
DAZAP2	0.128877	Novel
LRP1	0.12887	Novel
TCP10L2	0.128805	Novel
TRIM6	0.128686	Novel
USF2	0.128654	Novel
JAK1	0.128574	Novel
BUD31	0.128473	Novel
RPAP3	0.128301	Novel
CA8	0.128252	Novel
NME7	0.128234	Novel
TCN2	0.128192	Novel
RETN	0.128184	Novel
FEZF2	0.128132	Novel
TCF4	0.128091	Novel
KIR2DS2	0.128078	Novel
FAM120B	0.128075	Novel
CHCHD5	0.128045	Novel
TEC	0.127998	Novel
PLEKHF2	0.127886	Novel
TRIP6	0.127835	Novel
GRAP2	0.127835	Novel
LILRA3	0.127834	Novel
CLNK	0.127809	Novel
SPHK2	0.127778	Novel
PDE1C	0.127758	Novel
CDKL4	0.127752	Novel
CFHR3	0.127751	Novel
VASP	0.127734	Novel
NACAD	0.127711	Novel
MS4A2	0.127662	Novel
GRID1	0.127648	Novel
ARHGAP22	0.127603	Novel
SHC4	0.127552	Novel
IL2RG	0.127535	Novel
CCR4	0.12746	Novel
KLRG1	0.127439	Novel
CHP1	0.127363	Novel
IL17RB	0.127343	Novel
CCL17	0.127308	Novel
ELF5	0.127216	Novel
MRFAP1	0.127161	Novel
LAPTM4B	0.127098	Novel
PAK6	0.127091	Novel
TMEM161B	0.127051	Novel
NDFIP2	0.126952	Novel
TSLP	0.126938	Novel
SCG5	0.126879	Novel
PROM1	0.126856	Novel
LFNG	0.126851	Novel
SEC31B	0.126819	Novel
PRICKLE2	0.126815	Novel
TMEM53	0.126784	Novel
NMB	0.126776	Novel
CCDC149	0.126762	Novel
BIN1	0.126762	Novel
CABP5	0.126736	Novel
ZNF667	0.12668	Novel
CRHR2	0.12665	Novel
COL9A1	0.126552	Novel
TMEM97	0.126512	Novel
PRKG1	0.12651	Novel
GAREM1	0.126478	Novel
HOXC10	0.126462	Novel
SPATA4	0.126449	Novel
GCHFR	0.126386	Novel
PXN	0.126332	Novel
ZNF444	0.126292	Novel
GLT1D1	0.126219	Novel
POMZP3	0.126218	Novel
THBS1	0.126126	Novel
GET3	0.126103	Novel
MAPK7	0.126082	Novel
PAQR6	0.126077	Novel
ADIPOQ	0.126059	Novel
TAMALIN	0.126027	Novel
HTRA1	0.12597	Novel
FBXO25	0.125942	Novel
SDCBP	0.125881	Novel
OR2F2	0.125874	Novel
TEX101	0.125768	Novel
PRRG4	0.12576	Novel
FOXO4	0.125742	Novel
ALK	0.125742	Novel
NOX1	0.125715	Novel
CCL24	0.125714	Novel
CSH2	0.125703	Novel
MROH8	0.125692	Novel
STOML3	0.125685	Novel
FBXL21P	0.125657	Novel
MTURN	0.125614	Novel
SH2B3	0.125613	Novel
IL1B	0.125605	Novel
USP26	0.125584	Novel
INSL6	0.125561	Novel
IQUB	0.12549	Novel
BTBD1	0.125398	Novel
CALML3	0.125392	Novel
SHB	0.125377	Novel
NID1	0.125354	Novel
UTF1	0.125257	Novel
UBL5	0.125197	Novel
CSH1	0.125138	Novel
DCC	0.125062	Novel
TGFA	0.125042	Novel
SELPLG	0.125042	Novel
IGFBP7	0.125038	Novel
KCNH2	0.124995	Novel
GGA1	0.124993	Novel
SORT1	0.124991	Novel
BAG6	0.124982	Novel
POC1B	0.124979	Novel
LAMC3	0.124869	Novel
NDFIP1	0.124829	Novel
EZH2	0.124824	Novel
GOPC	0.12482	Novel
ZIC3	0.124769	Novel
SH2D1B	0.124765	Novel
RGR	0.124754	Novel
PROS1	0.124715	Novel
TCTA	0.124677	Novel
KLRK1	0.124546	Novel
MTCP1	0.124534	Novel
RPL15	0.124531	Novel
C19orf18	0.124506	Novel
FBXW9	0.12447	Novel
CCKAR	0.12441	Novel
CCDC190	0.124401	Novel
CABP2	0.124304	Novel
FSD1L	0.124271	Novel
AKT1	0.124263	Novel
SCGB3A2	0.124198	Novel
DRD4	0.124171	Novel
BCL3	0.124139	Novel
MYH9	0.124138	Novel
ZFAND2B	0.124138	Novel
FER	0.12412	Novel
SERPINB11	0.12406	Novel
CX3CL1	0.124045	Novel
ZBED9	0.124032	Novel
USP17L7	0.124021	Novel
BIN2	0.123983	Novel
SCGB1D2	0.123852	Novel
EMD	0.123844	Novel
VDR	0.123829	Novel
MIR9-1HG	0.123761	Novel
SYT16	0.123754	Novel
SAMSN1	0.123625	Novel
CD72	0.123558	Novel
TH	0.123497	Novel
IL18R1	0.123489	Novel
LDLRAP1	0.123375	Novel
SPTAN1	0.12332	Novel
LIX1	0.123304	Novel
FAM86B2	0.1233	Novel
ZNF639	0.123258	Novel
DCN	0.123187	Novel
ZBTB32	0.123105	Novel
NXPH3	0.123067	Novel
ADCY4	0.123058	Novel
ZNF232	0.12304	Novel
CUBN	0.123024	Novel
ADRA2A	0.12299	Novel
PSMB2	0.12298	Novel
RGP1	0.122938	Novel
ADCY2	0.122907	Novel
SNX32	0.122839	Novel
HCST	0.122832	Novel
CIITA	0.122817	Novel
CCR7	0.122795	Novel
RND1	0.122792	Novel
HIGD1A	0.122748	Novel
TRIM40	0.12273	Novel
CAVIN4	0.122728	Novel
HDAC3	0.122712	Novel
ITGB3	0.122681	Novel
FAM163A	0.122664	Novel
LEPR	0.122639	Novel
TMEM161A	0.122616	Novel
KLHL3	0.122598	Novel
CREBBP	0.122573	Novel
EYA1	0.122554	Novel
SMARCD1	0.122527	Novel
UPK2	0.12252	Novel
ACAN	0.122482	Novel
SHANK1	0.122454	Novel
ZNF627	0.122425	Novel
PFDN5	0.122412	Novel
MYO16	0.122399	Novel
MAGEA4	0.122394	Novel
IL1RL1	0.122379	Novel
ZNF174	0.122365	Novel
TRIM52	0.12233	Novel
STOML1	0.122322	Novel
UBL3	0.122261	Novel
HECTD3	0.122178	Novel
MC2R	0.122149	Novel
ACTL8	0.122145	Novel
VWF	0.122093	Novel
ZBTB9	0.122048	Novel
MAP2K1	0.122036	Novel
CXCR1	0.12201	Novel
CARD6	0.121974	Novel
LILRB3	0.121957	Novel
KCTD15	0.121902	Novel
KEAP1	0.121852	Novel
RBP7	0.121688	Novel
PNPLA1	0.121664	Novel
GAGE2E	0.121641	Novel
GPR42	0.121617	Novel
ITGB6	0.121615	Novel
SLIT2	0.121562	Novel
POGK	0.121555	Novel
UQCRHL	0.121544	Novel
IL21R	0.121541	Novel
LAT2	0.121537	Novel
EPM2AIP1	0.121529	Novel
TIMP3	0.1215	Novel
NFE2	0.121478	Novel
PLCL1	0.121443	Novel
GRAMD2B	0.121313	Novel
MMP1	0.121181	Novel
ZFP36L2	0.121131	Novel
LRP6	0.121041	Novel
PTTG2	0.121038	Novel
CLIC6	0.121034	Novel
KCNN3	0.121001	Novel
CALCA	0.120958	Novel
PCDHA11	0.120951	Novel
SLA2	0.12093	Novel
SLAMF6	0.120928	Novel
DIRAS2	0.120861	Novel
F11R	0.120853	Novel
PIK3R3	0.120841	Novel
YES1	0.120829	Novel
PDE1B	0.12081	Novel
VWCE	0.120796	Novel
PRKACG	0.120755	Novel
PXK	0.120754	Novel
GZMK	0.120746	Novel
AGAP2	0.120737	Novel
TMA7	0.120734	Novel
CXCL8	0.120655	Novel
CCL27	0.120647	Novel
NCK1	0.120644	Novel
IGLL1	0.120609	Novel
MATN1	0.120575	Novel
ANKRD39	0.120551	Novel
PSMA7	0.120533	Novel
EPPIN	0.12052	Novel
CYP11B2	0.120448	Novel
SLC9A2	0.120435	Novel
ZNF395	0.120409	Novel
BMP6	0.120404	Novel
C14orf119	0.120277	Novel
HIPK2	0.120244	Novel
CDK6	0.120196	Novel
MLYCD	0.120173	Novel
FPR1	0.120117	Novel
BRCA2	0.120105	Novel
MFSD12	0.120055	Novel
DCAF4	0.120047	Novel
GRB10	0.120037	Novel
SLC9A5	0.120024	Novel
NATD1	0.119982	Novel
NRXN2	0.119975	Novel
INSL5	0.119971	Novel
VAV1	0.119911	Novel
PHF21B	0.119876	Novel
IFNE	0.119867	Novel
GPLD1	0.119847	Novel
OR6B1	0.119847	Novel
ZNF282	0.11978	Novel
MEN1	0.119767	Novel
TMEM185A	0.119736	Novel
TMPPE	0.119722	Novel
GAGE12G	0.11972	Novel
OLIG1	0.119716	Novel
FAM107A	0.119699	Novel
PRSS50	0.119656	Novel
RWDD2B	0.119583	Novel
LAMA1	0.119575	Novel
PCDHA4	0.119517	Novel
KCNQ1	0.119504	Novel
ITGAL	0.11949	Novel
HGFAC	0.11948	Novel
MAP3K2	0.119477	Novel
CCDC168	0.119474	Novel
ARHGEF35	0.119462	Novel
MGARP	0.119455	Novel
USP17L2	0.119448	Novel
NELL1	0.119425	Novel
KCTD11	0.119425	Novel
CRBN	0.119399	Novel
DNALI1	0.119389	Novel
H1-7	0.11938	Novel
IGLC6	0.119316	Novel
PCK1	0.119313	Novel
BCL10	0.119292	Novel
TCF7	0.119225	Novel
SSX5	0.119218	Novel
ANO3	0.119216	Novel
LRRC3B	0.119192	Novel
CD24	0.119146	Novel
CASP12	0.119129	Novel
PIK3R5	0.119079	Novel
ZKSCAN7	0.119075	Novel
WDR26	0.11906	Novel
CCL3	0.119053	Novel
KHDRBS1	0.119036	Novel
GSC2	0.119013	Novel
IFNL1	0.118968	Novel
INHA	0.118929	Novel
ROBO4	0.118926	Novel
ATE1	0.118918	Novel
PSMD2	0.118905	Novel
ZBTB12	0.118861	Novel
QRICH1	0.118851	Novel
CFAP52	0.118826	Novel
MLNR	0.118825	Novel
PRAMEF15	0.118822	Novel
PRAMEF4	0.118822	Novel
CSN1S1	0.11879	Novel
PIAS1	0.118776	Novel
PCDHA5	0.118733	Novel
ZNF280A	0.118722	Novel
APLP2	0.118714	Novel
ARHGAP18	0.118702	Novel
TKTL2	0.118701	Novel
REG1B	0.118684	Novel
PHTF1	0.118664	Novel
KIR2DL3	0.11865	Novel
IL37	0.118608	Novel
LACRT	0.118548	Novel
GPSM3	0.118543	Novel
SMAGP	0.118539	Novel
LONRF1	0.118524	Novel
CTSL	0.118513	Novel
CD84	0.118504	Novel
MYO7A	0.118496	Novel
PCDHA8	0.11848	Novel
SSX3	0.118473	Novel
RAB2B	0.118471	Novel
CAMK1G	0.118455	Novel
PSMB9	0.118439	Novel
GFRA3	0.118432	Novel
TMEM45A	0.118393	Novel
GLB1L3	0.118382	Novel
EOMES	0.11835	Novel
B4GALNT4	0.118328	Novel
REG4	0.118326	Novel
BMPR1B	0.118299	Novel
IDE	0.118279	Novel
ZNF223	0.118268	Novel
H2BS1	0.118262	Novel
HDGFL3	0.11826	Novel
DCAF12L1	0.118253	Novel
CHD1L	0.118211	Novel
ZNF185	0.118203	Novel
CTSK	0.118198	Novel
SPINK7	0.118172	Novel
CCR6	0.118166	Novel
FLACC1	0.118142	Novel
TAC4	0.118137	Novel
ISLR2	0.118128	Novel
SIGLEC16	0.118082	Novel
TCF24	0.118052	Novel
CDKN2B	0.118048	Novel
CD320	0.118045	Novel
PRTN3	0.118043	Novel
ARTN	0.118015	Novel
JUNB	0.118011	Novel
CLDN5	0.118006	Novel
PIK3IP1	0.118002	Novel
EPHB1	0.117991	Novel
TMEM252	0.117983	Novel
SULT1A4	0.117973	Novel
DLGAP1	0.117971	Novel
CD164L2	0.117937	Novel
BACE1	0.1179	Novel
GDF2	0.117887	Novel
C8orf74	0.117873	Novel
TMEM79	0.117872	Novel
CHN1	0.117869	Novel
ISCA1	0.117853	Novel
NRGN	0.117839	Novel
SPTBN1	0.117839	Novel
RDM1	0.117835	Novel
SERPINA6	0.117813	Novel
IL6R	0.117813	Novel
INSM1	0.117804	Novel
ZKSCAN3	0.117781	Novel
NRN1L	0.117754	Novel
NGFR	0.1177	Novel
AP1G1	0.117667	Novel
KCNE2	0.117636	Novel
IFNL2	0.117622	Novel
ERP27	0.117602	Novel
CD3D	0.11756	Novel
TFAP2A	0.11754	Novel
LRATD1	0.117514	Novel
TRIM49C	0.117483	Novel
SIN3A	0.117483	Novel
FBXO27	0.117479	Novel
DDX60L	0.117471	Novel
CSNK1A1	0.117456	Novel
GAGE5	0.117422	Novel
LAX1	0.117418	Novel
ZNF41	0.117416	Novel
PDR	0.117398	Novel
GAGE12I	0.117362	Novel
GAGE12B	0.117362	Novel
NOXO1	0.117359	Novel
GRM5	0.11735	Novel
ARR3	0.11735	Novel
CBX8	0.11733	Novel
TCF7L1	0.117317	Novel
ADORA2B	0.117285	Novel
WDR13	0.117255	Novel
F13B	0.117233	Novel
HESX1	0.117206	Novel
SIGLEC9	0.11718	Novel
BCL2	0.117174	Novel
B3GALT5	0.117166	Novel
CGA	0.117159	Novel
KIAA1549L	0.117149	Novel
IQCF5	0.11714	Novel
EPO	0.117117	Novel
ITGAD	0.117081	Novel
CDC37	0.117068	Novel
MT1G	0.117064	Novel
TMEM262	0.117063	Novel
NRP2	0.11706	Novel
SLC9A4	0.117055	Novel
PDE4C	0.117052	Novel
MMP13	0.117025	Novel
FAM3A	0.117007	Novel
PDCL2	0.117002	Novel
RPL7	0.116966	Novel
SPANXB1	0.116965	Novel
MID2	0.11695	Novel
IFNGR2	0.116943	Novel
FFAR2	0.116941	Novel
MS4A12	0.116938	Novel
CYSLTR2	0.116929	Novel
PALM3	0.11692	Novel
ANXA13	0.116906	Novel
FAM209A	0.116899	Novel
CNRIP1	0.116897	Novel
PTF1A	0.116887	Novel
FGFBP1	0.116862	Novel
SNX9	0.11686	Novel
DCAF7	0.116846	Novel
ARNT	0.116835	Novel
NUMBL	0.11679	Novel
MZB1	0.116777	Novel
RIOK3	0.116772	Novel
NPNT	0.116758	Novel
DCAF16	0.116754	Novel
TDGF1	0.11673	Novel
BRWD3	0.116715	Novel
PCDHA1	0.116708	Novel
CST9	0.116699	Novel
ABCG5	0.116688	Novel
NPM3	0.116667	Novel
PTGDR	0.116666	Novel
BCDIN3D	0.11664	Novel
CER1	0.11664	Novel
SLC6A4	0.1166	Novel
ASTL	0.116599	Novel
TRMT12	0.116591	Novel
CFTR	0.116584	Novel
CMA1	0.116563	Novel
WASL	0.116522	Novel
STEAP1B	0.116503	Novel
HNRNPCL2	0.116485	Novel
XIAP	0.116484	Novel
SIGLEC12	0.116471	Novel
S100A7	0.11646	Novel
RAC3	0.116448	Novel
PDGFRA	0.116445	Novel
IL13	0.116441	Novel
ACKR2	0.116436	Novel
ERVK13-1	0.116413	Novel
AGTR2	0.11641	Novel
GP9	0.116405	Novel
KIAA0930	0.116404	Novel
NCOA3	0.116384	Novel
NFKB2	0.116376	Novel
PHC2	0.11636	Novel
LY9	0.116357	Novel
PCDHA13	0.116343	Novel
OVOL1	0.116339	Novel
PRRG2	0.116326	Novel
C7	0.116324	Novel
SLA	0.116315	Novel
DCAF5	0.116315	Novel
CLVS1	0.116289	Novel
PTPN12	0.116273	Novel
TRPC7	0.116271	Novel
OR10AG1	0.11626	Novel
STRADB	0.116247	Novel
HEXD	0.116241	Novel
GASK1A	0.11623	Novel
PDE6H	0.116189	Novel
ITGA5	0.116175	Novel
RFPL4A	0.116169	Novel
PRKY	0.116164	Novel
GCKR	0.116159	Novel
KBTBD2	0.116155	Novel
UBXN7	0.116153	Novel
PRRG3	0.116129	Novel
WNT7A	0.116108	Novel
C5AR1	0.116102	Novel
ALG10B	0.116097	Novel
TAB3	0.116086	Novel
GRIN3B	0.116084	Novel
CARD16	0.116062	Novel
CEBPE	0.116056	Novel
BATF	0.11605	Novel
PRAP1	0.116048	Novel
LY6E	0.116045	Novel
PKHD1	0.116038	Novel
PSMC3IP	0.116027	Novel
RPS15	0.116023	Novel
SLPI	0.116009	Novel
MFSD13A	0.115982	Novel
GTF2I	0.115972	Novel
NSG2	0.115966	Novel
PECAM1	0.115956	Novel
PAQR3	0.115879	Novel
AMBP	0.115858	Novel
HDL3	0.115837	Novel
CCL1	0.115821	Novel
USP18	0.115809	Novel
NOTCH4	0.115808	Novel
GUCY1B1	0.115791	Novel
KNG1	0.115789	Novel
C12orf4	0.11576	Novel
KLF4	0.115756	Novel
OTOP2	0.115723	Novel
UTY	0.11572	Novel
TACR3	0.11572	Novel
LDB2	0.115705	Novel
CD200R1	0.115701	Novel
SYT13	0.11568	Novel
RNF146	0.115677	Novel
ONECUT3	0.115675	Novel
TIMD4	0.115667	Novel
PRR23B	0.115654	Novel
CXCR3	0.115647	Novel
RHOQ	0.115644	Novel
SPACA4	0.115635	Novel
KIFC2	0.115621	Novel
HLA-F	0.115609	Novel
UBL4B	0.1156	Novel
CT45A2	0.115495	Novel
DSCR4	0.115494	Novel
ZNF519	0.115488	Novel
LINC00473	0.115486	Novel
MCM3AP-AS1	0.115458	Novel
HLA-DOB	0.115454	Novel
RAB34	0.11545	Novel
PKD2L2	0.115417	Novel
MT1H	0.115413	Novel
DUSP8	0.115413	Novel
RPSAP15	0.115406	Novel
NLRP6	0.115405	Novel
CCDC189	0.115404	Novel
SLC5A4	0.115386	Novel
RPS12	0.115384	Novel
IL2	0.115378	Novel
IQCG	0.11535	Novel
TIMP4	0.115345	Novel
DEXI	0.115302	Novel
RPL3L	0.115298	Novel
HTR2A	0.115295	Novel
TNPO3	0.115293	Novel
TMEM182	0.115293	Novel
GPR85	0.115292	Novel
NCF4	0.115281	Novel
SUSD5	0.115246	Novel
CTSW	0.115236	Novel
NTF3	0.115224	Novel
KLHL17	0.115222	Novel
C1orf112	0.11519	Novel
SMIM29	0.115189	Novel
RNF207	0.115182	Novel
TMEM223	0.115175	Novel
SEMA3F	0.115165	Novel
FSHB	0.11516	Novel
GABPA	0.115159	Novel
UCN	0.115129	Novel
POLI	0.115123	Novel
HUNK	0.115123	Novel
C1QTNF3	0.115109	Novel
POLR2M	0.115104	Novel
CNFN	0.115103	Novel
GAGE10	0.115088	Novel
GAGE2C	0.115088	Novel
GAGE12J	0.115088	Novel
TMEM47	0.115086	Novel
NLGN1	0.115082	Novel
AGBL5	0.11507	Novel
RRAGD	0.115047	Novel
GBP3	0.115043	Novel
DKK1	0.11503	Novel
SOX18	0.114994	Novel
OPN3	0.114986	Novel
FRS2	0.114983	Novel
KLF17	0.11498	Novel
SUV39H2	0.114973	Novel
HECTD2	0.11497	Novel
ARC	0.114965	Novel
SLC10A4	0.114963	Novel
SRY	0.11494	Novel
GPRIN3	0.114928	Novel
SLC25A47	0.114906	Novel
KLHL33	0.114887	Novel
MAP2K4	0.114877	Novel
TIAF1	0.114877	Novel
SLC24A5	0.114873	Novel
PPIAL4C	0.114872	Novel
CD63	0.114867	Novel
LHFPL1	0.114849	Novel
CETP	0.114849	Novel
EDN1	0.114834	Novel
TENT4A	0.114831	Novel
CCL14	0.114823	Novel
ERAS	0.114811	Novel
FAM72D	0.114811	Novel
ADTRP	0.114809	Novel
SCARF2	0.114781	Novel
FAM217A	0.114753	Novel
DUS1L	0.114748	Novel
ARHGEF7	0.114741	Novel
FGFR4	0.114702	Novel
GOLGA2	0.1147	Novel
C9orf139	0.114692	Novel
ZNF384	0.114684	Novel
MAPK8IP1	0.11468	Novel
PCDHGB3	0.114673	Novel
USH1C	0.114656	Novel
TMEM95	0.114639	Novel
ADGRA2	0.114623	Novel
TREML1	0.114602	Novel
DACT2	0.114599	Novel
CCR2	0.114585	Novel
PGBD2	0.114563	Novel
NFKBIL1	0.114555	Novel
HIF1A-AS2	0.114551	Novel
SMAD7	0.114548	Novel
NSUN7	0.11454	Novel
ZNF695	0.114519	Novel
ZBTB2	0.114483	Novel
NOX4	0.114471	Novel
FOLR3	0.114468	Novel
ZSCAN21	0.114461	Novel
UPK3A	0.114442	Novel
WASF1	0.114439	Novel
TTLL9	0.11443	Novel
ARHGAP27	0.114428	Novel
SPEM1	0.114424	Novel
C8B	0.11442	Novel
PRRX1	0.11442	Novel
ZNF280B	0.114419	Novel
TEAD3	0.114413	Novel
PTPN20	0.114413	Novel
TGIF2LX	0.114412	Novel
TM4SF19	0.114399	Novel
TMEM168	0.114387	Novel
SMIM11A	0.114384	Novel
ZNF83	0.114379	Novel
BRWD1	0.114374	Novel
CD300LD	0.114373	Novel
FGG	0.11437	Novel
ARRDC5	0.114356	Novel
EGLN1	0.114355	Novel
HIF3A	0.114355	Novel
SPEF2	0.114351	Novel
RPL21	0.114351	Novel
MGMT	0.114347	Novel
FAM180B	0.114347	Novel
SCN8A	0.114338	Novel
MAGED4B	0.114336	Novel
TRIM67	0.114328	Novel
IL13RA1	0.114312	Novel
PCDHGB5	0.114308	Novel
SNHG29	0.114303	Novel
MPIG6B	0.114286	Novel
SIGLEC11	0.114284	Novel
ST6GALNAC5	0.114279	Novel
SHC2	0.114266	Novel
SMIM19	0.114261	Novel
CHN2	0.114258	Novel
IL1RAPL1	0.114249	Novel
FGF20	0.114241	Novel
CD163	0.11424	Novel
LSMEM2	0.114234	Novel
TGFB1I1	0.114233	Novel
PDK4	0.114219	Novel
LINC00311	0.114216	Novel
PLEKHH2	0.114205	Novel
VWC2L	0.114193	Novel
OSR1	0.114193	Novel
CLCA2	0.114144	Novel
PNMA1	0.114137	Novel
RHOC	0.114132	Novel
ERICH2	0.114129	Novel
FAM24B	0.114125	Novel
PDGFA	0.114118	Novel
MYO15A	0.114115	Novel
SLC16A4	0.114064	Novel
PLXNB3	0.114063	Novel
LY6G6D	0.114059	Novel
GAGE2D	0.114053	Novel
TSSK3	0.114034	Novel
RPS21	0.11403	Novel
CTBS	0.114029	Novel
TULP1	0.114006	Novel
ZFAND1	0.113993	Novel
GRIN2C	0.113989	Novel
CAMP	0.113956	Novel
CFAP77	0.11395	Novel
SCUBE2	0.113949	Novel
DDX25	0.113948	Novel
KCTD19	0.113946	Novel
IFNB1	0.113932	Novel
NISCH	0.113924	Novel
MMRN2	0.113923	Novel
GFOD2	0.113916	Novel
NRG4	0.113909	Novel
CCL16	0.113907	Novel
IGLC1	0.113893	Novel
PTPRC	0.11389	Novel
PCDHA9	0.113885	Novel
FUT7	0.113875	Novel
P2RY14	0.113858	Novel
IGL	0.113837	Novel
EFCAB14	0.113826	Novel
C4orf48	0.11381	Novel
ELAPOR1	0.113801	Novel
ZNF354C	0.1138	Novel
SPRYD3	0.113793	Novel
TMEM82	0.11378	Novel
ACMSD	0.113778	Novel
NEUROD6	0.113774	Novel
PCDHGA4	0.113769	Novel
DPF1	0.113766	Novel
CREB1	0.113762	Novel
ANKRD6	0.113757	Novel
MAGEA9	0.113742	Novel
SSX4B	0.113742	Novel
AMBN	0.11374	Novel
FAM186A	0.113732	Novel
ZNF888	0.113726	Novel
IL11	0.113723	Novel
SMAD5	0.113721	Novel
RPL29P30	0.11371	Novel
SIM1	0.113702	Novel
GTSF1L	0.113698	Novel
NTRK2	0.113681	Novel
TRIM22	0.113676	Novel
MEG8	0.113669	Novel
HOXA-AS2	0.113669	Novel
RPL10P16	0.113662	Novel
RPSAP55	0.113662	Novel
R3HDM4	0.113662	Novel
C6orf136	0.113662	Novel
C1QTNF4	0.113659	Novel
EZHIP	0.113655	Novel
PRB4	0.11365	Novel
ZNF213	0.11363	Novel
NKX3-1	0.113624	Novel
H2BP1	0.113621	Novel
CENPB	0.113614	Novel
WDR49	0.113606	Novel
JAK2	0.113599	Novel
RPS27A	0.113598	Novel
CDK5	0.113594	Novel
RPL37A	0.11358	Novel
IQCF3	0.113578	Novel
LYSMD2	0.113557	Novel
ND4L	0.113554	Novel
CHRNB4	0.11354	Novel
RPL21P16	0.113536	Novel
RPL21P19	0.113536	Novel
MRAP	0.113532	Novel
PLCB2	0.113527	Novel
PLA2G1B	0.113526	Novel
CDC42SE1	0.113526	Novel
ERCC3	0.113526	Novel
EN2	0.113518	Novel
CEMP1	0.113518	Novel
QRFPR	0.113493	Novel
ATP6V0A2	0.113488	Novel
RPH3AL	0.113479	Novel
RIPPLY1	0.113477	Novel
CAPS	0.113473	Novel
TBX3	0.113442	Novel
SH3BP2	0.113433	Novel
TMC4	0.113422	Novel
C2orf74	0.113422	Novel
MPC1	0.113389	Novel
WWOX	0.11338	Novel
CALCB	0.113374	Novel
BST1	0.11337	Novel
PTHLH	0.113352	Novel
IL4	0.113343	Novel
RPL5	0.113336	Novel
NEDD8-MDP1	0.113333	Novel
IQCJ	0.11333	Novel
GAGE6	0.11333	Novel
CT47A7	0.11333	Novel
RBMY1D	0.11333	Novel
CT47A3	0.11333	Novel
USP17L18	0.11333	Novel
CT47A4	0.11333	Novel
GAGE2B	0.11333	Novel
MIR3910-1	0.11333	Novel
PCDHGA2	0.11333	Novel
CT47A5	0.11333	Novel
USP17L20	0.11333	Novel
GAGE7	0.11333	Novel
CT47A1	0.11333	Novel
CT47A12	0.11333	Novel
GAGE12E	0.11333	Novel
CT47A11	0.11333	Novel
GAGE12F	0.11333	Novel
GAGE12D	0.11333	Novel
GAGE12C	0.11333	Novel
MIR1193	0.11333	Novel
USP17L11	0.11333	Novel
USP17L17	0.11333	Novel
CT47A10	0.11333	Novel
CT47A6	0.11333	Novel
CT47A8	0.11333	Novel
CT47A2	0.11333	Novel
OR8U1	0.11333	Novel
CT47A9	0.11333	Novel
MIR3910-2	0.11333	Novel
ECSCR	0.113327	Novel
RNF175	0.113327	Novel
C1orf115	0.113326	Novel
IRAG1	0.113325	Novel
RPS26P54	0.113298	Novel
SLC22A14	0.113296	Novel
CBWD6	0.11329	Novel
ATP6V0E2	0.11328	Novel
LILRA1	0.113277	Novel
MRGPRX1	0.113276	Novel
LINC00461	0.113271	Novel
CT45A1	0.113256	Novel
ZPBP	0.113241	Novel
TCEAL5	0.113228	Novel
C5orf24	0.113219	Novel
SNORA7A	0.113213	Novel
ATF7IP2	0.113209	Novel
MACC1	0.113201	Novel
DRC7	0.1132	Novel
SMARCA4	0.113195	Novel
URB1-AS1	0.113193	Novel
RPL7AP66	0.113185	Novel
UBAP2	0.11317	Novel
DLGAP3	0.113161	Novel
SPOP	0.113144	Novel
GDI2P1	0.113144	Novel
PADI6	0.113141	Novel
ZNF74	0.113134	Novel
ACER1	0.113132	Novel
TAAR9	0.113119	Novel
TCEAL8	0.113111	Novel
SPATA32	0.113101	Novel
FBXO28	0.113089	Novel
ZNF558	0.113077	Novel
LMBR1	0.113076	Novel
ERVK-6	0.113062	Novel
TFPI2	0.113048	Novel
RTN4R	0.113037	Novel
LRRN3	0.113027	Novel
DCUN1D2	0.113022	Novel
FBXO48	0.113014	Novel
SAA2	0.113009	Novel
SLCO3A1	0.113007	Novel
KCNJ18	0.113001	Novel
DNASE1	0.112996	Novel
OR2K2	0.112996	Novel
VTCN1	0.112995	Novel
RLN1	0.112982	Novel
ZNF541	0.112982	Novel
MNX1	0.112979	Novel
TMC5	0.112977	Novel
ZNF549	0.112966	Novel
SIGLEC8	0.112965	Novel
TRIM39	0.112946	Novel
KIAA1614	0.112941	Novel
CCDC60	0.112936	Novel
HOXB4	0.11292	Novel
PTCHD3	0.112919	Novel
PLCXD2	0.11291	Novel
SPINK1	0.112907	Novel
PTGER2	0.112905	Novel
USP13	0.112904	Novel
KRTCAP3	0.112904	Novel
CCNJ	0.112902	Novel
RHOXF1	0.112899	Novel
UGT2B10	0.112898	Novel
MPP4	0.112895	Novel
FAM185A	0.112875	Novel
WNT6	0.112856	Novel
NEUROG2	0.112854	Novel
EFCAB5	0.112854	Novel
RNASE12	0.112853	Novel
FAM47A	0.112838	Novel
ZNF610	0.112837	Novel
SLIT3	0.112835	Novel
ANKRD11	0.112826	Novel
PDZRN4	0.112815	Novel
C9orf62	0.112812	Novel
PCDHGA9	0.11281	Novel
DOK6	0.112799	Novel
ATRNL1	0.112797	Novel
RFPL1	0.112796	Novel
ADIPOR1	0.112785	Novel
CR1	0.112775	Novel
NKX2-4	0.112767	Novel
RPL4	0.112757	Novel
LEF1	0.112752	Novel
RPS7P4	0.112748	Novel
TMEM91	0.112742	Novel
H3P16	0.112734	Novel
PPBP	0.112733	Novel
ANP32B	0.112726	Novel
SPATA19	0.112707	Novel
NFE2L2	0.112703	Novel
CCDC39	0.112699	Novel
ATF7	0.112691	Novel
SLC25A34	0.112689	Novel
WDR20	0.112687	Novel
FCGR2C	0.112678	Novel
GPN2	0.112674	Novel
ZC3H12D	0.112667	Novel
RRAS2	0.112666	Novel
CRNDE	0.112648	Novel
KIF21A	0.112631	Novel
ZNF596	0.112623	Novel
HMGB1P10	0.112612	Novel
PCOLCE	0.112611	Novel
SMIM43	0.112609	Novel
FDCSP	0.112603	Novel
F13A1	0.112587	Novel
RPL35A	0.112587	Novel
RBM43	0.112582	Novel
DGKA	0.112578	Novel
APOBEC4	0.112571	Novel
OR5AS1	0.112567	Novel
OR4F29	0.112567	Novel
OR4F3	0.112567	Novel
OR4F16	0.112567	Novel
VN1R1	0.112567	Novel
DCLK3	0.112564	Novel
NLGN4X	0.112557	Novel
RNA5S7	0.112555	Novel
CASP8	0.112554	Novel
CNTN4	0.112553	Novel
GPR26	0.112549	Novel
KLHDC1	0.112544	Novel
HNF1B	0.11254	Novel
OR7D4	0.112534	Novel
TAB1	0.112533	Novel
RPS6KA4	0.112527	Novel
IGIP	0.112526	Novel
MT3	0.112516	Novel
EMP2	0.112512	Novel
CHRNA4	0.112507	Novel
XPNPEP2	0.112503	Novel
SLTM	0.112494	Novel
GKN2	0.112489	Novel
GOLGA2P5	0.112483	Novel
PCDH8	0.112481	Novel
TMEM40	0.112481	Novel
FGF16	0.112465	Novel
CLDN23	0.112463	Novel
CASKIN1	0.112458	Novel
COL13A1	0.112454	Novel
NUP160	0.112453	Novel
LOC102723729	0.112452	Novel
C10orf120	0.112441	Novel
ZNF197	0.112425	Novel
TAFA4	0.11242	Novel
MUC4	0.112412	Novel
CDK9	0.112406	Novel
L3MBTL4	0.112394	Novel
FAM71F1	0.112391	Novel
ANKRD22	0.112384	Novel
CKAP4	0.112382	Novel
RNF40	0.112379	Novel
CALU	0.112367	Novel
FGF18	0.112367	Novel
LOC100128588	0.112362	Novel
MTOR	0.11236	Novel
GALP	0.112359	Novel
ARHGEF33	0.112356	Novel
CD248	0.112351	Novel
TCFL5	0.112349	Novel
ZNF480	0.112347	Novel
TLN1	0.112344	Novel
CDC42EP5	0.112333	Novel
TLR8	0.112327	Novel
CD34	0.112324	Novel
FOXN2	0.112324	Novel
HOXA7	0.112319	Novel
RIIAD1	0.112318	Novel
PRDX4	0.112313	Novel
WFDC13	0.112309	Novel
POM121L4P	0.112306	Novel
TRBC2	0.112304	Novel
RTL1	0.112296	Novel
FAM156B	0.112292	Novel
BBC3	0.112283	Novel
EEF1B2P5	0.112283	Novel
CYSLTR1	0.112277	Novel
TRPC2	0.112242	Novel
IRF1-AS1	0.112239	Novel
DSCR8	0.112232	Novel
ZNF71	0.112226	Novel
WNT3	0.112222	Novel
DMRT2	0.112221	Novel
ST8SIA5	0.112217	Novel
LINC01198	0.112214	Novel
MFSD14A	0.112211	Novel
LIPF	0.112204	Novel
MIDN	0.112182	Novel
RNASE6	0.112176	Novel
SNORD104	0.112169	Novel
DEFB115	0.112167	Novel
SMIM2	0.112167	Novel
ZNF605	0.112166	Novel
MILR1	0.112166	Novel
MDGA1	0.112165	Novel
ENPEP	0.112156	Novel
RASD2	0.11215	Novel
TLR7	0.112145	Novel
ERICH6	0.112141	Novel
CLDN3	0.112137	Novel
SLC5A1	0.11213	Novel
MT1HL1	0.112124	Novel
KIR2DS5	0.112121	Novel
KIR2DS1	0.112121	Novel
CD3G	0.112117	Novel
SNORA67	0.112101	Novel
DNHD1	0.112094	Novel
C12orf29	0.112087	Novel
DCAF8L1	0.112085	Novel
PTPRA	0.112084	Novel
RSPH6A	0.112084	Novel
TRIM51	0.112082	Novel
C11orf42	0.112082	Novel
SORCS2	0.112078	Novel
VWA3B	0.112073	Novel
IL23A	0.112063	Novel
RPS18P5	0.112062	Novel
SNORA73A	0.112061	Novel
FSTL5	0.112057	Novel
GCOM1	0.112052	Novel
OR5A2	0.112051	Novel
PSTPIP2	0.112049	Novel
SPATA9	0.112048	Novel
GVINP1	0.112044	Novel
MST1R	0.112043	Novel
ZNF300	0.11204	Novel
ANGPTL4	0.112039	Novel
METRNL	0.112038	Novel
CFAP54	0.112037	Novel
RHOJ	0.112029	Novel
DNER	0.112029	Novel
EDNRB	0.112025	Novel
TPSG1	0.112024	Novel
MT2A	0.112015	Novel
POPDC3	0.11201	Novel
GCG	0.112003	Novel
DUX3	0.111998	Novel
LINC00908	0.11199	Novel
TENM2	0.111987	Novel
IL17F	0.111977	Novel
PIWIL3	0.111968	Novel
CALY	0.111963	Novel
LOC442497	0.111962	Novel
FBXO2	0.111961	Novel
KIRREL3-AS3	0.111951	Novel
RRNAD1	0.111948	Novel
POTEA	0.111939	Novel
ABCD2	0.111937	Novel
SEMA3G	0.111936	Novel
C17orf67	0.111929	Novel
AHSP	0.111925	Novel
SFTA2	0.111921	Novel
CCDC38	0.111916	Novel
LCTL	0.111915	Novel
SPESP1	0.11191	Novel
FHAD1	0.111906	Novel
PWWP3B	0.111905	Novel
PRSS22	0.111902	Novel
CLEC7A	0.111902	Novel
FAM72A	0.111899	Novel
FCGR3B	0.111899	Novel
IQCF2	0.111886	Novel
OPA6	0.111882	Novel
LILRA6	0.11188	Novel
PLAU	0.111878	Novel
CCDC157	0.111877	Novel
HFM1	0.111873	Novel
HSP90B3P	0.111872	Novel
OR52L1	0.11187	Novel
TCEA3	0.11186	Novel
GPR119	0.111855	Novel
RPL29P11	0.111853	Novel
ACSM3	0.111851	Novel
ZIK1	0.111849	Novel
CTAGE6	0.111845	Novel
INPP5F	0.111843	Novel
MORF4	0.111836	Novel
DUOXA1	0.11183	Novel
GHR	0.111827	Novel
OPTN	0.111821	Novel
TMEM178B	0.111816	Novel
HBG2	0.111813	Novel
SLC46A3	0.111813	Novel
REM1	0.111812	Novel
C12orf60	0.111812	Novel
CTAGE8	0.111811	Novel
MGC34796	0.111809	Novel
WFDC10A	0.111802	Novel
WNT2	0.111797	Novel
MAGEB16	0.111797	Novel
SLFN12L	0.111795	Novel
LRRIQ4	0.111791	Novel
TTC41P	0.11177	Novel
TCP11	0.111759	Novel
AGAP11	0.111759	Novel
POTEKP	0.111756	Novel
DRD3	0.111753	Novel
HOXD11	0.111752	Novel
C1orf127	0.111751	Novel
MS4A6A	0.111748	Novel
C6orf223	0.111743	Novel
SLCO5A1	0.111743	Novel
DLX1	0.111731	Novel
NIPA2	0.11173	Novel
NEK10	0.11173	Novel
MROH7	0.111728	Novel
SNORD10	0.111719	Novel
SNORD3C	0.111719	Novel
GPR148	0.111717	Novel
TNFSF18	0.111717	Novel
NLGN2	0.111717	Novel
FGF19	0.111713	Novel
CIDEB	0.111708	Novel
TCEAL2	0.111669	Novel
HAGHL	0.111664	Novel
ASTN1	0.111651	Novel
NRK	0.111645	Novel
FAM151B	0.111636	Novel
ZNF418	0.111633	Novel
SLC1A7	0.111626	Novel
DOK3	0.111623	Novel
TMEM263	0.111617	Novel
ASCL5	0.111617	Novel
ILDR2	0.111617	Novel
PLA2G12B	0.111605	Novel
CSF3R	0.111605	Novel
RELB	0.111599	Novel
ACE	0.111596	Novel
ERICH6B	0.111594	Novel
SIGLEC7	0.111593	Novel
TSSK4	0.11159	Novel
NPFFR1	0.111588	Novel
TSKU	0.111586	Novel
XCR1	0.111586	Novel
EPX	0.111574	Novel
SBSPON	0.111572	Novel
FRAS1	0.111561	Novel
CHUK	0.111558	Novel
ANO1	0.111554	Novel
MYOZ2	0.111544	Novel
ZNF836	0.111539	Novel
PCDHGA7	0.111534	Novel
CCR10	0.111529	Novel
DMRTC1	0.111529	Novel
LYPLA2P1	0.111529	Novel
PNCK	0.111529	Novel
LINC01558	0.111529	Novel
CSF2RBP1	0.111529	Novel
MAPKAPK3	0.111521	Novel
STIMATE	0.111471	Novel
LINC00905	0.111468	Novel
MYCT1	0.111468	Novel
SMIM13	0.111468	Novel
SNORD25	0.111468	Novel
SNORD26	0.111468	Novel
SPATA21	0.11146	Novel
TRIM48	0.111459	Novel
HEY	0.111459	Novel
SNORA74A	0.111455	Novel
ZNF701	0.111441	Novel
HSF5	0.11144	Novel
PSMD11	0.111436	Novel
ZIC5	0.111425	Novel
A2M	0.111392	Novel
SHROOM4	0.111392	Novel
WFDC3	0.111392	Novel
EIF4E3	0.11137	Novel
GID4	0.111369	Novel
OR2T35	0.111362	Novel
FAU	0.111359	Novel
ZNF671	0.111359	Novel
CCDC144A	0.111358	Novel
SAGE1	0.111354	Novel
SMIM24	0.111346	Novel
IGHV4-31	0.111346	Novel
LINC00173	0.111337	Novel
NKX1-2	0.111332	Novel
ZNF594	0.111325	Novel
ABCA10	0.111324	Novel
SNORA52	0.111321	Novel
SNORA3B	0.111321	Novel
MYBL1	0.111317	Novel
PRSS46P	0.111316	Novel
LRSAM1	0.111314	Novel
CHRNA6	0.111309	Novel
ABHD1	0.111306	Novel
IRX1	0.111306	Novel
BNC1	0.111305	Novel
SNORA53	0.111304	Novel
SNORD14C	0.111304	Novel
SNORD17	0.111304	Novel
SNORD3B-1	0.111304	Novel
SNORA73B	0.111304	Novel
SNORD13	0.111304	Novel
SNORA80E	0.111304	Novel
SNORA50C	0.111304	Novel
AMER2	0.111287	Novel
SEC14L5	0.111282	Novel
KIAA0895	0.111267	Novel
DEFA1	0.111252	Novel
THAP12	0.111246	Novel
XKR6	0.111234	Novel
C2orf76	0.11123	Novel
LENEP	0.111228	Novel
BBOF1	0.111216	Novel
MT1E	0.111199	Novel
AMN	0.11119	Novel
SLC18B1	0.111189	Novel
DVL1P1	0.111186	Novel
ERVK-10	0.111183	Novel
ABCA6	0.111183	Novel
DRC3	0.111178	Novel
C15orf54	0.111167	Novel
PARP9	0.111157	Novel
VSIG10L	0.111147	Novel
PPIAP11	0.111123	Novel
LRG1	0.111122	Novel
RPL12	0.111115	Novel
PRMT8	0.111111	Novel
SORCS1	0.111102	Novel
AFAP1L2	0.111099	Novel
FKBP9P1	0.11109	Novel
NPIPB15	0.111085	Novel
ZNF99	0.11108	Novel
RAB40AL	0.111078	Novel
TNFRSF11A	0.111075	Novel
SMIM8	0.111073	Novel
ANKRD29	0.111068	Novel
PCP4L1	0.111066	Novel
RPL23AP5	0.111064	Novel
RAET1L	0.111058	Novel
SLC49A3	0.111056	Novel
ZMYND12	0.111045	Novel
ECRG4	0.111041	Novel
DBX1	0.111039	Novel
PRXL2C	0.111036	Novel
GBP6	0.111029	Novel
RPS15AP25	0.111028	Novel
PLSCR2	0.111026	Novel
SAYSD1	0.111026	Novel
MAGED4	0.111025	Novel
ETV2	0.111024	Novel
CBLC	0.111015	Novel
SKP1P2	0.111012	Novel
ASPN	0.111	Novel
LGALS3BP	0.110986	Novel
SH2D3A	0.110986	Novel
TPD52L3	0.110985	Novel
IGKV1-12	0.11098	Novel
OSGEPL1	0.110972	Novel
TRIM60	0.110966	Novel
ARMCX5-GPRASP2	0.110962	Novel
ARPC3P1	0.11096	Novel
SLC22A1	0.11096	Novel
TXLNGY	0.110952	Novel
SLC6A17	0.110948	Novel
PRG2	0.110944	Novel
LCN9	0.110941	Novel
RRH	0.110939	Novel
APOA2	0.110935	Novel
DUOX1	0.110918	Novel
SLC9A1	0.110912	Novel
WASH4P	0.110909	Novel
AGPAT4-IT1	0.110904	Novel
SMIM30	0.110904	Novel
ZNF334	0.110902	Novel
PYGO1	0.110902	Novel
LINC01018	0.110902	Novel
FAM104B	0.1109	Novel
MISP3	0.110896	Novel
C12orf66	0.110896	Novel
ANIB1	0.110882	Novel
CHM	0.110881	Novel
MCMDC2	0.110876	Novel
ZSCAN5A	0.110863	Novel
TNS4	0.110843	Novel
ZNF383	0.110842	Novel
ZFP3	0.110837	Novel
LINC02363	0.110837	Novel
FAM177B	0.11083	Novel
GFRAL	0.110825	Novel
MOB3A	0.11082	Novel
PNOC	0.11082	Novel
SNAR-B2	0.110818	Novel
[truncated: 17,024 more rows]

## Sheet: STRING-1
STRING-Adjacency-DisGeNET
Symbol	Probability	Known/Novel
TGFB1	1	Novel
DEFB108B	1	Novel
DEFB106A	0.999998	Novel
MAPK3	0.999998	Novel
DEFB107B	0.999998	Novel
DEFB106B	0.999998	Novel
MMP2	0.999998	Novel
DEFB107A	0.999997	Novel
IGF1	0.999997	Novel
CXCL8	0.999996	Novel
CRP	0.999995	Novel
EGF	0.999992	Novel
PTGS2	0.999991	Novel
DEFA5	0.999983	Novel
PLG	0.999983	Novel
DEFB114	0.999983	Novel
DEFB105B	0.999978	Novel
USP17L8	0.999975	Novel
USP17L4	0.999973	Novel
AKT1	0.999973	Novel
CT47A5	0.999973	Novel
DEFB105A	0.999963	Novel
SERPINE1	0.99996	Novel
DEFB126	0.999955	Novel
TRIM28	0.99995	Novel
TBC1D3D	0.999914	Novel
USP17L1	0.999903	Novel
DEFB103A	0.999896	Novel
TBC1D3C	0.999895	Novel
USP17L2	0.999887	Novel
DEFB103B	0.999881	Novel
TIMP3	0.999866	Novel
DEFB129	0.999858	Novel
CCN2	0.999819	Novel
CLU	0.999807	Novel
DEFB127	0.999801	Novel
KRTAP10-5	0.999792	Novel
DEFB113	0.999785	Novel
TIMP1	0.999706	Novel
USP17L3	0.999652	Novel
DEFB128	0.999642	Novel
CDH1	0.999632	Novel
DEFB104A	0.999591	Novel
DEFB119	0.999552	Novel
DEFB121	0.999545	Novel
DEFB104B	0.999474	Novel
KRTAP7-1	0.999423	Novel
KRTAP8-1	0.999417	Novel
CCDC33	0.999393	Novel
DEFB118	0.999389	Novel
DEFB132	0.999356	Novel
POTEJ	0.999341	Novel
TBC1D3	0.999213	Novel
COL1A2	0.999183	Novel
DEFA4	0.999075	Novel
CFH	0.999047	Novel
POTEE	0.998968	Novel
HGF	0.998832	Novel
KRTAP13-2	0.998822	Novel
DEFB4A	0.998733	Novel
KRTAP11-1	0.998626	Novel
A2M	0.998556	Novel
PTPN1	0.998479	Novel
KRTAP19-1	0.998467	Novel
DEFB124	0.998425	Novel
DEFB115	0.998279	Novel
CFB	0.998217	Novel
KRTAP22-1	0.997932	Novel
DEFB135	0.997759	Novel
OR4K1	0.997723	Novel
IL1B	0.997706	Novel
KRTAP10-11	0.997471	Novel
KRTAP3-1	0.997276	Novel
KRTAP19-3	0.997196	Novel
SMAD2	0.997114	Novel
KRTAP6-2	0.997007	Novel
TBC1D3I	0.997004	Novel
KRTAP5-2	0.996937	Novel
OR6X1	0.996919	Novel
USP17L5	0.996745	Novel
HMOX1	0.996652	Novel
KRTAP20-2	0.996593	Novel
ISLR	0.996505	Novel
KRTAP13-3	0.996504	Novel
IGF2	0.996316	Novel
KRTAP1-4	0.996301	Novel
KRTAP24-1	0.996281	Novel
KRTAP17-1	0.996011	Novel
KRTAP20-1	0.995961	Novel
DEFB116	0.995938	Novel
APOE	0.995455	Novel
KRTAP19-4	0.994624	Novel
KRTAP15-1	0.994337	Novel
KRTAP6-1	0.994262	Novel
TTR	0.994214	Novel
KRTAP21-2	0.99417	Novel
KRTAP4-4	0.992245	Novel
OR2T2	0.992017	Novel
PRR23D1	0.991999	Novel
DEFB4B	0.991871	Novel
KRTAP19-6	0.991649	Novel
KRTAP27-1	0.991608	Novel
MTRNR2L6	0.991549	Novel
ACTG1	0.991534	Novel
FTH1	0.991303	Novel
SPARC	0.991299	Novel
TBC1D3H	0.991027	Novel
TNF	0.990716	Novel
KRTAP5-9	0.990429	Novel
LOX	0.990398	Novel
CT45A1	0.990341	Novel
ECM1	0.990023	Novel
KRTAP5-8	0.989925	Novel
SFTPA2	0.989857	Novel
OR4K14	0.989834	Novel
VEGFB	0.989684	Novel
KRTAP10-9	0.989491	Novel
KRTAP13-1	0.989096	Novel
POTEG	0.988964	Novel
TAS2R46	0.988914	Novel
KRTAP9-7	0.988248	Novel
NHLRC2	0.988133	Novel
KRTAP19-7	0.987485	Novel
TCF7L1	0.986645	Novel
RABGAP1L	0.986422	Novel
KRTAP10-8	0.98608	Novel
KRTAP12-1	0.985751	Novel
KRTAP21-1	0.985721	Novel
KRTAP5-11	0.985683	Novel
DEFB130B	0.985448	Novel
KRTAP9-4	0.98509	Novel
KRTAP9-8	0.985001	Novel
KRTAP4-2	0.984345	Novel
DEFB125	0.984186	Novel
ORM1	0.984138	Novel
KRTAP4-5	0.983653	Novel
DEFB136	0.983455	Novel
OR4M1	0.982668	Novel
SOD2	0.981801	Novel
OR4K2	0.981658	Novel
POTEM	0.980791	Novel
DEFB133	0.980681	Novel
KRTAP4-3	0.980642	Novel
TIMP2	0.98028	Novel
KRTAP9-3	0.980008	Novel
CLEC3B	0.979773	Novel
KRTAP3-2	0.979541	Novel
RELA	0.97934	Novel
KRTAP10-3	0.979205	Novel
KRTAP2-2	0.978827	Novel
ACTR8	0.97775	Novel
THBS1	0.977322	Novel
KRTAP12-4	0.97638	Novel
OR8U1	0.976003	Novel
TF	0.975973	Novel
TGFB2	0.975932	Novel
DEFB131A	0.975378	Novel
USP17L28	0.974862	Novel
FGF2	0.974395	Novel
KRTAP10-1	0.973713	Novel
KRTAP10-4	0.973249	Novel
KRTAP4-12	0.972903	Novel
USP17L29	0.97285	Novel
AK3	0.972703	Novel
KRTAP5-10	0.972602	Novel
SDCBP	0.972296	Novel
OR10A4	0.972111	Novel
KRTAP25-1	0.972046	Novel
PDGFB	0.971136	Novel
KRTAP6-3	0.970636	Novel
KRTAP29-1	0.970245	Novel
KRTAP4-6	0.970003	Novel
GPX5	0.969831	Novel
USP17L27	0.969805	Novel
USP17L30	0.969492	Novel
KRTAP9-9	0.969491	Novel
KRTAP23-1	0.968238	Novel
KRTAP26-1	0.96783	Novel
KRTAP10-12	0.96741	Novel
OR2T8	0.96651	Novel
DCN	0.966483	Novel
KRTAP21-3	0.966287	Novel
MTRNR2L4	0.966126	Novel
KRTAP2-1	0.965819	Novel
MTRNR2L8	0.965575	Novel
OR5M1	0.965356	Novel
VTN	0.964857	Novel
KRTAP4-11	0.964151	Novel
ERBB2	0.96407	Novel
DEFB134	0.964013	Novel
USP17L18	0.963906	Novel
USP17L11	0.963693	Novel
KRTAP20-3	0.962624	Novel
CT47A4	0.962581	Novel
NOS3	0.96258	Novel
KRTAP5-4	0.962385	Novel
CT47A8	0.961384	Novel
CT47A9	0.961085	Novel
KRTAP22-2	0.960785	Novel
USP17L22	0.960476	Novel
KRTAP4-1	0.960126	Novel
CT47A2	0.960101	Novel
CT47A10	0.959285	Novel
CCL4	0.958921	Novel
USP17L24	0.95849	Novel
SHBG	0.958234	Novel
KRTAP20-4	0.957729	Novel
ACTL8	0.957432	Novel
CT47A3	0.957207	Novel
USP17L25	0.955545	Novel
RCE1	0.955335	Novel
KRTAP10-6	0.954523	Novel
KRTAP2-3	0.954301	Novel
OR4C3	0.952992	Novel
TSPYL2	0.952466	Novel
ACE	0.951776	Novel
SPAG11B	0.949515	Novel
C2	0.949212	Novel
USP17L26	0.948565	Novel
KRTAP19-8	0.947915	Novel
KDR	0.944918	Novel
USP17L21	0.943804	Novel
USP17L12	0.943727	Novel
OR4C11	0.943422	Novel
TLR4	0.942501	Novel
A1BG	0.941961	Novel
OR4N2	0.94182	Novel
CP	0.941693	Novel
ITIH1	0.940035	Novel
KRTAP10-2	0.93935	Novel
TAS2R31	0.938797	Novel
ELN	0.938517	Novel
USP17L10	0.937763	Novel
USP17L19	0.936854	Novel
USP17L13	0.936662	Novel
ANGPT1	0.936217	Novel
DEFA6	0.935775	Novel
USP17L20	0.934499	Novel
OR10A5	0.933241	Novel
FAM3C	0.93197	Novel
TCF7	0.931837	Novel
OR11G2	0.931627	Novel
LUM	0.931527	Novel
DEFB123	0.930731	Novel
OR52L1	0.929703	Novel
KRTAP9-6	0.928205	Novel
SLC29A2	0.92788	Novel
LCN2	0.927615	Novel
CORO7	0.926613	Novel
PRR20A	0.926448	Novel
PRR20C	0.926321	Novel
OR1D5	0.925386	Novel
OR2C3	0.924179	Novel
MAGEA10	0.921361	Novel
OR4Q3	0.920355	Novel
LGALS3BP	0.920257	Novel
OR2L2	0.919229	Novel
EDN1	0.918819	Novel
ACTR1B	0.917318	Novel
OR5M8	0.916613	Novel
OR11H1	0.915793	Novel
KRTAP13-4	0.914924	Novel
TAS2R16	0.913967	Novel
OR4K5	0.913274	Novel
OR52M1	0.912688	Novel
OR52K1	0.912329	Novel
OR2T33	0.911275	Novel
PGF	0.911232	Novel
RBP4	0.907922	Novel
MBD3L2	0.907912	Novel
PCDHGB3	0.907022	Novel
OR4C6	0.906394	Novel
ACTR2	0.905795	Novel
OR10G9	0.904307	Novel
CCL5	0.90219	Novel
OR4D10	0.899691	Novel
OR10H2	0.899683	Novel
PRR23C	0.898419	Novel
KRTAP4-9	0.897868	Novel
OR2D2	0.896579	Novel
OR8J3	0.896215	Novel
UPK1B	0.895208	Novel
TGFBR1	0.894761	Novel
CXCL2	0.894514	Novel
OR4N5	0.894509	Novel
PRR20D	0.894128	Novel
FAM71F1	0.893513	Novel
KRTAP16-1	0.89332	Novel
LCE2A	0.893126	Novel
OR52N2	0.891976	Novel
OR6J1	0.89098	Novel
PCDHB15	0.889952	Novel
C5orf15	0.889911	Novel
PDGFRB	0.889196	Novel
OR9A2	0.887069	Novel
RPL39L	0.886236	Novel
KRTAP4-8	0.8856	Novel
OR52N5	0.883387	Novel
OR7A10	0.881	Novel
OR9A4	0.878992	Novel
POTEC	0.876201	Novel
GPX3	0.875217	Novel
CXCL12	0.875163	Novel
OR5F1	0.873432	Novel
KRTAP2-4	0.873332	Novel
OR4S2	0.872639	Novel
OR5W2	0.872596	Novel
CT47A11	0.872365	Novel
CFD	0.8705	Novel
NOX4	0.870172	Novel
MTRNR2L1	0.867905	Novel
SMAD3	0.867589	Novel
OR10P1	0.866163	Novel
ACTL7B	0.864686	Novel
OR8B2	0.863213	Novel
OR7E24	0.863065	Novel
OR2L5	0.859392	Novel
OR10AD1	0.856518	Novel
OR4L1	0.85624	Novel
OR4P4	0.855081	Novel
LEMD1	0.854643	Novel
POTEH	0.85315	Novel
RHOA	0.852918	Novel
GPX7	0.852556	Novel
MMP3	0.851652	Novel
KRTCAP2	0.850959	Novel
OR10G8	0.850958	Novel
KRTAP12-2	0.850816	Novel
MAPK8	0.849617	Novel
OR11H6	0.849386	Novel
OR51A7	0.849213	Novel
OR7D2	0.847789	Novel
LCN8	0.847643	Novel
AZGP1	0.84737	Novel
OR2K2	0.847194	Novel
USP17L17	0.846064	Novel
OXGR1	0.839461	Novel
CFI	0.839158	Novel
OR5L2	0.837908	Novel
OR4F4	0.836439	Novel
OR5B3	0.836243	Novel
PRR23A	0.836081	Novel
KRTAP12-3	0.836054	Novel
OR8D1	0.835772	Novel
CT45A7	0.835539	Novel
OR10H3	0.835404	Novel
OR13C8	0.835373	Novel
OR6B1	0.833006	Novel
ACTBL2	0.831592	Novel
OR10G2	0.830818	Novel
HORMAD1	0.830768	Novel
OR51I2	0.828148	Novel
KRTAP9-1	0.826921	Novel
TGFB3	0.826299	Novel
SLC29A3	0.825901	Novel
TEK	0.82441	Novel
DEFB130A	0.821033	Novel
OR6C70	0.821016	Novel
OR10A2	0.819047	Novel
ENG	0.819027	Novel
OR6C6	0.818269	Novel
PLA2G2A	0.817417	Novel
VCAM1	0.817269	Novel
OR7A17	0.817198	Novel
OR10G3	0.816575	Novel
LPA	0.815579	Novel
PIK3CA	0.815251	Novel
TAS2R4	0.813984	Novel
OR10J3	0.813911	Novel
CEBPZ	0.813077	Novel
OR52K2	0.812813	Novel
REC114	0.81107	Novel
OR6F1	0.810341	Novel
OR51A2	0.810268	Novel
USP17L7	0.809943	Novel
OR4K13	0.808766	Novel
OR8K5	0.808584	Novel
HPX	0.808333	Novel
OR5P3	0.808027	Novel
OR1C1	0.807037	Novel
TEDC2	0.806984	Novel
OR6C76	0.805822	Novel
TBC1D3E	0.805701	Novel
CFHR1	0.805585	Novel
DEFA1B	0.803795	Novel
OR51D1	0.803257	Novel
OR5M10	0.803126	Novel
OR11H4	0.802078	Novel
OR4F5	0.801682	Novel
OR1L1	0.800838	Novel
OR51A4	0.79925	Novel
AMOT	0.799142	Novel
LRG1	0.798878	Novel
ACTL10	0.798521	Novel
PLGLB1	0.796979	Novel
OR5M11	0.796104	Novel
OR5M9	0.795425	Novel
OR2A5	0.794891	Novel
OR56A5	0.794797	Novel
OR1E1	0.794139	Novel
OR51Q1	0.792692	Novel
SH3PXD2A	0.792288	Novel
CT45A5	0.791915	Novel
OR13C3	0.791655	Novel
OR2AE1	0.791188	Novel
OR52J3	0.790956	Novel
OR2D3	0.787901	Novel
ALB	0.785497	Novel
OR6C68	0.784307	Novel
OR6C4	0.784142	Novel
LOC100288966	0.78388	Novel
OR10H4	0.783615	Novel
AHSG	0.783507	Novel
OR9Q1	0.782455	Novel
CORT	0.781825	Novel
OR6K6	0.78085	Novel
ABCA7	0.78025	Novel
OR1A1	0.780134	Novel
OR51L1	0.780056	Novel
OR5B21	0.778894	Novel
MTRNR2L10	0.778426	Novel
OR10Z1	0.774139	Novel
OR5B2	0.773704	Novel
BGN	0.773196	Novel
PTEN	0.773133	Novel
UGT2B17	0.772729	Novel
OR2T27	0.772445	Novel
SPEF1	0.77009	Novel
REN	0.77	Novel
OR5B12	0.769696	Novel
OR2C1	0.769457	Novel
TAS2R19	0.768883	Novel
OR5AU1	0.768858	Novel
OR8B3	0.768824	Novel
OR13C4	0.768639	Novel
OR10W1	0.76597	Novel
OR2F2	0.764447	Novel
FAM219A	0.764422	Novel
LCN9	0.76345	Novel
OR5C1	0.763339	Novel
OR10Q1	0.76332	Novel
OR6C75	0.762823	Novel
OR2AG2	0.762269	Novel
SRC	0.760783	Novel
OR8H1	0.759547	Novel
OR6N1	0.758212	Novel
OR10H1	0.757489	Novel
OR13C2	0.756158	Novel
TBC1D22B	0.755748	Novel
OR5B17	0.753112	Novel
OR52N1	0.752548	Novel
OR8J1	0.750914	Novel
OR3A1	0.748357	Novel
LCE2D	0.748273	Novel
OR51S1	0.746886	Novel
GLRX2	0.746314	Novel
GGN	0.746124	Novel
ADRB1	0.745912	Novel
OR10G6	0.745547	Novel
OR10V1	0.744987	Novel
POTEB3	0.743717	Novel
USP6NL	0.743688	Novel
OR9G1	0.742806	Novel
OR3A3	0.74214	Novel
OR8B12	0.741555	Novel
OR10AG1	0.74128	Novel
OR8H2	0.740721	Novel
OR4D2	0.738672	Novel
OR10T2	0.738468	Novel
PCDHB8	0.738275	Novel
OR2L3	0.735881	Novel
FAM205A	0.735154	Novel
OR10J1	0.734874	Novel
OR5T2	0.733277	Novel
OR6S1	0.732644	Novel
OR8K1	0.732454	Novel
KRT222	0.732302	Novel
OR8G1	0.730866	Novel
OR51V1	0.728321	Novel
OR51B6	0.726494	Novel
OR6K2	0.726001	Novel
OR4A16	0.724349	Novel
MAGEA11	0.724327	Novel
OR10R2	0.723993	Novel
CT45A10	0.721118	Novel
OR13C5	0.720536	Novel
OR13D1	0.720377	Novel
OR2A25	0.720352	Novel
OR52W1	0.714168	Novel
OR6K3	0.713384	Novel
CT83	0.713337	Novel
PON1	0.712482	Novel
OR1L4	0.711281	Novel
OR2T10	0.709158	Novel
OR4A5	0.709126	Novel
COL3A1	0.708531	Novel
OR1L6	0.708128	Novel
OR7C2	0.705951	Novel
OR51T1	0.704986	Novel
OR2T29	0.704302	Novel
OR2AP1	0.704201	Novel
OR10J5	0.703543	Novel
OR4F15	0.702247	Novel
OR1N2	0.70189	Novel
MBD3L5	0.701869	Novel
TAS2R10	0.701762	Novel
OR10G7	0.700437	Novel
PGR	0.698674	Novel
OR51G2	0.698564	Novel
OR1J4	0.697751	Novel
PCDHB12	0.697564	Novel
OR5AK2	0.696753	Novel
OR1N1	0.696683	Novel
KRTAP9-2	0.696304	Novel
OR52E2	0.696111	Novel
OR52I1	0.694471	Novel
OR9I1	0.69408	Novel
OR13C9	0.691377	Novel
OR11A1	0.691349	Novel
TMEM91	0.689418	Novel
OR52A1	0.689233	Novel
OR52E6	0.688872	Novel
OR2T12	0.686248	Novel
OR2M5	0.685386	Novel
RAB4B	0.684533	Novel
KRTCAP3	0.683702	Novel
OR2T34	0.682024	Novel
OR9G4	0.680501	Novel
OR4C12	0.679726	Novel
OR4D1	0.679679	Novel
OR2M3	0.677732	Novel
TUBA1C	0.676912	Novel
OR5K2	0.676556	Novel
VEGFD	0.675926	Novel
OR5H1	0.675055	Novel
POTEB2	0.675022	Novel
OR2H1	0.674887	Novel
UBA52	0.67442	Novel
NBPF14	0.673636	Novel
OR2A2	0.671139	Novel
OR13A1	0.670118	Novel
OR4D11	0.669912	Novel
RXRB	0.666738	Novel
OR4D5	0.666556	Novel
OR4A47	0.664538	Novel
SMAD4	0.664022	Novel
OR10K2	0.663444	Novel
OR51M1	0.663148	Novel
OR51I1	0.661848	Novel
RAB15	0.660952	Novel
GPX6	0.660318	Novel
OR11L1	0.660225	Novel
OR56A4	0.659944	Novel
OR5P2	0.659165	Novel
KRTAP5-7	0.659134	Novel
OR1S2	0.65586	Novel
OR10S1	0.655441	Novel
PCDHB10	0.655336	Novel
OR13F1	0.65449	Novel
OR2T1	0.653372	Novel
OR2M7	0.652413	Novel
OR14A2	0.652069	Novel
OR2Z1	0.652062	Novel
SPDYE3	0.650147	Novel
CXCL3	0.649895	Novel
OR52I2	0.649828	Novel
OR8A1	0.648557	Novel
OR2T3	0.64809	Novel
PRR20E	0.647557	Novel
OR1J1	0.646308	Novel
OR5K1	0.644972	Novel
WFDC13	0.644265	Novel
PPWD1	0.64242	Novel
HSF5	0.641567	Novel
OR4K17	0.640659	Novel
POMC	0.637858	Novel
SELE	0.637402	Novel
CT47A6	0.636865	Novel
C9	0.633215	Novel
ZNF705B	0.631529	Novel
OR6C65	0.631127	Novel
OR12D3	0.630684	Novel
FAM166A	0.627501	Novel
CX3CL1	0.62688	Novel
OR5H15	0.622968	Novel
OR6C74	0.62211	Novel
RAD54L2	0.618817	Novel
FAM90A1	0.61812	Novel
TSPYL5	0.616164	Novel
KRTAP1-1	0.61508	Novel
OR5T3	0.614672	Novel
IL10	0.613356	Novel
RGMA	0.613156	Novel
OR3A2	0.611982	Novel
EPPIN-WFDC6	0.61095	Novel
OR14A16	0.61086	Novel
PCDHB3	0.609304	Novel
OR56A3	0.604521	Novel
OR52D1	0.603248	Novel
PTGDS	0.601342	Novel
OR6C2	0.600904	Novel
OR56A1	0.596758	Novel
OR10A7	0.596478	Novel
OR8B8	0.591856	Novel
OR8D4	0.590093	Novel
OR2A7	0.589282	Novel
AMBP	0.587156	Novel
GAGE13	0.586433	Novel
OR10G4	0.58587	Novel
OR2J3	0.583029	Novel
OR5AC2	0.58258	Novel
SFTPA1	0.582233	Novel
OR4D6	0.58002	Novel
OR7G2	0.579704	Novel
OR5D18	0.577953	Novel
OR1Q1	0.574632	Novel
OR6C1	0.572057	Novel
TADA2A	0.57159	Novel
OR2M2	0.571348	Novel
TGFBR2	0.570141	Novel
OR2T35	0.569006	Novel
OR5J2	0.565438	Novel
UPK3B	0.564911	Novel
SUMO4	0.563717	Novel
OR8I2	0.563208	Novel
OR4F17	0.561529	Novel
SLC29A4	0.560563	Novel
OR2M4	0.559299	Novel
OR2G3	0.557388	Novel
ZNF69	0.557151	Novel
PDGFRA	0.55463	Novel
OR1L3	0.554076	Novel
OR52E4	0.551638	Novel
HGS	0.551494	Novel
AGER	0.551403	Novel
UPK3A	0.55115	Novel
OR2T6	0.550856	Novel
OR4C15	0.548586	Novel
OR2B6	0.547921	Novel
ADAM7	0.544826	Novel
CXCL5	0.539638	Novel
TSPYL6	0.539396	Novel
OR5AN1	0.539109	Novel
OR2AJ1	0.536055	Novel
ARID5A	0.535982	Novel
OR7G1	0.535524	Novel
TAS2R8	0.53504	Novel
OR5D16	0.534859	Novel
RGMB	0.533885	Novel
OR4E2	0.531581	Novel
PCDHA10	0.529561	Novel
SSX7	0.529242	Novel
OR6A2	0.528806	Novel
OR14C36	0.528597	Novel
OR56B4	0.524658	Novel
OR7C1	0.522824	Novel
ZC3H10	0.520703	Novel
PPP3R1	0.517476	Novel
EFEMP2	0.517001	Novel
OR4D9	0.516259	Novel
MAGEB5	0.515093	Novel
OR10D3	0.51506	Novel
PRSS58	0.514527	Novel
KRTAP1-3	0.514326	Novel
GPR89A	0.512318	Novel
OR5H2	0.512281	Novel
MFSD12	0.511783	Novel
TNS1	0.51037	Novel
DYDC2	0.509559	Novel
ARL17B	0.508966	Novel
LOC102723502	0.501964	Novel
IL18	0.501255	Novel
POTEB	0.501115	Novel
OR4C5	0.500577	Novel
TAS2R3	0.498838	Novel
FAM86B2	0.498263	Novel
VASN	0.497961	Novel
OR10H5	0.497072	Novel
TOLLIP	0.49632	Novel
TSPYL4	0.495085	Novel
ODF4	0.493941	Novel
C9orf24	0.491437	Novel
OR52B2	0.490795	Novel
HTRA1	0.490622	Novel
RABGAP1	0.489649	Novel
MTRNR2L7	0.489035	Novel
OR4S1	0.488509	Novel
TBC1D28	0.488176	Novel
FTHL17	0.487851	Novel
OR52E5	0.487799	Novel
UPK2	0.486697	Novel
PYY	0.484826	Novel
CXCL10	0.484397	Novel
TBC1D26	0.483515	Novel
EPPIN	0.481815	Novel
OR11H2	0.481059	Novel
LCN10	0.4807	Novel
TEX264	0.480197	Novel
PRAMEF2	0.47862	Novel
TBC1D3K	0.478073	Novel
TBC1D3L	0.478073	Novel
IRS1	0.477777	Novel
TBC1D30	0.477029	Novel
CRACR2A	0.475777	Novel
OR4B1	0.475426	Novel
SSR2	0.474259	Novel
BMP2	0.472594	Novel
MAP2K7	0.472427	Novel
OR2H2	0.468983	Novel
OR4C46	0.465544	Novel
GCNT7	0.465109	Novel
ARPC2	0.463107	Novel
OR5AS1	0.462477	Novel
FMNL1	0.45771	Novel
OR10K1	0.456342	Novel
SPAG11A	0.454378	Novel
OR1E2	0.453735	Novel
CCL3L3	0.452677	Novel
OR56B1	0.452123	Novel
PLGLB2	0.451963	Novel
OR14K1	0.451339	Novel
FBLN2	0.450693	Novel
OR1K1	0.450298	Novel
HTN3	0.449373	Novel
PCYOX1L	0.446648	Novel
OR14I1	0.446386	Novel
OR5H14	0.444534	Novel
FHDC1	0.444468	Novel
OR5I1	0.444222	Novel
OR6M1	0.442809	Novel
PCDHGC5	0.442486	Novel
SGSM1	0.442307	Novel
LTBP1	0.440319	Novel
CTSW	0.438502	Novel
AMOTL2	0.435831	Novel
WDR46	0.433846	Novel
COTL1	0.433828	Novel
AFM	0.432685	Novel
OR1A2	0.432508	Novel
NBPF12	0.429929	Novel
ACTL7A	0.428914	Novel
ZNF705D	0.428877	Novel
TSPYL1	0.427563	Novel
PCDHB6	0.423571	Novel
MFAP4	0.420114	Novel
OR52A5	0.419066	Novel
PF4	0.418453	Novel
CFHR3	0.416675	Novel
FXYD4	0.416215	Novel
SMAD7	0.41461	Novel
TMEM205	0.413483	Novel
FGF13	0.412236	Novel
OR52H1	0.410316	Novel
HMCN1	0.408646	Novel
LOXL1	0.406314	Novel
OR13G1	0.403703	Novel
PRR30	0.402631	Novel
OR13H1	0.401992	Novel
OR7G3	0.400699	Novel
OR6T1	0.400461	Novel
LRRC30	0.400258	Novel
NPIPA1	0.39923	Novel
OR6P1	0.399147	Novel
LCE2C	0.397994	Novel
ADAM29	0.392972	Novel
TMPRSS15	0.390101	Novel
TBC1D17	0.389554	Novel
ZNF473	0.389354	Novel
HRG	0.389066	Novel
RTL5	0.387557	Novel
OR2V2	0.387134	Novel
PRAMEF14	0.385001	Novel
CTNNA1	0.384965	Novel
OR2Y1	0.381996	Novel
OR51B5	0.38122	Novel
OR6V1	0.380931	Novel
ACTR10	0.378899	Novel
NKAP	0.377489	Novel
OR4K15	0.377425	Novel
OR2G6	0.377271	Novel
MMRN1	0.376917	Novel
GPX4	0.376775	Novel
HHLA1	0.374554	Novel
SELENOP	0.373647	Novel
TAS2R50	0.373204	Novel
OR5A1	0.372612	Novel
GPRIN3	0.371959	Novel
OR8H3	0.369158	Novel
OR1M1	0.366044	Novel
TAS2R40	0.364531	Novel
PCDHGA2	0.36207	Novel
TAS2R9	0.360319	Novel
TMEM87B	0.360034	Novel
PCDHGA4	0.357977	Novel
DMBT1	0.35687	Novel
C1orf116	0.355515	Novel
ARPC5L	0.354767	Novel
CDH12	0.35365	Novel
MFAP1	0.35169	Novel
GSTM1	0.341577	Novel
OR2T4	0.341156	Novel
CST3	0.340086	Novel
CT47A1	0.339986	Novel
CT47A7	0.339986	Novel
INSL5	0.339849	Novel
AEBP1	0.339566	Novel
NKAPL	0.339367	Novel
PARD6A	0.337626	Novel
ACTR3B	0.336961	Novel
BCL9L	0.336513	Novel
ESR1	0.335133	Novel
TBC1D12	0.335023	Novel
ANGPTL2	0.334523	Novel
MAP1S	0.334417	Novel
PPP1R10	0.334136	Novel
ACTR1A	0.333019	Novel
USP4	0.332284	Novel
OR2AK2	0.331353	Novel
OR2W3	0.330799	Novel
BPI	0.330014	Novel
OR4F6	0.329718	Novel
PDZK1IP1	0.329521	Novel
ADIPOQ	0.327717	Novel
EPO	0.327713	Novel
PLAU	0.325948	Novel
CTRC	0.325861	Novel
ANGPTL8	0.325694	Novel
TSPAN14	0.325535	Novel
OR4F29	0.322668	Novel
PCDHGA3	0.319131	Novel
APLN	0.318725	Novel
UBE2B	0.318415	Novel
OR1L8	0.317672	Novel
TAS2R5	0.315295	Novel
CYLD	0.313391	Novel
RABAC1	0.312903	Novel
OR6B2	0.312558	Novel
OR7D4	0.310939	Novel
PI4K2A	0.309236	Novel
ASAH2B	0.308992	Novel
MMP1	0.306758	Novel
SEC61B	0.306324	Novel
NOXO1	0.30429	Novel
OR4A15	0.30243	Novel
PCDHGA7	0.301754	Novel
EMC1	0.298275	Novel
C11orf80	0.298047	Novel
MAP9	0.296532	Novel
OR10A3	0.295535	Novel
OR1J2	0.29499	Novel
RPP25L	0.294762	Novel
MARVELD1	0.292356	Novel
MUSTN1	0.291098	Novel
OR5D14	0.290635	Novel
CYRIB	0.288788	Novel
OR2A12	0.28659	Novel
TRIM43	0.285509	Novel
LRRC47	0.285051	Novel
OR6C3	0.284192	Novel
SPP2	0.282859	Novel
LRRC37A	0.281697	Novel
PCDHGA12	0.280537	Novel
FOS	0.280364	Novel
DEFA1	0.280173	Novel
NEDD8-MDP1	0.280156	Novel
PRR20B	0.278399	Novel
TPRX1	0.277333	Novel
CCL28	0.276207	Novel
OR2J2	0.274667	Novel
TAS2R1	0.27464	Novel
ZNF165	0.27462	Novel
SPANXA1	0.274108	Novel
TMA7	0.272998	Novel
MRPS21	0.27245	Novel
OR1I1	0.272147	Novel
IFITM10	0.271586	Novel
CLIP4	0.27048	Novel
OTOP2	0.269008	Novel
MYO19	0.265598	Novel
PLAC8	0.265156	Novel
TAS2R42	0.264358	Novel
EVPLL	0.263226	Novel
TMEM270	0.261086	Novel
DDTL	0.260972	Novel
GPX1	0.259882	Novel
TOR4A	0.259111	Novel
PLPPR2	0.256789	Novel
OR51B4	0.2566	Novel
IL11RA	0.254493	Novel
GPX2	0.254361	Novel
ROPN1	0.254272	Novel
RAB34	0.252676	Novel
SERPINA1	0.250501	Novel
MASP1	0.249184	Novel
SNN	0.248958	Novel
NEDD8	0.248651	Novel
GHRL	0.248136	Novel
PCDHGB5	0.248099	Novel
ZNF24	0.247879	Novel
TRIM49	0.247696	Novel
PRRT1	0.245986	Novel
ZBTB41	0.245623	Novel
ZCCHC10	0.245017	Novel
ERBB3	0.244236	Novel
LEF1	0.243599	Novel
PDGFA	0.24322	Novel
MBD3L3	0.24212	Novel
EIF3K	0.241664	Novel
MAGEB6	0.23957	Novel
RAB43	0.238795	Novel
LEUTX	0.235052	Novel
SPANXA2	0.234718	Novel
POLDIP3	0.233955	Novel
FRG2B	0.233626	Novel
PRAMEF12	0.23303	Novel
CCDC110	0.231926	Novel
PCDHB7	0.229651	Novel
ZNF446	0.22878	Novel
SERPINI2	0.228189	Novel
IGFBP1	0.226156	Novel
KCTD10	0.225781	Novel
OR5K4	0.225705	Novel
AZU1	0.225357	Novel
ZNF763	0.225209	Novel
KRTAP3-3	0.225042	Novel
APOM	0.225034	Novel
RADIL	0.224306	Novel
LCNL1	0.223808	Novel
TBC1D20	0.223798	Novel
LRFN3	0.223628	Novel
PASD1	0.222077	Novel
TAS2R20	0.221727	Novel
TRNP1	0.221576	Novel
ZDHHC19	0.220113	Novel
TGIF2-RAB5IF	0.219413	Novel
SERPINA12	0.219366	Novel
OR2B11	0.219316	Novel
CCL11	0.217771	Novel
OR2AT4	0.216449	Novel
AXIN1	0.213515	Novel
ANKRD36C	0.212965	Novel
GSDMC	0.212623	Novel
OTUD4	0.211051	Novel
NUDT6	0.208805	Novel
IREB2	0.208517	Novel
ZNF501	0.208073	Novel
RBMX2	0.207851	Novel
OR1D2	0.207244	Novel
ADGRL4	0.206896	Novel
IHO1	0.206782	Novel
MS4A5	0.206406	Novel
USP6	0.206342	Novel
GTSF1L	0.205258	Novel
CPN2	0.205211	Novel
NBPF1	0.205062	Novel
LTBP2	0.203923	Novel
CNR1	0.203354	Novel
SAA2	0.202451	Novel
AVP	0.20073	Novel
GLB1L3	0.199736	Novel
OR1F1	0.199431	Novel
SPP1	0.199293	Novel
ZNF174	0.19831	Novel
PRSS1	0.197057	Novel
RNFT2	0.196981	Novel
ACTR3C	0.196825	Novel
ACER2	0.196168	Novel
ZDHHC6	0.195945	Novel
CT55	0.195828	Novel
OR11H12	0.19567	Novel
PPIAL4G	0.193913	Novel
ZC3HAV1L	0.193748	Novel
ZNF44	0.192103	Novel
OR4N4	0.191356	Novel
MAP3K11	0.191222	Novel
OTULINL	0.190859	Novel
NR3C1	0.190056	Novel
CPXCR1	0.189646	Novel
NBPF4	0.188485	Novel
UBE2J1	0.187592	Novel
TAS2R7	0.187526	Novel
ZDHHC2	0.1868	Novel
TLL2	0.186422	Novel
FAM171A1	0.185771	Novel
PDCD11	0.18478	Novel
ZSCAN30	0.18326	Novel
TAS2R38	0.182483	Novel
SUDS3	0.182444	Novel
GALNT18	0.181363	Novel
AGBL3	0.180655	Novel
RAB40A	0.180087	Novel
LOC102723532	0.179765	Novel
PCDHB14	0.179338	Novel
ENPEP	0.179226	Novel
NBL1	0.178717	Novel
HDAC2	0.178264	Novel
GLB1L	0.177307	Novel
ADRA2B	0.176889	Novel
HAMP	0.176607	Novel
HRNR	0.176075	Novel
OR5K3	0.175865	Novel
OR1G1	0.175648	Novel
RAB3D	0.17563	Novel
SPDYE5	0.174794	Novel
IZUMO2	0.174645	Novel
TBC1D15	0.174478	Novel
AKAP10	0.173644	Novel
HNRNPCL2	0.173153	Novel
UCK1	0.172727	Novel
SPACA3	0.172274	Novel
ZNF703	0.172205	Novel
TEX38	0.171587	Novel
CDC42EP2	0.171352	Novel
DYDC1	0.170289	Novel
MTRNR2L3	0.169657	Novel
PCDHA11	0.169355	Novel
CELA3A	0.168843	Novel
PPY	0.168715	Novel
SMG9	0.168528	Novel
LAYN	0.167454	Novel
ATP8B2	0.167437	Novel
ARPC4	0.167226	Novel
WDR82	0.167044	Novel
ACTRT2	0.166872	Novel
TEX44	0.166469	Novel
GALNT14	0.166441	Novel
SEC14L3	0.166237	Novel
ZSCAN4	0.164641	Novel
SSX5	0.164158	Novel
HYPK	0.16331	Novel
GALNT4	0.162557	Novel
TEX101	0.162082	Novel
C17orf78	0.161495	Novel
OR6N2	0.161402	Novel
OR2A14	0.160785	Novel
TAS2R14	0.16014	Novel
CCL20	0.159488	Novel
LRRC37A3	0.158349	Novel
OR14J1	0.157933	Novel
TDRP	0.157249	Novel
PCOLCE	0.157179	Novel
MAP7	0.156439	Novel
AKAP11	0.155796	Novel
SSX4	0.15572	Novel
ZNRD2	0.155566	Novel
GPR55	0.155358	Novel
HNRNPCL4	0.154936	Novel
GSN	0.15477	Novel
PRR19	0.154542	Novel
SPATS1	0.15436	Novel
CST11	0.1541	Novel
DAAM1	0.153914	Novel
EDDM3B	0.153424	Novel
PEAR1	0.153287	Novel
RAB41	0.153018	Novel
OR2B2	0.151039	Novel
HTATSF1	0.150671	Novel
EEF1AKNMT	0.149655	Novel
IER3	0.149595	Novel
NFYA	0.149535	Novel
TMIGD1	0.148165	Novel
TBC1D10A	0.147312	Novel
MEAF6	0.146811	Novel
ARMCX4	0.146811	Novel
ZNF629	0.146697	Novel
MTRNR2L2	0.145924	Novel
NFX1	0.145437	Novel
RFPL2	0.145383	Novel
ZNF287	0.145307	Novel
PRB4	0.14518	Novel
ARPC3	0.144473	Novel
RAB4A	0.14422	Novel
LRRC71	0.144106	Novel
HSD17B8	0.143674	Novel
VXN	0.143587	Novel
CTRB2	0.14345	Novel
HJV	0.143004	Novel
PPBP	0.142269	Novel
SYNDIG1L	0.142164	Novel
BLMH	0.141738	Novel
PWWP3B	0.141358	Novel
MS4A6E	0.141014	Novel
GPRIN2	0.140779	Novel
AREL1	0.140598	Novel
KCNA10	0.140474	Novel
GTSF1	0.138875	Novel
GREM2	0.138605	Novel
PCDHGB1	0.138047	Novel
SH2D2A	0.137736	Novel
FNTB	0.13759	Novel
LCE2B	0.137357	Novel
WDFY1	0.136874	Novel
TMEM41B	0.136706	Novel
FOXO3	0.136559	Novel
PCDHA2	0.13616	Novel
PRELP	0.135727	Novel
MCM3AP	0.135599	Novel
KIAA0513	0.135449	Novel
USP36	0.134789	Novel
TBC1D13	0.134745	Novel
UPK1A	0.134181	Novel
SFTPB	0.134033	Novel
SPCS1	0.133761	Novel
OR52B6	0.133586	Novel
FOXB2	0.13315	Novel
PROS1	0.133107	Novel
B3GNT9	0.13242	Novel
PIGC	0.131992	Novel
WFDC8	0.131385	Novel
CDC37L1	0.131167	Novel
NOSTRIN	0.130682	Novel
MARCHF11	0.130611	Novel
ABCA1	0.130448	Novel
ARID3B	0.130104	Novel
MAGEA1	0.129549	Novel
PARD3B	0.129108	Novel
TMEM14C	0.128821	Novel
OR2G2	0.12784	Novel
TMEM51	0.127505	Novel
OPLAH	0.127445	Novel
HAUS2	0.127424	Novel
PAPOLG	0.127326	Novel
SSX4B	0.127016	Novel
PRH2	0.126579	Novel
STAP2	0.126534	Novel
DPYSL3	0.126177	Novel
ZMYM4	0.126029	Novel
ZSCAN32	0.125953	Novel
CT47B1	0.125291	Novel
FOXS1	0.124846	Novel
CXCL6	0.124664	Novel
QSOX1	0.123972	Novel
RNF31	0.123595	Novel
TMEM225	0.123556	Novel
CAMP	0.122972	Novel
RAB19	0.122266	Novel
PLEKHB1	0.121626	Novel
FAM24A	0.121265	Novel
TIMP4	0.120348	Novel
OR5V1	0.120285	Novel
GCG	0.12012	Novel
SLITRK4	0.119741	Novel
WASL	0.117795	Novel
ADRA2C	0.117792	Novel
YWHAB	0.117469	Novel
DHX35	0.117112	Novel
UPF2	0.116914	Novel
BAMBI	0.116859	Novel
RNF148	0.115973	Novel
TLCD1	0.115798	Novel
GCA	0.115525	Novel
ICAM1	0.115487	Novel
PLEKHA3	0.115453	Novel
GPER1	0.115308	Novel
NXF3	0.114931	Novel
TAS2R41	0.113731	Novel
DPYSL5	0.113556	Novel
OR6B3	0.113487	Novel
TPPP3	0.113283	Novel
SRPX	0.112361	Novel
PNLDC1	0.112324	Novel
CYBA	0.112197	Novel
B4GALNT4	0.112111	Novel
SGPP2	0.11199	Novel
RBMXL2	0.111799	Novel
APLNR	0.111667	Novel
TJAP1	0.111596	Novel
HMGN4	0.110944	Novel
SLC38A11	0.11081	Novel
IQGAP1	0.110433	Novel
CCL25	0.110062	Novel
UTP25	0.110017	Novel
TBC1D21	0.109555	Novel
CFHR2	0.109442	Novel
ZC3H7B	0.109431	Novel
SPO11	0.108714	Novel
DUXA	0.108384	Novel
WFDC10A	0.10759	Novel
BEX5	0.107263	Novel
OR2V1	0.107202	Novel
DUSP14	0.107125	Novel
OR52N4	0.106757	Novel
OSBPL11	0.106528	Novel
KPRP	0.106386	Novel
DAPL1	0.105913	Novel
VCX2	0.105279	Novel
FAM133A	0.105068	Novel
GID8	0.104489	Novel
CWC22	0.104143	Novel
FSCN3	0.103982	Novel
PRPF4B	0.103801	Novel
UNC5CL	0.103418	Novel
OR5A2	0.102331	Novel
ZNF707	0.102313	Novel
FBN1	0.102228	Novel
ZNF571	0.101605	Novel
ZNF717	0.101469	Novel
CTRB1	0.101455	Novel
PGAM5	0.101161	Novel
RXFP3	0.100987	Novel
PARD6B	0.100729	Novel
TBC1D7	0.100609	Novel
CD5L	0.100543	Novel
DHFR2	0.100378	Novel
SPINK14	0.0999881	Novel
LCN6	0.0999591	Novel
NR3C2	0.0998392	Novel
PCDHGB7	0.0989699	Novel
DUSP19	0.0989428	Novel
OTUD6B	0.0988561	Novel
OR4M2	0.0987884	Novel
ZNF483	0.0985962	Novel
PIGW	0.0985512	Novel
CFHR5	0.0981639	Novel
GALNT12	0.0977764	Novel
PRAMEF9	0.0975585	Novel
HID1	0.0975006	Novel
ERV3-1	0.0974126	Novel
FGF7	0.0969482	Novel
GCLM	0.0969142	Novel
KCNH4	0.0965915	Novel
NMUR1	0.0962559	Novel
ABHD16A	0.0962292	Novel
FAP	0.0961533	Novel
FGF21	0.0960283	Novel
FXYD2	0.095886	Novel
LRRIQ4	0.0958126	Novel
UBL7	0.0955908	Novel
PCDHA12	0.0955366	Novel
OTULIN	0.0952503	Novel
GPR18	0.0950337	Novel
OR52E8	0.0946831	Novel
MAP10	0.0946632	Novel
IDE	0.0941983	Novel
CEP85	0.0941189	Novel
RAB31	0.0939986	Novel
CFHR4	0.0936451	Novel
PCDHB1	0.093233	Novel
SRPRB	0.0930862	Novel
MSH5	0.0929044	Novel
ZNF396	0.092863	Novel
SPINT4	0.0928436	Novel
SWSAP1	0.0914168	Novel
DHRS13	0.0913014	Novel
LENG9	0.0910137	Novel
TSGA13	0.0905313	Novel
NCF1	0.0905305	Novel
RHOXF2	0.0902996	Novel
MRPS18C	0.0901248	Novel
C17orf64	0.089971	Novel
ARHGAP1	0.089591	Novel
SYNJ2BP-COX16	0.0895576	Novel
PRAMEF6	0.0895073	Novel
KHDC1L	0.0893794	Novel
MCRS1	0.0893615	Novel
ZMAT2	0.0892669	Novel
WWTR1	0.0886679	Novel
PCDHA3	0.0882631	Novel
LRRC37B	0.0882542	Novel
ZC3H7A	0.0879501	Novel
PCDHGC4	0.0873934	Novel
AP1AR	0.0872756	Novel
GGT6	0.0871059	Novel
NBAS	0.0866959	Novel
ZBTB9	0.0865461	Novel
PCDHA1	0.0865194	Novel
C19orf54	0.0864522	Novel
UBD	0.0861522	Novel
SFTPD	0.0860527	Novel
SRP19	0.0859183	Novel
OTUD1	0.0855717	Novel
DHRS11	0.0854181	Novel
MARCHF10	0.0852208	Novel
PLIN4	0.0851899	Novel
LRP8	0.0851697	Novel
ACTC1	0.0851306	Novel
PPIAL4E	0.0850502	Novel
KCNA5	0.0849603	Novel
MFSD10	0.0849411	Novel
ABCB8	0.0845788	Novel
PLA2G12A	0.0844533	Novel
ANGPTL7	0.0839246	Novel
OR7A5	0.0836419	Novel
ENTR1	0.0831709	Novel
HEBP1	0.083033	Novel
RAB22A	0.0828483	Novel
HCFC1R1	0.0827622	Novel
PLEKHN1	0.0824058	Novel
PICALM	0.0822462	Novel
PTPN7	0.0822063	Novel
RNF175	0.0821235	Novel
ANGPTL5	0.0820904	Novel
PRSS16	0.0817335	Novel
MRPS35	0.0817163	Novel
RAB38	0.0815835	Novel
MYLPF	0.0813505	Novel
TSPOAP1	0.0813373	Novel
TAS2R60	0.0812578	Novel
APOA1	0.0809806	Novel
DLL4	0.0806595	Novel
ZNF254	0.0805452	Novel
CASP3	0.080379	Novel
IFI27L1	0.0803176	Novel
PPIAL4A	0.080032	Novel
OR4F21	0.0800035	Novel
TMEM161A	0.0798357	Novel
NAA40	0.0798218	Novel
PRSS38	0.0797595	Novel
ZNF518A	0.0796954	Novel
PTPDC1	0.0796258	Novel
RAB1B	0.0795642	Novel
AMY1C	0.0793934	Novel
RASSF6	0.0792699	Novel
FAM234B	0.0792566	Novel
ZNF546	0.0788252	Novel
ZNF443	0.0786675	Novel
RTL4	0.0785515	Novel
CCL13	0.0785214	Novel
STON1	0.0782714	Novel
PRB1	0.0781776	Novel
AFAP1L1	0.0781559	Novel
TPPP2	0.078096	Novel
PCDHGC3	0.0779804	Novel
PCDHB9	0.0778357	Novel
IFNG	0.0777409	Novel
MRPL17	0.0775724	Novel
RBM26	0.0772647	Novel
XAGE3	0.0770977	Novel
INF2	0.0770777	Novel
LRRC34	0.0769787	Novel
TRIM51	0.0769051	Novel
SPATA31A1	0.0765706	Novel
ZNF420	0.0764466	Novel
SGSM2	0.0763069	Novel
PRB2	0.0759273	Novel
DPYSL4	0.0759009	Novel
KDM5B	0.0757058	Novel
SSX1	0.0756594	Novel
C1orf100	0.0756246	Novel
CNTD1	0.0748256	Novel
DYNLT3	0.0744984	Novel
AMY1A	0.0742292	Novel
C4BPB	0.0740936	Novel
BCL2L1	0.0740308	Novel
ABHD15	0.0734559	Novel
CSPG4	0.0733673	Novel
PRSS23	0.073282	Novel
GOLGA8J	0.0731536	Novel
KLHDC9	0.0730997	Novel
CTAG2	0.0730712	Novel
SRXN1	0.0730257	Novel
ZNF445	0.0729462	Novel
CRB3	0.0728229	Novel
ACHE	0.0727704	Novel
C1S	0.0725072	Novel
ZFAND4	0.0724772	Novel
CLIC3	0.0720182	Novel
HCAR1	0.0718955	Novel
CELA3B	0.0717773	Novel
RUVBL1	0.0716845	Novel
PCDHA6	0.0716386	Novel
TNS4	0.0715584	Novel
SPRR2G	0.0715418	Novel
RGL4	0.0715275	Novel
PRAMEF25	0.0713533	Novel
ZCCHC3	0.0712857	Novel
MFAP5	0.0712354	Novel
MAPKAPK5	0.0712276	Novel
TMEM167A	0.0707888	Novel
SCGB1C1	0.0705815	Novel
TMED6	0.0705532	Novel
EZHIP	0.0702933	Novel
WFDC6	0.0700636	Novel
PGC	0.0699784	Novel
SPSB1	0.0698273	Novel
ZCWPW1	0.0698265	Novel
IQGAP2	0.0696193	Novel
PRR36	0.0693204	Novel
TUBB	0.0691057	Novel
REG3A	0.0690987	Novel
TEDDM1	0.0690089	Novel
DDX24	0.0689429	Novel
MANEAL	0.068769	Novel
MPO	0.0684692	Novel
PTPRG	0.0683229	Novel
PRSS55	0.0681977	Novel
SCGB1C2	0.0681563	Novel
OBP2B	0.068119	Novel
CTAG1A	0.0679543	Novel
FMN1	0.0679193	Novel
DAP3	0.0678975	Novel
TSGA10IP	0.0676153	Novel
UNC13D	0.0675681	Novel
VDR	0.0675118	Novel
GIP	0.0674865	Novel
PRAMEF15	0.0674561	Novel
CCNL2	0.0673804	Novel
CCDC91	0.067267	Novel
PRAMEF7	0.0670372	Novel
LRRC55	0.06702	Novel
TEX33	0.0668275	Novel
PCDHAC2	0.0667063	Novel
LCN12	0.0665741	Novel
SIMC1	0.0663528	Novel
BDKRB2	0.0661251	Novel
XAGE2	0.0660726	Novel
SLC5A4	0.0660627	Novel
ZDHHC7	0.0660538	Novel
FADS6	0.065581	Novel
OR51F2	0.0655762	Novel
NUTM2A	0.0655476	Novel
CT45A6	0.065519	Novel
RTL8C	0.065462	Novel
WFDC9	0.0653783	Novel
ZNF544	0.0651242	Novel
SLCO6A1	0.0649656	Novel
STON1-GTF2A1L	0.0648915	Novel
WDR76	0.0648233	Novel
TLR2	0.0647306	Novel
RAB10	0.0646877	Novel
ABHD17B	0.0646786	Novel
SPANXN1	0.0646472	Novel
ZNF780A	0.0646103	Novel
PPIAL4F	0.0645768	Novel
CADM1	0.0644291	Novel
ANHX	0.0643462	Novel
LPAR5	0.0642399	Novel
DNASE2B	0.0642386	Novel
TENT5C	0.0641254	Novel
NFATC2IP	0.063967	Novel
TTC34	0.0638475	Novel
CX3CR1	0.0637617	Novel
UBL4B	0.0634676	Novel
OVCH2	0.0634666	Novel
ZDHHC24	0.0633939	Novel
CYTL1	0.0633884	Novel
MAGEB1	0.0633822	Novel
HMSD	0.0631094	Novel
PPP4R1	0.0630075	Novel
PRIM2	0.0629168	Novel
MTERF2	0.0627375	Novel
LRRC24	0.0626765	Novel
EMILIN2	0.0626328	Novel
CTAG1B	0.0623812	Novel
UBE2U	0.0622134	Novel
NUDT18	0.0621775	Novel
ZNF816-ZNF321P	0.0621701	Novel
TNFRSF1B	0.0619194	Novel
GPR15	0.0618494	Novel
RNF223	0.0618251	Novel
GOLGA6L1	0.0618157	Novel
HDHD5	0.061717	Novel
INSYN1	0.061714	Novel
ZNF275	0.0616418	Novel
SPATA3	0.0615887	Novel
DHX57	0.0615689	Novel
FAM186A	0.0614824	Novel
PLEKHH3	0.0614691	Novel
TAMALIN	0.0613876	Novel
CCL15	0.0612021	Novel
BEND4	0.0610756	Novel
FEZF2	0.0610042	Novel
LOC112694756	0.060975	Novel
DCAF10	0.0608279	Novel
PCDHB16	0.0606631	Novel
ZNF670	0.0605927	Novel
PRR23B	0.0605842	Novel
PHYKPL	0.0604838	Novel
TAX1BP3	0.0604707	Novel
PHF13	0.0604334	Novel
SPACA5B	0.0604172	Novel
OLAH	0.0602375	Novel
ZNF232	0.0600448	Novel
RIN2	0.0599803	Novel
FFAR1	0.0599301	Novel
TMEM74B	0.0599297	Novel
GKN1	0.0597025	Novel
GPKOW	0.0595095	Novel
EYA2	0.0592915	Novel
ZBTB20	0.0589701	Novel
KRT39	0.0589528	Novel
NUDT15	0.0588453	Novel
CELA1	0.0588303	Novel
OR5M3	0.0587057	Novel
LRRC1	0.0587032	Novel
NCBP2L	0.0584977	Novel
DET1	0.0584916	Novel
PCDHGA9	0.0584661	Novel
ACTRT3	0.058332	Novel
LY6G5C	0.0583	Novel
ECM2	0.0580301	Novel
FOXD4L1	0.0580148	Novel
MRPS18A	0.0580013	Novel
TMEM200A	0.0579003	Novel
TMEM258	0.0578492	Novel
GAGE12E	0.0577767	Novel
POLR2B	0.05777	Novel
EFCAB12	0.0577536	Novel
SNX9	0.057749	Novel
SSX2	0.0577148	Novel
ZNF14	0.0575655	Novel
CCDC70	0.0575579	Novel
RAB9A	0.0574362	Novel
ZNF45	0.0573091	Novel
ARHGAP18	0.057303	Novel
NUTM2B	0.0573013	Novel
PRKN	0.0573	Novel
KANSL1L	0.0571513	Novel
ANKRD36B	0.0570845	Novel
PAQR9	0.057038	Novel
FAM135A	0.0569724	Novel
TBC1D25	0.0568346	Novel
OR51E1	0.0568222	Novel
PPIAL4C	0.0567865	Novel
PPIAL4H	0.0567756	Novel
MSANTD3	0.056759	Novel
TEX30	0.0567026	Novel
OPRPN	0.0566607	Novel
TAS2R13	0.0565306	Novel
EVL	0.0564047	Novel
NPIPA3	0.0560867	Novel
TMEM183A	0.0560823	Novel
PLAGL2	0.0560613	Novel
SOX18	0.0559448	Novel
DNAJC3	0.0559185	Novel
RBM4	0.0558186	Novel
UTS2B	0.055816	Novel
TMEM61	0.0558148	Novel
TSTD2	0.0558108	Novel
SPACA5	0.0557859	Novel
DYRK3	0.0557512	Novel
KRTAP5-5	0.0557111	Novel
GAGE12D	0.0556991	Novel
RTL8B	0.0556109	Novel
SEC14L2	0.0555676	Novel
RNF222	0.0553856	Novel
ZNF436	0.0550156	Novel
ZNF222	0.0549369	Novel
UPF3A	0.054904	Novel
COMMD5	0.054814	Novel
LRFN4	0.0547766	Novel
ZDHHC3	0.0547206	Novel
ZNF83	0.0546545	Novel
PHGR1	0.0546293	Novel
KAT14	0.0545802	Novel
OR51E2	0.0543923	Novel
OCLN	0.0543344	Novel
MAB21L4	0.054284	Novel
NMS	0.0542452	Novel
OR9K2	0.0541524	Novel
A4GNT	0.0540541	Novel
RAB40C	0.0539835	Novel
RNF144A	0.0539291	Novel
DCP1A	0.053915	Novel
MRGBP	0.0538247	Novel
STATH	0.0537695	Novel
HNRNPUL1	0.0533268	Novel
SGSM3	0.0533162	Novel
ATP8A1	0.0532818	Novel
CCND1	0.0531401	Novel
PPIG	0.0530453	Novel
BEX3	0.0529471	Novel
PRAMEF8	0.0528582	Novel
THOC1	0.0528494	Novel
SH3KBP1	0.0527368	Novel
CA1	0.0526643	Novel
ZNF100	0.0525282	Novel
SLU7	0.0523011	Novel
PPIP5K2	0.0522643	Novel
PAFAH2	0.052136	Novel
PCDHAC1	0.052131	Novel
FAM149A	0.0521255	Novel
MC2R	0.0520033	Novel
MRPL27	0.0519862	Novel
TBC1D2B	0.0519438	Novel
ZSCAN20	0.0518469	Novel
GSTP1	0.0517576	Novel
NCOA5	0.051714	Novel
NPIPB15	0.0516364	Novel
EXOSC6	0.0516198	Novel
CXCL16	0.051465	Novel
CNTNAP3B	0.0514607	Novel
FAM78B	0.0514511	Novel
PRAMEF5	0.0514073	Novel
RHOXF2B	0.0513647	Novel
KIF13B	0.0513282	Novel
VWA1	0.0512816	Novel
CDCA7L	0.0512124	Novel
CCL16	0.0511951	Novel
SMG5	0.05116	Novel
TMEM254	0.0510814	Novel
TARBP1	0.0510078	Novel
TUBA1B	0.0509728	Novel
SPATA2	0.0509722	Novel
C1orf115	0.0509606	Novel
IQCF6	0.0509139	Novel
SGPP1	0.0509097	Novel
GAGE12C	0.0508821	Novel
TMEM207	0.0508777	Novel
C1QTNF3	0.0508459	Novel
ARGLU1	0.0507039	Novel
TRIM49C	0.0506768	Novel
KIAA0895	0.0505713	Novel
AMY1B	0.0504692	Novel
GRAMD4	0.0503768	Novel
DPYS	0.0503569	Novel
CABLES1	0.050188	Novel
LENG1	0.0501097	Novel
HHLA3	0.049981	Novel
DLEU7	0.0499387	Novel
GAGE12F	0.0498578	Novel
TMEM233	0.0498553	Novel
HRH4	0.049821	Novel
PGBD1	0.0498169	Novel
ABHD14A	0.0497972	Novel
ZNF492	0.0496969	Novel
GZMM	0.0496917	Novel
FOXL1	0.0496557	Novel
KIAA1958	0.0496406	Novel
TCEAL3	0.0495653	Novel
LOC102724159	0.0494766	Novel
PI4KA	0.0494433	Novel
PLA2G1B	0.0493568	Novel
BGLAP	0.0493134	Novel
HIGD1B	0.0491528	Novel
ACTG2	0.0491452	Novel
ABHD13	0.049127	Novel
TRIM49D1	0.0491206	Novel
PAIP2	0.0489129	Novel
JRKL	0.0488314	Novel
LDLRAD2	0.0488149	Novel
COMMD2	0.0487333	Novel
ANXA1	0.0487196	Novel
ETFBKMT	0.0486977	Novel
RAB11FIP4	0.0486071	Novel
SF3B5	0.0485333	Novel
GALNT5	0.0484963	Novel
ZNF665	0.0483208	Novel
ZNF121	0.0482879	Novel
GALNTL5	0.0481739	Novel
FRAT2	0.0480898	Novel
NANOGNB	0.0480725	Novel
FAM220A	0.0478384	Novel
PCDHB5	0.0477914	Novel
GSPT1	0.0476805	Novel
FAM118A	0.0476456	Novel
VTI1B	0.0475778	Novel
PTPRB	0.0474477	Novel
UTP6	0.0474402	Novel
TNXB	0.0473225	Novel
LCE3E	0.0473144	Novel
RNASE8	0.0473138	Novel
PROSER3	0.0472823	Novel
SMPD2	0.0472142	Novel
PLXNB3	0.0471072	Novel
MMP12	0.0467814	Novel
MOXD1	0.0466574	Novel
ZNF385A	0.0466371	Novel
ITGAD	0.0466111	Novel
RRNAD1	0.0464304	Novel
ZNF112	0.0463854	Novel
USP30	0.046355	Novel
PITHD1	0.0463533	Novel
SPHKAP	0.0463522	Novel
MRPL43	0.046329	Novel
BIN1	0.0462968	Novel
ODF3L1	0.0462719	Novel
TUBB4B	0.045903	Novel
NPDC1	0.0457754	Novel
ZNF669	0.045737	Novel
MEX3A	0.0457329	Novel
CCDC169	0.045648	Novel
LRRC14B	0.0456089	Novel
C11orf53	0.0455753	Novel
CD248	0.0455583	Novel
FCHO1	0.0454955	Novel
CTNNBIP1	0.0454032	Novel
APC	0.0453627	Novel
PNMA8A	0.0453363	Novel
SNRNP35	0.0450664	Novel
IGFBP7	0.0449053	Novel
NAA20	0.044819	Novel
ARPC5	0.044817	Novel
GOLPH3L	0.0448105	Novel
CLSTN1	0.0447209	Novel
DPEP3	0.0446744	Novel
THAP10	0.0446171	Novel
POLR2G	0.0444217	Novel
KCTD4	0.0443254	Novel
STX19	0.044282	Novel
ZNF622	0.0442651	Novel
PSAPL1	0.0442616	Novel
TMEM248	0.0442385	Novel
PNMA6A	0.0442371	Novel
SLC36A3	0.0441696	Novel
TMEM127	0.0441644	Novel
SPCS2	0.0440769	Novel
PTGS1	0.0440271	Novel
AKR1B1	0.0440115	Novel
TBC1D10B	0.0439693	Novel
CTAGE15	0.0439395	Novel
PRAMEF20	0.0438978	Novel
PCDHGB4	0.0438209	Novel
SYNM	0.0436948	Novel
TAS2R39	0.0436753	Novel
RAB6A	0.0433954	Novel
ZNF471	0.0433497	Novel
NLRP13	0.0433022	Novel
NAA60	0.043293	Novel
ARMC7	0.0432209	Novel
FOXB1	0.0431684	Novel
LRRC26	0.0430823	Novel
METTL3	0.0430752	Novel
TAGLN	0.0430163	Novel
C2orf78	0.0429923	Novel
LDLR	0.0429417	Novel
RTL3	0.0427712	Novel
C1QTNF1	0.0427581	Novel
TMEM213	0.0427478	Novel
CMSS1	0.0426215	Novel
CDR2L	0.0424946	Novel
C5orf24	0.0424694	Novel
C12orf73	0.0423835	Novel
CLPSL1	0.042375	Novel
IL1R1	0.0423201	Novel
TUBE1	0.0422082	Novel
BCAR3	0.0421973	Novel
TMCC2	0.0420792	Novel
SPANXN3	0.0420463	Novel
ZNF25	0.0420362	Novel
ANGPTL6	0.0418667	Novel
TEX28	0.0418272	Novel
PARD3	0.0417553	Novel
ZNF720	0.0417462	Novel
VWCE	0.0416671	Novel
OLFML2B	0.0416389	Novel
FAM89B	0.0416287	Novel
KLF12	0.0415586	Novel
SYTL3	0.0415027	Novel
CDH5	0.0414704	Novel
GOLGA8B	0.0414574	Novel
RAX2	0.0414228	Novel
TMEM86A	0.0413812	Novel
ZNF853	0.0411633	Novel
PPIL1	0.0411547	Novel
PAQR7	0.0410786	Novel
DUSP28	0.0409959	Novel
OSGEPL1	0.0409839	Novel
JPT1	0.0409184	Novel
PEDS1-UBE2V1	0.0408872	Novel
OOSP2	0.0408735	Novel
ZNF7	0.0408654	Novel
AKAP4	0.0406845	Novel
OR2A1	0.0405203	Novel
C3orf62	0.0405158	Novel
IFNA6	0.0404097	Novel
RNF122	0.0402582	Novel
CFAP65	0.0402422	Novel
ZNF454	0.0401238	Novel
REG3G	0.040089	Novel
ZNF189	0.040028	Novel
STH	0.0399445	Novel
SMG8	0.0399296	Novel
FSTL1	0.0397788	Novel
OTUD6A	0.0397782	Novel
ID3	0.03977	Novel
SLC28A2	0.0397643	Novel
C10orf71	0.0396881	Novel
TUBA3C	0.0395383	Novel
SYNRG	0.0395376	Novel
TMED3	0.0395057	Novel
EDDM3A	0.0394909	Novel
USHBP1	0.0394766	Novel
AKAP7	0.0393835	Novel
PZP	0.0393316	Novel
CDH11	0.0393104	Novel
PLAT	0.0391591	Novel
MRM1	0.039132	Novel
P2RY4	0.0391063	Novel
C2orf66	0.0390532	Novel
SPINT3	0.0390257	Novel
UGT2B28	0.0389336	Novel
TMEM141	0.0388761	Novel
DAGLB	0.0388398	Novel
LCN15	0.0388372	Novel
C1orf35	0.0388178	Novel
FAM81A	0.0388151	Novel
PAGE5	0.038775	Novel
S100A4	0.038749	Novel
PPP1R9A	0.0387351	Novel
RCN3	0.0387206	Novel
FNBP1L	0.0386533	Novel
ZNF789	0.0386211	Novel
PRAMEF11	0.0385867	Novel
PTGES2	0.0385178	Novel
SYNJ2BP	0.0385089	Novel
LPAR2	0.0384925	Novel
CYSLTR2	0.0383206	Novel
INSC	0.0380569	Novel
LCE1D	0.0379978	Novel
MBD4	0.0379538	Novel
ELAPOR1	0.0378246	Novel
PRAMEF18	0.0376991	Novel
UBQLN3	0.0376571	Novel
UBE2R2	0.0376224	Novel
TUBA3D	0.0374816	Novel
LTN1	0.0374686	Novel
MIF	0.0374363	Novel
ADAM32	0.0373143	Novel
CABCOCO1	0.0372085	Novel
MYL12B	0.0371954	Novel
GGTLC1	0.0371667	Novel
MRPL37	0.0370861	Novel
CHAC2	0.0370734	Novel
PRSS48	0.0370182	Novel
ACE2	0.0369971	Novel
MAP3K21	0.0368865	Novel
PPP1R3G	0.0368438	Novel
DERL3	0.0367912	Novel
SPANXN2	0.036775	Novel
MRPS26	0.0367628	Novel
SLC28A1	0.0366813	Novel
FBXO48	0.0365582	Novel
GBF1	0.036526	Novel
NAPEPLD	0.0365212	Novel
CDC40	0.0365001	Novel
DPPA4	0.0364938	Novel
KRBA1	0.0364142	Novel
AKR1C3	0.0363679	Novel
UPK3BL1	0.0363605	Novel
LTF	0.0363162	Novel
VCX	0.0362547	Novel
DBNDD1	0.0361654	Novel
C11orf1	0.0361411	Novel
SMAP2	0.0360546	Novel
MYRFL	0.0359969	Novel
UBP1	0.0359838	Novel
AVPI1	0.0359502	Novel
GRAMD1C	0.035927	Novel
USP31	0.035851	Novel
SNX7	0.0358168	Novel
ZBED9	0.0357965	Novel
TMEM214	0.0357637	Novel
LGALS3	0.0356907	Novel
NOX5	0.0356562	Novel
ZNF235	0.0356505	Novel
EFNA3	0.0355426	Novel
IZUMO4	0.0355236	Novel
ASTL	0.0354409	Novel
LCN1	0.0354101	Novel
MXRA7	0.0353636	Novel
PRRG4	0.0353168	Novel
GOLGA6L2	0.0350363	Novel
PBOV1	0.0350139	Novel
RBM19	0.0349743	Novel
DCD	0.0348993	Novel
KLHDC10	0.0348705	Novel
C3orf38	0.0348648	Novel
ZNF320	0.034789	Novel
TMEM50A	0.0347806	Novel
ZNF418	0.0347796	Novel
FBXO45	0.0347606	Novel
MANSC4	0.0347314	Novel
H4C7	0.034721	Novel
CLPTM1L	0.0345619	Novel
DDA1	0.0343805	Novel
WBP2NL	0.0343622	Novel
FCRL2	0.0343147	Novel
PPP1R15B	0.0342484	Novel
IL1RN	0.0341501	Novel
IZUMO3	0.0341457	Novel
CYFIP1	0.0340971	Novel
CTRL	0.0340517	Novel
DMRTA1	0.0340474	Novel
MISP3	0.0340211	Novel
SMIM7	0.0339794	Novel
AKR1B15	0.033938	Novel
MSL3	0.0339324	Novel
RNASE9	0.0338566	Novel
CHURC1-FNTB	0.0337247	Novel
USP53	0.0336868	Novel
SPACA4	0.033589	Novel
TPSD1	0.0333929	Novel
SART1	0.0333662	Novel
MYD88	0.0333573	Novel
RAB36	0.0333494	Novel
ZNHIT1	0.0333368	Novel
LRRC70	0.0332809	Novel
ZNF587B	0.0332719	Novel
ZKSCAN4	0.0332705	Novel
PCMTD1	0.0332203	Novel
DCANP1	0.0331999	Novel
CLPTM1	0.0331273	Novel
DBNL	0.0330335	Novel
P3H3	0.0329892	Novel
TSNARE1	0.0329843	Novel
DUSP18	0.0329624	Novel
NPBWR2	0.032947	Novel
IGSF8	0.0329423	Novel
XRRA1	0.0328748	Novel
KLHDC1	0.0328678	Novel
SPATA31D1	0.0328378	Novel
ZNF618	0.0328106	Novel
IWS1	0.032807	Novel
SENP5	0.0327867	Novel
TENT5B	0.0327174	Novel
MMP16	0.0326816	Novel
GAGE12H	0.0326225	Novel
ZNF251	0.0326131	Novel
SMPD4	0.0326041	Novel
RNF40	0.0324938	Novel
TINAG	0.0324661	Novel
RTL8A	0.0324251	Novel
FOSL1	0.03241	Novel
CFAP206	0.032403	Novel
SPATA19	0.0323723	Novel
NRP1	0.0323651	Novel
MZB1	0.0323372	Novel
EBF4	0.0323034	Novel
ATF2	0.0322838	Novel
MRPL10	0.0322821	Novel
GALNT6	0.0322697	Novel
MOB3C	0.0322645	Novel
HAUS4	0.0322097	Novel
IGFL3	0.0321858	Novel
EPM2AIP1	0.0321787	Novel
PP2D1	0.0321248	Novel
ADD1	0.032047	Novel
ESM1	0.0319974	Novel
KLK15	0.0319733	Novel
PCDHB4	0.031907	Novel
RASSF9	0.0317843	Novel
C1QTNF5	0.0317308	Novel
HSBP1L1	0.0316909	Novel
KCTD16	0.0316156	Novel
ZXDA	0.0315607	Novel
TTC38	0.0314692	Novel
PARD6G	0.0314572	Novel
MBTD1	0.0314414	Novel
RBM6	0.0314211	Novel
EIF1	0.0313758	Novel
SNIP1	0.0313722	Novel
PLEKHS1	0.0313669	Novel
TRIM49B	0.0313233	Novel
SAP25	0.0312967	Novel
LRRTM4	0.0311586	Novel
C10orf88	0.0311501	Novel
EOLA2	0.031109	Novel
CYP11B2	0.0310625	Novel
LIN52	0.031024	Novel
TEX36	0.0310218	Novel
OGN	0.0310209	Novel
RLN3	0.0310035	Novel
PCDHGA11	0.0309674	Novel
CNPY2	0.0309599	Novel
RBM22	0.030924	Novel
SNX30	0.0308599	Novel
BICDL2	0.030834	Novel
RGL2	0.0308069	Novel
PCNX2	0.0306791	Novel
PRH1	0.0306555	Novel
GFY	0.0306404	Novel
LRCH3	0.0304911	Novel
B3GNT8	0.0304903	Novel
CCDC190	0.0304638	Novel
MRPL51	0.0304495	Novel
MRPL20	0.0304221	Novel
HDHD2	0.0304127	Novel
PITPNA	0.0302984	Novel
TMEM184B	0.0302919	Novel
PRSS36	0.0302845	Novel
FAM166C	0.0302464	Novel
GJA1	0.0302033	Novel
LRRC4B	0.0301575	Novel
IQCJ	0.0301294	Novel
BOD1L1	0.0301273	Novel
ZNF330	0.030054	Novel
ANAPC15	0.030032	Novel
DUSP26	0.0299979	Novel
ZNF626	0.0299531	Novel
ALPK2	0.0299354	Novel
ZNF792	0.029933	Novel
SUCO	0.029912	Novel
ADAM12	0.0298901	Novel
SF3A2	0.0298751	Novel
FOXD4	0.0298438	Novel
PROZ	0.0298194	Novel
TEX37	0.0298152	Novel
KRTAP4-7	0.0297206	Novel
ZNF580	0.0296608	Novel
MRPS28	0.0295685	Novel
FIP1L1	0.0293019	Novel
SH2D4B	0.0292871	Novel
PRKCZ	0.0292481	Novel
THAP8	0.0292217	Novel
C19orf47	0.0291207	Novel
DUSP23	0.0290599	Novel
ZNF814	0.0290498	Novel
[truncated: 16,584 more rows]

## Sheet: STRING-2
STRING-Embedding-DisGeNET
Symbol	Probability	Known/Novel
IGF1	0.969598	Novel
TNF	0.946199	Novel
HRAS	0.940761	Novel
TLR4	0.927897	Novel
CXCL8	0.911337	Novel
TP53	0.910613	Novel
PTEN	0.906018	Novel
MAPK14	0.897147	Novel
EGF	0.895959	Novel
IL10	0.887149	Novel
THBS1	0.862778	Novel
SERPINA1	0.810364	Novel
SERPINE1	0.809986	Novel
TIMP1	0.803436	Novel
MMP2	0.781517	Novel
ACTG1	0.758639	Novel
GAPDH	0.738009	Novel
MAPK3	0.733408	Novel
VCAM1	0.732265	Novel
IFNG	0.713965	Novel
A2M	0.704796	Novel
MTOR	0.697087	Novel
IL1B	0.695818	Novel
TF	0.690664	Novel
APOE	0.68544	Novel
NGF	0.685189	Novel
CAT	0.684464	Novel
MMP3	0.675838	Novel
AHSG	0.666838	Novel
DCAF10	0.65752	Novel
PLG	0.653342	Novel
CP	0.653025	Novel
IGFBP1	0.650231	Novel
UBA52	0.633845	Novel
SERPINH1	0.628876	Novel
CLU	0.628083	Novel
CCN2	0.623377	Novel
CXCL2	0.611288	Novel
POTEE	0.590028	Novel
CRP	0.588026	Novel
PTGS2	0.582868	Novel
ACTC1	0.571079	Novel
GSN	0.566937	Novel
CTSG	0.558087	Novel
CXCL3	0.548707	Novel
TIMP3	0.539293	Novel
TGM2	0.535786	Novel
ORM1	0.532787	Novel
HMOX1	0.531934	Novel
CXCL10	0.526219	Novel
RIPK4	0.523651	Novel
ACTR3C	0.521709	Novel
BDNF	0.519146	Novel
PLOD2	0.507609	Novel
ACTR2	0.501317	Novel
MFAP4	0.500244	Novel
HRG	0.500142	Novel
ELANE	0.498303	Novel
VTN	0.498216	Novel
C1S	0.497767	Novel
CDH1	0.495719	Novel
C4B	0.494062	Novel
SPARC	0.491168	Novel
CXCL12	0.489806	Novel
TIMP2	0.489206	Novel
HBA1	0.489154	Novel
APOB	0.482026	Novel
SPP1	0.477274	Novel
ITIH2	0.467313	Novel
CTSB	0.460664	Novel
NFE2L2	0.454127	Novel
CLEC3B	0.450251	Novel
MMP1	0.449205	Novel
PPBP	0.446576	Novel
HSP90B1	0.444494	Novel
APAF1	0.438856	Novel
C5	0.438107	Novel
GSTP1	0.432064	Novel
PRG4	0.430234	Novel
CAMP	0.42418	Novel
SLC2A10	0.422383	Novel
PLAT	0.421321	Novel
ARPC1A	0.41627	Novel
SMAD3	0.413709	Novel
COL5A1	0.413288	Novel
SERPINF2	0.406026	Novel
SERPINC1	0.400992	Novel
GNB2	0.39916	Novel
ANXA1	0.396838	Novel
CAV1	0.396539	Novel
PROZ	0.394904	Novel
CCND1	0.391437	Novel
ADAMTS1	0.389897	Novel
HGF	0.389468	Novel
FGB	0.385314	Novel
LOX	0.385155	Novel
LPA	0.378087	Novel
AKT1	0.374607	Novel
ICAM1	0.374478	Novel
VWF	0.374412	Novel
MPO	0.373797	Novel
MMP12	0.373797	Novel
MUC5B	0.372711	Novel
ACTR3	0.370153	Novel
IL1A	0.368594	Novel
F7	0.366278	Novel
LTF	0.366126	Novel
PRDX1	0.365442	Novel
TGFBI	0.365	Novel
PIK3CB	0.363212	Novel
PF4	0.3629	Novel
NR3C1	0.36279	Novel
CD248	0.356847	Novel
TGFB1	0.352466	Novel
SELENOP	0.351487	Novel
FOS	0.35003	Novel
PROS1	0.349615	Novel
RNASEL	0.345966	Novel
ECM1	0.345091	Novel
ITIH1	0.343982	Novel
NSD3	0.341222	Novel
MMP8	0.339376	Novel
SERPIND1	0.339159	Novel
CCN1	0.337269	Novel
FABP1	0.336998	Novel
GPX1	0.33579	Novel
APOA1	0.33564	Novel
F3	0.334418	Novel
SLPI	0.332942	Novel
SDC2	0.332792	Novel
VIM	0.332021	Novel
CFD	0.329421	Novel
ARRB1	0.328576	Novel
CXCL5	0.328469	Novel
ACTG2	0.323438	Novel
POTEG	0.322355	Novel
POTEB3	0.320719	Novel
IGFBP3	0.31943	Novel
HPX	0.318249	Novel
ACTR10	0.316683	Novel
HDAC5	0.315425	Novel
FGG	0.314163	Novel
MXRA8	0.31297	Novel
COL3A1	0.312501	Novel
ALB	0.312055	Novel
SERPINA6	0.308644	Novel
ADAMTS3	0.305133	Novel
PENK	0.303431	Novel
MMP7	0.302334	Novel
LAMB2	0.301902	Novel
LEP	0.299855	Novel
CTSD	0.29892	Novel
CCL7	0.297754	Novel
SPINT2	0.297543	Novel
ANGPTL2	0.296192	Novel
SIRT1	0.29555	Novel
CFHR2	0.295266	Novel
CCL11	0.294012	Novel
APOA2	0.29288	Novel
MMP19	0.292578	Novel
MAP2K7	0.291339	Novel
C6	0.291294	Novel
ANXA5	0.290665	Novel
GPX3	0.290351	Novel
NID2	0.289162	Novel
GNG11	0.288906	Novel
LAMB1	0.288904	Novel
HPR	0.288299	Novel
ADAM12	0.287865	Novel
ADAMTS15	0.286016	Novel
GSTT2B	0.285029	Novel
POTEJ	0.284782	Novel
F13B	0.283963	Novel
CST3	0.280402	Novel
COL12A1	0.280332	Novel
PIK3CA	0.280249	Novel
F2RL2	0.280199	Novel
DEFA6	0.278284	Novel
LCN2	0.277667	Novel
IGFBP6	0.277282	Novel
POTEB2	0.277264	Novel
ADAMTS2	0.276241	Novel
HAMP	0.273463	Novel
ADIPOQ	0.273045	Novel
PROC	0.272814	Novel
POTEC	0.271983	Novel
LTBP2	0.270038	Novel
PAPPA	0.269859	Novel
C1QA	0.269169	Novel
NCF2	0.266417	Novel
TAS2R20	0.266129	Novel
NQO1	0.26612	Novel
TAS2R16	0.265263	Novel
COL4A2	0.264621	Novel
CFL1	0.263655	Novel
APOD	0.263075	Novel
CCL4	0.26248	Novel
FES	0.262229	Novel
WASL	0.261155	Novel
ADAM33	0.261064	Novel
TNC	0.260209	Novel
LOXL1	0.259941	Novel
PRSS23	0.259089	Novel
MMP15	0.257226	Novel
C4A	0.256892	Novel
NPY	0.256402	Novel
MOXD1	0.255816	Novel
HSPA8	0.255753	Novel
CCL5	0.255706	Novel
COL5A3	0.254943	Novel
COL6A3	0.254383	Novel
CMA1	0.25379	Novel
MAPK8	0.250577	Novel
IL18	0.250176	Novel
VWA1	0.249601	Novel
OGN	0.248901	Novel
SERPINA12	0.248678	Novel
CHRM2	0.24854	Novel
MAP2K1	0.247095	Novel
CFP	0.244305	Novel
CFH	0.244141	Novel
POTEB	0.244021	Novel
ANGPTL6	0.243915	Novel
F12	0.243686	Novel
UGT2B10	0.243572	Novel
MRPL2	0.243263	Novel
CILP	0.243239	Novel
IL1RN	0.241949	Novel
FCN3	0.241652	Novel
RBP4	0.241222	Novel
RPL8	0.241061	Novel
FLT1	0.240152	Novel
ALOX5AP	0.239861	Novel
ADAM8	0.239507	Novel
TIMP4	0.239035	Novel
KLK4	0.238447	Novel
CXCL16	0.238061	Novel
DEFB103B	0.236363	Novel
RAD54L	0.23576	Novel
CCL20	0.235279	Novel
BGN	0.234463	Novel
MAPK11	0.233752	Novel
SOD1	0.233008	Novel
NLRP3	0.232864	Novel
COL16A1	0.232209	Novel
YWHAB	0.231989	Novel
ACTL9	0.2317	Novel
ARPC4	0.231602	Novel
ADAM10	0.230773	Novel
EFEMP2	0.229596	Novel
CXCL6	0.229015	Novel
TAS2R10	0.228917	Novel
COMP	0.228899	Novel
PLA2G1B	0.228853	Novel
PTX3	0.228777	Novel
C7	0.227871	Novel
ADAMTS4	0.227823	Novel
ZNF469	0.227579	Novel
JAK2	0.227535	Novel
CHI3L1	0.227398	Novel
CXCL9	0.227029	Novel
TAS2R50	0.226772	Novel
COL8A1	0.225384	Novel
CTTN	0.22507	Novel
THBS2	0.224957	Novel
APOH	0.224569	Novel
IGF2R	0.224266	Novel
EP300	0.223877	Novel
COL6A1	0.223874	Novel
RPL32	0.223388	Novel
CCL15	0.223219	Novel
CST4	0.222874	Novel
PA2G4	0.222782	Novel
PTGDR2	0.222767	Novel
COL4A1	0.222422	Novel
CDKN1B	0.222257	Novel
TAS2R19	0.221239	Novel
PTGDS	0.220839	Novel
NR1H4	0.219629	Novel
SRP68	0.218964	Novel
COL5A2	0.215427	Novel
PDGFRB	0.215239	Novel
G2E3	0.21467	Novel
GADD45A	0.214368	Novel
TAS2R8	0.214306	Novel
CCR3	0.214217	Novel
PLGLB2	0.212753	Novel
MIF	0.212415	Novel
HBA2	0.212409	Novel
CFB	0.212172	Novel
HIP1R	0.212057	Novel
CD163	0.211837	Novel
TGFB2	0.211813	Novel
ARRB2	0.211398	Novel
AZGP1	0.211183	Novel
C8B	0.209744	Novel
COTL1	0.209698	Novel
MELTF	0.209511	Novel
KLK14	0.208678	Novel
TMIGD3	0.207944	Novel
ANGPT1	0.207634	Novel
QSOX1	0.207592	Novel
STK38	0.207466	Novel
GPR18	0.206623	Novel
PXDN	0.206453	Novel
NPB	0.20595	Novel
FSTL1	0.205905	Novel
COL18A1	0.205846	Novel
HCAR3	0.205726	Novel
TNXB	0.205537	Novel
CDH2	0.205437	Novel
TPT1	0.204896	Novel
AFP	0.204713	Novel
FCHO2	0.204684	Novel
CCL16	0.204002	Novel
TUBA3C	0.203963	Novel
TAS2R46	0.203784	Novel
PCOLCE	0.202643	Novel
KLK13	0.20134	Novel
MATN2	0.201271	Novel
ASPN	0.200825	Novel
EDN1	0.200145	Novel
FFAR2	0.199858	Novel
CORT	0.199799	Novel
ACE	0.19952	Novel
PRSS1	0.199046	Novel
ANGPTL7	0.198295	Novel
NOX4	0.198058	Novel
MFGE8	0.197774	Novel
CCL3	0.197093	Novel
FCHO1	0.197087	Novel
YAP1	0.196046	Novel
GNB5	0.195988	Novel
TAS2R3	0.195818	Novel
LOC100288966	0.195751	Novel
BDKRB2	0.195461	Novel
COL6A2	0.195282	Novel
FBLN2	0.194762	Novel
PZP	0.194368	Novel
SGIP1	0.194062	Novel
CCR1	0.193975	Novel
MATN3	0.193927	Novel
COL15A1	0.193851	Novel
FPR3	0.193454	Novel
FCN2	0.193295	Novel
GPR39	0.193155	Novel
TUBA1C	0.193124	Novel
EGR1	0.193035	Novel
IL1R1	0.192945	Novel
CYP3A5	0.192512	Novel
VCL	0.191896	Novel
LOC102723502	0.191491	Novel
FBN1	0.191201	Novel
ITGB1	0.191154	Novel
KLK11	0.191098	Novel
HCAR2	0.190468	Novel
PTGER3	0.19041	Novel
ADAMTS12	0.190395	Novel
IGFBP7	0.189971	Novel
TM4SF1	0.189745	Novel
CXCR2	0.189667	Novel
ACTL7B	0.189333	Novel
ESM1	0.189314	Novel
DCD	0.189248	Novel
P4HA3	0.188992	Novel
NOTUM	0.188979	Novel
AZU1	0.18897	Novel
KLK12	0.188889	Novel
CTRB1	0.188745	Novel
ZSCAN32	0.187261	Novel
TAS2R13	0.187035	Novel
APLP2	0.186798	Novel
DEFA4	0.185673	Novel
WDR73	0.185586	Novel
LTBP1	0.184997	Novel
LGALS3BP	0.18474	Novel
ALOX12	0.184435	Novel
NTRK1	0.184312	Novel
NNMT	0.184225	Novel
GNB3	0.184026	Novel
STAT1	0.183954	Novel
PTGS1	0.183882	Novel
LRP1	0.182852	Novel
MC3R	0.182407	Novel
COL4A3	0.182367	Novel
CTHRC1	0.181351	Novel
HEBP1	0.18106	Novel
KLHL29	0.18035	Novel
KLK8	0.180004	Novel
DCN	0.179705	Novel
SERPINA7	0.179699	Novel
SERPINE2	0.179548	Novel
ADM	0.179091	Novel
HSP90AA1	0.178891	Novel
ZSCAN20	0.178657	Novel
NMU	0.178466	Novel
SMG1	0.178044	Novel
F5	0.177965	Novel
S100A7	0.17771	Novel
PGLYRP1	0.177437	Novel
RPL30	0.177309	Novel
CX3CL1	0.176809	Novel
TPSAB1	0.17674	Novel
HRH4	0.176645	Novel
ADGRA2	0.176214	Novel
TMPRSS6	0.176208	Novel
RPS28	0.17593	Novel
ANXA2	0.175848	Novel
CSF1	0.175717	Novel
RSKR	0.175628	Novel
STK38L	0.175475	Novel
SUMO2	0.175271	Novel
SERPINB1	0.175177	Novel
PRDX6	0.175136	Novel
TAS2R31	0.174397	Novel
SH3PXD2A	0.174389	Novel
TMPRSS9	0.174346	Novel
PGF	0.174297	Novel
COL2A1	0.173926	Novel
UBD	0.173698	Novel
KLKB1	0.173677	Novel
C1QC	0.173673	Novel
TAS2R4	0.173621	Novel
CCL13	0.173418	Novel
APOC3	0.173322	Novel
AOX1	0.173098	Novel
DECR1	0.17301	Novel
MASP1	0.172666	Novel
ADAM9	0.172579	Novel
C8A	0.172539	Novel
LAMC1	0.172471	Novel
CCL8	0.172456	Novel
UGT1A4	0.172272	Novel
F2R	0.172271	Novel
P4HB	0.171962	Novel
LGALS3	0.17149	Novel
IGFALS	0.171398	Novel
AFM	0.171072	Novel
DOCK4	0.171054	Novel
F2	0.170819	Novel
F13A1	0.170806	Novel
MMP13	0.170786	Novel
TAS2R60	0.170505	Novel
STAT6	0.170026	Novel
REN	0.169423	Novel
IL5	0.168799	Novel
KLK10	0.168504	Novel
ANGPTL4	0.168362	Novel
LYVE1	0.168295	Novel
PRSS3	0.168225	Novel
KLK3	0.168188	Novel
C5AR1	0.168076	Novel
HTRA1	0.167761	Novel
ESR1	0.167677	Novel
HPGDS	0.167594	Novel
LEPR	0.167548	Novel
COL7A1	0.16697	Novel
ZNF202	0.166835	Novel
PON1	0.166721	Novel
SETMAR	0.16667	Novel
C9	0.166395	Novel
ACTBL2	0.166179	Novel
CDK5	0.165961	Novel
TAGLN	0.16531	Novel
GAS6	0.165145	Novel
HBE1	0.164974	Novel
ACTR1A	0.164903	Novel
ZMYND15	0.164849	Novel
REG3G	0.164711	Novel
PTK2	0.164667	Novel
SCIN	0.164609	Novel
SPINT4	0.164318	Novel
PRCP	0.164269	Novel
ANGPTL3	0.163874	Novel
LUM	0.163744	Novel
UBL4B	0.163581	Novel
CSF2	0.163271	Novel
COL10A1	0.163157	Novel
DEFB104B	0.16268	Novel
HIP1	0.162263	Novel
F2RL3	0.161784	Novel
PGBD1	0.161328	Novel
ADAMTS7	0.161246	Novel
TAGLN2	0.160989	Novel
TFPI2	0.160943	Novel
SERPINA10	0.160843	Novel
DMBT1	0.160579	Novel
APOA4	0.160568	Novel
MMP28	0.160378	Novel
DEFB127	0.160365	Novel
TAS2R39	0.160334	Novel
PLAUR	0.160216	Novel
A1BG	0.160054	Novel
MMP17	0.160025	Novel
ADCY4	0.1598	Novel
PLAU	0.159488	Novel
CTRC	0.159361	Novel
WDR1	0.158598	Novel
CCN4	0.15851	Novel
SMOC2	0.158047	Novel
RAI1	0.157936	Novel
PLA2G2A	0.157815	Novel
PRTN3	0.157427	Novel
SP2	0.157164	Novel
CYCS	0.156896	Novel
DUSP1	0.156707	Novel
SAA2	0.156638	Novel
KLK2	0.156034	Novel
SCARB2	0.155647	Novel
MAST1	0.155524	Novel
UGT2A3	0.155498	Novel
MT2A	0.15544	Novel
HTR1F	0.155323	Novel
RPS6KB1	0.155262	Novel
CYFIP1	0.155183	Novel
NOS2	0.155176	Novel
TAS2R14	0.154801	Novel
ZNF135	0.154584	Novel
MYD88	0.15448	Novel
COL14A1	0.154338	Novel
CASP8	0.154295	Novel
CDKN1A	0.153771	Novel
F11	0.15376	Novel
FNDC1	0.153736	Novel
PSTPIP2	0.153736	Novel
NMS	0.153662	Novel
ADAMTSL2	0.153644	Novel
GPR31	0.153564	Novel
SERPINA11	0.153182	Novel
WDR90	0.153145	Novel
IRS1	0.152899	Novel
CD5L	0.152725	Novel
CCL25	0.152533	Novel
ELN	0.152469	Novel
ARPC2	0.152281	Novel
GPX5	0.152066	Novel
ZNF366	0.151577	Novel
PTPN1	0.151461	Novel
TPSB2	0.151357	Novel
CTSK	0.151302	Novel
PF4V1	0.150952	Novel
ACTR3B	0.150611	Novel
FGL1	0.150345	Novel
FNBP1L	0.150103	Novel
COL8A2	0.150075	Novel
MMP23B	0.149906	Novel
ADAMTS10	0.149767	Novel
LTBP3	0.149669	Novel
SPARCL1	0.149487	Novel
FRK	0.149419	Novel
TPSD1	0.149343	Novel
COL9A2	0.149231	Novel
NOS3	0.149224	Novel
LTA	0.149218	Novel
SERPINB4	0.148542	Novel
GRN	0.148398	Novel
COL11A1	0.148305	Novel
VASP	0.14825	Novel
KLK9	0.148179	Novel
UGT1A3	0.148115	Novel
GPSM1	0.148109	Novel
RXFP3	0.148013	Novel
SPINT3	0.148007	Novel
BDKRB1	0.147885	Novel
CCL28	0.147854	Novel
ANGPT4	0.147632	Novel
AMBP	0.147598	Novel
PIK3C3	0.147513	Novel
STATH	0.14741	Novel
EDNRA	0.147324	Novel
PLEC	0.147266	Novel
DEFB118	0.147085	Novel
PROK2	0.146801	Novel
TTR	0.146603	Novel
CYBRD1	0.146536	Novel
PRSS38	0.146383	Novel
DMP1	0.146352	Novel
PRDX2	0.146236	Novel
CCR5	0.145994	Novel
RHO	0.14599	Novel
PSTPIP1	0.145982	Novel
DPP4	0.145849	Novel
SMAD4	0.14583	Novel
LOXL2	0.145717	Novel
CCL24	0.145411	Novel
ADAMTS5	0.145398	Novel
MLNR	0.145182	Novel
TP63	0.145049	Novel
HDAC6	0.144908	Novel
PGLYRP2	0.144907	Novel
KRAS	0.144148	Novel
ADAMTS14	0.144087	Novel
PLVAP	0.143881	Novel
FAM20A	0.143834	Novel
P2RY14	0.143788	Novel
ANGPTL5	0.143687	Novel
GNAT3	0.143639	Novel
ZNF497	0.143615	Novel
ZNF212	0.143591	Novel
CELA3B	0.14356	Novel
POTEM	0.143098	Novel
ZNF665	0.142866	Novel
FOSL2	0.142593	Novel
CYP2C8	0.142461	Novel
CPB2	0.14236	Novel
ZNF43	0.142311	Novel
GDF15	0.142055	Novel
RNASE7	0.142021	Novel
BOLA2-SMG1P6	0.141979	Novel
LGALS4	0.141918	Novel
SGK1	0.141896	Novel
CXCL14	0.141519	Novel
MRC2	0.141431	Novel
TFF1	0.141285	Novel
PDGFRA	0.140989	Novel
DBN1	0.140665	Novel
CCL26	0.140463	Novel
TAS1R1	0.140121	Novel
AEBP1	0.140113	Novel
EFL1	0.139936	Novel
PPY	0.139836	Novel
ADGRL4	0.139733	Novel
PLGLB1	0.139727	Novel
ZNF471	0.139591	Novel
AGER	0.139575	Novel
ACTRT3	0.138748	Novel
WIPF1	0.138524	Novel
ZNF558	0.138446	Novel
WDR72	0.138355	Novel
APOL1	0.138254	Novel
COL9A1	0.138067	Novel
AOC1	0.13795	Novel
WDR31	0.137823	Novel
FFAR4	0.137577	Novel
NPSR1	0.137372	Novel
TAS2R42	0.137172	Novel
TAS2R41	0.136714	Novel
ADAMTS13	0.136621	Novel
TAS2R5	0.136597	Novel
PLA2G10	0.136469	Novel
PACSIN3	0.136352	Novel
ERVMER34-1	0.136316	Novel
PIP	0.136246	Novel
SYDE1	0.136131	Novel
ADAM23	0.135938	Novel
ARPC5	0.135881	Novel
NMUR1	0.135536	Novel
CCL18	0.135021	Novel
MMP10	0.134684	Novel
COL6A6	0.13468	Novel
PLA2G12B	0.134637	Novel
POTEH	0.134519	Novel
GNB4	0.1344	Novel
CYP2C19	0.134388	Novel
CHIT1	0.134223	Novel
EMP1	0.134046	Novel
HDAC3	0.133957	Novel
KLK15	0.133807	Novel
PI3	0.133746	Novel
SAA4	0.133732	Novel
RNASE3	0.133621	Novel
TAS2R40	0.133397	Novel
ZNF80	0.133278	Novel
ZSCAN18	0.133162	Novel
SUCNR1	0.133119	Novel
GALR1	0.132499	Novel
FCGBP	0.132179	Novel
GSTM1	0.132085	Novel
S100A10	0.131878	Novel
CCN5	0.131864	Novel
DEFB4A	0.131763	Novel
MGP	0.131655	Novel
BPIFB2	0.131463	Novel
ACTL8	0.131201	Novel
TJP1	0.131128	Novel
MT1E	0.130924	Novel
TAS1R2	0.130849	Novel
CETP	0.130469	Novel
NHP2	0.13037	Novel
EPS8	0.130226	Novel
PTGDR	0.130035	Novel
CTSZ	0.129851	Novel
MAP3K3	0.129835	Novel
DEFB106B	0.129825	Novel
CCL19	0.129799	Novel
IL4R	0.12977	Novel
PRL	0.129754	Novel
PTH1R	0.129706	Novel
WFDC8	0.1297	Novel
LPO	0.129543	Novel
MAOB	0.129389	Novel
TUBA3D	0.129385	Novel
IGFBP2	0.129382	Novel
PTGES	0.129371	Novel
ACTL10	0.129264	Novel
CTSC	0.128883	Novel
TLR8	0.128744	Novel
PRSS8	0.12868	Novel
S100A9	0.1286	Novel
CNN2	0.128467	Novel
CPA4	0.128347	Novel
ANTXR1	0.128185	Novel
GAL	0.128026	Novel
COL23A1	0.128025	Novel
BMPER	0.127983	Novel
RETN	0.127795	Novel
BOC	0.127767	Novel
CFI	0.127732	Novel
MFAP2	0.127722	Novel
SCGB1A1	0.127667	Novel
ZNF740	0.127569	Novel
C1RL	0.127563	Novel
HSPG2	0.127469	Novel
YWHAG	0.127177	Novel
SERPINA5	0.127159	Novel
RXFP4	0.12715	Novel
SRPX	0.127062	Novel
AGTR2	0.126956	Novel
SLC2A8	0.126722	Novel
LGALS1	0.126542	Novel
CCL1	0.126462	Novel
ZNF705B	0.126291	Novel
KAT8	0.126092	Novel
EDNRB	0.126041	Novel
PLOD3	0.125964	Novel
ADAM30	0.125823	Novel
MRGPRF	0.125736	Novel
ZNF671	0.125521	Novel
FSTL3	0.125258	Novel
MTNR1B	0.125177	Novel
C5AR2	0.125048	Novel
SMARCAL1	0.124916	Novel
GPSM3	0.124913	Novel
HCAR1	0.124604	Novel
S100A7A	0.124545	Novel
ZNF394	0.124522	Novel
IFNA17	0.124498	Novel
OLFML3	0.124445	Novel
NTN1	0.124405	Novel
ANXA11	0.124347	Novel
ITGA3	0.124317	Novel
STC2	0.124098	Novel
KIRREL1	0.124041	Novel
ASGR2	0.123996	Novel
ZNF699	0.123967	Novel
ISLR	0.123842	Novel
CYP1A2	0.123799	Novel
COLEC11	0.123552	Novel
HNRNPAB	0.123494	Novel
CSTB	0.123469	Novel
DEFA5	0.123439	Novel
DPT	0.123316	Novel
IRAK1	0.123149	Novel
FIBIN	0.122827	Novel
C1QTNF7	0.122826	Novel
LBP	0.122767	Novel
LYZ	0.122642	Novel
CDH5	0.122639	Novel
PTN	0.122608	Novel
TAAR5	0.122421	Novel
KLK5	0.122373	Novel
TMPRSS7	0.122102	Novel
SELE	0.122053	Novel
CCR2	0.121663	Novel
SERPINB5	0.121558	Novel
CELA2A	0.121279	Novel
FABP5	0.121147	Novel
RPS27A	0.121007	Novel
FFAR1	0.12096	Novel
TMPRSS15	0.120633	Novel
HAVCR1	0.120598	Novel
CAVIN1	0.120499	Novel
ZSCAN25	0.12041	Novel
HBG1	0.120341	Novel
IGFBP5	0.120269	Novel
FETUB	0.120116	Novel
MAOA	0.119935	Novel
UGT2B17	0.119597	Novel
ITLN1	0.119561	Novel
ZNF814	0.1195	Novel
PAH	0.119494	Novel
PLA2G4A	0.119348	Novel
MMP24	0.119267	Novel
MB	0.119209	Novel
ZNF8	0.119097	Novel
PTGIR	0.119062	Novel
ZNF408	0.119012	Novel
PYY	0.118914	Novel
UGT2A2	0.118799	Novel
MT1F	0.118673	Novel
ADAMTS16	0.118665	Novel
KLK6	0.118637	Novel
ADORA1	0.11862	Novel
VIL1	0.118512	Novel
GSPT1	0.118446	Novel
LEAP2	0.118431	Novel
TMPRSS11D	0.118308	Novel
ZNF697	0.118279	Novel
TLR1	0.118274	Novel
LCN1	0.118258	Novel
GPR176	0.118252	Novel
MMP27	0.118246	Novel
LDLRAP1	0.117993	Novel
DEFB105B	0.117807	Novel
S100A8	0.117671	Novel
DEFB132	0.117667	Novel
H3C2	0.117645	Novel
SCX	0.117607	Novel
FIBCD1	0.117584	Novel
GSTA1	0.117526	Novel
TMPRSS11B	0.117367	Novel
ETF1	0.117259	Novel
ZNF154	0.11701	Novel
RGS5	0.116746	Novel
CASP3	0.116721	Novel
GCGR	0.116703	Novel
ACTRT2	0.116668	Novel
GAS7	0.116665	Novel
GPR87	0.116539	Novel
APOF	0.116505	Novel
SCGB2B2	0.116464	Novel
GNG13	0.11646	Novel
OXGR1	0.116403	Novel
OLFML2B	0.116385	Novel
CPO	0.116296	Novel
RPTOR	0.116202	Novel
WNT5A	0.116196	Novel
BPI	0.11612	Novel
ZNF827	0.116027	Novel
ARPC3	0.115989	Novel
ZNF133	0.115972	Novel
ACE2	0.115938	Novel
F2RL1	0.115913	Novel
FGF2	0.115865	Novel
LMOD1	0.115791	Novel
RPL7A	0.115664	Novel
PHF7	0.115416	Novel
PRELP	0.115346	Novel
FFAR3	0.115299	Novel
S100A14	0.115244	Novel
FZD4	0.115184	Novel
CYSLTR2	0.115103	Novel
FOLR3	0.1151	Novel
SERPINI1	0.115047	Novel
MTNR1A	0.114971	Novel
THSD4	0.114842	Novel
GSTO2	0.114639	Novel
WFDC2	0.114542	Novel
CRIM1	0.114417	Novel
SFRP2	0.114286	Novel
MEP1A	0.114243	Novel
SMAD2	0.114183	Novel
MSR1	0.11415	Novel
ADRA1A	0.113966	Novel
FBN2	0.113951	Novel
TMPRSS11E	0.113886	Novel
COL13A1	0.113744	Novel
SDC1	0.113594	Novel
ITGA11	0.113497	Novel
PACSIN2	0.113169	Novel
SBSPON	0.113005	Novel
AMY1B	0.112958	Novel
SUMO4	0.112924	Novel
MMP16	0.112638	Novel
TMEM132A	0.112636	Novel
RPL38	0.112579	Novel
PRDM5	0.112553	Novel
TGFB3	0.112497	Novel
ZNF425	0.112416	Novel
LECT2	0.112388	Novel
ZNF710	0.112256	Novel
CLDN5	0.112079	Novel
PHF11	0.111737	Novel
ADAMTS9	0.111714	Novel
MATN4	0.111541	Novel
S100A4	0.111452	Novel
OR2AT4	0.111191	Novel
CCL21	0.111065	Novel
INSL5	0.111043	Novel
GZF1	0.110968	Novel
SELENBP1	0.110825	Novel
LRRK2	0.11075	Novel
PROK1	0.110644	Novel
SSTR5	0.110592	Novel
LTBP4	0.110486	Novel
DEFA1	0.110458	Novel
ZNF467	0.110434	Novel
MMP26	0.110109	Novel
C3AR1	0.110071	Novel
CD44	0.11001	Novel
P2RY6	0.109973	Novel
DEFB121	0.10993	Novel
ZBTB25	0.109893	Novel
TFF3	0.109811	Novel
OLA1	0.109745	Novel
ANXA4	0.109566	Novel
STIP1	0.109318	Novel
PPIG	0.109244	Novel
IL7R	0.109244	Novel
PLOD1	0.109139	Novel
LTC4S	0.109126	Novel
ZKSCAN4	0.108988	Novel
CTSL	0.108978	Novel
AMBN	0.108836	Novel
MUC7	0.108802	Novel
CRISP3	0.108712	Novel
IRF7	0.108615	Novel
DEFB128	0.108602	Novel
ZNF85	0.108566	Novel
MTF1	0.108556	Novel
ARSH	0.108477	Novel
DBNL	0.108282	Novel
SOD2	0.108262	Novel
ADAM17	0.108188	Novel
PINK1	0.108173	Novel
EPPIN-WFDC6	0.10812	Novel
FOSB	0.107946	Novel
ADAMTS18	0.10794	Novel
MLN	0.10792	Novel
FOXO3	0.107789	Novel
GNG12	0.107684	Novel
CBY3	0.10762	Novel
PGR	0.107489	Novel
IFNL2	0.107471	Novel
CYP2C9	0.107453	Novel
CTSF	0.107305	Novel
KLK7	0.107231	Novel
WIPF3	0.107159	Novel
LAMA4	0.107073	Novel
GNAI1	0.10691	Novel
HDAC7	0.106758	Novel
RLN3	0.106722	Novel
ALOX15	0.106706	Novel
PPIB	0.10658	Novel
OSR2	0.106455	Novel
IL36A	0.106396	Novel
ZNF490	0.106395	Novel
MAGI3	0.106341	Novel
CELA2B	0.106326	Novel
CCR8	0.106263	Novel
CXCL17	0.106247	Novel
DEFB104A	0.106081	Novel
IRAK3	0.105893	Novel
RSRC1	0.105791	Novel
MBTPS1	0.105723	Novel
ZNF775	0.105663	Novel
NPR3	0.105412	Novel
TLR9	0.105351	Novel
KDR	0.105343	Novel
TAS2R1	0.105317	Novel
JUP	0.10528	Novel
CD109	0.105197	Novel
PNPLA2	0.105143	Novel
NPFF	0.105	Novel
SPP2	0.104977	Novel
PRDM16	0.104915	Novel
TFRC	0.104754	Novel
GPT	0.104678	Novel
OPRK1	0.10459	Novel
MMP20	0.104495	Novel
FSBP	0.104489	Novel
ZNF831	0.104467	Novel
ZNF707	0.104454	Novel
EIF5A	0.104445	Novel
CASR	0.103932	Novel
APOM	0.103906	Novel
CELA3A	0.103825	Novel
PFN1	0.103671	Novel
ZNF304	0.103667	Novel
ANXA3	0.103631	Novel
RLN2	0.103574	Novel
ZNF648	0.103533	Novel
TLL1	0.103408	Novel
ITGA5	0.10328	Novel
OPRD1	0.103175	Novel
DEFB4B	0.103153	Novel
PIK3CG	0.103118	Novel
SPON2	0.103115	Novel
DEFB103A	0.103106	Novel
DEFB116	0.103055	Novel
ACTRT1	0.102954	Novel
DEFB125	0.102895	Novel
TAS2R9	0.10288	Novel
CCDC80	0.102861	Novel
ZFP30	0.102828	Novel
MUC12	0.102793	Novel
ZNF816	0.102653	Novel
IL23R	0.10261	Novel
ZNF222	0.102581	Novel
WDR27	0.102422	Novel
COL22A1	0.102275	Novel
ZNF682	0.1022	Novel
NID1	0.102183	Novel
AMTN	0.102104	Novel
WFDC13	0.102039	Novel
DDR2	0.102007	Novel
ALOX5	0.101958	Novel
CCR4	0.101937	Novel
ACAN	0.101871	Novel
MTHFR	0.101851	Novel
S100A12	0.101847	Novel
TSPO	0.101828	Novel
DEFB106A	0.101824	Novel
ZNF761	0.101713	Novel
ANXA10	0.101611	Novel
TPST1	0.101464	Novel
RETNLB	0.101357	Novel
SLCO1B3-SLCO1B7	0.101261	Novel
IL37	0.10124	Novel
LELP1	0.101212	Novel
TM4SF4	0.101178	Novel
TECTA	0.101038	Novel
ABI1	0.100941	Novel
UGT1A1	0.100906	Novel
PLAGL1	0.100847	Novel
DEFB136	0.100745	Novel
CXCR1	0.100712	Novel
EPAS1	0.100585	Novel
IL17B	0.100367	Novel
ZBTB47	0.100349	Novel
ADCY7	0.100337	Novel
H3C13	0.100312	Novel
COMT	0.0999847	Novel
OPRM1	0.0999621	Novel
PCDH18	0.0999619	Novel
SCARA5	0.0996858	Novel
APLNR	0.0996609	Novel
SP1	0.0996587	Novel
CREB1	0.0994883	Novel
EVA1A	0.0993676	Novel
PRR4	0.099342	Novel
RREB1	0.0993349	Novel
GUCA2B	0.0993289	Novel
DNASE1L1	0.0992494	Novel
SNX9	0.0991744	Novel
HDAC2	0.098985	Novel
HTR1D	0.0989507	Novel
UGT1A6	0.098911	Novel
GALR2	0.0988693	Novel
TCF20	0.0988255	Novel
DUOX2	0.0988136	Novel
TGFB1I1	0.0987151	Novel
C1QTNF1	0.0985339	Novel
CYP2J2	0.0983094	Novel
UGT1A9	0.0982627	Novel
PTH	0.0982263	Novel
AP2M1	0.0981881	Novel
ZNF223	0.0980891	Novel
MSLN	0.0980148	Novel
MT1M	0.0980128	Novel
TGOLN2	0.0979656	Novel
HABP4	0.0978506	Novel
FGF11	0.0978005	Novel
ACTA1	0.0977907	Novel
VASN	0.0977871	Novel
APLN	0.0976684	Novel
PCDHGB3	0.0976539	Novel
EPX	0.097644	Novel
XCL1	0.0976033	Novel
LAMB3	0.0975935	Novel
SMYD5	0.0975356	Novel
KMO	0.0974783	Novel
ANG	0.0974604	Novel
PHF12	0.0972909	Novel
WASF2	0.097286	Novel
XCL2	0.0972493	Novel
MT1X	0.0972281	Novel
ZBTB39	0.0970751	Novel
PRDM4	0.0968313	Novel
PRSS58	0.0967276	Novel
IL26	0.0966379	Novel
TUBA3E	0.0965364	Novel
CYRIB	0.0964729	Novel
CORO1C	0.0964396	Novel
IFNA2	0.0962625	Novel
ERCC6L	0.0961498	Novel
PTPN12	0.0961375	Novel
TAS2R38	0.0960868	Novel
ZIK1	0.0960867	Novel
PTGIS	0.0960836	Novel
PIGR	0.0960352	Novel
ACTL6B	0.0959154	Novel
WFDC6	0.0958646	Novel
IL1RL1	0.0957507	Novel
VGF	0.0955369	Novel
ZNF331	0.0955334	Novel
PARK7	0.0954632	Novel
RAMP2	0.0953979	Novel
AIF1L	0.0953776	Novel
POSTN	0.0952219	Novel
ZNF574	0.0952123	Novel
NPFFR2	0.095196	Novel
SFTPD	0.0950855	Novel
ARID5A	0.0950292	Novel
FNBP1	0.0950124	Novel
P2RY12	0.0950048	Novel
LCE6A	0.094987	Novel
SLC5A2	0.0949592	Novel
IL11RA	0.094907	Novel
GNAZ	0.0948776	Novel
CXCR3	0.0948465	Novel
PRSS48	0.0946119	Novel
ZNF25	0.0945951	Novel
CLUL1	0.094544	Novel
GPC6	0.0944783	Novel
ZNF431	0.0944343	Novel
IL32	0.0943426	Novel
IL33	0.0942204	Novel
TNS3	0.0941825	Novel
COL21A1	0.0941271	Novel
ZNF678	0.0941048	Novel
CPZ	0.094102	Novel
ENAM	0.0940219	Novel
ADAMTSL1	0.0939558	Novel
FCN1	0.0939084	Novel
CST6	0.0938345	Novel
SLC39A14	0.0938246	Novel
THBD	0.0938147	Novel
TMEM176B	0.0937701	Novel
IL5RA	0.0937049	Novel
LRG1	0.0936463	Novel
XDH	0.0935511	Novel
ZBTB9	0.0934245	Novel
HIC2	0.0932877	Novel
ZNF57	0.0932556	Novel
ADGRE1	0.0931759	Novel
PRH1	0.0931468	Novel
MXRA5	0.093071	Novel
ANXA8	0.0930607	Novel
GSPT2	0.0930158	Novel
PDGFC	0.092957	Novel
BPIFA1	0.092916	Novel
GP9	0.0928546	Novel
SH3GL2	0.0928515	Novel
NMBR	0.0927857	Novel
VLDLR	0.0927573	Novel
COL4A4	0.092702	Novel
C17orf64	0.0926998	Novel
LPAR3	0.0926127	Novel
FABP2	0.0925991	Novel
IL17REL	0.0924309	Novel
RTP3	0.0924163	Novel
ATF3	0.0924072	Novel
ZFP69	0.0923291	Novel
OXER1	0.0923187	Novel
EEFSEC	0.0922814	Novel
COG2	0.0921708	Novel
ZNF528	0.0921597	Novel
OVCH1	0.0921557	Novel
ESR2	0.0921096	Novel
ACKR3	0.0920501	Novel
KLK1	0.091975	Novel
SLC17A2	0.0918451	Novel
C2	0.0918335	Novel
UGT2B7	0.0917999	Novel
ADRA2B	0.0917858	Novel
HSPA1L	0.0917809	Novel
DARS1	0.0917368	Novel
BPTF	0.0917282	Novel
CHRDL1	0.091698	Novel
CLEC14A	0.0915319	Novel
LYN	0.0914121	Novel
ADCY6	0.0913043	Novel
ZNF518B	0.0911896	Novel
ZNF461	0.0911595	Novel
AVPR1A	0.0910961	Novel
P4HA1	0.09104	Novel
FUCA2	0.0910075	Novel
ARPC5L	0.0909143	Novel
DAB2	0.0908988	Novel
REEP3	0.0908367	Novel
SEMG1	0.0908334	Novel
ZNF214	0.090826	Novel
HEPH	0.0908161	Novel
ANO8	0.090814	Novel
FLG	0.0908073	Novel
ZSCAN23	0.0907811	Novel
IFNB1	0.0906804	Novel
DEFB113	0.0906152	Novel
OBP2A	0.0906149	Novel
ADAMTSL5	0.0905968	Novel
BIN1	0.0905693	Novel
GPR1	0.090526	Novel
ZNF875	0.0904916	Novel
OLFM4	0.0904648	Novel
CDH17	0.0904526	Novel
NIBAN2	0.0904394	Novel
ZNF516	0.0904094	Novel
HDAC11	0.0903623	Novel
ZNF266	0.0903505	Novel
ZBTB21	0.0903208	Novel
IFNA16	0.0903118	Novel
RAC2	0.0902037	Novel
LTA4H	0.0901524	Novel
GNG5	0.0901249	Novel
SPRR2B	0.0900993	Novel
OXT	0.0900939	Novel
HDAC10	0.0899275	Novel
HAPLN1	0.0898267	Novel
ZNF224	0.0896852	Novel
VEGFB	0.0896849	Novel
PTGFR	0.0896636	Novel
SCARA3	0.0896588	Novel
CYBA	0.0895517	Novel
ZNF705D	0.0895338	Novel
ZNF675	0.0895251	Novel
MT1B	0.0894973	Novel
PRXL2A	0.0894646	Novel
GAGE12C	0.0894629	Novel
CFHR4	0.089383	Novel
MYOCD	0.0893626	Novel
MT1H	0.0893238	Novel
PTHLH	0.0893162	Novel
H3-3B	0.0893122	Novel
THSD1	0.0890561	Novel
ST14	0.0890005	Novel
H3C1	0.088992	Novel
PDLIM1	0.0889119	Novel
ZNF205	0.0888145	Novel
HGFAC	0.0887919	Novel
OR2B11	0.0886832	Novel
LAMA5	0.0886073	Novel
LPAR5	0.0885426	Novel
MYO10	0.0885052	Novel
FASLG	0.0884316	Novel
EHMT2	0.0883369	Novel
ZNF99	0.0883034	Novel
ZNF615	0.088302	Novel
CHST3	0.0882348	Novel
HIVEP1	0.0882325	Novel
ACTR8	0.0882177	Novel
TLR6	0.0881958	Novel
CX3CR1	0.0881907	Novel
COL25A1	0.0881747	Novel
ZNF26	0.0881497	Novel
CD200R1	0.0880514	Novel
DKK3	0.0879634	Novel
TSC2	0.0879495	Novel
WDR88	0.0879282	Novel
GNGT1	0.0879024	Novel
C4BPB	0.0878169	Novel
SHBG	0.087795	Novel
HRH1	0.0877833	Novel
PSAP	0.0876894	Novel
MEDAG	0.0876773	Novel
ADGRF2	0.0875459	Novel
EGR3	0.0875035	Novel
TXN	0.087494	Novel
IFNA21	0.0874892	Novel
HJV	0.0874565	Novel
GPER1	0.0874479	Novel
OR1I1	0.0874106	Novel
DAAM1	0.0873277	Novel
QRFP	0.087274	Novel
EEF1G	0.087251	Novel
H3C15	0.0872478	Novel
SPRR4	0.0871207	Novel
CCR9	0.0871124	Novel
ZSCAN12	0.0871091	Novel
SLC2A13	0.0869499	Novel
CYP4A22	0.0869458	Novel
LAYN	0.086805	Novel
GP5	0.086695	Novel
ZNF333	0.0866556	Novel
CGB7	0.0866294	Novel
ADAMTS6	0.0866244	Novel
NPY4R	0.0865316	Novel
ATG3	0.0865159	Novel
APOC4	0.0865123	Novel
ADGRF5	0.0863872	Novel
SRP14	0.086347	Novel
GPR34	0.0863455	Novel
FST	0.0863086	Novel
FOSL1	0.086308	Novel
MRGPRX2	0.0863039	Novel
CD151	0.0862707	Novel
MZF1	0.0861919	Novel
VEGFD	0.0861816	Novel
MMRN1	0.0860888	Novel
ZKSCAN8	0.0860772	Novel
F9	0.0860424	Novel
SERPINA9	0.0859698	Novel
CNMD	0.0859055	Novel
ZNF175	0.0858784	Novel
SCAND1	0.0857185	Novel
PATZ1	0.0856481	Novel
FGFBP2	0.0856444	Novel
GRM7	0.0855923	Novel
SAA2-SAA4	0.0854907	Novel
GPR85	0.0852968	Novel
DEFB133	0.0852545	Novel
FAM3D	0.0852493	Novel
OR4C3	0.0851866	Novel
C1QTNF9	0.0850994	Novel
ACTL7A	0.0850259	Novel
PLAGL2	0.0850008	Novel
ZSCAN1	0.0849847	Novel
EIF6	0.0849805	Novel
ZNF766	0.0848835	Novel
ARG1	0.0848557	Novel
OR2G3	0.0848509	Novel
UGT2A1	0.0848426	Novel
HTN3	0.0847443	Novel
TAS1R3	0.0846758	Novel
OTOGL	0.0846505	Novel
IL6ST	0.0846243	Novel
CENPA	0.084578	Novel
ZNF518A	0.0845387	Novel
ZNF260	0.0844981	Novel
IFI44	0.0844603	Novel
COL1A2	0.0844102	Novel
DUOX1	0.0843979	Novel
OR51E1	0.0843741	Novel
EDN2	0.0842995	Novel
IL1R2	0.0839678	Novel
CCL23	0.0839149	Novel
PRSS36	0.0837501	Novel
CHD6	0.0836852	Novel
TLR2	0.0836849	Novel
IL9R	0.0836132	Novel
INSRR	0.0836072	Novel
TUBA8	0.0835834	Novel
SDC3	0.0835273	Novel
ZNF781	0.0835013	Novel
CCL3L3	0.0834725	Novel
LIMA1	0.083346	Novel
ZBTB48	0.0832545	Novel
ZNF480	0.0832447	Novel
ZNF597	0.083237	Novel
KLRF2	0.083225	Novel
TNS1	0.0831934	Novel
TFPI	0.083122	Novel
EPS8L3	0.0830905	Novel
GGT2	0.0830531	Novel
C1QTNF3	0.082998	Novel
CCR10	0.0829633	Novel
CYP1A1	0.0828236	Novel
ERBB2	0.0828218	Novel
HAL	0.0827795	Novel
ZNF555	0.0827094	Novel
ZNF253	0.0826522	Novel
IL34	0.0826322	Novel
CAPG	0.0825667	Novel
KISS1	0.0825584	Novel
GPR32	0.0825578	Novel
IGBP1	0.0825084	Novel
ZNF664	0.0824864	Novel
VIT	0.0824785	Novel
ADGRE2	0.0824458	Novel
ZNF443	0.0824084	Novel
ZNF785	0.0823921	Novel
ZXDA	0.0823	Novel
DPEP2	0.0822771	Novel
OVCH2	0.0821649	Novel
DEFB126	0.0821605	Novel
RPS6KA5	0.0821428	Novel
LAMC2	0.0821366	Novel
CALCB	0.0820225	Novel
S1PR3	0.0819686	Novel
ZSCAN9	0.0819441	Novel
ADORA2A	0.0818773	Novel
GNB1	0.0817933	Novel
GIP	0.0817455	Novel
EFCAB11	0.0816734	Novel
RPS12	0.08159	Novel
ZNF560	0.0814581	Novel
GPR83	0.0814358	Novel
IAPP	0.0814314	Novel
CCL17	0.0813995	Novel
ANXA9	0.0813979	Novel
KEL	0.0813776	Novel
ZFAND4	0.0813448	Novel
APEX1	0.0812747	Novel
ALDH1A3	0.0812467	Novel
BPIFA2	0.0811621	Novel
AMY2B	0.0811576	Novel
IFNK	0.0811536	Novel
ZNF16	0.0811233	Novel
GPR42	0.0811196	Novel
ADRA2C	0.0811022	Novel
ZNF777	0.0810498	Novel
ADAMTS17	0.0810394	Novel
CPA1	0.0810215	Novel
ZNF570	0.0810214	Novel
MCHR2	0.0809865	Novel
EBI3	0.0809443	Novel
TYK2	0.0809131	Novel
HSPB6	0.0808256	Novel
KDM1A	0.0807695	Novel
ZNF407	0.0807535	Novel
ADAMTS20	0.0807172	Novel
HTR1E	0.0806775	Novel
SH3GL1	0.0806554	Novel
LCE5A	0.0806067	Novel
SPINK5	0.0805927	Novel
TREM1	0.0805893	Novel
SCT	0.0805789	Novel
P4HA2	0.0805184	Novel
CYBB	0.0804937	Novel
ZNF300	0.0803165	Novel
ZNF396	0.0803139	Novel
ZNF341	0.0803055	Novel
CFHR3	0.0802817	Novel
GULP1	0.080263	Novel
ZKSCAN3	0.0802476	Novel
ZNF512	0.0801463	Novel
PRDM10	0.0801094	Novel
CYP4F2	0.0800231	Novel
GPR119	0.0799774	Novel
IL19	0.07993	Novel
KLF6	0.0798912	Novel
HYAL2	0.0798536	Novel
GNG2	0.0797972	Novel
PRSS21	0.079735	Novel
MAP2K3	0.0797018	Novel
VN1R1	0.0796961	Novel
TAC4	0.0796492	Novel
CTRB2	0.079606	Novel
RBP2	0.0795624	Novel
MEP1B	0.079552	Novel
ZNF347	0.0795502	Novel
NCALD	0.079535	Novel
SP4	0.0795236	Novel
GNRH2	0.0794412	Novel
DEFB129	0.0794412	Novel
ZSCAN5A	0.0794333	Novel
SULF1	0.079429	Novel
KYNU	0.0793979	Novel
ECM2	0.079389	Novel
CTSH	0.0792742	Novel
TEK	0.0792557	Novel
ZNF200	0.0790763	Novel
CFHR5	0.0790214	Novel
ZNF549	0.0790097	Novel
CALD1	0.079005	Novel
CREM	0.0789707	Novel
EPPIN	0.0789674	Novel
ZNF273	0.0789327	Novel
PLD1	0.0789206	Novel
CXCR6	0.0787718	Novel
ZNF621	0.0787601	Novel
ZNF546	0.0787473	Novel
SULT1C3	0.0787237	Novel
LTB4R	0.0787162	Novel
ZNF320	0.0787111	Novel
TAAR8	0.0786629	Novel
CPN1	0.0786419	Novel
IL6R	0.0786173	Novel
RLF	0.0785954	Novel
HDAC9	0.0785925	Novel
SERPINA4	0.0784631	Novel
COL6A5	0.0784272	Novel
HMCN1	0.0784257	Novel
ZNF792	0.0783958	Novel
CPA5	0.0783195	Novel
PRDX4	0.0783139	Novel
HDGF	0.078272	Novel
FAP	0.078256	Novel
AMPH	0.0782047	Novel
HMGCS2	0.0780572	Novel
CLTB	0.0779457	Novel
ZNF169	0.0778866	Novel
G0S2	0.0778542	Novel
ZFAT	0.07779	Novel
OSMR	0.0777259	Novel
STAB2	0.0777058	Novel
ZNF184	0.0777031	Novel
GPC3	0.0776966	Novel
ZNF566	0.0776822	Novel
ZNF418	0.0776311	Novel
ERFE	0.0776268	Novel
WASF1	0.0775897	Novel
DEFB114	0.0775832	Novel
NSD1	0.0775657	Novel
SIN3B	0.077526	Novel
IFNGR1	0.0774448	Novel
HDGFL3	0.0774138	Novel
SERPINB9	0.0773836	Novel
BLVRB	0.0773351	Novel
ZNF454	0.0773208	Novel
GPR33	0.077311	Novel
CD34	0.0772492	Novel
P3H3	0.0772166	Novel
AP2A2	0.0771148	Novel
GPR150	0.0770543	Novel
STK24	0.077051	Novel
GPX2	0.0770313	Novel
ATP5F1B	0.0770121	Novel
SERPINB3	0.0768675	Novel
ZNF771	0.0768313	Novel
GSTM5	0.0768198	Novel
PSG3	0.076795	Novel
SIRT2	0.0767703	Novel
SNX18	0.0767515	Novel
PRSS22	0.0767394	Novel
APOC1	0.0765923	Novel
TPI1	0.0765903	Novel
DEFB107B	0.0765678	Novel
ZNF439	0.0765175	Novel
ZNF713	0.0765082	Novel
APOC2	0.076397	Novel
H3C3	0.0763893	Novel
CYP1B1	0.076388	Novel
HBEGF	0.0763757	Novel
P2RY2	0.0763673	Novel
ZNF358	0.0763294	Novel
CSN1S1	0.0763188	Novel
IL15RA	0.0763066	Novel
OSR1	0.076242	Novel
MARCO	0.076237	Novel
KRT1	0.076169	Novel
TMPRSS11A	0.0761316	Novel
GLT8D2	0.0761209	Novel
WDR5B	0.0761113	Novel
CREB3L3	0.0760183	Novel
MEF2A	0.075959	Novel
RPS21	0.0759167	Novel
SUFU	0.075838	Novel
ZNF513	0.0758246	Novel
ERCC6L2	0.0758057	Novel
SULT1A3	0.0757141	Novel
AIRE	0.0756771	Novel
CELA1	0.0756648	Novel
ZNF215	0.0756518	Novel
RPTN	0.0755908	Novel
HIC1	0.0755366	Novel
CYP2B6	0.0755029	Novel
HPN	0.0754356	Novel
HYAL1	0.0753279	Novel
GPR157	0.0753227	Novel
TLL2	0.0752369	Novel
FSCN1	0.07519	Novel
REG1B	0.0750942	Novel
DACT3	0.0749596	Novel
CYP2C18	0.0749348	Novel
ZNF491	0.0748593	Novel
OR2M7	0.0747628	Novel
GRK7	0.0746628	Novel
ZNF696	0.0746471	Novel
RPS6KA1	0.0746366	Novel
TNFSF15	0.0745157	Novel
ZNF107	0.0744849	Novel
NPEPPS	0.0744689	Novel
RIC8B	0.0744321	Novel
NOD2	0.0744255	Novel
ZNF398	0.0743906	Novel
TNFSF11	0.0743648	Novel
MDK	0.0743549	Novel
AMY1A	0.0743526	Novel
ZNF182	0.0743464	Novel
ZNF585B	0.074259	Novel
GAST	0.0742541	Novel
FGF7	0.0741855	Novel
LOXL3	0.0741245	Novel
ZNF623	0.07407	Novel
ZNF367	0.0740558	Novel
CILP2	0.0740518	Novel
ANXA6	0.0740288	Novel
PNMA8B	0.0740011	Novel
SFTPC	0.0739522	Novel
GLP1R	0.0739495	Novel
MYO7B	0.0738954	Novel
CSF3	0.0738789	Novel
GPR4	0.0736858	Novel
IKZF2	0.0736765	Novel
ZSCAN22	0.0736548	Novel
CES3	0.0735675	Novel
SSTR1	0.0735576	Novel
MTTP	0.0735375	Novel
COL24A1	0.0735178	Novel
ZNF578	0.0734503	Novel
ALPL	0.0734337	Novel
RRAS	0.0734271	Novel
PRG3	0.0734051	Novel
ZNF718	0.0733791	Novel
PDGFB	0.0732556	Novel
PTGFRN	0.0732459	Novel
ZNF195	0.0732061	Novel
ADH7	0.0731823	Novel
COL4A6	0.0731712	Novel
AVPR1B	0.0731568	Novel
ZSCAN5B	0.0730938	Novel
SPINK1	0.0730513	Novel
DCANP1	0.0730486	Novel
ZNF397	0.0730165	Novel
UCN2	0.0729871	Novel
RELA	0.0729204	Novel
TUBB3	0.072893	Novel
OASL	0.0728883	Novel
TBPL2	0.0728821	Novel
S1PR5	0.0728566	Novel
PCOLCE2	0.0728509	Novel
UGT2B4	0.0728411	Novel
HIF1A	0.072787	Novel
KRTAP19-2	0.0727454	Novel
OR4M1	0.0727423	Novel
SCGB2A1	0.072725	Novel
CFHR1	0.0727139	Novel
TRRAP	0.0727027	Novel
EDN3	0.0726843	Novel
IL12RB1	0.0725683	Novel
HSPA1A	0.0725544	Novel
ARPC1B	0.072459	Novel
ADAMTS19	0.0724271	Novel
EFCAB1	0.0724242	Novel
CIBAR2	0.07239	Novel
PDGFA	0.0723269	Novel
ZNF544	0.072281	Novel
ZNF337	0.0722704	Novel
ZNF419	0.0722064	Novel
ADCY2	0.0721199	Novel
MUC17	0.072102	Novel
ZNF841	0.0720548	Novel
PLTP	0.0719953	Novel
WFDC12	0.0719205	Novel
GPNMB	0.0719128	Novel
ZNF440	0.0719091	Novel
CDKN2A	0.0718789	Novel
DEFB131A	0.0717996	Novel
TMPRSS13	0.0717469	Novel
REG3A	0.0717135	Novel
CRISPLD2	0.0716824	Novel
YES1	0.0716476	Novel
ZNF691	0.071643	Novel
STAT4	0.0716365	Novel
ZNF780A	0.0715728	Novel
ZBTB5	0.0715674	Novel
DEFB107A	0.071566	Novel
EHMT1	0.0715492	Novel
TGFBR1	0.0715311	Novel
C1QTNF9B	0.0714976	Novel
NTN4	0.0714725	Novel
CPB1	0.0714489	Novel
RHAG	0.0714274	Novel
ITGB6	0.0713937	Novel
SFTPA1	0.0713777	Novel
CPXM1	0.0713735	Novel
MT1G	0.0713623	Novel
MYL9	0.07135	Novel
SCARF2	0.0713448	Novel
CYS1	0.0713196	Novel
THBS3	0.0712743	Novel
TAS2R7	0.0712705	Novel
ZNF627	0.0712682	Novel
IKZF4	0.0712478	Novel
DEFB115	0.0711717	Novel
AVP	0.0711345	Novel
LRRC14B	0.0711222	Novel
ADAMDEC1	0.0711035	Novel
TBXA2R	0.0710511	Novel
DNM2	0.071038	Novel
ZNF789	0.0709832	Novel
FRMD6	0.0709698	Novel
MCL1	0.0709684	Novel
OR7G3	0.0709395	Novel
ITPKC	0.0709273	Novel
NCF4	0.0709152	Novel
ZNF860	0.0708204	Novel
HBM	0.0708053	Novel
FTMT	0.0707859	Novel
ZNF689	0.0707383	Novel
EPYC	0.0707074	Novel
OPN1MW3	0.0706926	Novel
GPIHBP1	0.0706703	Novel
HTT	0.0705685	Novel
LIMK1	0.070529	Novel
CECR2	0.0704409	Novel
GHRHR	0.0704358	Novel
IL31	0.0704148	Novel
ZNF132	0.0703973	Novel
UGT2B15	0.0703752	Novel
EIF5AL1	0.0703742	Novel
H3C6	0.0703693	Novel
ZNF141	0.070355	Novel
GGT5	0.0703242	Novel
SPRR2F	0.070292	Novel
UGT1A7	0.0702685	Novel
ZNF404	0.0702656	Novel
PLSCR4	0.0702386	Novel
PIK3C2A	0.0701703	Novel
ZNF793	0.0701686	Novel
IL1F10	0.0701376	Novel
RPL11	0.0700964	Novel
DUOXA2	0.0700597	Novel
LSR	0.070054	Novel
TMOD3	0.07005	Novel
MRPL16	0.0700359	Novel
IL10RB	0.0700078	Novel
IL36G	0.0700072	Novel
ZNF30	0.0699789	Novel
FDCSP	0.0699721	Novel
F10	0.0698948	Novel
DEFA1B	0.0698916	Novel
ICAM4	0.069887	Novel
ESAM	0.0698758	Novel
CYGB	0.0698707	Novel
ZNF112	0.0698693	Novel
UCMA	0.0698463	Novel
ZNF226	0.0698415	Novel
FMO3	0.0698324	Novel
IDO2	0.0698304	Novel
CD3D	0.069768	Novel
CCKAR	0.0697612	Novel
PNOC	0.0696996	Novel
SIGLEC6	0.0696865	Novel
ENO2	0.0696312	Novel
OR7D4	0.0696257	Novel
GLIS1	0.0696004	Novel
OR1E1	0.0695396	Novel
ADGRB1	0.0695365	Novel
PRG2	0.0695225	Novel
RHOC	0.0694928	Novel
LYPD5	0.0694476	Novel
CCL14	0.0694243	Novel
ZNF521	0.0694142	Novel
VNN1	0.0693834	Novel
TAAR6	0.0693804	Novel
ZFP41	0.0693753	Novel
ZNF587	0.0693551	Novel
HAO2	0.0693294	Novel
ZNF283	0.0693274	Novel
SHPRH	0.0693042	Novel
OR7G1	0.0692951	Novel
LCE2C	0.0692801	Novel
BPIFB1	0.0692773	Novel
ADAM15	0.0692117	Novel
ZIM3	0.0692103	Novel
DLG4	0.0691924	Novel
NECTIN1	0.069099	Novel
CGB1	0.0690791	Novel
LDHA	0.0690769	Novel
TNFAIP6	0.069071	Novel
ADRB1	0.0690245	Novel
ZNF483	0.0690045	Novel
UGT2B11	0.0688879	Novel
TWIST2	0.0688638	Novel
PIWIL3	0.0687891	Novel
ADAM20	0.0687244	Novel
OR51Q1	0.0687211	Novel
ADCY5	0.0686735	Novel
TRIM15	0.0686228	Novel
ZNF773	0.0686218	Novel
ZNF217	0.0685878	Novel
OR5C1	0.0685857	Novel
ZNF473	0.0685499	Novel
KMT2A	0.0685207	Novel
CYP3A7-CYP3A51P	0.0685159	Novel
ZNF181	0.0685143	Novel
NPPB	0.0684892	Novel
HNMT	0.0684778	Novel
TNNC2	0.0684745	Novel
WNT2	0.0684443	Novel
SPINK9	0.0683648	Novel
ZNF93	0.0683553	Novel
ZBTB43	0.0683109	Novel
CHST11	0.0683096	Novel
CYP2E1	0.0682424	Novel
ZNF791	0.0682244	Novel
SCGB3A2	0.0682169	Novel
ZNF670	0.0682102	Novel
PALD1	0.0681915	Novel
DEFB105A	0.0681557	Novel
FPR1	0.0681539	Novel
SCGB1D2	0.0681303	Novel
LIPE	0.0681107	Novel
HLA-DOA	0.0680881	Novel
LYPD8	0.06808	Novel
OR2W1	0.0680558	Novel
OR5H15	0.0680541	Novel
EMCN	0.0680492	Novel
MRGPRX1	0.0680208	Novel
KCP	0.0680011	Novel
GRK6	0.0679918	Novel
MMP11	0.0679821	Novel
CLEC11A	0.0679404	Novel
RPL23A	0.067876	Novel
ZNF677	0.0678105	Novel
MC2R	0.0678064	Novel
ADIPOR1	0.0678005	Novel
PAM	0.0677979	Novel
GPSM2	0.0677432	Novel
LAIR2	0.0677147	Novel
KRTAP5-3	0.0677135	Novel
ZBTB3	0.0677037	Novel
TCHHL1	0.0676907	Novel
MUC6	0.0676625	Novel
ADAM19	0.0676552	Novel
IL20	0.0676374	Novel
ZBTB40	0.0676332	Novel
PPARA	0.0676196	Novel
ASS1	0.0676195	Novel
CARMIL2	0.0675869	Novel
ZNF679	0.0675863	Novel
TSHB	0.0675833	Novel
CNGA4	0.0675751	Novel
ZNF613	0.0675521	Novel
KRT5	0.0674779	Novel
COL26A1	0.0674455	Novel
UMOD	0.0674075	Novel
ZNF813	0.0674033	Novel
OR6K6	0.067363	Novel
GZMK	0.0673499	Novel
SCRN1	0.0673442	Novel
OCLN	0.0673099	Novel
ACP4	0.0672948	Novel
MATN1	0.067284	Novel
ITGA2	0.0672683	Novel
PRSS57	0.0672539	Novel
PEBP1	0.0672449	Novel
PRSS53	0.0672201	Novel
AMELX	0.067195	Novel
NPHS1	0.0671752	Novel
LYG2	0.0671692	Novel
DNAJC3	0.0671613	Novel
GPHB5	0.0671567	Novel
NUDT11	0.0671521	Novel
IL25	0.0671378	Novel
IL17RC	0.0671204	Novel
ARHGAP18	0.0670965	Novel
PPL	0.0670693	Novel
ZBTB46	0.0670492	Novel
GPR37	0.0670435	Novel
OPRPN	0.067042	Novel
ZBTB42	0.0669402	Novel
TGFBR3	0.0669096	Novel
SMAD6	0.0668979	Novel
STC1	0.0668944	Novel
H3C4	0.0668815	Novel
CCL22	0.0668429	Novel
OR51E2	0.0668358	Novel
OR2T3	0.0668344	Novel
SEMA4D	0.066787	Novel
ELOB	0.0667728	Novel
INHBA	0.0667635	Novel
ZNF83	0.0667223	Novel
RCN1	0.0666235	Novel
ADORA2B	0.0665794	Novel
IL13RA2	0.0664949	Novel
TARS3	0.0664745	Novel
PON2	0.0664667	Novel
SULT2A1	0.0664369	Novel
CSTA	0.0663695	Novel
ACOD1	0.0663471	Novel
ENDOD1	0.0662172	Novel
TIAF1	0.0662126	Novel
TMEM204	0.0661678	Novel
DEFB108B	0.0661113	Novel
ROBO4	0.0660743	Novel
RTP5	0.066032	Novel
MX2	0.0660255	Novel
ZNF782	0.0660005	Novel
SULT1A2	0.0659958	Novel
SETDB1	0.0659766	Novel
SUSD5	0.065851	Novel
GPHA2	0.0658086	Novel
HCRT	0.0657788	Novel
TMPRSS12	0.0656518	Novel
PRAMEF25	0.0656238	Novel
AGMAT	0.0656164	Novel
RAD23B	0.0656138	Novel
LCE1D	0.065572	Novel
FMNL1	0.0655432	Novel
ADAM22	0.065498	Novel
SFN	0.0654961	Novel
KALRN	0.0654919	Novel
UMPS	0.0654479	Novel
ZNF732	0.0654422	Novel
TPSG1	0.0654421	Novel
AR	0.0654065	Novel
RARRES1	0.0653927	Novel
EZR	0.0653542	Novel
LCE1C	0.0653536	Novel
NOX1	0.0653423	Novel
ZNF257	0.0653118	Novel
CLCA1	0.0653034	Novel
NR1I2	0.0652848	Novel
ZBTB41	0.0652806	Novel
LTB4R2	0.0652781	Novel
ZFP62	0.0652691	Novel
SSTR4	0.0652501	Novel
TGFBR2	0.0651678	Novel
ZFP82	0.065115	Novel
SERPINB13	0.0650905	Novel
ZNF91	0.0650713	Novel
E4F1	0.0650702	Novel
CEBPA	0.0650613	Novel
TTC12	0.0650483	Novel
OR4F4	0.0650404	Novel
SEMA3D	0.0650398	Novel
RELT	0.0650258	Novel
RECK	0.0650009	Novel
CST2	0.0649157	Novel
ZBTB8B	0.0648895	Novel
SLCO1B1	0.0648802	Novel
LCN15	0.0648795	Novel
HPD	0.0648686	Novel
ATRX	0.0648676	Novel
NR1I3	0.0648675	Novel
RPS6	0.0648489	Novel
BTF3	0.0648458	Novel
VKORC1	0.0648451	Novel
TACR3	0.0648208	Novel
GNAI3	0.0648129	Novel
MGMT	0.0647672	Novel
ZNF658	0.0647567	Novel
CAPN10	0.0647403	Novel
OR2AK2	0.064697	Novel
ZCCHC24	0.0646741	Novel
IL4I1	0.064648	Novel
JRK	0.0646325	Novel
OR5AC2	0.0645907	Novel
SIRT5	0.0645519	Novel
MMP25	0.0645159	Novel
ITGB4	0.0645088	Novel
SPAG11B	0.064493	Novel
ALOX15B	0.0644742	Novel
SCNN1D	0.0644319	Novel
GHRH	0.0644021	Novel
OR2V2	0.0643667	Novel
CCNB1	0.0643127	Novel
IL20RA	0.0643103	Novel
ZNF799	0.0642746	Novel
VN1R4	0.0642514	Novel
LIPG	0.0642492	Novel
HCRTR2	0.0642319	Novel
ZNF136	0.0641697	Novel
CDC42	0.0641377	Novel
TIMD4	0.064088	Novel
PSG4	0.0640364	Novel
ZNF114	0.0640145	Novel
SST	0.0639857	Novel
GRM2	0.0639225	Novel
ZNF22	0.0639187	Novel
LCE3A	0.0638869	Novel
GPR25	0.0638751	Novel
ZNF70	0.0638458	Novel
AKR1B1	0.063832	Novel
CLC	0.0637562	Novel
ZNF778	0.0637425	Novel
CAVIN3	0.0637018	Novel
IL22RA1	0.0636932	Novel
ATF7	0.063692	Novel
MC1R	0.0636132	Novel
ZNF496	0.063591	Novel
ZNF354A	0.0635553	Novel
ABL2	0.0635353	Novel
PFDN5	0.0635079	Novel
DEFB134	0.0634947	Novel
MCAM	0.0633703	Novel
SSTR2	0.0633132	Novel
GSTA4	0.0633068	Novel
ZNF165	0.0632807	Novel
WIPF2	0.0632529	Novel
GPR55	0.0632253	Novel
CST7	0.063212	Novel
ZNF254	0.0631547	Novel
ZNF221	0.0631494	Novel
OR4L1	0.0631481	Novel
OR4K2	0.0631261	Novel
CBL	0.0631066	Novel
SGTA	0.0631015	Novel
IFNA10	0.0630863	Novel
ZNF611	0.0630804	Novel
ZNF714	0.0630721	Novel
ZNF662	0.0630706	Novel
ZBTB14	0.0630646	Novel
ITSN1	0.0629775	Novel
ADGRD2	0.0629235	Novel
CERCAM	0.0629207	Novel
RAMP3	0.0629033	Novel
IFIT3	0.0628578	Novel
ATOH8	0.0628095	Novel
USF2	0.0627883	Novel
PDPN	0.0627301	Novel
GPR75	0.0627186	Novel
DEFB119	0.0626918	Novel
SRC	0.0626685	Novel
CLEC18B	0.0626388	Novel
MAPK9	0.0626218	Novel
WFDC1	0.0626164	Novel
COL27A1	0.0625987	Novel
CYP3A4	0.0625975	Novel
CD28	0.0625722	Novel
ADAMTS8	0.0625706	Novel
KAT2A	0.0624562	Novel
G6PC	0.0624548	Novel
IL23A	0.0624423	Novel
SRGN	0.0623887	Novel
SDC4	0.0623715	Novel
PRSS33	0.0623519	Novel
ZNF589	0.0623434	Novel
CGB2	0.062278	Novel
TERT	0.0622177	Novel
FMNL2	0.0622046	Novel
LGALS2	0.0621983	Novel
ZBTB49	0.0621962	Novel
CUBN	0.0621694	Novel
MYO1E	0.0621648	Novel
[truncated: 16,584 more rows]

## Sheet: STRING-3
STRING-Influence-DisGeNET
Symbol	Probability	Known/Novel
RTP3	0.107482	Novel
RTP1	0.104352	Novel
RTP2	0.103541	Novel
RTP5	0.102176	Novel
REEP4	0.0995976	Novel
GNGT1	0.0775785	Novel
TRIM28	0.057351	Novel
GRK3	0.0538862	Novel
ARRB1	0.0492573	Novel
GRK2	0.0485989	Novel
GNG13	0.0477092	Novel
DEFB136	0.0337294	Novel
DEFB108B	0.0336297	Novel
DEFB128	0.0329958	Novel
DEFB116	0.0328916	Novel
DEFB135	0.0327933	Novel
DEFB121	0.0327375	Novel
DEFB131A	0.032586	Novel
DEFB106B	0.0324803	Novel
DEFB118	0.0324572	Novel
DEFB126	0.0320296	Novel
DEFB133	0.0319407	Novel
DEFB115	0.0319252	Novel
DEFB106A	0.0316295	Novel
C3orf33	0.0315625	Novel
DEFB127	0.0313635	Novel
DEFB134	0.0312968	Novel
DEFB125	0.0312439	Novel
DEFB114	0.0309991	Novel
DEFB132	0.0308883	Novel
DCAF10	0.0308204	Novel
DEFB119	0.0307634	Novel
DEFB107A	0.0300835	Novel
DEFB107B	0.0298213	Novel
DEFB113	0.0297527	Novel
DEFA5	0.029706	Novel
DEFB124	0.0295094	Novel
KRTAP10-5	0.0295076	Novel
DEFB105B	0.0293176	Novel
DEFB123	0.0291979	Novel
DEFB105A	0.0291954	Novel
SIN3B	0.0291804	Novel
C22orf31	0.0289269	Novel
DEFB129	0.0288794	Novel
WDR59	0.0287229	Novel
DEFB104A	0.0286889	Novel
DEFB104B	0.0285911	Novel
PRR23D1	0.0285657	Novel
ROPN1	0.0280112	Novel
HDGFL3	0.0275556	Novel
KRTAP19-1	0.0273468	Novel
MTRNR2L6	0.0270557	Novel
TMEM268	0.0269554	Novel
TEDC1	0.0267264	Novel
SUMO4	0.0265634	Novel
NFATC2IP	0.0265596	Novel
KRTAP7-1	0.0265317	Novel
CT47A5	0.0264903	Novel
TMEM254	0.0264565	Novel
KRTAP8-1	0.0263926	Novel
C19orf71	0.0262016	Novel
HDGFL1	0.0261553	Novel
KRTAP27-1	0.0261369	Novel
KRTAP9-8	0.0261091	Novel
KRTAP19-3	0.0260962	Novel
HDGFL2	0.0259968	Novel
KRTAP13-2	0.0259657	Novel
KRTAP12-3	0.0259436	Novel
PHF7	0.0259025	Novel
KRTAP22-1	0.0258823	Novel
SPANXA1	0.0257363	Novel
DEFA6	0.0257307	Novel
KRTAP6-2	0.025718	Novel
DEFA4	0.0257085	Novel
SPAG11B	0.0257077	Novel
KRTAP21-1	0.0256707	Novel
KRTAP20-1	0.0256044	Novel
KRTAP21-2	0.0255875	Novel
USP17L8	0.0255469	Novel
USP17L4	0.0255359	Novel
WFDC10A	0.0254859	Novel
USP17L2	0.0254663	Novel
MPHOSPH8	0.0254405	Novel
KRTAP15-1	0.0253848	Novel
SPANXA2	0.0253742	Novel
KRTAP20-2	0.0253518	Novel
KRTAP6-3	0.0253183	Novel
KRTAP6-1	0.0252862	Novel
KRTAP22-2	0.0251822	Novel
ECM1	0.0251799	Novel
WDR73	0.0251773	Novel
KRTAP19-6	0.0251699	Novel
CT45A1	0.0250947	Novel
KRTAP13-3	0.0250351	Novel
KRTAP26-1	0.0249477	Novel
KRTAP25-1	0.0249031	Novel
GAGE12F	0.0248946	Novel
KRTAP12-1	0.0248552	Novel
KRTAP19-4	0.0248524	Novel
KRTAP20-3	0.0248452	Novel
KRTAP11-1	0.0247889	Novel
KRTAP20-4	0.0247639	Novel
KRTAP23-1	0.0247515	Novel
PRR20A	0.0247144	Novel
KRTAP9-3	0.0246943	Novel
MTRNR2L4	0.0246926	Novel
BCOR	0.0246808	Novel
KRTAP5-7	0.0246757	Novel
PRR20D	0.0246565	Novel
A1BG	0.0246497	Novel
DEFB103A	0.0246418	Novel
KRTAP4-5	0.0246396	Novel
CT83	0.0246313	Novel
KRTAP21-3	0.0246295	Novel
USP17L1	0.0246208	Novel
MTRNR2L10	0.0246089	Novel
STK38	0.0245699	Novel
DEFB103B	0.0245427	Novel
KRTAP17-1	0.0245123	Novel
CCN3	0.0245087	Novel
HDAC10	0.0244964	Novel
USP17L3	0.0244939	Novel
KRTAP4-4	0.0244753	Novel
KRTAP5-10	0.0244733	Novel
KRTAP19-7	0.0244701	Novel
KRTAP10-8	0.0244555	Novel
EZH1	0.0243849	Novel
TMEM233	0.0243783	Novel
XPO6	0.0243763	Novel
PASK	0.0243735	Novel
KRTAP5-8	0.0243647	Novel
DEFB130B	0.0243455	Novel
MTRNR2L7	0.0243351	Novel
CT47A4	0.0243337	Novel
CT47A8	0.0243208	Novel
CT47A9	0.0243158	Novel
KRTAP12-4	0.0243074	Novel
CCDC33	0.0243048	Novel
CT47A10	0.0242984	Novel
GAGE2A	0.0242959	Novel
SUMO3	0.0242868	Novel
CT47A2	0.0242809	Novel
CT47A3	0.0242262	Novel
MS4A6E	0.0242048	Novel
KRTAP5-2	0.0241703	Novel
KRTAP1-4	0.0241455	Novel
PRR20C	0.0240465	Novel
GLYR1	0.024036	Novel
KRTAP19-8	0.0240359	Novel
SETDB2	0.0240344	Novel
KRTAP10-9	0.0239816	Novel
KRTAP5-11	0.0239784	Novel
KRTAP29-1	0.0239729	Novel
C5orf49	0.0239717	Novel
KRTAP13-4	0.0239567	Novel
KRTAP24-1	0.0239485	Novel
KRTAP4-3	0.023937	Novel
KRTAP10-11	0.023888	Novel
KRTAP5-4	0.0238865	Novel
KRTAP2-1	0.0238457	Novel
WFDC9	0.0238423	Novel
CT47A11	0.0238323	Novel
HDAC2	0.0238047	Novel
STK38L	0.0238035	Novel
KRTAP13-1	0.0237906	Novel
DEFB4A	0.0237843	Novel
USP17L5	0.0237538	Novel
KRTAP9-4	0.0237531	Novel
KRTAP9-9	0.0237466	Novel
PRR23A	0.0237459	Novel
EZHIP	0.0237279	Novel
UPK1B	0.0237224	Novel
USP17L17	0.0236736	Novel
LBP	0.0236609	Novel
KRTAP12-2	0.0236607	Novel
MTRNR2L3	0.0236563	Novel
KRTAP4-11	0.0236522	Novel
KRTAP2-2	0.0236243	Novel
RBBP7	0.0236211	Novel
USP17L18	0.0236096	Novel
USP17L11	0.0236074	Novel
GAGE13	0.0235804	Novel
KDM5B	0.0235789	Novel
XAGE1B	0.0235722	Novel
USP17L21	0.0235653	Novel
KRTAP5-9	0.023557	Novel
KRTAP9-7	0.0235133	Novel
KRTAP3-1	0.0234983	Novel
TBRG1	0.0234957	Novel
GAGE12B	0.023487	Novel
PRKX	0.023482	Novel
DEFB4B	0.0234522	Novel
SSX7	0.0234435	Novel
KRTAP3-2	0.0234289	Novel
TEX26	0.0234075	Novel
USP17L10	0.0233971	Novel
KRTAP4-2	0.0233906	Novel
FAM90A1	0.0233845	Novel
C5orf15	0.023375	Novel
SPATA3	0.0233689	Novel
USP17L19	0.0233665	Novel
KRTAP4-12	0.0233446	Novel
KRTAP4-1	0.0233415	Novel
PHF11	0.0233276	Novel
USP17L20	0.0233235	Novel
PRR20B	0.0232962	Novel
KRTAP10-3	0.023295	Novel
MUC20	0.0232831	Novel
G2E3	0.0232771	Novel
KRTAP10-12	0.0232648	Novel
RSKR	0.023258	Novel
CFB	0.0232567	Novel
WDR38	0.0232498	Novel
KRTAP9-6	0.0232467	Novel
KRTAP4-8	0.0232394	Novel
KRTAP2-4	0.023233	Novel
ANGPTL2	0.0232271	Novel
KRTAP4-9	0.0232229	Novel
RBBP4	0.0231861	Novel
KRTAP4-6	0.0231829	Novel
USP17L12	0.0231742	Novel
KRTAP9-1	0.0231679	Novel
TCF20	0.0231612	Novel
SETMAR	0.0231424	Novel
SPANXD	0.0231352	Novel
KRTAP10-4	0.0231279	Novel
CST11	0.0231224	Novel
CT47A6	0.0231051	Novel
PRAMEF11	0.0230951	Novel
UBA52	0.0230831	Novel
PLPP6	0.0230519	Novel
JARID2	0.0230463	Novel
LCN10	0.0230316	Novel
PRAMEF14	0.0230107	Novel
SEMG1	0.0230085	Novel
SUMO2	0.023003	Novel
NBPF9	0.0229956	Novel
USP17L22	0.0229801	Novel
USP17L13	0.022972	Novel
KRTAP9-2	0.0229495	Novel
KRTAP2-3	0.0229488	Novel
DEFB130A	0.0229268	Novel
KRTAP10-6	0.0229267	Novel
RPL8	0.0229181	Novel
SSX5	0.0229096	Novel
SSX2	0.022889	Novel
SMYD5	0.0228857	Novel
C4orf47	0.0228813	Novel
KRTAP1-1	0.0228532	Novel
NCOR2	0.0228378	Novel
CFHR3	0.0228339	Novel
KRTCAP3	0.0228292	Novel
NSD3	0.0228211	Novel
UPK3B	0.022812	Novel
RIPK4	0.0228113	Novel
SPACA4	0.0228102	Novel
PRR23C	0.0228088	Novel
HDAC7	0.0227631	Novel
TEX264	0.0227541	Novel
PRR30	0.0227478	Novel
KMT5A	0.0227475	Novel
SETD1B	0.0227416	Novel
CFHR1	0.0227262	Novel
PRAMEF15	0.0226948	Novel
PRAMEF6	0.0226823	Novel
EPPIN	0.0226656	Novel
CT47A1	0.0226486	Novel
CT47A7	0.0226486	Novel
SETD7	0.0226453	Novel
PRAMEF12	0.0226392	Novel
SETD1A	0.0226185	Novel
SELENOP	0.0226129	Novel
PRAMEF5	0.0225969	Novel
FAM71F1	0.0225897	Novel
HDAC9	0.0225862	Novel
PPP3CA	0.0225846	Novel
KRTAP10-2	0.0225842	Novel
UPK1A	0.022577	Novel
CFD	0.0225747	Novel
KRTAP16-1	0.0225637	Novel
C1orf194	0.0225626	Novel
KDM5A	0.0225566	Novel
PRR23D2	0.0225255	Novel
CFH	0.0225168	Novel
TEDDM1	0.0225004	Novel
CT45A7	0.0224921	Novel
USP17L28	0.0224916	Novel
USP17L24	0.0224886	Novel
PCDHGB4	0.0224747	Novel
CT45A5	0.0224718	Novel
MUC17	0.0224706	Novel
C7orf31	0.0224636	Novel
KPRP	0.0224578	Novel
ADAM2	0.0224494	Novel
ZBED6CL	0.0224487	Novel
USP17L29	0.0224366	Novel
LCE2C	0.0224239	Novel
MMRN1	0.0224194	Novel
REG3G	0.0224159	Novel
LONRF2	0.0224018	Novel
USP17L27	0.0224014	Novel
PCYOX1L	0.022391	Novel
MAGEA11	0.0223909	Novel
PRAMEF7	0.0223797	Novel
USP17L30	0.0223795	Novel
LCN6	0.0223781	Novel
KRT222	0.0223742	Novel
SPINK8	0.0223724	Novel
LCE2A	0.0223688	Novel
ALOX15	0.0223648	Novel
TOR4A	0.0223603	Novel
FCAMR	0.0223596	Novel
DEFA1	0.022345	Novel
EPPIN-WFDC6	0.0223249	Novel
ORM1	0.0223217	Novel
PRAMEF9	0.0223192	Novel
MUC3A	0.0223114	Novel
ADAM32	0.0222947	Novel
ANGPT4	0.0222922	Novel
MMP26	0.0222837	Novel
FAM166A	0.0222685	Novel
PRAMEF20	0.0222517	Novel
MS4A10	0.0222437	Novel
KRTAP10-1	0.0222295	Novel
KRTDAP	0.0222257	Novel
PRAMEF27	0.0221854	Novel
NBPF12	0.0221799	Novel
CSAG1	0.0221778	Novel
GAGE12G	0.0221709	Novel
DEFA1B	0.0221647	Novel
CDRT15L2	0.0221541	Novel
REG3A	0.0221482	Novel
MAGEB2	0.0221461	Novel
PRAMEF25	0.0221449	Novel
MMP27	0.0221418	Novel
USP17L25	0.0221365	Novel
PRAMEF10	0.0221351	Novel
NBPF10	0.0221336	Novel
FAM229A	0.0221314	Novel
MAGEA10	0.0221294	Novel
USP17L26	0.0221075	Novel
RNF148	0.0221065	Novel
LCN8	0.0221008	Novel
KRTAP19-2	0.0220938	Novel
HDAC5	0.0220937	Novel
CCDC110	0.0220882	Novel
FTHL17	0.0220781	Novel
OBP2A	0.0220694	Novel
FNDC8	0.0220653	Novel
LCN15	0.022065	Novel
RBP4	0.0220617	Novel
CTAGE1	0.0220459	Novel
PRAMEF2	0.0220408	Novel
NPIPA3	0.022031	Novel
TAS2R13	0.0220266	Novel
MAGEA2	0.0220214	Novel
IQCF5	0.0220154	Novel
MFAP4	0.0220136	Novel
LCN9	0.0220099	Novel
PATE3	0.0220082	Novel
MFAP1	0.0220056	Novel
FGB	0.0219981	Novel
PSG3	0.0219813	Novel
C4orf51	0.0219803	Novel
SPATA31A6	0.0219774	Novel
LY6G5C	0.0219754	Novel
AZGP1	0.0219629	Novel
LY6G5B	0.0219624	Novel
A2M	0.0219592	Novel
ITIH1	0.0219343	Novel
FNDC10	0.0219168	Novel
GAGE12C	0.0219148	Novel
APOM	0.0219081	Novel
MMP24	0.021906	Novel
MS4A18	0.0219025	Novel
ADAM7	0.0218998	Novel
ANGPTL7	0.0218971	Novel
ABT1	0.0218906	Novel
WFDC12	0.0218902	Novel
GAGE12D	0.0218835	Novel
MTRNR2L1	0.0218784	Novel
C17orf50	0.0218768	Novel
WFDC13	0.0218705	Novel
FAM205A	0.0218685	Novel
CCL15	0.0218643	Novel
NUTM2E	0.0218457	Novel
SMIM10	0.0218391	Novel
SMCO1	0.0218337	Novel
IGFL4	0.0218295	Novel
SLCO6A1	0.0218289	Novel
C20orf202	0.0218205	Novel
REC114	0.0218164	Novel
FLYWCH2	0.0218149	Novel
SPAG11A	0.0218056	Novel
WFDC2	0.0218051	Novel
HRNR	0.0217985	Novel
C2orf74	0.021798	Novel
MFAP3	0.0217943	Novel
SUV39H2	0.0217935	Novel
SPATS1	0.0217845	Novel
ZNF165	0.0217804	Novel
NUTM2B	0.0217772	Novel
SSX4B	0.0217683	Novel
CCDC142	0.0217657	Novel
AGER	0.0217655	Novel
PRAMEF18	0.0217635	Novel
CRISP2	0.0217493	Novel
GSDMC	0.0217478	Novel
SMIM18	0.021742	Novel
MTRNR2L8	0.0217416	Novel
ARMCX6	0.02174	Novel
CT45A10	0.0217324	Novel
MAGEA12	0.0217303	Novel
GPR89A	0.0217156	Novel
CLEC3B	0.0217097	Novel
UPK3A	0.0217079	Novel
MBD3L2	0.0216997	Novel
NHLRC2	0.0216989	Novel
HDAC6	0.0216901	Novel
SIGLECL1	0.0216884	Novel
LOC100133315	0.0216864	Novel
GAGE12E	0.0216766	Novel
C16orf87	0.0216684	Novel
LGALS3BP	0.0216649	Novel
SPANXC	0.021662	Novel
AMBP	0.0216513	Novel
SPANXN1	0.021649	Novel
MFSD4A	0.0216366	Novel
ABHD16B	0.0216345	Novel
AKAIN1	0.0216293	Novel
MRGPRF	0.0216238	Novel
SPEM2	0.0216197	Novel
SMYD1	0.0216179	Novel
BPIFA2	0.0216105	Novel
TSPAN14	0.0216095	Novel
SPACA3	0.0216077	Novel
MUC12	0.0215993	Novel
PRB3	0.0215929	Novel
SSX4	0.021587	Novel
PZP	0.0215746	Novel
NBPF14	0.0215745	Novel
HHLA3	0.0215727	Novel
ZBED8	0.0215712	Novel
ADAMTS15	0.0215712	Novel
MAGEB1	0.021567	Novel
FAM168B	0.0215649	Novel
MAGEA2B	0.0215536	Novel
MUC5B	0.021551	Novel
MAGEA1	0.0215446	Novel
CCER1	0.0215431	Novel
C11orf80	0.0215313	Novel
FAM90A26	0.0215198	Novel
TIMP4	0.0215195	Novel
ZG16	0.0215163	Novel
MMP17	0.0215133	Novel
PRAMEF4	0.0215119	Novel
CYRIB	0.0214993	Novel
NBPF15	0.0214982	Novel
SERPINA6	0.0214924	Novel
LDOC1	0.0214872	Novel
MAGEC1	0.0214752	Novel
IZUMO1	0.0214747	Novel
XKR5	0.0214733	Novel
LRRC37B	0.0214687	Novel
C1QTNF9	0.0214684	Novel
TBC1D3C	0.0214661	Novel
TRIM43	0.0214586	Novel
SAA2	0.0214506	Novel
FAM243A	0.0214504	Novel
CCDC116	0.0214478	Novel
DCANP1	0.0214475	Novel
PTGES	0.0214415	Novel
MAGEA3	0.0214366	Novel
TIMP3	0.0214213	Novel
LOXL1	0.0214212	Novel
CCDC159	0.0214201	Novel
NUTM2A	0.021419	Novel
ADAM21	0.0214156	Novel
CCDC54	0.0214119	Novel
PATE4	0.0214032	Novel
PLAC1	0.0213953	Novel
TEX38	0.0213935	Novel
RNASEL	0.021393	Novel
TMIGD1	0.0213917	Novel
MUC15	0.0213898	Novel
RCE1	0.0213892	Novel
LCE2D	0.0213848	Novel
CCDC179	0.0213825	Novel
TBC1D3D	0.0213768	Novel
HTN1	0.0213757	Novel
FAM24A	0.021375	Novel
NPIPA2	0.0213704	Novel
GID8	0.0213666	Novel
MUC13	0.0213646	Novel
RNASE10	0.0213629	Novel
VEGFB	0.0213559	Novel
CCN4	0.0213439	Novel
MRPL2	0.0213438	Novel
IL36A	0.0213422	Novel
ADGRG2	0.0213405	Novel
PRSS58	0.0213314	Novel
FAM71E1	0.0213283	Novel
MTRNR2L2	0.0213275	Novel
IL20RA	0.0213259	Novel
SPINT4	0.0213237	Novel
FAM135A	0.0213234	Novel
GAGE12H	0.0213182	Novel
PCDHA3	0.0213069	Novel
SPANXN5	0.0213058	Novel
IZUMO2	0.0213033	Novel
ELL3	0.0213024	Novel
IL22RA1	0.0212959	Novel
SPANXN4	0.0212954	Novel
FAM89B	0.0212846	Novel
HPX	0.0212796	Novel
C1orf105	0.0212752	Novel
SPESP1	0.0212748	Novel
TFF3	0.021262	Novel
PLEKHS1	0.0212616	Novel
MANBAL	0.0212605	Novel
ADAM20	0.02126	Novel
CTAG2	0.0212569	Novel
CCDC167	0.0212521	Novel
PLGLB1	0.0212469	Novel
YOD1	0.0212448	Novel
CD248	0.021244	Novel
SUDS3	0.0212434	Novel
CCDC153	0.0212411	Novel
C2	0.021232	Novel
FAM166C	0.021232	Novel
LEMD1	0.0212316	Novel
WFDC8	0.0212299	Novel
C6orf201	0.0212265	Novel
NBPF1	0.021226	Novel
C19orf81	0.0212178	Novel
TCP11	0.0212155	Novel
PRR20E	0.0212137	Novel
C10orf62	0.0212084	Novel
IL11RA	0.0212079	Novel
CFHR2	0.0212063	Novel
PTX4	0.0212061	Novel
OLFML2B	0.0212037	Novel
SPATA19	0.0211997	Novel
HDAC3	0.021196	Novel
RNASE12	0.0211926	Novel
SPANXB1	0.0211872	Novel
MS4A13	0.0211861	Novel
CFHR4	0.0211829	Novel
TMEM174	0.0211824	Novel
PASD1	0.0211805	Novel
C12orf40	0.0211775	Novel
C10orf90	0.0211736	Novel
LY6L	0.0211735	Novel
SLC22A24	0.0211719	Novel
CLPSL2	0.0211714	Novel
IL36B	0.0211679	Novel
KRT27	0.0211676	Novel
SUV39H1	0.0211659	Novel
ANGPTL6	0.0211585	Novel
GTSF1L	0.0211577	Novel
TMEM72	0.0211566	Novel
CCN5	0.0211499	Novel
GPX5	0.0211491	Novel
LCE2B	0.0211472	Novel
SMCP	0.0211448	Novel
PCDHB12	0.0211418	Novel
FAM221A	0.0211392	Novel
TMEM159	0.0211355	Novel
SNAPC5	0.0211301	Novel
GRAMD1C	0.0211213	Novel
LEUTX	0.0211207	Novel
C10orf88	0.0211165	Novel
CHML	0.0211156	Novel
DUOX1	0.0211082	Novel
IZUMO3	0.0211042	Novel
HPR	0.0211027	Novel
WFDC10B	0.0211026	Novel
MMP15	0.0210954	Novel
CNPY2	0.0210921	Novel
AHSG	0.0210903	Novel
PRB4	0.0210894	Novel
TMEM213	0.0210857	Novel
KMT2C	0.0210826	Novel
SCGB1C2	0.0210822	Novel
EOLA2	0.0210814	Novel
GLYATL3	0.0210791	Novel
PRR36	0.0210781	Novel
RNF133	0.0210757	Novel
RTL8C	0.0210749	Novel
PATE2	0.0210718	Novel
C17orf78	0.0210709	Novel
DCD	0.0210694	Novel
SLPI	0.021069	Novel
ZSCAN4	0.0210674	Novel
RAB31	0.021066	Novel
SCGB1C1	0.0210649	Novel
IL37	0.0210616	Novel
KRTCAP2	0.021061	Novel
NOX5	0.0210581	Novel
CFI	0.0210517	Novel
LRRIQ4	0.0210493	Novel
ZUP1	0.0210485	Novel
ALOX15B	0.021048	Novel
LCN1	0.0210475	Novel
CRISP1	0.0210462	Novel
SMIM34A	0.021046	Novel
MAGEB6	0.0210425	Novel
ARMCX4	0.0210422	Novel
ISLR	0.0210398	Novel
GOLGA6L1	0.0210298	Novel
PCOLCE	0.0210269	Novel
TNXB	0.0210243	Novel
TEX36	0.0210203	Novel
PRH2	0.0210179	Novel
CT55	0.0210154	Novel
RPRD1A	0.021013	Novel
CRP	0.0210094	Novel
CCL3L3	0.0210085	Novel
PRAMEF8	0.0210057	Novel
CLU	0.0209951	Novel
FAM209A	0.0209921	Novel
NANOGNB	0.0209877	Novel
C8orf74	0.0209866	Novel
ITIH2	0.0209826	Novel
FAM3C	0.0209819	Novel
LKAAEAR1	0.0209802	Novel
CTAG1A	0.0209665	Novel
SPINK4	0.0209622	Novel
LY75-CD302	0.0209535	Novel
SPATA31A5	0.0209534	Novel
CTAG1B	0.0209526	Novel
ADAMTS3	0.0209505	Novel
LOXL2	0.0209497	Novel
STK25	0.0209495	Novel
NOX4	0.0209465	Novel
TCEAL3	0.0209406	Novel
MANSC4	0.0209402	Novel
C11orf45	0.0209393	Novel
MS4A12	0.0209391	Novel
DMBT1	0.0209346	Novel
TSGA10	0.0209335	Novel
IL22RA2	0.020932	Novel
TEX37	0.0209254	Novel
IL1F10	0.0209057	Novel
PLGLB2	0.0209035	Novel
MAGEB5	0.0208889	Novel
CLDN2	0.0208811	Novel
MS4A6A	0.020875	Novel
PRH1	0.0208735	Novel
LDLRAD2	0.0208727	Novel
HRG	0.0208689	Novel
TAS2R14	0.0208688	Novel
TMEM211	0.0208687	Novel
PGBD1	0.0208672	Novel
DYDC2	0.0208625	Novel
TMEM225	0.0208607	Novel
H1-7	0.0208586	Novel
PRSS55	0.0208585	Novel
CST4	0.0208474	Novel
GPR142	0.0208471	Novel
C1orf116	0.0208459	Novel
GPR78	0.020843	Novel
DYDC1	0.0208409	Novel
FSCB	0.0208401	Novel
SLC25A51	0.02084	Novel
PRSS8	0.0208321	Novel
USP17L7	0.0208316	Novel
PAPPA	0.0208306	Novel
C1orf198	0.0208284	Novel
RHEX	0.0208244	Novel
CBY2	0.0208232	Novel
TMEM91	0.0208104	Novel
PRR29	0.0208098	Novel
MUC21	0.0208089	Novel
KLK8	0.0208049	Novel
BPIFA1	0.0208032	Novel
OTUD6A	0.0208016	Novel
C16orf46	0.0208016	Novel
KRTAP1-5	0.0208002	Novel
TMEM120B	0.0207946	Novel
TMEM270	0.020794	Novel
JOSD1	0.0207922	Novel
LTF	0.0207918	Novel
TEX15	0.0207913	Novel
CCDC191	0.0207892	Novel
ZNF511	0.0207878	Novel
BEX5	0.0207785	Novel
INTS2	0.0207756	Novel
MFSD14B	0.0207675	Novel
PPP1R36	0.0207666	Novel
OLFML1	0.0207653	Novel
UTP23	0.0207604	Novel
SLC16A8	0.0207587	Novel
TTLL2	0.0207586	Novel
C11orf24	0.0207545	Novel
TMEM51	0.020754	Novel
KHDC1L	0.0207499	Novel
CD5L	0.020744	Novel
PCDHGA12	0.0207398	Novel
NUDT22	0.0207373	Novel
PROSER2	0.020736	Novel
KHNYN	0.0207358	Novel
PRM2	0.0207339	Novel
CELA3A	0.0207337	Novel
GPR141	0.0207331	Novel
RTL6	0.0207287	Novel
OBP2B	0.0207285	Novel
PRB1	0.0207281	Novel
SMIM11A	0.0207266	Novel
RTL8B	0.020724	Novel
CMA1	0.020724	Novel
FATE1	0.0207226	Novel
AMY1C	0.0207224	Novel
ZNRF4	0.0207222	Novel
TRIM58	0.0207201	Novel
UTP25	0.0207172	Novel
PCDHGB1	0.0207164	Novel
ESAM	0.0207123	Novel
RNF186	0.0207109	Novel
GPR137B	0.0207078	Novel
OTULIN	0.0207075	Novel
CXCL17	0.0207062	Novel
SUCO	0.0207041	Novel
PGLYRP2	0.0207022	Novel
TM4SF19	0.0207004	Novel
MEP1A	0.0206974	Novel
MS4A5	0.0206957	Novel
FMR1NB	0.0206957	Novel
HORMAD1	0.0206948	Novel
GASK1A	0.020693	Novel
ADGRF1	0.0206843	Novel
IQCF6	0.0206832	Novel
FBXO47	0.0206781	Novel
ANGPTL5	0.0206639	Novel
PRXL2A	0.0206638	Novel
CCDC81	0.0206635	Novel
GSDMD	0.0206594	Novel
ZRANB1	0.0206586	Novel
RHOXF1	0.0206552	Novel
NIBAN3	0.0206549	Novel
SEMG2	0.0206521	Novel
AMY1B	0.020651	Novel
MFAP5	0.0206495	Novel
PAPPA2	0.0206485	Novel
CNGA4	0.0206429	Novel
LTC4S	0.0206416	Novel
TAS2R5	0.02064	Novel
AIG1	0.0206398	Novel
ZSCAN16	0.0206397	Novel
KRT82	0.0206393	Novel
SPANXN3	0.0206375	Novel
PRAMEF26	0.0206362	Novel
MAGEA9B	0.0206338	Novel
EVPLL	0.020633	Novel
OTUD1	0.0206319	Novel
RNF175	0.0206298	Novel
GIMAP1-GIMAP5	0.0206291	Novel
SERPINA12	0.0206244	Novel
C1S	0.0206216	Novel
PIGR	0.0206216	Novel
CLCA1	0.0206164	Novel
THSD4	0.0206164	Novel
PAGE2B	0.0206133	Novel
KIAA1522	0.0206086	Novel
RAB33A	0.0206067	Novel
CFAP97	0.0206064	Novel
OSTN	0.0206036	Novel
AZU1	0.0206002	Novel
ODF3L2	0.0205988	Novel
MUCL1	0.0205921	Novel
INTS14	0.0205905	Novel
ZC3H12D	0.020587	Novel
CPNE7	0.0205851	Novel
FILIP1L	0.0205794	Novel
TBC1D3	0.0205792	Novel
ZSWIM2	0.0205768	Novel
ANKMY1	0.0205754	Novel
SPP2	0.020575	Novel
TAS2R10	0.0205687	Novel
CFHR5	0.0205677	Novel
SVOPL	0.0205656	Novel
VEGFD	0.0205649	Novel
NPIPA1	0.0205629	Novel
RPAP2	0.020561	Novel
SNX11	0.0205609	Novel
THAP6	0.0205602	Novel
UBQLN3	0.0205593	Novel
FAM229B	0.0205561	Novel
C18orf54	0.020555	Novel
MAGEC2	0.0205526	Novel
PPP1R35	0.0205511	Novel
PON1	0.0205506	Novel
LPA	0.0205494	Novel
TMEM220	0.0205487	Novel
FAM209B	0.0205477	Novel
IL13RA2	0.0205462	Novel
H2BC6	0.0205429	Novel
GPR82	0.02054	Novel
RHOXF2	0.0205399	Novel
MRGPRE	0.0205392	Novel
GPR160	0.0205387	Novel
TMPRSS12	0.0205383	Novel
HAMP	0.0205383	Novel
SMIM7	0.0205379	Novel
MOSMO	0.0205372	Novel
COLCA2	0.0205357	Novel
KLHL28	0.0205293	Novel
SLFNL1	0.020529	Novel
FAM71B	0.0205285	Novel
TFPI2	0.0205257	Novel
SFTPA2	0.0205257	Novel
SSX3	0.0205256	Novel
TSPAN19	0.0205246	Novel
CDH12	0.0205228	Novel
ADAM15	0.0205156	Novel
C22orf23	0.0205152	Novel
PNRC1	0.0205152	Novel
CLPSL1	0.020515	Novel
ERVMER34-1	0.0205147	Novel
IL17B	0.0205136	Novel
CPB1	0.020511	Novel
COMMD5	0.0205057	Novel
GSDMA	0.0205048	Novel
KCTD1	0.0205041	Novel
GPR137	0.0205033	Novel
CPED1	0.020501	Novel
TNFSF15	0.0205007	Novel
FAM183A	0.0204995	Novel
PNMA5	0.0204994	Novel
MS4A8	0.020499	Novel
GLB1L	0.0204983	Novel
C17orf99	0.0204969	Novel
SERPINA1	0.0204954	Novel
RAB5C	0.0204923	Novel
KIAA1958	0.0204909	Novel
MARVELD1	0.020489	Novel
PARP15	0.0204831	Novel
CCDC9B	0.0204827	Novel
GPR137C	0.0204766	Novel
GKN2	0.0204763	Novel
MS4A4E	0.0204663	Novel
VTN	0.0204625	Novel
H2BC7	0.0204615	Novel
RAB11FIP1	0.0204599	Novel
GDAP2	0.0204564	Novel
CT47B1	0.0204548	Novel
TMEM42	0.0204474	Novel
MFSD11	0.0204471	Novel
TMEM207	0.0204458	Novel
PRSS22	0.0204452	Novel
SPRYD7	0.0204443	Novel
SSMEM1	0.0204388	Novel
CPO	0.0204382	Novel
PACC1	0.020437	Novel
MAP10	0.0204368	Novel
SPINK14	0.0204344	Novel
ZC3H8	0.0204337	Novel
LY6G6D	0.0204323	Novel
ADIRF	0.0204301	Novel
LCE3E	0.0204295	Novel
SIGIRR	0.0204294	Novel
GPX7	0.0204293	Novel
C2CD6	0.0204285	Novel
ADGRF5	0.0204277	Novel
MINDY1	0.0204273	Novel
CPA5	0.020425	Novel
CLUL1	0.0204215	Novel
ADGRF2	0.0204195	Novel
SPDYE3	0.0204135	Novel
ANKRD13D	0.0204129	Novel
CT45A8	0.0204124	Novel
REG4	0.0204057	Novel
FGL1	0.0204009	Novel
PRG2	0.0203993	Novel
DNASE1L2	0.0203973	Novel
FCN1	0.0203967	Novel
PUM3	0.0203963	Novel
SEC14L3	0.020396	Novel
OTUD6B	0.0203951	Novel
TMEM41B	0.0203943	Novel
HPGD	0.0203894	Novel
TRIM51	0.020388	Novel
CD300LG	0.0203866	Novel
KRT39	0.0203855	Novel
MAGEB4	0.0203846	Novel
LRG1	0.0203811	Novel
ANKRD34A	0.0203799	Novel
SPINT3	0.020379	Novel
PFN4	0.0203775	Novel
ADAM30	0.0203773	Novel
FADS6	0.0203749	Novel
PRG4	0.0203741	Novel
EFEMP2	0.0203721	Novel
DUXA	0.0203718	Novel
PRXL2B	0.0203682	Novel
RTL4	0.020368	Novel
CEBPZ	0.0203655	Novel
XAGE2	0.0203637	Novel
INTS3	0.0203627	Novel
NAA60	0.0203626	Novel
UPK3BL1	0.0203626	Novel
VN1R1	0.0203623	Novel
GOLGA6L10	0.0203621	Novel
ADGRL2	0.0203554	Novel
PCDHGA4	0.0203553	Novel
ZNF273	0.0203523	Novel
PID1	0.0203508	Novel
CEACAM19	0.0203496	Novel
FAM104B	0.0203466	Novel
IQCF2	0.0203463	Novel
PCDHA11	0.0203452	Novel
KRT40	0.0203448	Novel
EFCAB12	0.0203423	Novel
SERPINB10	0.0203422	Novel
KLK1	0.0203396	Novel
H2BC10	0.0203391	Novel
C9orf152	0.020339	Novel
LOXL3	0.0203388	Novel
TRIM42	0.0203387	Novel
TSPAN1	0.0203356	Novel
LRRC71	0.0203347	Novel
SPINK1	0.0203314	Novel
CELA3B	0.0203313	Novel
IHO1	0.0203312	Novel
GPX2	0.0203261	Novel
TAS2R4	0.0203246	Novel
KRT73	0.020324	Novel
SERPINE1	0.0203225	Novel
ETV3L	0.0203224	Novel
PSG4	0.0203161	Novel
TEX35	0.0203154	Novel
TMEM205	0.0203146	Novel
ANGPT1	0.0203117	Novel
OTUD4	0.0203092	Novel
SPDYE2	0.0203087	Novel
FAM9C	0.0203084	Novel
CALHM4	0.0203056	Novel
CCDC70	0.0203056	Novel
ZC3H12B	0.020305	Novel
PCDHB10	0.0203016	Novel
GDF15	0.0203007	Novel
SERPINB1	0.0203005	Novel
KLK13	0.0202971	Novel
ERFE	0.0202924	Novel
C17orf98	0.0202924	Novel
PTX3	0.0202907	Novel
HBEGF	0.0202885	Novel
SPINDOC	0.0202879	Novel
KLK14	0.0202869	Novel
TIMP2	0.0202852	Novel
OTULINL	0.0202826	Novel
SFTPA1	0.0202819	Novel
APBB2	0.0202813	Novel
SSC4D	0.0202743	Novel
H1-6	0.0202742	Novel
AGTRAP	0.0202718	Novel
B3GALT2	0.020268	Novel
SYCN	0.0202679	Novel
SPANXN2	0.0202675	Novel
SFTPD	0.0202641	Novel
SPAM1	0.0202634	Novel
SERPIND1	0.0202599	Novel
CEACAM18	0.0202592	Novel
KMT2A	0.0202575	Novel
SLC7A13	0.0202568	Novel
AGGF1	0.0202557	Novel
CLRN3	0.0202552	Novel
MMP16	0.0202549	Novel
MEAF6	0.0202548	Novel
INTS4	0.0202537	Novel
TCEAL8	0.0202537	Novel
SPACA5	0.020253	Novel
FAM71E2	0.0202504	Novel
CPA2	0.0202493	Novel
TM7SF3	0.0202487	Novel
AFM	0.0202459	Novel
CMTM1	0.0202449	Novel
HSPB9	0.0202442	Novel
PRAMEF1	0.0202436	Novel
ERICH5	0.0202433	Novel
JOSD2	0.0202428	Novel
TEX55	0.0202369	Novel
KRT26	0.0202362	Novel
FKBP10	0.020235	Novel
ABHD1	0.0202331	Novel
SCX	0.0202322	Novel
INTS5	0.0202316	Novel
TEX261	0.02023	Novel
HYPK	0.0202256	Novel
SERPINA11	0.0202251	Novel
IGSF8	0.0202246	Novel
RAB5B	0.0202246	Novel
C21orf58	0.0202237	Novel
TTC31	0.0202228	Novel
TMC5	0.0202226	Novel
TMEM141	0.0202225	Novel
MAB21L4	0.0202216	Novel
ETAA1	0.0202211	Novel
WFDC6	0.0202198	Novel
SERPINB12	0.0202195	Novel
CHST5	0.020219	Novel
CCDC130	0.0202162	Novel
KLK12	0.0202162	Novel
C2orf69	0.0202159	Novel
IL20RB	0.0202155	Novel
TFF2	0.0202134	Novel
DHX35	0.020213	Novel
SPA17	0.020209	Novel
CYP2J2	0.0202083	Novel
RAB22A	0.020208	Novel
SNAPC2	0.0202053	Novel
TMEM204	0.0202039	Novel
IGFBP2	0.0202024	Novel
TMEM212	0.0202	Novel
STATH	0.0201999	Novel
LYG2	0.0201991	Novel
C12orf60	0.0201975	Novel
GUCA2B	0.0201965	Novel
SPATA2L	0.020195	Novel
TIMP1	0.020194	Novel
VASH1	0.0201907	Novel
USP49	0.0201904	Novel
RRP8	0.0201887	Novel
PRAMEF17	0.0201858	Novel
SCGB2A1	0.0201857	Novel
CPA1	0.0201856	Novel
SMCO4	0.0201839	Novel
ARMC2	0.020183	Novel
SPINK2	0.0201825	Novel
NYNRIN	0.0201823	Novel
RNF183	0.0201809	Novel
USP22	0.0201808	Novel
HDAC4	0.0201784	Novel
CCDC93	0.0201777	Novel
NUDT17	0.0201775	Novel
SERPINB11	0.0201772	Novel
RALGDS	0.0201742	Novel
CAMP	0.0201739	Novel
RPRD2	0.0201726	Novel
DBNDD1	0.0201725	Novel
CDC42EP2	0.0201715	Novel
SPON2	0.0201703	Novel
PCDHGA2	0.0201703	Novel
FLACC1	0.0201673	Novel
KRTAP3-3	0.0201669	Novel
PHACTR3	0.0201654	Novel
ZNF479	0.0201653	Novel
KMT2D	0.0201635	Novel
PAQR7	0.0201614	Novel
LRRC37A	0.0201597	Novel
AMY1A	0.020157	Novel
USP36	0.0201568	Novel
ITLN2	0.0201552	Novel
ZG16B	0.0201532	Novel
POLR1H	0.0201518	Novel
ZKSCAN8	0.0201516	Novel
MIA2	0.0201505	Novel
LY6G6F	0.0201493	Novel
TMEM60	0.0201478	Novel
DDX52	0.0201453	Novel
HTRA1	0.0201442	Novel
NOX3	0.0201438	Novel
NLRP13	0.0201435	Novel
PRB2	0.0201433	Novel
INTS12	0.0201405	Novel
MAGEA4	0.0201403	Novel
EDDM3B	0.0201402	Novel
LCN2	0.0201387	Novel
UMODL1	0.0201376	Novel
CDC42EP5	0.0201369	Novel
KLK10	0.0201362	Novel
CNTNAP3B	0.0201362	Novel
CCDC38	0.0201359	Novel
RETNLB	0.020135	Novel
F2RL2	0.0201341	Novel
CCDC154	0.0201314	Novel
TMEM184C	0.0201309	Novel
PRR4	0.0201306	Novel
TRIM49	0.0201298	Novel
S100A12	0.0201296	Novel
KRTAP5-3	0.0201293	Novel
FAM151A	0.0201269	Novel
PLA2G2A	0.0201252	Novel
KRT76	0.0201245	Novel
ANKRD36C	0.0201245	Novel
GCNT7	0.0201231	Novel
TRIM49C	0.020123	Novel
FNDC11	0.0201206	Novel
IQCJ	0.0201155	Novel
MUC6	0.0201151	Novel
PHGR1	0.0201151	Novel
CCL26	0.0201117	Novel
WDR83	0.0201101	Novel
PF4	0.0201098	Novel
NID2	0.0201082	Novel
ARHGAP18	0.0201068	Novel
ADAMTS5	0.0201067	Novel
PAQR5	0.0201067	Novel
THAP8	0.0201066	Novel
APLN	0.0201057	Novel
SGSM1	0.0201056	Novel
REP15	0.0201045	Novel
TNP1	0.020104	Novel
ITPRIP	0.0201033	Novel
TMED6	0.0201019	Novel
ZHX3	0.0200982	Novel
TMEM45A	0.0200973	Novel
H2AC11	0.0200948	Novel
MOAP1	0.020094	Novel
NBPF11	0.0200939	Novel
KLKB1	0.0200915	Novel
H2AC15	0.0200906	Novel
LRRC37A3	0.0200904	Novel
ALKBH6	0.0200902	Novel
TAF8	0.0200901	Novel
TRAM1L1	0.0200898	Novel
RNF144A	0.0200897	Novel
B4GALNT3	0.0200896	Novel
CALHM3	0.0200874	Novel
XKRX	0.0200823	Novel
OLFML3	0.0200805	Novel
ADNP2	0.0200805	Novel
IZUMO1R	0.0200797	Novel
TIPARP	0.020077	Novel
APOC1	0.0200762	Novel
CCDC91	0.0200755	Novel
FAP	0.0200754	Novel
HHLA2	0.0200745	Novel
ARMC12	0.0200724	Novel
TMEM44	0.0200702	Novel
CMKLR1	0.0200698	Novel
RAB34	0.0200689	Novel
S100PBP	0.0200678	Novel
THAP12	0.0200676	Novel
SPACA5B	0.0200673	Novel
ADAMTS6	0.0200671	Novel
GAGE10	0.0200662	Novel
RBP7	0.0200658	Novel
TRIM49B	0.0200654	Novel
STIMATE-MUSTN1	0.0200631	Novel
CRISP3	0.0200627	Novel
HEATR3	0.0200612	Novel
IGFL3	0.0200598	Novel
SMIM29	0.0200567	Novel
FAM133B	0.0200563	Novel
CLMP	0.0200555	Novel
RGL4	0.0200546	Novel
RHOXF2B	0.0200531	Novel
TAS2R50	0.0200531	Novel
FAM162B	0.020053	Novel
LYG1	0.0200497	Novel
ASPN	0.0200495	Novel
PDZK1IP1	0.0200493	Novel
TSPAN17	0.0200484	Novel
SERF2	0.0200477	Novel
SERPINI2	0.0200471	Novel
C12orf29	0.0200468	Novel
ZDHHC23	0.0200441	Novel
SLC35G3	0.0200408	Novel
TAS2R60	0.0200389	Novel
ACRV1	0.020038	Novel
TNMD	0.0200376	Novel
ADAM33	0.020037	Novel
SHISAL2B	0.0200363	Novel
ALOX5	0.0200362	Novel
OTUB2	0.0200357	Novel
RAB26	0.0200335	Novel
FXYD2	0.0200333	Novel
SPIN2B	0.0200327	Novel
TMPRSS11E	0.0200322	Novel
ICE1	0.0200317	Novel
MUC5AC	0.0200308	Novel
TBC1D22B	0.0200282	Novel
GPR107	0.0200277	Novel
IL18BP	0.0200244	Novel
C6orf47	0.0200234	Novel
CRNKL1	0.0200213	Novel
KRT38	0.0200209	Novel
ZNF69	0.0200201	Novel
C9	0.0200196	Novel
FAM187B	0.0200196	Novel
CHAC2	0.0200176	Novel
TMCC3	0.0200168	Novel
TMEM185B	0.0200167	Novel
PPME1	0.0200164	Novel
PAGE4	0.0200155	Novel
LAIR2	0.0200147	Novel
FAM186B	0.0200141	Novel
XAGE5	0.0200107	Novel
F5	0.02001	Novel
MBD3L3	0.0200095	Novel
INTS6	0.0200065	Novel
CCIN	0.0200032	Novel
KCNRG	0.0200028	Novel
KIAA1143	0.0200027	Novel
OTUD3	0.0200011	Novel
GGT5	0.02	Novel
THSD7B	0.0199971	Novel
HHLA1	0.0199963	Novel
ADAM12	0.019996	Novel
KRT25	0.0199947	Novel
TMEM219	0.0199942	Novel
SLC22A9	0.0199932	Novel
RECK	0.019989	Novel
EPOR	0.019988	Novel
ATXN7L3	0.0199878	Novel
IL36G	0.0199868	Novel
HCFC1R1	0.0199868	Novel
ADIPOR1	0.0199853	Novel
VWA2	0.0199844	Novel
RNF187	0.0199826	Novel
PCDHAC1	0.0199814	Novel
ZSCAN32	0.01998	Novel
KLLN	0.0199793	Novel
GPR171	0.0199783	Novel
CLDN34	0.0199777	Novel
TIGD6	0.0199765	Novel
RNLS	0.0199752	Novel
EFCAB10	0.0199735	Novel
TFF1	0.0199724	Novel
MT1H	0.0199713	Novel
TIGD1	0.019971	Novel
HEATR9	0.0199708	Novel
POM121L12	0.0199696	Novel
P3H4	0.019968	Novel
ADAMTS14	0.019967	Novel
H2AC4	0.0199667	Novel
MEDAG	0.0199656	Novel
HNRNPCL3	0.0199652	Novel
KRT79	0.0199651	Novel
LTBP2	0.0199636	Novel
SPRR4	0.0199625	Novel
MMP7	0.0199621	Novel
LRRC31	0.0199619	Novel
SCARA5	0.0199604	Novel
ZC3H10	0.0199582	Novel
PATE1	0.0199579	Novel
TEX101	0.0199575	Novel
C2orf73	0.0199572	Novel
LYZL6	0.0199537	Novel
MACROH2A1	0.0199531	Novel
RASSF6	0.0199529	Novel
ZNF407	0.0199527	Novel
KRTAP5-1	0.0199501	Novel
OTOP2	0.0199495	Novel
PRAC1	0.0199492	Novel
GPR152	0.019949	Novel
SLC35E2B	0.0199487	Novel
C1orf131	0.0199443	Novel
CTRB1	0.019943	Novel
MEP1B	0.019942	Novel
IQCN	0.0199414	Novel
CFAP65	0.0199393	Novel
MXRA8	0.0199393	Novel
SAPCD1	0.0199388	Novel
SPIN2A	0.0199384	Novel
GPATCH4	0.0199375	Novel
FAM207A	0.0199374	Novel
LY6G6C	0.0199374	Novel
CRISPLD1	0.0199373	Novel
TMCC1	0.0199373	Novel
TNIP2	0.0199369	Novel
SNX17	0.0199357	Novel
BPI	0.019934	Novel
UPK2	0.0199338	Novel
RNASE8	0.0199333	Novel
PXDC1	0.019933	Novel
GPR87	0.0199316	Novel
OR4F3	0.019931	Novel
MFSD6L	0.0199305	Novel
RNASE7	0.0199283	Novel
OR2A42	0.0199276	Novel
NUDT18	0.0199272	Novel
KCNMB2	0.0199264	Novel
H2BW2	0.0199257	Novel
SSX1	0.0199244	Novel
ABHD14A	0.0199242	Novel
LMO4	0.0199194	Novel
TTC39C	0.0199191	Novel
CXorf66	0.0199187	Novel
FAM32A	0.0199154	Novel
OTUD5	0.0199137	Novel
HAVCR1	0.0199114	Novel
TSACC	0.0199109	Novel
KHDC1	0.0199082	Novel
ISX	0.0199051	Novel
PPBP	0.019905	Novel
VTA1	0.0199049	Novel
NXF2	0.0199043	Novel
IL17C	0.0199029	Novel
BTBD7	0.0199029	Novel
LYPD5	0.0199003	Novel
CPA3	0.0198999	Novel
TENT5C	0.0198992	Novel
GPR42	0.0198987	Novel
RNASE11	0.0198975	Novel
FBLN2	0.0198961	Novel
FAM13A	0.0198949	Novel
FETUB	0.019892	Novel
STIMATE	0.0198916	Novel
SMR3A	0.0198903	Novel
SLC50A1	0.0198897	Novel
MIER3	0.0198889	Novel
RNASE1	0.0198884	Novel
LOC102724159	0.0198875	Novel
GPX6	0.0198864	Novel
ROBO4	0.0198863	Novel
MASP1	0.0198852	Novel
STC1	0.019883	Novel
TAF9B	0.0198808	Novel
MAGEA6	0.0198804	Novel
ADGRB2	0.0198788	Novel
JPT1	0.0198784	Novel
METTL8	0.0198765	Novel
DRICH1	0.0198763	Novel
PRSS57	0.019876	Novel
FAM168A	0.0198759	Novel
OOSP2	0.0198758	Novel
GPR108	0.0198738	Novel
SPINK6	0.0198723	Novel
IFFO2	0.0198717	Novel
VN1R4	0.0198705	Novel
SARAF	0.0198699	Novel
LPO	0.0198675	Novel
ADAMTS1	0.0198658	Novel
TAF11	0.0198651	Novel
CRCT1	0.0198615	Novel
TAS2R46	0.0198614	Novel
ZNF397	0.0198609	Novel
MT1X	0.0198604	Novel
MSMB	0.0198599	Novel
MBD3L5	0.0198592	Novel
PCNX4	0.0198591	Novel
ST7L	0.0198586	Novel
SPATA22	0.0198581	Novel
DDRGK1	0.0198578	Novel
SPEM1	0.0198538	Novel
JRKL	0.0198532	Novel
CTAGE6	0.0198523	Novel
PCDHB16	0.019851	Novel
GPX3	0.019849	Novel
RAB27B	0.0198488	Novel
POGK	0.0198478	Novel
EVI5	0.0198476	Novel
ADGRL1	0.019846	Novel
SLC35G6	0.0198455	Novel
CPA4	0.0198447	Novel
ZNF827	0.0198439	Novel
INAFM1	0.0198428	Novel
C8orf44	0.0198423	Novel
TENT5A	0.0198417	Novel
SERPINA7	0.0198356	Novel
MILR1	0.0198323	Novel
TMPRSS11D	0.0198298	Novel
PNLDC1	0.0198268	Novel
MGARP	0.0198258	Novel
PCDHB5	0.0198244	Novel
TMEM52	0.0198212	Novel
ADAMTSL5	0.0198199	Novel
MFSD4B	0.0198196	Novel
TMEM181	0.019819	Novel
CCDC9	0.0198168	Novel
LCE1F	0.0198164	Novel
PLA2G7	0.0198163	Novel
CCL11	0.0198156	Novel
GOLGA6L6	0.019813	Novel
TSR3	0.0198117	Novel
GPR153	0.0198116	Novel
ARMCX1	0.0198105	Novel
CXCL6	0.0198103	Novel
PRDM7	0.0198089	Novel
H2AC17	0.0198074	Novel
SPATA48	0.0198066	Novel
HMSD	0.0198049	Novel
CYSRT1	0.0198046	Novel
GPN3	0.0198044	Novel
F13A1	0.0198043	Novel
ARMC7	0.0198032	Novel
RABAC1	0.0198023	Novel
VXN	0.0198016	Novel
CCDC185	0.0198013	Novel
ZFAND4	0.0198012	Novel
TPPP2	0.0198006	Novel
CUL3	0.0197981	Novel
MRPL53	0.019798	Novel
ZNF474	0.0197978	Novel
NPNT	0.0197953	Novel
ADGRF4	0.0197952	Novel
CDH11	0.0197949	Novel
SPRING1	0.0197944	Novel
ZNF212	0.0197943	Novel
KLK11	0.0197927	Novel
PI16	0.0197917	Novel
HTRA4	0.0197895	Novel
INSL6	0.0197883	Novel
RAB24	0.0197868	Novel
ANKRD33B	0.0197866	Novel
GPR139	0.0197865	Novel
GML	0.0197849	Novel
SPSB4	0.0197848	Novel
LRRC49	0.0197828	Novel
ISM1	0.0197827	Novel
SAA4	0.0197825	Novel
ZNF519	0.0197818	Novel
BEX3	0.0197808	Novel
ADAMTS10	0.0197792	Novel
CHI3L2	0.0197757	Novel
MACROH2A2	0.0197754	Novel
RNF121	0.0197748	Novel
FSCN3	0.0197733	Novel
PPP1R11	0.0197717	Novel
WFDC11	0.0197711	Novel
FAM24B	0.0197707	Novel
CILP	0.0197702	Novel
INAVA	0.0197698	Novel
UBXN6	0.0197696	Novel
CCDC183	0.0197696	Novel
DCUN1D4	0.0197689	Novel
ADGRA2	0.0197669	Novel
USP46	0.0197648	Novel
RXFP4	0.0197646	Novel
ZCCHC24	0.0197645	Novel
CCDC59	0.0197633	Novel
SLCO2A1	0.0197622	Novel
H2BU1	0.019762	Novel
RLN1	0.0197611	Novel
NLRP9	0.0197602	Novel
ACER2	0.0197601	Novel
PCDHGA3	0.0197594	Novel
TGM4	0.0197593	Novel
BMERB1	0.0197584	Novel
SPEF1	0.0197574	Novel
EPGN	0.0197567	Novel
EPHX3	0.0197557	Novel
C17orf58	0.0197555	Novel
FAM177B	0.0197555	Novel
SPSB1	0.0197548	Novel
LRRC75B	0.0197544	Novel
KRTAP1-3	0.0197535	Novel
VASN	0.0197522	Novel
FBXO31	0.0197512	Novel
DTWD1	0.0197486	Novel
PRELID2	0.0197481	Novel
ZDHHC6	0.0197476	Novel
EBAG9	0.0197473	Novel
TIGD7	0.0197467	Novel
NUPR1	0.019745	Novel
TMSB15A	0.019745	Novel
ADAMTS12	0.0197431	Novel
MMP19	0.0197409	Novel
CT45A6	0.0197404	Novel
MRGPRX2	0.0197403	Novel
MARCHF3	0.0197399	Novel
ARMCX3	0.0197396	Novel
MOXD1	0.0197394	Novel
APOLD1	0.0197383	Novel
TBC1D20	0.0197368	Novel
C20orf85	0.0197357	Novel
GUCA1ANB	0.0197342	Novel
H2AC13	0.0197327	Novel
DDX10	0.0197326	Novel
LACRT	0.0197325	Novel
PRXL2C	0.0197314	Novel
CYP27B1	0.0197297	Novel
TSPAN11	0.0197296	Novel
SLC5A4	0.0197289	Novel
OLFML2A	0.0197269	Novel
ZKSCAN4	0.0197266	Novel
CXorf65	0.0197264	Novel
PRM1	0.0197263	Novel
NOL12	0.019726	Novel
FXYD5	0.0197257	Novel
SNX3	0.0197256	Novel
DCAF5	0.0197253	Novel
FSTL1	0.019725	Novel
ADGRL4	0.0197245	Novel
H2BW1	0.0197236	Novel
DEPDC7	0.0197235	Novel
CABYR	0.0197226	Novel
KRT80	0.0197208	Novel
PTOV1	0.0197203	Novel
C1GALT1	0.0197188	Novel
C4BPB	0.019718	Novel
EFCAB5	0.0197177	Novel
FCGBP	0.0197172	Novel
TRIM49D1	0.0197152	Novel
CTSW	0.019715	Novel
ERI2	0.0197145	Novel
DDX49	0.0197127	Novel
MEI1	0.0197107	Novel
WDR74	0.0197093	Novel
METRNL	0.0197088	Novel
HYAL2	0.0197079	Novel
CWC15	0.0197077	Novel
ZNF473	0.0197075	Novel
GALNT14	0.0197073	Novel
B4GALNT4	0.019707	Novel
MFSD5	0.0197065	Novel
COMMD2	0.0197063	Novel
ZFYVE16	0.0197059	Novel
IGFBP7	0.0197045	Novel
NUDT13	0.0197039	Novel
TMEM38B	0.0197033	Novel
ODF4	0.0197027	Novel
TAS2R19	0.0197001	Novel
SAMD11	0.019699	Novel
C1orf52	0.0196972	Novel
ADAMTS4	0.0196971	Novel
C9orf24	0.0196969	Novel
H2BC18	0.0196957	Novel
MMP28	0.0196956	Novel
LYPD8	0.0196945	Novel
NOL6	0.0196943	Novel
C15orf62	0.0196939	Novel
NCKAP5	0.0196927	Novel
C11orf91	0.0196909	Novel
C1orf21	0.0196906	Novel
PCDHGA7	0.0196905	Novel
TMEM52B	0.0196903	Novel
TAS2R16	0.0196902	Novel
PAGE1	0.0196897	Novel
LYPD1	0.0196895	Novel
FAM3A	0.0196895	Novel
MFSD13A	0.0196894	Novel
CST3	0.0196884	Novel
YIF1A	0.0196867	Novel
ADGRG5	0.0196862	Novel
PWP2	0.0196858	Novel
SKIL	0.0196856	Novel
BTBD6	0.0196854	Novel
SPACA1	0.019685	Novel
IL18R1	0.0196837	Novel
RNF152	0.0196835	Novel
BGN	0.0196822	Novel
ZNF280D	0.0196821	Novel
CFP	0.0196798	Novel
RCN3	0.0196796	Novel
LRRC74A	0.0196771	Novel
RETN	0.0196759	Novel
WFDC3	0.0196756	Novel
THAP9	0.0196739	Novel
ZRANB2	0.0196694	Novel
GFY	0.0196693	Novel
GAREM1	0.019669	Novel
C1RL	0.0196686	Novel
TMEM176A	0.0196686	Novel
APLNR	0.0196685	Novel
TMPRSS11A	0.019667	Novel
INTS10	0.0196668	Novel
PCDHGA6	0.0196602	Novel
PPP1R15B	0.0196595	Novel
GPRIN2	0.0196586	Novel
MPHOSPH10	0.0196572	Novel
ADAM28	0.0196565	Novel
DDA1	0.0196563	Novel
ZNF16	0.0196562	Novel
KRT24	0.0196558	Novel
ADAMTS8	0.0196557	Novel
RCHY1	0.0196552	Novel
CCDC87	0.0196549	Novel
SPHK2	0.0196549	Novel
PAQR9	0.019654	Novel
MAS1L	0.0196512	Novel
GLT8D2	0.0196494	Novel
RNF166	0.0196492	Novel
STARD6	0.0196489	Novel
ADAM29	0.0196487	Novel
FBXO17	0.0196474	Novel
INO80E	0.0196473	Novel
FRG2B	0.019646	Novel
RFPL3	0.0196452	Novel
ITPRIPL1	0.0196443	Novel
PCDHGA11	0.0196442	Novel
PROS1	0.0196442	Novel
SMR3B	0.0196438	Novel
CYP24A1	0.0196437	Novel
DXO	0.0196427	Novel
TMEM190	0.0196424	Novel
MAL2	0.0196421	Novel
FNIP2	0.0196409	Novel
TP53INP2	0.0196396	Novel
ZNF266	0.019639	Novel
OSER1	0.0196387	Novel
CFAP74	0.0196384	Novel
NBL1	0.0196358	Novel
ZNF232	0.0196357	Novel
CASTOR1	0.0196351	Novel
CD82	0.0196349	Novel
FXYD4	0.0196331	Novel
KRT33A	0.0196308	Novel
INTS13	0.0196306	Novel
S1PR3	0.0196285	Novel
SVBP	0.0196278	Novel
GARRE1	0.019627	Novel
ENPP2	0.0196267	Novel
C9orf16	0.0196261	Novel
PTGDS	0.019626	Novel
COMMD10	0.0196253	Novel
USP51	0.0196237	Novel
HSBP1L1	0.0196213	Novel
TMPRSS13	0.0196212	Novel
ZFYVE28	0.0196207	Novel
FAM78A	0.0196205	Novel
ABCA7	0.0196199	Novel
STAP2	0.0196188	Novel
UBALD2	0.0196186	Novel
KIAA1841	0.019618	Novel
KRT78	0.0196172	Novel
OR4F16	0.0196169	Novel
MRPL42	0.0196161	Novel
H2AB3	0.0196161	Novel
ADGRE5	0.0196159	Novel
CELA2B	0.0196157	Novel
RNASE2	0.0196152	Novel
FAM200A	0.019615	Novel
MS4A3	0.0196144	Novel
BTNL8	0.0196139	Novel
MMRN2	0.0196127	Novel
PCDHB14	0.0196119	Novel
SUSD2	0.0196105	Novel
MT1F	0.0196105	Novel
ZMAT2	0.0196086	Novel
C1GALT1C1	0.0196084	Novel
PRELID3A	0.0196079	Novel
C1orf189	0.0196043	Novel
ANKRD29	0.0196037	Novel
C5orf51	0.0196027	Novel
SPATA4	0.0196022	Novel
N4BP2L2	0.0196017	Novel
AATF	0.0196012	Novel
ELP5	0.0196009	Novel
LYPD3	0.0196001	Novel
CTRB2	0.0195993	Novel
RAB17	0.0195986	Novel
NSRP1	0.0195975	Novel
ZNHIT2	0.0195963	Novel
TCEANC	0.0195961	Novel
ASTL	0.0195949	Novel
CLEC11A	0.0195937	Novel
GPR33	0.0195916	Novel
STEAP4	0.0195915	Novel
FBXW12	0.0195903	Novel
C16orf95	0.0195903	Novel
IL12B	0.0195891	Novel
ADIG	0.0195886	Novel
TBC1D23	0.0195885	Novel
PCDHB8	0.0195884	Novel
CTRC	0.019586	Novel
IL12RB2	0.0195855	Novel
PCDHB7	0.0195844	Novel
B3GALT1	0.0195834	Novel
KRT85	0.0195831	Novel
A4GNT	0.0195818	Novel
FIBCD1	0.0195811	Novel
SCNM1	0.0195807	Novel
ZC3H7A	0.0195791	Novel
OCEL1	0.0195788	Novel
LIPF	0.0195767	Novel
TPGS2	0.0195758	Novel
CUL9	0.0195757	Novel
OARD1	0.0195752	Novel
SECISBP2L	0.0195748	Novel
MCCD1	0.0195746	Novel
NRG4	0.0195734	Novel
C11orf49	0.019572	Novel
SCCPDH	0.0195717	Novel
BUD13	0.0195709	Novel
EQTN	0.0195697	Novel
CLPS	0.0195689	Novel
TAS2R1	0.0195686	Novel
TEX22	0.0195678	Novel
C17orf75	0.0195667	Novel
KLHL11	0.0195657	Novel
PGBD2	0.0195646	Novel
MT1B	0.0195636	Novel
FLYWCH1	0.0195626	Novel
KRIT1	0.019562	Novel
SPINT1	0.0195618	Novel
ADGRE3	0.0195613	Novel
PGF	0.0195602	Novel
TMEM59	0.0195592	Novel
TCP11X2	0.0195585	Novel
SURF6	0.0195582	Novel
ERV3-1	0.0195574	Novel
GORASP2	0.0195567	Novel
ADGRG7	0.0195561	Novel
TBC1D21	0.0195558	Novel
CXorf49	0.0195549	Novel
TMEM158	0.019552	Novel
FXYD3	0.0195516	Novel
ARID5A	0.0195497	Novel
RGL1	0.0195471	Novel
PRSS23	0.0195465	Novel
SSC5D	0.0195464	Novel
RNASE9	0.0195459	Novel
CXCR1	0.0195456	Novel
ADGRD1	0.019545	Novel
PLEKHH3	0.0195441	Novel
PRR7	0.0195441	Novel
GPR18	0.0195429	Novel
GOLGA8J	0.0195423	Novel
THAP4	0.0195419	Novel
NOXO1	0.0195414	Novel
USP44	0.0195412	Novel
PLA2G10	0.019539	Novel
GPR63	0.0195386	Novel
H3C11	0.0195379	Novel
PCNX1	0.019537	Novel
TBC1D9	0.0195363	Novel
APOL3	0.0195355	Novel
KCTD19	0.0195354	Novel
PABPC5	0.0195345	Novel
NOSIP	0.0195344	Novel
PAFAH2	0.0195343	Novel
TMEM89	0.019534	Novel
TMSB15B	0.019533	Novel
DHX33	0.0195318	Novel
SRGN	0.0195318	Novel
THSD1	0.0195301	Novel
LIME1	0.0195294	Novel
FAM86B2	0.0195274	Novel
KEAP1	0.0195274	Novel
BPIFB2	0.0195264	Novel
PYGO1	0.0195255	Novel
GOLGA8A	0.0195253	Novel
LCE5A	0.0195231	Novel
ZNF419	0.0195205	Novel
TSPAN12	0.0195197	Novel
FAM178B	0.0195181	Novel
PCDHB1	0.0195176	Novel
ADAMTS16	0.0195157	Novel
ZBED5	0.0195145	Novel
VWA5A	0.019514	Novel
MRPL30	0.0195139	Novel
TMEM236	0.0195126	Novel
NECAB3	0.0195124	Novel
MT4	0.019512	Novel
IL5RA	0.019512	Novel
THBD	0.0195103	Novel
RMND5B	0.0195093	Novel
ASB9	0.0195089	Novel
TBATA	0.0195085	Novel
RAB20	0.0195073	Novel
EVI2A	0.0195072	Novel
H3C7	0.0195072	Novel
GZMH	0.0195063	Novel
MT1M	0.0195051	Novel
MFHAS1	0.0195037	Novel
USP12	0.0195	Novel
GPR146	0.0194989	Novel
KRR1	0.0194971	Novel
PLEKHB2	0.0194971	Novel
TM6SF2	0.0194964	Novel
CLDN8	0.0194956	Novel
SUCNR1	0.019495	Novel
PTGFRN	0.0194928	Novel
ELN	0.0194927	Novel
MAN2B2	0.0194918	Novel
DLEU7	0.0194918	Novel
ZSWIM3	0.0194914	Novel
TMEM30B	0.019491	Novel
FAM161B	0.0194903	Novel
EMC10	0.0194901	Novel
LRRC40	0.0194878	Novel
LCE1B	0.0194873	Novel
CEACAM7	0.0194871	Novel
ZBED9	0.0194863	Novel
AKR7A3	0.0194858	Novel
VN1R2	0.0194844	Novel
TNFAIP1	0.0194825	Novel
IL6ST	0.0194811	Novel
CCZ1	0.0194803	Novel
PCDHGA9	0.0194801	Novel
EEF1AKMT3	0.0194799	Novel
CCDC178	0.0194795	Novel
P2RY14	0.0194794	Novel
ATOX1	0.0194785	Novel
MRPL35	0.0194785	Novel
WFIKKN1	0.0194768	Novel
SREK1IP1	0.0194764	Novel
KRT77	0.0194761	Novel
ZNF24	0.0194753	Novel
ABHD13	0.0194748	Novel
PILRB	0.0194738	Novel
PCDHGC3	0.0194723	Novel
C12orf73	0.0194721	Novel
CELA1	0.0194721	Novel
GCNT3	0.0194714	Novel
USP5	0.0194706	Novel
SERPINB9	0.0194701	Novel
C6orf132	0.01947	Novel
CCDC97	0.0194686	Novel
KBTBD6	0.0194684	Novel
NAIF1	0.0194677	Novel
ERICH1	0.0194669	Novel
DAZAP2	0.0194668	Novel
ZMYM1	0.0194662	Novel
PNMA8A	0.0194659	Novel
TRMT6	0.0194656	Novel
MACROD1	0.0194651	Novel
PHACTR2	0.0194643	Novel
SAMD15	0.019464	Novel
COL16A1	0.0194628	Novel
VGLL3	0.0194612	Novel
RNF19B	0.0194599	Novel
SBSPON	0.0194582	Novel
PAMR1	0.0194582	Novel
PKP4	0.0194578	Novel
ABHD11	0.0194567	Novel
NPIPB9	0.0194566	Novel
C1orf174	0.0194552	Novel
SAXO1	0.0194546	Novel
ABHD17C	0.019454	Novel
SLC35G2	0.0194535	Novel
ZNF571	0.0194534	Novel
VSIG8	0.0194511	Novel
PNMA6A	0.019451	Novel
PAGE5	0.0194509	Novel
ITPRID1	0.0194504	Novel
ZNF410	0.0194482	Novel
PROZ	0.0194481	Novel
CCDC12	0.0194476	Novel
CXorf49B	0.0194468	Novel
REG1A	0.0194465	Novel
SERPINA9	0.0194463	Novel
GPR55	0.019446	Novel
TMEM255B	0.0194451	Novel
LLCFC1	0.0194445	Novel
MEMO1	0.0194442	Novel
ZFYVE21	0.0194437	Novel
BAIAP2L1	0.0194419	Novel
TINAG	0.0194415	Novel
GOLGA6L9	0.0194415	Novel
VPS35L	0.0194411	Novel
CPN2	0.019441	Novel
COMMD6	0.0194407	Novel
MT1E	0.0194404	Novel
H3C13	0.0194403	Novel
RNF149	0.0194402	Novel
GLIPR1L2	0.0194397	Novel
C3orf62	0.0194393	Novel
C10orf82	0.0194393	Novel
CILP2	0.019439	Novel
WDR55	0.0194389	Novel
ESF1	0.0194387	Novel
EEF1AKMT1	0.0194385	Novel
MMP23B	0.0194383	Novel
ISM2	0.0194378	Novel
PROCA1	0.0194378	Novel
SMIM13	0.0194366	Novel
PADI3	0.0194363	Novel
ZFAND2A	0.0194336	Novel
H3C10	0.0194322	Novel
BRMS1	0.0194313	Novel
ADAM18	0.0194311	Novel
H3C12	0.0194307	Novel
FAM153B	0.0194304	Novel
FAM221B	0.01943	Novel
VWA7	0.0194298	Novel
C16orf92	0.0194294	Novel
CASTOR2	0.0194293	Novel
PADI1	0.019428	Novel
FAM3D	0.0194273	Novel
TNIP3	0.0194273	Novel
NRN1L	0.0194272	Novel
C1QTNF3	0.019427	Novel
ZNF30	0.0194266	Novel
SECTM1	0.0194252	Novel
TMEM185A	0.0194233	Novel
ACTRT2	0.0194224	Novel
UNC93A	0.0194215	Novel
C7orf26	0.019421	Novel
C18orf63	0.0194208	Novel
DTWD2	0.0194202	Novel
TGFB1	0.0194202	Novel
FBXO9	0.0194201	Novel
SCGB1D1	0.019419	Novel
TEX33	0.0194186	Novel
MLF2	0.0194182	Novel
KLK2	0.0194165	Novel
RWDD3	0.0194163	Novel
GPR135	0.0194148	Novel
CHRDL2	0.0194143	Novel
ABHD2	0.0194134	Novel
IGSF11	0.019413	Novel
AKR7A2	0.019412	Novel
PRSS38	0.0194103	Novel
TAS2R3	0.0194094	Novel
ZDHHC7	0.0194092	Novel
SNN	0.0194087	Novel
GKAP1	0.0194087	Novel
KCTD21	0.0194074	Novel
AEBP1	0.0194074	Novel
GIMAP7	0.0194073	Novel
FAM170A	0.0194071	Novel
UBD	0.0194068	Novel
UBALD1	0.0194047	Novel
SCNN1D	0.0194044	Novel
VCPIP1	0.0194038	Novel
DERL3	0.0194038	Novel
H3C15	0.0194036	Novel
TF	0.0194036	Novel
GPR162	0.0194035	Novel
MYADM	0.0194029	Novel
DMRTB1	0.0194024	Novel
TMEM81	0.0194017	Novel
COMMD7	0.0194011	Novel
USP13	0.019401	Novel
P2RY12	0.0194006	Novel
LRRC74B	0.0194001	Novel
CCL24	0.0193994	Novel
PRRG4	0.0193983	Novel
EVI5L	0.019398	Novel
TMEM61	0.0193975	Novel
GGN	0.0193972	Novel
RAB19	0.0193971	Novel
CXCL5	0.0193969	Novel
ZSCAN20	0.0193967	Novel
C15orf40	0.0193966	Novel
ACE	0.0193958	Novel
CMSS1	0.0193955	Novel
NTAQ1	0.0193948	Novel
IL19	0.0193946	Novel
KLHDC4	0.0193943	Novel
TMEM221	0.0193936	Novel
PCDHGB3	0.0193931	Novel
H2AB2	0.0193927	Novel
SHLD3	0.0193926	Novel
RNF180	0.0193921	Novel
C1orf35	0.0193921	Novel
TTC7B	0.0193918	Novel
TMEM102	0.0193903	Novel
FAM83A	0.0193895	Novel
SELE	0.0193891	Novel
CCDC71L	0.0193889	Novel
BTN3A1	0.0193883	Novel
CCDC8	0.0193882	Novel
SLC38A11	0.0193878	Novel
EMP1	0.0193874	Novel
OXGR1	0.0193862	Novel
ZNF717	0.0193853	Novel
LSG1	0.0193846	Novel
COMMD1	0.0193845	Novel
RASIP1	0.0193843	Novel
GLIPR1L1	0.019383	Novel
SPRN	0.0193828	Novel
CRACR2B	0.019382	Novel
GTF2A2	0.0193818	Novel
WDR26	0.0193808	Novel
CBLL1	0.0193802	Novel
RNF223	0.0193777	Novel
H3C14	0.0193775	Novel
ZFAND2B	0.0193754	Novel
C16orf54	0.0193753	Novel
CCDC186	0.0193752	Novel
PXT1	0.0193752	Novel
RTL5	0.0193752	Novel
EVA1C	0.0193718	Novel
LCE1D	0.0193715	Novel
OMP	0.0193708	Novel
PITPNC1	0.0193701	Novel
SAXO2	0.0193697	Novel
TBC1D3I	0.0193691	Novel
DPRX	0.0193679	Novel
ZAN	0.0193678	Novel
PAK1IP1	0.0193673	Novel
PCDHGB5	0.0193665	Novel
C7orf25	0.0193663	Novel
TAS2R20	0.0193644	Novel
ZCWPW1	0.0193636	Novel
CTRL	0.0193615	Novel
NSUN5	0.0193613	Novel
COMMD3	0.019361	Novel
DQX1	0.0193606	Novel
UTP6	0.0193603	Novel
IZUMO4	0.019359	Novel
EIF2D	0.0193586	Novel
MORN4	0.0193579	Novel
PPDPF	0.0193577	Novel
RXFP3	0.0193557	Novel
YJU2	0.019355	Novel
PPARA	0.0193545	Novel
CEMIP	0.0193543	Novel
C1QTNF2	0.0193538	Novel
LYAR	0.0193537	Novel
ART5	0.0193524	Novel
RAB11FIP3	0.0193517	Novel
COPS8	0.0193511	Novel
PABPC3	0.0193511	Novel
METTL16	0.0193509	Novel
TBC1D22A	0.0193505	Novel
KANSL2	0.0193504	Novel
LELP1	0.0193503	Novel
TMEM251	0.0193499	Novel
GCSAML	0.0193495	Novel
ALPK2	0.019349	Novel
RASGEF1A	0.0193489	Novel
POLR3F	0.0193482	Novel
[truncated: 16,584 more rows]

## Sheet: STRING-4
STRING-Adjacency-GO
Symbol	Probability	Known/Novel
EGF	1	Novel
TGFB1	1	Novel
IGF1	1	Novel
SERPINE1	1	Novel
PLG	1	Novel
CLU	1	Novel
TIMP1	1	Novel
IGF2	1	Novel
VWF	1	Novel
TNF	1	Novel
SPARC	1	Novel
SRC	1	Novel
ITGB3	1	Novel
A2M	1	Novel
THBS1	1	Novel
HGF	1	Novel
MMP2	1	Novel
CXCL8	1	Novel
ITGB1	1	Novel
ALB	1	Novel
VTN	1	Novel
AKT1	1	Novel
FGB	1	Novel
TGFB3	1	Novel
MAPK8	1	Novel
TIMP3	1	Novel
PF4	1	Novel
PSMA7	1	Novel
PDGFB	1	Novel
CFH	1	Novel
PSMD4	1	Novel
PSMC6	1	Novel
SERPINA1	1	Novel
SERPINF2	1	Novel
PSMB7	1	Novel
PSMB5	1	Novel
AHSG	1	Novel
FGG	1	Novel
PSMD1	1	Novel
PIK3CA	1	Novel
NGF	1	Novel
PSMB2	1	Novel
TGFB2	1	Novel
PSMA6	1	Novel
PSMB4	1	Novel
C4A	1	Novel
PSMC4	1	Novel
DEFB108B	1	Novel
CFD	1	Novel
PSMA5	1	Novel
MAPK3	1	Novel
PSMB11	1	Novel
C4B	1	Novel
CFB	1	Novel
PSMF1	1	Novel
PSMD10	1	Novel
PROS1	1	Novel
PSMB8	1	Novel
PSMA1	1	Novel
UBA52	1	Novel
PSMD13	1	Novel
PSMB3	1	Novel
PSMD2	1	Novel
PSMA4	1	Novel
PSMB10	1	Novel
PSMC2	1	Novel
RELA	1	Novel
MMP3	1	Novel
APOE	1	Novel
CRP	1	Novel
COL1A2	1	Novel
PSMD7	0.999999	Novel
PPBP	0.999999	Novel
PSME1	0.999999	Novel
HRG	0.999999	Novel
PSMD11	0.999999	Novel
PSMC3	0.999999	Novel
FGF2	0.999999	Novel
PSMA3	0.999999	Novel
PSMB6	0.999999	Novel
MMP1	0.999999	Novel
PSMD12	0.999999	Novel
PSMC1	0.999999	Novel
RPS27A	0.999999	Novel
PSMB9	0.999999	Novel
PSMB1	0.999999	Novel
PSME2	0.999999	Novel
PSMD6	0.999998	Novel
DEFB114	0.999998	Novel
ISLR	0.999998	Novel
PSMD14	0.999998	Novel
PSMC5	0.999998	Novel
A1BG	0.999997	Novel
PSME3	0.999997	Novel
PSMD8	0.999997	Novel
PSMD3	0.999997	Novel
F5	0.999995	Novel
CFI	0.999995	Novel
DEFB103B	0.999995	Novel
PSMD5	0.999995	Novel
ERBB2	0.999994	Novel
NHLRC2	0.999994	Novel
DEFB103A	0.999994	Novel
DEFA5	0.999994	Novel
ELN	0.999994	Novel
ITGAV	0.999993	Novel
SEM1	0.999993	Novel
ITGA2	0.999991	Novel
FERMT3	0.99999	Novel
DEFA4	0.999989	Novel
PSMA8	0.999987	Novel
CDH1	0.999987	Novel
VEGFB	0.999986	Novel
DEFB127	0.999985	Novel
ELANE	0.999985	Novel
ORM1	0.999985	Novel
CCN2	0.999985	Novel
RPL18	0.999984	Novel
C2	0.999983	Novel
TLR4	0.999982	Novel
IRS1	0.999982	Novel
ITGA5	0.999981	Novel
PSMA2	0.999981	Novel
VEGFD	0.99998	Novel
ITGB5	0.999979	Novel
PSMD9	0.999978	Novel
FYN	0.999975	Novel
LUM	0.999974	Novel
PTK2	0.999973	Novel
ITGA3	0.999973	Novel
F13A1	0.99997	Novel
COL3A1	0.99997	Novel
VCAM1	0.99997	Novel
PDGFRB	0.999958	Novel
DEFB107A	0.999958	Novel
KDR	0.999958	Novel
DCN	0.999953	Novel
TEX264	0.999947	Novel
MAPK9	0.999947	Novel
DEFB107B	0.999947	Novel
F8	0.999944	Novel
TTR	0.999944	Novel
RPL30	0.999943	Novel
TIMP2	0.999934	Novel
COL6A2	0.99993	Novel
ACTG1	0.999928	Novel
QSOX1	0.999922	Novel
MAGED2	0.999922	Novel
TGFBR1	0.99992	Novel
SOD2	0.999918	Novel
IGFBP3	0.999917	Novel
IL1B	0.999913	Novel
DEFB119	0.999901	Novel
PTPN1	0.999892	Novel
DEFB128	0.999884	Novel
RPL8	0.999872	Novel
RPL32	0.999869	Novel
BDNF	0.99986	Novel
DEFB129	0.999843	Novel
JAK2	0.999841	Novel
RPL11	0.999839	Novel
PSME4	0.999838	Novel
COL4A1	0.999837	Novel
DEFB116	0.999832	Novel
RPL35	0.999822	Novel
[truncated: 18,417 more rows]

[truncated: 3 more sheets: STRING-5, STRING-6, FINAL-DR]
