# Supplementary material for: Suboptimal Responses to Anti-VEGF in Retinal Neurovascular Diseases: Linking Aging and Alternative Angioinflammatory Pathways
Source: Invest Ophthalmol Vis Sci. 2026 May 4;67(5):4. doi: 10.1167/iovs.67.5.4 (PMC13164572; doi:10.1167/iovs.67.5.4)
Supplement: Supplement 20 [file iovs-67-5-4_s020.xlsx]

## Sheet: BioGRID-1
BioGRID-Adjacency-DisGeNET
Symbol	Probability	Known/Novel
VIRMA	1	Novel
TRIM25	1	Novel
ESR2	1	Novel
IQGAP1	0.999999	Novel
ITFG1	0.999999	Novel
TP53	0.999998	Novel
FBL	0.999996	Novel
ACTC1	0.999983	Novel
HERC3	0.999979	Novel
ITGA4	0.999979	Novel
SGTA	0.999977	Novel
CDH1	0.999963	Novel
WWP2	0.99995	Novel
A2M	0.999919	Novel
KRTAP10-3	0.999918	Novel
CEP70	0.99991	Novel
TARDBP	0.999904	Novel
HLA-C	0.999846	Novel
SURF4	0.999811	Novel
PIH1D1	0.999778	Novel
OTUB1	0.999675	Novel
H2BC4	0.999624	Novel
IPPK	0.999595	Novel
RC3H2	0.99943	Novel
FBXO7	0.999287	Novel
DYRK2	0.999202	Novel
AIM2	0.999017	Novel
SIRT1	0.999008	Novel
IFRD2	0.998943	Novel
TCERG1	0.998851	Novel
TXNDC12	0.998802	Novel
FMNL1	0.998768	Novel
VCAM1	0.998739	Novel
RRAGB	0.998652	Novel
PHB2	0.998608	Novel
IGF2	0.998538	Novel
NUP62	0.998371	Novel
NOTCH2NLA	0.998058	Novel
KRTAP10-8	0.99797	Novel
CASP7	0.997949	Novel
BAG6	0.997465	Novel
MAP2K3	0.997085	Novel
TP63	0.996623	Novel
MRPL40	0.996282	Novel
RHOA	0.996125	Novel
RNF4	0.995962	Novel
EWSR1	0.995725	Novel
ILF3	0.995299	Novel
HLA-B	0.994576	Novel
LGALS1	0.994534	Novel
RPSA	0.994242	Novel
RNF144A	0.994138	Novel
PARD3	0.993915	Novel
ITGB1	0.993221	Novel
ARL5B	0.993212	Novel
ATP5F1A	0.992894	Novel
APC	0.992653	Novel
VWCE	0.992559	Novel
PTPN11	0.992558	Novel
CLEC3A	0.992438	Novel
DBH	0.992384	Novel
ASGR2	0.991959	Novel
KRTAP6-1	0.991728	Novel
LGALS8	0.991537	Novel
CASP9	0.991202	Novel
PARK7	0.991005	Novel
CASP12	0.990566	Novel
NFX1	0.990333	Novel
SYT17	0.990163	Novel
EFTUD2	0.988355	Novel
TBC1D3B	0.987205	Novel
G3BP1	0.987061	Novel
DRAM1	0.986737	Novel
SNRNP70	0.986164	Novel
PWP1	0.984764	Novel
CYSRT1	0.984679	Novel
ARID5A	0.983899	Novel
RUNX1	0.98357	Novel
HMGCS1	0.983302	Novel
HS3ST2	0.982799	Novel
DCAF15	0.982757	Novel
EP300	0.982196	Novel
CLK1	0.981554	Novel
ARAF	0.979767	Novel
VEGFD	0.979689	Novel
CDC5L	0.979471	Novel
NAAA	0.975075	Novel
PTPN4	0.973559	Novel
GABARAP	0.973447	Novel
H2AC20	0.971964	Novel
PSMA3	0.971262	Novel
ERBB2	0.970956	Novel
TMEM263	0.969709	Novel
DNAJB4	0.968998	Novel
KNSTRN	0.96846	Novel
LRRK1	0.964309	Novel
MCM3AP	0.963214	Novel
SIRT2	0.962744	Novel
PSMD1	0.962069	Novel
NME1-NME2	0.961284	Novel
TGOLN2	0.958912	Novel
HMGB1	0.956815	Novel
BOLA2	0.955607	Novel
LASP1	0.95534	Novel
RECQL4	0.952792	Novel
NPM2	0.95243	Novel
RPS6KA3	0.950886	Novel
WNT9B	0.947161	Novel
FUS	0.946341	Novel
TRMT61A	0.945223	Novel
MRPL10	0.941667	Novel
CCL4	0.941387	Novel
RETREG3	0.940697	Novel
FBXO27	0.939832	Novel
TMEM218	0.939081	Novel
PSMD4	0.938027	Novel
AMBRA1	0.93385	Novel
SERPINF1	0.933413	Novel
HECW2	0.932922	Novel
PRDX3	0.932888	Novel
MAPRE1	0.931664	Novel
GJB2	0.931306	Novel
DEFB105A	0.930528	Novel
DEFB105B	0.930528	Novel
SELENOM	0.929972	Novel
GPRASP1	0.927319	Novel
DICER1	0.927075	Novel
DDIT4L	0.923504	Novel
CCDC8	0.923071	Novel
RC3H1	0.92265	Novel
YPEL3	0.919598	Novel
H2AC1	0.917337	Novel
NDUFA13	0.915736	Novel
OBSL1	0.915591	Novel
EPN1	0.908603	Novel
TMEM44	0.906728	Novel
H2BC20P	0.906506	Novel
TMEM254	0.905781	Novel
TEX264	0.90568	Novel
HSPB2	0.903528	Novel
TBC1D24	0.901611	Novel
CCDC183	0.896654	Novel
HDAC2	0.895328	Novel
APPL2	0.892477	Novel
RPP25	0.891495	Novel
NUDCD1	0.890333	Novel
CLRN1	0.889879	Novel
VCL	0.888287	Novel
KRT31	0.882804	Novel
TALDO1	0.88125	Novel
MMP3	0.88103	Novel
LRAT	0.879986	Novel
RAP1GDS1	0.879102	Novel
SLC25A19	0.878775	Novel
LY6D	0.877636	Novel
MYO18A	0.876438	Novel
ZSCAN9	0.876052	Novel
COMMD4	0.87595	Novel
PARD6B	0.874403	Novel
MAGI2	0.874243	Novel
CXorf66	0.87416	Novel
CTXN3	0.874145	Novel
CBX5	0.874092	Novel
LYZL2	0.87111	Novel
ABCC6	0.869292	Novel
PEDS1-UBE2V1	0.867905	Novel
CUL9	0.866434	Novel
CDC14A	0.865309	Novel
TMEM182	0.862357	Novel
PTMA	0.861504	Novel
RAC1	0.861355	Novel
PA2G4	0.854425	Novel
NOS2	0.852001	Novel
CLN5	0.851203	Novel
P4HA3	0.850183	Novel
PHF19	0.849401	Novel
UBXN11	0.840806	Novel
AAR2	0.840389	Novel
RNF2	0.835045	Novel
VSIG8	0.833134	Novel
ARHGEF1	0.829446	Novel
PTPRN2	0.82914	Novel
SYPL2	0.827638	Novel
NDUFB7	0.821298	Novel
ADGRL2	0.819845	Novel
LOXL3	0.819239	Novel
MUS81	0.819021	Novel
CYP1A1	0.818829	Novel
NEK2	0.818606	Novel
CAMLG	0.817494	Novel
CYB561A3	0.816309	Novel
PMS2	0.815524	Novel
ZMYND8	0.813031	Novel
RHOU	0.811919	Novel
NCK1	0.809751	Novel
TG	0.808421	Novel
OBP2A	0.807674	Novel
CLGN	0.807171	Novel
OSBP	0.806038	Novel
ENO2	0.79925	Novel
MRPL50	0.798303	Novel
COL8A1	0.789361	Novel
SMPD2	0.786571	Novel
IPO5	0.786223	Novel
TIMM21	0.785731	Novel
PIK3R3	0.785508	Novel
MAPK3	0.784848	Novel
ZBTB9	0.783834	Novel
GJD4	0.782428	Novel
UNC5C	0.781885	Novel
SNX11	0.781186	Novel
SMIM3	0.779585	Novel
TAX1BP1	0.777585	Novel
CDK5RAP3	0.776968	Novel
CPA2	0.771631	Novel
NPY5R	0.770296	Novel
EEF2KMT	0.768937	Novel
ITGA9	0.766222	Novel
HMGN4	0.755969	Novel
BRD7	0.75442	Novel
CEPT1	0.750728	Novel
MYO1C	0.748058	Novel
LTN1	0.745513	Novel
OTOP3	0.744253	Novel
SYNPO	0.744226	Novel
RAC3	0.744006	Novel
NAPSA	0.743927	Novel
TRMT10B	0.743341	Novel
CGRRF1	0.737741	Novel
DNASE1L2	0.73617	Novel
TUBA4B	0.735971	Novel
PICK1	0.735837	Novel
DNAJC2	0.732897	Novel
REXO2	0.727956	Novel
SIGLEC12	0.723312	Novel
KRT40	0.719342	Novel
PPIE	0.718142	Novel
STAB2	0.715558	Novel
GCAT	0.715398	Novel
ATG16L1	0.714477	Novel
ARSI	0.712485	Novel
YAP1	0.7119	Novel
VASP	0.711239	Novel
FBLL1	0.700015	Novel
MAGEB4	0.699585	Novel
ALDH1A1	0.691917	Novel
INHA	0.686427	Novel
CRYBB2	0.684284	Novel
PDE3A	0.683063	Novel
PRPF6	0.678244	Novel
PLPP6	0.677822	Novel
WNT3A	0.676974	Novel
F2R	0.671017	Novel
CTDP1	0.668689	Novel
CCL13	0.665632	Novel
VIT	0.664785	Novel
LECT2	0.659132	Novel
RDH11	0.657011	Novel
GZMM	0.656225	Novel
CRYAA	0.655932	Novel
DEFB103B	0.654529	Novel
DEFB103A	0.654529	Novel
FBLN7	0.65408	Novel
LYPLA1	0.650902	Novel
RAB27B	0.650562	Novel
C4orf47	0.650263	Novel
IMPG1	0.650263	Novel
RBM44	0.650263	Novel
NDST4	0.650263	Novel
SLC6A6	0.646594	Novel
GRIK2	0.644746	Novel
GHET1	0.644482	Novel
TMUB1	0.644417	Novel
POP7	0.644255	Novel
FCRL4	0.644118	Novel
DERL3	0.639476	Novel
CPSF1	0.638327	Novel
CGAS	0.634827	Novel
EIF4G2	0.634386	Novel
UCHL1	0.633342	Novel
RAB9A	0.633144	Novel
LINC01554	0.630656	Novel
SNORC	0.624246	Novel
RAB30	0.621036	Novel
PLCL1	0.620756	Novel
RIPOR3	0.620317	Novel
TAGLN	0.614613	Novel
INO80B	0.614427	Novel
WASHC1	0.613223	Novel
PPT1	0.608641	Novel
BET1	0.608411	Novel
RGPD2	0.6083	Novel
HNRNPA1L2	0.605797	Novel
TEPP	0.598819	Novel
CASKIN1	0.595356	Novel
MAK16	0.591605	Novel
CRK	0.58722	Novel
TMEM109	0.58572	Novel
FBXO25	0.585198	Novel
GRIK5	0.583923	Novel
TMEM161A	0.581651	Novel
TMEM121	0.577492	Novel
KPNA3	0.575219	Novel
RBMXL2	0.572176	Novel
TES	0.568752	Novel
PLEKHF2	0.5655	Novel
FAM86C1P	0.56295	Novel
CTSA	0.561555	Novel
GNRH1	0.559762	Novel
GAPDHS	0.559093	Novel
PALLD	0.556461	Novel
H2BC21	0.555411	Novel
RPN1	0.553581	Novel
SCRN2	0.54911	Novel
RNR1	0.546832	Novel
TMEM208	0.542206	Novel
N6AMT1	0.542056	Novel
PSMA2	0.536055	Novel
LDB2	0.532777	Novel
SP110	0.525996	Novel
SENP5	0.525552	Novel
BAG2	0.523438	Novel
CD24	0.522125	Novel
BLVRB	0.520577	Novel
ATP6V0C	0.520237	Novel
TAFA4	0.518914	Novel
WNT2	0.518452	Novel
TERB2	0.515841	Novel
TTC27	0.515705	Novel
NEDD4L	0.515044	Novel
GPR151	0.513899	Novel
MFSD14B	0.51353	Novel
SARDH	0.511652	Novel
CAPZA2	0.510086	Novel
EPPIN	0.508304	Novel
PROZ	0.506718	Novel
TRDN	0.506161	Novel
SNRPD1	0.501927	Novel
CRP	0.501218	Novel
PDIA4	0.496577	Novel
TEC	0.496355	Novel
OTUB2	0.496124	Novel
SIGLEC10	0.492439	Novel
DGAT2L6	0.491048	Novel
GUCA2A	0.477444	Novel
SEC11A	0.477208	Novel
PPIL4	0.477006	Novel
ZBTB25	0.472672	Novel
EIF3M	0.468773	Novel
ACTR10	0.467892	Novel
ZNF181	0.465921	Novel
TUBB4A	0.464389	Novel
PRNP	0.459013	Novel
METTL21A	0.453186	Novel
PPP1R2	0.453117	Novel
PPP4R4	0.453012	Novel
RETN	0.450413	Novel
HSPA4L	0.444056	Novel
KRAS	0.443998	Novel
ZNF496	0.442692	Novel
MRPL24	0.442067	Novel
FCER1G	0.440609	Novel
TNIP2	0.439666	Novel
RP1	0.438605	Novel
FILIP1	0.437865	Novel
CCDC190	0.435136	Novel
SEL1L	0.434135	Novel
HNRNPUL2	0.430739	Novel
TRMT112	0.430376	Novel
SNF8	0.425856	Novel
AVP	0.425664	Novel
CLEC18A	0.425576	Novel
GLB1L3	0.419598	Novel
ACTB	0.412868	Novel
TMEM255B	0.411513	Novel
AIF1	0.41092	Novel
CHRM4	0.41079	Novel
PLN	0.410214	Novel
XRCC6	0.407197	Novel
VAMP5	0.406118	Novel
PODN	0.401319	Novel
ARHGAP36	0.399574	Novel
HSP90AA4P	0.399449	Novel
SCGB1D4	0.398316	Novel
HOXA7	0.397623	Novel
MDH2	0.397506	Novel
CTDSPL	0.397285	Novel
BLMH	0.394383	Novel
KLHDC4	0.392151	Novel
TUBGCP4	0.388614	Novel
MRPS30	0.387475	Novel
SREK1	0.387327	Novel
PPM1G	0.386555	Novel
FANCA	0.382921	Novel
SERPINA3	0.381978	Novel
RND3	0.381251	Novel
TUBGCP3	0.381135	Novel
CPT1A	0.377369	Novel
PAPOLG	0.374298	Novel
DIMT1	0.373844	Novel
PSPC1	0.372835	Novel
DZIP1	0.369793	Novel
CDCA2	0.369594	Novel
SART1	0.368942	Novel
RAB29	0.368852	Novel
WDR18	0.368625	Novel
SYT7	0.367539	Novel
CXCL2	0.365078	Novel
SHARPIN	0.364386	Novel
ANGPTL2	0.364302	Novel
SLC7A14	0.360994	Novel
LYPD1	0.360416	Novel
RRAGD	0.360148	Novel
RBM24	0.358772	Novel
OTUD3	0.357136	Novel
ZBTB38	0.356644	Novel
FOXB1	0.355926	Novel
CXCL9	0.355436	Novel
ZSWIM7	0.35366	Novel
CXCL3	0.351854	Novel
RSPO3	0.348953	Novel
COBLL1	0.348474	Novel
MAPK14	0.347499	Novel
RAB5A	0.347444	Novel
KCTD15	0.346325	Novel
SLC66A2	0.345281	Novel
FUCA2	0.344868	Novel
RPA3	0.344801	Novel
ARF4	0.344695	Novel
CFAP54	0.344686	Novel
NAT8	0.341852	Novel
TUT7	0.341067	Novel
SNRPF	0.339996	Novel
RALBP1	0.336406	Novel
SERPINB11	0.335994	Novel
RNF19B	0.33549	Novel
R3HDM4	0.330661	Novel
GTPBP4	0.329245	Novel
COLEC11	0.322926	Novel
DNASE1L1	0.321033	Novel
SERINC1	0.319943	Novel
SERPINA1	0.319248	Novel
KRTAP15-1	0.318915	Novel
CEBPA	0.317448	Novel
TEX15	0.317025	Novel
WIPI2	0.316903	Novel
RNF14	0.315374	Novel
PLCG1	0.314368	Novel
SPACA4	0.31365	Novel
DBN1	0.313292	Novel
IRAK1	0.312609	Novel
GGA3	0.312181	Novel
GNL3	0.309611	Novel
RPL36AL	0.309303	Novel
LEMD1	0.307521	Novel
C6orf47	0.305492	Novel
CCDC32	0.305291	Novel
AKR1B10	0.304816	Novel
SPNS1	0.302975	Novel
FST	0.302319	Novel
IL12RB1	0.302003	Novel
METTL18	0.301502	Novel
KRTAP13-3	0.301368	Novel
VPS25	0.300306	Novel
CRX	0.29959	Novel
SNRPD2	0.299218	Novel
RAD18	0.29684	Novel
EIF2S2	0.295245	Novel
MRPL54	0.294601	Novel
EGFL6	0.294344	Novel
CDADC1	0.293528	Novel
CFL1	0.291962	Novel
DOCK4	0.287103	Novel
RBKS	0.283063	Novel
NSG2	0.282756	Novel
SPACA3	0.282594	Novel
CCDC168	0.28078	Novel
BIRC3	0.279756	Novel
BNIP1	0.279733	Novel
TIE1	0.279473	Novel
CAVIN2	0.278562	Novel
TRIM21	0.278122	Novel
MACROD2	0.27643	Novel
AIPL1	0.275983	Novel
METAP1	0.27149	Novel
MYH10	0.270802	Novel
LYAR	0.269615	Novel
TMC6	0.268566	Novel
ZNF609	0.267188	Novel
MYBBP1A	0.26695	Novel
ACOT7	0.266787	Novel
CTNNA1	0.266031	Novel
PPA1	0.26598	Novel
MAP4	0.263983	Novel
KRTAP10-9	0.262351	Novel
CRYGD	0.261934	Novel
RPP40	0.260353	Novel
KRTAP19-7	0.260309	Novel
SYCP1	0.258778	Novel
EMP1	0.258568	Novel
PIGT	0.258488	Novel
KIF22	0.257313	Novel
BRD2	0.256556	Novel
GEMIN4	0.253144	Novel
ASTL	0.249813	Novel
REP15	0.249663	Novel
TRAFD1	0.248795	Novel
OSBPL1A	0.248453	Novel
TPST1	0.246732	Novel
COL3A1	0.244239	Novel
ZNF131	0.243796	Novel
IER3	0.242267	Novel
AK2	0.241642	Novel
MRPL46	0.240609	Novel
APOA1	0.239698	Novel
RO60	0.23808	Novel
HOMEZ	0.238026	Novel
HLA-E	0.237844	Novel
CLDND2	0.236901	Novel
BLCAP	0.235262	Novel
SPTSSA	0.234864	Novel
POTEB3	0.23289	Novel
TMOD3	0.232637	Novel
ZCCHC7	0.231578	Novel
SPTY2D1	0.23093	Novel
OTOF	0.230561	Novel
DNAJC8	0.229691	Novel
ZNF746	0.229528	Novel
NRROS	0.229021	Novel
TNFRSF10B	0.228595	Novel
PRPF8	0.225929	Novel
DUSP19	0.225698	Novel
ATAT1	0.225651	Novel
CD1D	0.223208	Novel
POTEF	0.221855	Novel
ACOT8	0.221169	Novel
PPP4R2	0.22001	Novel
ITGB3	0.219524	Novel
LBH	0.219341	Novel
DCAF4L2	0.218046	Novel
SFXN2	0.215772	Novel
WDR1	0.215053	Novel
ANLN	0.214124	Novel
TRIM15	0.213781	Novel
LHFPL5	0.213714	Novel
SEMG2	0.213095	Novel
MYL12B	0.211319	Novel
HAPLN3	0.211035	Novel
RFFL	0.210841	Novel
BRIX1	0.210052	Novel
ZNF768	0.210012	Novel
NUDCD2	0.208908	Novel
GNB3	0.208304	Novel
SERP2	0.207599	Novel
HIGD1C	0.207362	Novel
GSTCD	0.207093	Novel
SCML1	0.206909	Novel
HLX	0.206346	Novel
SPATA20	0.205769	Novel
NSMCE4A	0.205002	Novel
TPR	0.204114	Novel
CCL8	0.202585	Novel
TRIM66	0.202512	Novel
KRTAP8-1	0.201512	Novel
INSL6	0.201202	Novel
TMEM86A	0.200875	Novel
ILKAP	0.198415	Novel
RIBC2	0.196607	Novel
RAB17	0.196009	Novel
ATP1A3	0.192311	Novel
ARID3B	0.191742	Novel
HSPB6	0.191527	Novel
ARF5	0.189795	Novel
CHCHD3	0.189459	Novel
ETFBKMT	0.188413	Novel
DNAJB11	0.18747	Novel
PRPF40A	0.184848	Novel
METTL21C	0.184674	Novel
RCBTB2	0.184465	Novel
CDH16	0.183638	Novel
YWHAH	0.182264	Novel
SEPTIN6	0.181853	Novel
TINAG	0.181677	Novel
DNMT3A	0.180993	Novel
IMPDH1	0.180649	Novel
PKM	0.178273	Novel
PBX4	0.178177	Novel
ADAMTS18	0.177995	Novel
CCDC85B	0.177919	Novel
CISD1	0.177085	Novel
DPH1	0.176763	Novel
SPP1	0.176541	Novel
TMEM31	0.176237	Novel
CAPRIN2	0.174608	Novel
PAK1IP1	0.172397	Novel
SPDL1	0.172318	Novel
LMNA	0.172102	Novel
SH3BGRL	0.169513	Novel
FAM9A	0.16794	Novel
DHX57	0.167174	Novel
LRRC31	0.165434	Novel
SLC5A5	0.164969	Novel
MRPL37	0.164224	Novel
NXF1	0.162933	Novel
ZMYM6	0.162225	Novel
DLG2	0.161529	Novel
ATP6V1C1	0.16093	Novel
PRDX4	0.159467	Novel
CRYAA2	0.15902	Novel
SLC35E4	0.158703	Novel
YWHAQ	0.158332	Novel
PTTG1	0.157438	Novel
RAB14	0.157067	Novel
TRIM68	0.156391	Novel
DNAJC9	0.155902	Novel
FAM187B	0.155711	Novel
RNF123	0.155508	Novel
FOXL1	0.155389	Novel
GRN	0.154247	Novel
KRTAP10-6	0.153814	Novel
PROS1	0.153752	Novel
SF3A1	0.153234	Novel
ATP5MC3	0.1531	Novel
KCTD2	0.152924	Novel
H3-5	0.15259	Novel
TPP1	0.151491	Novel
DALRD3	0.151199	Novel
IGF1	0.150799	Novel
GZF1	0.150512	Novel
ADAMTS17	0.150143	Novel
ARHGAP5	0.148549	Novel
SMCR8	0.147646	Novel
YIF1A	0.147556	Novel
GNA12	0.146681	Novel
NSA2	0.146013	Novel
RET	0.145796	Novel
DNMT1	0.145785	Novel
WWOX	0.145221	Novel
LALBA	0.145059	Novel
PELP1	0.145025	Novel
ARMC12	0.144549	Novel
MSL1	0.143574	Novel
BEND7	0.142103	Novel
ZBED8	0.141801	Novel
IGHA1	0.139723	Novel
XRN2	0.137849	Novel
RGPD5	0.137341	Novel
RTP2	0.137228	Novel
SLC39A6	0.137151	Novel
KRTAP10-5	0.137047	Novel
VPS16	0.136663	Novel
SSX4B	0.135388	Novel
DNAJC17	0.13473	Novel
TNKS	0.1345	Novel
PRPF3	0.133964	Novel
PCGF3	0.133888	Novel
NVL	0.133294	Novel
YIPF6	0.133156	Novel
MARCHF1	0.132839	Novel
DNAJA4	0.132557	Novel
CGNL1	0.132371	Novel
CENPV	0.132188	Novel
MANF	0.132173	Novel
CBX3	0.132104	Novel
PF4	0.131462	Novel
ZNHIT2	0.131298	Novel
CRYGC	0.131278	Novel
BUD23	0.130715	Novel
PPAN-P2RY11	0.130356	Novel
RABGGTB	0.130312	Novel
C14orf180	0.129551	Novel
BIN2	0.128447	Novel
ISLR	0.127255	Novel
ZSCAN21	0.126825	Novel
ZFP62	0.126271	Novel
HMCN1	0.126177	Novel
SSX4	0.125674	Novel
RPS25	0.125058	Novel
HRC	0.125024	Novel
KRTAP7-1	0.124821	Novel
SCFD2	0.123753	Novel
GSPT1	0.123721	Novel
CXCL12	0.123014	Novel
DNAJC3	0.122667	Novel
NUF2	0.122647	Novel
MRPL55	0.122314	Novel
ABHD11	0.122194	Novel
CLIC3	0.122064	Novel
MLH3	0.121704	Novel
ZNF790	0.121225	Novel
ELMO2	0.120487	Novel
SMOX	0.120431	Novel
EEF1AKMT3	0.120122	Novel
CLUAP1	0.119543	Novel
ZFP90	0.118651	Novel
RRP8	0.118359	Novel
EEF1D	0.117592	Novel
MAB21L2	0.116868	Novel
TBC1D31	0.116674	Novel
TRAPPC2	0.11628	Novel
HEMGN	0.114843	Novel
SEPTIN10	0.114655	Novel
RPLP1	0.114356	Novel
PHACTR1	0.114027	Novel
RAB3IL1	0.113709	Novel
JPH4	0.113557	Novel
PSIP1	0.113149	Novel
FAF1	0.112881	Novel
RIF1	0.112389	Novel
KRT39	0.111452	Novel
VPS13A	0.11125	Novel
MIER3	0.10894	Novel
MTHFD1L	0.107765	Novel
PMM2	0.107455	Novel
GPX7	0.107273	Novel
IFFO1	0.106825	Novel
PRR22	0.106451	Novel
DUT	0.106034	Novel
RNF146	0.104644	Novel
ORM1	0.103852	Novel
SFN	0.103818	Novel
MRPL52	0.10341	Novel
MPHOSPH6	0.102273	Novel
SHANK2	0.101913	Novel
SIRT7	0.10147	Novel
RAB9B	0.101312	Novel
CPSF2	0.100827	Novel
ZBTB17	0.100102	Novel
CRTC3	0.0995932	Novel
VMP1	0.0995153	Novel
REM2	0.0993875	Novel
SMIM1	0.0993754	Novel
THOC2	0.0991862	Novel
PCP4	0.0982806	Novel
USP8	0.0977866	Novel
CCR1	0.0976708	Novel
ANKMY2	0.0973993	Novel
KRT8	0.0971298	Novel
UTP15	0.0969249	Novel
ANXA2P2	0.0962066	Novel
CSN1S1	0.0955695	Novel
TENT4B	0.0955619	Novel
KRTAP21-2	0.095516	Novel
PPP1R7	0.0954599	Novel
CSAG3	0.0952614	Novel
TRIM69	0.0948093	Novel
LCN15	0.0940794	Novel
PAGE2	0.0938198	Novel
ANXA2	0.0938177	Novel
MYPOP	0.0934101	Novel
COL2A1	0.0932438	Novel
FNIP1	0.091068	Novel
ACSS1	0.0908516	Novel
SF3A2	0.090736	Novel
H2BC1	0.0902936	Novel
GNL2	0.0899749	Novel
POC1B	0.0899001	Novel
ZNF316	0.0887949	Novel
NOL6	0.0884547	Novel
PGS1	0.088359	Novel
INHBE	0.0883145	Novel
POLK	0.0882572	Novel
ELAC1	0.0882454	Novel
SUPT6H	0.087675	Novel
COL4A1	0.0876417	Novel
NCDN	0.0874462	Novel
PDPK1	0.0872464	Novel
EEF1A1P5	0.0870659	Novel
NDUFB11	0.086118	Novel
PLEKHA8	0.0857511	Novel
MORC1	0.0854833	Novel
PARP16	0.0852254	Novel
FKBP1B	0.0849777	Novel
RSPRY1	0.0846605	Novel
PHLDA3	0.0844293	Novel
CPSF3	0.0842609	Novel
MRPL47	0.0839074	Novel
PAWR	0.0834951	Novel
TMEM50A	0.0833879	Novel
PNLIPRP1	0.0833717	Novel
VPS26B	0.0831336	Novel
SPATA5	0.0827844	Novel
FAU	0.0827651	Novel
NGF	0.0827071	Novel
ZNF235	0.0822654	Novel
RPP25L	0.0821801	Novel
SOWAHA	0.0819772	Novel
IFI16	0.0817471	Novel
SCUBE2	0.0811317	Novel
DHX15	0.0811205	Novel
CENPC	0.0810326	Novel
TTC38	0.0808796	Novel
NHLH2	0.0808528	Novel
CCDC82	0.080847	Novel
EEF1G	0.0807026	Novel
PACSIN3	0.0806913	Novel
FYN	0.0806778	Novel
TNFRSF25	0.0806701	Novel
IL1RN	0.0806175	Novel
FKBP2	0.0799872	Novel
PDE4A	0.0788208	Novel
KRTAP2-3	0.078729	Novel
BEND3	0.0779934	Novel
EPS15	0.0777941	Novel
DHX29	0.0776854	Novel
ZNF474	0.0769501	Novel
MYL9	0.0768128	Novel
FUT1	0.0766003	Novel
MAGEF1	0.0764043	Novel
SEC61A1	0.0760256	Novel
OSBPL2	0.07601	Novel
WDR59	0.075453	Novel
CAND1	0.0753495	Novel
CASP6	0.0742333	Novel
GCLM	0.0741321	Novel
SLC25A5	0.0733128	Novel
RPS12	0.0728944	Novel
GRB10	0.0722994	Novel
EHD3	0.0713951	Novel
AAK1	0.0712536	Novel
CRYBA1	0.0709373	Novel
NEPRO	0.0709118	Novel
FAT1	0.0705324	Novel
OR2H1	0.0700005	Novel
PPAT	0.0698329	Novel
RCN2	0.0697649	Novel
RBM48	0.0697434	Novel
ELK1	0.0697147	Novel
SCAF1	0.0696498	Novel
ZNF703	0.0686485	Novel
BMP10	0.0677233	Novel
H2BC13	0.0672347	Novel
TSHB	0.0671692	Novel
ZNF195	0.0665814	Novel
HNMT	0.0665285	Novel
SPC25	0.0664961	Novel
H1-3	0.0664435	Novel
SLC27A4	0.0662137	Novel
CENPW	0.0660838	Novel
DNAJC30	0.0658127	Novel
LTC4S	0.0655007	Novel
TMEM242	0.0654306	Novel
LGALSL	0.0653806	Novel
AKAP11	0.0652157	Novel
TAF1D	0.0651987	Novel
AKR7A2	0.065107	Novel
CD1B	0.0650737	Novel
GAST	0.0650043	Novel
TMEM171	0.0647383	Novel
FRA10AC1	0.0645987	Novel
VIM	0.0643293	Novel
DHRS1	0.0635351	Novel
ZNF837	0.0633707	Novel
RPL10L	0.0630375	Novel
PPP4R1	0.0628174	Novel
XIRP1	0.0627055	Novel
TMEM184B	0.0626295	Novel
TCF15	0.0625484	Novel
TMEM253	0.06247	Novel
RNH1	0.0624481	Novel
COMMD8	0.0624407	Novel
CCL20	0.0621707	Novel
DENND4B	0.0619174	Novel
TMLHE	0.0619147	Novel
DPEP3	0.0617986	Novel
UBE2M	0.0617181	Novel
GAS2L1	0.0616161	Novel
ZFYVE21	0.0615446	Novel
ABHD5	0.0611178	Novel
KRTAP6-2	0.0610313	Novel
CGB2	0.060931	Novel
PIGS	0.060452	Novel
NUP50	0.0601443	Novel
S100A11	0.0599634	Novel
CLUH	0.0599024	Novel
GFUS	0.0598181	Novel
RPAP3	0.0598091	Novel
SERBP1	0.0595514	Novel
SUZ12	0.0594703	Novel
KHDC4	0.059307	Novel
DPH2	0.0593035	Novel
LCT	0.0591204	Novel
INHCAP	0.0588954	Novel
TOP1MT	0.0588393	Novel
VPS39	0.0586959	Novel
ZNF207	0.0584588	Novel
STX5	0.0581274	Novel
KRTAP4-5	0.0580605	Novel
TMEM203	0.0580219	Novel
TMEM14C	0.0579565	Novel
PTDSS2	0.0578861	Novel
GOLT1A	0.0577773	Novel
AHCYL1	0.0576918	Novel
SENP3	0.0575913	Novel
HIBCH	0.0575529	Novel
FAM214B	0.0571265	Novel
TOMM34	0.0570702	Novel
DCUN1D1	0.0569496	Novel
ARHGEF12	0.0569164	Novel
ATXN3L	0.0569051	Novel
CENPI	0.0568437	Novel
HLA-DRB5	0.0564798	Novel
RAPGEF3	0.0564721	Novel
NYNRIN	0.0564422	Novel
HSP90AB4P	0.0564386	Novel
POP4	0.0563238	Novel
PPID	0.0563156	Novel
ZNF397	0.0558561	Novel
PDE4DIP	0.0550316	Novel
CDH8	0.054887	Novel
IFI6	0.054804	Novel
PARP11	0.054791	Novel
FBP1	0.0546639	Novel
GET1	0.0543645	Novel
C1orf74	0.0537061	Novel
KCNN4	0.0534706	Novel
KRTAP1-3	0.053443	Novel
HNF1B	0.053398	Novel
CBR3	0.0533931	Novel
OSGEP	0.052994	Novel
SULT1C2	0.0528313	Novel
NGEF	0.0527966	Novel
APLNR	0.052409	Novel
RPP38	0.0524076	Novel
RRP1B	0.0522759	Novel
VWF	0.0521155	Novel
NCOA4	0.0519239	Novel
PAIP2B	0.0519203	Novel
IL12RB2	0.0518354	Novel
MRPL28	0.0517219	Novel
KRTAP2-4	0.0516258	Novel
ETF1	0.0515412	Novel
STX18	0.051393	Novel
LYZL1	0.0513209	Novel
DOCK9	0.0509602	Novel
RGS14	0.0508353	Novel
CHCHD1	0.0507883	Novel
PRKCZ	0.0507549	Novel
ZNF668	0.0503932	Novel
METTL22	0.0503257	Novel
LCE1F	0.0500375	Novel
HMGXB3	0.0496753	Novel
DIRAS1	0.0495444	Novel
DPY19L1	0.0495285	Novel
UBBP4	0.0492612	Novel
DSP	0.0492447	Novel
PCDHA10	0.0492152	Novel
NFATC1	0.0490189	Novel
TNIP1	0.0489869	Novel
CXCL17	0.0489858	Novel
ADAM2	0.0489727	Novel
CD40LG	0.04884	Novel
PRSS50	0.0485384	Novel
H2BU1	0.0484148	Novel
PHB	0.0481113	Novel
PHYKPL	0.0480916	Novel
SOCS7	0.0480222	Novel
AACS	0.0479423	Novel
COMMD6	0.047848	Novel
BCL7A	0.0477476	Novel
C1QTNF2	0.047736	Novel
MUTYH	0.0475676	Novel
UPK1A	0.0474242	Novel
GINS3	0.0473985	Novel
CKB	0.0473932	Novel
HAP1	0.0472838	Novel
EIF3H	0.0472727	Novel
USP51	0.0472296	Novel
RPF1	0.0470286	Novel
PLCL2	0.0469699	Novel
INTS11	0.0468855	Novel
ZZEF1	0.0465961	Novel
ODC1	0.0465634	Novel
XCL2	0.0464525	Novel
VRK3	0.0462935	Novel
GLO1	0.0462769	Novel
CXCR4	0.0462042	Novel
CCDC22	0.046114	Novel
KRTAP6-3	0.0460963	Novel
STAU1	0.0459602	Novel
GSDMD	0.0458725	Novel
PTPN23	0.045853	Novel
ANXA8L1	0.0458055	Novel
NSMCE3	0.0456828	Novel
EPPK1	0.0456818	Novel
RBMX2	0.0453584	Novel
TEAD4	0.0452673	Novel
S1PR4	0.0449952	Novel
KDR	0.0449881	Novel
RAB6B	0.0449386	Novel
CARHSP1	0.0447247	Novel
WDR92	0.0442296	Novel
TRIM54	0.0441583	Novel
PGM2	0.0441338	Novel
GNMT	0.0441015	Novel
KRTAP12-3	0.0440198	Novel
FLT1	0.0439289	Novel
SUPT20H	0.0436259	Novel
ZNF69	0.0435005	Novel
ADA	0.0434716	Novel
KRTAP17-1	0.043326	Novel
CNTNAP4	0.0430162	Novel
LRRC8C	0.0429763	Novel
MPV17	0.0428398	Novel
USPL1	0.0426446	Novel
LMOD1	0.0424611	Novel
UBE2W	0.04246	Novel
GLRX2	0.042372	Novel
OSBPL10	0.0423487	Novel
NELFE	0.0419023	Novel
YTHDC2	0.0418897	Novel
SMCP	0.0418833	Novel
HAAO	0.0418106	Novel
KCTD21	0.0417015	Novel
FADS2	0.0416846	Novel
TMEM52B	0.0415651	Novel
TRMT2A	0.0415611	Novel
LAMA1	0.0413629	Novel
HSD17B13	0.041341	Novel
RAB27A	0.0410378	Novel
SH3RF2	0.0407363	Novel
CXCR5	0.0406728	Novel
AKR1C3	0.0406513	Novel
TIGD5	0.0404554	Novel
ADGRB2	0.0404295	Novel
PGK2	0.0402644	Novel
RHOQ	0.0402432	Novel
YWHAB	0.0402056	Novel
DCAF8L2	0.0402041	Novel
NPSR1	0.0401816	Novel
ERG28	0.0401297	Novel
TUBA1C	0.0401194	Novel
RAB11A	0.0399322	Novel
GALT	0.0398487	Novel
SLC41A2	0.0396125	Novel
BTN3A2	0.0396052	Novel
FOXO6	0.0395103	Novel
FBXO17	0.0393936	Novel
C1QA	0.039392	Novel
LRRC46	0.0393617	Novel
COMMD10	0.0391794	Novel
ABCF3	0.0390951	Novel
SRRM4	0.0390139	Novel
H2BC19P	0.0388485	Novel
APOE	0.0387859	Novel
FCGRT	0.03875	Novel
DEFB104A	0.0387002	Novel
KRTAP10-1	0.0385796	Novel
RPL6P1	0.0384121	Novel
NUP42	0.0380961	Novel
NOC3L	0.037864	Novel
GABRG1	0.037853	Novel
ACAA1	0.0378442	Novel
VPS36	0.0377278	Novel
ACADL	0.0377226	Novel
SRRT	0.0377026	Novel
CKMT1B	0.0376201	Novel
TSSC4	0.037557	Novel
TMX3	0.0374441	Novel
LRRC32	0.03729	Novel
GGT7	0.0372629	Novel
KRTAP4-2	0.0371692	Novel
PDLIM2	0.0368992	Novel
H2AZ2	0.0366523	Novel
MAGED4B	0.0365206	Novel
FOXD4	0.036467	Novel
CPA5	0.0364659	Novel
INSIG2	0.0363572	Novel
PACSIN1	0.0362187	Novel
KRT14	0.0362069	Novel
COMMD3	0.0359984	Novel
UBE2U	0.0359948	Novel
GATC	0.0358785	Novel
ALDH3A1	0.0358074	Novel
AGO4	0.0357494	Novel
SPART	0.0354588	Novel
KRTAP13-4	0.0354282	Novel
GABRA3	0.035331	Novel
SELENOK	0.0352335	Novel
HSPB9	0.0351274	Novel
EMC9	0.0350601	Novel
MYOD1	0.0348999	Novel
GCK	0.0348218	Novel
ZNF788P	0.0347102	Novel
PLEKHG7	0.0345569	Novel
CNRIP1	0.0344614	Novel
CCDC9	0.0344532	Novel
TTC23L	0.0344212	Novel
BMP2	0.0343327	Novel
DHRS13	0.0342217	Novel
PON1	0.0341952	Novel
ZNF622	0.0341911	Novel
SEPTIN7	0.0340202	Novel
FATE1	0.0339046	Novel
TTC32	0.0338356	Novel
ALKBH3	0.0337957	Novel
APOBEC1	0.0337586	Novel
WAPL	0.0337553	Novel
HM13	0.0336904	Novel
APOD	0.0335958	Novel
HTR1B	0.0335812	Novel
PNRC1	0.0335349	Novel
HHLA2	0.0332747	Novel
PSMC4	0.0332629	Novel
TADA2A	0.0329599	Novel
FABP7	0.0328785	Novel
COQ10B	0.0327869	Novel
POC5	0.0327627	Novel
DDX27	0.0325802	Novel
ALDH1L2	0.0325711	Novel
DUSP6	0.0324331	Novel
RND1	0.0323803	Novel
TRAPPC6A	0.0323423	Novel
ZRANB1	0.0323332	Novel
SLC35C2	0.0322661	Novel
MAP1LC3A	0.0320834	Novel
CCDC137	0.0319306	Novel
GEMIN7	0.0318686	Novel
POTEA	0.0317075	Novel
SCGB2A2	0.0316901	Novel
LRRC8D	0.031619	Novel
H3C6	0.0315107	Novel
SDHB	0.031486	Novel
SHC2	0.0314317	Novel
GMDS	0.0313923	Novel
DCP2	0.0312108	Novel
EIF1AY	0.0310112	Novel
TTC29	0.0309303	Novel
MAB21L3	0.0308771	Novel
PDGFA	0.0307989	Novel
MASP2	0.0307723	Novel
MAPK7	0.030764	Novel
NATD1	0.0305191	Novel
EEF1B2	0.0304429	Novel
TCEA1	0.0302945	Novel
CNST	0.0302793	Novel
SYTL2	0.0301943	Novel
PGBD3	0.0301474	Novel
LCE1A	0.0300856	Novel
CDH10	0.0299274	Novel
CHCHD4	0.0298509	Novel
CR1L	0.0297851	Novel
GLIPR1L2	0.0297069	Novel
TMEM53	0.0296966	Novel
B3GNT7	0.0296823	Novel
PLXND1	0.0296092	Novel
FAM8A1	0.0292837	Novel
DENND10	0.029283	Novel
APOBEC3F	0.0292736	Novel
ADPRS	0.0292535	Novel
MCTS1	0.0292357	Novel
CPSF4	0.0292149	Novel
RFPL3	0.0291757	Novel
SLC30A10	0.0291343	Novel
CGGBP1	0.0291122	Novel
LDHAL6B	0.0290056	Novel
HNF1A	0.028965	Novel
PCDHB11	0.0289263	Novel
POLR2E	0.0287959	Novel
SOWAHC	0.0286538	Novel
AKAP3	0.0286416	Novel
DNAJC18	0.0285978	Novel
KRTAP26-1	0.0285062	Novel
GTSE1	0.028292	Novel
ICAM1	0.0281232	Novel
ACSF2	0.0281052	Novel
ETV2	0.0280951	Novel
SOX2	0.0279062	Novel
ABHD16A	0.0279055	Novel
CCDC24	0.0278466	Novel
DPYSL3	0.027767	Novel
ZNF655	0.02776	Novel
CMTR1	0.0275684	Novel
CCDC43	0.027497	Novel
MYF5	0.0274494	Novel
GRB7	0.0273029	Novel
SDF2	0.0272589	Novel
LSM4	0.0272268	Novel
DBF4B	0.0271275	Novel
DSC1	0.0271111	Novel
LCE3D	0.0268892	Novel
UGGT2	0.0268451	Novel
WFDC10A	0.026798	Novel
PRM2	0.0267282	Novel
SS18L2	0.0266608	Novel
NLRP5	0.0266283	Novel
AFAP1L2	0.026628	Novel
BSDC1	0.0265018	Novel
STYX	0.0262823	Novel
LIG3	0.0262185	Novel
ALDH1B1	0.0262049	Novel
U2AF1	0.0261252	Novel
NAT10	0.026105	Novel
EID3	0.0260178	Novel
GINS4	0.0259	Novel
HNRNPD	0.025896	Novel
ZNF706	0.0258758	Novel
KPNA2	0.0258191	Novel
CPNE3	0.0257945	Novel
SPOCK2	0.0257781	Novel
ZNF648	0.0257749	Novel
DNMBP	0.0257658	Novel
KCNA3	0.0257643	Novel
PFDN2	0.0256918	Novel
MPPE1	0.0256608	Novel
THEM4	0.0255259	Novel
ZDHHC1	0.0254565	Novel
THRB	0.0253887	Novel
TMSB4Y	0.0253639	Novel
USP26	0.0251836	Novel
SEMG1	0.0251482	Novel
PODXL	0.0251322	Novel
PDCD10	0.0250168	Novel
GJC1	0.0249628	Novel
NOL12	0.0249258	Novel
TBC1D3	0.0248058	Novel
HEXB	0.0244774	Novel
PIK3C3	0.0244767	Novel
JADE3	0.0244544	Novel
EMC4	0.0243761	Novel
NRTN	0.0242756	Novel
CT45A3	0.0240155	Novel
ITIH3	0.0239844	Novel
PPARA	0.0238881	Novel
UBTFL1	0.0238699	Novel
LSM2	0.0237452	Novel
COMMD2	0.0237286	Novel
CCL11	0.0237053	Novel
C1S	0.0234861	Novel
RBMXL1	0.0232912	Novel
HOXD8	0.0232645	Novel
CCDC158	0.0231568	Novel
NRIP3	0.0231555	Novel
LTO1	0.0230164	Novel
GRWD1	0.0229495	Novel
KRBA1	0.0229014	Novel
VPS33A	0.0228827	Novel
NRAS	0.0228639	Novel
RELL2	0.0228431	Novel
WRNIP1	0.0228358	Novel
MAP1S	0.0227992	Novel
ITGA2B	0.0227991	Novel
ZNF613	0.0227464	Novel
HLA-F	0.0227242	Novel
BTN3A3	0.0226495	Novel
RPL34	0.0225567	Novel
SFTPC	0.0225517	Novel
CDR1	0.0225102	Novel
ACP5	0.0224849	Novel
SLC22A8	0.0224691	Novel
TEAD1	0.0223295	Novel
RND2	0.0222907	Novel
PLPBP	0.0222899	Novel
ALPG	0.0222391	Novel
WIPF2	0.0222346	Novel
GPR182	0.0221917	Novel
SEMA5B	0.0221171	Novel
LYRM1	0.0221084	Novel
ST3GAL2	0.0220829	Novel
EEF1E1	0.0220645	Novel
EPAS1	0.0220466	Novel
NME4	0.0220117	Novel
UFM1	0.0219703	Novel
ARHGAP24	0.0219346	Novel
USF2	0.0218372	Novel
CT45A10	0.0217645	Novel
CELF6	0.0217451	Novel
NBPF22P	0.0217327	Novel
SNX8	0.0217005	Novel
TFG	0.0216496	Novel
POLR2G	0.0216435	Novel
KRTAP11-1	0.0216012	Novel
PEA15	0.0215705	Novel
XAGE2	0.0215695	Novel
ITPR1	0.0215665	Novel
LCE3A	0.0215651	Novel
HMGB1P1	0.0214771	Novel
HEATR3	0.0214153	Novel
MPPED1	0.0213796	Novel
ANKRD46	0.021369	Novel
ANP32E	0.0213316	Novel
ZNF552	0.0213252	Novel
GBP5	0.0211727	Novel
PRCP	0.0211362	Novel
GNG5	0.0210874	Novel
DPPA2	0.0210456	Novel
METTL27	0.0209189	Novel
SORBS2	0.020914	Novel
HJURP	0.0208577	Novel
ACE2	0.0208373	Novel
ABCG4	0.0207617	Novel
VCPKMT	0.0206613	Novel
BIN3	0.0206472	Novel
DYNLT4	0.0206453	Novel
BCAR1	0.0206421	Novel
SLC39A4	0.0206395	Novel
LOC102724334	0.0205589	Novel
CACYBP	0.0204323	Novel
PITRM1	0.0204048	Novel
CT45A5	0.0203893	Novel
SCD5	0.0203349	Novel
WDCP	0.0203041	Novel
COMMD7	0.0202518	Novel
RAMAC	0.020223	Novel
H2BC11	0.0201099	Novel
PIP5K1C	0.0200793	Novel
VIPR1	0.0200358	Novel
C1QTNF1	0.0199806	Novel
ZKSCAN4	0.019967	Novel
CBFA2T2	0.0199586	Novel
PCBD1	0.0199301	Novel
CDH12	0.0198852	Novel
NOL4L-DT	0.0198393	Novel
MBOAT2	0.01974	Novel
EIF5AL1	0.0197264	Novel
MIP	0.019715	Novel
GSR	0.019699	Novel
CDH5	0.0196732	Novel
VPS18	0.0196248	Novel
INPP5B	0.0195729	Novel
FOXA1	0.0195294	Novel
AMY2A	0.0195042	Novel
RUNDC3A	0.0194897	Novel
ADAM21	0.0194759	Novel
MINDY4	0.0193878	Novel
ZFP36L1	0.0193531	Novel
BTN3A1	0.0193369	Novel
ANO8	0.0193141	Novel
PGLS	0.0193132	Novel
GINS1	0.0192559	Novel
COA7	0.0192468	Novel
DCAF8	0.0192015	Novel
WDR73	0.0191487	Novel
B4GALT4	0.0191443	Novel
KRT35	0.0191071	Novel
RAB4B	0.0191001	Novel
APOO	0.0189354	Novel
GMIP	0.0188749	Novel
METTL9	0.0187251	Novel
USP10	0.0187206	Novel
NXNL1	0.0187139	Novel
ZNF662	0.0187052	Novel
LEO1	0.0186652	Novel
CFB	0.0186619	Novel
AKR7A3	0.0186082	Novel
MSTO1	0.0185747	Novel
H2BS1	0.0185709	Novel
WNK1	0.0185271	Novel
SFRP1	0.0185133	Novel
TGIF2LY	0.0185094	Novel
NGRN	0.018478	Novel
DUSP18	0.0184317	Novel
LGALS3BP	0.0184221	Novel
NINJ2	0.018408	Novel
AUNIP	0.0183065	Novel
FLG2	0.0182981	Novel
CCNG2	0.0182567	Novel
MPG	0.018229	Novel
KIAA1549	0.018203	Novel
ORMDL2	0.0181615	Novel
NAXE	0.0181237	Novel
ETFRF1	0.0180939	Novel
F13A1	0.0180415	Novel
ZNF22	0.0180243	Novel
ACAP1	0.0179801	Novel
RALGAPA2	0.0179319	Novel
PPP1R15B	0.0179305	Novel
CORO2B	0.0178984	Novel
ODR4	0.017892	Novel
IL23R	0.0178256	Novel
DPYS	0.0178143	Novel
AGTR1	0.0178003	Novel
SARNP	0.0177513	Novel
CPPED1	0.0177294	Novel
SELENOO	0.0177285	Novel
SUB1	0.0176776	Novel
CLEC14A	0.0176359	Novel
NARF	0.0176147	Novel
PRR20E	0.0175203	Novel
CDK17	0.0174976	Novel
RNU2-1	0.0174544	Novel
CPM	0.0174119	Novel
LGALS2	0.0174013	Novel
TUSC2	0.0173726	Novel
MAGEA6	0.0173269	Novel
CLPSL1	0.0172574	Novel
RNF7	0.0171112	Novel
BTNL3	0.0170803	Novel
BNIPL	0.0170096	Novel
B3GNT3	0.0169654	Novel
ZBTB32	0.0169558	Novel
GTSF1	0.0169212	Novel
F5	0.0168469	Novel
TEPSIN	0.0168202	Novel
SPINK7	0.0168192	Novel
IL23A	0.0167865	Novel
CRYZL1	0.0167863	Novel
EPM2AIP1	0.0167438	Novel
TAF3	0.0167106	Novel
CHCHD6	0.0167051	Novel
LOC102724488	0.0166543	Novel
UBE2E3	0.0166263	Novel
ASB5	0.0165948	Novel
PTPRN	0.016591	Novel
HSPB1	0.0165222	Novel
HSPA7	0.0164103	Novel
GOLGA1	0.016394	Novel
TSHR	0.0163798	Novel
PRKCB	0.016327	Novel
KRT78	0.0163035	Novel
CCS	0.0162788	Novel
MUC13	0.0162674	Novel
TPD52L1	0.0162603	Novel
ZPLD1	0.0162289	Novel
C4BPA	0.01616	Novel
FAF2	0.016074	Novel
POLE	0.016058	Novel
TPBG	0.0160451	Novel
NPPC	0.016045	Novel
SAPCD2	0.0159161	Novel
IFNA17	0.0158651	Novel
FAM13C	0.015799	Novel
PABPC1L2A	0.0157963	Novel
UBE2Z	0.0156526	Novel
LAMC2	0.0156332	Novel
TMEM132A	0.0156258	Novel
RANBP6	0.0156215	Novel
REL	0.0155551	Novel
DSTN	0.0155376	Novel
MARCHF8	0.0154184	Novel
CXCL14	0.0154149	Novel
RRS1	0.0154064	Novel
ZNF800	0.0153957	Novel
PPP1R11	0.0153399	Novel
CXCL10	0.0152905	Novel
GOLGA6L9	0.0152582	Novel
SPAG5	0.0152027	Novel
PABPC4	0.0151829	Novel
PDE1B	0.0150922	Novel
C2orf74	0.0150887	Novel
DEFA1	0.0150783	Novel
RPL26L1	0.0150717	Novel
PAX2	0.0150622	Novel
FRYL	0.0150547	Novel
TMEM104	0.0150271	Novel
LSM7	0.0150243	Novel
PRELID1	0.0149509	Novel
PDGFB	0.0148946	Novel
SARS1	0.0148843	Novel
NSMAF	0.0148751	Novel
VPS37B	0.0147739	Novel
FOXD4L1	0.0147692	Novel
ATAD3C	0.0147457	Novel
SLC24A5	0.0147082	Novel
PTPN7	0.014665	Novel
FCGR2A	0.0146571	Novel
RAB8B	0.0146355	Novel
UBL7	0.0146259	Novel
PTPRR	0.0146104	Novel
SYNE3	0.0146102	Novel
TMEM179B	0.0145891	Novel
MYT1	0.0144969	Novel
MCF2	0.0144666	Novel
TMEM14A	0.0144553	Novel
CLAM	0.0144532	Novel
CCDC125	0.014447	Novel
FRAT1	0.0144461	Novel
ASNS	0.014326	Novel
MRPL18	0.014291	Novel
KRT19	0.0142898	Novel
GUCY1B1	0.0142747	Novel
NFKBIL1	0.0142503	Novel
PDRG1	0.014216	Novel
SIAH1	0.014192	Novel
FCGR3B	0.0141799	Novel
CCDC58	0.0141779	Novel
OXER1	0.0141435	Novel
TSPAN11	0.0141365	Novel
SERPINE2	0.0141129	Novel
TOR3A	0.014061	Novel
TFAP2C	0.0140399	Novel
CCL28	0.014013	Novel
NBPF19	0.0140116	Novel
PHLDA2	0.0140108	Novel
BAX	0.0140101	Novel
BET1L	0.0139981	Novel
PRMT7	0.013931	Novel
FAS	0.0139174	Novel
RCOR1	0.0138815	Novel
DRG1	0.0138711	Novel
ASB11	0.0138421	Novel
RAB31	0.0138385	Novel
TBX15	0.0138213	Novel
ATG10	0.0138056	Novel
NUBP2	0.0137725	Novel
ZNF441	0.0136658	Novel
KRTAP19-1	0.0136527	Novel
ZNF19	0.0136508	Novel
MYO1G	0.0136385	Novel
TBL1X	0.0136276	Novel
TSGA13	0.0136239	Novel
BST1	0.0135829	Novel
SPPL2C	0.0135061	Novel
PGBD1	0.013503	Novel
RRN3	0.0134635	Novel
IFNA8	0.0134501	Novel
CERK	0.0134297	Novel
ZFPL1	0.0134039	Novel
DCD	0.0133958	Novel
SMAGP	0.0133952	Novel
ZSCAN22	0.0133839	Novel
BCL2L1	0.0133512	Novel
CTU1	0.0133472	Novel
PPBP	0.0133207	Novel
GPN3	0.0133143	Novel
DHRSX	0.0132901	Novel
ROS1	0.0132766	Novel
UNC5B	0.0132683	Novel
CRISP3	0.0132449	Novel
IL22	0.0132357	Novel
SOCS4	0.0132271	Novel
GCOM2	0.0132196	Novel
IST1	0.0131602	Novel
SLC4A4	0.013154	Novel
CENPS-CORT	0.013143	Novel
ZNF557	0.0130698	Novel
PSME1	0.0130606	Novel
MFHAS1	0.0130592	Novel
FPR2	0.0130347	Novel
FBXO31	0.0130342	Novel
SIRPA	0.013024	Novel
PTPRK	0.0130017	Novel
PABPC1L	0.0129677	Novel
MTAP	0.0129618	Novel
GLRA2	0.0129467	Novel
TGM3	0.0128202	Novel
IL33	0.0127881	Novel
TSPAN2	0.0127663	Novel
IL10RA	0.0127403	Novel
TNP1	0.0127381	Novel
VSTM4	0.0126874	Novel
APLP1	0.0126281	Novel
NYAP2	0.0126197	Novel
ZNF792	0.0125637	Novel
DPY19L3	0.0125244	Novel
SPDYC	0.0124933	Novel
DMC1	0.0124685	Novel
TEAD3	0.0124614	Novel
CXCL6	0.0124538	Novel
NISCH	0.0124337	Novel
IGFBP2	0.0124271	Novel
DMRTB1	0.012352	Novel
DHDH	0.0123336	Novel
GINM1	0.0122605	Novel
ZBED9	0.0122471	Novel
NCF1	0.0121914	Novel
SERPINH1	0.0121777	Novel
KRT25	0.0121572	Novel
RABL3	0.0121554	Novel
TH	0.0121484	Novel
FAM83D	0.0121295	Novel
CD14	0.0121286	Novel
RPL18A	0.0121212	Novel
PML	0.0121073	Novel
CCDC91	0.0120983	Novel
UBE2D4	0.0120699	Novel
GALNT15	0.0120617	Novel
DUSP5	0.0120609	Novel
ZNF766	0.0120553	Novel
CLDN15	0.0120388	Novel
PANK4	0.012034	Novel
AK7	0.0119941	Novel
DNAJB8	0.0119928	Novel
POTEB2	0.0119715	Novel
GEMIN8	0.0119567	Novel
ARHGEF11	0.0119466	Novel
ANKRD55	0.0119018	Novel
PELI2	0.0118964	Novel
SULT1B1	0.0118812	Novel
PLAGL2	0.011869	Novel
USP39	0.0117734	Novel
SUGCT	0.0117646	Novel
RBM28	0.0117582	Novel
WNT5A	0.0117357	Novel
NEGR1	0.0117229	Novel
PHACTR3	0.011705	Novel
CSGALNACT1	0.0116768	Novel
TEX10	0.0116746	Novel
FAM133A	0.0116676	Novel
CIB1	0.0116618	Novel
MDH1	0.0116583	Novel
STN1	0.01165	Novel
CCDC181	0.0116393	Novel
HES6	0.011635	Novel
SFRP2	0.011633	Novel
WWTR1	0.0116233	Novel
ODF3L1	0.0116182	Novel
COL9A1	0.011613	Novel
ZNF211	0.0115932	Novel
ABCF1	0.0115877	Novel
MCC	0.011532	Novel
FXYD6	0.0115262	Novel
HDDC2	0.0115217	Novel
MSI1	0.0114964	Novel
IFNL3	0.011478	Novel
CCDC85A	0.0114513	Novel
C17orf50	0.0114476	Novel
C1orf131	0.0114394	Novel
NECAB2	0.0114161	Novel
TRANK1	0.0114144	Novel
HSP90AA2P	0.0113977	Novel
SPDEF	0.0113879	Novel
DCN	0.0113759	Novel
ULBP1	0.0113696	Novel
SUSD3	0.0113649	Novel
TNFSF13B	0.0113492	Novel
ARRDC1-AS1	0.0113459	Novel
GASK1B	0.0113459	Novel
TM9SF4	0.0113365	Novel
ROGDI	0.0112957	Novel
DEFB108B	0.0111909	Novel
ZW10	0.011176	Novel
RPL39P5	0.0111413	Novel
RNGTT	0.0111361	Novel
CCN3	0.0111317	Novel
MED31	0.0111081	Novel
MTF1	0.0110801	Novel
RPL7L1	0.0110514	Novel
SNX6	0.0109794	Novel
BLZF1	0.0109484	Novel
CCR3	0.0109411	Novel
PHOSPHO2	0.0108939	Novel
FABP2	0.0108925	Novel
IL21	0.0108815	Novel
KRTAP5-1	0.0108573	Novel
GEMIN5	0.010806	Novel
TAGLN2	0.0107874	Novel
CARD16	0.0107827	Novel
SLC45A1	0.0107631	Novel
PPP1R3G	0.0107631	Novel
CEBPZ	0.010758	Novel
ITIH4	0.0107181	Novel
GPD1L	0.0107137	Novel
ABHD10	0.0106896	Novel
FAXC	0.0106874	Novel
CLEC17A	0.0106784	Novel
MRM1	0.0106331	Novel
CCDC148	0.0106099	Novel
SMAP2	0.0105345	Novel
HTR4	0.010533	Novel
CLNS1A	0.010497	Novel
GRAMD1C	0.0104517	Novel
PYHIN1	0.0104516	Novel
ACADSB	0.0104499	Novel
TIAM2	0.0104379	Novel
SLFN11	0.0104374	Novel
BMT2	0.0103967	Novel
SLC17A2	0.0103949	Novel
LINC02875	0.0103902	Novel
DCC	0.0103857	Novel
SNURF	0.0103725	Novel
EMC7	0.0103695	Novel
WBP4	0.0103576	Novel
EBNA1BP2	0.0103234	Novel
RAB5C	0.0102937	Novel
CBWD3	0.0102818	Novel
ALX1	0.0102748	Novel
SLC30A4	0.010253	Novel
ESRRA	0.0102273	Novel
ZMYND12	0.0101734	Novel
DUSP7	0.0101584	Novel
PFKFB4	0.0101414	Novel
ZNF212	0.0101357	Novel
NAPA	0.0101245	Novel
RPL8	0.0101089	Novel
DACT1	0.0100942	Novel
SLC16A3	0.0100629	Novel
RLN3	0.0100605	Novel
P3H4	0.0100256	Novel
ADAMTSL3	0.0100167	Novel
C1QL4	0.0100074	Novel
KATNAL1	0.0100031	Novel
ARPC4-TTLL3	0.00999995	Novel
COPE	0.00999598	Novel
SDHAF4	0.0099926	Novel
SLC38A5	0.00993983	Novel
MGAT4C	0.00992618	Novel
CRYBB1	0.00990547	Novel
TVP23B	0.00990494	Novel
FAM222B	0.00988012	Novel
PROM2	0.00987578	Novel
TMEM236	0.00987118	Novel
ZKSCAN7	0.00986448	Novel
NEDD8	0.00985015	Novel
FNDC9	0.00984188	Novel
PLG	0.0098019	Novel
ZNF135	0.0097942	Novel
NANP	0.00978066	Novel
EI24	0.00976142	Novel
CSTB	0.00974164	Novel
MYOG	0.00972896	Novel
GABRA2	0.00967407	Novel
ANK2	0.00964542	Novel
RBBP9	0.0096359	Novel
HMGA1	0.00963063	Novel
HIVEP2	0.00961432	Novel
WNT1	0.00960624	Novel
MINDY3	0.00956464	Novel
ZFYVE9	0.00956371	Novel
EIF3E	0.00954539	Novel
DYDC1	0.00954033	Novel
DUX3	0.00952393	Novel
FGF2	0.00951942	Novel
EDC4	0.00951165	Novel
ZSCAN32	0.00950688	Novel
TMEM54	0.00949195	Novel
PAGE1	0.00948425	Novel
GPHA2	0.00947487	Novel
DMAC2L	0.00947227	Novel
HSD17B6	0.00947177	Novel
PTER	0.00945125	Novel
VN1R1	0.00943566	Novel
TENT5A	0.00941631	Novel
ANKRD35	0.00940616	Novel
CRABP1	0.00940264	Novel
FBN1	0.00939612	Novel
KRTAP3-2	0.00938222	Novel
KDM3A	0.00937401	Novel
KRTAP10-4	0.00937161	Novel
PDIA2	0.00935841	Novel
PPP1R2B	0.00935189	Novel
CDH24	0.00935102	Novel
CNIH4	0.00934052	Novel
UBE2S	0.00931765	Novel
ARAP2	0.00931496	Novel
GPA33	0.00931342	Novel
SLC35E3	0.00930522	Novel
GIMAP5	0.00929784	Novel
CHMP2A	0.00928255	Novel
ARRDC2	0.00926863	Novel
RPA2	0.0092627	Novel
CEP19	0.00924712	Novel
TPTE	0.00924387	Novel
RINT1	0.00924364	Novel
TTLL11	0.00924136	Novel
DPP3	0.00923405	Novel
CCL3L3	0.0091744	Novel
DDX23	0.00916621	Novel
UMAD1	0.00913138	Novel
ITIH6	0.00911751	Novel
TARBP1	0.00911188	Novel
MRC1	0.00909861	Novel
CCDC18	0.00909222	Novel
WIZ	0.0090895	Novel
PRDM1	0.00907836	Novel
C3orf38	0.00903535	Novel
PPP1R2C	0.00903408	Novel
EOMES	0.00901919	Novel
ZNF497	0.00900624	Novel
ZMAT4	0.00900457	Novel
SLC25A47	0.00899194	Novel
U2AF1L5	0.00899035	Novel
SCAND1	0.00898712	Novel
ABCA8	0.00898487	Novel
CNGA3	0.00898464	Novel
ZKSCAN5	0.00896853	Novel
GEMIN2	0.00896383	Novel
KRTAP12-1	0.00895142	Novel
ADCY5	0.00891144	Novel
FOXQ1	0.00890611	Novel
INPP5A	0.00890132	Novel
RBBP6	0.00889728	Novel
TBX20	0.00888122	Novel
KLRK1	0.00888095	Novel
PCAT1	0.00887243	Novel
ZBED2	0.00887132	Novel
COMMD9	0.00886107	Novel
ADAM32	0.00885239	Novel
MATN2	0.0088461	Novel
DNAJC14	0.00882297	Novel
RPL17	0.00880793	Novel
FTHL17	0.00880248	Novel
GRAMD4	0.00878301	Novel
H1-10	0.00876749	Novel
TCP10L2	0.00876564	Novel
ANKHD1-EIF4EBP3	0.00876423	Novel
SNX1	0.00876141	Novel
HDHD3	0.00875071	Novel
GULP1	0.00873976	Novel
INPPL1	0.00873259	Novel
PDIA6	0.008706	Novel
EIF1AD	0.00870589	Novel
SCGB1D1	0.00870384	Novel
INSYN1	0.00870176	Novel
DDX56	0.0087007	Novel
MAP7	0.00866918	Novel
PTAR1	0.00866614	Novel
CIAO1	0.0086532	Novel
SELENOF	0.00865289	Novel
LCE5A	0.00865199	Novel
NOP16	0.00865046	Novel
MBD6	0.0086067	Novel
LGALS9B	0.0086015	Novel
SIRT3	0.00858854	Novel
CARD10	0.00858544	Novel
BDKRB2	0.00857687	Novel
TSPYL4	0.00857399	Novel
HDHD2	0.0085681	Novel
PDK2	0.00856683	Novel
BICD1	0.00855579	Novel
TRIML1	0.00854674	Novel
CALML6	0.00853633	Novel
USP44	0.00852883	Novel
CFAP74	0.00851598	Novel
PARL	0.0085064	Novel
ATG12	0.00850592	Novel
TKTL2	0.00848473	Novel
BEX5	0.00848113	Novel
CDKN1C	0.00847417	Novel
FOXS1	0.00846586	Novel
COX6A2	0.00846099	Novel
SRRM2	0.00845147	Novel
ITGA10	0.00843869	Novel
UCHL3	0.00842599	Novel
HAND2	0.00842191	Novel
ATP23	0.00840609	Novel
SNX2	0.00839739	Novel
PAAF1	0.00839724	Novel
LRRK2	0.00839488	Novel
SPPL3	0.00838713	Novel
ZNF786	0.00838196	Novel
PBLD	0.00837405	Novel
ACTR1B	0.0083724	Novel
CBWD5	0.00834733	Novel
AP2B1	0.00832744	Novel
PRXL2B	0.00832623	Novel
URB1	0.00832088	Novel
TTC7B	0.00830652	Novel
SMC5	0.00828068	Novel
PLEKHG4B	0.00827944	Novel
CENPA	0.00824559	Novel
C7orf25	0.00823867	Novel
UNC13B	0.00823533	Novel
PDE1C	0.00821675	Novel
ABHD17A	0.00821213	Novel
UBXN1	0.00820163	Novel
AKAP8L	0.00818118	Novel
VPS11	0.00816335	Novel
UCK2	0.0081487	Novel
PNMA2	0.00813999	Novel
UBLCP1	0.00812065	Novel
ZNF174	0.00811779	Novel
LONRF2	0.00811612	Novel
KRT77	0.00811005	Novel
PABPC4L	0.0081096	Novel
NPM3	0.00810464	Novel
C1orf220	0.00807632	Novel
RAD54L	0.00806362	Novel
DSC3	0.0080517	Novel
SNX33	0.00802088	Novel
PRSS23	0.00799373	Novel
TMPRSS13	0.00799221	Novel
NMD3	0.0079909	Novel
INTS6L	0.00796704	Novel
CNFN	0.00796688	Novel
AZGP1	0.00795067	Novel
TAPT1	0.00794969	Novel
CBWD6	0.00793081	Novel
CCL5	0.007921	Novel
EEF1AKNMT	0.00791384	Novel
FBN3	0.00788806	Novel
CDC7	0.00787478	Novel
ASB7	0.00786814	Novel
MFSD6	0.0078572	Novel
SRC	0.00785239	Novel
FAM71C	0.00784738	Novel
H2AW	0.00784431	Novel
MRPL17	0.00783458	Novel
XPO5	0.0078169	Novel
CDH6	0.00781071	Novel
AQP5	0.00780188	Novel
SUMO3	0.00779222	Novel
USP32P2	0.00779069	Novel
TGM7	0.00777634	Novel
ONECUT3	0.00776034	Novel
AZIN2	0.00774536	Novel
TTC39A	0.00773055	Novel
DHFR2	0.00772507	Novel
SSX1	0.00771389	Novel
FAM161B	0.00771291	Novel
IRF6	0.00770425	Novel
ZBTB45	0.00767467	Novel
ELF4	0.00766391	Novel
AHR	0.00765252	Novel
IL37	0.00764689	Novel
PHOSPHO1	0.0076443	Novel
LRIG2	0.00764216	Novel
METTL3	0.00764017	Novel
CXCL11	0.0076365	Novel
ENTHD1	0.00763621	Novel
KRTAP22-1	0.00763511	Novel
TSACC	0.00761756	Novel
MFSD10	0.00761203	Novel
MS4A4A	0.00761093	Novel
CD69	0.00760502	Novel
CSAD	0.00760284	Novel
CEBPD	0.00760225	Novel
SERPIND1	0.00760074	Novel
PAK1	0.00760029	Novel
DUS1L	0.00758865	Novel
GGN	0.00755319	Novel
CAPN8	0.00754994	Novel
BRAF	0.00753244	Novel
SIGLEC1	0.00752833	Novel
ADAM12	0.00751774	Novel
TSN	0.00751483	Novel
TRIM28	0.00751415	Novel
MMP26	0.00750408	Novel
ASPA	0.0075035	Novel
CA10	0.00748838	Novel
COMMD5	0.00747662	Novel
MUC20	0.00746886	Novel
SLC4A2	0.00746557	Novel
PPP1R3E	0.00745627	Novel
SPAG4	0.00744328	Novel
ZNF32	0.00744064	Novel
OTX1	0.00742566	Novel
CDH4	0.00742381	Novel
DCAF12L2	0.00742354	Novel
S100A4	0.00740661	Novel
C11orf87	0.00740078	Novel
MMP15	0.00739238	Novel
EIF5B	0.0073882	Novel
ZNF317	0.00738367	Novel
OTOA	0.00735432	Novel
GGTLC3	0.00735432	Novel
B3GNT4	0.00735432	Novel
COX7A2P2	0.00735432	Novel
TMPRSS7	0.00735432	Novel
OMA1	0.00730364	Novel
EID2B	0.00730136	Novel
ZNF385C	0.00728939	Novel
MTUS1	0.00727676	Novel
GLB1	0.00726934	Novel
TRAPPC3L	0.00724453	Novel
CCDC172	0.00722351	Novel
AHSA1	0.00720956	Novel
OR10H3	0.00720603	Novel
SPRR2G	0.00720488	Novel
LIMD2	0.00718923	Novel
ACP6	0.00717654	Novel
RAD54L2	0.00716207	Novel
ABCG2	0.00715015	Novel
GTF2H1	0.0071479	Novel
TSPOAP1	0.00714635	Novel
ZNF221	0.00713628	Novel
TAS2R60	0.00713536	Novel
SFRP5	0.00711582	Novel
LYSMD3	0.00710716	Novel
BCAM	0.00709674	Novel
CRTAP	0.0070959	Novel
FGD5	0.00708999	Novel
CTSO	0.00708692	Novel
EXOC3L4	0.00708129	Novel
YJU2	0.00707442	Novel
MSLNL	0.0070482	Novel
CCR10	0.00704651	Novel
AMDHD2	0.00704406	Novel
APOBEC2	0.00703689	Novel
WDR24	0.00702695	Novel
THOC7	0.00701551	Novel
TJP3	0.00700593	Novel
ZC2HC1B	0.00700296	Novel
SLC13A1	0.00700275	Novel
H2AC18	0.00700126	Novel
CCL17	0.00699013	Novel
CMAHP	0.00694719	Novel
OR4F21	0.00694719	Novel
DHRS4L2	0.00694182	Novel
SSX2B	0.00692423	Novel
DPP8	0.00692005	Novel
SESTD1	0.00690693	Novel
SYT10	0.00689268	Novel
LARP4B	0.00689144	Novel
IKBKG	0.00688072	Novel
SCNN1B	0.00687522	Novel
TECPR1	0.00686727	Novel
CSRNP2	0.0068646	Novel
USP17L7	0.00685712	Novel
CRCT1	0.00684948	Novel
ZNF736	0.00684489	Novel
DPYSL4	0.00684085	Novel
CLIC5	0.00682242	Novel
CYGB	0.00681073	Novel
MRS2	0.00680533	Novel
CST7	0.00680503	Novel
KRTAP5-2	0.00679664	Novel
MZB1	0.00677762	Novel
[truncated: 17,024 more rows]

## Sheet: BioGRID-2
BioGRID-Embedding-DisGeNET
Symbol	Probability	Known/Novel
CHEK1	0.999995	Novel
MDFI	0.999991	Novel
EEF1G	0.999991	Novel
RHOA	0.999989	Novel
ALOX5	0.999963	Novel
EFTUD2	0.999954	Novel
TRIM63	0.999942	Novel
HSCB	0.999924	Novel
PTK2	0.999906	Novel
H1-1	0.999897	Novel
SHARPIN	0.99989	Novel
NOTCH1	0.99986	Novel
MTOR	0.999652	Novel
SRPK2	0.999582	Novel
RPSA	0.999577	Novel
MCM2	0.999501	Novel
RB1	0.999457	Novel
WWP2	0.999433	Novel
HDAC2	0.999356	Novel
ATP5F1A	0.999323	Novel
GMPS	0.999307	Novel
RABGGTB	0.999266	Novel
UBL4A	0.99926	Novel
BCAR1	0.999222	Novel
BAG6	0.999085	Novel
PICK1	0.999053	Novel
ALB	0.999034	Novel
LRP2	0.998646	Novel
ZBTB25	0.998522	Novel
H3C1	0.99845	Novel
ITFG1	0.998187	Novel
PYHIN1	0.998122	Novel
TRIP6	0.997963	Novel
UBA1	0.997934	Novel
PLEKHA4	0.997636	Novel
XRCC6	0.997422	Novel
ACTB	0.997043	Novel
MEPCE	0.996938	Novel
RAB5A	0.996555	Novel
RAB1A	0.996351	Novel
TSC2	0.996188	Novel
FASLG	0.995799	Novel
FHOD1	0.995214	Novel
AAR2	0.994322	Novel
TPM2	0.993695	Novel
CCNDBP1	0.993549	Novel
THTPA	0.99062	Novel
RC3H2	0.990489	Novel
MAPK14	0.990308	Novel
OTUB1	0.990046	Novel
PLEKHG4	0.989764	Novel
TCEAL1	0.98933	Novel
UGT2A3	0.988811	Novel
EPS8	0.987836	Novel
METTL3	0.987101	Novel
NGB	0.987081	Novel
SP1	0.986646	Novel
LLGL1	0.985636	Novel
USP32	0.985625	Novel
KRTAP8-1	0.985123	Novel
PTPN4	0.984672	Novel
LIMS1	0.983286	Novel
GET3	0.982945	Novel
DCC	0.98148	Novel
BECN1	0.981429	Novel
SLC39A9	0.981334	Novel
EIF4B	0.980376	Novel
TCEA1	0.979838	Novel
RICTOR	0.978591	Novel
RNF40	0.977603	Novel
KCTD3	0.973276	Novel
NAXE	0.971769	Novel
VCL	0.971505	Novel
VPS37C	0.971283	Novel
EPHA2	0.969948	Novel
GTF2A1	0.969756	Novel
PRAMEF5	0.969395	Novel
APOA1	0.969222	Novel
KRTAP3-3	0.968649	Novel
S100A4	0.967988	Novel
DOCK5	0.966683	Novel
PPFIA1	0.96637	Novel
CDKN1A	0.964194	Novel
AKAP12	0.964149	Novel
ANXA7	0.962822	Novel
ECM1	0.962727	Novel
EIF2A	0.962711	Novel
ARHGAP31	0.961646	Novel
ADAM10	0.961232	Novel
ANKFY1	0.959977	Novel
IGF2	0.959666	Novel
FUBP3	0.959658	Novel
GCH1	0.959382	Novel
CKAP5	0.958043	Novel
SSH3	0.956401	Novel
COMT	0.952632	Novel
NKD2	0.951495	Novel
NCK2	0.950287	Novel
BIRC6	0.950009	Novel
FGR	0.949809	Novel
CRP	0.949392	Novel
GSTO1	0.949388	Novel
GOLGA6L9	0.948598	Novel
VPS50	0.948392	Novel
NBPF19	0.947226	Novel
USP1	0.946965	Novel
YWHAH	0.946473	Novel
SRPK1	0.945245	Novel
ITGB7	0.945092	Novel
RBPMS	0.944949	Novel
YOD1	0.944822	Novel
AIM2	0.944439	Novel
DRD3	0.944407	Novel
RAB3IL1	0.943716	Novel
GTF2B	0.943714	Novel
MRPL4	0.942511	Novel
ITGA2B	0.942205	Novel
CLK1	0.942113	Novel
SORBS3	0.940578	Novel
RIF1	0.940142	Novel
LARP1	0.938937	Novel
GSDMB	0.938143	Novel
DNAJB11	0.93697	Novel
SPP1	0.936129	Novel
MAPK3	0.93606	Novel
PRAMEF4	0.935851	Novel
RHOC	0.933432	Novel
ITGB5	0.933377	Novel
DRD1	0.933134	Novel
C15orf48	0.932726	Novel
JMJD8	0.932631	Novel
TGFBR2	0.932109	Novel
RAB30	0.931783	Novel
NME3	0.931313	Novel
NDUFB5	0.930513	Novel
LNPEP	0.930457	Novel
PSMD10	0.926112	Novel
WBP11	0.925674	Novel
VPS37B	0.92438	Novel
CFL1	0.922468	Novel
TXN2	0.922001	Novel
NANP	0.92132	Novel
OTUD6B	0.921299	Novel
ADA	0.918327	Novel
TSPYL2	0.913156	Novel
TGFB2	0.912085	Novel
ZRANB1	0.911486	Novel
APPBP2	0.911138	Novel
UBE2S	0.910794	Novel
UGT2B15	0.909398	Novel
IGF1R	0.908969	Novel
PPP4R3B	0.908229	Novel
GOLM1	0.908199	Novel
ZDHHC18	0.907858	Novel
WBP1	0.905555	Novel
KTN1	0.905406	Novel
PDIA6	0.905139	Novel
SH2D3C	0.903262	Novel
WDR59	0.901184	Novel
AMOT	0.897921	Novel
KRTAP10-8	0.896338	Novel
MUS81	0.895414	Novel
GJA8	0.894816	Novel
PCGF3	0.894018	Novel
STK38	0.892485	Novel
ENO1	0.892304	Novel
FGF1	0.891359	Novel
LPCAT1	0.889942	Novel
KRTAP6-2	0.888499	Novel
FGB	0.888318	Novel
CCM2	0.886907	Novel
SELL	0.886719	Novel
USP11	0.886673	Novel
TTC5	0.885004	Novel
LASP1	0.883625	Novel
RIPK1	0.880274	Novel
CRYAB	0.879855	Novel
RAPGEF1	0.879066	Novel
KRAS	0.875341	Novel
SOCS7	0.8738	Novel
UGDH	0.873378	Novel
KRTAP2-4	0.869649	Novel
AMBP	0.86434	Novel
FAF1	0.86158	Novel
GSTK1	0.860764	Novel
MAP2K1	0.860621	Novel
HIRIP3	0.857177	Novel
SIGLEC12	0.856595	Novel
TLN1	0.856474	Novel
A1BG	0.854873	Novel
CHTF8	0.853367	Novel
MYL12A	0.85209	Novel
KRT17	0.851112	Novel
AKR7A2	0.850807	Novel
MDM4	0.848809	Novel
LGALSL	0.848112	Novel
HIVEP1	0.847836	Novel
KSR1	0.841748	Novel
RPL22L1	0.840528	Novel
IMPACT	0.838942	Novel
HSPA9	0.838654	Novel
POLR2A	0.838484	Novel
FBLN2	0.834415	Novel
HDAC10	0.830851	Novel
GPR152	0.829572	Novel
MBP	0.828104	Novel
CUX1	0.826911	Novel
UGGT2	0.823692	Novel
VSTM1	0.822594	Novel
RAB11A	0.822277	Novel
UGT2A2	0.821518	Novel
TMEM128	0.820486	Novel
TRIAP1	0.817367	Novel
NARS1	0.815819	Novel
POU2F1	0.815627	Novel
LYPLA1	0.810477	Novel
TMEM263	0.80995	Novel
WFDC1	0.809925	Novel
ETF1	0.804527	Novel
DUSP9	0.800385	Novel
DTD1	0.799326	Novel
DSTN	0.798077	Novel
NPY	0.795414	Novel
KRIT1	0.794886	Novel
NGEF	0.794543	Novel
RET	0.793721	Novel
C9	0.793297	Novel
CCL14	0.79287	Novel
SNAP25	0.789206	Novel
NCOR1	0.787876	Novel
PROC	0.786482	Novel
LPL	0.785159	Novel
ANXA1	0.784833	Novel
RPL38	0.782802	Novel
FGF2	0.782224	Novel
TEX264	0.780877	Novel
TRIM59	0.780652	Novel
MRPL22	0.78045	Novel
ARMT1	0.776455	Novel
UCP2	0.776005	Novel
MAP3K4	0.775944	Novel
FSD1	0.775691	Novel
CYP1A1	0.77448	Novel
TACC1	0.771748	Novel
TMEM154	0.7689	Novel
PRAMEF15	0.764547	Novel
CXCL6	0.763575	Novel
CTDP1	0.76311	Novel
GP1BA	0.762688	Novel
IL2RB	0.7618	Novel
WIZ	0.75979	Novel
RP2	0.757166	Novel
RNF144A	0.757161	Novel
RECQL4	0.756815	Novel
PCDHB5	0.754839	Novel
RNF2	0.753909	Novel
SLC48A1	0.753272	Novel
FLYWCH2	0.752269	Novel
CORO1B	0.751411	Novel
GLRA2	0.750153	Novel
CCND1	0.74838	Novel
VLDLR	0.74787	Novel
FASN	0.74682	Novel
ST13	0.743305	Novel
A2M	0.742577	Novel
TRIM55	0.737423	Novel
RPE	0.735238	Novel
KRBOX4	0.734517	Novel
MMP3	0.731986	Novel
CIB1	0.731526	Novel
SCP2	0.72744	Novel
TMEM25	0.726712	Novel
PPP1R7	0.72497	Novel
APBB2	0.723068	Novel
TUBA4B	0.722938	Novel
HCLS1	0.721743	Novel
CDKN1B	0.720475	Novel
DERA	0.718822	Novel
UBAC1	0.718773	Novel
PDCD6	0.71807	Novel
VCAN	0.71773	Novel
RC3H1	0.71523	Novel
RNF128	0.715105	Novel
GLG1	0.714411	Novel
CARHSP1	0.710063	Novel
GFER	0.708921	Novel
QPCTL	0.708501	Novel
KIR2DL3	0.707566	Novel
FXYD6	0.704051	Novel
WWTR1	0.703439	Novel
RPS21	0.700534	Novel
MAPK8IP2	0.698193	Novel
UCK2	0.695025	Novel
REM1	0.69442	Novel
RUSC1	0.694135	Novel
HMGB1P1	0.691971	Novel
PHB2	0.691947	Novel
UBE2Z	0.687605	Novel
UFSP2	0.687139	Novel
EXOC1	0.684865	Novel
CHMP4C	0.684477	Novel
BAX	0.682623	Novel
KRTAP4-12	0.681413	Novel
RPS4X	0.680526	Novel
FAM118B	0.680327	Novel
LONRF2	0.677345	Novel
HSD17B4	0.677021	Novel
SFTPD	0.676843	Novel
BCL2L1	0.675902	Novel
EIF3H	0.672553	Novel
HERPUD1	0.672539	Novel
CLEC4G	0.672027	Novel
LILRB2	0.665436	Novel
CCL8	0.665162	Novel
RELB	0.662703	Novel
GDPD1	0.654605	Novel
RIPK4	0.652672	Novel
LBP	0.65084	Novel
OGDHL	0.648678	Novel
FCF1	0.646362	Novel
PRXL2B	0.640951	Novel
KRT40	0.640508	Novel
BSG	0.639933	Novel
TMEM184A	0.639606	Novel
TRIP4	0.639272	Novel
SHISA5	0.6386	Novel
MSC	0.637453	Novel
PLAT	0.635377	Novel
ABCA1	0.633255	Novel
KDR	0.632668	Novel
MRPL1	0.632529	Novel
FKBP1B	0.632479	Novel
CASP9	0.631563	Novel
KLHL8	0.630396	Novel
CCT8	0.62846	Novel
CIAO1	0.62734	Novel
ITSN1	0.625752	Novel
PPP1R9A	0.624414	Novel
VTN	0.624013	Novel
MAVS	0.622958	Novel
DRD2	0.619241	Novel
VWA1	0.618144	Novel
BCAP31	0.617476	Novel
YTHDF2	0.616738	Novel
RHOG	0.613692	Novel
SERPINB11	0.609068	Novel
DOCK6	0.607348	Novel
OR10H3	0.60709	Novel
DTNA	0.605746	Novel
B4GALT4	0.604285	Novel
GLO1	0.597421	Novel
MMP2	0.597389	Novel
DBH	0.596202	Novel
HSPA8	0.596167	Novel
ACY3	0.594512	Novel
CLIC5	0.593203	Novel
HLA-G	0.592751	Novel
WTAP	0.591603	Novel
RHBDL1	0.588843	Novel
ICAM1	0.586941	Novel
ULBP3	0.585016	Novel
SLC39A10	0.581014	Novel
OARD1	0.580423	Novel
CFHR2	0.578696	Novel
RAB11FIP5	0.578547	Novel
GSPT1	0.576129	Novel
ZDHHC23	0.57326	Novel
CYCS	0.572884	Novel
LSM8	0.571533	Novel
CTSL	0.570942	Novel
MORN4	0.569949	Novel
KXD1	0.569044	Novel
FCGR1A	0.568887	Novel
GUSB	0.566213	Novel
APCS	0.561587	Novel
KCMF1	0.560853	Novel
CREG1	0.556278	Novel
ESR1	0.55388	Novel
KLRG2	0.55073	Novel
YWHAQ	0.547112	Novel
SNAPIN	0.545514	Novel
FAT1	0.54394	Novel
IMPDH1	0.541788	Novel
TREM2	0.541301	Novel
FABP5	0.540987	Novel
SAMD1	0.540727	Novel
METTL16	0.540183	Novel
CCR3	0.539354	Novel
PREX1	0.538006	Novel
TGFBR1	0.53152	Novel
LYPD3	0.530678	Novel
TRIM8	0.526689	Novel
SUMO2	0.525967	Novel
SIK3	0.525005	Novel
COA4	0.524993	Novel
IL12B	0.524903	Novel
CBWD3	0.524474	Novel
EIF3J	0.52276	Novel
PPFIBP1	0.52231	Novel
NLN	0.522198	Novel
F2	0.521965	Novel
HLA-B	0.520554	Novel
ATP5PD	0.516345	Novel
HTR1D	0.515774	Novel
CCT2	0.515194	Novel
NPEPL1	0.514967	Novel
LSM7	0.514086	Novel
MAPK8	0.513663	Novel
BMPR2	0.512752	Novel
ZHX2	0.512391	Novel
CHRNA9	0.510798	Novel
ACE2	0.510516	Novel
BRF1	0.509842	Novel
ZNF507	0.509229	Novel
ACTR3	0.507275	Novel
GEMIN5	0.505294	Novel
OTULIN	0.505008	Novel
SLC16A10	0.503927	Novel
GPR26	0.503406	Novel
ARFGAP1	0.502958	Novel
ZNF460	0.50254	Novel
PZP	0.501968	Novel
TMEM97	0.501164	Novel
EFS	0.501043	Novel
NUDT9	0.498433	Novel
AGER	0.496486	Novel
POLR2J	0.496068	Novel
BRINP3	0.495744	Novel
SERPINF1	0.495674	Novel
GGT5	0.495344	Novel
FAM25G	0.493082	Novel
TSHB	0.491942	Novel
DNAJC2	0.491773	Novel
LCN2	0.489975	Novel
BBS2	0.489766	Novel
A4GNT	0.488896	Novel
DTX3	0.488509	Novel
DUSP12	0.485289	Novel
ARNTL2	0.480009	Novel
CCL26	0.4797	Novel
ANKS1B	0.477975	Novel
PLPPR2	0.476937	Novel
TIMP3	0.476884	Novel
PNMT	0.475355	Novel
CD36	0.472918	Novel
FAM221A	0.469937	Novel
PEX5L	0.469548	Novel
SEH1L	0.467642	Novel
TFIP11	0.467243	Novel
SKAP2	0.467096	Novel
POLRMT	0.465451	Novel
COL20A1	0.463838	Novel
HOXC6	0.463294	Novel
GRINA	0.461564	Novel
SPARC	0.461127	Novel
SOX2	0.461059	Novel
APRT	0.458836	Novel
PITRM1	0.458098	Novel
VPS28	0.457698	Novel
SGTB	0.457027	Novel
CNTFR	0.455805	Novel
MTR	0.455775	Novel
PRDX2	0.453344	Novel
DUSP6	0.45285	Novel
SELP	0.452533	Novel
NMRAL1	0.452385	Novel
SNCAIP	0.451892	Novel
PLPP6	0.451842	Novel
XCL2	0.451134	Novel
GNA12	0.451032	Novel
ETFDH	0.448945	Novel
POLR2G	0.448093	Novel
OCIAD2	0.446721	Novel
PIK3CD	0.444655	Novel
BCL3	0.444344	Novel
CTDSPL	0.444178	Novel
LDHA	0.443901	Novel
NCKAP1	0.44202	Novel
NELL2	0.439429	Novel
CLIC6	0.439291	Novel
GMEB2	0.439147	Novel
HTATIP2	0.438952	Novel
CCDC180	0.437608	Novel
LNPK	0.437079	Novel
NPBWR1	0.435463	Novel
CD93	0.434359	Novel
NPSR1	0.432496	Novel
CSTA	0.432424	Novel
SYPL2	0.430196	Novel
IDE	0.429854	Novel
DDB1	0.429534	Novel
NOTCH2NLA	0.428975	Novel
CBFA2T3	0.42777	Novel
CCL28	0.427296	Novel
KRTAP11-1	0.426498	Novel
SUN2	0.425373	Novel
DPYS	0.425059	Novel
TCP11L1	0.422831	Novel
CCL5	0.42247	Novel
ELP6	0.420217	Novel
RNF19A	0.419555	Novel
ND4	0.418534	Novel
C1RL	0.416908	Novel
TMPRSS11A	0.415973	Novel
NDUFA13	0.415171	Novel
SDF2L1	0.412506	Novel
EIF4EBP2	0.410657	Novel
RRP1B	0.408554	Novel
PARD6B	0.407962	Novel
ISCA2	0.402643	Novel
SDHB	0.402017	Novel
REEP4	0.398548	Novel
TNKS	0.39714	Novel
FUNDC2	0.396606	Novel
IL12RB1	0.396168	Novel
GLB1	0.395643	Novel
FGF21	0.393611	Novel
MAGEA4	0.393168	Novel
RPL12	0.391369	Novel
HESX1	0.389816	Novel
HES1	0.386886	Novel
RPL14	0.384746	Novel
HNF1A	0.384194	Novel
AKT2	0.383083	Novel
OR5F1	0.381822	Novel
HRNR	0.37897	Novel
APLN	0.378098	Novel
ATP13A2	0.37783	Novel
LRP8	0.37777	Novel
RNF141	0.377576	Novel
CSNK2B	0.375322	Novel
ZFYVE27	0.3741	Novel
PTPN13	0.373981	Novel
TRUB1	0.373558	Novel
RASSF9	0.373473	Novel
MDM2	0.372459	Novel
RDH5	0.372284	Novel
SCNN1G	0.37113	Novel
CYP51A1	0.370895	Novel
IFFO1	0.369683	Novel
SNX1	0.369527	Novel
DOCK1	0.368694	Novel
ACAN	0.363494	Novel
IL6ST	0.362392	Novel
KLHL36	0.362301	Novel
TP63	0.36197	Novel
FCGR2A	0.36097	Novel
IFI16	0.360804	Novel
PECR	0.358736	Novel
DDIT4L	0.357643	Novel
MDP1	0.354844	Novel
LLGL2	0.354311	Novel
ROCK1	0.352263	Novel
IFNA17	0.351649	Novel
CUL3	0.350256	Novel
UQCC2	0.349163	Novel
TMIE	0.348999	Novel
WDR26	0.348796	Novel
GSTZ1	0.348444	Novel
INSL5	0.346624	Novel
DPPA4	0.346506	Novel
HTR1A	0.346033	Novel
DNAJA4	0.344939	Novel
SMCP	0.343981	Novel
SLC25A30	0.341856	Novel
ADH1C	0.341459	Novel
TMEM260	0.340253	Novel
KCNJ2	0.339685	Novel
HTR1B	0.339063	Novel
TXNDC11	0.338138	Novel
GML	0.338127	Novel
PRAG1	0.336861	Novel
ZNF775	0.336027	Novel
WDR77	0.335997	Novel
BZW2	0.335419	Novel
COL2A1	0.334969	Novel
MRPL50	0.331628	Novel
ECH1	0.330568	Novel
WDR91	0.33032	Novel
VGLL3	0.329837	Novel
KDELR1	0.329794	Novel
GALM	0.329033	Novel
RFX6	0.329017	Novel
CLN8	0.328828	Novel
CSTF2	0.327331	Novel
SSTR5	0.327234	Novel
BRD7	0.327032	Novel
TRIM21	0.326957	Novel
C14orf119	0.326425	Novel
PTGR1	0.326197	Novel
DNAJB14	0.325981	Novel
KIR2DL4	0.325073	Novel
MIEN1	0.324203	Novel
IL12A	0.323257	Novel
HOXD8	0.320604	Novel
BABAM1	0.320556	Novel
GRB10	0.320207	Novel
MRPL34	0.320036	Novel
HDHD3	0.31999	Novel
SLC25A10	0.319814	Novel
CXCL2	0.319352	Novel
AKAP8L	0.319212	Novel
MYOG	0.317557	Novel
MARK3	0.317364	Novel
SNX32	0.316678	Novel
CKB	0.316004	Novel
DOK3	0.315709	Novel
ZBTB7B	0.315123	Novel
APOD	0.314832	Novel
RELA	0.313899	Novel
ITGA5	0.313703	Novel
MAGEB6	0.312765	Novel
TEAD3	0.312067	Novel
SNX2	0.31196	Novel
GIMAP8	0.311708	Novel
PGF	0.310956	Novel
XIAP	0.310104	Novel
XPOT	0.309069	Novel
HSDL1	0.308924	Novel
SERPINA5	0.308563	Novel
CDC27	0.30778	Novel
ARHGAP5	0.307546	Novel
TIE1	0.307307	Novel
VWCE	0.307099	Novel
JPT1	0.306234	Novel
DNMT3A	0.306161	Novel
DPP3	0.30594	Novel
LHX6	0.304876	Novel
ADM	0.303155	Novel
NDUFAF3	0.30309	Novel
KLK13	0.302933	Novel
KLC2	0.302347	Novel
TMUB1	0.301617	Novel
GIP	0.301517	Novel
SLC31A2	0.301483	Novel
KRT34	0.299731	Novel
ARFGEF3	0.299303	Novel
SYNGR3	0.298117	Novel
HTRA1	0.297311	Novel
C6orf89	0.296984	Novel
HOXC11	0.29676	Novel
WDR44	0.29671	Novel
RGS3	0.29626	Novel
RAB34	0.295931	Novel
MEAK7	0.29589	Novel
UVRAG	0.295671	Novel
CBX6	0.294685	Novel
JKAMP	0.294303	Novel
ATN1	0.294167	Novel
COPZ1	0.293732	Novel
FCGR3B	0.292849	Novel
KIAA0930	0.291972	Novel
MYL6	0.29129	Novel
ADK	0.291037	Novel
EIF4E2	0.29085	Novel
PPP1R16A	0.290776	Novel
G6PD	0.289325	Novel
CRLF3	0.288534	Novel
FBXO25	0.287131	Novel
CYSRT1	0.286585	Novel
SSB	0.284714	Novel
ARPC3	0.283616	Novel
HCCS	0.283433	Novel
EGFL7	0.283359	Novel
NSMCE4A	0.281745	Novel
RCHY1	0.28174	Novel
MYH1	0.280813	Novel
MAIP1	0.280244	Novel
SPATA8	0.279952	Novel
INSR	0.279832	Novel
FBN3	0.278769	Novel
RPLP2	0.278361	Novel
ST6GALNAC5	0.278128	Novel
NPW	0.277584	Novel
ACSF2	0.277578	Novel
EPB41L2	0.276545	Novel
ACLY	0.275017	Novel
GPAM	0.273963	Novel
C3orf36	0.273422	Novel
BRAP	0.273337	Novel
ASPA	0.273276	Novel
TBX22	0.272938	Novel
EIF3I	0.272427	Novel
S1PR1	0.27242	Novel
FFAR2	0.271989	Novel
H2AC20	0.271824	Novel
OTUD5	0.270706	Novel
HSPH1	0.269536	Novel
ALDH7A1	0.268699	Novel
TRIOBP	0.268645	Novel
SLC9A3R2	0.267524	Novel
DNLZ	0.266967	Novel
COL1A2	0.26673	Novel
MAN2B2	0.265739	Novel
DDAH1	0.263826	Novel
WIPI2	0.263313	Novel
IMPA1	0.262512	Novel
RAP1GDS1	0.261582	Novel
UBE2K	0.261449	Novel
SLA2	0.260524	Novel
GABARAP	0.258617	Novel
LDB1	0.25849	Novel
TSC22D1	0.257461	Novel
SRMS	0.256364	Novel
PRKAR1A	0.255661	Novel
WNT5B	0.25495	Novel
PSMD1	0.254924	Novel
WDR45	0.254748	Novel
CNMD	0.254279	Novel
CPB2	0.254238	Novel
SUMF2	0.254138	Novel
CYB5A	0.254048	Novel
HHEX	0.25381	Novel
RPH3A	0.253323	Novel
PIAS2	0.252923	Novel
BIK	0.252151	Novel
CAV1	0.251751	Novel
SP4	0.251626	Novel
LILRB1	0.250405	Novel
ZNF575	0.249369	Novel
USP17L7	0.249108	Novel
UBFD1	0.247721	Novel
TOR1AIP2	0.247533	Novel
SCN1A	0.247403	Novel
GNB1L	0.247295	Novel
FAR1	0.247234	Novel
RHPN2	0.247145	Novel
LCE3A	0.246325	Novel
TKTL2	0.245892	Novel
PAK4	0.244169	Novel
C8orf37	0.242615	Novel
PIGW	0.242492	Novel
GCK	0.242105	Novel
GMIP	0.241737	Novel
KRT5	0.241684	Novel
RBM3	0.241361	Novel
APOC2	0.24115	Novel
ASRGL1	0.24101	Novel
RBBP6	0.24079	Novel
SCAND1	0.240019	Novel
OTUD4	0.23997	Novel
EPS8L1	0.239862	Novel
ZC2HC1A	0.239081	Novel
PAQR9	0.23868	Novel
IDH2	0.238617	Novel
TRIM9	0.237949	Novel
LCE1D	0.237589	Novel
TNS2	0.237411	Novel
VAV3	0.237392	Novel
F10	0.236041	Novel
ACVR1B	0.235987	Novel
RNF123	0.235385	Novel
CCL4L1	0.235324	Novel
CCDC28B	0.23526	Novel
ITGA9	0.234655	Novel
CYBA	0.23459	Novel
ICAM5	0.234179	Novel
SYT3	0.234127	Novel
CALML6	0.233496	Novel
CTAG1A	0.233492	Novel
CEP170	0.232963	Novel
CDC7	0.232916	Novel
ZNF677	0.231554	Novel
POGLUT3	0.230877	Novel
BRD3	0.230804	Novel
RAB13	0.230771	Novel
METTL14	0.230598	Novel
LILRA3	0.229915	Novel
KRTAP5-6	0.229728	Novel
PMCH	0.229531	Novel
ABHD11	0.228685	Novel
RRH	0.227638	Novel
MAGI3	0.227409	Novel
GINS4	0.227196	Novel
SNX31	0.227044	Novel
SP7	0.226058	Novel
LNP1	0.226034	Novel
ARF4	0.225248	Novel
NT5DC1	0.224768	Novel
RNGTT	0.224742	Novel
KRTAP1-1	0.224727	Novel
ARHGAP21	0.224712	Novel
ZNF503	0.224519	Novel
LEMD2	0.223492	Novel
PGM2	0.223056	Novel
CASP7	0.222864	Novel
MAZ	0.222847	Novel
CLN3	0.222561	Novel
RPL27A	0.222225	Novel
FMN2	0.221516	Novel
IL12RB2	0.221162	Novel
CCN3	0.220767	Novel
FABP7	0.219603	Novel
DAG1	0.219595	Novel
PSMG4	0.219276	Novel
TBR1	0.219133	Novel
PLP1	0.219007	Novel
CYFIP1	0.218905	Novel
SNX17	0.218842	Novel
MMP1	0.21858	Novel
COL3A1	0.218129	Novel
SLC1A2	0.218004	Novel
OGFOD3	0.216687	Novel
ARHGAP17	0.216464	Novel
IL10	0.21641	Novel
TRIB1	0.216057	Novel
DCD	0.215912	Novel
LIFR	0.215833	Novel
TYRO3	0.214625	Novel
CBLL1	0.214449	Novel
ITSN2	0.213853	Novel
APPL1	0.213758	Novel
TPT1	0.213397	Novel
APOOL	0.213294	Novel
SNX5	0.213193	Novel
SIRT5	0.213149	Novel
CD33	0.213083	Novel
TRMT44	0.212841	Novel
PDLIM2	0.211969	Novel
OLFM4	0.211522	Novel
NIPAL4	0.211144	Novel
TNFAIP3	0.210821	Novel
GGA1	0.210422	Novel
REPIN1	0.209817	Novel
AANAT	0.209717	Novel
GMPR2	0.20971	Novel
FLOT1	0.209493	Novel
DYNC1H1	0.209433	Novel
MYOZ1	0.209311	Novel
HMOX1	0.209098	Novel
ANTXR1	0.208878	Novel
KDF1	0.208494	Novel
PRXL2A	0.208069	Novel
MADCAM1	0.207675	Novel
ALG2	0.207555	Novel
SCGB2A2	0.207066	Novel
PTRHD1	0.206587	Novel
RNF115	0.205419	Novel
ETHE1	0.205324	Novel
PRSS50	0.204702	Novel
IFT43	0.204574	Novel
CABLES1	0.204067	Novel
IMPA2	0.203769	Novel
ITGA2	0.20362	Novel
ZNF34	0.203541	Novel
MOB1A	0.203414	Novel
LCE3D	0.203045	Novel
PAF1	0.203008	Novel
H1-3	0.202962	Novel
CMTM6	0.202932	Novel
MRPL52	0.202882	Novel
PPBP	0.201685	Novel
KRT28	0.201235	Novel
APBA1	0.200825	Novel
PROS1	0.199829	Novel
COQ8A	0.199568	Novel
RNASE13	0.199161	Novel
VCPKMT	0.19893	Novel
SHC2	0.198346	Novel
ATG4C	0.198272	Novel
IQCF1	0.19764	Novel
BGN	0.197434	Novel
PUDP	0.197162	Novel
PLSCR3	0.19711	Novel
DPYD	0.196644	Novel
CXCL3	0.196605	Novel
ARAP2	0.196358	Novel
HSPA4L	0.194912	Novel
HBD	0.194551	Novel
RIPOR2	0.193624	Novel
PPP4R4	0.192681	Novel
ANXA4	0.191914	Novel
PRAP1	0.191729	Novel
ALOX15	0.191079	Novel
S100A8	0.19106	Novel
AP4S1	0.190833	Novel
CCND2	0.190425	Novel
SERPINE2	0.190333	Novel
RPS13	0.189816	Novel
PPP1R8	0.189482	Novel
PKLR	0.189122	Novel
WDR73	0.189002	Novel
EIF1AX	0.188993	Novel
QTRT2	0.188539	Novel
ABCA13	0.188164	Novel
NPDC1	0.187846	Novel
FBXO32	0.18727	Novel
CROT	0.187261	Novel
IGF1	0.186963	Novel
DEGS1	0.186943	Novel
ITPRIPL1	0.186182	Novel
MYH7	0.185501	Novel
CACNG2	0.185397	Novel
MPP2	0.185206	Novel
PHC1	0.18509	Novel
PF4	0.184937	Novel
EFNB3	0.184382	Novel
ABL1	0.184102	Novel
FAU	0.184078	Novel
UBL4B	0.183711	Novel
HDL3	0.183656	Novel
ARIH1	0.182969	Novel
FBN1	0.182726	Novel
UBLCP1	0.182688	Novel
FAM168A	0.182651	Novel
H2BU1	0.182544	Novel
CSNK2A1	0.181764	Novel
TRAPPC2L	0.181646	Novel
CD38	0.181024	Novel
FICD	0.180459	Novel
PSMD2	0.18039	Novel
CCDC85B	0.179769	Novel
GLT8D1	0.179563	Novel
UCHL1	0.178234	Novel
SASH1	0.178233	Novel
ZMYND12	0.17805	Novel
RPL23	0.177759	Novel
PSMA3	0.177658	Novel
CCL24	0.177446	Novel
IFNL2	0.17668	Novel
MBD5	0.176367	Novel
SLC18A2	0.175939	Novel
CLIC4	0.175511	Novel
ABI1	0.175469	Novel
RAC3	0.175442	Novel
NUB1	0.174888	Novel
LAGE3	0.174626	Novel
F8A1	0.174539	Novel
ZXDC	0.174138	Novel
OR2K2	0.173747	Novel
UACA	0.173723	Novel
PTTG1	0.173692	Novel
RGN	0.172813	Novel
PNMA5	0.172051	Novel
VDAC3	0.17129	Novel
VAMP1	0.170796	Novel
ZNF277	0.170558	Novel
DACT1	0.170024	Novel
RPAP1	0.169724	Novel
F13A1	0.169677	Novel
BLVRB	0.169653	Novel
GATA3	0.169616	Novel
DCAF7	0.169301	Novel
PCBD2	0.169173	Novel
DEDD	0.168677	Novel
NDUFB11	0.168636	Novel
GBA2	0.168373	Novel
ALDH1L1	0.168069	Novel
DECR1	0.166959	Novel
FAM222B	0.166957	Novel
TUBE1	0.166764	Novel
NAPRT	0.166644	Novel
GYG2	0.1664	Novel
SUCLG1	0.166394	Novel
USP26	0.16634	Novel
BTNL8	0.166134	Novel
RANGRF	0.166006	Novel
PARD6A	0.165865	Novel
KPNA5	0.165235	Novel
DGLUCY	0.16516	Novel
ANKRD50	0.165031	Novel
GPRIN2	0.165004	Novel
GAREM1	0.164053	Novel
SP3	0.162712	Novel
KATNA1	0.162531	Novel
PUS1	0.162292	Novel
PGM1	0.162264	Novel
GFRA1	0.162087	Novel
ERMP1	0.161734	Novel
NSG2	0.161318	Novel
TUBB2A	0.161037	Novel
ALDH16A1	0.160761	Novel
NNMT	0.160741	Novel
HYAL1	0.160215	Novel
FANCI	0.159931	Novel
FAHD1	0.15979	Novel
KLHL38	0.159663	Novel
BAIAP2L1	0.159466	Novel
CDC14A	0.159398	Novel
EPAS1	0.15899	Novel
AKAP13	0.15885	Novel
CHUK	0.158609	Novel
DNAJB2	0.158342	Novel
UPK2	0.158251	Novel
CDK7	0.158027	Novel
POF1B	0.157907	Novel
TEX101	0.157901	Novel
SFTPC	0.157872	Novel
BMPR1B	0.157635	Novel
COL7A1	0.157483	Novel
CAMSAP3	0.157416	Novel
CLU	0.15734	Novel
MATN2	0.157179	Novel
DDX60	0.157128	Novel
CNKSR1	0.15691	Novel
STX12	0.156726	Novel
DNAJB9	0.156685	Novel
TMEM200C	0.156683	Novel
KCND2	0.156622	Novel
PITPNB	0.156619	Novel
ZNF592	0.156195	Novel
PPP1R13L	0.155888	Novel
TINAG	0.155214	Novel
FCGR3A	0.154167	Novel
PTPRO	0.153905	Novel
ITGAD	0.153754	Novel
SNTB1	0.153724	Novel
PSMB4	0.153414	Novel
GP9	0.153407	Novel
CRELD2	0.153063	Novel
CD320	0.15305	Novel
SULT1A4	0.153018	Novel
LAMB3	0.153001	Novel
S100A11	0.152708	Novel
DNMT1	0.152576	Novel
GABRD	0.152487	Novel
MORC3	0.152452	Novel
RYBP	0.152335	Novel
GUCY2C	0.152224	Novel
TRABD	0.151976	Novel
DDIT4	0.151821	Novel
CDKN3	0.151612	Novel
OSBP	0.151598	Novel
MYLIP	0.151597	Novel
BAG5	0.151349	Novel
VAMP3	0.151269	Novel
SMIM1	0.151214	Novel
CSAD	0.151208	Novel
RNF19B	0.150803	Novel
MYF6	0.150616	Novel
TMEM50B	0.150604	Novel
METTL23	0.15031	Novel
NPY1R	0.149922	Novel
USP17L12	0.149765	Novel
CEP89	0.149393	Novel
CRK	0.149186	Novel
PALLD	0.149054	Novel
CDC45	0.149002	Novel
LMO3	0.148903	Novel
DHRS11	0.148803	Novel
HSP90AA4P	0.148502	Novel
SGCD	0.148402	Novel
CKAP4	0.14823	Novel
CRYGD	0.14817	Novel
PLEKHA2	0.147793	Novel
UVSSA	0.1477	Novel
RPN2	0.147585	Novel
TBC1D3B	0.147258	Novel
FKBP9	0.147231	Novel
EMCN	0.147084	Novel
SPOCK3	0.14637	Novel
CDH7	0.146167	Novel
SLC37A3	0.145954	Novel
CIT	0.145224	Novel
PDIA5	0.145201	Novel
SPTBN1	0.145141	Novel
ILKAP	0.145084	Novel
KIF21B	0.145063	Novel
C2orf50	0.144877	Novel
SETD3	0.144472	Novel
LTBP4	0.144402	Novel
KCTD21	0.144181	Novel
CRYBB2	0.14413	Novel
CXCL13	0.144102	Novel
CHML	0.144078	Novel
MAPK12	0.143947	Novel
KCNK5	0.143854	Novel
FZR1	0.143624	Novel
MYL3	0.143597	Novel
ASPRV1	0.143123	Novel
UBASH3B	0.142934	Novel
SIX1	0.142605	Novel
GATD3A	0.142603	Novel
ACAT1	0.14227	Novel
DUSP10	0.141872	Novel
KRT12	0.141464	Novel
ABCE1	0.14104	Novel
MIA2	0.140567	Novel
PIH1D1	0.140513	Novel
ZNF586	0.140275	Novel
ALDH6A1	0.140106	Novel
SPCS1	0.140009	Novel
SFTPA1	0.139712	Novel
MAPT	0.139666	Novel
FAM86C1P	0.139611	Novel
FXYD7	0.139546	Novel
ICAM3	0.139405	Novel
KLF11	0.139301	Novel
FHL5	0.13902	Novel
MMP25	0.13857	Novel
HGS	0.13818	Novel
ZNHIT2	0.137101	Novel
PLXNA1	0.137005	Novel
RRAGD	0.136902	Novel
ABHD4	0.136882	Novel
DAPP1	0.136699	Novel
RBP4	0.136553	Novel
SH3BGRL3	0.136542	Novel
LAMC1	0.136517	Novel
LRPAP1	0.13644	Novel
LCE3C	0.136421	Novel
COMMD4	0.136223	Novel
KCNQ1	0.136156	Novel
MFAP2	0.135768	Novel
SPTB	0.135672	Novel
NRM	0.135507	Novel
CYBC1	0.135491	Novel
AR	0.135463	Novel
SORT1	0.135386	Novel
CORO2B	0.135189	Novel
SLX4	0.134899	Novel
PHPT1	0.134614	Novel
MST1	0.134606	Novel
KIRREL1	0.134471	Novel
DCUN1D5	0.134403	Novel
PNP	0.134267	Novel
AKIRIN2	0.134148	Novel
TUBB3	0.134043	Novel
ZNF534	0.133753	Novel
SCAMP3	0.133468	Novel
NEU3	0.13345	Novel
GOLPH3	0.133333	Novel
NUP58	0.133107	Novel
CRHBP	0.133096	Novel
REG4	0.132924	Novel
RNF7	0.132616	Novel
OXSR1	0.132489	Novel
DNAL1	0.132369	Novel
SECTM1	0.132141	Novel
SLC16A7	0.13206	Novel
PIK3R2	0.132028	Novel
LDHC	0.131821	Novel
IER3	0.131798	Novel
APOE	0.13109	Novel
HEY2	0.131031	Novel
GSTA2	0.131018	Novel
SPINK7	0.130442	Novel
KHK	0.130332	Novel
KRT25	0.12977	Novel
PPM1E	0.1296	Novel
ENTPD7	0.129552	Novel
CDHR5	0.129512	Novel
ARF5	0.129401	Novel
DOK7	0.129138	Novel
RANBP3	0.129126	Novel
ADAMTS18	0.129099	Novel
USP6NL	0.128578	Novel
EYA2	0.12853	Novel
AURKB	0.128515	Novel
C5orf46	0.128244	Novel
RNF38	0.128094	Novel
VPS26C	0.128085	Novel
UPP1	0.127469	Novel
ZMYND10	0.127443	Novel
TUSC3	0.127409	Novel
KCNE5	0.127369	Novel
PRKN	0.127258	Novel
NCCRP1	0.127202	Novel
TRIP13	0.127039	Novel
RASSF10	0.12699	Novel
UMAD1	0.126946	Novel
CSN1S1	0.126837	Novel
EIF4EBP3	0.126542	Novel
PEPD	0.126511	Novel
ZNF576	0.126456	Novel
OSBPL2	0.126444	Novel
LHFPL2	0.12602	Novel
NYX	0.125866	Novel
ATG5	0.125812	Novel
CHM	0.125393	Novel
TPR	0.125326	Novel
UCN	0.125324	Novel
MAP2K3	0.125208	Novel
PRCC	0.125013	Novel
ANO3	0.124848	Novel
NPR2	0.124676	Novel
CNDP2	0.124533	Novel
LCE2A	0.124378	Novel
CDK9	0.124315	Novel
STARD8	0.124276	Novel
NAPSA	0.12409	Novel
CHN2	0.124058	Novel
VWC2	0.123995	Novel
UQCRQ	0.123692	Novel
RPS9	0.123592	Novel
HOXC4	0.123311	Novel
MGA	0.12331	Novel
RYR3	0.122853	Novel
C16orf54	0.122678	Novel
SKAP1	0.122559	Novel
STAB2	0.1225	Novel
GPX4	0.122456	Novel
PLOD3	0.121803	Novel
MORN3	0.121765	Novel
MGRN1	0.121701	Novel
PAWR	0.121215	Novel
ASL	0.121076	Novel
SPACA4	0.120743	Novel
ACKR1	0.120428	Novel
CLNK	0.120295	Novel
MT2A	0.120284	Novel
TH	0.119757	Novel
CD47	0.119713	Novel
TIMP1	0.119611	Novel
MAGEB2	0.119553	Novel
DLGAP2	0.119471	Novel
KCNJ9	0.119458	Novel
RBM12	0.119423	Novel
BBS1	0.118797	Novel
RLBP1	0.118793	Novel
ELN	0.118679	Novel
ALG1	0.118364	Novel
MRPL20-AS1	0.118353	Novel
ARMCX3	0.118151	Novel
ITGB3	0.117985	Novel
PIGG	0.117978	Novel
FAM210B	0.117737	Novel
TMX2	0.117649	Novel
UNC93A	0.117523	Novel
NENF	0.116871	Novel
BTC	0.11677	Novel
USP21	0.116705	Novel
NUCB1	0.116681	Novel
LTBP3	0.116352	Novel
CNTN2	0.116327	Novel
RHOQ	0.116256	Novel
PAM	0.116185	Novel
ARHGDIB	0.115764	Novel
MAT2A	0.115742	Novel
PARVA	0.115504	Novel
KRT78	0.115374	Novel
LIME1	0.115185	Novel
NBL1	0.114738	Novel
PPFIBP2	0.11473	Novel
IRGM	0.114331	Novel
APOH	0.114283	Novel
GCC1	0.11425	Novel
CCK	0.114213	Novel
EMILIN3	0.114176	Novel
CCL11	0.114163	Novel
CRY1	0.113999	Novel
KLK3	0.113933	Novel
IGHM	0.113026	Novel
LIPF	0.112971	Novel
KPTN	0.112743	Novel
ASCC2	0.112641	Novel
DNM1	0.112616	Novel
PIAS1	0.112228	Novel
GAS6	0.112196	Novel
TCAF2	0.112104	Novel
GUCA2A	0.112023	Novel
WDR53	0.111595	Novel
IKBKG	0.111539	Novel
PRRG2	0.111367	Novel
NDUFA7	0.111271	Novel
SRCIN1	0.111167	Novel
CXCL12	0.110818	Novel
SERPINB1	0.110457	Novel
BCAT1	0.110365	Novel
GLIPR1	0.109995	Novel
KRT26	0.109565	Novel
PRKAG3	0.109433	Novel
REEP5	0.109397	Novel
XYLT1	0.10912	Novel
RNF114	0.108776	Novel
HLA-F	0.108761	Novel
TPD52L2	0.10854	Novel
TUBB2B	0.108375	Novel
GLS2	0.108066	Novel
UBXN2B	0.108046	Novel
ZNF462	0.107738	Novel
SLIT1	0.10768	Novel
NRP2	0.107671	Novel
NDUFB7	0.107398	Novel
LMO4	0.107229	Novel
SCARA3	0.106759	Novel
RNASEH2B	0.106716	Novel
UGT1A7	0.106332	Novel
LINC02582	0.106218	Novel
NDUFA3	0.106196	Novel
IGFBP6	0.10602	Novel
ORC1	0.106017	Novel
PDZK1	0.105965	Novel
LILRB3	0.105964	Novel
DECR2	0.105947	Novel
CLNS1A	0.105672	Novel
GH1	0.105638	Novel
COX7B	0.105525	Novel
RABEP2	0.105519	Novel
C11orf87	0.105125	Novel
HDDC2	0.104814	Novel
FPR1	0.104454	Novel
RNF216	0.104431	Novel
UBE2DNL	0.104359	Novel
KRTAP12-1	0.104325	Novel
GUK1	0.10411	Novel
NLGN2	0.104082	Novel
USP17L9P	0.104075	Novel
TENM3	0.104008	Novel
VEGFD	0.104005	Novel
MEOX1	0.103784	Novel
ZC3HC1	0.103733	Novel
DDA1	0.103718	Novel
SQSTM1	0.103717	Novel
RALGPS1	0.103367	Novel
CKS2	0.103253	Novel
IGDCC4	0.103178	Novel
COLEC10	0.102913	Novel
CLDN5	0.102828	Novel
LAMTOR2	0.102808	Novel
SHBG	0.102642	Novel
GORAB	0.102511	Novel
PODXL	0.102394	Novel
PPP6C	0.102379	Novel
CCL15	0.102376	Novel
SLC34A1	0.102333	Novel
GPR183	0.102134	Novel
WEE1	0.101948	Novel
UHRF2	0.101947	Novel
ATG4D	0.101942	Novel
CD40LG	0.101455	Novel
CEP70	0.101377	Novel
RER1	0.101122	Novel
CNDP1	0.101038	Novel
FBXL7	0.100939	Novel
SLC43A3	0.100859	Novel
PWP1	0.100845	Novel
BRD4	0.100827	Novel
B3GAT3	0.100797	Novel
RFK	0.100566	Novel
SSBP3	0.100403	Novel
UBE2G1	0.0999756	Novel
CD72	0.0999049	Novel
SERPINB5	0.0998405	Novel
TPP1	0.0996556	Novel
UBE2T	0.09959	Novel
TFDP2	0.0995606	Novel
SGSH	0.099343	Novel
CYP4A22	0.0992386	Novel
RNF166	0.0991545	Novel
TMEM101	0.0990427	Novel
SERPING1	0.0990329	Novel
ZNF358	0.0989859	Novel
B2M	0.098959	Novel
IP6K1	0.0989454	Novel
SIL1	0.0988977	Novel
FBXO3	0.0988273	Novel
ACTA1	0.0986384	Novel
DCP1A	0.098578	Novel
GABBR2	0.0985625	Novel
SYK	0.0985357	Novel
CYC1	0.0985265	Novel
FGF7	0.0984826	Novel
CNTF	0.0984825	Novel
PARS2	0.0982042	Novel
LGALS1	0.0980755	Novel
DPEP3	0.0978676	Novel
ATXN1L	0.0977998	Novel
MRPL58	0.0974744	Novel
CSF2RB	0.0970381	Novel
CSNK2A2	0.0966523	Novel
MAPK10	0.096449	Novel
RUNX1	0.0963699	Novel
NEUROD2	0.0960822	Novel
AMY2A	0.0959106	Novel
WASF1	0.0957786	Novel
KIAA1191	0.0954629	Novel
AFD1	0.0949703	Novel
LSG1	0.0949167	Novel
DAAM1	0.0944036	Novel
GMFB	0.0944013	Novel
PSMC2	0.0943097	Novel
FDX1	0.0940708	Novel
DSG1	0.094062	Novel
ELMOD2	0.0939978	Novel
N6AMT1	0.0938389	Novel
WASL	0.093809	Novel
IFI35	0.0937229	Novel
FURIN	0.0937014	Novel
NUS1	0.0936368	Novel
POLR3H	0.0936089	Novel
PTPN22	0.0934713	Novel
APOA5	0.0933707	Novel
TGFBRAP1	0.0932487	Novel
SH3GL3	0.0928828	Novel
NRXN1	0.0928489	Novel
CCS	0.0927533	Novel
YWHAZ	0.0927138	Novel
BRK1	0.0921602	Novel
CD5	0.0920903	Novel
ARHGAP35	0.0920797	Novel
TTPA	0.0920488	Novel
YPEL3	0.0920201	Novel
DCN	0.0919763	Novel
TMEM176A	0.0918299	Novel
RBCK1	0.0918057	Novel
ADAMTSL4	0.0917998	Novel
SLC35E1	0.0917643	Novel
ADAP2	0.0915654	Novel
FRAT1	0.0915227	Novel
MINPP1	0.0910756	Novel
PTGDR	0.0909057	Novel
ARHGAP26	0.0907535	Novel
BLMH	0.0907452	Novel
EPHA4	0.090427	Novel
RPL36	0.0902902	Novel
MUC7	0.0898894	Novel
UBE2W	0.0898717	Novel
TPH1	0.0898527	Novel
SSTR2	0.0897702	Novel
IRGC	0.0897681	Novel
SHOX	0.0896644	Novel
DZIP3	0.0895377	Novel
SCAMP4	0.0893603	Novel
DUXAP9	0.0893572	Novel
DONSON	0.0893056	Novel
ACO2	0.0892392	Novel
TYRP1	0.0890362	Novel
ATRN	0.0889545	Novel
ZNF675	0.0889453	Novel
SOCS6	0.0889259	Novel
ZZEF1	0.0888405	Novel
TENM1	0.0888222	Novel
PNKD	0.0887687	Novel
GTF2F2	0.0887087	Novel
SLC25A21	0.088595	Novel
SEC24A	0.0885117	Novel
SPAG9	0.0884315	Novel
LY6E	0.0883133	Novel
SLC25A18	0.0882002	Novel
M1AP	0.0881073	Novel
GRN	0.0879198	Novel
FADD	0.0879074	Novel
SERPINB3	0.0879029	Novel
BCAS4	0.0878315	Novel
S1PR3	0.0877725	Novel
CTRC	0.087765	Novel
KRT83	0.0877387	Novel
KRTAP2-3	0.0877378	Novel
COCH	0.0874723	Novel
ZBTB38	0.087468	Novel
PRKCZ	0.0874529	Novel
PLPPR3	0.0873637	Novel
DEFA6	0.0873594	Novel
ATP8	0.0872343	Novel
INSL3	0.0871925	Novel
C1QTNF5	0.0871914	Novel
DDX4	0.087162	Novel
PIP	0.0870549	Novel
EBLN2	0.0870463	Novel
DNAJC30	0.0869182	Novel
KRT6B	0.0868472	Novel
RWDD2A	0.08674	Novel
MOB1B	0.0867186	Novel
APOC3	0.0866689	Novel
SCML1	0.086435	Novel
C1QC	0.0863338	Novel
TMEM242	0.0862573	Novel
BTN2A1	0.0861215	Novel
LAMC3	0.086082	Novel
GJA4	0.0858181	Novel
GABRA1	0.0856285	Novel
CTSD	0.0855879	Novel
QSOX1	0.0855814	Novel
ADH5	0.0854795	Novel
MOCOS	0.0854385	Novel
SLC66A2	0.0854061	Novel
PRSS46P	0.0854007	Novel
PRTN3	0.0853471	Novel
PPIL3	0.0850871	Novel
C11orf54	0.0849974	Novel
TBC1D22A	0.0847625	Novel
HOXA1	0.0845598	Novel
NR1D2	0.084537	Novel
ARHGAP32	0.0842875	Novel
PRR22	0.0841894	Novel
ACADM	0.0841782	Novel
SCCPDH	0.0841402	Novel
SERPINA7	0.0840648	Novel
WDFY1	0.0839874	Novel
MED20	0.0839246	Novel
HSP90AB1	0.0838595	Novel
RPL3L	0.0837467	Novel
RDH12	0.0835787	Novel
ODF2	0.0833307	Novel
MCRS1	0.0832316	Novel
NGF	0.0831482	Novel
LAMTOR5	0.083005	Novel
ALS2	0.0827427	Novel
RPE65	0.0826255	Novel
SLC5A7	0.0826166	Novel
PUSL1	0.082616	Novel
MRPL23	0.0826151	Novel
NFKB2	0.0826105	Novel
LIAS	0.0825637	Novel
BICDL2	0.0823592	Novel
ZBED8	0.0823213	Novel
RNF144B	0.0821793	Novel
COX11	0.0821064	Novel
METAP1D	0.0820408	Novel
PHF8	0.0820329	Novel
RPL27	0.0819561	Novel
MRPL46	0.0818265	Novel
NRN1L	0.0817274	Novel
PSMA2	0.0816885	Novel
CD3E	0.0815361	Novel
SLC25A19	0.0810818	Novel
DLG3	0.0810154	Novel
HOXD3	0.080936	Novel
GALNT11	0.0809175	Novel
KLHL23	0.0807964	Novel
CTNNA1	0.0806815	Novel
SNTG1	0.0806619	Novel
CCR8	0.0805642	Novel
RBP7	0.0805423	Novel
ANAPC11	0.0804446	Novel
MAG	0.0804152	Novel
ABRAXAS2	0.0803952	Novel
AK3	0.0803404	Novel
FDFT1	0.0801742	Novel
HSD17B6	0.0801061	Novel
RAMP2	0.0800572	Novel
BNIP3	0.0800467	Novel
TTLL2	0.0799303	Novel
ACAD8	0.0798022	Novel
MARK1	0.0796138	Novel
NINJ1	0.0795197	Novel
CBFB	0.0795113	Novel
CDC16	0.0793861	Novel
PLK2	0.0793115	Novel
TMPRSS11D	0.0793033	Novel
ICOS	0.0792212	Novel
ITPA	0.0789722	Novel
BCL2L12	0.0787625	Novel
JPH3	0.0787435	Novel
PYROXD2	0.0785849	Novel
SHISA4	0.0785691	Novel
RNASE7	0.0785296	Novel
SLC39A6	0.0785104	Novel
TES	0.0783489	Novel
EREG	0.0782096	Novel
FSHB	0.0781702	Novel
SNX24	0.0779964	Novel
LTBR	0.0778629	Novel
WT1	0.077853	Novel
TMX4	0.0778224	Novel
PAEP	0.0778029	Novel
ZNF706	0.0777582	Novel
OMA1	0.0776566	Novel
ALS2CL	0.0775115	Novel
HERC6	0.0774785	Novel
ADAM15	0.077231	Novel
ALCAM	0.0771928	Novel
TLR3	0.0771923	Novel
CDCP1	0.0770684	Novel
CXCR3	0.0770658	Novel
NDUFA12	0.0769967	Novel
CALML5	0.0769229	Novel
ZKSCAN7	0.0769184	Novel
MEGF6	0.0769096	Novel
PGRMC1	0.0767418	Novel
IGFBP5	0.0767043	Novel
EIF3CL	0.0766037	Novel
SCN4B	0.0764949	Novel
ICA1	0.0764738	Novel
CFB	0.0764397	Novel
LHX2	0.0763453	Novel
SLC18A1	0.0762386	Novel
TVP23B	0.0762341	Novel
PPP1R1B	0.0762173	Novel
TTLL12	0.0762171	Novel
NRCAM	0.0762155	Novel
SPN	0.07621	Novel
LCLAT1	0.0761652	Novel
RNF213	0.0761535	Novel
MIPEP	0.0759974	Novel
GLOD4	0.0757356	Novel
TXNDC17	0.0757303	Novel
DGKQ	0.0755711	Novel
DDI2	0.0755615	Novel
BRCC3	0.0755367	Novel
TPD52L1	0.0753036	Novel
IGLL1	0.0752477	Novel
TWSG1	0.0748939	Novel
HLA-E	0.0748325	Novel
LIN7A	0.07479	Novel
PLA2G2F	0.0746063	Novel
HEXA	0.0743563	Novel
ZNF384	0.0742815	Novel
CNTNAP3B	0.0740006	Novel
CLIC2	0.0739786	Novel
ZBED1	0.0738816	Novel
TEAD2	0.0738432	Novel
H2BC8	0.0737819	Novel
SOX8	0.0736799	Novel
GLA	0.073592	Novel
HLA-C	0.0735809	Novel
TBC1D22B	0.0734731	Novel
SERINC3	0.0734353	Novel
UBE2D1	0.0733746	Novel
ECT2	0.0733289	Novel
CRACR2B	0.0733027	Novel
BOLA3	0.0732387	Novel
AMDHD1	0.0731797	Novel
HSD3B7	0.0731747	Novel
NPVF	0.0731672	Novel
RHOU	0.0731426	Novel
PDGFA	0.072922	Novel
HAL	0.0727696	Novel
MSMO1	0.0726751	Novel
POMGNT2	0.0726669	Novel
TRAF3IP3	0.0726387	Novel
RALGAPA2	0.0726182	Novel
LDHAL6B	0.0726153	Novel
DLG2	0.0725729	Novel
TBC1D7	0.0722475	Novel
ONECUT3	0.0722064	Novel
CCL20	0.0721838	Novel
AMTN	0.072042	Novel
ZBTB17	0.0720255	Novel
CTU2	0.0719979	Novel
GRHPR	0.0719959	Novel
ARHGAP27	0.0719326	Novel
WDR61	0.0719166	Novel
SNAP23	0.07176	Novel
DRD4	0.0717342	Novel
ELANE	0.0716276	Novel
PSMB11	0.0715286	Novel
TFEB	0.0713817	Novel
HBE1	0.0712799	Novel
SERPINA6	0.0711482	Novel
RPL10	0.0710633	Novel
CLN5	0.0710575	Novel
UBASH3A	0.070927	Novel
SUSD2	0.0708981	Novel
ATG9A	0.0708835	Novel
NFKBID	0.0708653	Novel
FAM114A1	0.0708508	Novel
RSU1	0.0706028	Novel
GEMIN7	0.0705881	Novel
TRIM3	0.0705294	Novel
ULBP1	0.0702856	Novel
PSMA4	0.0702756	Novel
KRTAP12-3	0.0702745	Novel
SLC26A9	0.070188	Novel
DLK1	0.0701835	Novel
CCT3	0.0699815	Novel
UBA2	0.0699665	Novel
CABCOCO1	0.0699652	Novel
ANKRD44	0.0698821	Novel
CCL13	0.0698559	Novel
DSCAML1	0.0698357	Novel
TMSB4X	0.0698066	Novel
DNAJC12	0.0697774	Novel
RNF122	0.0697595	Novel
TEK	0.0696263	Novel
HEBP1	0.069608	Novel
LMF1	0.0695961	Novel
NDUFB4	0.069567	Novel
TBC1D10A	0.0695303	Novel
ANKRD13C	0.06944	Novel
LILRA1	0.069392	Novel
PLEKHS1	0.0693718	Novel
GYPB	0.069265	Novel
LCE3B	0.0692103	Novel
GPC1	0.0688413	Novel
SELPLG	0.0687563	Novel
MFAP4	0.0687361	Novel
TM2D2	0.068728	Novel
MARF1	0.0687057	Novel
UBQLN2	0.0686433	Novel
CCKAR	0.0685611	Novel
NRTN	0.0685213	Novel
PRAF2	0.0685033	Novel
FCGR2B	0.0685006	Novel
SNTG2	0.0684415	Novel
NDUFB9	0.0683095	Novel
PAFAH1B2	0.068305	Novel
CERS3	0.0682882	Novel
FGF14	0.0681729	Novel
REV3L	0.068078	Novel
CRYGC	0.0679906	Novel
CDH2	0.0679542	Novel
AHSG	0.0678593	Novel
POU6F2	0.0676027	Novel
FAM83H	0.06759	Novel
MAGI2	0.0675544	Novel
OSBPL9	0.0675205	Novel
NPHS1	0.0675062	Novel
ACAT2	0.0675021	Novel
PRRG4	0.0674492	Novel
SRI	0.0673895	Novel
TFF3	0.0673163	Novel
PGK1	0.0672551	Novel
ADPRS	0.0672541	Novel
MPST	0.0671275	Novel
KCTD5	0.0670097	Novel
PTGER4	0.0669773	Novel
CGA	0.0669531	Novel
CACNG4	0.0668666	Novel
NHS	0.0667559	Novel
NAT8L	0.0666678	Novel
FZD4	0.0666313	Novel
HAPLN1	0.0665846	Novel
CPLX1	0.0664643	Novel
ITLN1	0.066304	Novel
CSMD2	0.0662738	Novel
PARD6G	0.0662316	Novel
DNALI1	0.0661804	Novel
ACP1	0.0661411	Novel
CCL3L1	0.0659957	Novel
GPCPD1	0.0658772	Novel
TTC7B	0.0658325	Novel
DOK6	0.0657883	Novel
SHLD2	0.0657522	Novel
LYN	0.0657358	Novel
ACAD11	0.0656799	Novel
PAQR6	0.0656107	Novel
AK2	0.0656105	Novel
RIMKLA	0.0655417	Novel
CTSL3P	0.0654775	Novel
CD44	0.0654413	Novel
NRXN2	0.0654098	Novel
RAB7A	0.0653527	Novel
MIS12	0.065302	Novel
MLST8	0.065278	Novel
MAP1LC3B	0.065268	Novel
MAGEB1	0.0652593	Novel
SMPX	0.0652483	Novel
CHRNA4	0.0651286	Novel
WFDC3	0.0650814	Novel
PCYOX1L	0.0650531	Novel
ZC3H7A	0.0650486	Novel
TDRD7	0.0650471	Novel
KLC3	0.0649795	Novel
PITPNM3	0.0648074	Novel
AK6	0.0647003	Novel
MRPS18A	0.0646753	Novel
PRODH	0.0644284	Novel
KCNK16	0.0644211	Novel
MAP4K2	0.0644167	Novel
ADRA1D	0.0643939	Novel
GLT1D1	0.0643309	Novel
ZDHHC15	0.0643191	Novel
CRBN	0.0642651	Novel
ROBO1	0.0642454	Novel
MTMR14	0.0642437	Novel
DOCK11	0.0641949	Novel
LAMB2	0.0640487	Novel
SLC32A1	0.0639822	Novel
BRD1	0.063956	Novel
NCOA1	0.0638758	Novel
ING5	0.0638363	Novel
IGFBP2	0.0635696	Novel
HBG1	0.0635261	Novel
LCE1F	0.0634735	Novel
FUZ	0.0634302	Novel
PLA2G4A	0.0634121	Novel
MYBPC3	0.0633836	Novel
GABPB2	0.0632697	Novel
SHMT1	0.0632484	Novel
ROR2	0.0631323	Novel
RBAK	0.063111	Novel
HCN1	0.063111	Novel
VAMP4	0.0630911	Novel
NCS1	0.0630889	Novel
ABCC6	0.0629197	Novel
RPS11	0.0628926	Novel
NUP155	0.0628742	Novel
ABCG4	0.0627787	Novel
GMPR	0.0626896	Novel
CCN1	0.0626513	Novel
EXTL3	0.0626112	Novel
HRH3	0.0625774	Novel
C1QA	0.0625757	Novel
SPR	0.0625236	Novel
GHR	0.0624774	Novel
MAP3K20	0.062471	Novel
CAPNS1	0.0623902	Novel
SSR4	0.0622314	Novel
ERCC2	0.062218	Novel
PSMD13	0.0621917	Novel
MANEA	0.0621181	Novel
NPB	0.0621136	Novel
MERTK	0.0621045	Novel
CDIP1	0.0620651	Novel
RGS10	0.061958	Novel
MTHFD2	0.0619143	Novel
RAP2B	0.0618282	Novel
CCL27	0.0617804	Novel
GSK3B	0.0617147	Novel
NCR1	0.0616299	Novel
CXCL5	0.061603	Novel
DAPK3	0.0615774	Novel
NACA4P	0.0615231	Novel
RABGGTA	0.0614307	Novel
UBL3	0.0613027	Novel
CHAC2	0.0612942	Novel
FES	0.061277	Novel
LRCH1	0.0612633	Novel
CLEC17A	0.0612201	Novel
NTNG1	0.061188	Novel
METTL27	0.0611306	Novel
MX2	0.0610323	Novel
PYGB	0.061011	Novel
M6PR	0.0610048	Novel
CPNE5	0.0609938	Novel
MYCBP	0.0608165	Novel
ERP44	0.0608073	Novel
TRIM65	0.0607178	Novel
CIAO3	0.0607084	Novel
RETREG2	0.0607079	Novel
CSH1	0.0606363	Novel
C1QL1	0.0605983	Novel
CD9	0.060552	Novel
ACE	0.0605324	Novel
MET	0.0605219	Novel
SENP8	0.060382	Novel
PIK3AP1	0.0603694	Novel
HINT2	0.0602632	Novel
ARF1	0.0601278	Novel
HMG20A	0.0600439	Novel
SLC25A31	0.0600192	Novel
MARCKS	0.0600168	Novel
PPP6R1	0.0598305	Novel
ATP11A	0.059823	Novel
WDR20	0.0598076	Novel
SLC25A22	0.05961	Novel
KLC4	0.0595811	Novel
ATP6V0E2	0.0593172	Novel
MKRN2	0.059309	Novel
RASSF2	0.0592725	Novel
MAGEC3	0.0590749	Novel
MECP2	0.0589275	Novel
PHETA1	0.0588934	Novel
PON2	0.0588905	Novel
BCAN	0.0588805	Novel
PPP3CA	0.058708	Novel
ADRA1B	0.0586893	Novel
STAT4	0.0585983	Novel
FBXO6	0.0585943	Novel
MSRB1	0.0585661	Novel
RPS6KA1	0.0585282	Novel
CNPPD1	0.0585235	Novel
PELI2	0.0584832	Novel
CACNA1D	0.0584217	Novel
THBD	0.0584163	Novel
KRTAP6-1	0.0581222	Novel
LHX4	0.0580795	Novel
ABHD6	0.0580693	Novel
POT1	0.0580423	Novel
XRCC3	0.0580276	Novel
TRIM25	0.0579134	Novel
EVA1A	0.0578854	Novel
COL8A1	0.0578294	Novel
VSIR	0.0578231	Novel
MAGED4B	0.0577666	Novel
CACNA1S	0.0576858	Novel
TFE3	0.0576562	Novel
GSTA4	0.0575801	Novel
BACE1	0.0574142	Novel
ANKRD28	0.0572635	Novel
LINC01588	0.0571801	Novel
PPP1CB	0.0570159	Novel
CNTNAP4	0.0569904	Novel
DBF4B	0.0569854	Novel
ND5	0.0569447	Novel
PCBP2	0.05691	Novel
C3orf38	0.056905	Novel
GABBR1	0.0567465	Novel
PCGF2	0.0567347	Novel
NPPB	0.0567319	Novel
HECW1	0.0567287	Novel
LRRC32	0.0566397	Novel
SLC38A10	0.0565439	Novel
B4GALT7	0.0565301	Novel
CARTPT	0.0563608	Novel
TRIB2	0.0563455	Novel
BRMS1	0.0562554	Novel
PTPRU	0.0562469	Novel
CGRRF1	0.0560766	Novel
DDX11L8	0.0559469	Novel
TMEM176B	0.0558896	Novel
EPDR1	0.0558257	Novel
AGR3	0.055815	Novel
SAA2	0.0557649	Novel
CBX4	0.055727	Novel
EXOSC8	0.0557073	Novel
TCN2	0.0556898	Novel
TBC1D16	0.0555936	Novel
SNX18	0.0554033	Novel
CALM1	0.0552755	Novel
TRIP12	0.0552531	Novel
PTGDR2	0.055176	Novel
TLCD4	0.0551343	Novel
PON1	0.0550361	Novel
CSRP1	0.0549968	Novel
EPB41L3	0.0549741	Novel
PTOV1	0.0549058	Novel
RAB23	0.0548945	Novel
CBARP	0.0548815	Novel
GAMT	0.0548702	Novel
ZCCHC12	0.0547276	Novel
STPG2	0.0546247	Novel
GTF2H2	0.0546001	Novel
CEP83	0.0545994	Novel
GIMAP6	0.0545876	Novel
RPLP0P6	0.0545018	Novel
FAM102A	0.0544881	Novel
PRB3	0.0543823	Novel
ADAM19	0.0543278	Novel
TRAPPC11	0.054327	Novel
RLN3	0.0541363	Novel
RNF181	0.054084	Novel
COA6	0.0540666	Novel
MAK	0.0540013	Novel
C8G	0.0538413	Novel
TXNDC12	0.0538363	Novel
TMSB10	0.0537947	Novel
NSUN7	0.0537901	Novel
PDP2	0.0537833	Novel
CCR6	0.0537398	Novel
C6orf201	0.0536374	Novel
LCMT1	0.0536103	Novel
CSNK1G1	0.0535686	Novel
FLRT3	0.0535619	Novel
CREB3L3	0.0535611	Novel
NID1	0.0535556	Novel
DOCK10	0.0534422	Novel
BRCA1	0.0533714	Novel
CLEC4E	0.0533561	Novel
SLC19A3	0.0533489	Novel
GDA	0.0532492	Novel
FAM185A	0.0532384	Novel
TFAP2A	0.053222	Novel
PAK3	0.0532148	Novel
F7	0.0530878	Novel
CH25H	0.0530071	Novel
CAMK2D	0.0529799	Novel
PRDX3	0.0529447	Novel
CASS4	0.052894	Novel
TACC2	0.0526768	Novel
SPINK2	0.0525417	Novel
SLC20A2	0.0524913	Novel
MSRB2	0.0524542	Novel
UPK3A	0.052402	Novel
AGXT	0.0523943	Novel
ACBD6	0.0522229	Novel
NCAN	0.052174	Novel
ITGA6	0.0521704	Novel
DNM3	0.0521188	Novel
GPAT4	0.0521034	Novel
ASB12	0.0520846	Novel
CTNND2	0.0519669	Novel
MTX3	0.0519425	Novel
PARD3	0.0519363	Novel
HSPB9	0.0519016	Novel
RABEP1	0.0518777	Novel
RNASET2	0.0518678	Novel
MMGT1	0.051751	Novel
ZBTB8B	0.051649	Novel
RAB40A	0.0516369	Novel
IFNL1	0.0515308	Novel
LSM2	0.051519	Novel
GFI1B	0.0514897	Novel
SLC7A1	0.0514837	Novel
DUT	0.0514044	Novel
PPP1CC	0.0513798	Novel
SLC26A11	0.05135	Novel
PCP4	0.0513161	Novel
APH1B	0.05129	Novel
BORCS6	0.0512879	Novel
AEBP2	0.0512681	Novel
DPEP2NB	0.0511951	Novel
DEXI	0.0511466	Novel
HEATR3	0.0509213	Novel
RAC2	0.0508694	Novel
TRIM27	0.0508657	Novel
PFN1	0.0508616	Novel
RAP1A	0.050736	Novel
CDON	0.0506696	Novel
ZDHHC22	0.0506317	Novel
ZNRF1	0.0506249	Novel
CASP12	0.050599	Novel
EIF3A	0.0505977	Novel
DCAF17	0.0505349	Novel
NDST2	0.0505018	Novel
HDLBP	0.0504968	Novel
PPP1R2	0.0504605	Novel
AKAP9	0.0504406	Novel
KRT81	0.0503445	Novel
EPHB1	0.0502954	Novel
PRB2	0.050295	Novel
RAPGEF2	0.0502931	Novel
PRR13	0.0502549	Novel
CDK10	0.0501619	Novel
TFB1M	0.0501241	Novel
SCN2B	0.0500951	Novel
[truncated: 17,024 more rows]

## Sheet: BioGRID-3
BioGRID-Influence-DisGeNET
Symbol	Probability	Known/Novel
TP53	1	Novel
UBQLN2	1	Novel
EWSR1	1	Novel
CSK	1	Novel
ESR2	1	Novel
ELAVL1	1	Novel
TRIM25	1	Novel
ERBB2	1	Novel
TNIP2	1	Novel
RNF123	1	Novel
SHC1	1	Novel
COPS5	1	Novel
HRAS	1	Novel
YAP1	1	Novel
HSP90AA1	1	Novel
FLT3	1	Novel
CDH1	1	Novel
SGTA	1	Novel
CBL	1	Novel
YWHAQ	1	Novel
KRT31	1	Novel
FASN	1	Novel
RPSA	1	Novel
RAC1	1	Novel
AKT1	1	Novel
ITGA4	1	Novel
ITGB1	1	Novel
MOV10	1	Novel
NEDD4	1	Novel
CYSRT1	1	Novel
MEOX2	1	Novel
PTPN11	1	Novel
HSPB1	1	Novel
ITFG1	1	Novel
NEDD4L	1	Novel
CUL1	1	Novel
KRT40	1	Novel
ETAA1	1	Novel
RPS25	1	Novel
SRC	1	Novel
AGR2	1	Novel
FYN	1	Novel
SIRT1	1	Novel
KRT8	1	Novel
YWHAZ	1	Novel
SIRT7	1	Novel
WWP2	1	Novel
EP300	1	Novel
RPL14	1	Novel
LYN	1	Novel
GOPC	1	Novel
FBXO7	1	Novel
RPL21	1	Novel
VCAM1	1	Novel
CUL3	1	Novel
ANLN	1	Novel
HSPA4	1	Novel
APC	1	Novel
RPL7	1	Novel
PLCG1	1	Novel
RPS16	1	Novel
NRAS	1	Novel
MAP2K3	1	Novel
JUP	1	Novel
NPM1	1	Novel
H1-1	1	Novel
ERBB4	1	Novel
SHMT2	1	Novel
BTRC	1	Novel
HDAC2	1	Novel
A2M	1	Novel
RPL6	1	Novel
RAB7A	1	Novel
RPL18A	1	Novel
NCK1	1	Novel
PTPN6	0.999999	Novel
RPS12	0.999999	Novel
TNF	0.999999	Novel
CUL4B	0.999999	Novel
USP7	0.999999	Novel
KRT16	0.999999	Novel
RPL8	0.999999	Novel
PSMA3	0.999999	Novel
ALB	0.999999	Novel
RPS2	0.999999	Novel
H1-2	0.999999	Novel
RPL18	0.999999	Novel
CSNK2A1	0.999999	Novel
YWHAG	0.999999	Novel
TRAF2	0.999999	Novel
ARAF	0.999999	Novel
RPS3	0.999998	Novel
HERC3	0.999998	Novel
SMAD3	0.999998	Novel
KRT14	0.999998	Novel
CRK	0.999998	Novel
PRNP	0.999998	Novel
NUP62	0.999998	Novel
ERBB3	0.999998	Novel
YWHAB	0.999998	Novel
RPL27	0.999997	Novel
SH3KBP1	0.999997	Novel
ZNF746	0.999997	Novel
RHOU	0.999996	Novel
IKBKG	0.999996	Novel
CREBBP	0.999995	Novel
ESR1	0.999995	Novel
ICAM1	0.999995	Novel
RPS4X	0.999995	Novel
TFCP2	0.999995	Novel
LRRK2	0.999995	Novel
DYRK2	0.999995	Novel
RPL3	0.999995	Novel
LRRK1	0.999993	Novel
PSMD14	0.999993	Novel
RPL15	0.999993	Novel
EPS15	0.999992	Novel
GOLGA2	0.999992	Novel
VIM	0.999992	Novel
COPS6	0.999992	Novel
RPL38	0.999991	Novel
ATP5F1A	0.999991	Novel
BCAR1	0.999991	Novel
TMEM218	0.999991	Novel
PICK1	0.999991	Novel
LGALS8	0.999991	Novel
VHL	0.99999	Novel
RPL36	0.99999	Novel
KRT19	0.99999	Novel
RPS29	0.999989	Novel
RET	0.999989	Novel
UCHL5	0.999989	Novel
TRIM54	0.999987	Novel
RICTOR	0.999987	Novel
CDC42	0.999986	Novel
MEPCE	0.999986	Novel
KRT34	0.999984	Novel
CALU	0.999984	Novel
NCK2	0.999983	Novel
RPS27	0.999982	Novel
PSMD1	0.999979	Novel
PA2G4	0.999978	Novel
BAG6	0.999977	Novel
KRTAP10-8	0.999975	Novel
RPL9	0.999975	Novel
SOX2	0.999965	Novel
RPLP1	0.999963	Novel
KDR	0.999963	Novel
CD81	0.999962	Novel
HEXIM1	0.999961	Novel
CUL5	0.999957	Novel
RPL24	0.999957	Novel
MTUS2	0.999956	Novel
H2BC21	0.999955	Novel
ARRB2	0.999955	Novel
RPL23A	0.999952	Novel
VWCE	0.99995	Novel
HSP90AB1	0.999949	Novel
TRIM27	0.999948	Novel
MAPK8	0.99994	Novel
RPL13	0.999939	Novel
ABI2	0.999936	Novel
RNF144A	0.999931	Novel
IGF2	0.999927	Novel
ACTB	0.999924	Novel
PSMC5	0.999922	Novel
TARDBP	0.999918	Novel
RPS24	0.999913	Novel
SFN	0.999912	Novel
TAB2	0.999908	Novel
MAPK3	0.999903	Novel
RRAGB	0.999895	Novel
PSMD4	0.999883	Novel
HDAC5	0.999877	Novel
YWHAH	0.999877	Novel
FBXW7	0.999876	Novel
KRTAP10-3	0.999876	Novel
DICER1	0.999876	Novel
BAG3	0.999875	Novel
RPL5	0.999872	Novel
KRT27	0.99986	Novel
RPL23	0.999857	Novel
ILF3	0.999853	Novel
RPS23	0.999852	Novel
UBE2M	0.999849	Novel
RPL17	0.999843	Novel
RPS20	0.99984	Novel
AURKA	0.999827	Novel
PRKN	0.999793	Novel
DSP	0.999793	Novel
PML	0.999792	Novel
PHB	0.999787	Novel
HSPB2	0.999783	Novel
RBX1	0.999776	Novel
RNF31	0.999768	Novel
RPS8	0.999767	Novel
TRIM55	0.999764	Novel
SOCS1	0.999734	Novel
RPS14	0.999729	Novel
CDKN1A	0.999702	Novel
KRTAP10-9	0.9997	Novel
H2BC9	0.999689	Novel
H2BC20P	0.999686	Novel
KRT35	0.999671	Novel
KRT17	0.999662	Novel
MTDH	0.999636	Novel
PARD3	0.999631	Novel
BICD1	0.999599	Novel
RPL27A	0.999586	Novel
PARK7	0.999585	Novel
RYK	0.999578	Novel
RPS19	0.999575	Novel
SIAH1	0.999571	Novel
GSK3B	0.999567	Novel
PRDX3	0.999561	Novel
KIT	0.999514	Novel
RPL34	0.999508	Novel
BAG2	0.999504	Novel
RPL4	0.99949	Novel
GOLGA6L9	0.99949	Novel
IGSF8	0.999475	Novel
TRIM23	0.999465	Novel
PHB2	0.999452	Novel
VCL	0.999433	Novel
RPS28	0.999418	Novel
CDK2	0.9994	Novel
IQCB1	0.999369	Novel
IQGAP1	0.999353	Novel
OBSL1	0.999348	Novel
RPL22	0.999343	Novel
CTXN3	0.999328	Novel
DISC1	0.999322	Novel
CUL4A	0.999291	Novel
BRCA1	0.999284	Novel
TES	0.999274	Novel
ZFP36L2	0.999254	Novel
HMGB1	0.999234	Novel
RPL7A	0.999177	Novel
KRTAP1-3	0.999105	Novel
RELA	0.99909	Novel
FDFT1	0.999074	Novel
S100A10	0.999072	Novel
RPL37A	0.998968	Novel
RUNX1	0.998944	Novel
RCN1	0.998901	Novel
VCP	0.998813	Novel
LHFPL5	0.998768	Novel
RPL10L	0.998724	Novel
KRT75	0.998699	Novel
POTEF	0.998697	Novel
PAK1	0.998598	Novel
KRT2	0.998521	Novel
LCK	0.998482	Novel
AR	0.99848	Novel
H2BC4	0.99831	Novel
RPS9	0.998298	Novel
FAM209A	0.998257	Novel
SLC41A1	0.998248	Novel
RPTOR	0.998196	Novel
UBQLN1	0.998038	Novel
RPL11	0.998014	Novel
MAPK14	0.997959	Novel
TMEM263	0.997868	Novel
GRIA2	0.997849	Novel
CASP7	0.99781	Novel
SCGB2A2	0.997771	Novel
GRIA1	0.997692	Novel
TRPC6	0.997686	Novel
ANKRD46	0.997661	Novel
KRT1	0.997645	Novel
KRT6A	0.997616	Novel
WASHC1	0.997493	Novel
KCND3	0.997364	Novel
ARIH2	0.996982	Novel
TAFA4	0.996976	Novel
KRT13	0.996972	Novel
RPS21	0.996964	Novel
RPL10A	0.996911	Novel
SERPINA1	0.996764	Novel
SMIM3	0.996734	Novel
XRCC6	0.996679	Novel
PRKCZ	0.996569	Novel
NCL	0.996474	Novel
MDM2	0.996222	Novel
PRKD2	0.996201	Novel
AAR2	0.996097	Novel
ZAP70	0.995949	Novel
SCAND1	0.995865	Novel
PFDN5	0.995824	Novel
RPLP0	0.995812	Novel
KRT3	0.99575	Novel
KRTAP4-12	0.995618	Novel
IFRD2	0.995615	Novel
RPL35	0.99559	Novel
EPN1	0.995582	Novel
PTK2	0.995556	Novel
RPS6	0.995485	Novel
SLC25A4	0.99502	Novel
LARP7	0.995004	Novel
HDAC6	0.994872	Novel
CCL5	0.994842	Novel
FGFR4	0.994832	Novel
APOE	0.994502	Novel
AIM2	0.99442	Novel
MUC1	0.994322	Novel
GRIK5	0.99425	Novel
H1-4	0.994121	Novel
RPL12	0.993956	Novel
SLC25A5	0.993767	Novel
PARD6B	0.993758	Novel
KRTAP6-1	0.993728	Novel
FASLG	0.993709	Novel
HNRNPU	0.993638	Novel
PDPK1	0.993491	Novel
EPAS1	0.99345	Novel
LDLR	0.993434	Novel
EMP1	0.992982	Novel
SPTBN1	0.99283	Novel
SERINC1	0.992516	Novel
CCL13	0.992427	Novel
SMURF1	0.992344	Novel
RPS6KA3	0.99234	Novel
KRT38	0.992113	Novel
PCDHA10	0.991627	Novel
P4HA3	0.991363	Novel
LYAR	0.991258	Novel
DUSP19	0.991089	Novel
ZNF446	0.991073	Novel
PLN	0.990838	Novel
MTNR1B	0.990754	Novel
KRTAP12-3	0.990663	Novel
CXCL9	0.990298	Novel
AGO2	0.990198	Novel
TXN	0.990162	Novel
KRTAP6-2	0.989969	Novel
TRIM63	0.989814	Novel
TBXA2R	0.989784	Novel
WAS	0.989749	Novel
HMGA1	0.989734	Novel
APPL2	0.989627	Novel
RPS3A	0.989604	Novel
TRAF1	0.989113	Novel
PSMD12	0.989085	Novel
RPL19	0.989044	Novel
CUL7	0.988359	Novel
ARRB1	0.988263	Novel
CASP12	0.988083	Novel
CXCL12	0.9872	Novel
TMEM182	0.986954	Novel
HCK	0.986167	Novel
CEBPA	0.985739	Novel
FAU	0.985735	Novel
ZNF496	0.985324	Novel
FLNA	0.985013	Novel
CASP9	0.984622	Novel
CLRN1	0.984192	Novel
COL8A1	0.984104	Novel
PIH1D1	0.984011	Novel
C15orf48	0.983805	Novel
SKP1	0.983326	Novel
APOA1	0.982565	Novel
BIRC3	0.981648	Novel
SIRT2	0.981271	Novel
ITCH	0.981233	Novel
HSP90AA4P	0.98075	Novel
UQCRB	0.980749	Novel
TBC1D3B	0.980592	Novel
RHOA	0.980409	Novel
HMGCS1	0.980051	Novel
PTPN12	0.979173	Novel
RPL13A	0.97917	Novel
HSPA8	0.978981	Novel
VSIG4	0.978847	Novel
KRTAP6-3	0.978539	Novel
GRIK2	0.978397	Novel
PKM	0.977965	Novel
FNDC9	0.977192	Novel
MAPK8IP2	0.976701	Novel
PCDHGB1	0.976204	Novel
CDC73	0.975691	Novel
MAP1LC3A	0.975587	Novel
TLE5	0.974664	Novel
RACK1	0.974599	Novel
H2AC1	0.974142	Novel
FMNL1	0.974134	Novel
TMEM52B	0.973696	Novel
PTEN	0.97285	Novel
NEK2	0.972731	Novel
FBXO27	0.972353	Novel
JAK1	0.971924	Novel
SNTA1	0.971625	Novel
FAM86C1P	0.97148	Novel
CRP	0.97142	Novel
RPA3	0.971211	Novel
CASP8	0.970909	Novel
GRB7	0.970025	Novel
PAK2	0.969115	Novel
CFTR	0.968449	Novel
ABI1	0.968321	Novel
LYZL2	0.968299	Novel
RPS17	0.967957	Novel
PSMA5	0.967378	Novel
VEGFD	0.96714	Novel
PTPN14	0.967123	Novel
VSIG8	0.967116	Novel
TMEM44	0.965617	Novel
DRAM1	0.965488	Novel
MAGI2	0.965024	Novel
HGS	0.963821	Novel
ZZEF1	0.963405	Novel
ANKS1A	0.963372	Novel
TUBA4B	0.962652	Novel
ATXN3	0.962092	Novel
SPATA20	0.961618	Novel
KRT6C	0.960943	Novel
KRTAP8-1	0.96019	Novel
DEFA1	0.959907	Novel
KRTAP19-7	0.959037	Novel
SEC61A1	0.957581	Novel
RPL26	0.957534	Novel
RPL31	0.957213	Novel
LGALS9	0.957027	Novel
SUOX	0.956914	Novel
SCGB1D1	0.955283	Novel
PXN	0.955029	Novel
CGRRF1	0.954598	Novel
LOC102724334	0.954214	Novel
BLK	0.953618	Novel
MAGED2	0.953573	Novel
STAB2	0.953105	Novel
TEC	0.953067	Novel
AVP	0.952974	Novel
RPS26	0.952368	Novel
LAMP2	0.952243	Novel
TRARG1	0.951536	Novel
EIF3E	0.951114	Novel
RRAGD	0.950161	Novel
TRIM14	0.950144	Novel
CXCL2	0.949202	Novel
CALM1	0.949093	Novel
PLVAP	0.947868	Novel
ANXA2	0.947853	Novel
H2AZ2	0.947748	Novel
RANBP9	0.946732	Novel
BMT2	0.945979	Novel
CRY1	0.945963	Novel
ND4	0.942482	Novel
CD4	0.942111	Novel
SERPINA3	0.941474	Novel
DNAJC30	0.940729	Novel
LPP	0.939813	Novel
HNRNPUL2	0.93961	Novel
MET	0.938635	Novel
RC3H2	0.9373	Novel
TNIP1	0.937033	Novel
C14orf180	0.93601	Novel
PPT1	0.931578	Novel
LY6D	0.930219	Novel
PF4	0.930054	Novel
SMAD2	0.929301	Novel
ITPR1	0.928988	Novel
EFNA5	0.927299	Novel
EIF4A1	0.926215	Novel
CCL21	0.925775	Novel
UBL4A	0.924753	Novel
SCML1	0.924374	Novel
USHBP1	0.922853	Novel
PARP1	0.920775	Novel
DCAF4	0.920673	Novel
GAB1	0.919939	Novel
MAGEB4	0.919523	Novel
DEFB105B	0.919469	Novel
DEFB105A	0.919469	Novel
RPS27L	0.916871	Novel
TP63	0.915643	Novel
MMP3	0.915583	Novel
DNAJC19	0.914908	Novel
WNT9B	0.913038	Novel
KRT15	0.913024	Novel
CYB561A3	0.911811	Novel
RPS15	0.910758	Novel
C1QTNF2	0.910711	Novel
SHANK2	0.910686	Novel
CLN5	0.909716	Novel
PPBP	0.909358	Novel
KRT10	0.90857	Novel
JAK2	0.908557	Novel
ATF2	0.907976	Novel
CSNK2B	0.907965	Novel
SP110	0.907891	Novel
REST	0.907469	Novel
NFATC1	0.907211	Novel
EGFL6	0.906996	Novel
TRIM66	0.906276	Novel
RPLP2	0.906216	Novel
PTN	0.906202	Novel
LRRC31	0.905536	Novel
TUBGCP4	0.905423	Novel
LGR4	0.905149	Novel
PRDX6	0.904517	Novel
TRIM69	0.902285	Novel
DEFB103A	0.902253	Novel
DEFB103B	0.902253	Novel
COL2A1	0.900682	Novel
PSMA2	0.900139	Novel
UBASH3B	0.899618	Novel
GNAI2	0.898015	Novel
NDUFB11	0.897897	Novel
MCM3AP	0.896333	Novel
SLC9A3R2	0.895311	Novel
DAPK1	0.894617	Novel
PBX4	0.892305	Novel
CALR3	0.892241	Novel
DOK1	0.8895	Novel
TEAD2	0.889007	Novel
EZR	0.885272	Novel
FBXO25	0.884895	Novel
SIRPA	0.883568	Novel
FLNB	0.883271	Novel
KRTAP4-2	0.881872	Novel
INHA	0.879836	Novel
SIGLEC12	0.878926	Novel
EBNA1BP2	0.878652	Novel
GID8	0.878261	Novel
CTNNA1	0.877199	Novel
RPS13	0.876365	Novel
MMP2	0.874073	Novel
JUNB	0.873704	Novel
RPS10	0.872216	Novel
ZSCAN22	0.872063	Novel
ZSCAN9	0.871769	Novel
EIF3H	0.871114	Novel
PTPRF	0.87004	Novel
RPL29	0.866947	Novel
HNRNPA1L2	0.866207	Novel
NOL3	0.865851	Novel
RRP8	0.865425	Novel
HOMEZ	0.865023	Novel
NCOA1	0.864008	Novel
SPP1	0.863974	Novel
PTPRO	0.86336	Novel
RAB5A	0.863273	Novel
PDE3A	0.86317	Novel
AHCYL1	0.862826	Novel
EIF2S2	0.861017	Novel
HSPD1	0.857046	Novel
SERPINF1	0.856811	Novel
GCC1	0.849926	Novel
CBLB	0.846901	Novel
RPL36AL	0.846385	Novel
FUS	0.84603	Novel
H2AC20	0.845792	Novel
KRTAP1-1	0.843207	Novel
VASP	0.840948	Novel
MYCBP	0.839796	Novel
PTGER3	0.838919	Novel
TERF2IP	0.838517	Novel
SLMAP	0.838434	Novel
WDR26	0.837456	Novel
CTSA	0.836155	Novel
SNAI1	0.835996	Novel
GJD4	0.83414	Novel
KRT4	0.832371	Novel
KRT79	0.832098	Novel
CYLD	0.830109	Novel
RAB11A	0.829466	Novel
ITGB3	0.829254	Novel
F2R	0.828769	Novel
COL4A1	0.827193	Novel
BCL2L1	0.826423	Novel
SMYD3	0.824972	Novel
CFL1	0.824787	Novel
TAB1	0.824576	Novel
MAGEA11	0.823848	Novel
S100A8	0.821816	Novel
INPPL1	0.820776	Novel
YBX1	0.820305	Novel
CREB1	0.819612	Novel
RAB27B	0.817606	Novel
TEX264	0.817136	Novel
PPIL4	0.815117	Novel
FOS	0.813778	Novel
KRTAP10-1	0.812902	Novel
SGTB	0.812565	Novel
ZNF169	0.812451	Novel
SIGLEC10	0.811357	Novel
RPS5	0.810603	Novel
NDUFA13	0.808985	Novel
NCF1	0.80858	Novel
CXorf66	0.808297	Novel
ILF2	0.807985	Novel
UBASH3A	0.807194	Novel
OTOP3	0.806896	Novel
GGA3	0.806385	Novel
SYPL2	0.806074	Novel
BMP10	0.805721	Novel
LYPD1	0.803009	Novel
RB1	0.802857	Novel
FOXK1	0.802252	Novel
ATP6V0C	0.801707	Novel
SELENOM	0.801615	Novel
BCL2	0.801442	Novel
RPLP0P6	0.801176	Novel
CASP3	0.799864	Novel
RPL32	0.799629	Novel
PSMC4	0.799275	Novel
FBLL1	0.795904	Novel
INO80B	0.794249	Novel
CDK6	0.793077	Novel
CCL11	0.790745	Novel
CMTM7	0.790482	Novel
ELK1	0.790157	Novel
VIT	0.789616	Novel
DLG4	0.789275	Novel
H2BC18	0.788532	Novel
TCP1	0.788216	Novel
ELF4	0.787666	Novel
CD3E	0.78418	Novel
TRIM39	0.783969	Novel
ZNF397	0.782833	Novel
BCAP31	0.782158	Novel
ZMYND8	0.780196	Novel
ZNF396	0.779386	Novel
SFTPC	0.777501	Novel
RPL10	0.772297	Novel
TBC1D24	0.771222	Novel
NAPSA	0.770182	Novel
RNF146	0.768329	Novel
SYNE4	0.768133	Novel
SP1	0.76795	Novel
TMEM254	0.766592	Novel
UBA52	0.765407	Novel
EPS15L1	0.764652	Novel
IGF1	0.763686	Novel
LYPLA1	0.763265	Novel
CCNDBP1	0.763026	Novel
FGFR2	0.762507	Novel
SMAP2	0.761532	Novel
BRAF	0.760068	Novel
GRN	0.756925	Novel
SCGB1D4	0.753664	Novel
CD24	0.752634	Novel
H3C6	0.749361	Novel
TNFSF13B	0.74646	Novel
CHUK	0.745758	Novel
CUL2	0.745465	Novel
GTF2H1	0.743076	Novel
UNC5C	0.742513	Novel
USF2	0.741769	Novel
WASL	0.73999	Novel
KRT33B	0.737953	Novel
PPP2CA	0.737356	Novel
KRT78	0.737078	Novel
FCRL4	0.733813	Novel
DUSP4	0.732925	Novel
WNT3A	0.730513	Novel
HEMGN	0.729427	Novel
ZNF609	0.729401	Novel
NOS2	0.728293	Novel
BEND7	0.728076	Novel
DHX57	0.726266	Novel
PIK3R3	0.721621	Novel
PEDS1-UBE2V1	0.721565	Novel
DSG1	0.721333	Novel
DAZAP2	0.71686	Novel
RBMXL2	0.715587	Novel
SUPT20H	0.712591	Novel
ANKRD55	0.711302	Novel
UCHL1	0.705266	Novel
RPL35A	0.7047	Novel
KRT25	0.700708	Novel
NCOR2	0.697443	Novel
TRDN	0.694557	Novel
REXO2	0.692167	Novel
KRTAP10-5	0.690732	Novel
ZMYND12	0.683125	Novel
DUSP1	0.682827	Novel
ANKS3	0.682415	Novel
KRT85	0.669217	Novel
MANF	0.666739	Novel
CAMLG	0.666125	Novel
GPRASP1	0.660465	Novel
KRT36	0.658935	Novel
KLK3	0.656937	Novel
SMG7	0.655397	Novel
CCL8	0.655285	Novel
WNT2	0.652927	Novel
COMMD4	0.652635	Novel
CCL4	0.652316	Novel
EIF3M	0.652116	Novel
KRT71	0.65093	Novel
BMPR2	0.648255	Novel
KRT18	0.647726	Novel
KIF14	0.645673	Novel
PNMA1	0.641441	Novel
EPPIN	0.640784	Novel
RPL26L1	0.639728	Novel
HSPA4L	0.633403	Novel
TUBB1	0.631937	Novel
TNFRSF10B	0.628408	Novel
EIF4G2	0.624223	Novel
POTEB3	0.621924	Novel
NOD2	0.621886	Novel
RETN	0.620542	Novel
ZNF232	0.618944	Novel
PKP2	0.617558	Novel
AGO4	0.614823	Novel
CLEC18A	0.613198	Novel
LRP1B	0.612792	Novel
UBTFL1	0.612442	Novel
LGALS3BP	0.610045	Novel
FAT1	0.608633	Novel
LRRC32	0.607201	Novel
CCT2	0.606285	Novel
ARID3B	0.606206	Novel
KRTAP4-5	0.600262	Novel
CXCL14	0.59947	Novel
ADAMTSL4	0.599433	Novel
WDR59	0.599352	Novel
GSPT1	0.598559	Novel
HNRNPK	0.598529	Novel
INSL6	0.596539	Novel
KPRP	0.596454	Novel
HERPUD2	0.594085	Novel
FBLN7	0.593778	Novel
CPA2	0.593438	Novel
PSMD13	0.592762	Novel
DYRK1A	0.589389	Novel
MAP2K7	0.580071	Novel
SLC22A2	0.575773	Novel
NDST4	0.573087	Novel
IMPG1	0.573087	Novel
RBM44	0.573087	Novel
C4orf47	0.573087	Novel
ILK	0.57167	Novel
PABPC4	0.571085	Novel
GLI1	0.569915	Novel
PPIB	0.569782	Novel
FST	0.569527	Novel
KRTAP12-2	0.567067	Novel
TEPP	0.566907	Novel
MAPT	0.566386	Novel
TRMT10B	0.56588	Novel
PTPRR	0.564602	Novel
KCTD15	0.559959	Novel
KRTAP5-7	0.558209	Novel
LGALS14	0.557896	Novel
KRTAP2-4	0.557759	Novel
NUDCD1	0.55613	Novel
GRB10	0.554888	Novel
RND3	0.554142	Novel
CXCL10	0.554132	Novel
VWF	0.553862	Novel
GLB1L3	0.551928	Novel
SMAD7	0.551621	Novel
SH2D2A	0.550894	Novel
TEAD4	0.550734	Novel
FGF2	0.550718	Novel
IL12RB1	0.543939	Novel
DLG2	0.54169	Novel
NSA2	0.540604	Novel
LYZ	0.539542	Novel
CCDC190	0.53902	Novel
SERPINF2	0.538688	Novel
BRD3	0.536601	Novel
ITGAV	0.536546	Novel
MIPOL1	0.535903	Novel
INSR	0.535467	Novel
CRKL	0.534685	Novel
RAC3	0.534145	Novel
H2BC13	0.532183	Novel
CAPN3	0.530212	Novel
PLCL1	0.527908	Novel
FCGRT	0.525901	Novel
CYC1	0.525866	Novel
PPP1R18	0.520317	Novel
IQCC	0.518209	Novel
KRT37	0.517261	Novel
TTC27	0.514229	Novel
PRKDC	0.513902	Novel
NUMA1	0.512986	Novel
ARSI	0.511695	Novel
SNX3	0.508337	Novel
GLI3	0.508188	Novel
HMGN4	0.507678	Novel
ANO3	0.505504	Novel
RPA1	0.505033	Novel
CD2AP	0.502444	Novel
GLUL	0.502169	Novel
COL3A1	0.501976	Novel
KRT5	0.49872	Novel
ACTA1	0.497644	Novel
NDUFA9	0.494279	Novel
TINAG	0.490366	Novel
ENO1	0.488712	Novel
COL5A1	0.487378	Novel
CASKIN1	0.485722	Novel
GHET1	0.484929	Novel
COLEC11	0.483334	Novel
TENT4B	0.482347	Novel
KRT24	0.480349	Novel
SPACA1	0.479771	Novel
TXNDC12	0.478905	Novel
SKIL	0.478787	Novel
SUMO3	0.477899	Novel
CCL28	0.476535	Novel
ZNF324B	0.475908	Novel
GLIPR1	0.475532	Novel
DLG3	0.470696	Novel
CCDC24	0.466772	Novel
IER3	0.465625	Novel
HAPLN3	0.464991	Novel
RNR1	0.46483	Novel
IGF1R	0.463646	Novel
CTDP1	0.463372	Novel
CYFIP2	0.463157	Novel
EPHA1	0.462189	Novel
SAMD12	0.461837	Novel
ZNF330	0.461277	Novel
FCHSD2	0.458919	Novel
NME2	0.456447	Novel
COL6A2	0.456296	Novel
EIF4B	0.452519	Novel
RNF7	0.450729	Novel
ATP6AP2	0.445522	Novel
PTK2B	0.44443	Novel
GAB2	0.443154	Novel
H2AC4	0.443149	Novel
PRKCA	0.442886	Novel
AIF1	0.441645	Novel
CALM2	0.441252	Novel
COPS2	0.441124	Novel
SMARCA4	0.440261	Novel
CNIH3	0.437821	Novel
TMEM121	0.437053	Novel
GADD45A	0.436713	Novel
SMAD4	0.43602	Novel
UQCRH	0.435926	Novel
CSNK1A1	0.433626	Novel
SPART	0.43121	Novel
SP3	0.429447	Novel
ZNF768	0.426503	Novel
PPP2R1B	0.426369	Novel
NOTCH1	0.42565	Novel
ILKAP	0.422271	Novel
TEPSIN	0.422195	Novel
ZNF181	0.420548	Novel
KRT20	0.419442	Novel
PIK3CA	0.418684	Novel
TMEM25	0.418004	Novel
RANBP2	0.413915	Novel
RGPD2	0.412391	Novel
RPS7	0.4108	Novel
KAT2B	0.410261	Novel
TRIM29	0.409041	Novel
POU6F2	0.407549	Novel
KRT39	0.407215	Novel
MAP3K11	0.405777	Novel
NDUFB7	0.404856	Novel
GIMAP5	0.40339	Novel
DVL2	0.403325	Novel
SOS1	0.402209	Novel
SYT7	0.399026	Novel
ANGPTL2	0.396	Novel
ZSCAN32	0.394936	Novel
AAK1	0.393614	Novel
TMEM239	0.391667	Novel
DUSP6	0.390933	Novel
ZSCAN20	0.390853	Novel
PF4V1	0.390591	Novel
EIF1AX	0.390135	Novel
PCGF3	0.387892	Novel
PTP4A1	0.382432	Novel
ARMC12	0.378001	Novel
MATK	0.375412	Novel
COL6A1	0.373893	Novel
CFAP54	0.373837	Novel
NUCB1	0.372044	Novel
TMEM14C	0.370422	Novel
MYT1	0.370092	Novel
ANKRD11	0.369461	Novel
CCDC183	0.368758	Novel
PGBD1	0.368524	Novel
KRT81	0.367636	Novel
DOCK4	0.363813	Novel
CHRM3	0.361997	Novel
F2RL1	0.361984	Novel
H2BC11	0.361481	Novel
EZH2	0.359531	Novel
PPAN-P2RY11	0.358794	Novel
GZF1	0.356656	Novel
CCDC168	0.355886	Novel
KRT74	0.354453	Novel
FILIP1	0.353937	Novel
ZNF483	0.353589	Novel
TERB2	0.350269	Novel
GZMM	0.347241	Novel
BRIX1	0.34675	Novel
DNHD1	0.346495	Novel
LAMA1	0.345665	Novel
TMEM255B	0.344963	Novel
KIFC3	0.343784	Novel
CGAS	0.342264	Novel
GPATCH4	0.342151	Novel
GLT8D2	0.34115	Novel
SERPINB5	0.33785	Novel
PTPRN	0.336461	Novel
LRP1	0.335192	Novel
ZBTB9	0.334811	Novel
CDK17	0.333618	Novel
GCK	0.332497	Novel
TGOLN2	0.331566	Novel
RPA2	0.329861	Novel
KRTAP13-3	0.32962	Novel
RPL30	0.329297	Novel
NINJ1	0.327574	Novel
RPS11	0.326762	Novel
CIB1	0.326273	Novel
PLEKHF2	0.325009	Novel
FKBP1A	0.324552	Novel
PPP3R1	0.32323	Novel
STK38	0.322429	Novel
ITGA9	0.32239	Novel
ATP5MC3	0.322099	Novel
GNAO1	0.320544	Novel
PNO1	0.319468	Novel
GNL3	0.316749	Novel
CRTC3	0.316529	Novel
TMEM179B	0.315986	Novel
ERCC2	0.315193	Novel
ABHD11	0.311804	Novel
COL4A2	0.311729	Novel
GOLT1B	0.311485	Novel
PDGFB	0.311015	Novel
DDX56	0.310614	Novel
HOMER1	0.306298	Novel
PRKCI	0.304224	Novel
RIBC2	0.300351	Novel
UBAC1	0.299782	Novel
PYGB	0.299474	Novel
KRTAP2-3	0.298905	Novel
PNLIPRP1	0.298183	Novel
CDK9	0.298029	Novel
HOXA7	0.296955	Novel
NEFL	0.296479	Novel
LMBR1L	0.295979	Novel
CALR	0.29584	Novel
AHNAK	0.295268	Novel
SLC66A2	0.294921	Novel
PODN	0.294868	Novel
PTK6	0.292794	Novel
RIF1	0.291398	Novel
MRC1	0.288597	Novel
SPINK7	0.288482	Novel
HSPA1A	0.288287	Novel
LIG4	0.287335	Novel
GLB1L2	0.285579	Novel
CSNK1D	0.283779	Novel
LIG3	0.283728	Novel
MBD3L1	0.283289	Novel
SPNS1	0.282793	Novel
DCAF4L2	0.281814	Novel
HSPB9	0.281147	Novel
GDF5	0.280027	Novel
APOB	0.279312	Novel
SLC22A8	0.279225	Novel
ZFPL1	0.278921	Novel
CXCR4	0.277159	Novel
THBS1	0.276623	Novel
NDUFS4	0.276585	Novel
TCP11L1	0.276416	Novel
RBM24	0.276113	Novel
SPACA4	0.275672	Novel
TRIM28	0.273898	Novel
HIPK2	0.273357	Novel
TRIM15	0.271131	Novel
CRYBB2	0.270364	Novel
KRTAP9-2	0.268509	Novel
GGA2	0.268449	Novel
PRKCB	0.268268	Novel
KRT9	0.26749	Novel
DZIP1	0.267188	Novel
AGTRAP	0.267071	Novel
VPS25	0.265854	Novel
RAB6B	0.26564	Novel
CLEC17A	0.265553	Novel
POLK	0.264665	Novel
PTP4A2	0.263477	Novel
NFKBIA	0.261341	Novel
AURKB	0.26065	Novel
ERCC3	0.259913	Novel
PARL	0.258124	Novel
TAGLN2	0.257802	Novel
ARF4	0.257427	Novel
LACRT	0.256694	Novel
LAT	0.255501	Novel
CYP1A1	0.254248	Novel
TXLNB	0.25408	Novel
ASTL	0.253425	Novel
EPPK1	0.252361	Novel
RTP2	0.252175	Novel
FBLN2	0.249776	Novel
SOWAHA	0.249536	Novel
NFATC2	0.248075	Novel
NOL12	0.246495	Novel
CXCL11	0.245859	Novel
MAPK7	0.245238	Novel
ITGA5	0.243746	Novel
CCL20	0.243265	Novel
RPS27A	0.243097	Novel
RND1	0.24255	Novel
CAV1	0.242309	Novel
ZNF408	0.239729	Novel
GNA12	0.238352	Novel
PLAGL2	0.238312	Novel
GNB3	0.238304	Novel
RELB	0.23821	Novel
H2BC15	0.237836	Novel
MID1	0.23764	Novel
NUP98	0.237452	Novel
ATP6V1C1	0.237274	Novel
CXCL3	0.235891	Novel
DPYSL3	0.235513	Novel
BECN1	0.231834	Novel
H1-3	0.231635	Novel
NEDD9	0.23149	Novel
PLG	0.231194	Novel
GNRH1	0.22734	Novel
MATN2	0.227189	Novel
PSMA7	0.225661	Novel
PSMD7	0.225428	Novel
NOC3L	0.225251	Novel
SERPINB4	0.224844	Novel
SIGLECL1	0.224119	Novel
PPP3CA	0.223843	Novel
TMBIM6	0.223768	Novel
MYH10	0.223087	Novel
CDKN1C	0.222549	Novel
UPK1A	0.22082	Novel
ZUP1	0.220466	Novel
POF1B	0.219247	Novel
ARHGEF9	0.218728	Novel
ZCCHC7	0.218608	Novel
HSPH1	0.218193	Novel
FOXL2	0.218007	Novel
CRMP1	0.217565	Novel
ISLR	0.216974	Novel
CCDC86	0.216803	Novel
GPR35	0.216476	Novel
BLMH	0.214959	Novel
EPHA2	0.214531	Novel
FOXB1	0.21387	Novel
KRTAP3-2	0.213477	Novel
DDAH2	0.213199	Novel
TMC6	0.212481	Novel
SPR	0.211409	Novel
ELAVL2	0.21122	Novel
RANGAP1	0.210026	Novel
BLZF1	0.207431	Novel
CFB	0.206373	Novel
KRT86	0.204145	Novel
WASF3	0.204079	Novel
IRAK1	0.203894	Novel
TMEM184B	0.203825	Novel
TTC32	0.20346	Novel
HSPA7	0.202334	Novel
ATP6V1D	0.201064	Novel
ERN1	0.200264	Novel
TP53BP2	0.199897	Novel
SDF4	0.199888	Novel
CXCL17	0.19974	Novel
TEAD3	0.199598	Novel
TRAF6	0.199126	Novel
TVP23B	0.198986	Novel
PLCG2	0.198062	Novel
SH2D1A	0.197966	Novel
COX8A	0.197181	Novel
KLRC1	0.196373	Novel
GOLGA1	0.195415	Novel
PTPN2	0.194796	Novel
IFI6	0.19465	Novel
KRTAP15-1	0.19448	Novel
SUV39H1	0.192272	Novel
SLC35C2	0.191853	Novel
ACTG1	0.191357	Novel
ABCF1	0.190845	Novel
FMC1	0.19002	Novel
SOCS2	0.189697	Novel
CBX7	0.189695	Novel
TEX101	0.189586	Novel
SS18L1	0.189586	Novel
DNAJA1	0.188485	Novel
CLDND1	0.188289	Novel
PYCARD	0.187449	Novel
CCL26	0.187283	Novel
SORBS2	0.186754	Novel
ZNHIT1	0.186353	Novel
PLLP	0.185606	Novel
WNK1	0.183963	Novel
EIF4A3	0.183179	Novel
SNORC	0.182099	Novel
BMPR1A	0.182069	Novel
MRAP2	0.181591	Novel
NDUFA12	0.181555	Novel
APPL1	0.181465	Novel
DHX15	0.181182	Novel
C1orf74	0.180671	Novel
TARBP1	0.179052	Novel
H1-10	0.178654	Novel
KRTAP10-6	0.176779	Novel
APLNR	0.176744	Novel
FNIP1	0.176274	Novel
PROS1	0.175754	Novel
HAND2	0.174923	Novel
MAP2K4	0.174298	Novel
TMEM161A	0.17408	Novel
LCP2	0.173886	Novel
CASP6	0.173768	Novel
ETFBKMT	0.173315	Novel
DSC1	0.173096	Novel
MYO18A	0.172377	Novel
HIVEP2	0.171989	Novel
KRT83	0.171922	Novel
LASP1	0.171755	Novel
PTMA	0.171015	Novel
DNAJA4	0.170158	Novel
SMCP	0.169763	Novel
KRT28	0.169588	Novel
SEMG2	0.169412	Novel
COA7	0.169094	Novel
AKAP9	0.169004	Novel
ABCG8	0.168458	Novel
EEF1A1P5	0.16743	Novel
KRBA1	0.165952	Novel
TMEM50A	0.165873	Novel
ZNHIT2	0.162866	Novel
MFHAS1	0.162547	Novel
AIRE	0.162078	Novel
PROSER2	0.1619	Novel
DNASE1L1	0.161793	Novel
SKI	0.161677	Novel
ARPC3	0.16122	Novel
TXK	0.160546	Novel
TEX15	0.160471	Novel
PEX5	0.159876	Novel
S1PR4	0.159728	Novel
SP100	0.159302	Novel
COQ7	0.158941	Novel
KRT72	0.158762	Novel
IKBKB	0.158746	Novel
MAPKAPK2	0.158227	Novel
SYK	0.157758	Novel
PSME1	0.15735	Novel
KRT26	0.157078	Novel
H4C1	0.154769	Novel
DNASE1L2	0.154704	Novel
SHB	0.153934	Novel
ABL2	0.153634	Novel
MKRN3	0.153478	Novel
DPY19L1	0.151001	Novel
SWAP70	0.150628	Novel
BCR	0.150455	Novel
FOXH1	0.150258	Novel
CDKN1B	0.149974	Novel
NME1-NME2	0.149091	Novel
NCKIPSD	0.148794	Novel
DYDC1	0.148589	Novel
IL6ST	0.148082	Novel
NFX1	0.147298	Novel
CTDSPL	0.147215	Novel
ZBED8	0.147111	Novel
RAB17	0.146405	Novel
ZSCAN21	0.145958	Novel
DPP9	0.145919	Novel
SERPINB11	0.145081	Novel
PLEKHG4	0.144946	Novel
ABCF3	0.144517	Novel
DNAJC3	0.144261	Novel
REP15	0.144091	Novel
H2AC11	0.144071	Novel
GNG2	0.14407	Novel
ROR2	0.143677	Novel
UFM1	0.14354	Novel
RAF1	0.143488	Novel
CDT1	0.143482	Novel
PTX3	0.143173	Novel
BTNL8	0.143006	Novel
HIF1AN	0.142758	Novel
PFN1	0.141536	Novel
KPNA2	0.141322	Novel
MAP1LC3B	0.141031	Novel
AP2B1	0.14062	Novel
DHH	0.140438	Novel
HECTD3	0.139662	Novel
CREM	0.139448	Novel
KRT77	0.138628	Novel
CCDC32	0.137924	Novel
ARMC8	0.137899	Novel
TEAD1	0.137678	Novel
SCRN2	0.13724	Novel
BLNK	0.137177	Novel
MAGED1	0.137086	Novel
OS9	0.137006	Novel
MED28	0.13689	Novel
ZBTB25	0.136389	Novel
FCGR2A	0.136026	Novel
ZNF774	0.135667	Novel
MAK16	0.135018	Novel
WAPL	0.134804	Novel
SERP2	0.134694	Novel
KRT76	0.134507	Novel
DTX3	0.133841	Novel
SKAP2	0.133192	Novel
RAB23	0.132414	Novel
RABGGTB	0.132038	Novel
UBE2N	0.131678	Novel
NDUFA4	0.131537	Novel
EIF1AD	0.131404	Novel
CSN1S1	0.131348	Novel
ZC3H12A	0.131147	Novel
CRYGD	0.129842	Novel
DNM1L	0.129723	Novel
LBH	0.129523	Novel
RAB9A	0.129301	Novel
HMCN1	0.128484	Novel
ABHD5	0.128465	Novel
KRTAP7-1	0.128404	Novel
ZNF24	0.128082	Novel
MAGOHB	0.127596	Novel
TMEM86A	0.127075	Novel
ADA	0.126999	Novel
IGHG2	0.126759	Novel
DOCK9	0.12648	Novel
TMOD3	0.126171	Novel
FOXI2	0.124494	Novel
PDCD6	0.124132	Novel
GPR183	0.124103	Novel
MAP3K7	0.123744	Novel
LNX2	0.123107	Novel
CDK5RAP3	0.123052	Novel
NGF	0.121234	Novel
BEND3	0.120035	Novel
GNL2	0.119747	Novel
ZNF318	0.119719	Novel
ATP1A3	0.119123	Novel
GAN	0.1191	Novel
PNMA2	0.11875	Novel
NR4A1	0.118611	Novel
R3HDM4	0.118555	Novel
SBSN	0.117548	Novel
EIF3G	0.117177	Novel
TJP1	0.11668	Novel
NHLH2	0.115791	Novel
TBC1D31	0.115474	Novel
AKAP8L	0.114992	Novel
PLK1	0.114175	Novel
SHC2	0.114083	Novel
ANKMY2	0.113985	Novel
GNAI1	0.113742	Novel
PSMD8	0.113483	Novel
TGM7	0.113317	Novel
MRFAP1	0.112845	Novel
KCMF1	0.112752	Novel
CFAP206	0.111383	Novel
TGIF2LY	0.111022	Novel
PNRC1	0.110309	Novel
TPST1	0.109953	Novel
GRAMD1C	0.109673	Novel
MSN	0.109659	Novel
LAMC2	0.109603	Novel
NFKBIL1	0.109391	Novel
TENT5A	0.109134	Novel
LARP1	0.108987	Novel
PSMB3	0.108851	Novel
RANGRF	0.108842	Novel
FKBP1B	0.108727	Novel
AMOTL2	0.108711	Novel
AQP1	0.108461	Novel
SMAGP	0.108402	Novel
GTSE1	0.107731	Novel
LDB2	0.107578	Novel
TIGD5	0.107156	Novel
CNTN1	0.106551	Novel
MFSD14B	0.106434	Novel
PRSS23	0.10588	Novel
C6orf47	0.105753	Novel
TRAFD1	0.105676	Novel
SASH1	0.104363	Novel
TUBB3	0.104225	Novel
NDUFB5	0.103948	Novel
CLDN5	0.103849	Novel
POC1B	0.103268	Novel
ACVR1	0.103019	Novel
ZFP1	0.102831	Novel
SCN2B	0.102721	Novel
DHX9	0.102694	Novel
CCR1	0.102242	Novel
LATS1	0.102169	Novel
BCAN	0.102097	Novel
SREK1	0.101468	Novel
HNF1A	0.100959	Novel
CDH5	0.100812	Novel
GRAP2	0.100513	Novel
DPEP3	0.100089	Novel
TOP1MT	0.0999628	Novel
ZNF474	0.0997459	Novel
CCT6B	0.0993541	Novel
COQ10B	0.0988264	Novel
ARHGAP24	0.098663	Novel
GINM1	0.0973177	Novel
RPF1	0.0971183	Novel
WBP1	0.0967292	Novel
ZNF174	0.0964287	Novel
LRPAP1	0.0959916	Novel
RBMX2	0.095535	Novel
LINC01554	0.0949298	Novel
ZNF536	0.0932545	Novel
H2BC5	0.092987	Novel
MCAM	0.092055	Novel
ANXA2P2	0.091403	Novel
HIGD1C	0.0912031	Novel
FOXP4	0.0911749	Novel
ARHGEF12	0.0909259	Novel
CRYAA	0.090894	Novel
POU2AF1	0.0906067	Novel
XCL1	0.0903812	Novel
CD247	0.0899569	Novel
CRYZL1	0.0899349	Novel
PDGFA	0.089667	Novel
NUP42	0.089605	Novel
METTL27	0.0893994	Novel
CTNNA3	0.0893112	Novel
ETS1	0.0882871	Novel
GPC3	0.0878736	Novel
NCDN	0.0878505	Novel
NSG2	0.0868788	Novel
MAPK11	0.0868732	Novel
SLC9A3R1	0.0868282	Novel
MCCD1	0.086811	Novel
AXIN1	0.0866574	Novel
CD69	0.0861007	Novel
CBWD3	0.0851532	Novel
KRT80	0.085077	Novel
BIRC2	0.0850141	Novel
KRTAP17-1	0.0847384	Novel
GTPBP4	0.0842025	Novel
KLHDC4	0.0836993	Novel
PIK3CG	0.0836351	Novel
CCDC58	0.0836209	Novel
GYPA	0.0832135	Novel
CREB3L1	0.083066	Novel
ZNF526	0.0823137	Novel
GRPEL1	0.0822265	Novel
CENPV	0.0819197	Novel
SPOP	0.0815564	Novel
SYBU	0.0814381	Novel
STMN1	0.0813991	Novel
CDK20	0.0812315	Novel
CEP170	0.0801188	Novel
TMEM253	0.0800749	Novel
SCAF1	0.0799521	Novel
HTR1B	0.0798572	Novel
HSP90AA2P	0.0798271	Novel
MEX3C	0.0797863	Novel
ARHGAP36	0.0792358	Novel
MINDY4	0.0788926	Novel
EPS8	0.0779975	Novel
DVL3	0.0765805	Novel
FOXC1	0.0762596	Novel
PPP2R5A	0.0761849	Novel
AFF1	0.0755749	Novel
GSTCD	0.0755161	Novel
CGGBP1	0.0754001	Novel
DEFB104A	0.0753347	Novel
ETF1	0.0752191	Novel
PDZK1	0.0751865	Novel
PTPN7	0.0749363	Novel
PIP5K1C	0.0748875	Novel
SERPINE2	0.0748732	Novel
RUFY3	0.0746404	Novel
RNPS1	0.0744609	Novel
FBLN1	0.0742854	Novel
NRL	0.0741161	Novel
LYZL1	0.073517	Novel
PYM1	0.0734367	Novel
CDC14A	0.0734199	Novel
RIPOR3	0.0732851	Novel
PPID	0.0731636	Novel
USP26	0.073098	Novel
CPNE2	0.0728713	Novel
DOT1L	0.0727661	Novel
PSMB7	0.0726691	Novel
MAP1B	0.072606	Novel
ND5	0.0725457	Novel
ZNF235	0.0723249	Novel
MDM4	0.0722142	Novel
STK11	0.0718558	Novel
YIPF6	0.0718322	Novel
SHANK1	0.071612	Novel
SEMG1	0.0714911	Novel
KIF5B	0.0710203	Novel
PDE4A	0.0703413	Novel
GCLM	0.0701903	Novel
CRYAA2	0.0699979	Novel
SH3BP2	0.0693538	Novel
ZNF668	0.0692696	Novel
TMEM171	0.0687962	Novel
ENG	0.0686477	Novel
MAPK15	0.0678786	Novel
TNFRSF19	0.0678179	Novel
GLRX2	0.0678112	Novel
CRYBA1	0.0676067	Novel
PXK	0.0675585	Novel
ITPR3	0.067363	Novel
PKP3	0.067136	Novel
C12orf66	0.0670337	Novel
TBX15	0.0669009	Novel
SMAD5	0.0667758	Novel
SRRM2	0.0661609	Novel
HLA-B	0.0660826	Novel
FKBP9	0.0656099	Novel
HMGA2	0.0655583	Novel
ZKSCAN8	0.0654543	Novel
SSX4B	0.0654354	Novel
CCDC85C	0.0650721	Novel
C1QA	0.0649866	Novel
NTRK2	0.0649838	Novel
CACNA2D1	0.0648211	Novel
WDR24	0.0641309	Novel
LTO1	0.0640544	Novel
CREB3	0.064029	Novel
ORMDL2	0.0639204	Novel
CAPRIN2	0.0637512	Novel
SIL1	0.0636985	Novel
SEC11A	0.0636511	Novel
PARP16	0.0635831	Novel
MAGEA4	0.0632355	Novel
VAMP2	0.0629945	Novel
ADGRL2	0.0628918	Novel
ZSCAN18	0.0628125	Novel
ARHGAP45	0.0626262	Novel
GORASP2	0.0623236	Novel
TCF3	0.0622647	Novel
PRR22	0.0620387	Novel
TSPAN3	0.0617651	Novel
ERG28	0.0616269	Novel
ZFP90	0.061618	Novel
EXOC3	0.0612336	Novel
CCDC138	0.0611458	Novel
S100A9	0.0610709	Novel
ZNF69	0.060533	Novel
ZFP62	0.0601925	Novel
DMRTB1	0.0600029	Novel
MAB21L3	0.0599587	Novel
KCNN4	0.0597717	Novel
KRTAP5-2	0.0587938	Novel
MAG	0.0587276	Novel
JPH2	0.0585958	Novel
MAP3K1	0.0585858	Novel
PPP2R2D	0.0584738	Novel
PRDM1	0.0579907	Novel
CARD10	0.0578658	Novel
KRTAP3-1	0.0577284	Novel
FFAR2	0.0576708	Novel
SMCO4	0.0573588	Novel
C9orf78	0.0572821	Novel
ERRFI1	0.0572622	Novel
SUSD3	0.0571795	Novel
NPC2	0.0570889	Novel
FGD6	0.0570614	Novel
CCNG2	0.0569534	Novel
ZKSCAN7	0.0567398	Novel
TTC23L	0.0562738	Novel
ZKSCAN4	0.05616	Novel
TSSC4	0.0559764	Novel
WNT5A	0.0559265	Novel
CLTC	0.0556722	Novel
COL9A1	0.0554752	Novel
JUND	0.0553911	Novel
POLR2G	0.0553866	Novel
APOD	0.0552578	Novel
KRTAP9-3	0.0548988	Novel
PIKFYVE	0.0546745	Novel
RPL28	0.0545295	Novel
C4A	0.0545294	Novel
MYPOP	0.0544356	Novel
REM2	0.0543718	Novel
SCNM1	0.0540944	Novel
VAV3	0.0540145	Novel
KRTAP5-9	0.0538894	Novel
LGALSL	0.0538104	Novel
PSMD10	0.0537734	Novel
FLT1	0.053245	Novel
PRR20A	0.0529646	Novel
AHR	0.0528705	Novel
ADCY5	0.0527163	Novel
TRIM21	0.052682	Novel
HAAO	0.0526778	Novel
SZT2	0.0525016	Novel
TANK	0.0520589	Novel
JPH4	0.0520364	Novel
PANK4	0.0515554	Novel
SS18	0.0514152	Novel
TIMP1	0.051232	Novel
FOXO6	0.0511719	Novel
PRPH	0.0509026	Novel
PSEN1	0.0507164	Novel
WASF1	0.0504073	Novel
PAAF1	0.0504059	Novel
CD72	0.0504047	Novel
GAPDHS	0.0503009	Novel
ORM1	0.0501075	Novel
WNT7A	0.0495457	Novel
PPP3CC	0.0493252	Novel
ZNF837	0.0490115	Novel
ARL13B	0.048427	Novel
FCER1G	0.0483949	Novel
TUBGCP3	0.0482474	Novel
SS18L2	0.0480912	Novel
WNT4	0.0480668	Novel
CDR2	0.0478306	Novel
SENP1	0.0477367	Novel
ZBTB33	0.0475648	Novel
SPATA1	0.0474922	Novel
TRRAP	0.0474271	Novel
ZNF835	0.0473629	Novel
ARHGAP32	0.0472769	Novel
DEFA5	0.0469265	Novel
NR3C1	0.0467769	Novel
ADAMTS17	0.0466991	Novel
ERG	0.0466435	Novel
SELENOK	0.0465427	Novel
HEY1	0.0465185	Novel
POTEKP	0.0464931	Novel
CBFA2T3	0.0462219	Novel
NDUFS5	0.046145	Novel
ASB11	0.0460566	Novel
DNMT3L	0.0460469	Novel
JAK3	0.0458066	Novel
RBM34	0.045708	Novel
FAM9A	0.045594	Novel
PASK	0.0455675	Novel
HSP90AB3P	0.0454896	Novel
LGALS7	0.0454631	Novel
SOWAHC	0.0454337	Novel
ZBED9	0.0450245	Novel
ZNF414	0.0449158	Novel
FBXO17	0.0448299	Novel
PRSS2	0.0447942	Novel
H2AC12	0.0447823	Novel
DCC	0.0447751	Novel
RRS1	0.0447062	Novel
H1-6	0.044392	Novel
NISCH	0.0441654	Novel
SLC35E4	0.0440638	Novel
PPP1R15B	0.0438145	Novel
RSPH14	0.0437074	Novel
PRR20E	0.043633	Novel
BTN2A1	0.0435794	Novel
BATF3	0.0435378	Novel
MID2	0.0434335	Novel
CARD9	0.0434313	Novel
NUTM1	0.0432666	Novel
PDE6D	0.0432262	Novel
ZNF22	0.0430834	Novel
MAGEA6	0.0429661	Novel
CD151	0.0429277	Novel
SERPINB9	0.0428968	Novel
SLC41A2	0.0424777	Novel
INHBE	0.0423818	Novel
C1orf216	0.0423783	Novel
NIP7	0.04233	Novel
EFEMP2	0.0423119	Novel
PIP4K2C	0.0422352	Novel
NOC2L	0.0421337	Novel
MS4A1	0.0420707	Novel
GHITM	0.0420396	Novel
IGHA1	0.0420337	Novel
NCALD	0.0419797	Novel
EIF3D	0.0418786	Novel
EFHC2	0.0418587	Novel
RORC	0.0417866	Novel
SREBF1	0.041581	Novel
CHP2	0.0415667	Novel
MINDY3	0.0415362	Novel
TPP1	0.0414287	Novel
NOD1	0.0414012	Novel
PGS1	0.0411547	Novel
EPHB1	0.0411402	Novel
ELMO2	0.0411094	Novel
PALLD	0.0410713	Novel
KRTAP21-2	0.040877	Novel
GRIN2A	0.0408252	Novel
CRYBA4	0.0407916	Novel
IPO5	0.0407745	Novel
RIPK1	0.0407057	Novel
NVL	0.0406303	Novel
WBP2	0.040571	Novel
PSMB6	0.0405627	Novel
PSMB1	0.0405052	Novel
PAK3	0.04044	Novel
DSC3	0.0401577	Novel
HBB	0.0400612	Novel
RRAS	0.0400226	Novel
CD40LG	0.0398473	Novel
OR2H1	0.0398163	Novel
ZKSCAN3	0.0397245	Novel
LYRM1	0.0397176	Novel
B2M	0.0395585	Novel
XPC	0.0395321	Novel
H2BC8	0.0392917	Novel
TCF15	0.038993	Novel
ITGA1	0.0389727	Novel
CAMSAP3	0.0386784	Novel
CISD1	0.0384956	Novel
ZSCAN1	0.0383749	Novel
METTL18	0.038372	Novel
ROGDI	0.0383582	Novel
SMIM1	0.0383103	Novel
PCK1	0.0380889	Novel
RRAGC	0.0380754	Novel
COX5A	0.0380387	Novel
CDK1	0.0379962	Novel
C1QTNF9	0.0378241	Novel
HELLS	0.0376538	Novel
NUP43	0.0372573	Novel
WIPI2	0.0371615	Novel
NFE2L2	0.0371305	Novel
APBB2	0.0370423	Novel
ZNF316	0.0368949	Novel
LRRC46	0.0368601	Novel
DALRD3	0.0368583	Novel
USP54	0.0365663	Novel
PSMB2	0.0364255	Novel
ARHGAP44	0.036404	Novel
DUSP8	0.0363537	Novel
SSX4	0.0363381	Novel
SLC30A6	0.0363016	Novel
SLC39A5	0.0363011	Novel
GOLT1A	0.0362904	Novel
NYX	0.0362208	Novel
FHL5	0.0359147	Novel
SHLD2	0.0358498	Novel
C1S	0.0357932	Novel
AMIGO1	0.0357787	Novel
SIAH2	0.0356373	Novel
LATS2	0.0355607	Novel
EMC4	0.0353983	Novel
LCT	0.0352752	Novel
NDUFS3	0.0352719	Novel
UNC5B	0.0351078	Novel
HOXD8	0.0347989	Novel
EIF3L	0.0343864	Novel
WDR1	0.0343116	Novel
NRROS	0.0342577	Novel
CDH16	0.0342481	Novel
C4BPA	0.0342002	Novel
TRAF3IP3	0.0341529	Novel
SELP	0.0341491	Novel
IL10RA	0.0340492	Novel
FAM8A1	0.0339686	Novel
NRIP3	0.0339175	Novel
FAM114A2	0.0338912	Novel
NYNRIN	0.03386	Novel
GH1	0.0337682	Novel
PIK3R2	0.0337115	Novel
ALPP	0.0336345	Novel
SHC3	0.0336183	Novel
SELENOO	0.0336015	Novel
GATA4	0.0335346	Novel
ZNF792	0.0334947	Novel
BMP2	0.033462	Novel
P2RY12	0.0333773	Novel
USP8	0.0333728	Novel
RCBTB2	0.0333664	Novel
HOXA3	0.033303	Novel
TAF3	0.0332751	Novel
KNG1	0.0332115	Novel
ZNF124	0.0330542	Novel
RGPD5	0.0328183	Novel
BTNL9	0.0326751	Novel
KRT6B	0.0324417	Novel
POLR2D	0.032371	Novel
GSC2	0.0322302	Novel
ZNF195	0.032225	Novel
AGRN	0.0321766	Novel
PTPRJ	0.0321248	Novel
RND2	0.0320936	Novel
AIPL1	0.032041	Novel
DPYSL5	0.0319146	Novel
RAP1A	0.0319012	Novel
NDUFB8	0.0318996	Novel
MPRIP	0.031793	Novel
RABGGTA	0.031732	Novel
NLRP3	0.0316217	Novel
NAPRT	0.0315323	Novel
NSUN2	0.0315111	Novel
CALM3	0.0315078	Novel
GABRG1	0.0314722	Novel
RBM48	0.0312856	Novel
PPP2R1A	0.0312809	Novel
PTPRD	0.0312574	Novel
CHMP3	0.0312154	Novel
PJA1	0.0311943	Novel
LGALS7B	0.031191	Novel
ND1	0.0311757	Novel
MXD1	0.0310189	Novel
ZFHX4	0.030949	Novel
BIN2	0.0308586	Novel
FBXO28	0.0306992	Novel
TRIM41	0.0305907	Novel
ZNF706	0.0305268	Novel
HNRNPR	0.0305254	Novel
CCR4	0.0305236	Novel
CEACAM21	0.0304417	Novel
ATP6V0D1	0.030372	Novel
UBXN11	0.0302968	Novel
ATP6V1A	0.0302469	Novel
ZFYVE21	0.0300073	Novel
RALGAPA2	0.0298812	Novel
ALX1	0.0298072	Novel
GGA1	0.0297272	Novel
CD44	0.0296859	Novel
CCL7	0.0296182	Novel
HTR1A	0.0294413	Novel
NRTN	0.0294285	Novel
FAM133A	0.0294177	Novel
MAGED4B	0.0294145	Novel
PSMB5	0.0294082	Novel
FCN1	0.0293716	Novel
PRR20D	0.0292693	Novel
PRR20C	0.0292693	Novel
PRR20B	0.0292693	Novel
DUSP7	0.0291758	Novel
RCN2	0.0291087	Novel
GNA11	0.0290803	Novel
SEMA5B	0.0290496	Novel
KCNJ2	0.0290315	Novel
HECTD1	0.0289871	Novel
FGR	0.0289804	Novel
COX15	0.0289759	Novel
BNIPL	0.0289305	Novel
TJP2	0.0288115	Novel
C10orf88	0.0287916	Novel
CSF3R	0.028751	Novel
CIC	0.0287096	Novel
CCDC9	0.0286581	Novel
UBR5	0.0286558	Novel
PSMC6	0.0286414	Novel
PPFIBP1	0.0286371	Novel
GPR152	0.0285542	Novel
RPS4Y2	0.0285451	Novel
GID4	0.0285384	Novel
FBXW8	0.0284708	Novel
TMEM208	0.0284663	Novel
ATF1	0.0283553	Novel
MYBBP1A	0.0283289	Novel
LCN15	0.0283126	Novel
GPX7	0.0282129	Novel
ADAM17	0.0281834	Novel
FAM13C	0.0281189	Novel
ZSCAN30	0.0280782	Novel
PRDM6	0.0280534	Novel
NUBP2	0.0279843	Novel
H2BC14	0.0277771	Novel
FAM131B	0.0276048	Novel
RAB3IL1	0.0275974	Novel
TIMP2	0.0275473	Novel
PIN1	0.0275466	Novel
TRIML2	0.0274773	Novel
H2AC16	0.0271348	Novel
FCGR1A	0.0270041	Novel
PRSS50	0.0268579	Novel
ZNF587	0.0268046	Novel
DNAJC17	0.026732	Novel
DCD	0.0266715	Novel
LECT2	0.0266439	Novel
NUP88	0.0266025	Novel
SYNGR1	0.0265087	Novel
WWTR1	0.0264181	Novel
NUP35	0.0261175	Novel
HMGB1P1	0.0260495	Novel
SCN5A	0.0259859	Novel
POLE	0.0259426	Novel
BTK	0.0258919	Novel
PPP1R16A	0.025824	Novel
FAM187B	0.0256254	Novel
H2AC7	0.0255667	Novel
IL3RA	0.0255601	Novel
TMEM242	0.0254836	Novel
RBM11	0.0254627	Novel
HSH2D	0.0254571	Novel
ZNF620	0.0253465	Novel
WDR92	0.0252605	Novel
ADORA2A	0.0252372	Novel
SEPTIN10	0.0251796	Novel
LCE1A	0.0251174	Novel
CCL24	0.0251018	Novel
CXCR3	0.0250435	Novel
AKR1C3	0.0250397	Novel
NECAB2	0.0249137	Novel
LCA5L	0.0249011	Novel
NUP54	0.0248569	Novel
RCHY1	0.0248561	Novel
BSDC1	0.0248157	Novel
FBN2	0.0248092	Novel
TAB3	0.0247896	Novel
CCDC146	0.0247675	Novel
SURF6	0.0243035	Novel
ZNF213	0.0242706	Novel
RPAP3	0.0241191	Novel
ZNF707	0.0241144	Novel
GLIPR1L2	0.0241141	Novel
IGFBP1	0.0241096	Novel
NOP53	0.0240917	Novel
GTF2H5	0.0240679	Novel
RAD50	0.0239955	Novel
KCNQ1	0.0239437	Novel
GAST	0.0239374	Novel
CPM	0.023822	Novel
PAWR	0.0237918	Novel
PIDD1	0.0237644	Novel
API5	0.0237477	Novel
MIA2	0.0236433	Novel
TFDP2	0.0236284	Novel
ITIH6	0.0236147	Novel
RPL6P1	0.0236006	Novel
NUP160	0.0235074	Novel
ADAM12	0.0232792	Novel
GSN	0.0232732	Novel
HDGFL3	0.0232652	Novel
FRAT1	0.0231574	Novel
GLP1R	0.0230689	Novel
CD70	0.0230621	Novel
INHCAP	0.0230539	Novel
ELANE	0.0230376	Novel
HDAC3	0.0230073	Novel
ZNF703	0.0229885	Novel
TEX13A	0.0229429	Novel
SNF8	0.022929	Novel
FOXD4	0.0227483	Novel
NAXE	0.0227248	Novel
F13A1	0.0227131	Novel
PDIA2	0.0226426	Novel
ATP5F1D	0.022619	Novel
GLOD4	0.0224249	Novel
TIMM13	0.0224244	Novel
CLN3	0.0223912	Novel
USP17L9P	0.0223854	Novel
CD1D	0.0223595	Novel
ZKSCAN5	0.0223488	Novel
ACTN4	0.0222936	Novel
PEA15	0.0222617	Novel
CHMP2A	0.0222517	Novel
ADM	0.0221942	Novel
MYOZ3	0.0221265	Novel
DHRS1	0.0220723	Novel
HAVCR2	0.022056	Novel
SFRP1	0.0218563	Novel
BDP1	0.021844	Novel
UBBP4	0.0218414	Novel
ARL6IP5	0.0218313	Novel
IFFO1	0.0217834	Novel
CRYGC	0.0217264	Novel
FZD5	0.0216036	Novel
TYW1B	0.0215299	Novel
H2BC19P	0.0215219	Novel
CT45A10	0.0214091	Novel
CD19	0.0211897	Novel
CT45A1	0.0211824	Novel
PIK3CB	0.0210721	Novel
H2AC14	0.0210452	Novel
SLC4A4	0.02101	Novel
UBA6	0.0209929	Novel
WIPF2	0.0209879	Novel
POC5	0.0209626	Novel
DAPP1	0.0208563	Novel
MPP1	0.0208332	Novel
ATP13A2	0.0207599	Novel
CCL25	0.0207592	Novel
FBXO32	0.0207298	Novel
PLPPR1	0.0207185	Novel
ZNF57	0.0206819	Novel
PHACTR3	0.0205628	Novel
NKAP	0.0205403	Novel
HSP90AA5P	0.0204918	Novel
ZNF524	0.0204667	Novel
COBLL1	0.0204282	Novel
ZNF788P	0.0204281	Novel
TEFM	0.0203865	Novel
KIAA1671	0.0203178	Novel
GPR156	0.020303	Novel
CT45A3	0.0203019	Novel
CEP170P1	0.0201595	Novel
GGN	0.0200683	Novel
NIPAL4	0.0200651	Novel
FGFR3	0.0200632	Novel
ANKHD1-EIF4EBP3	0.0199521	Novel
PRKG1	0.0199005	Novel
UBE2D1	0.0196736	Novel
APOA4	0.0195883	Novel
SOCS4	0.0195772	Novel
MAP2K2	0.0195738	Novel
COL8A2	0.0194813	Novel
LRRC8D	0.0194569	Novel
SIRT3	0.0193838	Novel
ISCA2	0.019207	Novel
BAX	0.0191949	Novel
RAP2B	0.0191934	Novel
ACTN1	0.0191688	Novel
FUT11	0.0190601	Novel
URB1	0.0190545	Novel
LMOD1	0.0190529	Novel
H3-3B	0.0190472	Novel
SUGCT	0.0190373	Novel
KCNIP2	0.019035	Novel
MFSD6	0.0190099	Novel
FAM124B	0.0190067	Novel
UBL7	0.0189637	Novel
CLNK	0.0189481	Novel
ARL6IP4	0.0189454	Novel
PDZK1IP1	0.0189091	Novel
VWC2L	0.0188084	Novel
CT45A5	0.0187767	Novel
SOCS7	0.0187526	Novel
IL1RL1	0.018748	Novel
CD9	0.0186498	Novel
YTHDC2	0.0185764	Novel
IGFBP2	0.0185374	Novel
ABL1	0.0184553	Novel
SETD2	0.0184463	Novel
GULP1	0.018432	Novel
TLE1	0.0184099	Novel
EMC9	0.0183831	Novel
REG4	0.0182988	Novel
MAEA	0.0181973	Novel
PCDH19	0.0180966	Novel
HMGXB3	0.0180941	Novel
SCUBE2	0.0180016	Novel
HNRNPCL1	0.0179892	Novel
H2BU1	0.017962	Novel
KRIT1	0.017903	Novel
RAB9B	0.0178015	Novel
TSC1	0.0177696	Novel
MYOC	0.0177641	Novel
PDCD10	0.0177521	Novel
CLTB	0.0177316	Novel
UHRF1BP1L	0.0177092	Novel
MYB	0.0176977	Novel
LRP4	0.0176671	Novel
SRGAP1	0.0176485	Novel
DNM2	0.0176253	Novel
TMEM31	0.0176108	Novel
NYAP2	0.0175693	Novel
SMYD1	0.0175213	Novel
ZMAT4	0.0175111	Novel
RASA1	0.0174694	Novel
ACE2	0.0174528	Novel
ITIH4	0.0173397	Novel
LETMD1	0.0173313	Novel
COX6A1	0.0172978	Novel
PRKCD	0.0172634	Novel
DDIT4L	0.0172524	Novel
CDRT15	0.0172492	Novel
EHD3	0.0172264	Novel
ZYX	0.0172131	Novel
PTCH1	0.0172115	Novel
BYSL	0.0171992	Novel
NUP50	0.017157	Novel
CCR10	0.0171413	Novel
MAP3K4	0.0170103	Novel
WFDC10A	0.0169831	Novel
NOP16	0.0169735	Novel
NDUFA2	0.016954	Novel
POPDC2	0.0169351	Novel
AICDA	0.0168841	Novel
DAB2	0.0168312	Novel
RFFL	0.0167476	Novel
A2ML1	0.0167348	Novel
CEBPZ	0.0167233	Novel
ERCC8	0.0167214	Novel
SMCR8	0.016618	Novel
NBPF19	0.0165681	Novel
KEAP1	0.0165588	Novel
KIAA1549	0.0165303	Novel
CRACR2A	0.0164768	Novel
HBD	0.0164697	Novel
DHRS13	0.0164623	Novel
TPD52L1	0.0164111	Novel
TENM4	0.0163477	Novel
KRTAP4-1	0.0162963	Novel
POTEA	0.0162511	Novel
ATP7B	0.0162142	Novel
STIP1	0.0161835	Novel
COX4I2	0.0161801	Novel
PHYKPL	0.0161141	Novel
NLRP5	0.0161108	Novel
CGB2	0.0160897	Novel
[truncated: 17,024 more rows]

## Sheet: BioGRID-4
BioGRID-Adjacency-GO
Symbol	Probability	Known/Novel
CFHR2	0.00128985	Novel
MUCL3	0.000921543	Novel
PRDM16-DT	0.000921543	Novel
KCNMB2	0.000921543	Novel
PLA2G4D	0.000921543	Novel
CLDN16	0.000921543	Novel
GPR12	0.000921543	Novel
GIMAP4	0.000921543	Novel
ACTL7B	0.000921543	Novel
OR4D6	0.000921543	Novel
GPR78	0.000921543	Novel
BIN3-IT1	0.000921543	Novel
TPRXL	0.000921543	Novel
SPRR4	0.000921543	Novel
CLEC2B	0.000921543	Novel
GTDC1	0.000921543	Novel
DLGAP1-AS2	0.000921543	Novel
SPINK6	0.000921543	Novel
ADAD2	0.000921543	Novel
VCY1B	0.000921543	Novel
IL6-AS1	0.000921543	Novel
CCDC144NL	0.000921543	Novel
OR2W1	0.000921543	Novel
OR7A5	0.000921543	Novel
TARP	0.000921543	Novel
TP53TG1	0.000921543	Novel
TENM3-AS1	0.000921543	Novel
BAALC-AS2	0.000921543	Novel
IL26	0.000921543	Novel
LOC254896	0.000921543	Novel
MOGAT3	0.000921543	Novel
HCP5	0.000921543	Novel
FITM1	0.000921543	Novel
SLIT1-AS1	0.000921543	Novel
CPED1	0.000921543	Novel
DPY19L2P4	0.000921543	Novel
FAM151A	0.000921543	Novel
GNRH2	0.000921543	Novel
LOC403312	0.000921543	Novel
DSCR9	0.000921543	Novel
HERC2P9	0.000921543	Novel
CD300LB	0.00051821	Novel
PRRT4	0.000404415	Novel
TMEM31	0.000358742	Novel
CUZD1	0.000324555	Novel
OR9Q2	0.000324555	Novel
CCL15	0.000318794	Novel
PLA2G2D	0.000316933	Novel
NIPAL2	0.000316933	Novel
CXorf51A	0.000293314	Novel
CXorf51B	0.000293314	Novel
ZNF233	0.000288184	Novel
EYS	0.000267024	Novel
IGHV1-2	0.000267024	Novel
LOC400499	0.000267024	Novel
KRTAP16-1	0.000267024	Novel
CES4A	0.000267024	Novel
RASA4B	0.000267024	Novel
MTCO2P1	0.000267024	Novel
OR2W3	0.000267024	Novel
GPR149	0.000267024	Novel
PRSS42P	0.000267024	Novel
KCTD9P2	0.000267024	Novel
FAM66E	0.000267024	Novel
GRM4	0.000267024	Novel
CYS1	0.000267024	Novel
MEG3	0.00025598	Novel
PMS2CL	0.000237867	Novel
TEPP	0.000233345	Novel
BEND4	0.000227405	Novel
FRA10F	0.000225674	Novel
ZNF425	0.000223909	Novel
LINC00242	0.000223909	Novel
FLJ25758	0.000194873	Novel
GJA9	0.000185505	Novel
RPL23AP42	0.00017977	Novel
TRIM25	0.000179333	Novel
SPAG6	0.000151995	Novel
CDH22	0.000138974	Novel
HYDIN2	0.000138974	Novel
OR7G3	0.000138974	Novel
ZNF705G	0.000138974	Novel
CDY1B	0.000138974	Novel
OTOG	0.000138974	Novel
ZNF716	0.000138974	Novel
WFDC8	0.000138974	Novel
UNC93B3	0.000138974	Novel
SEPTIN7P2	0.000138974	Novel
TERB2	0.000129355	Novel
ACHE	0.000124993	Novel
TBCC	0.000124247	Novel
C3orf20	0.000123979	Novel
GPR15	0.000123885	Novel
IFNA16	0.0001238	Novel
RNASE11	0.000123776	Novel
PRR15	0.000123642	Novel
PARP15	0.000123539	Novel
MMP12	0.000123455	Novel
PCDHGA12	0.000123419	Novel
APOBEC3H	0.000123416	Novel
TSPY2	0.000123415	Novel
HS3ST1	0.000123367	Novel
LETM2	0.000123296	Novel
PURG	0.000123239	Novel
ZNF322	0.000123235	Novel
SCAND2P	0.000123216	Novel
SLCO2B1	0.000123207	Novel
CCIN	0.000123207	Novel
PCDHGC5	0.000123204	Novel
MSMB	0.000123162	Novel
NUDT16L2P	0.000123148	Novel
SPX	0.000123124	Novel
C11orf53	0.000123097	Novel
ZNF486	0.000123056	Novel
TBC1D3P2	0.000123019	Novel
CAPSL	0.000122977	Novel
PLA1A	0.000122925	Novel
PP2D1	0.00011518	Novel
HPGD	0.000113537	Novel
IFNW1	0.000113494	Novel
SLFNL1	0.000109691	Novel
R3HDML	0.000109484	Novel
TMEM175	0.000108516	Novel
MYRF-AS1	0.000101868	Novel
ZBED5	9.94148e-05	Novel
TM2D1	9.19967e-05	Novel
MPV17L	9.19967e-05	Novel
ALKBH1	9.07431e-05	Novel
POTEC	9.05278e-05	Novel
GIMAP6	8.95073e-05	Novel
GPX2	8.83884e-05	Novel
CLN5	8.38833e-05	Novel
GPR152	8.3275e-05	Novel
PCDHB3	8.11586e-05	Novel
ADH4	7.88647e-05	Novel
TCP10L3	7.72514e-05	Novel
POTEB3	7.54734e-05	Novel
C20orf203	7.53852e-05	Novel
MPEG1	7.48131e-05	Novel
GLT1D1	7.44838e-05	Novel
TTC16	7.27949e-05	Novel
SI	7.27602e-05	Novel
ZNF791	7.2278e-05	Novel
PKD1L3	6.96203e-05	Novel
SMTNL1	6.64232e-05	Novel
HEATR4	6.63312e-05	Novel
CYP7B1	6.58921e-05	Novel
GSTT2	6.58606e-05	Novel
FAM186A	6.58566e-05	Novel
ZCCHC18	6.58284e-05	Novel
OR2F2	6.58212e-05	Novel
MRGPRG-AS1	6.58115e-05	Novel
IL1RAPL2	6.57804e-05	Novel
DNAJC4	6.57586e-05	Novel
LY86	6.55018e-05	Novel
CHCHD5	6.4307e-05	Novel
TOR4A	6.42596e-05	Novel
NMRK1	6.38302e-05	Novel
C11orf71	6.346e-05	Novel
FRG1BP	6.3123e-05	Novel
ASTN1	6.31074e-05	Novel
C6orf201	6.27713e-05	Novel
ART4	6.27157e-05	Novel
TENM2	6.26079e-05	Novel
ZNF75A	6.26049e-05	Novel
UBE2DNL	6.25959e-05	Novel
CSAG1	6.25802e-05	Novel
CACNG3	6.25433e-05	Novel
ZNF720	6.25215e-05	Novel
EBF4	6.25079e-05	Novel
PHYHD1	6.24626e-05	Novel
SASH3	6.24293e-05	Novel
VASH2	6.24164e-05	Novel
THBS4	6.24151e-05	Novel
CTF1	6.24144e-05	Novel
VIT	6.2412e-05	Novel
C22orf46	6.23997e-05	Novel
LMNTD1	6.23984e-05	Novel
PASD1	6.23784e-05	Novel
OR6B3	6.2377e-05	Novel
FAM53A	6.23379e-05	Novel
C1orf115	6.22983e-05	Novel
KDR	6.22976e-05	Novel
OLFML2A	6.22962e-05	Novel
DPY19L2P1	6.22771e-05	Novel
FGFBP2	6.21898e-05	Novel
PLCL1	6.20608e-05	Novel
TXNDC2	6.18908e-05	Novel
ANGPTL2	6.16857e-05	Novel
RNF175	6.0491e-05	Novel
TLL2	6.04853e-05	Novel
ZNF256	6.04472e-05	Novel
ZNF846	6.04387e-05	Novel
CNMD	6.0313e-05	Novel
PCDHGA3	6.01629e-05	Novel
ZNF684	5.99749e-05	Novel
ACSBG1	5.992e-05	Novel
ZNF205-AS1	5.96277e-05	Novel
MUC19	5.93513e-05	Novel
CFAP299	5.93069e-05	Novel
CARF	5.90144e-05	Novel
MSTN	5.88783e-05	Novel
RAB38	5.88308e-05	Novel
RSPH10B2	5.8731e-05	Novel
LRRC66	5.86401e-05	Novel
TMEM183A	5.86061e-05	Novel
ETNPPL	5.82453e-05	Novel
ADAM5	5.80492e-05	Novel
RBPJL	5.80365e-05	Novel
ACYP1	5.78363e-05	Novel
AIF1	5.75885e-05	Novel
WDR88	5.75878e-05	Novel
TBC1D3F	5.75433e-05	Novel
KIAA0319	5.74396e-05	Novel
OTULINL	5.73949e-05	Novel
SPIC	5.73796e-05	Novel
DNAJB7	5.73301e-05	Novel
SLC3A1	5.72123e-05	Novel
ACTL7A	5.71513e-05	Novel
AJAP1	5.69112e-05	Novel
CDH7	5.6548e-05	Novel
RLBP1	5.64423e-05	Novel
AFG3L1P	5.59936e-05	Novel
ZC3H12B	5.56249e-05	Novel
DENND6B	5.54521e-05	Novel
HCFC1R1	5.52684e-05	Novel
RNF4	5.51247e-05	Novel
LY6G6F	5.4963e-05	Novel
FAM86B3P	5.40067e-05	Novel
TFRC	5.38398e-05	Novel
FAM32A	5.30781e-05	Novel
TTLL6	5.16641e-05	Novel
DTD2	5.14365e-05	Novel
TSPAN13	5.13249e-05	Novel
MAJIN	5.05088e-05	Novel
LBP	4.98545e-05	Novel
SERAC1	4.94372e-05	Novel
RNF123	4.93852e-05	Novel
PRDX4	4.86286e-05	Novel
CYP39A1	4.8099e-05	Novel
RTL1	4.75316e-05	Novel
SERPIND1	4.75204e-05	Novel
ANKRD30A	4.74298e-05	Novel
TNFAIP6	4.7396e-05	Novel
B2M	4.73884e-05	Novel
LINC02593	4.73405e-05	Novel
NEURL3	4.73369e-05	Novel
NBPF9	4.72894e-05	Novel
NBPF10	4.72894e-05	Novel
NBPF12	4.72894e-05	Novel
MDFI	4.64525e-05	Novel
LAD1	4.63714e-05	Novel
STARD10	4.63552e-05	Novel
ABCD2	4.60522e-05	Novel
NECAB3	4.5505e-05	Novel
HMGB4	4.51028e-05	Novel
HOXA11	4.50772e-05	Novel
P2RX6	4.46358e-05	Novel
C16orf78	4.463e-05	Novel
MYL10	4.45711e-05	Novel
BHMT2	4.45542e-05	Novel
REG1A	4.45248e-05	Novel
CCDC149	4.45071e-05	Novel
SLC17A5	4.45031e-05	Novel
FAM47B	4.44315e-05	Novel
TSLP	4.44171e-05	Novel
KIAA0513	4.43434e-05	Novel
SPATA4	4.43012e-05	Novel
MROH8	4.42867e-05	Novel
TMEM53	4.42745e-05	Novel
GNLY	4.42743e-05	Novel
TIGD1	4.42641e-05	Novel
DIO3	4.42637e-05	Novel
ZNF385B	4.41961e-05	Novel
PTGER1	4.41773e-05	Novel
IL18RAP	4.41053e-05	Novel
GSTA3	4.38382e-05	Novel
C1S	4.35817e-05	Novel
CRYAB	4.35759e-05	Novel
ZNF25	4.35453e-05	Novel
TTC36	4.34942e-05	Novel
CLCN5	4.30993e-05	Novel
CD300LF	4.30466e-05	Novel
GSDMB	4.30261e-05	Novel
ALPK1	4.30082e-05	Novel
C19orf33	4.30026e-05	Novel
GOLGA6L5P	4.28874e-05	Novel
PRICKLE2	4.285e-05	Novel
PDZD9	4.28251e-05	Novel
SYCP2L	4.27991e-05	Novel
GRK3	4.27699e-05	Novel
DMBX1	4.2632e-05	Novel
OSTCP1	4.25721e-05	Novel
CRHR2	4.24393e-05	Novel
DTWD1	4.23653e-05	Novel
GAGE1	4.2344e-05	Novel
IL15	4.23095e-05	Novel
LRRN3	4.22354e-05	Novel
ATRAID	4.2121e-05	Novel
MYL5	4.19279e-05	Novel
ANKRD13B	4.19004e-05	Novel
PGBD3	4.17813e-05	Novel
LINC00663	4.17812e-05	Novel
SDK1	4.1758e-05	Novel
CFAP47	4.15254e-05	Novel
SOSTDC1	4.11517e-05	Novel
SYVN1	4.11203e-05	Novel
BTBD18	4.10816e-05	Novel
CCL4L1	4.10163e-05	Novel
PRNP	4.09887e-05	Novel
ANKIB1	4.07567e-05	Novel
BOK	4.02157e-05	Novel
C1RL	4.01668e-05	Novel
CYCS	4.01157e-05	Novel
MIR22HG	3.99876e-05	Novel
CCDC190	3.99601e-05	Novel
PLEKHA4	3.99281e-05	Novel
KLF7	3.96809e-05	Novel
ZNF839	3.95165e-05	Novel
C19orf18	3.9459e-05	Novel
LY9	3.93305e-05	Novel
ARID3A	3.92344e-05	Novel
IFNL3	3.90836e-05	Novel
ZNF418	3.89364e-05	Novel
GABRA4	3.88626e-05	Novel
SLC45A4	3.88045e-05	Novel
ZSCAN10	3.87314e-05	Novel
HMGCS2	3.86637e-05	Novel
EWSR1	3.82412e-05	Novel
CCDC38	3.81135e-05	Novel
SSTR2	3.79138e-05	Novel
MTHFS	3.78765e-05	Novel
PDE1A	3.76298e-05	Novel
PLEK2	3.76236e-05	Novel
RGS5	3.76198e-05	Novel
DOK6	3.7413e-05	Novel
PUS7L	3.7404e-05	Novel
SWT1	3.73682e-05	Novel
SLC6A2	3.72976e-05	Novel
XDH	3.7257e-05	Novel
CSDC2	3.72058e-05	Novel
LINC01194	3.71287e-05	Novel
FEZF2	3.71094e-05	Novel
SGTB	3.70779e-05	Novel
USP31	3.70367e-05	Novel
IKBKG	3.70335e-05	Novel
N6AMT1	3.70226e-05	Novel
CXCL6	3.70206e-05	Novel
FAM131C	3.67017e-05	Novel
SRPK2	3.66398e-05	Novel
NEIL1	3.66352e-05	Novel
CLDN17	3.65849e-05	Novel
GABRR1	3.64897e-05	Novel
STPG4	3.64867e-05	Novel
PTGIS	3.64654e-05	Novel
FSIP1	3.63443e-05	Novel
TRIML1	3.6309e-05	Novel
ROBO4	3.62795e-05	Novel
TNC	3.62658e-05	Novel
NAA80	3.61645e-05	Novel
RASA4	3.6085e-05	Novel
NBPF3	3.60689e-05	Novel
AEBP1	3.6026e-05	Novel
C14orf93	3.6006e-05	Novel
PPIAP22	3.59606e-05	Novel
RGL1	3.59355e-05	Novel
ANXA9	3.58456e-05	Novel
SLC2A2	3.57937e-05	Novel
TCEAL8	3.57483e-05	Novel
CYP46A1	3.57082e-05	Novel
SOX1	3.56598e-05	Novel
DNAH7	3.5512e-05	Novel
TCN2	3.54903e-05	Novel
ZNF891	3.54655e-05	Novel
PGF	3.54356e-05	Novel
LMTK3	3.53828e-05	Novel
KIAA1549L	3.5341e-05	Novel
RITA1	3.52662e-05	Novel
SNURF	3.52101e-05	Novel
MCEE	3.51861e-05	Novel
C6orf118	3.51495e-05	Novel
NDP	3.51376e-05	Novel
TFF3	3.50286e-05	Novel
POMZP3	3.50082e-05	Novel
RGS10	3.48053e-05	Novel
LGR5	3.47913e-05	Novel
C14orf119	3.47351e-05	Novel
ORM1	3.46881e-05	Novel
ARHGAP15	3.46664e-05	Novel
POT1	3.46131e-05	Novel
GAREM2	3.46005e-05	Novel
KLK2	3.45503e-05	Novel
LARP6	3.45252e-05	Novel
NMRK2	3.45223e-05	Novel
ACBD6	3.45082e-05	Novel
COX6A2	3.4362e-05	Novel
MIA	3.43071e-05	Novel
MUC15	3.42449e-05	Novel
MAPK14	3.42298e-05	Novel
SV2A	3.42075e-05	Novel
KNDC1	3.42044e-05	Novel
KLK13	3.41752e-05	Novel
SH2D5	3.41632e-05	Novel
MFSD13A	3.41068e-05	Novel
FOXO6	3.40946e-05	Novel
GSAP	3.39938e-05	Novel
ETV3	3.38831e-05	Novel
UTF1	3.38159e-05	Novel
GNA12	3.37995e-05	Novel
VAT1L	3.3763e-05	Novel
SEZ6L	3.37211e-05	Novel
NOTCH2NLA	3.36888e-05	Novel
MYLK3	3.35491e-05	Novel
MS4A2	3.34894e-05	Novel
FUT4	3.34835e-05	Novel
KRT40	3.34793e-05	Novel
FSD1L	3.33752e-05	Novel
CYSRT1	3.33699e-05	Novel
AKNAD1	3.33644e-05	Novel
CCDC60	3.33389e-05	Novel
PTGDR	3.3327e-05	Novel
DAPK1	3.32981e-05	Novel
PCDHA7	3.32177e-05	Novel
CBX4	3.31974e-05	Novel
RASA3	3.31829e-05	Novel
ACE	3.31615e-05	Novel
GARNL3	3.31328e-05	Novel
DDX60L	3.30499e-05	Novel
AIFM2	3.30173e-05	Novel
ADH7	3.2978e-05	Novel
OARD1	3.29608e-05	Novel
HGS	3.29452e-05	Novel
NBPF11	3.29359e-05	Novel
TP53	3.29099e-05	Novel
LEKR1	3.28276e-05	Novel
ERVK13-1	3.2808e-05	Novel
ARPP19	3.27781e-05	Novel
AKR1D1	3.26508e-05	Novel
FBXW9	3.25237e-05	Novel
SNX29	3.24822e-05	Novel
FABP1	3.24764e-05	Novel
DANCR	3.24504e-05	Novel
TOPAZ1	3.2444e-05	Novel
NEK11	3.24308e-05	Novel
NBPF19	3.23207e-05	Novel
MTCP1	3.22653e-05	Novel
F2	3.22634e-05	Novel
ABCE1	3.22383e-05	Novel
SPOCK3	3.21769e-05	Novel
ANKRD26P1	3.21532e-05	Novel
CHAC2	3.21086e-05	Novel
KCTD16	3.21076e-05	Novel
DPEP3	3.20911e-05	Novel
AP1S3	3.20782e-05	Novel
OCEL1	3.20012e-05	Novel
ERMN	3.19724e-05	Novel
S1PR4	3.19441e-05	Novel
NBPF14	3.18795e-05	Novel
EPPIN	3.17477e-05	Novel
CHURC1	3.17199e-05	Novel
OR6B1	3.17037e-05	Novel
CRYBA1	3.16668e-05	Novel
IGFBP7	3.16603e-05	Novel
CDH6	3.16407e-05	Novel
PPP1CA	3.15751e-05	Novel
SPPL2A	3.15609e-05	Novel
GLB1L	3.15393e-05	Novel
GPR137	3.15206e-05	Novel
ANKRD45	3.15108e-05	Novel
PRSS33	3.15062e-05	Novel
NEK4	3.15035e-05	Novel
ARSI	3.1499e-05	Novel
ELF1	3.1488e-05	Novel
RIMS4	3.14633e-05	Novel
C11orf52	3.14545e-05	Novel
RIMBP2	3.14437e-05	Novel
TG	3.13945e-05	Novel
IL12RB1	3.13564e-05	Novel
KIF17	3.12547e-05	Novel
NT5C1B	3.12423e-05	Novel
HES5	3.12346e-05	Novel
CHST11	3.1219e-05	Novel
CCNB3	3.11738e-05	Novel
PRM2	3.11726e-05	Novel
PHF21B	3.11693e-05	Novel
CXCL5	3.1166e-05	Novel
ZNF667	3.11539e-05	Novel
ZNF454	3.11412e-05	Novel
PIGO	3.11239e-05	Novel
C22orf31	3.11038e-05	Novel
KCTD11	3.09899e-05	Novel
PMM2	3.09724e-05	Novel
IL6R	3.0925e-05	Novel
RAPGEFL1	3.09126e-05	Novel
GDPD1	3.07705e-05	Novel
IGSF10	3.07466e-05	Novel
FBLN7	3.06967e-05	Novel
RXFP3	3.06939e-05	Novel
KLHL1	3.06664e-05	Novel
MEGF6	3.06399e-05	Novel
STOML1	3.05779e-05	Novel
CCL11	3.05236e-05	Novel
LRRTM4	3.05068e-05	Novel
SLC22A8	3.04956e-05	Novel
CYP4A11	3.04956e-05	Novel
ZNF778	3.04735e-05	Novel
RGS18	3.0402e-05	Novel
NUPR1	3.03919e-05	Novel
PNMA8A	3.03751e-05	Novel
TP53TG5	3.03659e-05	Novel
ENPP2	3.03207e-05	Novel
MARCHF9	3.03096e-05	Novel
REN	3.03031e-05	Novel
CATSPER4	3.02296e-05	Novel
GGT5	3.02127e-05	Novel
IQCH	3.01591e-05	Novel
FOXO3B	3.01305e-05	Novel
SLC22A12	3.00707e-05	Novel
NAA35	3.00247e-05	Novel
C1QA	2.99584e-05	Novel
TGFB2	2.99137e-05	Novel
ZFAND4	2.9826e-05	Novel
ST6GALNAC6	2.98252e-05	Novel
AMIGO2	2.97634e-05	Novel
MEP1B	2.97174e-05	Novel
CHKA	2.9656e-05	Novel
ANLN	2.96505e-05	Novel
ANKS4B	2.95988e-05	Novel
ZNF706	2.95819e-05	Novel
SCML4	2.95807e-05	Novel
SDCBP2	2.95503e-05	Novel
SLC48A1	2.95368e-05	Novel
HUNK	2.95304e-05	Novel
ITGA5	2.95269e-05	Novel
KCNN1	2.95179e-05	Novel
SRPK1	2.95086e-05	Novel
SLC4A3	2.94583e-05	Novel
VASP	2.9446e-05	Novel
TIMP1	2.92986e-05	Novel
WASH2P	2.92627e-05	Novel
STAT4	2.92498e-05	Novel
MEOX2	2.92337e-05	Novel
IGFBP2	2.917e-05	Novel
LY6G5B	2.90779e-05	Novel
DDX43	2.90089e-05	Novel
PDE1C	2.89898e-05	Novel
AKAP10	2.89754e-05	Novel
IL36G	2.89362e-05	Novel
ZNF747	2.89141e-05	Novel
OTUD3	2.88689e-05	Novel
NETO1	2.87783e-05	Novel
SNAPIN	2.86818e-05	Novel
ADAP2	2.86567e-05	Novel
DENND1C	2.86461e-05	Novel
TMEM267	2.86068e-05	Novel
SULT1A2	2.85777e-05	Novel
FGF13	2.85745e-05	Novel
STK3	2.85392e-05	Novel
NAGA	2.85383e-05	Novel
SRRM1	2.85216e-05	Novel
MAG	2.8521e-05	Novel
METTL25	2.84301e-05	Novel
CD28	2.84135e-05	Novel
RNF213	2.83809e-05	Novel
LINC01139	2.83805e-05	Novel
MFSD12	2.83508e-05	Novel
PAFAH2	2.83195e-05	Novel
NMNAT2	2.82739e-05	Novel
FAM27E3	2.8271e-05	Novel
JHY	2.82253e-05	Novel
RRP36	2.82118e-05	Novel
KRTAP1-1	2.82055e-05	Novel
ERVFRD-1	2.8203e-05	Novel
PTGDS	2.81931e-05	Novel
KRTAP10-8	2.81582e-05	Novel
TRIM52	2.81474e-05	Novel
LSMEM1	2.81405e-05	Novel
IL22RA2	2.81392e-05	Novel
THEMIS	2.80986e-05	Novel
SULF1	2.80959e-05	Novel
NLRP10	2.80952e-05	Novel
CDH1	2.80819e-05	Novel
SELENOP	2.79995e-05	Novel
PLAAT5	2.79991e-05	Novel
ETAA1	2.79626e-05	Novel
AGR2	2.79468e-05	Novel
ALKBH8	2.79336e-05	Novel
ANXA8	2.78992e-05	Novel
GAREM1	2.78261e-05	Novel
SOX7	2.78052e-05	Novel
B4GALT4	2.77722e-05	Novel
CRYM	2.77574e-05	Novel
TBC1D10C	2.77434e-05	Novel
CD164L2	2.77022e-05	Novel
FILIP1	2.76749e-05	Novel
CNPPD1	2.7614e-05	Novel
MCM2	2.75939e-05	Novel
AREG	2.75705e-05	Novel
FMNL3	2.75139e-05	Novel
AAR2	2.7501e-05	Novel
SP140L	2.74986e-05	Novel
PLCD4	2.74963e-05	Novel
MB	2.74876e-05	Novel
APCS	2.74397e-05	Novel
MARCHF10	2.74362e-05	Novel
SOCS5	2.74348e-05	Novel
HPS1	2.73917e-05	Novel
AMBP	2.739e-05	Novel
ZFYVE1	2.7388e-05	Novel
PAXX	2.73704e-05	Novel
C10orf90	2.736e-05	Novel
BCAR1	2.73552e-05	Novel
XRRA1	2.72872e-05	Novel
NT5DC1	2.72633e-05	Novel
ZCWPW2	2.72517e-05	Novel
TMPRSS11A	2.72263e-05	Novel
TXK	2.72259e-05	Novel
PRRG4	2.72144e-05	Novel
EFCAB6	2.71868e-05	Novel
ANKS1B	2.71676e-05	Novel
RNF115	2.71635e-05	Novel
RTL8A	2.71623e-05	Novel
ASCL3	2.71253e-05	Novel
UNC13D	2.70814e-05	Novel
PATE1	2.70712e-05	Novel
ZNF419	2.7058e-05	Novel
DOP1A	2.70492e-05	Novel
KEL	2.70382e-05	Novel
LMX1A	2.70095e-05	Novel
L3MBTL4	2.70001e-05	Novel
DDX53	2.69983e-05	Novel
IL2RB	2.69897e-05	Novel
CCDC14	2.69813e-05	Novel
GRID2	2.69742e-05	Novel
AKR1C3	2.69676e-05	Novel
ITGB6	2.69561e-05	Novel
ST3GAL6	2.69518e-05	Novel
UFM1	2.69365e-05	Novel
IGKV3-20	2.68838e-05	Novel
FLT1	2.68722e-05	Novel
TRIM66	2.68477e-05	Novel
ZNF358	2.684e-05	Novel
ZNF628	2.67686e-05	Novel
CCDC168	2.67609e-05	Novel
WASH3P	2.67586e-05	Novel
WDR13	2.67518e-05	Novel
EFTUD2	2.67235e-05	Novel
SERPINB11	2.66912e-05	Novel
GPRASP2	2.66772e-05	Novel
SIRT7	2.66757e-05	Novel
NNMT	2.66494e-05	Novel
LRRC32	2.66072e-05	Novel
TNIP2	2.66062e-05	Novel
PAGE3	2.65552e-05	Novel
TRPT1	2.65523e-05	Novel
DNAJB14	2.65344e-05	Novel
ACADL	2.6533e-05	Novel
IL12RB2	2.6525e-05	Novel
MYO3B	2.65159e-05	Novel
FAM171A1	2.6507e-05	Novel
ZNF320	2.64897e-05	Novel
RBIS	2.64466e-05	Novel
TEK	2.64378e-05	Novel
LHFPL4	2.63643e-05	Novel
KRAS	2.63523e-05	Novel
GRB10	2.63521e-05	Novel
TFAP2A	2.63414e-05	Novel
FAM126B	2.63389e-05	Novel
KCTD18	2.63375e-05	Novel
NBPF8	2.63121e-05	Novel
C2orf49	2.63034e-05	Novel
TASP1	2.62854e-05	Novel
SLC1A4	2.62803e-05	Novel
CYP20A1	2.62654e-05	Novel
SIGIRR	2.62421e-05	Novel
CHGA	2.62391e-05	Novel
FAM110C	2.62363e-05	Novel
SRARP	2.62294e-05	Novel
ITGA2B	2.62236e-05	Novel
MAP4K5	2.62098e-05	Novel
PLEKHS1	2.62094e-05	Novel
ELK3	2.61974e-05	Novel
ACP1	2.61882e-05	Novel
CEBPB	2.6136e-05	Novel
ECT2	2.61218e-05	Novel
SERPING1	2.61206e-05	Novel
PRR5-ARHGAP8	2.61065e-05	Novel
GSTA1	2.608e-05	Novel
ACY3	2.60793e-05	Novel
MCM5	2.60682e-05	Novel
AQP4	2.6057e-05	Novel
STOML3	2.6055e-05	Novel
C9orf43	2.60357e-05	Novel
GNA15	2.60316e-05	Novel
C11orf45	2.60223e-05	Novel
GSTZ1	2.60151e-05	Novel
SP100	2.60119e-05	Novel
MACROD2	2.60118e-05	Novel
PLAAT1	2.60109e-05	Novel
VWF	2.60013e-05	Novel
DSC3	2.59868e-05	Novel
JKAMP	2.59733e-05	Novel
SH3GL2	2.59645e-05	Novel
RUNDC3B	2.59284e-05	Novel
EMILIN1	2.59228e-05	Novel
COMMD8	2.59091e-05	Novel
C1orf56	2.58808e-05	Novel
RILP	2.58728e-05	Novel
GEM	2.58727e-05	Novel
BAG4	2.58707e-05	Novel
DYNLRB2	2.58681e-05	Novel
APOLD1	2.58535e-05	Novel
RTL8B	2.58345e-05	Novel
ESD	2.58326e-05	Novel
XYLB	2.58073e-05	Novel
GSTT2B	2.57952e-05	Novel
NBPF1	2.57911e-05	Novel
PCK1	2.57847e-05	Novel
LINC01667	2.56931e-05	Novel
ZNF641	2.56806e-05	Novel
ARMCX1	2.56389e-05	Novel
ABL2	2.56036e-05	Novel
SULT2A1	2.55958e-05	Novel
CYP11B2	2.55805e-05	Novel
RGS1	2.55786e-05	Novel
ALKBH7	2.55485e-05	Novel
ARHGEF40	2.55337e-05	Novel
DGKA	2.55315e-05	Novel
PCNX1	2.55124e-05	Novel
IGHG3	2.55106e-05	Novel
SHC4	2.54998e-05	Novel
ANKRD39	2.54811e-05	Novel
CCL26	2.54572e-05	Novel
EML6	2.54508e-05	Novel
DCBLD1	2.54422e-05	Novel
MTURN	2.53983e-05	Novel
OLFM1	2.53886e-05	Novel
SLCO3A1	2.53791e-05	Novel
CCL13	2.53789e-05	Novel
VEGFB	2.53569e-05	Novel
CLDN3	2.53456e-05	Novel
ZBTB12	2.53369e-05	Novel
HSPA9	2.53196e-05	Novel
ESR1	2.53165e-05	Novel
P2RY2	2.53039e-05	Novel
LAT2	2.53019e-05	Novel
SH2B3	2.52672e-05	Novel
LYPD1	2.52652e-05	Novel
RAB43	2.52563e-05	Novel
CDH11	2.52554e-05	Novel
ADCY4	2.52316e-05	Novel
STRA6	2.52263e-05	Novel
GFRA1	2.52147e-05	Novel
LGALS2	2.5213e-05	Novel
HRH1	2.52075e-05	Novel
MAPK3	2.51955e-05	Novel
ATG4B	2.51898e-05	Novel
PHLDB1	2.51875e-05	Novel
DLGAP1	2.51665e-05	Novel
AIFM3	2.51419e-05	Novel
RASL12	2.51378e-05	Novel
C1orf105	2.51239e-05	Novel
CIART	2.51145e-05	Novel
ANKZF1	2.51142e-05	Novel
RAP1GAP2	2.50852e-05	Novel
SMIM11A	2.50827e-05	Novel
ZNF449	2.50721e-05	Novel
PPP4R4	2.5068e-05	Novel
NKX2-5	2.50574e-05	Novel
ZBTB7C	2.50457e-05	Novel
METTL2B	2.50389e-05	Novel
COL18A1	2.50329e-05	Novel
RGR	2.50278e-05	Novel
F11	2.50092e-05	Novel
ADRA2B	2.50057e-05	Novel
ZC2HC1A	2.49961e-05	Novel
TPD52L3	2.49758e-05	Novel
CLU	2.496e-05	Novel
POGLUT3	2.49527e-05	Novel
RSPO3	2.49151e-05	Novel
HLA-H	2.4914e-05	Novel
DOCK10	2.4889e-05	Novel
ATAT1	2.48855e-05	Novel
PGP	2.4884e-05	Novel
COL4A1	2.48455e-05	Novel
TKTL1	2.48234e-05	Novel
SYT4	2.48206e-05	Novel
EPB41L4A	2.48135e-05	Novel
GDF11	2.48106e-05	Novel
PMM1	2.4783e-05	Novel
ZGRF1	2.47509e-05	Novel
ZNF516	2.47405e-05	Novel
MOV10	2.47036e-05	Novel
TRIM54	2.46935e-05	Novel
FDX1	2.46932e-05	Novel
DGLUCY	2.46826e-05	Novel
PPP1CC	2.46824e-05	Novel
FBXO8	2.46793e-05	Novel
GPRC5B	2.46313e-05	Novel
WNT9B	2.46311e-05	Novel
DGKI	2.46208e-05	Novel
FOSL1	2.45941e-05	Novel
AAK1	2.45679e-05	Novel
INPP5B	2.45404e-05	Novel
RUFY3	2.4527e-05	Novel
RHOC	2.45242e-05	Novel
TMEM161B	2.45181e-05	Novel
IMMP2L	2.45027e-05	Novel
PARP3	2.44816e-05	Novel
TCP11L2	2.44776e-05	Novel
SLC37A1	2.44735e-05	Novel
RPS6KA1	2.44619e-05	Novel
HINT3	2.44406e-05	Novel
HSPB1	2.44286e-05	Novel
AGER	2.44267e-05	Novel
PROM1	2.44261e-05	Novel
OAZ2	2.44206e-05	Novel
FAM200A	2.44165e-05	Novel
PPIL2	2.44153e-05	Novel
SGK3	2.44067e-05	Novel
ARPC3	2.43859e-05	Novel
PITRM1	2.43787e-05	Novel
ADGRG1	2.43682e-05	Novel
AASDH	2.4338e-05	Novel
KRTAP10-3	2.43348e-05	Novel
FBXL21P	2.43293e-05	Novel
CATIP	2.43114e-05	Novel
HECTD3	2.43091e-05	Novel
HSCB	2.43088e-05	Novel
ZRANB1	2.42976e-05	Novel
CRIM1	2.42936e-05	Novel
LNPEP	2.42811e-05	Novel
PSMD2	2.4253e-05	Novel
PSKH2	2.42327e-05	Novel
METTL21C	2.4232e-05	Novel
CFAP43	2.42212e-05	Novel
SPACA3	2.42119e-05	Novel
FAM160B2	2.42006e-05	Novel
NCK2	2.41974e-05	Novel
ZNF260	2.41974e-05	Novel
ZNF543	2.4173e-05	Novel
C11orf98	2.41684e-05	Novel
APPBP2	2.41643e-05	Novel
PIH1D1	2.41605e-05	Novel
DIRAS1	2.41596e-05	Novel
ITGAV	2.41523e-05	Novel
APOA4	2.41445e-05	Novel
ABHD14B	2.41392e-05	Novel
MLXIPL	2.41271e-05	Novel
LRRK2	2.41242e-05	Novel
GAL3ST1	2.41189e-05	Novel
ZNF32	2.41134e-05	Novel
ADPRS	2.4088e-05	Novel
CCDC15	2.40855e-05	Novel
NME8	2.40648e-05	Novel
C7orf69	2.40623e-05	Novel
UBL3	2.40612e-05	Novel
SNX17	2.40409e-05	Novel
GSTO1	2.40362e-05	Novel
MEPE	2.40187e-05	Novel
DCLRE1A	2.40168e-05	Novel
ITIH1	2.40083e-05	Novel
RGP1	2.40044e-05	Novel
GGCT	2.39997e-05	Novel
VAV3	2.39909e-05	Novel
PTPRB	2.39656e-05	Novel
NACAD	2.39472e-05	Novel
CPB2	2.39314e-05	Novel
ARCN1	2.3931e-05	Novel
FAM187B	2.39168e-05	Novel
NDUFB6	2.3894e-05	Novel
DRAM1	2.38936e-05	Novel
HLA-F	2.3878e-05	Novel
LPA	2.38545e-05	Novel
GPAM	2.38312e-05	Novel
CDH10	2.38263e-05	Novel
GPR137B	2.3785e-05	Novel
INHA	2.37687e-05	Novel
LIPT1	2.37617e-05	Novel
NDUFA4L2	2.375e-05	Novel
DEFA6	2.37457e-05	Novel
ITFG2	2.37433e-05	Novel
SLC22A18AS	2.37376e-05	Novel
MUC16	2.37193e-05	Novel
PDYN	2.3717e-05	Novel
RGS11	2.36837e-05	Novel
SPZ1	2.36766e-05	Novel
WWC3	2.36296e-05	Novel
USP40	2.36267e-05	Novel
CCR3	2.36221e-05	Novel
ROBO3	2.36177e-05	Novel
YAP1	2.36158e-05	Novel
RIPPLY3	2.35838e-05	Novel
NSG2	2.35828e-05	Novel
MAP2K4	2.35706e-05	Novel
TCTA	2.35672e-05	Novel
INKA1	2.3549e-05	Novel
ARHGAP17	2.3543e-05	Novel
LRRC15	2.35384e-05	Novel
RETN	2.35369e-05	Novel
NCR1	2.35259e-05	Novel
SLC16A8	2.35183e-05	Novel
DHRS11	2.3509e-05	Novel
GLB1L3	2.34991e-05	Novel
CLDN20	2.34902e-05	Novel
PDIA2	2.34799e-05	Novel
ZNF724	2.34791e-05	Novel
CCN2	2.34737e-05	Novel
PELI3	2.34618e-05	Novel
AFM	2.34597e-05	Novel
LRRC8D	2.34426e-05	Novel
FES	2.34423e-05	Novel
MMS19	2.34283e-05	Novel
PRAG1	2.34194e-05	Novel
SEMA3F	2.3418e-05	Novel
NRL	2.34156e-05	Novel
DLGAP5	2.34126e-05	Novel
ZFYVE28	2.34081e-05	Novel
JDP2	2.34054e-05	Novel
IQGAP1	2.34036e-05	Novel
CORO7	2.33801e-05	Novel
EHF	2.33731e-05	Novel
COL2A1	2.33728e-05	Novel
CELF4	2.33722e-05	Novel
CABP1	2.33685e-05	Novel
IL5RA	2.33586e-05	Novel
ZNF155	2.33437e-05	Novel
NFE4	2.33411e-05	Novel
GRK4	2.33387e-05	Novel
SERPINA7	2.33236e-05	Novel
CCL8	2.33162e-05	Novel
CIAO3	2.3299e-05	Novel
IDH3G	2.3291e-05	Novel
INHBE	2.32568e-05	Novel
CSNK1G1	2.32418e-05	Novel
HOXA5	2.3229e-05	Novel
EP300	2.32275e-05	Novel
CDCA2	2.3218e-05	Novel
BIN2	2.32148e-05	Novel
ACTL8	2.32146e-05	Novel
PTPN23	2.32063e-05	Novel
ATP6	2.32008e-05	Novel
DMTN	2.31842e-05	Novel
IRS2	2.31803e-05	Novel
PLA2G4C	2.31783e-05	Novel
PGAP4	2.31575e-05	Novel
ADAMTS18	2.3157e-05	Novel
ITGB1	2.31472e-05	Novel
KLK9	2.31424e-05	Novel
IL22RA1	2.3142e-05	Novel
HIKESHI	2.31215e-05	Novel
C1orf116	2.31197e-05	Novel
PCDHGB1	2.31142e-05	Novel
TMEM87B	2.31103e-05	Novel
SHC2	2.31063e-05	Novel
IER3	2.30945e-05	Novel
SIGLEC7	2.30654e-05	Novel
ZNF316	2.30627e-05	Novel
CLHC1	2.30621e-05	Novel
C2orf69	2.30588e-05	Novel
MND1	2.30565e-05	Novel
SLC51A	2.30532e-05	Novel
VPS37C	2.30431e-05	Novel
C5orf15	2.30415e-05	Novel
VIRMA	2.30283e-05	Novel
KCNAB3	2.3025e-05	Novel
MBOAT2	2.30199e-05	Novel
SLC38A5	2.3012e-05	Novel
CCDC174	2.30067e-05	Novel
GSG1	2.30057e-05	Novel
VPS35	2.30032e-05	Novel
ARHGAP35	2.29897e-05	Novel
SGIP1	2.29794e-05	Novel
OTUD7A	2.29785e-05	Novel
NKX3-2	2.2966e-05	Novel
MICAL2	2.29549e-05	Novel
TBC1D3	2.29447e-05	Novel
H2BS1	2.29387e-05	Novel
ASTL	2.29291e-05	Novel
RABGGTA	2.29221e-05	Novel
ALDH1A1	2.2922e-05	Novel
HPN	2.29214e-05	Novel
ITIH4	2.29189e-05	Novel
SGSM3	2.29095e-05	Novel
COL4A6	2.29091e-05	Novel
METTL16	2.29061e-05	Novel
ISLR2	2.2903e-05	Novel
MXI1	2.28985e-05	Novel
SRR	2.28985e-05	Novel
CPA2	2.28966e-05	Novel
C1orf174	2.28811e-05	Novel
ZNF254	2.28707e-05	Novel
NTMT1	2.28704e-05	Novel
ZNF627	2.28623e-05	Novel
RELN	2.28595e-05	Novel
CCN3	2.28447e-05	Novel
TRIM59	2.28334e-05	Novel
MAGEA4	2.28232e-05	Novel
TRAT1	2.28228e-05	Novel
GNPDA2	2.28141e-05	Novel
C9orf64	2.28129e-05	Novel
SPRR1A	2.28114e-05	Novel
NCK1	2.28084e-05	Novel
MAGED4B	2.28047e-05	Novel
NDUFA3	2.28036e-05	Novel
KCNJ3	2.2799e-05	Novel
HCST	2.2789e-05	Novel
RASL11B	2.27864e-05	Novel
MOB3A	2.27769e-05	Novel
DNAJC28	2.27726e-05	Novel
TRUB1	2.27613e-05	Novel
ELK1	2.27542e-05	Novel
FCGR3A	2.27474e-05	Novel
PLAA	2.27341e-05	Novel
PAQR7	2.27332e-05	Novel
SHE	2.27309e-05	Novel
MYLK	2.27272e-05	Novel
NEU3	2.27193e-05	Novel
YY1AP1	2.2716e-05	Novel
DOK3	2.27001e-05	Novel
TBX22	2.2698e-05	Novel
ZHX3	2.26968e-05	Novel
APRT	2.26851e-05	Novel
ZNF180	2.26765e-05	Novel
OSBPL11	2.26739e-05	Novel
POGLUT2	2.26706e-05	Novel
HOXC6	2.26695e-05	Novel
FSD1	2.26688e-05	Novel
CEND1	2.26643e-05	Novel
ZNF26	2.26636e-05	Novel
FAM133B	2.2663e-05	Novel
PRR16	2.26616e-05	Novel
INKA2	2.26583e-05	Novel
NGB	2.26577e-05	Novel
VHL	2.26507e-05	Novel
ZNF555	2.26388e-05	Novel
CYP1A2	2.26341e-05	Novel
EPB41L2	2.26308e-05	Novel
BIRC6	2.26297e-05	Novel
MARCHF3	2.26246e-05	Novel
ZBTB20	2.26165e-05	Novel
FUCA1	2.26162e-05	Novel
ZZEF1	2.26143e-05	Novel
TSSK2	2.26128e-05	Novel
PCSK6	2.26084e-05	Novel
KIAA1841	2.26082e-05	Novel
EVX2	2.25957e-05	Novel
RHOG	2.25898e-05	Novel
RIOX1	2.25894e-05	Novel
GAB3	2.25853e-05	Novel
GRAMD1C	2.25832e-05	Novel
RGN	2.25823e-05	Novel
APBB3	2.25792e-05	Novel
POGK	2.25748e-05	Novel
GNRH1	2.25656e-05	Novel
TYMSOS	2.25586e-05	Novel
PCED1A	2.25396e-05	Novel
PTPN3	2.25376e-05	Novel
TPPP	2.25353e-05	Novel
PLPP3	2.25353e-05	Novel
SAMSN1	2.25186e-05	Novel
CST7	2.25172e-05	Novel
NAPSA	2.25097e-05	Novel
HIGD1A	2.25084e-05	Novel
RGS14	2.25073e-05	Novel
ARAP1	2.24982e-05	Novel
ITGA2	2.24897e-05	Novel
ZNF639	2.24824e-05	Novel
RGMB	2.2479e-05	Novel
ZNF92	2.24739e-05	Novel
PMP2	2.24597e-05	Novel
SIGLEC10	2.24544e-05	Novel
NGF	2.24532e-05	Novel
RAB26	2.2449e-05	Novel
ZNF148	2.2443e-05	Novel
MAP1LC3A	2.24327e-05	Novel
TMEM144	2.24232e-05	Novel
HIGD2A	2.24124e-05	Novel
AP1G1	2.24065e-05	Novel
BTN1A1	2.2406e-05	Novel
SOGA3	2.23884e-05	Novel
KRT17	2.23858e-05	Novel
EP400P1	2.23824e-05	Novel
TBC1D26	2.23792e-05	Novel
NSUN5	2.23727e-05	Novel
CUEDC2	2.23726e-05	Novel
NOVA1	2.23691e-05	Novel
PODN	2.2367e-05	Novel
TRIM28	2.23604e-05	Novel
NXPH4	2.23603e-05	Novel
GORASP2	2.23491e-05	Novel
NPR1	2.23464e-05	Novel
FAM120B	2.23425e-05	Novel
RNF121	2.23354e-05	Novel
TAF6L	2.23271e-05	Novel
REM1	2.23181e-05	Novel
RAP1B	2.23178e-05	Novel
ANKRD35	2.23054e-05	Novel
ZNF558	2.22951e-05	Novel
SDF2	2.22943e-05	Novel
N4BP1	2.22916e-05	Novel
PIK3R2	2.22822e-05	Novel
FBXL7	2.22798e-05	Novel
BRCA1	2.22709e-05	Novel
CHML	2.22698e-05	Novel
SDF2L1	2.22673e-05	Novel
RAB34	2.2265e-05	Novel
ANKRD13D	2.22613e-05	Novel
FAM3B	2.22533e-05	Novel
KBTBD2	2.2245e-05	Novel
TXNDC17	2.22449e-05	Novel
CDH9	2.22393e-05	Novel
SPANXA1	2.22339e-05	Novel
LLGL1	2.22173e-05	Novel
ANKRD36BP1	2.22163e-05	Novel
GCHFR	2.22079e-05	Novel
ROPN1L	2.22001e-05	Novel
POLH	2.21961e-05	Novel
TYW5	2.21951e-05	Novel
CCDC50	2.219e-05	Novel
SHROOM2	2.21863e-05	Novel
HSD11B2	2.21792e-05	Novel
CPA5	2.21774e-05	Novel
HOXD8	2.21772e-05	Novel
ABCC2	2.21765e-05	Novel
POLI	2.21619e-05	Novel
USP8	2.21567e-05	Novel
COMT	2.21551e-05	Novel
BCL3	2.21494e-05	Novel
ADAT2	2.21439e-05	Novel
KLHL32	2.21432e-05	Novel
FASLG	2.21422e-05	Novel
MST1	2.21345e-05	Novel
ZDHHC17	2.21335e-05	Novel
IL18	2.21306e-05	Novel
RIT2	2.21236e-05	Novel
RABEP2	2.21234e-05	Novel
PARP10	2.21208e-05	Novel
WWTR1	2.21145e-05	Novel
PLEKHA6	2.21099e-05	Novel
EPS8L2	2.20969e-05	Novel
NKIRAS1	2.2093e-05	Novel
SOCS4	2.2092e-05	Novel
PPFIBP2	2.20866e-05	Novel
BAZ2A	2.20847e-05	Novel
GXYLT2	2.20747e-05	Novel
PLXNA4	2.20745e-05	Novel
ACBD4	2.20633e-05	Novel
APBB2	2.20582e-05	Novel
USP12	2.20547e-05	Novel
REG3A	2.20495e-05	Novel
STAB2	2.20458e-05	Novel
IFNA8	2.20428e-05	Novel
CXCL17	2.20364e-05	Novel
WIPF3	2.20359e-05	Novel
GTPBP8	2.20333e-05	Novel
IGHG4	2.20307e-05	Novel
ZBTB9	2.20246e-05	Novel
CEMIP2	2.19957e-05	Novel
CLEC4M	2.1994e-05	Novel
TCF7L1	2.1982e-05	Novel
FERMT1	2.19804e-05	Novel
AGFG2	2.19777e-05	Novel
HECW1	2.19764e-05	Novel
LAX1	2.19549e-05	Novel
ROS1	2.19513e-05	Novel
GRTP1	2.1945e-05	Novel
ZFYVE16	2.19434e-05	Novel
SUV39H2	2.19428e-05	Novel
NUDT16	2.19341e-05	Novel
NRM	2.19173e-05	Novel
AP2S1	2.19131e-05	Novel
TTLL7	2.19059e-05	Novel
JTB	2.19033e-05	Novel
TFCP2	2.18823e-05	Novel
NOMO2	2.18819e-05	Novel
PGM2L1	2.18812e-05	Novel
SPHK2	2.1869e-05	Novel
USP29	2.1859e-05	Novel
SLC5A5	2.18528e-05	Novel
CCDC42	2.18441e-05	Novel
HOXC11	2.18433e-05	Novel
IL6ST	2.18275e-05	Novel
PTTG2	2.18178e-05	Novel
TRPV1	2.18148e-05	Novel
CITED1	2.18127e-05	Novel
HTR1E	2.18107e-05	Novel
GPN2	2.18059e-05	Novel
FCHO2	2.18051e-05	Novel
RHOA	2.18028e-05	Novel
CASP4	2.17998e-05	Novel
ZNF107	2.17878e-05	Novel
HMCES	2.17829e-05	Novel
ZC3HAV1L	2.17825e-05	Novel
UNC79	2.17793e-05	Novel
GRHL2	2.1779e-05	Novel
GABPA	2.17773e-05	Novel
XCL2	2.17717e-05	Novel
KCNB2	2.17708e-05	Novel
DKK1	2.17594e-05	Novel
CST9L	2.17484e-05	Novel
DLGAP2	2.1746e-05	Novel
VPS9D1	2.17403e-05	Novel
LGR4	2.17401e-05	Novel
ADRA2A	2.17322e-05	Novel
HSPA1A	2.17278e-05	Novel
ECE1	2.17263e-05	Novel
LCP2	2.1716e-05	Novel
PPIAL4A	2.17132e-05	Novel
GJC2	2.17105e-05	Novel
HOXB7	2.16995e-05	Novel
SYCP1	2.16851e-05	Novel
USP53	2.16706e-05	Novel
HBG2	2.1666e-05	Novel
ERI1	2.16654e-05	Novel
FOLH1	2.16604e-05	Novel
PCIF1	2.16596e-05	Novel
NCAPG2	2.16577e-05	Novel
THAP6	2.16558e-05	Novel
UCHL1	2.16489e-05	Novel
COCH	2.16338e-05	Novel
PRKY	2.16313e-05	Novel
THBS1	2.16185e-05	Novel
ADAM21	2.16161e-05	Novel
TESC	2.1616e-05	Novel
PARG	2.16114e-05	Novel
FHOD1	2.15969e-05	Novel
CASP12	2.15966e-05	Novel
CTNNA3	2.15816e-05	Novel
C9	2.15795e-05	Novel
CACNB1	2.15774e-05	Novel
CTSB	2.15622e-05	Novel
GAL	2.15474e-05	Novel
PTEN	2.15446e-05	Novel
BGN	2.15392e-05	Novel
RAI2	2.15158e-05	Novel
VWA2	2.15074e-05	Novel
TMCO6	2.15074e-05	Novel
PIGG	2.15055e-05	Novel
COG3	2.15049e-05	Novel
GOLGA4	2.15039e-05	Novel
GRID1	2.15032e-05	Novel
SLC52A2	2.1503e-05	Novel
CXCL8	2.14987e-05	Novel
IRAG2	2.14953e-05	Novel
MMP3	2.1493e-05	Novel
ARRDC4	2.14887e-05	Novel
SRM	2.14834e-05	Novel
AFAP1L2	2.14718e-05	Novel
ZNF433	2.1471e-05	Novel
DNAJB12	2.14581e-05	Novel
METTL8	2.14556e-05	Novel
SERPINB12	2.14471e-05	Novel
PPA1	2.14454e-05	Novel
SLITRK3	2.14397e-05	Novel
TH	2.14334e-05	Novel
SMIM5	2.14286e-05	Novel
CCDC26	2.14254e-05	Novel
CTNNA1	2.14253e-05	Novel
KCNIP1	2.14178e-05	Novel
CDIP1	2.14178e-05	Novel
SLC10A2	2.14161e-05	Novel
DPYSL4	2.14156e-05	Novel
BMPR1B	2.14136e-05	Novel
IDH3B	2.14134e-05	Novel
SMTN	2.14133e-05	Novel
H1-10	2.14091e-05	Novel
ADH5	2.14031e-05	Novel
PDCD2	2.13967e-05	Novel
FZD1	2.13962e-05	Novel
C3orf33	2.13955e-05	Novel
HLA-DRB5	2.13877e-05	Novel
TMEM255A	2.13842e-05	Novel
CTBP2	2.13834e-05	Novel
TXNL1	2.13743e-05	Novel
DNTT	2.13731e-05	Novel
KRT26	2.13701e-05	Novel
HEXIM1	2.13683e-05	Novel
SP1	2.13681e-05	Novel
RWDD1	2.13563e-05	Novel
PNMT	2.13528e-05	Novel
RET	2.13526e-05	Novel
HSPG2	2.13498e-05	Novel
GMIP	2.13481e-05	Novel
NRXN3	2.13478e-05	Novel
ABCF3	2.1343e-05	Novel
LIN52	2.13421e-05	Novel
NFKBIB	2.13396e-05	Novel
CAP1	2.13388e-05	Novel
PNPLA6	2.13366e-05	Novel
CLIC4	2.13235e-05	Novel
HNF1B	2.13182e-05	Novel
RIPK4	2.1315e-05	Novel
QRICH2	2.13103e-05	Novel
APOBEC3G	2.13086e-05	Novel
IDH2	2.1303e-05	Novel
THTPA	2.12993e-05	Novel
MSRB1	2.12988e-05	Novel
ZNF646	2.12977e-05	Novel
YIPF5	2.12961e-05	Novel
CSF2RA	2.12946e-05	Novel
MIER1	2.12922e-05	Novel
DYRK3	2.12897e-05	Novel
FADS2	2.1289e-05	Novel
TCEAL2	2.12884e-05	Novel
HBD	2.12868e-05	Novel
CERS5	2.12771e-05	Novel
ABCA2	2.12753e-05	Novel
C16orf87	2.12733e-05	Novel
UNC5B	2.12705e-05	Novel
OXSM	2.12668e-05	Novel
PDE6G	2.12659e-05	Novel
FAM163A	2.12554e-05	Novel
ARHGAP9	2.12497e-05	Novel
PDCD6IP	2.12459e-05	Novel
THYN1	2.12439e-05	Novel
ATMIN	2.1238e-05	Novel
MEPCE	2.12344e-05	Novel
EXOC6B	2.12279e-05	Novel
RAB11FIP1	2.12266e-05	Novel
BICDL2	2.1224e-05	Novel
TEX101	2.12202e-05	Novel
MMP1	2.12192e-05	Novel
TMEM106B	2.12175e-05	Novel
LCMT2	2.1216e-05	Novel
MYO9B	2.12141e-05	Novel
DDX49	2.12131e-05	Novel
RECQL	2.12113e-05	Novel
SERTM1	2.12094e-05	Novel
FBXO25	2.11987e-05	Novel
CIB4	2.11953e-05	Novel
WASF1	2.11949e-05	Novel
PTPRCAP	2.11947e-05	Novel
NRCAM	2.11937e-05	Novel
PRR23B	2.11859e-05	Novel
REPS2	2.11851e-05	Novel
CPLX2	2.11817e-05	Novel
PPIL3	2.11758e-05	Novel
CDKL4	2.11726e-05	Novel
SH2D3A	2.1159e-05	Novel
EXOC3	2.11558e-05	Novel
AP1G2	2.1155e-05	Novel
ERBB3	2.11521e-05	Novel
MICALL2	2.11502e-05	Novel
HBG1	2.11409e-05	Novel
KRT73	2.11384e-05	Novel
CNP	2.11375e-05	Novel
PF4	2.11373e-05	Novel
SUMO4	2.11309e-05	Novel
IL20RA	2.11309e-05	Novel
RNF151	2.11284e-05	Novel
NAA25	2.11252e-05	Novel
CEACAM1	2.11239e-05	Novel
CXXC4	2.11193e-05	Novel
WASL	2.11176e-05	Novel
FAM86B2	2.11145e-05	Novel
SGTA	2.1109e-05	Novel
MYO16	2.11089e-05	Novel
KLF12	2.11084e-05	Novel
CUL5	2.11026e-05	Novel
CRACD	2.11003e-05	Novel
CCDC83	2.10993e-05	Novel
POLD3	2.10977e-05	Novel
PIK3C2B	2.10975e-05	Novel
GOT1	2.10954e-05	Novel
TIE1	2.10804e-05	Novel
DPYSL5	2.10775e-05	Novel
CRK	2.10766e-05	Novel
CHMP4B	2.10764e-05	Novel
PRR14	2.10743e-05	Novel
OBP2A	2.10707e-05	Novel
ZHX2	2.10589e-05	Novel
GOLIM4	2.10549e-05	Novel
TCERG1	2.10502e-05	Novel
SAE1	2.1048e-05	Novel
ZFAND5	2.10457e-05	Novel
LTBP1	2.10381e-05	Novel
NLRP2	2.10276e-05	Novel
PTGS2	2.10273e-05	Novel
CHID1	2.102e-05	Novel
SH2D1B	2.10184e-05	Novel
ITIH2	2.10139e-05	Novel
ARID3B	2.10131e-05	Novel
STK17B	2.10029e-05	Novel
ZSCAN21	2.09987e-05	Novel
PLEKHG2	2.09897e-05	Novel
PDZD2	2.09882e-05	Novel
CCN5	2.09724e-05	Novel
BDH2	2.097e-05	Novel
IL1RL2	2.09686e-05	Novel
GATA5	2.0967e-05	Novel
SH2D2A	2.0957e-05	Novel
ALDH1B1	2.09537e-05	Novel
CTSD	2.09506e-05	Novel
PFDN1	2.095e-05	Novel
BOD1	2.09439e-05	Novel
FGA	2.09308e-05	Novel
VCPKMT	2.09287e-05	Novel
SPACA4	2.09228e-05	Novel
DFFB	2.09122e-05	Novel
ZSCAN16	2.09094e-05	Novel
PKD1	2.09066e-05	Novel
ALOX5AP	2.09063e-05	Novel
CFAP58	2.09057e-05	Novel
TNS2	2.09049e-05	Novel
USP6	2.09034e-05	Novel
KIAA1522	2.09001e-05	Novel
CTSF	2.09001e-05	Novel
HDAC6	2.08976e-05	Novel
TUBA4B	2.08809e-05	Novel
RGS9	2.08783e-05	Novel
RNF44	2.08729e-05	Novel
UTP25	2.08632e-05	Novel
ITPK1	2.08609e-05	Novel
CDK5R1	2.08548e-05	Novel
NATD1	2.08526e-05	Novel
ATXN7L3B	2.08484e-05	Novel
PDXP	2.0842e-05	Novel
ABL1	2.08346e-05	Novel
CSF1R	2.08215e-05	Novel
MPZL2	2.08213e-05	Novel
ENKUR	2.08205e-05	Novel
MIER3	2.0818e-05	Novel
ALDH1A2	2.08108e-05	Novel
ADNP2	2.08094e-05	Novel
OSTF1	2.0809e-05	Novel
OTUD6B	2.08059e-05	Novel
OTX2	2.08059e-05	Novel
TANC1	2.08042e-05	Novel
CLEC3B	2.08004e-05	Novel
GLIS1	2.07948e-05	Novel
SRP54	2.07886e-05	Novel
ZNF532	2.07885e-05	Novel
POM121L8P	2.07863e-05	Novel
CDKN1A	2.07831e-05	Novel
ITFG1	2.07829e-05	Novel
ATF3	2.078e-05	Novel
ZDHHC7	2.078e-05	Novel
SMTNL2	2.07795e-05	Novel
DUS3L	2.07684e-05	Novel
RABGGTB	2.0767e-05	Novel
RAB13	2.07651e-05	Novel
ARMCX5	2.0758e-05	Novel
AHSG	2.07526e-05	Novel
ATE1	2.07487e-05	Novel
MAPK11	2.07487e-05	Novel
ZNF431	2.07477e-05	Novel
KIAA0930	2.07468e-05	Novel
ATP1B2	2.07416e-05	Novel
RALGAPB	2.07406e-05	Novel
CHRD	2.07374e-05	Novel
SIPA1	2.07344e-05	Novel
H2AC18	2.07339e-05	Novel
MME	2.07215e-05	Novel
SEPTIN4	2.07178e-05	Novel
MBTPS1	2.07164e-05	Novel
SULT1A3	2.07131e-05	Novel
RNASE3	2.07071e-05	Novel
IL10RA	2.07055e-05	Novel
ANXA7	2.06972e-05	Novel
TCP11	2.06925e-05	Novel
ARHGEF7	2.06921e-05	Novel
ZDHHC23	2.06853e-05	Novel
TMEM41A	2.06831e-05	Novel
OAZ1	2.06798e-05	Novel
SCGB2A1	2.06763e-05	Novel
PLEKHG3	2.06753e-05	Novel
KIAA1109	2.06751e-05	Novel
GC	2.06751e-05	Novel
CDADC1	2.06728e-05	Novel
NFYB	2.06657e-05	Novel
EFCAB3	2.06647e-05	Novel
MAN2C1	2.06619e-05	Novel
ILRUN	2.06612e-05	Novel
NCAPG	2.06604e-05	Novel
GRINA	2.06509e-05	Novel
ZMYM3	2.06498e-05	Novel
FBXL2	2.06481e-05	Novel
CD180	2.06305e-05	Novel
RAB3A	2.06227e-05	Novel
IGLL5	2.06176e-05	Novel
RB1	2.06169e-05	Novel
FMNL2	2.06144e-05	Novel
ABCF1	2.06132e-05	Novel
H2BC21	2.06109e-05	Novel
ATF2	2.06097e-05	Novel
MAGEA3	2.06095e-05	Novel
ACKR2	2.06032e-05	Novel
PAK4	2.05964e-05	Novel
LAMB2	2.05949e-05	Novel
PLAT	2.05943e-05	Novel
CABP5	2.05907e-05	Novel
BACE1	2.0586e-05	Novel
KCNAB1	2.05849e-05	Novel
INPP4A	2.05808e-05	Novel
LDHAL6A	2.05714e-05	Novel
RP9	2.05699e-05	Novel
SYT11	2.05684e-05	Novel
TMC6	2.05657e-05	Novel
CD3D	2.05653e-05	Novel
DNASE1L1	2.05643e-05	Novel
SBNO1	2.05526e-05	Novel
SEC31B	2.05441e-05	Novel
ANGPTL7	2.05424e-05	Novel
CCDC17	2.05382e-05	Novel
KIN	2.05355e-05	Novel
TAGLN3	2.05349e-05	Novel
DECR2	2.0534e-05	Novel
SRI	2.05334e-05	Novel
MET	2.05319e-05	Novel
PTPRT	2.05273e-05	Novel
VIM	2.05261e-05	Novel
SENP6	2.05255e-05	Novel
COLEC12	2.05113e-05	Novel
HASPIN	2.0509e-05	Novel
SERPINA6	2.05073e-05	Novel
LRIG2	2.05045e-05	Novel
PIK3R4	2.05031e-05	Novel
SCP2	2.04915e-05	Novel
ARHGAP25	2.04864e-05	Novel
SPARC	2.04812e-05	Novel
TUBA3C	2.04811e-05	Novel
HIPK2	2.04797e-05	Novel
PLEKHJ1	2.04718e-05	Novel
ADD2	2.04697e-05	Novel
C11orf54	2.04665e-05	Novel
DIMT1	2.04639e-05	Novel
CBR1	2.04613e-05	Novel
TBX21	2.04522e-05	Novel
LIG3	2.04495e-05	Novel
HSPB6	2.04479e-05	Novel
PRMT2	2.04425e-05	Novel
AP1AR	2.04339e-05	Novel
RNF183	2.04321e-05	Novel
QPCTL	2.04274e-05	Novel
METTL21A	2.04256e-05	Novel
MGAT4B	2.04245e-05	Novel
DNAJC6	2.04237e-05	Novel
LPIN1	2.04197e-05	Novel
H2BC10	2.04127e-05	Novel
C1QTNF1	2.04096e-05	Novel
DPYSL3	2.04082e-05	Novel
ABCA7	2.0406e-05	Novel
PSMD14	2.04048e-05	Novel
SPATA12	2.0404e-05	Novel
FRMD8	2.03995e-05	Novel
UPF2	2.03959e-05	Novel
IQGAP3	2.0394e-05	Novel
CLIC5	2.03869e-05	Novel
GFPT2	2.03865e-05	Novel
LNP1	2.0386e-05	Novel
TSHR	2.03836e-05	Novel
WDR70	2.0374e-05	Novel
ENY2	2.03692e-05	Novel
NYAP2	2.03686e-05	Novel
RPA4	2.03678e-05	Novel
APC2	2.03653e-05	Novel
WDR47	2.03626e-05	Novel
PHACTR4	2.03623e-05	Novel
FBLN2	2.03613e-05	Novel
STAT5A	2.03547e-05	Novel
AKAP13	2.03529e-05	Novel
C3orf62	2.03411e-05	Novel
HEXD	2.03323e-05	Novel
CAPNS1	2.03322e-05	Novel
FLRT1	2.0332e-05	Novel
USP35	2.03294e-05	Novel
ZNF625	2.03252e-05	Novel
TRIM55	2.03249e-05	Novel
RPS3	2.03235e-05	Novel
NXPE3	2.03232e-05	Novel
C7orf31	2.03232e-05	Novel
NELL1	2.03223e-05	Novel
RGS8	2.03222e-05	Novel
AASDHPPT	2.03215e-05	Novel
DPYD	2.03209e-05	Novel
EML5	2.03187e-05	Novel
C16orf70	2.03117e-05	Novel
RTN4RL1	2.03115e-05	Novel
PHYHIPL	2.03109e-05	Novel
CCL14	2.031e-05	Novel
MEA1	2.03051e-05	Novel
BBX	2.03021e-05	Novel
SUPT20H	2.03006e-05	Novel
GLRB	2.0298e-05	Novel
C4orf46	2.02976e-05	Novel
AFMID	2.02939e-05	Novel
PRPS1L1	2.02924e-05	Novel
OGG1	2.02895e-05	Novel
SUMF2	2.0286e-05	Novel
PADI3	2.02856e-05	Novel
SPATA7	2.02838e-05	Novel
EEPD1	2.0282e-05	Novel
MAP4	2.02772e-05	Novel
AP1S1	2.02772e-05	Novel
PLEKHO2	2.02733e-05	Novel
CD164	2.0269e-05	Novel
ZFPM2	2.02652e-05	Novel
CCNB1IP1	2.02634e-05	Novel
DCK	2.02625e-05	Novel
RNF169	2.02577e-05	Novel
TIMP2	2.0255e-05	Novel
DLGAP3	2.02542e-05	Novel
KRTCAP2	2.02536e-05	Novel
USP6NL	2.02499e-05	Novel
C21orf91	2.02482e-05	Novel
UNC80	2.02478e-05	Novel
UNC5C	2.02432e-05	Novel
FGB	2.02429e-05	Novel
PTK2	2.02426e-05	Novel
HDDC3	2.02396e-05	Novel
BATF	2.02357e-05	Novel
CEBPG	2.02274e-05	Novel
CYFIP1	2.02269e-05	Novel
NECAP2	2.0223e-05	Novel
CCND1	2.02202e-05	Novel
WDR89	2.0214e-05	Novel
PRELP	2.02139e-05	Novel
MIGA2	2.02129e-05	Novel
PDZD4	2.02088e-05	Novel
CCS	2.02058e-05	Novel
INPP5D	2.01953e-05	Novel
CSRP1	2.01915e-05	Novel
SOWAHC	2.0187e-05	Novel
POP5	2.01854e-05	Novel
REV1	2.01845e-05	Novel
MTERF4	2.01835e-05	Novel
NOB1	2.01817e-05	Novel
KLF5	2.01799e-05	Novel
NR1H3	2.01795e-05	Novel
PDIA6	2.01787e-05	Novel
REL	2.01779e-05	Novel
TSNAXIP1	2.01771e-05	Novel
SLC35E4	2.01758e-05	Novel
CCDC71	2.01744e-05	Novel
CDC45	2.01698e-05	Novel
MAP2	2.01677e-05	Novel
PLEKHH3	2.01529e-05	Novel
TUT7	2.01528e-05	Novel
LRRFIP2	2.01522e-05	Novel
CREBL2	2.01512e-05	Novel
MTDH	2.01458e-05	Novel
TMEM186	2.01446e-05	Novel
DUSP12	2.01407e-05	Novel
VCAM1	2.01365e-05	Novel
POLR3G	2.01358e-05	Novel
TRIM46	2.01344e-05	Novel
GPRIN1	2.01341e-05	Novel
NCKAP1	2.01324e-05	Novel
NTRK2	2.01312e-05	Novel
DCUN1D2	2.01274e-05	Novel
LYPLA1	2.01267e-05	Novel
ODAM	2.01217e-05	Novel
ISX	2.01199e-05	Novel
ACO1	2.01184e-05	Novel
TMEM201	2.01176e-05	Novel
HYDIN	2.01147e-05	Novel
KIR2DL4	2.01142e-05	Novel
TBC1D5	2.01139e-05	Novel
PFDN2	2.01083e-05	Novel
TBC1D3B	2.00976e-05	Novel
JUND	2.00951e-05	Novel
FCF1	2.00941e-05	Novel
CXCR1	2.00939e-05	Novel
FAM118B	2.00939e-05	Novel
SHANK2	2.00931e-05	Novel
SLC18A1	2.00891e-05	Novel
KIAA1191	2.00889e-05	Novel
KIDINS220	2.00859e-05	Novel
DNAJC2	2.00847e-05	Novel
LRCH1	2.00834e-05	Novel
DPP4	2.00797e-05	Novel
RWDD2B	2.00692e-05	Novel
GNPTAB	2.00657e-05	Novel
CHTF18	2.00623e-05	Novel
FHL3	2.00599e-05	Novel
ANKRD27	2.00569e-05	Novel
WBP1	2.00562e-05	Novel
ARHGEF35	2.00554e-05	Novel
PDE4B	2.00524e-05	Novel
TNNT2	2.00521e-05	Novel
ARHGAP40	2.00488e-05	Novel
DOP1B	2.00482e-05	Novel
XRCC3	2.00474e-05	Novel
DPCD	2.00468e-05	Novel
PTGES2	2.0043e-05	Novel
CLNK	2.00391e-05	Novel
BET1L	2.0039e-05	Novel
ADAMTS1	2.00374e-05	Novel
LOXL3	2.00332e-05	Novel
GTF3C6	2.00328e-05	Novel
NQO2	2.00323e-05	Novel
GRAMD4	2.0032e-05	Novel
PDGFA	2.00264e-05	Novel
UBL7	2.00257e-05	Novel
PLB1	2.00256e-05	Novel
NCDN	2.00245e-05	Novel
TBPL1	2.00216e-05	Novel
PDCD5	2.0019e-05	Novel
TMUB1	2.0018e-05	Novel
VPS26C	2.00174e-05	Novel
ZFYVE21	2.00146e-05	Novel
DNAJC16	2.0013e-05	Novel
NPAT	2.0005e-05	Novel
EYA1	2.00037e-05	Novel
ZNF687	2.0001e-05	Novel
C6	2.00008e-05	Novel
VAPA	1.99965e-05	Novel
NFAT5	1.99953e-05	Novel
TRAPPC3	1.99947e-05	Novel
C1orf109	1.9994e-05	Novel
ACOT7	1.9989e-05	Novel
NDUFB5	1.99879e-05	Novel
BCL9L	1.99864e-05	Novel
WNT2	1.99852e-05	Novel
IFNE	1.99841e-05	Novel
EPOR	1.99775e-05	Novel
NFYC	1.99771e-05	Novel
POMC	1.99664e-05	Novel
MBD4	1.9965e-05	Novel
HES1	1.99638e-05	Novel
WWOX	1.99636e-05	Novel
COL5A1	1.99633e-05	Novel
GLOD4	1.9961e-05	Novel
ACOT8	1.99587e-05	Novel
USP46	1.99585e-05	Novel
SLCO6A1	1.99572e-05	Novel
KLF8	1.99519e-05	Novel
USP36	1.9951e-05	Novel
PLXNB1	1.99508e-05	Novel
RNF130	1.99507e-05	Novel
H2BC7	1.99468e-05	Novel
ENPP4	1.99448e-05	Novel
DNMT1	1.99408e-05	Novel
ETV5	1.99398e-05	Novel
ZNF518A	1.99396e-05	Novel
HBEGF	1.99371e-05	Novel
RNF145	1.99348e-05	Novel
HSPA8	1.99339e-05	Novel
NDUFB4	1.9933e-05	Novel
APBA3	1.99281e-05	Novel
CLNS1A	1.9925e-05	Novel
PPM1F	1.99228e-05	Novel
DZIP1L	1.99179e-05	Novel
RNH1	1.99175e-05	Novel
MAPK8	1.99171e-05	Novel
ATF7IP2	1.99124e-05	Novel
NXT2	1.99106e-05	Novel
KCNE3	1.99086e-05	Novel
CDK2AP2	1.99055e-05	Novel
ZDHHC18	1.99e-05	Novel
RTTN	1.99e-05	Novel
CCNDBP1	1.98991e-05	Novel
PTMS	1.98949e-05	Novel
PPIB	1.98948e-05	Novel
SRRM4	1.98917e-05	Novel
PYGO1	1.98917e-05	Novel
ARHGEF11	1.98908e-05	Novel
SH2B2	1.98883e-05	Novel
CGNL1	1.9888e-05	Novel
HSD17B14	1.98879e-05	Novel
RELA	1.98835e-05	Novel
AP2A2	1.98806e-05	Novel
BRD7	1.98804e-05	Novel
MAGEC2	1.98785e-05	Novel
ZNF121	1.98784e-05	Novel
TP63	1.98722e-05	Novel
BARX1	1.9865e-05	Novel
DCDC2	1.98649e-05	Novel
DHRS2	1.98645e-05	Novel
ECHDC2	1.98636e-05	Novel
SLC16A1	1.98619e-05	Novel
BIRC3	1.98616e-05	Novel
SPATA46	1.98602e-05	Novel
ZNF175	1.98579e-05	Novel
LRRC40	1.98579e-05	Novel
TFB1M	1.98539e-05	Novel
TAF1D	1.98534e-05	Novel
TESPA1	1.98489e-05	Novel
ARHGAP12	1.98477e-05	Novel
CCL4	1.98368e-05	Novel
ERN1	1.98357e-05	Novel
HKDC1	1.98299e-05	Novel
PRPF18	1.98298e-05	Novel
TICRR	1.98282e-05	Novel
RAP1GDS1	1.98281e-05	Novel
GNPNAT1	1.98229e-05	Novel
RXFP4	1.98214e-05	Novel
VTA1	1.98182e-05	Novel
POLR3C	1.98068e-05	Novel
DUSP13	1.98053e-05	Novel
SELENOK	1.98051e-05	Novel
CASZ1	1.98029e-05	Novel
ZNF384	1.98014e-05	Novel
TMA16	1.97996e-05	Novel
CALCOCO1	1.97994e-05	Novel
PGM2	1.97972e-05	Novel
ZDHHC24	1.97921e-05	Novel
MMP2	1.97876e-05	Novel
TFAP2C	1.97875e-05	Novel
OLFM3	1.97858e-05	Novel
MRM1	1.97846e-05	Novel
WDR6	1.97832e-05	Novel
STK32C	1.97819e-05	Novel
CBX5	1.97806e-05	Novel
UBTD2	1.97785e-05	Novel
AHCY	1.9777e-05	Novel
BIN1	1.97762e-05	Novel
NYAP1	1.97745e-05	Novel
TSG101	1.9773e-05	Novel
SEPTIN9	1.9771e-05	Novel
CSNK1G2	1.97696e-05	Novel
CDK2	1.9765e-05	Novel
ZNF556	1.97642e-05	Novel
CSTF1	1.97639e-05	Novel
ZNF395	1.97633e-05	Novel
EIF2B5	1.97586e-05	Novel
PGAM1	1.97583e-05	Novel
MPO	1.97582e-05	Novel
NDUFA13	1.97571e-05	Novel
EEF1B2	1.97557e-05	Novel
ANGPTL4	1.97554e-05	Novel
APPL2	1.97507e-05	Novel
FN3KRP	1.97502e-05	Novel
TSSK3	1.97491e-05	Novel
PDE3A	1.97469e-05	Novel
COMMD5	1.97398e-05	Novel
LIN9	1.97389e-05	Novel
RLIM	1.97352e-05	Novel
NUP62CL	1.97334e-05	Novel
PPP1R37	1.9732e-05	Novel
RTL6	1.97307e-05	Novel
EMC2	1.97305e-05	Novel
CCDC40	1.97304e-05	Novel
PNRC2	1.97291e-05	Novel
DPY30	1.97256e-05	Novel
NR1D1	1.97225e-05	Novel
ASCC2	1.97222e-05	Novel
ZUP1	1.97189e-05	Novel
CCL5	1.97182e-05	Novel
CELF5	1.9718e-05	Novel
LENG8	1.97142e-05	Novel
PPARD	1.97105e-05	Novel
COL8A1	1.97062e-05	Novel
TEAD4	1.9704e-05	Novel
ZNF136	1.97009e-05	Novel
TNFRSF25	1.97005e-05	Novel
ILVBL	1.97005e-05	Novel
TAGLN2	1.96998e-05	Novel
FKBP9	1.96989e-05	Novel
WWP2	1.96936e-05	Novel
FABP7	1.96897e-05	Novel
AR	1.96853e-05	Novel
APOBEC1	1.96849e-05	Novel
FKBPL	1.96839e-05	Novel
PACRG	1.96792e-05	Novel
LRRC31	1.96783e-05	Novel
FAM3A	1.96781e-05	Novel
FOXO3	1.96752e-05	Novel
GRXCR1	1.96724e-05	Novel
KCNQ1	1.96666e-05	Novel
MEP1A	1.96664e-05	Novel
HS3ST2	1.96662e-05	Novel
PIMREG	1.96592e-05	Novel
DBH	1.96589e-05	Novel
CAST	1.96564e-05	Novel
MIDEAS	1.96561e-05	Novel
FRAT2	1.96543e-05	Novel
DND1	1.96542e-05	Novel
TUBGCP2	1.96514e-05	Novel
SIGLEC5	1.96505e-05	Novel
IRGC	1.96504e-05	Novel
HBZ	1.96502e-05	Novel
DMKN	1.96478e-05	Novel
C19orf47	1.96446e-05	Novel
WDR26	1.96403e-05	Novel
TK1	1.96392e-05	Novel
ATAD5	1.96388e-05	Novel
CFTR	1.96368e-05	Novel
EEF1AKNMT	1.96365e-05	Novel
CLIC3	1.96343e-05	Novel
IFNA5	1.96311e-05	Novel
CDC42EP3	1.96309e-05	Novel
RSRC2	1.96304e-05	Novel
SCGB1D4	1.96249e-05	Novel
RAB39A	1.96241e-05	Novel
CEPT1	1.96206e-05	Novel
ARFGEF1	1.96187e-05	Novel
SLC39A14	1.96166e-05	Novel
HOXC10	1.96142e-05	Novel
KDELR2	1.96115e-05	Novel
CHCHD3	1.96101e-05	Novel
MCMBP	1.9609e-05	Novel
TAF1B	1.96087e-05	Novel
TMEM33	1.9607e-05	Novel
CRYBA4	1.96049e-05	Novel
CHSY3	1.96046e-05	Novel
DIS3	1.96028e-05	Novel
PIK3R3	1.96007e-05	Novel
MORF4L2	1.95993e-05	Novel
VPS41	1.95975e-05	Novel
KIF27	1.9597e-05	Novel
SIX4	1.95966e-05	Novel
ZNF185	1.9595e-05	Novel
FBXL16	1.95936e-05	Novel
PTPRZ1	1.95929e-05	Novel
APBA1	1.95905e-05	Novel
DBP	1.95865e-05	Novel
TUBB	1.95842e-05	Novel
ACAT2	1.95824e-05	Novel
TNS4	1.95809e-05	Novel
CXCR4	1.95803e-05	Novel
CTDP1	1.95775e-05	Novel
DNAJC8	1.95707e-05	Novel
IL36RN	1.95672e-05	Novel
RAC1	1.95668e-05	Novel
OFCC1	1.95664e-05	Novel
CDC73	1.95644e-05	Novel
SLC6A6	1.95633e-05	Novel
ZNF337	1.95579e-05	Novel
OLIG1	1.95563e-05	Novel
DOCK4	1.95561e-05	Novel
ZKSCAN1	1.95548e-05	Novel
NXPH3	1.95543e-05	Novel
CRMP1	1.95543e-05	Novel
SH3BGRL3	1.95509e-05	Novel
METAP2	1.95508e-05	Novel
RER1	1.95502e-05	Novel
CYLD	1.95453e-05	Novel
TRAM1	1.95447e-05	Novel
ELAVL4	1.95373e-05	Novel
TMCC1	1.95353e-05	Novel
RAPGEF1	1.95344e-05	Novel
UGGT2	1.95329e-05	Novel
GCM1	1.95322e-05	Novel
SPATA2L	1.9525e-05	Novel
SNX33	1.95198e-05	Novel
CDKN2D	1.9519e-05	Novel
PRDX2	1.95185e-05	Novel
PTPN22	1.95145e-05	Novel
USP33	1.95126e-05	Novel
ATP13A2	1.95117e-05	Novel
NME6	1.95081e-05	Novel
COL6A1	1.95067e-05	Novel
RTL8C	1.95061e-05	Novel
ASB11	1.95037e-05	Novel
TNP1	1.9502e-05	Novel
AZGP1	1.95005e-05	Novel
DLGAP4	1.95004e-05	Novel
MYO6	1.95e-05	Novel
CPLX4	1.94994e-05	Novel
ITGA4	1.94986e-05	Novel
TM4SF19	1.94925e-05	Novel
RASD2	1.94903e-05	Novel
NCOR2	1.94868e-05	Novel
ARSB	1.94852e-05	Novel
PPP2R5C	1.9485e-05	Novel
UGCG	1.94834e-05	Novel
HENMT1	1.9483e-05	Novel
AKT1	1.94814e-05	Novel
PTPN12	1.94809e-05	Novel
ABI1	1.94794e-05	Novel
PPP2R5B	1.94763e-05	Novel
SHB	1.9476e-05	Novel
CER1	1.94742e-05	Novel
ODF3L2	1.94732e-05	Novel
DENND2B	1.94724e-05	Novel
CXCL2	1.94718e-05	Novel
TCF7	1.94714e-05	Novel
PPP4R3B	1.94697e-05	Novel
LURAP1L	1.94681e-05	Novel
WDR59	1.94661e-05	Novel
GRAP2	1.94647e-05	Novel
HS2ST1	1.94632e-05	Novel
PNLIP	1.94563e-05	Novel
GUCY1B1	1.94524e-05	Novel
DNAJC14	1.94488e-05	Novel
RELL1	1.9446e-05	Novel
TRAPPC8	1.9445e-05	Novel
WDR81	1.94439e-05	Novel
ASAP2	1.9443e-05	Novel
ZNF592	1.94334e-05	Novel
CCBE1	1.94329e-05	Novel
TKTL2	1.94288e-05	Novel
VAT1	1.94259e-05	Novel
PSMA3	1.94255e-05	Novel
LMNA	1.9424e-05	Novel
RCBTB1	1.94223e-05	Novel
CDK17	1.94211e-05	Novel
VEGFD	1.94184e-05	Novel
CLSTN1	1.94153e-05	Novel
PDGFRA	1.94118e-05	Novel
PLCB2	1.94099e-05	Novel
DACH1	1.94068e-05	Novel
CNTN2	1.9406e-05	Novel
AMBRA1	1.94005e-05	Novel
VPS39	1.93999e-05	Novel
PARD6A	1.93981e-05	Novel
[truncated: 17,024 more rows]

## Sheet: BioGRID-5
BioGRID-Embedding-GO
Symbol	Probability	Known/Novel
CSNK2B	1	Novel
H1-1	0.999999	Novel
TRIM63	0.999996	Novel
BAG6	0.999975	Novel
CSNK2A1	0.999963	Novel
PYHIN1	0.999958	Novel
BRD3	0.999951	Novel
KRT34	0.999916	Novel
NOTCH1	0.999898	Novel
HSPA8	0.999795	Novel
TSC22D1	0.999782	Novel
UBL4A	0.999769	Novel
ALOX5	0.999734	Novel
KRT5	0.999733	Novel
ACTB	0.999665	Novel
PICK1	0.999615	Novel
WWP2	0.999587	Novel
APOA1	0.999434	Novel
BCL2L1	0.999408	Novel
PLEKHG4	0.998393	Novel
HSPH1	0.998281	Novel
H3C1	0.998066	Novel
SERPINA5	0.998048	Novel
MAPK8IP2	0.998046	Novel
CRP	0.997928	Novel
PTK2	0.997894	Novel
PIN1	0.997689	Novel
H1-3	0.997567	Novel
MTOR	0.997009	Novel
CSNK2A2	0.996967	Novel
KCMF1	0.996899	Novel
ACTA1	0.996315	Novel
IFI16	0.996274	Novel
ACTG1	0.995934	Novel
EPS8	0.995932	Novel
KRT6A	0.995558	Novel
UQCC2	0.995231	Novel
RBM3	0.994788	Novel
YWHAH	0.994226	Novel
GRN	0.99394	Novel
NDUFA13	0.993902	Novel
YWHAQ	0.993856	Novel
PML	0.993057	Novel
MAPK8	0.992992	Novel
PHB2	0.992869	Novel
SPP1	0.992087	Novel
CDKN1A	0.99132	Novel
RAB7A	0.990152	Novel
LRP2	0.989936	Novel
ATP5F1A	0.989295	Novel
FASLG	0.988966	Novel
PRAMEF5	0.988057	Novel
LBP	0.987574	Novel
KRT16	0.986686	Novel
GBF1	0.986403	Novel
P4HA3	0.986262	Novel
RPL38	0.986125	Novel
ABI1	0.985143	Novel
SNAP25	0.98467	Novel
RPL23	0.98357	Novel
CDKN1B	0.983318	Novel
FBLN2	0.982869	Novel
PSMA2	0.982536	Novel
H2BC8	0.982315	Novel
TMEM128	0.982142	Novel
ITGB7	0.981475	Novel
GOLGA6L9	0.981031	Novel
LYN	0.980367	Novel
KRT79	0.979904	Novel
RNF123	0.979742	Novel
KRT26	0.979647	Novel
MAPK14	0.978436	Novel
FGF1	0.978132	Novel
RNF144A	0.976483	Novel
PSMB1	0.974793	Novel
ZFYVE27	0.97451	Novel
A1BG	0.973868	Novel
AURKB	0.973601	Novel
DCP1A	0.97034	Novel
IMPACT	0.969228	Novel
ND4	0.968085	Novel
KRTAP6-2	0.966954	Novel
YWHAG	0.96689	Novel
RABGGTB	0.966731	Novel
RPH3A	0.965573	Novel
GP1BA	0.965326	Novel
DCAF7	0.965165	Novel
LASP1	0.965037	Novel
COA7	0.964808	Novel
REM1	0.964504	Novel
KRT28	0.963961	Novel
UBXN11	0.963522	Novel
RPL14	0.959223	Novel
BLK	0.959072	Novel
RPS4X	0.958968	Novel
RIF1	0.958471	Novel
DOCK5	0.957889	Novel
RPL27A	0.957494	Novel
CRY1	0.956584	Novel
EWSR1	0.953585	Novel
BECN1	0.952464	Novel
PPP3CA	0.951762	Novel
UBE2Z	0.951352	Novel
CFL1	0.949584	Novel
RHOA	0.948616	Novel
ADAM10	0.948517	Novel
GCH1	0.943405	Novel
ENO1	0.942898	Novel
AIM2	0.94204	Novel
VCAN	0.941943	Novel
DDA1	0.939842	Novel
CYSRT1	0.939333	Novel
PRAMEF4	0.937427	Novel
TRIB3	0.936646	Novel
TPR	0.933079	Novel
ITGA2B	0.932148	Novel
ISCA2	0.927895	Novel
RICTOR	0.927894	Novel
EPAS1	0.927225	Novel
TRIM8	0.923056	Novel
NKD2	0.922652	Novel
HINT2	0.922497	Novel
FLOT1	0.913851	Novel
HOXA1	0.912834	Novel
NDUFB5	0.90928	Novel
KRT6B	0.906176	Novel
GJA1	0.903459	Novel
YIPF3	0.903247	Novel
RHOU	0.903098	Novel
MDM2	0.902067	Novel
CD3E	0.900422	Novel
CDKN2A	0.900007	Novel
RAB3IL1	0.899028	Novel
CBX6	0.898758	Novel
PSMB6	0.892628	Novel
CFB	0.891935	Novel
NEDD9	0.891597	Novel
PSEN1	0.888503	Novel
KIAA1191	0.887368	Novel
NAXE	0.887361	Novel
CSTA	0.885857	Novel
ITGB5	0.885593	Novel
TMEM97	0.884042	Novel
ADA	0.88258	Novel
USP7	0.881479	Novel
ITFG1	0.88127	Novel
SLC9A3R2	0.878983	Novel
RUSC1	0.875425	Novel
CEP170	0.875096	Novel
SLC9A3R1	0.874063	Novel
KRT81	0.87383	Novel
KRT83	0.87343	Novel
APCS	0.872764	Novel
RNF115	0.872172	Novel
SYK	0.871399	Novel
NPY	0.866314	Novel
C15orf48	0.86607	Novel
TIMP3	0.865073	Novel
HNF1A	0.860365	Novel
GPR152	0.860204	Novel
KRT27	0.857541	Novel
PRAMEF15	0.854874	Novel
MSRB3	0.853986	Novel
UBE3A	0.852377	Novel
KRT78	0.851487	Novel
UBA1	0.850863	Novel
WWTR1	0.849344	Novel
KRTAP8-1	0.847859	Novel
PLLP	0.846197	Novel
GRB10	0.840352	Novel
BTRC	0.840338	Novel
SIGLEC12	0.839667	Novel
FGR	0.838342	Novel
NF1	0.836407	Novel
TEKT3	0.835939	Novel
RAB1A	0.834661	Novel
COL2A1	0.833223	Novel
EIF1AX	0.829991	Novel
BCAR1	0.829375	Novel
CARHSP1	0.828657	Novel
PDZK1	0.828414	Novel
FRAT1	0.828323	Novel
AMBP	0.827254	Novel
HOXC6	0.825285	Novel
CRKL	0.822968	Novel
DDAH2	0.822592	Novel
PROC	0.820875	Novel
MYCBP	0.819368	Novel
PRKAR1A	0.819253	Novel
PPP3CC	0.817519	Novel
HCLS1	0.816965	Novel
MTNR1B	0.814244	Novel
CIB1	0.810595	Novel
DRD2	0.808424	Novel
PDCD6	0.804564	Novel
RBPMS	0.802946	Novel
CCNB1	0.794464	Novel
PCGF3	0.79364	Novel
CLN3	0.79305	Novel
RNASEH2B	0.790827	Novel
KRT19	0.790436	Novel
MSRB2	0.788575	Novel
ECM1	0.785699	Novel
DRD3	0.782824	Novel
AKT2	0.782793	Novel
CAMK2D	0.781077	Novel
NBPF19	0.779809	Novel
NDUFB9	0.773823	Novel
NHLRC2	0.772064	Novel
GSDMB	0.768799	Novel
MAIP1	0.767563	Novel
CCL5	0.764443	Novel
TUBA4B	0.764148	Novel
RPTOR	0.764062	Novel
VPS35	0.763283	Novel
TMSB4X	0.761386	Novel
MAP3K4	0.760896	Novel
RPAP1	0.757025	Novel
KRT9	0.756257	Novel
LRPAP1	0.755432	Novel
KRT25	0.7537	Novel
PREX1	0.752213	Novel
PPP4R3B	0.752066	Novel
BCL10	0.751831	Novel
SP1	0.751448	Novel
KRT74	0.750109	Novel
RANBP2	0.749846	Novel
SELP	0.74714	Novel
STK38	0.745639	Novel
TGFBR1	0.745302	Novel
DDB1	0.743203	Novel
SPTB	0.742546	Novel
LONRF2	0.741814	Novel
HTR2C	0.741588	Novel
KRT6C	0.740783	Novel
ATP1A1	0.740436	Novel
ATP5PD	0.737309	Novel
TRIM55	0.736728	Novel
RB1	0.736646	Novel
CUL3	0.736465	Novel
CYFIP1	0.734965	Novel
SH2D3C	0.731033	Novel
GPR183	0.730709	Novel
FUZ	0.727925	Novel
SSH3	0.727421	Novel
MMP2	0.726822	Novel
F2	0.726783	Novel
CRK	0.72667	Novel
CTDP1	0.722522	Novel
GNB5	0.720575	Novel
ZNF576	0.720309	Novel
ACE2	0.719252	Novel
CSN1S1	0.718051	Novel
EIF4B	0.71499	Novel
KRT85	0.714311	Novel
PSMA4	0.714236	Novel
H2BC12	0.71423	Novel
IGF2	0.708798	Novel
ABI3	0.708324	Novel
COL8A1	0.706195	Novel
ATP8	0.700752	Novel
USP32	0.700711	Novel
PPFIBP2	0.698433	Novel
P2RY6	0.694302	Novel
PTEN	0.694217	Novel
EGLN3	0.690647	Novel
TP63	0.69021	Novel
ARHGAP31	0.689369	Novel
CCDC180	0.688539	Novel
TGFB2	0.688202	Novel
GRINA	0.685847	Novel
FLNA	0.668858	Novel
HOXD8	0.663317	Novel
IKBKG	0.662328	Novel
FGF2	0.661324	Novel
CCND1	0.660899	Novel
EIF4EBP2	0.659511	Novel
BGN	0.659003	Novel
HIF1A	0.657876	Novel
FGFR4	0.656412	Novel
IL2RB	0.654931	Novel
BRD4	0.654468	Novel
PLG	0.652913	Novel
PTPN12	0.652314	Novel
SSR4	0.647179	Novel
ARPC3	0.646604	Novel
MAP3K20	0.643801	Novel
KRT1	0.643174	Novel
RAB5A	0.642496	Novel
FURIN	0.640315	Novel
NCKAP1	0.640299	Novel
SNAPIN	0.640227	Novel
RPS21	0.638736	Novel
ANKS1B	0.63402	Novel
TXNDC11	0.633247	Novel
PFDN5	0.632617	Novel
TEX264	0.63245	Novel
VIPR2	0.630466	Novel
BTNL8	0.628457	Novel
BTK	0.627683	Novel
CD38	0.623619	Novel
GHR	0.622982	Novel
SULT1A4	0.622455	Novel
MDM4	0.621058	Novel
NGB	0.620313	Novel
MDP1	0.619515	Novel
PRSS2	0.618619	Novel
ARHGAP23	0.614394	Novel
MMGT1	0.612781	Novel
CTSL	0.612478	Novel
CLIC6	0.612373	Novel
DTNBP1	0.612172	Novel
SNX1	0.611538	Novel
OCIAD2	0.611397	Novel
ESR1	0.607868	Novel
PIK3CD	0.606426	Novel
PLXNA3	0.606338	Novel
GET3	0.605078	Novel
NDUFA8	0.602207	Novel
PSMA1	0.60196	Novel
H2BU1	0.596388	Novel
VLDLR	0.595642	Novel
SPR	0.592393	Novel
COLEC12	0.592386	Novel
PHB	0.591841	Novel
REEP5	0.590072	Novel
RP2	0.587797	Novel
DTX3	0.583651	Novel
FBN1	0.582632	Novel
RPL13	0.581791	Novel
ZMYND12	0.581297	Novel
ITGA9	0.573984	Novel
MAPK9	0.573806	Novel
KRT20	0.573694	Novel
PDAP1	0.573452	Novel
TTLL12	0.573434	Novel
ITPRIPL1	0.57302	Novel
MAP1LC3B	0.568389	Novel
GET4	0.565221	Novel
RPSA	0.559537	Novel
TMPRSS11A	0.555065	Novel
CFHR2	0.553432	Novel
CACNG2	0.551495	Novel
ICAM1	0.55023	Novel
PPFIA1	0.54713	Novel
PSMD13	0.547039	Novel
SORT1	0.542175	Novel
EPB41L2	0.541995	Novel
GSK3B	0.538506	Novel
TPD52L1	0.530488	Novel
QPCTL	0.530202	Novel
RNF213	0.529678	Novel
RET	0.528421	Novel
C14orf119	0.527766	Novel
GOPC	0.527191	Novel
SURF6	0.526337	Novel
PI4KB	0.523387	Novel
DCN	0.522018	Novel
LEPR	0.521558	Novel
CYCS	0.52146	Novel
PLAT	0.521182	Novel
KRT80	0.519052	Novel
TRIAP1	0.51687	Novel
WASF1	0.516492	Novel
POF1B	0.515766	Novel
UBE2L3	0.515123	Novel
ZC3HC1	0.513219	Novel
COL7A1	0.511426	Novel
EPDR1	0.510636	Novel
LSM8	0.510548	Novel
UBE2K	0.50998	Novel
RPL22L1	0.508157	Novel
CD247	0.504547	Novel
DSTYK	0.504536	Novel
HLA-B	0.502962	Novel
KRT82	0.501482	Novel
CLIC4	0.50105	Novel
BACE1	0.499991	Novel
XRCC6	0.499814	Novel
KRT38	0.498528	Novel
SPARC	0.497855	Novel
ZBTB25	0.497278	Novel
MAGEA6	0.497238	Novel
COA4	0.496485	Novel
GIMAP8	0.490517	Novel
NDUFB11	0.488318	Novel
THTPA	0.487225	Novel
MKRN3	0.487154	Novel
GNA12	0.484922	Novel
EGFL6	0.484487	Novel
KLC3	0.481962	Novel
PEX5L	0.476335	Novel
VWA1	0.47632	Novel
GLG1	0.473027	Novel
TFAP2D	0.4707	Novel
EPHA2	0.469755	Novel
CCL8	0.469563	Novel
RNF41	0.467483	Novel
UBE2D2	0.466453	Novel
PRXL2B	0.463941	Novel
PSMB4	0.463855	Novel
ALG2	0.463248	Novel
KIR2DL3	0.462157	Novel
PARVA	0.46054	Novel
UBE2V1	0.459607	Novel
MYOZ1	0.457771	Novel
TH	0.456707	Novel
ASB12	0.456704	Novel
DPP3	0.455725	Novel
LARP1	0.45541	Novel
SLC1A2	0.454617	Novel
ARHGEF16	0.448701	Novel
PCBD2	0.448364	Novel
SKAP2	0.446451	Novel
GATD3A	0.445339	Novel
TMEM154	0.44481	Novel
SRI	0.442872	Novel
ZNF592	0.439199	Novel
RHPN2	0.437765	Novel
ERMP1	0.436681	Novel
CCT8	0.434965	Novel
E2F1	0.434524	Novel
SPTBN1	0.43304	Novel
WBP11	0.432168	Novel
CXCL2	0.431159	Novel
GDPD1	0.430294	Novel
TGFB1I1	0.428517	Novel
MORN4	0.428176	Novel
PSMB3	0.4239	Novel
FDFT1	0.423012	Novel
TERF2IP	0.421801	Novel
RAB3A	0.421269	Novel
FBN3	0.420808	Novel
ITGB2	0.420146	Novel
CRHBP	0.418735	Novel
VAMP4	0.418359	Novel
POLR2A	0.416837	Novel
C3	0.415259	Novel
FLYWCH2	0.414412	Novel
ALDH7A1	0.413734	Novel
PNO1	0.413652	Novel
FCGR2A	0.412436	Novel
IL12RB2	0.410909	Novel
GSTO1	0.410908	Novel
CCR8	0.40738	Novel
CDK5	0.40626	Novel
SERPING1	0.405406	Novel
FAM210B	0.403062	Novel
CAMSAP3	0.40284	Novel
ABCA1	0.400095	Novel
CRYBB2	0.397711	Novel
ARMC6	0.394781	Novel
SNW1	0.388031	Novel
CHTF8	0.386978	Novel
C9	0.385578	Novel
CCL14	0.384354	Novel
MEIKIN	0.380903	Novel
NCS1	0.379807	Novel
ZHX2	0.378995	Novel
SYPL2	0.377548	Novel
FGF21	0.375855	Novel
C1QC	0.375388	Novel
CGA	0.375019	Novel
MBP	0.374555	Novel
CTAG1A	0.374358	Novel
SP7	0.37355	Novel
CLIC5	0.371154	Novel
RPL37A	0.369971	Novel
MFAP4	0.366564	Novel
SELL	0.3664	Novel
PGF	0.365683	Novel
SDC4	0.364997	Novel
LIFR	0.360949	Novel
NRM	0.360419	Novel
FAM86C1P	0.359619	Novel
TBC1D3B	0.359014	Novel
COLEC10	0.358444	Novel
RHOC	0.356241	Novel
MAGI2	0.353896	Novel
TM2D3	0.352344	Novel
FBXO7	0.351409	Novel
LGALSL	0.350741	Novel
SHISA5	0.348903	Novel
KRT73	0.348507	Novel
KIR2DL4	0.347806	Novel
MFAP2	0.34627	Novel
PTPN4	0.345764	Novel
EFTUD2	0.345735	Novel
NDUFAF3	0.34549	Novel
ANXA3	0.343993	Novel
CNTFR	0.343	Novel
KRT2	0.341195	Novel
ZNF503	0.33907	Novel
CDSN	0.338611	Novel
STX4	0.338392	Novel
LHX4	0.337114	Novel
SIX1	0.336809	Novel
ACAN	0.336264	Novel
VGLL3	0.335955	Novel
ILKAP	0.335273	Novel
ZC3H12A	0.334398	Novel
ZFAND2B	0.333704	Novel
SH3BGRL3	0.333478	Novel
FRS2	0.332999	Novel
RPL5	0.330295	Novel
OBSL1	0.327899	Novel
VAMP1	0.32769	Novel
ARHGAP25	0.327511	Novel
CEACAM1	0.32587	Novel
CLEC4G	0.325665	Novel
NDUFB8	0.324963	Novel
CD5	0.324882	Novel
BIRC2	0.324843	Novel
IGF1	0.324521	Novel
GUK1	0.323267	Novel
AAR2	0.3205	Novel
APOB	0.318717	Novel
LAMC3	0.318674	Novel
WASL	0.318381	Novel
TEAD3	0.317767	Novel
SLA2	0.317706	Novel
HIRIP3	0.317355	Novel
TELO2	0.316277	Novel
NCK2	0.31603	Novel
AANAT	0.315262	Novel
ND5	0.31221	Novel
AGER	0.311677	Novel
CPB2	0.310427	Novel
MEP1B	0.308341	Novel
ZNF703	0.307985	Novel
ZC2HC1A	0.303538	Novel
PLPPR1	0.303168	Novel
UVRAG	0.301683	Novel
SERPINE1	0.300113	Novel
OTUD6B	0.300099	Novel
KRT33B	0.298617	Novel
ELN	0.294764	Novel
BCAP31	0.294348	Novel
PTN	0.293457	Novel
TNKS	0.292654	Novel
RELB	0.292546	Novel
MAPK10	0.291444	Novel
GMPS	0.290872	Novel
CCT3	0.29068	Novel
PRR22	0.29048	Novel
KRT10	0.289461	Novel
IFFO1	0.288711	Novel
UCP2	0.287739	Novel
APC	0.287643	Novel
ITGAL	0.286638	Novel
LAMB3	0.286088	Novel
EVA1A	0.285123	Novel
PRKAG3	0.282999	Novel
PDPK1	0.282621	Novel
HACD3	0.282262	Novel
FUBP3	0.28164	Novel
DACT1	0.281032	Novel
RPS6KA1	0.280682	Novel
NDUFA12	0.280219	Novel
TPD52	0.278316	Novel
RNF144B	0.277771	Novel
KIAA0930	0.27663	Novel
GGT6	0.273837	Novel
IL6ST	0.273818	Novel
KRT12	0.273602	Novel
AKAP8L	0.273133	Novel
F13A1	0.272939	Novel
PSMA7	0.272596	Novel
NFKBID	0.271395	Novel
RPS6KB1	0.271122	Novel
FKBP9	0.270927	Novel
LAMA1	0.270434	Novel
USP11	0.270434	Novel
YOD1	0.268536	Novel
CCR3	0.268389	Novel
SIL1	0.267947	Novel
ZBTB33	0.267612	Novel
DOCK1	0.265483	Novel
KRT17	0.26545	Novel
SCML1	0.26519	Novel
FCGR3A	0.265154	Novel
AR	0.264117	Novel
HTR1D	0.263629	Novel
SPAG8	0.26322	Novel
AKR7A2	0.262837	Novel
GLIPR1	0.261851	Novel
ATN1	0.261807	Novel
AOC3	0.261662	Novel
LBH	0.260649	Novel
SFTPD	0.260637	Novel
CNMD	0.259644	Novel
RPS26	0.259137	Novel
CEACAM5	0.258807	Novel
CPS1	0.25796	Novel
DTD1	0.257069	Novel
KCNJ2	0.256025	Novel
SGTA	0.255994	Novel
EDA2R	0.255255	Novel
LYPD3	0.254456	Novel
GLRA2	0.253421	Novel
BMPR2	0.253302	Novel
S100A14	0.253099	Novel
HOXC9	0.250619	Novel
RPL10A	0.249995	Novel
MAPK3	0.249518	Novel
XCL2	0.249448	Novel
TOMM20L	0.249359	Novel
AKAP9	0.249311	Novel
DLGAP1	0.247733	Novel
VPS37B	0.247203	Novel
DOCK10	0.246969	Novel
VTN	0.246434	Novel
H2AC20	0.245368	Novel
GP9	0.245198	Novel
ATP5PB	0.245174	Novel
KCND2	0.244612	Novel
SCN1A	0.2441	Novel
NSG2	0.243078	Novel
LRRC59	0.243003	Novel
FHOD1	0.24278	Novel
SOCS7	0.240912	Novel
TRIB1	0.240571	Novel
SERPINF2	0.240218	Novel
UCK2	0.240097	Novel
RAPGEF1	0.239971	Novel
CD36	0.239036	Novel
LMO4	0.238516	Novel
CCNDBP1	0.23819	Novel
RPLP2	0.238084	Novel
FCGR1A	0.237967	Novel
PTX3	0.237814	Novel
RNF19A	0.237438	Novel
RND1	0.237311	Novel
TREM2	0.237249	Novel
KRT37	0.235627	Novel
MYBPC3	0.234933	Novel
SOCS4	0.234275	Novel
CXCL6	0.233438	Novel
FAM166A	0.23328	Novel
CD40LG	0.232224	Novel
PSMD10	0.231949	Novel
PPM1E	0.231653	Novel
TINAG	0.231615	Novel
RAMP2	0.231613	Novel
GMIP	0.231281	Novel
LMO3	0.231267	Novel
KLHL38	0.231117	Novel
DRD1	0.229867	Novel
RPE65	0.229507	Novel
CAPNS1	0.226388	Novel
RSF1	0.22592	Novel
SNCAIP	0.225591	Novel
ONECUT3	0.224364	Novel
SAMD1	0.224317	Novel
CHM	0.224089	Novel
RIPK1	0.224084	Novel
MARK2	0.223671	Novel
RTN4	0.223059	Novel
CCL28	0.222642	Novel
CYB5A	0.221986	Novel
HDL3	0.221759	Novel
ANXA1	0.22129	Novel
TSC2	0.219231	Novel
DDIT4	0.219014	Novel
LHFPL2	0.218886	Novel
LILRB2	0.218521	Novel
CCN3	0.218211	Novel
PAX5	0.218115	Novel
KCNJ9	0.217599	Novel
DUXAP9	0.217396	Novel
M6PR	0.217042	Novel
RPS27A	0.216101	Novel
ADAM15	0.215346	Novel
FADD	0.215122	Novel
CSF1	0.212927	Novel
C2orf50	0.211972	Novel
IL18	0.211821	Novel
CISD1	0.211253	Novel
NEFH	0.210934	Novel
PCDHB5	0.210093	Novel
TACC1	0.209751	Novel
LLGL1	0.209606	Novel
C1RL	0.209548	Novel
ARMH3	0.209007	Novel
CSN2	0.208903	Novel
PTRHD1	0.207888	Novel
PRAG1	0.207299	Novel
SHARPIN	0.207191	Novel
TYRO3	0.206998	Novel
ANXA4	0.206912	Novel
TLCD4	0.206868	Novel
FNDC3B	0.206795	Novel
WNT2	0.206783	Novel
NRP2	0.206677	Novel
UBAC1	0.206307	Novel
GLB1	0.206086	Novel
CTSD	0.206066	Novel
MYOZ3	0.205274	Novel
SSTR5	0.205264	Novel
NFKB2	0.204428	Novel
TSPYL2	0.204074	Novel
DPF3	0.203919	Novel
KIRREL1	0.203096	Novel
TFEB	0.203093	Novel
BTC	0.202728	Novel
PRB2	0.202634	Novel
SYN1	0.202377	Novel
METAP1D	0.202059	Novel
CSPG4	0.202024	Novel
KCNN4	0.201923	Novel
HSD3B7	0.201519	Novel
GPX8	0.201023	Novel
KCTD3	0.199907	Novel
SLC25A3	0.199866	Novel
MUS81	0.199175	Novel
KRBOX4	0.198154	Novel
IDE	0.197562	Novel
MAL2	0.197448	Novel
CTDSPL	0.19727	Novel
TMEM260	0.196841	Novel
BOLA3	0.196835	Novel
SH3KBP1	0.196572	Novel
ATG5	0.196019	Novel
NARS1	0.195711	Novel
PZP	0.195657	Novel
MYL12A	0.195657	Novel
MIDN	0.193957	Novel
MANEA	0.193689	Novel
EXOC1	0.193615	Novel
PRKDC	0.193137	Novel
ZNF775	0.193075	Novel
MRPL50	0.192835	Novel
ZNF384	0.192791	Novel
EIF4EBP3	0.192688	Novel
AMOT	0.192039	Novel
TMPO	0.191867	Novel
LIPF	0.191827	Novel
NISCH	0.191688	Novel
AFG3L2	0.19107	Novel
CNTF	0.190802	Novel
IL2RA	0.190481	Novel
FGFBP1	0.189134	Novel
MDFI	0.189133	Novel
DOK1	0.188999	Novel
PTGR1	0.188358	Novel
NLGN1	0.188294	Novel
MAG	0.188057	Novel
CD209	0.187781	Novel
TFAP2A	0.186648	Novel
DTNA	0.18659	Novel
LLGL2	0.186251	Novel
CSK	0.186243	Novel
TEAD2	0.186171	Novel
IGHM	0.18611	Novel
PLAU	0.185985	Novel
HLA-E	0.185899	Novel
DDOST	0.185014	Novel
TXNL1	0.184772	Novel
DLG2	0.184208	Novel
DAPP1	0.18397	Novel
HERPUD1	0.183735	Novel
DECR1	0.183238	Novel
VSTM1	0.182586	Novel
RHBDL1	0.182559	Novel
BATF2	0.181614	Novel
RC3H2	0.181387	Novel
CASP9	0.181265	Novel
KRT40	0.181243	Novel
LYZ	0.180649	Novel
TEC	0.180446	Novel
RPS11	0.180249	Novel
GLRX5	0.180054	Novel
SPOCK3	0.179935	Novel
MAPKAPK3	0.179682	Novel
APBB3	0.17958	Novel
SDF2L1	0.179564	Novel
DUSP10	0.17944	Novel
HNRNPC	0.178825	Novel
UQCR10	0.178676	Novel
ARHGAP19	0.178456	Novel
GPRC5C	0.178343	Novel
PMCH	0.177712	Novel
BCL2L10	0.177573	Novel
KRT4	0.177224	Novel
LNPEP	0.176607	Novel
GTF2A1	0.176156	Novel
SLC16A10	0.176001	Novel
USP17L7	0.175973	Novel
CHN1	0.175065	Novel
CD47	0.175017	Novel
PRAP1	0.174872	Novel
ICAM5	0.174744	Novel
COG6	0.174135	Novel
DNAJB9	0.174071	Novel
ZDHHC18	0.173914	Novel
HSCB	0.172287	Novel
FAM171A2	0.172033	Novel
TANGO6	0.171467	Novel
ZRANB1	0.171461	Novel
ACAA2	0.171123	Novel
PSMA6	0.170923	Novel
BCL3	0.170801	Novel
FGFR1	0.170217	Novel
GH1	0.17012	Novel
EPHB1	0.169999	Novel
GCK	0.169098	Novel
HMGB1P1	0.168925	Novel
RAB30	0.168706	Novel
PIK3R2	0.16847	Novel
RAP1GDS1	0.167952	Novel
PECR	0.167943	Novel
NFKBIZ	0.167536	Novel
PAQR6	0.167207	Novel
RHOG	0.167012	Novel
SKP2	0.16698	Novel
HSPBAP1	0.16693	Novel
TPT1	0.166703	Novel
DNAJB6	0.166622	Novel
OGDHL	0.166225	Novel
TTYH2	0.165156	Novel
CALML5	0.164588	Novel
ELP6	0.164268	Novel
LPXN	0.164238	Novel
GFRA1	0.163803	Novel
CD9	0.163591	Novel
GPAM	0.162901	Novel
GPR26	0.162163	Novel
GABBR2	0.161962	Novel
SLA	0.161832	Novel
DBH	0.161617	Novel
WIPI2	0.161605	Novel
PPP1R7	0.161323	Novel
SNX32	0.160997	Novel
MMP25	0.16098	Novel
CCDC167	0.160957	Novel
RNASE13	0.160913	Novel
AMHR2	0.160639	Novel
TACR1	0.160389	Novel
MAP2K6	0.160334	Novel
RFT1	0.160013	Novel
UBE4B	0.159383	Novel
KRTAP19-2	0.159361	Novel
MID1	0.159235	Novel
PSMB11	0.159092	Novel
NEUROD2	0.158897	Novel
OR2K2	0.158473	Novel
ITSN2	0.158125	Novel
RNF166	0.158118	Novel
CCL23	0.157979	Novel
SELPLG	0.157887	Novel
SYNJ2	0.157754	Novel
CCL26	0.157413	Novel
MST1	0.157243	Novel
XPOT	0.157231	Novel
HCN1	0.155817	Novel
ZNF687	0.155593	Novel
MRAS	0.154849	Novel
ARFGAP1	0.154659	Novel
FZD4	0.154654	Novel
GABPB2	0.154272	Novel
ACVR1B	0.154167	Novel
SPATA1	0.15412	Novel
PIK3R6	0.154113	Novel
TRIP13	0.153954	Novel
FBRS	0.153197	Novel
COX5B	0.152976	Novel
COL8A2	0.152802	Novel
TERF2	0.15181	Novel
CDCP1	0.151749	Novel
XIAP	0.151648	Novel
HSDL1	0.151594	Novel
FCN1	0.151441	Novel
MAVS	0.151392	Novel
ASPA	0.151204	Novel
TLN1	0.151063	Novel
PITPNM3	0.151018	Novel
SETX	0.150967	Novel
SUN2	0.150651	Novel
ARNTL2	0.150648	Novel
ADK	0.150576	Novel
PRR13	0.150493	Novel
MYH7	0.150399	Novel
GALNT11	0.150104	Novel
ADH1C	0.149966	Novel
GSTZ1	0.149957	Novel
FGF7	0.14994	Novel
RALGPS1	0.149876	Novel
SMCP	0.149476	Novel
VPS37C	0.149374	Novel
SFN	0.149031	Novel
TEKT5	0.148952	Novel
KIF1A	0.148001	Novel
KLRG2	0.147853	Novel
PNKD	0.147186	Novel
CNPPD1	0.147074	Novel
KRT71	0.146969	Novel
NCBP1	0.146674	Novel
PNP	0.14662	Novel
MIPEP	0.146386	Novel
TMEM101	0.14636	Novel
TOPAZ1	0.146348	Novel
C11orf16	0.145594	Novel
ARHGAP26	0.145179	Novel
MAZ	0.144771	Novel
ACKR1	0.144576	Novel
SV2B	0.144239	Novel
APOH	0.144071	Novel
NUDT9	0.143792	Novel
PSMG4	0.142857	Novel
ESM1	0.142838	Novel
ASRGL1	0.142798	Novel
DNAJC12	0.14279	Novel
APOC3	0.142342	Novel
REN	0.142159	Novel
GFRA2	0.14119	Novel
PRRT2	0.140972	Novel
RAP1GAP	0.140872	Novel
AKAP1	0.140709	Novel
GAMT	0.140507	Novel
FAT1	0.140463	Novel
ZNF765	0.140233	Novel
SRMS	0.140029	Novel
MYH1	0.139466	Novel
CBLL1	0.13913	Novel
CRYGD	0.139015	Novel
AMY2A	0.138999	Novel
F11	0.138889	Novel
OARD1	0.138466	Novel
UBE2S	0.13835	Novel
SLC25A13	0.138329	Novel
RBPJ	0.137866	Novel
RYBP	0.137422	Novel
MRFAP1	0.137143	Novel
DGCR2	0.136978	Novel
GPC1	0.13689	Novel
OGDH	0.136693	Novel
MCMBP	0.136536	Novel
ADAM22	0.136489	Novel
KCNK16	0.136409	Novel
DNM3	0.135977	Novel
PSTPIP1	0.135891	Novel
NDUFA7	0.135875	Novel
KLK3	0.135769	Novel
ITSN1	0.135671	Novel
ATP5MG	0.135629	Novel
SRPK2	0.13554	Novel
NUDT6	0.135204	Novel
BCAS4	0.135058	Novel
TBX22	0.134973	Novel
ASPH	0.134951	Novel
ATP11A	0.134874	Novel
SSB	0.134727	Novel
OMA1	0.134514	Novel
VIM	0.134264	Novel
NRXN1	0.134242	Novel
SLC37A3	0.134013	Novel
ZACN	0.133943	Novel
GOLT1B	0.133762	Novel
DNAJB12	0.133447	Novel
LIMS1	0.133362	Novel
HTR1B	0.132671	Novel
DRD4	0.132419	Novel
RTN1	0.132243	Novel
COL1A2	0.132155	Novel
DNALI1	0.131505	Novel
C1QA	0.131401	Novel
FCER1G	0.131077	Novel
ANTXR1	0.131051	Novel
ACVRL1	0.130745	Novel
CST7	0.13036	Novel
MMP26	0.130178	Novel
BRF1	0.129929	Novel
RWDD2A	0.129817	Novel
ZDHHC23	0.129721	Novel
ZAP70	0.129715	Novel
ARHGDIB	0.12958	Novel
TTC5	0.129534	Novel
SYNE2	0.129531	Novel
KPTN	0.128968	Novel
B4GALT4	0.128778	Novel
COL3A1	0.128467	Novel
EGFL7	0.128142	Novel
CD163	0.128127	Novel
CCDC28B	0.128044	Novel
CXCL3	0.127798	Novel
KLK1	0.127721	Novel
CENPE	0.127518	Novel
IKZF3	0.127273	Novel
EIF4H	0.126776	Novel
PLEKHA4	0.12643	Novel
USP26	0.126322	Novel
COA6	0.12631	Novel
OMG	0.126128	Novel
RTN4R	0.126096	Novel
NDUFS6	0.126021	Novel
RAC3	0.12586	Novel
PDZK1IP1	0.125747	Novel
IGFBP2	0.125743	Novel
SLC31A2	0.125722	Novel
MSRB1	0.125715	Novel
CSH1	0.12545	Novel
APBA1	0.124928	Novel
DUSP12	0.124784	Novel
PF4	0.124316	Novel
PLSCR3	0.124243	Novel
GGA2	0.124193	Novel
GCSH	0.124022	Novel
PHC1	0.123981	Novel
LAMC1	0.123896	Novel
TRIP6	0.123862	Novel
FAXC	0.123811	Novel
UGT2A3	0.123781	Novel
KIDINS220	0.123674	Novel
EIF4E	0.123625	Novel
SPG21	0.123584	Novel
AHSP	0.123387	Novel
DEFA5	0.122884	Novel
DSG1	0.122824	Novel
MARK3	0.122727	Novel
PHETA1	0.12264	Novel
FBXO32	0.122559	Novel
USP12	0.12239	Novel
DLGAP2	0.122353	Novel
RAB8B	0.122195	Novel
ELOVL4	0.121822	Novel
UCN	0.121606	Novel
REV3L	0.121382	Novel
TET2	0.12122	Novel
DAG1	0.121183	Novel
WNT5B	0.12104	Novel
RYR3	0.120918	Novel
RABGAP1L	0.120782	Novel
KLK13	0.120624	Novel
PSEN2	0.120617	Novel
TNS2	0.120406	Novel
RAB11A	0.12012	Novel
TMEM184A	0.119727	Novel
NRXN2	0.119495	Novel
CARTPT	0.119285	Novel
NPBWR1	0.119224	Novel
RPL21	0.118738	Novel
H3-3B	0.118387	Novel
KPNA2	0.118261	Novel
GAST	0.118015	Novel
KRT39	0.117716	Novel
DDAH1	0.117541	Novel
TRARG1	0.117235	Novel
SIK3	0.11715	Novel
TGFBR2	0.117043	Novel
H4C8	0.116959	Novel
TIMP4	0.116941	Novel
SLC39A10	0.11666	Novel
PRDX1	0.11662	Novel
RGS3	0.116442	Novel
PLK3	0.115626	Novel
HTR1A	0.115458	Novel
CCL24	0.115444	Novel
POGLUT3	0.115203	Novel
NCBP2	0.115095	Novel
C8orf37	0.11506	Novel
GLO1	0.114864	Novel
NOTCH2NLA	0.114797	Novel
UACA	0.114447	Novel
CRELD2	0.114314	Novel
HAPLN1	0.114228	Novel
AUTS2	0.114149	Novel
FAM221A	0.11399	Novel
GCA	0.113983	Novel
UQCRQ	0.113928	Novel
DNAJB2	0.113859	Novel
ARHGAP10	0.113735	Novel
CCL16	0.113628	Novel
CRYAA	0.113409	Novel
APBA2	0.112901	Novel
COX7B	0.112832	Novel
ARHGAP44	0.112682	Novel
DOK7	0.112585	Novel
ERH	0.112548	Novel
E2F2	0.112291	Novel
TRIP12	0.111951	Novel
PRB3	0.111926	Novel
TRAIP	0.111883	Novel
CYP51A1	0.111867	Novel
IKBKE	0.111858	Novel
ARCN1	0.111748	Novel
RPS6KB2	0.111645	Novel
CHEK1	0.111607	Novel
MPP2	0.11155	Novel
TAB3	0.111003	Novel
CD99L2	0.1109	Novel
DUSP6	0.110894	Novel
BCAT1	0.110738	Novel
APOA4	0.110514	Novel
HPCA	0.110448	Novel
ANKRD40	0.110425	Novel
CTNND2	0.110357	Novel
NME3	0.110338	Novel
HINT1	0.110147	Novel
PTPRE	0.110034	Novel
PRCC	0.109895	Novel
A4GNT	0.109869	Novel
NCF1	0.109781	Novel
TCEAL1	0.109622	Novel
TJP2	0.109491	Novel
BSDC1	0.109419	Novel
SCN2B	0.10938	Novel
VWCE	0.109345	Novel
MAP4K2	0.109107	Novel
AKAP12	0.108878	Novel
SNX5	0.108592	Novel
IGFBP6	0.108431	Novel
NCAN	0.108358	Novel
UFM1	0.108351	Novel
ALB	0.108134	Novel
KLHL36	0.107966	Novel
MPZL1	0.107746	Novel
POMGNT2	0.107745	Novel
SCOC	0.107178	Novel
MAP3K1	0.106985	Novel
MBL2	0.106959	Novel
FANCI	0.106923	Novel
SLC25A18	0.106335	Novel
ST6GALNAC5	0.106316	Novel
HPDL	0.106182	Novel
CYBA	0.10614	Novel
SDHB	0.106022	Novel
BBS1	0.105904	Novel
TCOF1	0.10554	Novel
GSTK1	0.105535	Novel
MADCAM1	0.10548	Novel
TPD52L2	0.105363	Novel
NDUFA9	0.105257	Novel
APPBP2	0.105069	Novel
CUBN	0.104494	Novel
ALK	0.104472	Novel
DNLZ	0.10447	Novel
SNX2	0.10443	Novel
SACS	0.104007	Novel
RCN2	0.103912	Novel
GEMIN5	0.103691	Novel
SLC6A3	0.103584	Novel
RUBCN	0.10351	Novel
KRT15	0.103018	Novel
LPCAT1	0.102849	Novel
CCR5	0.102788	Novel
CAPN3	0.102725	Novel
NFATC2	0.102527	Novel
PCGF6	0.10223	Novel
HSPA13	0.10194	Novel
PRR19	0.101849	Novel
CDH7	0.101458	Novel
LMF2	0.100754	Novel
ZDHHC15	0.100283	Novel
MLLT6	0.100209	Novel
GNB1L	0.100203	Novel
DOK3	0.0999552	Novel
SRF	0.0999076	Novel
PRKN	0.0997312	Novel
WDR26	0.0996012	Novel
TIMP1	0.0995933	Novel
RND3	0.0995761	Novel
TUBA3E	0.0993709	Novel
C1QTNF5	0.0992471	Novel
DDX60	0.0991969	Novel
UBR4	0.0989504	Novel
CD48	0.0988522	Novel
CCL3L1	0.0984825	Novel
PRTN3	0.0982581	Novel
PTPN22	0.0979003	Novel
C22orf39	0.0975717	Novel
RBP7	0.0973443	Novel
NRTN	0.0973366	Novel
ATXN1	0.0973217	Novel
DNAJA4	0.0972121	Novel
POTEJ	0.0968713	Novel
GPRIN2	0.0968405	Novel
SLC16A8	0.0962519	Novel
ZBTB7B	0.095992	Novel
C6orf89	0.0959838	Novel
TRABD	0.0959188	Novel
ADAM5	0.0956726	Novel
RFX6	0.0953792	Novel
ULK4	0.0952514	Novel
LAMC2	0.094957	Novel
DEGS1	0.0949139	Novel
RING1	0.0948743	Novel
MMP1	0.0946901	Novel
CYC1	0.0945948	Novel
LINC02582	0.0945218	Novel
CSAD	0.0945166	Novel
ZUP1	0.0944882	Novel
IFNL2	0.0944865	Novel
DOK6	0.0941557	Novel
ARMT1	0.0939828	Novel
PRELP	0.0939469	Novel
APOC1	0.0938598	Novel
CCM2	0.0936689	Novel
CHCHD2	0.0935071	Novel
CHTF18	0.0934614	Novel
RNF128	0.0933674	Novel
RIPK4	0.0933091	Novel
TBX19	0.0932844	Novel
CNKSR1	0.0932337	Novel
CARD10	0.0931762	Novel
HAGHL	0.0930537	Novel
CHUK	0.0927642	Novel
NUDT13	0.0924654	Novel
AKT1S1	0.092245	Novel
WDR53	0.0922379	Novel
KRTAP3-3	0.092226	Novel
XRCC3	0.0920665	Novel
PTPN23	0.0919836	Novel
ITGAD	0.0918657	Novel
APOC2	0.0917304	Novel
VASP	0.0916491	Novel
HELZ	0.0912	Novel
FKBP1B	0.0911161	Novel
STAU1	0.0910741	Novel
TTI1	0.0908784	Novel
CD1D	0.0908624	Novel
SRPK1	0.0908352	Novel
HOXD3	0.0907196	Novel
CBL	0.0904145	Novel
CLDN19	0.0903879	Novel
SS18	0.0902455	Novel
FXYD7	0.0902307	Novel
ARL6IP5	0.0901447	Novel
MAGI3	0.0900899	Novel
SCNN1B	0.0900809	Novel
EIF3H	0.0900003	Novel
KIF16B	0.0899824	Novel
SNX18	0.0899388	Novel
REEP4	0.089908	Novel
NPPB	0.0898734	Novel
SLC25A22	0.0898086	Novel
ZNF408	0.0897755	Novel
SLC25A31	0.0896291	Novel
ABCF1	0.0891304	Novel
PCBP3	0.0890878	Novel
YBX3	0.0890818	Novel
H4C12	0.0887678	Novel
PRB1	0.0886448	Novel
PTPRH	0.0885995	Novel
ITGB3	0.0884712	Novel
CASP6	0.0883724	Novel
MMP3	0.0883469	Novel
IRS1	0.0880695	Novel
TWSG1	0.0880627	Novel
AAGAB	0.0877767	Novel
RNF141	0.0876262	Novel
STAB2	0.087449	Novel
C12orf66	0.0873626	Novel
KLK2	0.0873178	Novel
ANKRD54	0.0872986	Novel
S100A4	0.0871862	Novel
C11orf1	0.0871201	Novel
DCAF11	0.0870696	Novel
LILRA3	0.0868004	Novel
TUBA1C	0.0866282	Novel
PLSCR1	0.0861937	Novel
HPCAL4	0.0859606	Novel
CEACAM8	0.0856729	Novel
KRTAP7-1	0.0855272	Novel
ACAT1	0.0855165	Novel
TRIM54	0.0854731	Novel
LSG1	0.0853738	Novel
GPC6	0.0853367	Novel
DCAF16	0.0853201	Novel
STAT5A	0.0852969	Novel
NNMT	0.0852516	Novel
SCNN1G	0.0851539	Novel
LTBP4	0.0850327	Novel
PRKCZ	0.0849196	Novel
IL12A	0.0849015	Novel
S1PR1	0.0843922	Novel
TPP1	0.0842644	Novel
GGT5	0.0841867	Novel
SH2D2A	0.0841611	Novel
GOLPH3	0.0840831	Novel
GUCA2A	0.0837631	Novel
EIF3I	0.0836511	Novel
ORM1	0.0833437	Novel
FDX1	0.0831853	Novel
RPL3L	0.0829686	Novel
MAPK12	0.0829388	Novel
GFAP	0.0828587	Novel
RPL31	0.0826866	Novel
CSE1L	0.0825904	Novel
ACY3	0.0824174	Novel
PHOSPHO2	0.0824037	Novel
F10	0.0823057	Novel
RANGAP1	0.0820913	Novel
FAM185A	0.081997	Novel
APPL1	0.0819851	Novel
CRYGA	0.0817197	Novel
MKNK2	0.0816593	Novel
PRDX2	0.0815547	Novel
GIP	0.081516	Novel
TRAT1	0.0814202	Novel
CEACAM7	0.0811893	Novel
RAB3IP	0.0811698	Novel
PKP1	0.0811472	Novel
C3orf38	0.0810843	Novel
CCNA1	0.0809958	Novel
VCL	0.0809422	Novel
GLYAT	0.0809417	Novel
ASPRV1	0.0808773	Novel
SLC7A1	0.0807365	Novel
PSMD1	0.0806375	Novel
CSF3R	0.0804657	Novel
SH3RF1	0.0804364	Novel
PDZD3	0.0804289	Novel
FIBP	0.0803098	Novel
DNM1	0.0802711	Novel
LDHC	0.0802463	Novel
ZNF507	0.0801655	Novel
RBM4B	0.0801549	Novel
POLDIP3	0.080149	Novel
GP1BB	0.08013	Novel
CEP290	0.0800874	Novel
IL12B	0.0800089	Novel
OBP2B	0.0799522	Novel
TGM7	0.0797508	Novel
LCE1F	0.0795748	Novel
OTUB1	0.0794941	Novel
TTLL2	0.0793319	Novel
RUFY3	0.0792929	Novel
EIF1	0.0792486	Novel
H2BC1	0.079034	Novel
ARHGAP17	0.0790101	Novel
PPP4R4	0.0784788	Novel
REG4	0.0784463	Novel
IGSF21	0.0784399	Novel
PKIB	0.0783304	Novel
PLPPR2	0.078293	Novel
STPG2	0.0782408	Novel
VAV1	0.0781944	Novel
PIK3R5	0.078104	Novel
DPEP2NB	0.0779754	Novel
NME2	0.0779279	Novel
DCD	0.0779031	Novel
APBB2	0.0778602	Novel
NKX3-1	0.0775681	Novel
CHRNG	0.0775632	Novel
NOLC1	0.0775187	Novel
GOLM1	0.0774417	Novel
WFDC1	0.0773939	Novel
HGS	0.0773631	Novel
KCNA1	0.0773227	Novel
TXNDC12	0.0773021	Novel
H4C11	0.0771762	Novel
GABBR1	0.0770995	Novel
NBR1	0.0770566	Novel
SERPINF1	0.0770379	Novel
H4C13	0.0769791	Novel
PRPF8	0.0769167	Novel
RNF114	0.0769032	Novel
FBN2	0.0768851	Novel
UBLCP1	0.0768699	Novel
HSP90AB1	0.076851	Novel
IL24	0.0767776	Novel
RNGTT	0.0767328	Novel
RAD51AP1	0.0766529	Novel
PREX2	0.0766027	Novel
PLXNA1	0.0766019	Novel
NCR3	0.0765735	Novel
CACNG4	0.0765343	Novel
CTAG1B	0.0764609	Novel
ZNRD2	0.0764382	Novel
GLT1D1	0.0762789	Novel
ABCC6	0.0759563	Novel
RPS4Y1	0.0759225	Novel
PYROXD2	0.0754644	Novel
AK2	0.0754394	Novel
SH3BGRL	0.0752575	Novel
CCL17	0.0752345	Novel
MPST	0.0752344	Novel
GLUD1	0.0751528	Novel
UBA2	0.0751273	Novel
RNF181	0.0750825	Novel
ALDH1A3	0.0750636	Novel
ODAD1	0.0749819	Novel
KSR2	0.0749613	Novel
ARL13B	0.0746703	Novel
DGLUCY	0.0746553	Novel
AGAP2	0.0746441	Novel
P3H4	0.0746429	Novel
TXNDC2	0.0745942	Novel
PRPF18	0.0745738	Novel
ERRFI1	0.0745549	Novel
MKNK1	0.074084	Novel
PLPPR3	0.0740294	Novel
KRTAP10-8	0.0739283	Novel
SLPI	0.0739237	Novel
TMEM95	0.0738556	Novel
PFN1	0.073695	Novel
ACTR3	0.0736633	Novel
GJA8	0.0734335	Novel
OR10H3	0.0731977	Novel
CXCL5	0.0730239	Novel
ERVFRD-1	0.0728121	Novel
ITGAX	0.0726994	Novel
CCR6	0.0726979	Novel
AREG	0.0726622	Novel
GPD2	0.0726615	Novel
PLEKHA2	0.0725718	Novel
MAP2K1	0.0724199	Novel
FFAR2	0.0723677	Novel
NLRC4	0.072354	Novel
KDF1	0.0723179	Novel
HIVEP1	0.0721728	Novel
TRIOBP	0.0721312	Novel
RARG	0.0719919	Novel
LGI1	0.0719765	Novel
UQCC1	0.0717002	Novel
ALOX15	0.0715732	Novel
SVOP	0.0715644	Novel
NANP	0.0714599	Novel
HIF1AN	0.0713131	Novel
TSLP	0.0712922	Novel
NLGN4X	0.0711479	Novel
C4A	0.0710377	Novel
LYPLA1	0.0710275	Novel
CASK	0.0709146	Novel
ISOC2	0.0708898	Novel
IGLL1	0.0707178	Novel
ARHGAP21	0.0706251	Novel
TMIE	0.0703943	Novel
CLIC2	0.0703844	Novel
SPCS1	0.0703476	Novel
PKNOX1	0.0703347	Novel
TLR3	0.0703231	Novel
BRME1	0.0702855	Novel
CHRNA4	0.0702841	Novel
FSHR	0.0701973	Novel
PTPN13	0.0701963	Novel
ZC3HAV1L	0.070082	Novel
FBXW11	0.0699739	Novel
FAHD2A	0.069554	Novel
PKLR	0.0695274	Novel
CKAP5	0.0694172	Novel
SLC18A2	0.0694052	Novel
WIZ	0.0693198	Novel
PARVG	0.0691952	Novel
PTK2B	0.069154	Novel
ZNF566	0.0690895	Novel
RAB23	0.0690213	Novel
NLN	0.0688643	Novel
IGLC6	0.0688405	Novel
CDCA7	0.0686336	Novel
ELANE	0.0682692	Novel
UBE2G1	0.0682449	Novel
ATXN1L	0.0680915	Novel
SEC61B	0.0680444	Novel
MEP1A	0.0680351	Novel
NPB	0.0680064	Novel
RRH	0.0679681	Novel
RPS25	0.0678403	Novel
VAMP2	0.0677974	Novel
PRRG2	0.0677127	Novel
EMILIN3	0.0675915	Novel
GPC4	0.0673622	Novel
PRDX5	0.0673201	Novel
SSR1	0.0672184	Novel
LRRC4C	0.0670328	Novel
CD93	0.0667626	Novel
CNDP1	0.066564	Novel
SYCE1L	0.0665632	Novel
KLC2	0.0662612	Novel
SPINK7	0.0662594	Novel
GALE	0.0662305	Novel
FABP7	0.0661835	Novel
CLEC3B	0.066144	Novel
HYAL1	0.0661252	Novel
HSPG2	0.0661212	Novel
EEFSEC	0.0661175	Novel
CNTROB	0.0660911	Novel
MAK	0.0660273	Novel
AP2S1	0.0660183	Novel
TIMD4	0.0659757	Novel
ITLN2	0.0659035	Novel
PPP1R32	0.0657706	Novel
MYOG	0.0656674	Novel
ARHGAP35	0.0656359	Novel
WDR91	0.0655901	Novel
BDKRB2	0.06549	Novel
FBXO45	0.0654627	Novel
COMMD4	0.0654441	Novel
EVA1B	0.0653777	Novel
RER1	0.0653437	Novel
GNAI1	0.0653333	Novel
PLP1	0.0653255	Novel
EEF1G	0.0652904	Novel
MAGEA4	0.0652837	Novel
ZCCHC14	0.0652581	Novel
PSMD3	0.0652542	Novel
BBS2	0.0652186	Novel
CCDC85B	0.0651353	Novel
AMIGO2	0.065076	Novel
IGDCC4	0.0650482	Novel
CTCF	0.0650232	Novel
TRIM59	0.0649503	Novel
BCAR3	0.0649098	Novel
PPT1	0.0648644	Novel
SPRED1	0.0648598	Novel
DNAL1	0.0647728	Novel
PEX1	0.0647281	Novel
EPS8L2	0.0646748	Novel
ADAMTS18	0.0646739	Novel
JPT1	0.0646306	Novel
ZNF518A	0.0646299	Novel
UBAP1	0.0645738	Novel
SLC26A9	0.0644623	Novel
ROS1	0.0642342	Novel
NDUFB10	0.0642333	Novel
KDELR2	0.0642129	Novel
RNF40	0.0641915	Novel
KRT24	0.0641769	Novel
ZKSCAN7	0.0641709	Novel
COX16	0.0641299	Novel
AUP1	0.0640693	Novel
IL21	0.0639349	Novel
FBLN7	0.0637951	Novel
COMT	0.0636537	Novel
PRKAA1	0.0635765	Novel
TANK	0.0633318	Novel
SNTB1	0.0633305	Novel
RFFL	0.0633215	Novel
ADRA2C	0.0633062	Novel
FAM25G	0.0632535	Novel
ADAM19	0.0629941	Novel
SYDE2	0.062793	Novel
FADS2	0.0627409	Novel
ATP2B1	0.0627364	Novel
PLXNA4	0.0626284	Novel
HSPA12B	0.0625655	Novel
GPR161	0.0625109	Novel
C1orf35	0.0624417	Novel
PRSS50	0.062341	Novel
HECW1	0.0622708	Novel
NRBP2	0.0622701	Novel
ABI3BP	0.0622556	Novel
CASP2	0.06224	Novel
C1S	0.0621296	Novel
TMEM242	0.0620112	Novel
RAB31	0.0619861	Novel
TRIB2	0.0619112	Novel
RND2	0.0618753	Novel
ATP5F1C	0.0618055	Novel
S100A13	0.0617261	Novel
TUBB4A	0.0617053	Novel
EMC3	0.0616915	Novel
SFT2D1	0.0616629	Novel
BOC	0.0616259	Novel
ZSCAN25	0.0615451	Novel
THBD	0.0614596	Novel
FMN2	0.0612452	Novel
RPL35	0.0612199	Novel
SLIT1	0.0612161	Novel
NLRP2	0.0608095	Novel
CASS4	0.0608078	Novel
TRAK1	0.0604285	Novel
A2M	0.0603897	Novel
MYO15A	0.0603745	Novel
TAMALIN	0.0603292	Novel
JPH3	0.0603017	Novel
BICDL2	0.0602949	Novel
TBK1	0.0602565	Novel
HTATIP2	0.0602112	Novel
AMBRA1	0.0602014	Novel
TKTL2	0.0601938	Novel
NDUFAF8	0.0601658	Novel
HBG1	0.060152	Novel
ATRN	0.0601349	Novel
MAGEB6	0.0600746	Novel
HSPB9	0.060044	Novel
MEMO1	0.0599158	Novel
DCAF17	0.059876	Novel
UMOD	0.0598631	Novel
CCL20	0.0597975	Novel
TRAK2	0.0597261	Novel
RMC1	0.0596941	Novel
SYTL2	0.0595864	Novel
AGXT	0.0595036	Novel
NPY1R	0.0594919	Novel
AJUBA	0.05933	Novel
ADH5	0.0592978	Novel
SOCS1	0.0592928	Novel
HDHD3	0.0592197	Novel
AUNIP	0.0591393	Novel
BIRC6	0.0590821	Novel
PPP4R3A	0.0590418	Novel
ZNF444	0.0590398	Novel
MIA	0.0589523	Novel
EDIL3	0.0589188	Novel
PYY	0.0588841	Novel
INF2	0.0587809	Novel
PPIL6	0.0587141	Novel
PI4KA	0.0586827	Novel
IGF1R	0.0586201	Novel
DLAT	0.0585621	Novel
NEU3	0.0584862	Novel
PCGF5	0.0584173	Novel
TBC1D14	0.0583053	Novel
TEK	0.0582718	Novel
DECR2	0.0582092	Novel
UBXN2B	0.0580922	Novel
SHISA4	0.0579926	Novel
MRPL24	0.0579239	Novel
CMC2	0.057815	Novel
TMPRSS11D	0.0578134	Novel
EML2	0.0577972	Novel
APRT	0.0577686	Novel
ALDH3B1	0.0576658	Novel
OSGIN1	0.0576442	Novel
LMCD1	0.0573685	Novel
SERPINA7	0.057311	Novel
ALS2CL	0.0573074	Novel
TMEM25	0.0572955	Novel
PACSIN1	0.057287	Novel
ATP1B1	0.0571807	Novel
CEP89	0.0569688	Novel
DIAPH2	0.0569664	Novel
ARAP2	0.0569514	Novel
PSMC2	0.0568827	Novel
SHD	0.0567902	Novel
KLHL20	0.0567246	Novel
APOBEC3A	0.056693	Novel
NPR2	0.0566188	Novel
YWHAB	0.0565199	Novel
PLA2G10	0.0564359	Novel
ANXA2	0.0564176	Novel
TARBP1	0.0563823	Novel
LAPTM4B	0.0563528	Novel
ZXDC	0.05633	Novel
S1PR3	0.0562103	Novel
MATN2	0.0561879	Novel
LILRB3	0.0561479	Novel
SPACA4	0.0561262	Novel
MGP	0.0561169	Novel
ARHGAP8	0.0560294	Novel
CRYGC	0.0560234	Novel
METTL3	0.055992	Novel
SHBG	0.0559845	Novel
PRICKLE2	0.0559157	Novel
PGLYRP3	0.0559137	Novel
MUC15	0.05577	Novel
PDGFA	0.0557545	Novel
SUCLG1	0.0557489	Novel
ZNF575	0.0557216	Novel
ABRAXAS2	0.055705	Novel
BANK1	0.0556714	Novel
CYP4A11	0.0556319	Novel
DSTN	0.0555882	Novel
ABHD6	0.0554882	Novel
PGM1	0.0554706	Novel
LCE3A	0.0553866	Novel
DNAJB11	0.0553437	Novel
QTRT2	0.0553141	Novel
KRT35	0.0553037	Novel
RHOD	0.0552841	Novel
KNG1	0.0552007	Novel
PTGES2	0.0550038	Novel
IFNL1	0.0549906	Novel
H3C15	0.0549854	Novel
AOX1	0.0549325	Novel
HGFAC	0.0548503	Novel
OLIG1	0.0546065	Novel
CXCL12	0.0545389	Novel
NRBP1	0.0544694	Novel
PTPRJ	0.0544288	Novel
SSTR2	0.0543213	Novel
METTL27	0.0541965	Novel
ASXL1	0.0541899	Novel
LZTR1	0.0541453	Novel
ZNF302	0.0540361	Novel
YPEL3	0.0540274	Novel
MGA	0.0540251	Novel
RBP4	0.0538319	Novel
ESS2	0.0537668	Novel
WDR25	0.0537188	Novel
NINJ1	0.0536839	Novel
DUSP9	0.0536829	Novel
PFDN2	0.0536587	Novel
INHBE	0.0536454	Novel
COPB1	0.0535851	Novel
CBLC	0.0535163	Novel
CCL4L1	0.0534975	Novel
ACE	0.0534867	Novel
HEATR3	0.0534224	Novel
WASHC1	0.0533322	Novel
PFKL	0.0532454	Novel
PRKAB2	0.0532448	Novel
APOE	0.0532197	Novel
RAB37	0.0531416	Novel
PITX1	0.0530691	Novel
GSPT1	0.0530546	Novel
PEX7	0.0529916	Novel
MRPL37	0.0529627	Novel
RAB9B	0.0529443	Novel
UGT1A7	0.0529328	Novel
SLC34A1	0.0528898	Novel
XYLT1	0.0527052	Novel
ECE1	0.0526475	Novel
NMRAL1	0.0526396	Novel
SPTBN2	0.0525898	Novel
GPD1	0.052565	Novel
SP110	0.0525498	Novel
DKK3	0.0524774	Novel
PAQR9	0.052402	Novel
SGCA	0.0523073	Novel
USP17L12	0.0522562	Novel
RFK	0.0522391	Novel
HSPA4	0.0522282	Novel
SUMF2	0.0522183	Novel
UGGT2	0.0520686	Novel
RBFOX3	0.0520234	Novel
ARHGEF12	0.0519675	Novel
G6PD	0.0517664	Novel
ADRA2A	0.0516148	Novel
DSCAML1	0.0515581	Novel
GNB4	0.0515522	Novel
UMAD1	0.0515079	Novel
CIT	0.0514258	Novel
JMJD8	0.0513877	Novel
TNFSF11	0.051329	Novel
BAIAP2L1	0.0513219	Novel
TRMT44	0.0511992	Novel
RDH5	0.0511349	Novel
SIRT5	0.0510303	Novel
RAB27A	0.0509414	Novel
HTRA1	0.050914	Novel
RALGDS	0.050903	Novel
LYPD1	0.0508342	Novel
KIF21A	0.0507527	Novel
RAB14	0.0506432	Novel
TIE1	0.0506374	Novel
FXYD6	0.0505993	Novel
CLK1	0.0505756	Novel
ACLY	0.0505665	Novel
NUS1	0.0505056	Novel
KLRC2	0.0504067	Novel
SLC26A11	0.0503653	Novel
PNMA2	0.050356	Novel
AK3	0.0503294	Novel
NCR1	0.0502925	Novel
RXFP1	0.0502835	Novel
LILRA1	0.0502686	Novel
MT1G	0.0502524	Novel
SYNGR3	0.0502259	Novel
STK39	0.0502118	Novel
HMGN1	0.0501743	Novel
AEBP2	0.0501403	Novel
INTU	0.050135	Novel
PIK3CB	0.0501178	Novel
ARHGAP20	0.0500692	Novel
GIMAP6	0.0500606	Novel
SNTG2	0.0499667	Novel
KRTAP2-4	0.0499313	Novel
STMN1	0.0498654	Novel
CCT4	0.0498516	Novel
FOXO4	0.0498218	Novel
FRAT2	0.0498039	Novel
PSMA3	0.0497127	Novel
PSTPIP2	0.0497065	Novel
LNP1	0.0496711	Novel
CNTNAP3	0.049638	Novel
DHRS4L2	0.0496366	Novel
LDHB	0.0496115	Novel
CCL15	0.0495627	Novel
PRRG4	0.0495474	Novel
FAM217A	0.0495118	Novel
MAP3K7CL	0.0494711	Novel
CLNK	0.0493847	Novel
MGAM	0.049214	Novel
CSMD2	0.0491949	Novel
CGRRF1	0.0491323	Novel
EZH2	0.0491033	Novel
NPAS2	0.0490511	Novel
EPS15	0.0490161	Novel
TCTN1	0.0490087	Novel
PCDHB11	0.048979	Novel
CYP11B2	0.0489776	Novel
PKD2	0.0489217	Novel
IDH2	0.0488593	Novel
RPS9	0.0487666	Novel
SLC48A1	0.0487613	Novel
IRS4	0.048758	Novel
UBFD1	0.048539	Novel
S100A16	0.04853	Novel
OPRL1	0.0483338	Novel
FAF1	0.0482931	Novel
FAM222B	0.0482757	Novel
DGUOK	0.0481971	Novel
CAV2	0.0481033	Novel
CLUH	0.0480284	Novel
DHCR24	0.0479075	Novel
P4HTM	0.047897	Novel
CCN1	0.0478903	Novel
C11orf54	0.047848	Novel
MARF1	0.0478191	Novel
NPR1	0.0477428	Novel
UGT2A2	0.0476863	Novel
ZNF135	0.0476409	Novel
MEPCE	0.047624	Novel
POLR2J	0.0476189	Novel
NUB1	0.0475252	Novel
RNASE3	0.0475026	Novel
WFDC12	0.0474841	Novel
CADM1	0.0474662	Novel
AK1	0.0472917	Novel
CCN4	0.0472838	Novel
VEZF1	0.0472835	Novel
PIGB	0.0472678	Novel
TSG101	0.0471273	Novel
CHRNA1	0.0470725	Novel
LIG3	0.0470458	Novel
PRXL2A	0.0470046	Novel
COL20A1	0.0469999	Novel
PAM	0.0469805	Novel
UBE2NL	0.0469089	Novel
BCORL1	0.0468555	Novel
ITM2C	0.0468488	Novel
CCDC24	0.0468295	Novel
CSF2RB	0.0467807	Novel
IMPA1	0.0466386	Novel
PDP2	0.0465708	Novel
MDFIC	0.0465184	Novel
TM2D2	0.0464794	Novel
FPR1	0.0463972	Novel
ZC3H7A	0.0462872	Novel
DOC2B	0.0462828	Novel
KRIT1	0.0461578	Novel
TUBE1	0.0461377	Novel
HRNR	0.0458624	Novel
UBE2W	0.0458602	Novel
TRMT11	0.0458442	Novel
KEAP1	0.0458217	Novel
ETHE1	0.0457991	Novel
DDI1	0.045785	Novel
PDE1A	0.045765	Novel
UQCRC2	0.045671	Novel
ILDR1	0.0455911	Novel
RECQL4	0.0455247	Novel
SRRM2	0.0454907	Novel
CALCB	0.045459	Novel
UHRF2	0.0454167	Novel
UFSP1	0.0453655	Novel
NFYB	0.0452986	Novel
SVBP	0.0451642	Novel
CCNB1IP1	0.0451017	Novel
ARHGAP5	0.0450769	Novel
PDIA2	0.0449928	Novel
AMIGO3	0.0449036	Novel
RHOXF1	0.0448868	Novel
TGFB1	0.0448596	Novel
RAC2	0.0447782	Novel
GPR42	0.0446161	Novel
OBP2A	0.0445827	Novel
RRP7A	0.0445374	Novel
MYO7A	0.0443928	Novel
SECTM1	0.0443746	Novel
DES	0.0443711	Novel
C6orf201	0.044366	Novel
PDZD2	0.044322	Novel
DNAJB14	0.0442729	Novel
UBE2H	0.0442455	Novel
HES5	0.0442256	Novel
TRIM3	0.0441605	Novel
NCCRP1	0.0441522	Novel
FDX2	0.0441327	Novel
DAD1	0.0441312	Novel
FCAR	0.0440554	Novel
DEXI	0.0440308	Novel
UBE2U	0.0440192	Novel
GATC	0.0440111	Novel
STARD8	0.043993	Novel
CYP4A22	0.0439343	Novel
ZNF534	0.0439081	Novel
HDDC2	0.0438597	Novel
ADRA1B	0.0438084	Novel
APH1A	0.0436901	Novel
TES	0.0436352	Novel
PSRC1	0.0436298	Novel
KCNQ1	0.0436192	Novel
SCT	0.0436176	Novel
RNASE2	0.0436034	Novel
STC2	0.0435112	Novel
CTNNAL1	0.0434836	Novel
RAI1	0.0434449	Novel
MCM3AP	0.0434125	Novel
ELMOD2	0.0432893	Novel
BRINP3	0.0432607	Novel
C1orf198	0.0432216	Novel
FABP5	0.0431037	Novel
SERINC3	0.0430423	Novel
NPVF	0.0430184	Novel
SCNN1A	0.0429772	Novel
LIMD1	0.0429519	Novel
FCGR2B	0.0429514	Novel
SMTNL2	0.0429317	Novel
PDE6H	0.0429286	Novel
ITLN1	0.0428034	Novel
NSUN3	0.0427795	Novel
POLE4	0.042724	Novel
MASP2	0.0427131	Novel
FZD5	0.0427017	Novel
GYPB	0.0426843	Novel
PFDN4	0.0426617	Novel
NMT1	0.0426545	Novel
TBCA	0.0426437	Novel
ENO3	0.0426304	Novel
BTN2A1	0.0425744	Novel
APH1B	0.0425719	Novel
TSHB	0.0424193	Novel
TNFSF12	0.042419	Novel
AFD1	0.0423877	Novel
TULP4	0.0423626	Novel
MYL6	0.0423108	Novel
NDUFA3	0.0422837	Novel
GBA2	0.0422537	Novel
ZNF44	0.0422382	Novel
DPPA3	0.042229	Novel
RORA	0.0422215	Novel
CPA2	0.0421294	Novel
RNF11	0.0421269	Novel
KCNE5	0.0420859	Novel
CTRC	0.042045	Novel
ASMTL	0.0420362	Novel
EFS	0.0420033	Novel
SLC32A1	0.0419462	Novel
PRR20D	0.0418938	Novel
KCNJ6	0.0418287	Novel
DEFB1	0.0417745	Novel
MIR200C	0.0416953	Novel
CBR1	0.041694	Novel
GPLD1	0.0416934	Novel
NAT1	0.0416705	Novel
IGFBP7	0.0416249	Novel
ZNF358	0.041394	Novel
GPR143	0.0413707	Novel
H1-2	0.0413141	Novel
MAN1A1	0.0413083	Novel
SLC29A2	0.0412593	Novel
ICA1	0.041256	Novel
F13B	0.0412507	Novel
CRHR2	0.041186	Novel
SFXN2	0.0411602	Novel
SGCG	0.0411463	Novel
RUNX1	0.041106	Novel
PABPC4	0.0410244	Novel
TAFA1	0.0410136	Novel
SLC23A3	0.0409911	Novel
UTS2R	0.0409524	Novel
HESX1	0.0409514	Novel
BRD1	0.0409372	Novel
CSN3	0.0409129	Novel
CDH2	0.0408978	Novel
MMRN1	0.0408602	Novel
DVL1	0.0408343	Novel
TBR1	0.0408117	Novel
GABRR1	0.0407519	Novel
RBBP6	0.0407095	Novel
LRRC56	0.0407021	Novel
RCHY1	0.0406315	Novel
TRIP4	0.0406303	Novel
PRLR	0.0406183	Novel
UBA6	0.0406171	Novel
SS18L1	0.0405725	Novel
IL12RB1	0.0405618	Novel
NGEF	0.0405354	Novel
PRR36	0.040534	Novel
CRELD1	0.0404492	Novel
EPS8L1	0.0404311	Novel
CYSTM1	0.0404206	Novel
NOTCH3	0.0403806	Novel
GLOD4	0.040312	Novel
SPSB2	0.0402432	Novel
ZNF675	0.0402395	Novel
TFF1	0.0401558	Novel
C4BPA	0.040154	Novel
LPL	0.0401155	Novel
CST3	0.0400852	Novel
FLNC	0.0400524	Novel
PIP	0.0400382	Novel
P3H3	0.0400374	Novel
CKS2	0.0399966	Novel
PKD1	0.0399756	Novel
KCNN3	0.0399695	Novel
ANKRD28	0.0399489	Novel
FAM71C	0.039854	Novel
ATP5MD	0.0398373	Novel
SAPCD2	0.0398197	Novel
ITGA5	0.0397111	Novel
ITIH4	0.0396862	Novel
UHRF1BP1L	0.039647	Novel
USP1	0.0395844	Novel
LCE2A	0.0395559	Novel
[truncated: 17,024 more rows]

## Sheet: BioGRID-6
BioGRID-Influence-GO
Symbol	Probability	Known/Novel
TRIM25	1	Novel
PRRT4	0.988634	Novel
EWSR1	0.925225	Novel
FLT3	0.895554	Novel
SIRT7	0.573648	Novel
ETAA1	0.410883	Novel
TNIP2	0.25742	Novel
SHMT2	0.251828	Novel
AGO2	0.138658	Novel
RNF123	0.133236	Novel
TP53	0.107244	Novel
ABCD2	0.0989429	Novel
LRRN3	0.0986075	Novel
RTL1	0.0985134	Novel
ILF3	0.0924998	Novel
CSK	0.0607245	Novel
PTPN11	0.0471453	Novel
C7	0.0451615	Novel
NPM1	0.0443148	Novel
TMEM31	0.0380661	Novel
LEKR1	0.0365404	Novel
RASA4	0.0365133	Novel
LGR5	0.0365001	Novel
WEE2	0.0361375	Novel
MEOX2	0.0353456	Novel
BAG3	0.0313365	Novel
CFHR2	0.0269452	Novel
FBXO7	0.0257258	Novel
NIPAL2	0.0235241	Novel
PLA2G2D	0.0235241	Novel
FLJ25758	0.022948	Novel
PMS2CL	0.0225615	Novel
BEND4	0.0218329	Novel
ZNF233	0.0216363	Novel
PSMD14	0.0211296	Novel
MEG3	0.0209648	Novel
CXorf51B	0.0207259	Novel
CXorf51A	0.0207259	Novel
OR9Q2	0.0194642	Novel
SPATA16	0.0194642	Novel
CUZD1	0.0194642	Novel
FRA10F	0.0192224	Novel
ELAVL1	0.0191595	Novel
RPL23AP42	0.018031	Novel
LINC00242	0.0172619	Novel
ZNF425	0.0172619	Novel
ACKR1	0.0163351	Novel
TP63	0.0159389	Novel
GJA9	0.015442	Novel
UNC5C	0.0153909	Novel
PRKD2	0.0153634	Novel
TEPP	0.0151723	Novel
CUL5	0.0148299	Novel
KRT40	0.0143737	Novel
STRA6	0.0137807	Novel
PTEN	0.0135962	Novel
LYN	0.013579	Novel
COPS5	0.0134779	Novel
HSPB1	0.0133292	Novel
OR7G3	0.0132581	Novel
OTOG	0.0132581	Novel
ZNF705G	0.0132581	Novel
WFDC8	0.0132581	Novel
CDH22	0.0132581	Novel
ZNF716	0.0132581	Novel
HYDIN2	0.0132581	Novel
UNC93B3	0.0132581	Novel
SEPTIN7P2	0.0132581	Novel
CUL3	0.0131828	Novel
ISLR2	0.0130625	Novel
GRID2	0.0127816	Novel
GAREM2	0.0125391	Novel
NCK2	0.0119891	Novel
NGF	0.011913	Novel
SGTA	0.0117	Novel
RPS6KA1	0.0116357	Novel
GAREM1	0.0116293	Novel
H2BC9	0.0115718	Novel
TFRC	0.0115558	Novel
VGF	0.011415	Novel
SOGA3	0.010502	Novel
KDR	0.0104013	Novel
GLT1D1	0.0103913	Novel
RBPMS	0.0102245	Novel
POTEB3	0.0101487	Novel
VIM	0.0101446	Novel
PARG	0.0100709	Novel
POTEC	0.0100112	Novel
CHGA	0.00979871	Novel
C20orf203	0.00976365	Novel
CCNDBP1	0.00969725	Novel
TLL2	0.00962261	Novel
ZNF791	0.00950772	Novel
KRTAP10-8	0.00938792	Novel
YAP1	0.0093287	Novel
TXNDC2	0.00925628	Novel
GRK3	0.00913876	Novel
GPR152	0.00908721	Novel
ZNF205-AS1	0.00908557	Novel
THYN1	0.00903475	Novel
ASTN1	0.00880939	Novel
TENM2	0.00878151	Novel
KRTAP10-6	0.00878007	Novel
SGTB	0.00876812	Novel
PPT1	0.00873928	Novel
PSMA3	0.00861468	Novel
ZC3H12B	0.00859019	Novel
BTN1A1	0.00855348	Novel
NCL	0.00854139	Novel
SV2A	0.00848421	Novel
LBP	0.0084624	Novel
CLN5	0.00842869	Novel
DAPK1	0.00840759	Novel
NKX2-2	0.00836944	Novel
SRC	0.00826744	Novel
KRTAP16-1	0.00824675	Novel
MTCO2P1	0.00824675	Novel
KCTD9P2	0.00824675	Novel
GRM4	0.00824675	Novel
CYS1	0.00824675	Novel
GPR149	0.00824675	Novel
OR2W3	0.00824675	Novel
CES4A	0.00824675	Novel
LOC400499	0.00824675	Novel
PRSS42P	0.00824675	Novel
IGHV1-2	0.00824675	Novel
RASA4B	0.00824675	Novel
EYS	0.00824675	Novel
FAM66E	0.00824675	Novel
ERRFI1	0.00821585	Novel
FAM86B3P	0.00811705	Novel
AVL9	0.00810428	Novel
PDXP	0.00807617	Novel
CD300LB	0.00799882	Novel
KRT31	0.00796077	Novel
ZNF846	0.00794185	Novel
SYT11	0.00793342	Novel
RNF175	0.00791388	Novel
ZNF256	0.00787484	Novel
UBTFL1	0.00786453	Novel
ELAVL3	0.0078593	Novel
GPX2	0.00785182	Novel
ZBED5	0.00782014	Novel
FLT4	0.00774663	Novel
CCL4L1	0.00773079	Novel
HRAS	0.00772085	Novel
SUMO4	0.00767882	Novel
PTPN6	0.00766965	Novel
KRTAP10-3	0.0076126	Novel
CXCL6	0.00758234	Novel
PLXNA4	0.00757716	Novel
SHC4	0.00756683	Novel
VIT	0.00753955	Novel
FAM171A1	0.00749909	Novel
LY6G6F	0.00747979	Novel
ANGPTL2	0.00744393	Novel
NACAD	0.00743517	Novel
AIF1	0.00741742	Novel
MEPCE	0.0073995	Novel
ITGB1	0.00739947	Novel
PRDM16-DT	0.00735462	Novel
GIMAP4	0.00735462	Novel
VCY1B	0.00735462	Novel
CCDC144NL	0.00735462	Novel
SPRR4	0.00735462	Novel
OR2W1	0.00735462	Novel
GPR12	0.00735462	Novel
MUCL3	0.00735462	Novel
DLGAP1-AS2	0.00735462	Novel
CLEC2B	0.00735462	Novel
ADAD2	0.00735462	Novel
DPY19L2P4	0.00735462	Novel
OR7A5	0.00735462	Novel
CPED1	0.00735462	Novel
LOC254896	0.00735462	Novel
GTDC1	0.00735462	Novel
ACTL7B	0.00735462	Novel
OR4D6	0.00735462	Novel
SPINK6	0.00735462	Novel
DSCR9	0.00735462	Novel
HCP5	0.00735462	Novel
TP53TG1	0.00735462	Novel
KCNMB2	0.00735462	Novel
TENM3-AS1	0.00735462	Novel
TPRXL	0.00735462	Novel
SLIT1-AS1	0.00735462	Novel
BIN3-IT1	0.00735462	Novel
GNRH2	0.00735462	Novel
IL6-AS1	0.00735462	Novel
TARP	0.00735462	Novel
BAALC-AS2	0.00735462	Novel
IL26	0.00735462	Novel
VCY	0.00735462	Novel
FAM151A	0.00735462	Novel
HERC2P9	0.00735462	Novel
LOC403312	0.00735462	Novel
CFTR	0.00726913	Novel
SUN5	0.00725302	Novel
FUT4	0.0072491	Novel
MAP4K3	0.00722277	Novel
RUNX3	0.00718462	Novel
TFCP2	0.00717675	Novel
MAPK14	0.00717597	Novel
MAP4K5	0.00716347	Novel
TNFAIP6	0.00714779	Novel
CRKL	0.00712657	Novel
KRTAP1-1	0.00705008	Novel
ARAP3	0.00701181	Novel
GMCL1	0.00701076	Novel
NEURL3	0.00694286	Novel
COPS6	0.00693683	Novel
DMBX1	0.00692075	Novel
APOA1	0.00691364	Novel
CFAP47	0.00689372	Novel
ANKRD30A	0.00689065	Novel
LINC02593	0.00688706	Novel
FLNA	0.00688344	Novel
NTF3	0.0068804	Novel
SOX1	0.00687832	Novel
PGBD3	0.00682842	Novel
NAA35	0.00677555	Novel
UBQLN1	0.00671648	Novel
CCDC38	0.00670575	Novel
HOXA11	0.00670055	Novel
FMNL3	0.00667712	Novel
EML5	0.00667033	Novel
CSDC2	0.00666562	Novel
CYSRT1	0.00666496	Novel
MATK	0.00665942	Novel
LY9	0.00664642	Novel
GOLGA6L5P	0.0066432	Novel
MTUS2	0.00661829	Novel
YWHAG	0.00656633	Novel
KRT38	0.00656019	Novel
GSTT2	0.00652821	Novel
ITGA4	0.00649969	Novel
ELAVL4	0.00644306	Novel
NGB	0.00642003	Novel
CCL11	0.00641722	Novel
PLEKHH3	0.00641376	Novel
AGO4	0.00640051	Novel
ZNF684	0.00637842	Novel
PLEKHA6	0.0063538	Novel
CEBPB	0.00634036	Novel
TMEM59	0.00631065	Novel
FEZF2	0.00628792	Novel
TCP10L3	0.00628296	Novel
POU4F2	0.00627043	Novel
TRIM41	0.00624011	Novel
SEZ6L2	0.00622999	Novel
GOLGA6L9	0.00622452	Novel
ZNF316	0.00621974	Novel
IFI6	0.00620737	Novel
MIA	0.00620528	Novel
C1S	0.00619875	Novel
SPOCK3	0.0061739	Novel
PPIAP22	0.00616743	Novel
PGF	0.00615894	Novel
BRCA2	0.00615056	Novel
ERBB2	0.00614167	Novel
ZNF418	0.00613628	Novel
TRIM55	0.00613195	Novel
FHL5	0.00612649	Novel
CHCHD5	0.00612552	Novel
CYFIP1	0.00612398	Novel
MEP1B	0.0061157	Novel
HECTD3	0.00611449	Novel
KCNH2	0.00611362	Novel
KLK13	0.00605809	Novel
TRAF2	0.00605363	Novel
HOXA1	0.00605137	Novel
KIF14	0.00603606	Novel
ZC3H12A	0.00603296	Novel
IRGQ	0.00602978	Novel
CLU	0.00602721	Novel
TBC1D3F	0.00601372	Novel
CDH1	0.0059978	Novel
COL7A1	0.00599476	Novel
FAM90A1	0.00597699	Novel
MAJIN	0.00595582	Novel
CXCL11	0.00595499	Novel
TRIM28	0.0059501	Novel
ENPP2	0.00594393	Novel
URGCP	0.0059207	Novel
CYLD	0.00591861	Novel
KIT	0.00591735	Novel
TLE5	0.00591573	Novel
NRCAM	0.00587314	Novel
DANCR	0.00585849	Novel
C1QC	0.00585119	Novel
SH2D5	0.00584629	Novel
PCDHA10	0.00583205	Novel
JAK1	0.00582308	Novel
CUL4B	0.00581563	Novel
FASLG	0.00579901	Novel
MRC1	0.005794	Novel
GIMAP6	0.00578954	Novel
RET	0.00578536	Novel
UBQLN2	0.00575762	Novel
CARD10	0.00573235	Novel
CCL5	0.00572777	Novel
C1QA	0.00571764	Novel
DOK6	0.00571403	Novel
LCK	0.00567709	Novel
ANKRD26P1	0.00567049	Novel
ZBTB16	0.0056405	Novel
SKP1	0.00563665	Novel
UNC5B	0.00563245	Novel
HES5	0.00562633	Novel
DRD4	0.00562089	Novel
TRIM63	0.00561814	Novel
EZH2	0.00559447	Novel
B2M	0.0055898	Novel
CBX4	0.0055804	Novel
PRUNE1	0.00556303	Novel
CCL13	0.00555954	Novel
CD28	0.00555672	Novel
SHC1	0.00554821	Novel
CALR	0.00553554	Novel
SNAPIN	0.00553406	Novel
GFRA1	0.00550744	Novel
TFF3	0.00550552	Novel
ABL2	0.00550492	Novel
TINF2	0.00549797	Novel
SYVN1	0.00549553	Novel
FUS	0.00547371	Novel
ADAM5	0.00547125	Novel
UCHL5	0.00547007	Novel
LRCH1	0.00546601	Novel
C22orf31	0.00546494	Novel
BOK	0.00546322	Novel
COL9A3	0.00546041	Novel
SMTNL1	0.00545708	Novel
RNPEP	0.00545474	Novel
FOCAD	0.00545124	Novel
VASP	0.00544723	Novel
LINC00839	0.00544475	Novel
HEATR4	0.00544302	Novel
RPH3A	0.0054278	Novel
KRT17	0.0054266	Novel
CLDN17	0.0054262	Novel
AP3B2	0.00542582	Novel
TTC16	0.00542554	Novel
CUL7	0.00541648	Novel
ZCCHC18	0.00541284	Novel
LYPD1	0.00540844	Novel
PCDHGA3	0.00540717	Novel
STK11IP	0.00540621	Novel
FAM186A	0.00539894	Novel
IL1RAPL2	0.00539798	Novel
OR2F2	0.00539041	Novel
AFTPH	0.00537908	Novel
ACVR2A	0.00537744	Novel
TRIM6	0.00537022	Novel
IL22RA2	0.00536902	Novel
ANKRD13B	0.00535804	Novel
TERB2	0.0053437	Novel
MMP20	0.00533622	Novel
ZNF419	0.00533483	Novel
SERPINB4	0.00532802	Novel
PHLDB1	0.00532522	Novel
SERPING1	0.00531871	Novel
CHMP4B	0.00531827	Novel
ZNF25	0.00531778	Novel
TAB1	0.00531725	Novel
RUFY3	0.00531614	Novel
UBA52	0.00530962	Novel
SYNPO2	0.00529913	Novel
CXCL5	0.00529847	Novel
MAPK8	0.00527992	Novel
SYK	0.00526662	Novel
KRTAP10-9	0.00526233	Novel
ARHGEF7	0.00526089	Novel
CYCS	0.0052475	Novel
USP48	0.00524424	Novel
ERBB3	0.00523063	Novel
ACHE	0.00522779	Novel
PTGER1	0.00521836	Novel
HSPA9	0.00521137	Novel
NFKBIZ	0.00520299	Novel
PPIB	0.00520204	Novel
GABRR1	0.00519967	Novel
GAB1	0.00519865	Novel
IGFBP7	0.00519568	Novel
UBQLN4	0.00519189	Novel
SDCBP	0.00518853	Novel
ABI2	0.00517113	Novel
SLC22A8	0.00517024	Novel
FABP1	0.00516835	Novel
NME2	0.00516771	Novel
ERBB4	0.00516496	Novel
MET	0.00515679	Novel
MPP1	0.00515153	Novel
MYRF-AS1	0.00515055	Novel
TRIM23	0.00514922	Novel
CCL26	0.00514873	Novel
C11orf53	0.00514667	Novel
RPS9	0.00514453	Novel
ARPC3	0.00514183	Novel
RNASE11	0.00513369	Novel
MSMB	0.00513151	Novel
COL22A1	0.00513062	Novel
CAPSL	0.00512901	Novel
IL22RA1	0.00512407	Novel
WASF1	0.00512304	Novel
C19orf12	0.00512247	Novel
PRR15	0.00512067	Novel
KRT34	0.005117	Novel
PP2D1	0.00511648	Novel
PCDHGA12	0.00511539	Novel
NIM1K	0.00511327	Novel
SH3GL2	0.00511306	Novel
PROX1	0.00511199	Novel
TBC1D3P2	0.00511167	Novel
LETM2	0.00511102	Novel
PURG	0.00510637	Novel
KRTAP10-5	0.00510439	Novel
MAPK9	0.00510242	Novel
PF4	0.00510239	Novel
MMP12	0.00509743	Novel
MPV17L	0.00509668	Novel
TM2D1	0.00509668	Novel
COL2A1	0.00509271	Novel
ELOB	0.00509193	Novel
ITFG2	0.00509084	Novel
SPRING1	0.0050886	Novel
PSMD2	0.00508732	Novel
MAPK3	0.00507859	Novel
NUDT16L2P	0.00507588	Novel
ZNF486	0.00507568	Novel
GPRIN1	0.00507342	Novel
CUL2	0.00506983	Novel
FRS2	0.00506294	Novel
KRT8	0.00506184	Novel
PLCL1	0.00505908	Novel
TLX3	0.00505259	Novel
IL2RB	0.00504772	Novel
ZSCAN20	0.00504724	Novel
DOCK1	0.00504529	Novel
ARAP1	0.00504443	Novel
PGBD1	0.00504379	Novel
PITX2	0.00504231	Novel
SORT1	0.00504142	Novel
TRIM54	0.00503236	Novel
EFCAB6	0.00502167	Novel
EVX2	0.00501383	Novel
SOCS2	0.00501276	Novel
ABCB1	0.00500115	Novel
TRIM46	0.00499709	Novel
KLK3	0.00499597	Novel
RGMB	0.00499534	Novel
ADRA2B	0.00499382	Novel
GPR137	0.00499299	Novel
C14orf119	0.00498871	Novel
IL12RB1	0.00498627	Novel
MAPK8IP2	0.00497446	Novel
PIK3R2	0.00497328	Novel
MAG	0.00497304	Novel
AMBP	0.00497036	Novel
VCAN	0.00496673	Novel
CCL8	0.00496592	Novel
LARP7	0.00495328	Novel
JUND	0.00494531	Novel
FNDC3B	0.00494257	Novel
HELLS	0.00493725	Novel
MAGED1	0.00493645	Novel
CBLB	0.00493221	Novel
NAA25	0.00493192	Novel
LAD1	0.00492888	Novel
SIGLEC10	0.00492643	Novel
OSBPL11	0.00492421	Novel
WWTR1	0.0049217	Novel
F2	0.00491536	Novel
ARVCF	0.0049013	Novel
RALGAPB	0.00489916	Novel
ARAF	0.00489731	Novel
ZNF747	0.00489115	Novel
CRK	0.00488518	Novel
TNF	0.0048839	Novel
AXIN2	0.00488292	Novel
KRT26	0.00488287	Novel
PLEKHS1	0.00488249	Novel
GP1BA	0.00487534	Novel
AR	0.0048686	Novel
CXCL17	0.00486062	Novel
ITGA5	0.00486001	Novel
PUS7L	0.00485562	Novel
IFNL3	0.00485541	Novel
FLT1	0.00485464	Novel
RAPGEF5	0.0048422	Novel
UTF1	0.00484178	Novel
ABCD1	0.00484098	Novel
TIMP1	0.00483585	Novel
POT1	0.00483247	Novel
TIMD4	0.00483083	Novel
PROM1	0.00482794	Novel
ARHGAP17	0.0048201	Novel
TAOK1	0.0048198	Novel
TXK	0.00481677	Novel
PDE1C	0.00481627	Novel
ZFAND4	0.00481113	Novel
KCNE1	0.0048075	Novel
ALG10B	0.00480361	Novel
SPEF2	0.00480088	Novel
ZKSCAN4	0.00480036	Novel
NUDT5	0.00479789	Novel
XDH	0.00479529	Novel
NSG2	0.00479313	Novel
GNRHR	0.00479189	Novel
CCN3	0.00478557	Novel
CXCL9	0.00478552	Novel
IFNAR1	0.00478492	Novel
VWF	0.00478161	Novel
ADGRL2	0.00478054	Novel
TEK	0.00477799	Novel
GNA12	0.00477507	Novel
PF4V1	0.00476621	Novel
PIKFYVE	0.00476503	Novel
ADRA2A	0.00476326	Novel
OVOL2	0.00476192	Novel
TNPO3	0.00476047	Novel
TOR4A	0.00475937	Novel
AMIGO2	0.00475605	Novel
CPNE1	0.00475448	Novel
IRS2	0.00475293	Novel
NTAQ1	0.00474904	Novel
JDP2	0.00474744	Novel
ADGRB3	0.0047474	Novel
STPG4	0.00474298	Novel
KASH5	0.00474215	Novel
USP7	0.00473728	Novel
STAB2	0.00472962	Novel
HNRNPK	0.00472915	Novel
HIPK2	0.00472663	Novel
GRK4	0.00472589	Novel
ARPP19	0.00472316	Novel
ROR2	0.00472043	Novel
ACE	0.00471866	Novel
NGFR	0.00471698	Novel
BIRC2	0.00471655	Novel
NCKAP1	0.00471481	Novel
COL4A1	0.00471391	Novel
KLK2	0.00471369	Novel
THBS1	0.00470537	Novel
TCEAL8	0.00470488	Novel
SWT1	0.00470269	Novel
SERPINF2	0.0047017	Novel
TEX101	0.00469963	Novel
AURKA	0.00469794	Novel
BGN	0.00469454	Novel
FYN	0.0046927	Novel
RPL19	0.00469104	Novel
ELMO1	0.00468277	Novel
FOXO6	0.00468276	Novel
NCK1	0.0046827	Novel
COLGALT2	0.00468263	Novel
ZNF24	0.00468033	Novel
MUC1	0.0046773	Novel
AGAP3	0.00466604	Novel
TUBA3C	0.00466331	Novel
OR6B1	0.00466254	Novel
AEBP1	0.00466005	Novel
GAB2	0.00465978	Novel
IQUB	0.00465967	Novel
ECT2	0.00465843	Novel
DVL3	0.00465673	Novel
MTURN	0.00465606	Novel
AKT1	0.00465349	Novel
QRICH1	0.00465215	Novel
SH2D1A	0.00465214	Novel
GAB3	0.00465184	Novel
CXCL12	0.00465085	Novel
CREB3	0.00463356	Novel
BTK	0.00463117	Novel
EXOC3L2	0.00462977	Novel
SMCP	0.00462952	Novel
GSDME	0.0046275	Novel
HAPLN1	0.00462701	Novel
H1-4	0.00462505	Novel
CD2	0.00462478	Novel
SSR3	0.00462075	Novel
DBR1	0.00461889	Novel
ADAMTSL4	0.00461877	Novel
LAIR1	0.00461654	Novel
ITGAV	0.00461338	Novel
SCAND1	0.00461331	Novel
WNT2	0.00461265	Novel
RYK	0.00461128	Novel
ITIH6	0.00460919	Novel
WNT3A	0.00460848	Novel
C11orf71	0.00460764	Novel
MFSD13A	0.00460729	Novel
MAGED4B	0.00460713	Novel
CITED1	0.00460544	Novel
MAPK6	0.00460388	Novel
ASAP1	0.00460147	Novel
GSDMB	0.00460118	Novel
SMYD1	0.00460081	Novel
GET3	0.00460002	Novel
ZNF639	0.00459917	Novel
MAP1A	0.00459516	Novel
RBPJL	0.00459379	Novel
GPC1	0.00459298	Novel
OTX1	0.00459283	Novel
GPSM3	0.00459237	Novel
PRKY	0.0045915	Novel
TTC36	0.00458882	Novel
MAPK7	0.00458752	Novel
ZNF667	0.00457724	Novel
PCK1	0.00457691	Novel
HMGB1	0.00457615	Novel
H2BC18	0.00457576	Novel
CXCL14	0.00457303	Novel
RFPL3	0.00457199	Novel
KIAA1549L	0.00457103	Novel
APPL2	0.0045686	Novel
NUMA1	0.00456826	Novel
ORM1	0.00456822	Novel
APPL1	0.00456765	Novel
ZSCAN1	0.00456607	Novel
CCL21	0.00456482	Novel
IL7	0.00456287	Novel
NBPF19	0.00456256	Novel
HCN1	0.00456219	Novel
TGFB1	0.0045618	Novel
CCR5	0.00456019	Novel
LCE1F	0.00455974	Novel
ITGB6	0.0045593	Novel
PRRG4	0.00455537	Novel
ZNF75A	0.0045514	Novel
GAL	0.00455033	Novel
ART4	0.00455005	Novel
DCAF4	0.0045469	Novel
C6orf201	0.00454617	Novel
AP1G1	0.00454494	Novel
CTNND1	0.00454221	Novel
KLHL1	0.00454138	Novel
MMP2	0.00453927	Novel
EBF4	0.00453864	Novel
FRA10AC1	0.00453854	Novel
MMP3	0.00453642	Novel
RSPH10B2	0.0045357	Novel
CXCL10	0.00453565	Novel
C22orf46	0.00453348	Novel
DAZAP2	0.00453252	Novel
UBE2DNL	0.00453081	Novel
SERPIND1	0.00452925	Novel
CARF	0.00452855	Novel
ATP2A2	0.0045256	Novel
LMO3	0.00452529	Novel
CTF1	0.00452392	Novel
UBR4	0.00452256	Novel
VASH2	0.00452071	Novel
CFAP299	0.00451959	Novel
UBE2L3	0.00451898	Novel
PTPN23	0.00451847	Novel
SP8	0.00451802	Novel
ZNF26	0.00451524	Novel
TSPAN13	0.00451511	Novel
CHRD	0.00451482	Novel
FOSL1	0.00451425	Novel
PPP1R17	0.00451377	Novel
RPLP2	0.00451105	Novel
THBS4	0.00450954	Novel
FGFBP2	0.00450703	Novel
KCTD11	0.00450692	Novel
SAMSN1	0.00450618	Novel
DPY19L2P1	0.0045051	Novel
C1orf115	0.00450445	Novel
LIG4	0.00450231	Novel
NOMO1	0.00450118	Novel
SASH3	0.00450021	Novel
ENKD1	0.00449915	Novel
STXBP3	0.00449878	Novel
LMNTD1	0.00449835	Novel
HRC	0.00449747	Novel
NDUFA4L2	0.00449606	Novel
ZNF41	0.00449219	Novel
KRT27	0.00449216	Novel
ERVK13-1	0.00448912	Novel
MIA2	0.00448885	Novel
SAAL1	0.00448762	Novel
GOLGA2	0.0044871	Novel
S1PR4	0.00448409	Novel
PHF21B	0.0044825	Novel
IL6R	0.00448066	Novel
IDE	0.00447907	Novel
TESPA1	0.00447447	Novel
HLA-F	0.00447217	Novel
FBXO25	0.00447061	Novel
PECAM1	0.00447044	Novel
CTLA4	0.0044691	Novel
ROBO4	0.00446843	Novel
MARCO	0.00446557	Novel
EIF3I	0.00446114	Novel
SUSD3	0.00446049	Novel
CASP4	0.0044595	Novel
XCL1	0.00445942	Novel
MYLK3	0.00445432	Novel
KIF21A	0.00445425	Novel
PTPN12	0.004452	Novel
TMEM161B	0.00445137	Novel
NBPF10	0.00445119	Novel
NBPF9	0.00445119	Novel
NBPF12	0.00445119	Novel
CST7	0.00445029	Novel
SH2D2A	0.00444818	Novel
IL6ST	0.00444687	Novel
HSPA1A	0.00444595	Novel
EIF3J	0.00444391	Novel
SNX9	0.00444171	Novel
MTOR	0.00443928	Novel
AURKB	0.00443665	Novel
CDC37	0.00443335	Novel
CASP1	0.0044315	Novel
CDK6	0.00442726	Novel
SOCS1	0.00442705	Novel
METTL3	0.0044244	Novel
GHRL	0.00442398	Novel
SORL1	0.00441865	Novel
IL2RG	0.00441655	Novel
CD58	0.00441648	Novel
FBXL21P	0.00441587	Novel
SERPINB11	0.0044149	Novel
PRR13	0.00441424	Novel
KISS1	0.00441347	Novel
PGAM2	0.00441287	Novel
GGA1	0.00440871	Novel
ARHGEF40	0.00440823	Novel
CXCL2	0.00440726	Novel
TLL1	0.00440468	Novel
FBXW7	0.00440171	Novel
BCAN	0.00440129	Novel
KDM1A	0.00440026	Novel
KRTAP10-1	0.00439966	Novel
SPARCL1	0.00439814	Novel
ABCF3	0.00439799	Novel
PCDHA7	0.00439797	Novel
PTPRA	0.0043966	Novel
PDE1A	0.00439648	Novel
ALPK1	0.00439451	Novel
TOPAZ1	0.00438981	Novel
THEMIS	0.00438894	Novel
GNA13	0.00438689	Novel
ATCAY	0.0043866	Novel
TKTL1	0.00438555	Novel
GRAP2	0.00438387	Novel
FAM153CP	0.00438344	Novel
RGR	0.00438334	Novel
LONRF1	0.00438211	Novel
EFEMP2	0.00438171	Novel
CALM1	0.00438119	Novel
IGFBP2	0.00437962	Novel
MFSD12	0.00437561	Novel
ACTA1	0.00437175	Novel
CCDC17	0.00436918	Novel
SH2B3	0.00436773	Novel
BICDL2	0.00436686	Novel
PPIAL4G	0.00436633	Novel
RPL22	0.00436504	Novel
ADCY4	0.00436411	Novel
CST9L	0.0043638	Novel
ALK	0.00436333	Novel
CCDC190	0.00436185	Novel
TGIF2LY	0.00435931	Novel
CYFIP2	0.00435774	Novel
SELPLG	0.00435755	Novel
APBB3	0.0043563	Novel
GFRA3	0.00435482	Novel
NRXN1	0.00435447	Novel
LRRK1	0.00435424	Novel
DCC	0.0043523	Novel
NRP2	0.0043518	Novel
SCRN1	0.00434998	Novel
ISX	0.00434827	Novel
KRTAP19-7	0.00434698	Novel
GHRHR	0.00434449	Novel
CCL28	0.00434428	Novel
MDM2	0.00434347	Novel
CX3CR1	0.00434203	Novel
CBX6	0.00434122	Novel
PRKCA	0.00434038	Novel
IL21R	0.00434033	Novel
WNT5A	0.00433813	Novel
EMP1	0.00433605	Novel
REM1	0.00433243	Novel
EPPIN	0.00433042	Novel
EP300	0.00432979	Novel
GAGE1	0.00432702	Novel
FGF16	0.00432612	Novel
KRTAP6-2	0.00432607	Novel
VPS9D1	0.00432591	Novel
DBP	0.00432503	Novel
RNF182	0.00432467	Novel
SH2D3C	0.00432276	Novel
WDR26	0.0043216	Novel
DPP3	0.00432154	Novel
PIN1	0.0043205	Novel
RPL14	0.00431613	Novel
CRHR2	0.00431377	Novel
TH	0.00431247	Novel
CD164L2	0.00431199	Novel
FAM47E-STBD1	0.00430963	Novel
HDAC2	0.00430885	Novel
ZSCAN22	0.00430808	Novel
PRR5-ARHGAP8	0.00430702	Novel
ATF3	0.00430566	Novel
SEMA3F	0.00430523	Novel
HCK	0.00430143	Novel
CTRB1	0.0043011	Novel
LAT2	0.00430076	Novel
HCST	0.00429931	Novel
LINC01139	0.00429832	Novel
GSK3A	0.00429585	Novel
LRP1B	0.00429553	Novel
ZBTB12	0.00428967	Novel
LDLRAP1	0.00428784	Novel
HUNK	0.00428657	Novel
CCT6A	0.00428573	Novel
MPZL1	0.00428499	Novel
MMP1	0.00428296	Novel
DSC3	0.00428262	Novel
ABL1	0.00428193	Novel
DOK1	0.00428098	Novel
GOLGA8K	0.00428019	Novel
RHOU	0.0042781	Novel
SUV39H2	0.00427807	Novel
IGFBP5	0.00427716	Novel
DLGAP1	0.00427708	Novel
EPM2AIP1	0.00427645	Novel
OLIG1	0.00427643	Novel
KIDINS220	0.0042762	Novel
MAPK8IP1	0.00427615	Novel
CCDC57	0.00427578	Novel
IQGAP3	0.0042745	Novel
MYO3B	0.00427187	Novel
RAC1	0.0042711	Novel
RIPK2	0.00427079	Novel
LFNG	0.00427076	Novel
CCDC149	0.00426989	Novel
AAK1	0.00426916	Novel
RGP1	0.00426875	Novel
ITGB7	0.00426628	Novel
PRICKLE2	0.00426626	Novel
DYRK1A	0.00426608	Novel
GRB10	0.00426357	Novel
STAMBP	0.00426328	Novel
KRT33B	0.00426292	Novel
MAP3K20	0.004262	Novel
CDK4	0.00426078	Novel
IGLL5	0.00425809	Novel
MAP3K15	0.00425803	Novel
TSLP	0.00425609	Novel
MRFAP1	0.00425462	Novel
PDPK1	0.00425288	Novel
SUV39H1	0.00425131	Novel
VWCE	0.00425067	Novel
SPATA4	0.00424928	Novel
DNAJC28	0.00424808	Novel
IL10RA	0.00424745	Novel
SPTAN1	0.00424712	Novel
BATF	0.00424672	Novel
PDZD9	0.00424657	Novel
DNMT3L	0.00424605	Novel
BIN2	0.00424578	Novel
LNX1	0.00424385	Novel
PDIA2	0.00424364	Novel
TCTA	0.00424364	Novel
CDKL4	0.00424317	Novel
C7orf69	0.00424247	Novel
OGFR	0.00424235	Novel
TMEM53	0.00424155	Novel
ARSI	0.0042415	Novel
SOS1	0.00424103	Novel
DCAF7	0.00423904	Novel
LY6G5B	0.00423866	Novel
LILRB3	0.00423462	Novel
ATP6V0C	0.00423356	Novel
C1orf109	0.00423354	Novel
NUP160	0.0042323	Novel
AP1AR	0.00423159	Novel
RETN	0.00423135	Novel
SFN	0.00422991	Novel
MYO16	0.00422887	Novel
PINK1	0.00422885	Novel
C19orf18	0.00422721	Novel
BCR	0.00422524	Novel
DAB2IP	0.00422517	Novel
EPOR	0.00422475	Novel
CCDC83	0.00422312	Novel
L1CAM	0.00422265	Novel
MROH8	0.00421914	Novel
GUCY2EP	0.00421914	Novel
GFRA4	0.00421914	Novel
PSPN	0.00421914	Novel
GUCY2F	0.00421914	Novel
SPTBN1	0.00421896	Novel
CLTC	0.00421851	Novel
ZIC3	0.00421431	Novel
CHTF18	0.00421269	Novel
RNF213	0.0042117	Novel
MS4A2	0.00421137	Novel
ZNF627	0.00421078	Novel
NCAPG2	0.00421047	Novel
KRTAP12-2	0.0042099	Novel
ATF2	0.00420954	Novel
PAGE3	0.00420921	Novel
NME7	0.00420863	Novel
SMAD3	0.00420773	Novel
ZSCAN21	0.00420756	Novel
TREM2	0.00420713	Novel
ZBTB9	0.0042039	Novel
FBXO27	0.00420318	Novel
PAK1	0.00420184	Novel
HCN4	0.00420142	Novel
INHBE	0.00420114	Novel
SELENOP	0.00420092	Novel
HEATR5B	0.00420057	Novel
HEATR6	0.00420028	Novel
CIC	0.00420012	Novel
IGFBP3	0.00419668	Novel
PRAMEF5	0.004196	Novel
KRT1	0.00419468	Novel
CCL25	0.00419409	Novel
ARID4B	0.00419393	Novel
KCNQ1	0.00419389	Novel
HGS	0.00419205	Novel
PAK6	0.00419136	Novel
FBXO8	0.00418819	Novel
CSNK1A1	0.0041877	Novel
ZNF556	0.00418716	Novel
HNF1B	0.00418709	Novel
RPAP3	0.00418583	Novel
MS4A3	0.00418416	Novel
CRYBA1	0.004183	Novel
RAB34	0.00418211	Novel
UBE2D2	0.00418158	Novel
KIF5C	0.00418128	Novel
DPYSL4	0.00418114	Novel
FAM163A	0.0041811	Novel
COL8A1	0.0041809	Novel
FOXO4	0.00417929	Novel
ARHGAP32	0.00417879	Novel
MAP2	0.00417871	Novel
GATA5	0.00417578	Novel
GOLIM4	0.00417555	Novel
UCHL1	0.00417464	Novel
COPS7A	0.00417455	Novel
NPR1	0.00417344	Novel
ANKS1A	0.0041721	Novel
RSRC2	0.00417197	Novel
VHL	0.00417142	Novel
TCF7L1	0.00416972	Novel
SIX4	0.00416941	Novel
DGKD	0.00416787	Novel
ZNF558	0.00416737	Novel
FGG	0.00416725	Novel
SKAP2	0.00416585	Novel
RHOXF2	0.0041652	Novel
BUD31	0.00416323	Novel
EMD	0.00416276	Novel
FER	0.00415901	Novel
PIH1D2	0.00415816	Novel
RWDD2B	0.00415787	Novel
PPP2R5B	0.00415673	Novel
ZNF396	0.00415628	Novel
DLG4	0.00415562	Novel
PSMB2	0.00415529	Novel
ZSCAN32	0.00415431	Novel
CLIC2	0.00415385	Novel
MPP6	0.0041535	Novel
PSMA7	0.00415094	Novel
ACVR1B	0.0041505	Novel
TAB2	0.00414834	Novel
YES1	0.0041483	Novel
ZNF397	0.00414658	Novel
MYOC	0.00414551	Novel
PIK3R4	0.00414473	Novel
BIN1	0.00414449	Novel
MGMT	0.00414427	Novel
SERPINB3	0.00414394	Novel
ATPAF2	0.00414216	Novel
TLN1	0.00414191	Novel
CRYGC	0.0041417	Novel
AKAP10	0.0041415	Novel
LCE1A	0.00413997	Novel
GDNF	0.00413836	Novel
EPB41L2	0.00413661	Novel
BATF3	0.00413608	Novel
POMZP3	0.00413583	Novel
COL6A2	0.00413527	Novel
MTCP1	0.00413454	Novel
NBPF14	0.00413452	Novel
SPRY1	0.00413139	Novel
PXN	0.00413026	Novel
MAP3K1	0.00413004	Novel
GGA3	0.0041293	Novel
ARHGAP22	0.00412695	Novel
MTDH	0.00412601	Novel
YWHAZ	0.00412474	Novel
HBQ1	0.00412324	Novel
QRICH2	0.00412321	Novel
C10orf90	0.00412208	Novel
PPM1F	0.004121	Novel
UBXN7	0.0041187	Novel
KRT35	0.00411811	Novel
WASF2	0.00411672	Novel
DDR2	0.00411652	Novel
USP36	0.00411612	Novel
DGKI	0.00411593	Novel
ZSCAN18	0.00411515	Novel
PIK3CB	0.00411504	Novel
USP29	0.00411483	Novel
FBXW9	0.00411305	Novel
SOS2	0.00411186	Novel
LCP2	0.00411073	Novel
IL22	0.00411045	Novel
EPHB4	0.0041099	Novel
NTRK3	0.00410946	Novel
FSD1L	0.00410898	Novel
LCE1C	0.00410856	Novel
EIF2B5	0.00410731	Novel
CD3D	0.00410688	Novel
HIP1	0.00410525	Novel
LSS	0.00410447	Novel
APCS	0.00410446	Novel
ATP5F1A	0.00410406	Novel
NRTN	0.00410379	Novel
CIITA	0.00410338	Novel
DNM2	0.00410205	Novel
ZFAND2B	0.00410196	Novel
RPS6KA5	0.00409974	Novel
ARHGAP35	0.00409955	Novel
C1RL	0.00409599	Novel
IGKV3-20	0.00409572	Novel
PNMA8A	0.00409445	Novel
JAK2	0.00409196	Novel
CDK5	0.00409131	Novel
RHBDD2	0.00409079	Novel
NTRK2	0.00409008	Novel
TNFAIP3	0.00408984	Novel
TFAP2A	0.00408974	Novel
VANGL2	0.00408896	Novel
C14orf93	0.00408736	Novel
WASL	0.00408728	Novel
PTK2	0.00408725	Novel
MAP2K4	0.00408602	Novel
CABP5	0.00408595	Novel
COL6A1	0.00408567	Novel
MASP1	0.00408303	Novel
EML4	0.0040815	Novel
GRIN2A	0.00408046	Novel
THRA	0.00408042	Novel
PPP2CA	0.00408037	Novel
INSM1	0.00408018	Novel
PAFAH2	0.00407937	Novel
SHC3	0.00407924	Novel
OTP	0.00407895	Novel
CXCL8	0.00407882	Novel
CASP8	0.00407872	Novel
MAP4K2	0.00407787	Novel
STAT5B	0.00407784	Novel
MRGPRG-AS1	0.00407741	Novel
FBLN2	0.00407692	Novel
ND4	0.00407639	Novel
PPP4R3B	0.00407582	Novel
TEC	0.00407531	Novel
TUBB2B	0.00407527	Novel
SHB	0.0040737	Novel
SFTPC	0.00407352	Novel
VCAM1	0.00407283	Novel
GLB1L3	0.00407086	Novel
BCL2	0.00406768	Novel
USHBP1	0.00406697	Novel
KRT36	0.00406605	Novel
NATD1	0.0040658	Novel
TLK2	0.00406563	Novel
ECT2L	0.00406453	Novel
NELL1	0.00406415	Novel
RBM22	0.00406407	Novel
UBAP2	0.00406342	Novel
INHA	0.0040627	Novel
RND1	0.00406183	Novel
IRF2BPL	0.00406138	Novel
MYO6	0.00406021	Novel
ARPC1B	0.00405905	Novel
SCML4	0.00405878	Novel
ZNF180	0.00405774	Novel
ATP1B2	0.00405689	Novel
DDX19A	0.00405609	Novel
TCF7	0.00405604	Novel
TANK	0.00405573	Novel
DLGAP2	0.00405519	Novel
R3HDM4	0.00405497	Novel
WNT7A	0.00405386	Novel
CCL19	0.0040513	Novel
NIBAN2	0.00405111	Novel
CCN2	0.00404899	Novel
PROS1	0.00404873	Novel
PSMD11	0.00404859	Novel
WNT9B	0.0040479	Novel
OVOL1	0.00404718	Novel
CPA2	0.004047	Novel
WIF1	0.00404617	Novel
ATP1A3	0.0040456	Novel
SOCS5	0.00404422	Novel
PSME4	0.00404223	Novel
LCE3D	0.00404156	Novel
PREP	0.00403854	Novel
CHP1	0.00403842	Novel
TRAF1	0.00403777	Novel
CREBBP	0.00403572	Novel
CUL1	0.0040353	Novel
CEBPG	0.00403504	Novel
FAM187B	0.00403469	Novel
CCDC60	0.00403411	Novel
XIAP	0.00403211	Novel
CD82	0.00403205	Novel
VWC2L	0.00403166	Novel
MXI1	0.00402991	Novel
ACKR4	0.00402778	Novel
DENND1C	0.00402699	Novel
KRT81	0.00402522	Novel
MON2	0.00402421	Novel
GSC2	0.00402279	Novel
PFDN5	0.00402232	Novel
PLAA	0.00402172	Novel
COA5	0.00402041	Novel
DCBLD1	0.00402014	Novel
KRTAP5-7	0.00401957	Novel
ZSWIM8	0.00401918	Novel
HPGD	0.00401842	Novel
LCE1B	0.00401836	Novel
USF2	0.00401834	Novel
RHOBTB1	0.0040166	Novel
JUNB	0.00401656	Novel
GSG1	0.00401634	Novel
ZNF395	0.00401616	Novel
SPHK2	0.00401613	Novel
GPR141	0.00401575	Novel
CXCL13	0.00401519	Novel
LAX1	0.00401461	Novel
DOK3	0.00401214	Novel
PLEKHF2	0.00401043	Novel
GTF2I	0.00400909	Novel
ZNF534	0.00400904	Novel
WDR70	0.00400901	Novel
RPS3	0.00400767	Novel
ANKRD13D	0.00400758	Novel
GGA2	0.00400693	Novel
YWHAQ	0.00400414	Novel
ZKSCAN1	0.00400279	Novel
TFF1	0.00400166	Novel
RPL30	0.00400117	Novel
PIGO	0.00400065	Novel
IL23A	0.00400061	Novel
BRWD3	0.00399824	Novel
CAVIN4	0.00399809	Novel
CRCT1	0.00399669	Novel
ACP1	0.00399489	Novel
IL1B	0.00399403	Novel
GZMB	0.003994	Novel
MAGEA6	0.00399208	Novel
BMPR1A	0.00399151	Novel
KBTBD2	0.00399147	Novel
STOML3	0.00398943	Novel
PPP3R1	0.00398887	Novel
IGSF10	0.00398851	Novel
APC	0.0039873	Novel
STOML1	0.00398593	Novel
HCN2	0.00398385	Novel
FCN1	0.00398349	Novel
TBC1D5	0.00398322	Novel
DLGAP3	0.00398097	Novel
RPS15	0.00398087	Novel
ZFYVE1	0.0039806	Novel
VPS33B	0.00398015	Novel
CIB3	0.00397949	Novel
ERCC3	0.00397681	Novel
HGF	0.00397548	Novel
PRAG1	0.00397395	Novel
NFATC1	0.00397371	Novel
COCH	0.00397205	Novel
IFNE	0.00396927	Novel
AGAP2	0.00396885	Novel
MAPK8IP3	0.0039683	Novel
USP8	0.00396801	Novel
SEPTIN4	0.00396583	Novel
UBL5	0.00396532	Novel
PSME2	0.00396431	Novel
HMGB4	0.00396274	Novel
ZNF398	0.00396265	Novel
KHDRBS1	0.00396114	Novel
RPL18A	0.00396045	Novel
ZNF625	0.00396038	Novel
VAV1	0.00396011	Novel
DKK1	0.00395846	Novel
CNN3	0.00395832	Novel
ZNF32	0.0039583	Novel
COLGALT1	0.00395734	Novel
LGALS3BP	0.00395722	Novel
LRRK2	0.00395679	Novel
TRIM15	0.00395616	Novel
SLC12A2	0.0039557	Novel
FAM86B2	0.003955	Novel
NAPSA	0.00395395	Novel
RASA3	0.0039533	Novel
MATN2	0.00395168	Novel
DDX55	0.00395115	Novel
KIF26B	0.00395105	Novel
C1QTNF1	0.00394978	Novel
HCN3	0.00394896	Novel
PAG1	0.00394875	Novel
TRIM52	0.00394854	Novel
HRH1	0.00394833	Novel
MATN3	0.00394821	Novel
CAPN7	0.00394816	Novel
CABP2	0.00394795	Novel
GNAT2	0.00394699	Novel
PTPN20	0.00394644	Novel
ITFG1	0.00394448	Novel
PTGER3	0.00394306	Novel
PMP2	0.00394266	Novel
NUFIP2	0.00394204	Novel
TM4SF19	0.00394138	Novel
TIMP3	0.0039412	Novel
CAP1	0.00393976	Novel
CYTB	0.00393846	Novel
GPRC5D	0.00393762	Novel
BCL6	0.00393728	Novel
LEPR	0.00393717	Novel
KDM3B	0.00393714	Novel
KRT25	0.00393705	Novel
PDGFRA	0.00393587	Novel
L3MBTL4	0.00393531	Novel
TCP10L2	0.00393523	Novel
TGFA	0.00393495	Novel
LCE3E	0.00393472	Novel
KRTAP6-3	0.003934	Novel
SPOCK2	0.00393393	Novel
VAV2	0.00393388	Novel
ZNF174	0.00393245	Novel
SLCO6A1	0.00393191	Novel
BCL2L13	0.00393151	Novel
ZNF358	0.00393016	Novel
INSL6	0.0039301	Novel
ATE1	0.00392978	Novel
FGR	0.00392953	Novel
UBASH3A	0.00392887	Novel
KIAA1522	0.00392871	Novel
GPSM1	0.00392842	Novel
DPYSL5	0.00392763	Novel
CLIC4	0.00392762	Novel
MAP3K2	0.0039275	Novel
RPL15	0.00392701	Novel
IL36G	0.0039256	Novel
WNT11	0.00392396	Novel
CNPPD1	0.00392393	Novel
FES	0.00392316	Novel
TRIM40	0.00392276	Novel
TMEM131	0.00392224	Novel
KPTN	0.00392168	Novel
CD320	0.00392155	Novel
NDFIP1	0.00392133	Novel
ACTR3B	0.00392083	Novel
CD3G	0.00392032	Novel
INSL5	0.00391978	Novel
PLCG1	0.00391876	Novel
TCP1	0.0039164	Novel
NOTO	0.00391631	Novel
CCL20	0.0039162	Novel
PRR23B	0.00391592	Novel
IRS1	0.00391469	Novel
TLE2	0.00391299	Novel
CHN1	0.0039128	Novel
RMND5A	0.00391261	Novel
C9orf64	0.00391247	Novel
ANK2	0.00391221	Novel
MFAP4	0.00391153	Novel
ASTL	0.00391112	Novel
CD80	0.00391018	Novel
SIGLEC7	0.0039098	Novel
ZNF839	0.00390929	Novel
UBL3	0.00390826	Novel
ARNT	0.00390758	Novel
TPP2	0.00390713	Novel
ICOS	0.00390693	Novel
CTNNA1	0.00390653	Novel
MAGOHB	0.00390604	Novel
EEF1AKNMT	0.00390581	Novel
SH2D1B	0.0039058	Novel
GDF11	0.00390378	Novel
PIAS1	0.00390271	Novel
NCOA3	0.00390198	Novel
PCDH9	0.00390148	Novel
ASAP2	0.00390127	Novel
NRGN	0.00390115	Novel
USP31	0.00390088	Novel
LRRC15	0.0039008	Novel
NT5DC1	0.00390048	Novel
PCDHGC3	0.00390028	Novel
TEX11	0.00389956	Novel
GPR42	0.00389788	Novel
RPS12	0.00389762	Novel
FRMD6	0.00389739	Novel
SMG8	0.00389635	Novel
BLK	0.00389619	Novel
ANP32B	0.00389486	Novel
TMEM185A	0.00389463	Novel
CALML3	0.00389292	Novel
PYY	0.00389253	Novel
PATE1	0.00389172	Novel
CHUK	0.00389145	Novel
KRTAP5-6	0.00389064	Novel
POGK	0.00388882	Novel
KRTAP9-3	0.0038872	Novel
ARMCX1	0.00388662	Novel
OPTN	0.00388654	Novel
NUDT9P1	0.00388619	Novel
PCDHGA5	0.00388487	Novel
ZNF587	0.00388401	Novel
CASP12	0.00388392	Novel
CREB5	0.00388372	Novel
KPRP	0.00388325	Novel
PSMD8	0.00388307	Novel
RNF31	0.00388304	Novel
VPS11	0.00388251	Novel
ARHGDIA	0.00388171	Novel
NDUFB11	0.00388122	Novel
FKBP9	0.00388076	Novel
CHD1L	0.0038807	Novel
ANKRD39	0.00388001	Novel
TSSK3	0.00387999	Novel
SRBD1	0.0038796	Novel
ZNF526	0.00387902	Novel
GIMAP5	0.00387884	Novel
MIEF2	0.00387794	Novel
HOXC10	0.00387771	Novel
TNIP1	0.00387724	Novel
SMAD5	0.00387523	Novel
KRT86	0.0038745	Novel
HOXD8	0.00387446	Novel
UBE4A	0.00387419	Novel
ZNF213	0.00387363	Novel
NDUFB6	0.00387292	Novel
KIAA0930	0.00387216	Novel
PFDN1	0.00387205	Novel
ZNF497	0.0038706	Novel
HYDIN	0.00387055	Novel
ZNF320	0.0038704	Novel
FRMD8	0.00387033	Novel
TMEM132A	0.00386959	Novel
FGA	0.00386939	Novel
GLG1	0.00386839	Novel
MAGEA4	0.00386837	Novel
CHM	0.00386778	Novel
SHC2	0.00386542	Novel
ZNF155	0.00386515	Novel
PDGFA	0.00386414	Novel
DOCK4	0.00386406	Novel
ITGB3	0.00386324	Novel
GMCL2	0.00386262	Novel
KRT39	0.00386174	Novel
SPACA4	0.00386115	Novel
SSX3	0.00386099	Novel
PJA1	0.00386076	Novel
NHLRC2	0.00386021	Novel
RIPPLY1	0.00385907	Novel
ANTXR1	0.00385898	Novel
GPRC5B	0.00385857	Novel
PYGO1	0.00385834	Novel
GFRA2	0.00385806	Novel
CD63	0.00385754	Novel
GID8	0.00385747	Novel
MAP2K7	0.00385734	Novel
CIDEB	0.00385723	Novel
TBX5	0.00385719	Novel
CDC42SE1	0.00385715	Novel
RPL3L	0.00385708	Novel
SAA4	0.0038565	Novel
CAPNS1	0.00385618	Novel
NLRC4	0.0038558	Novel
KPNA2	0.00385501	Novel
KRTAP1-3	0.00385481	Novel
ATP8	0.0038544	Novel
STRN4	0.00385435	Novel
CMTM2	0.00385426	Novel
ZNF223	0.00385425	Novel
NACA	0.00385415	Novel
WASH8P	0.00385394	Novel
PKD1	0.00385354	Novel
PKN1	0.00385339	Novel
BEND3	0.00385335	Novel
TAPBPL	0.00385327	Novel
KCNN3	0.00385298	Novel
GHRH	0.00385167	Novel
KRT73	0.00385139	Novel
ZNF446	0.00385136	Novel
SIN3A	0.00385116	Novel
GGH	0.0038505	Novel
SP100	0.00385023	Novel
PDGFRB	0.00384895	Novel
PIK3R5	0.0038478	Novel
UNC79	0.00384724	Novel
PLEK2	0.00384688	Novel
CCIN	0.00384624	Novel
KRTAP8-1	0.00384598	Novel
USP35	0.00384536	Novel
SERPINF1	0.00384461	Novel
CD5	0.00384327	Novel
CTRB2	0.00384275	Novel
BACE1	0.0038424	Novel
KRTAP2-4	0.00384059	Novel
MARCHF9	0.0038403	Novel
TMEM179B	0.00383977	Novel
OR52E6	0.00383926	Novel
ADPRS	0.0038391	Novel
NRXN3	0.00383882	Novel
ATP6V0A1	0.00383802	Novel
TMEM86A	0.00383771	Novel
ZNF695	0.00383727	Novel
KCND3	0.00383711	Novel
GID4	0.00383703	Novel
CHRDL1	0.00383697	Novel
REPS1	0.00383474	Novel
SPATA3	0.00383403	Novel
CABP1	0.00383339	Novel
PTTG2	0.00383234	Novel
KIF5B	0.0038319	Novel
HEYL	0.00383068	Novel
SLA2	0.00383044	Novel
USP18	0.00383019	Novel
EIF3G	0.00383003	Novel
RNF121	0.00382914	Novel
GADD45G	0.00382794	Novel
BMPR2	0.00382785	Novel
C4A	0.00382658	Novel
KRT28	0.00382609	Novel
MYO7A	0.00382597	Novel
LANCL1	0.00382543	Novel
ZNF891	0.00382541	Novel
DAG1	0.00382519	Novel
PPP4R1	0.00382489	Novel
CAMK1D	0.00382457	Novel
HBZ	0.00382452	Novel
EIF4E3	0.00382425	Novel
FCGR2B	0.00382402	Novel
ELN	0.00382345	Novel
HIGD1A	0.0038234	Novel
TXNRD1	0.0038228	Novel
RNF44	0.00382257	Novel
AREG	0.00382242	Novel
AQP1	0.00382107	Novel
RNF19A	0.00381948	Novel
LRP6	0.00381907	Novel
SYT16	0.00381865	Novel
TP53BP2	0.00381813	Novel
IL17RB	0.00381799	Novel
ARHGAP40	0.00381786	Novel
SCN1A	0.00381695	Novel
CCR1	0.00381656	Novel
SPARC	0.00381578	Novel
FRMD1	0.00381506	Novel
ACAN	0.00381347	Novel
EIF4E	0.00381323	Novel
GSPT1	0.00381308	Novel
GTF2H5	0.00381191	Novel
C1orf174	0.00381174	Novel
ZNF280A	0.00381133	Novel
LAMA1	0.0038112	Novel
PRMT8	0.00381042	Novel
WDR20	0.00381025	Novel
FAM153B	0.00380966	Novel
KRT79	0.00380913	Novel
ZNF444	0.00380868	Novel
RTL8B	0.00380764	Novel
PPFIA1	0.00380761	Novel
CHMP6	0.00380713	Novel
TNFSF12	0.00380705	Novel
LCE2A	0.00380674	Novel
FZD1	0.00380606	Novel
OTX2	0.00380572	Novel
WDR83OS	0.00380563	Novel
CCL17	0.00380531	Novel
RASGEF1B	0.00380399	Novel
POLR2M	0.00380087	Novel
FCGR1A	0.00380032	Novel
C11orf16	0.00379925	Novel
OSMR	0.00379909	Novel
PARP10	0.00379892	Novel
RAB3GAP1	0.00379723	Novel
WNT1	0.00379689	Novel
AREL1	0.00379572	Novel
NHSL2	0.00379553	Novel
CLPTM1	0.00379456	Novel
ZNF71	0.00379445	Novel
KRTAP5-2	0.0037944	Novel
RPL7	0.00379249	Novel
CRBN	0.00379177	Novel
RASA1	0.0037908	Novel
ZNF121	0.00379072	Novel
CYGB	0.00379033	Novel
KRT71	0.00378993	Novel
DAB1	0.00378896	Novel
PAFAH1B3	0.00378891	Novel
SLC22A18AS	0.00378864	Novel
IGFBP6	0.00378856	Novel
CIB4	0.0037882	Novel
F13A1	0.0037855	Novel
ITIH4	0.0037853	Novel
RIPPLY3	0.00378517	Novel
KIR3DS1	0.00378476	Novel
SLA	0.00378404	Novel
SULT1A4	0.00378368	Novel
KLRK1	0.00378349	Novel
EYA1	0.00378327	Novel
KRT18	0.00378296	Novel
TMEM263	0.00378265	Novel
GNB1	0.00378217	Novel
TMPPE	0.00378183	Novel
SIRPA	0.00378134	Novel
CD200R1	0.00378088	Novel
SLC25A6	0.00378067	Novel
NID1	0.0037806	Novel
ACVR1	0.00378042	Novel
HTRA1	0.00378041	Novel
TMA7	0.00377951	Novel
RTN4	0.00377873	Novel
LRRC47	0.00377866	Novel
RPL35A	0.00377847	Novel
RPL5	0.00377596	Novel
MAP3K13	0.00377577	Novel
KLRA1P	0.0037756	Novel
KRTAP3-2	0.00377541	Novel
KRT6C	0.00377522	Novel
BCL2L1	0.00377482	Novel
TEX37	0.00377449	Novel
CLNK	0.00377365	Novel
SLC6A4	0.00377237	Novel
LAMB1	0.00377216	Novel
IGSF8	0.00377216	Novel
DNALI1	0.00377153	Novel
LAPTM4B	0.00377113	Novel
GAS7	0.003771	Novel
ARFGEF2	0.00376979	Novel
TNC	0.00376974	Novel
HDGFL3	0.00376955	Novel
GHR	0.00376913	Novel
LILRA3	0.00376892	Novel
STRADB	0.00376762	Novel
CCL24	0.00376649	Novel
KRT3	0.00376608	Novel
ZNF628	0.00376583	Novel
CREB1	0.00376576	Novel
NRL	0.00376536	Novel
PPID	0.00376513	Novel
CIP2A	0.00376357	Novel
DCN	0.00376355	Novel
PRPF18	0.00376314	Novel
KRTAP2-3	0.0037628	Novel
LCE1D	0.00376243	Novel
LIX1	0.00376207	Novel
MANSC1	0.00376191	Novel
ADCY2	0.0037618	Novel
SMURF1	0.00376171	Novel
MATN1	0.00376136	Novel
FAM199X	0.00376119	Novel
CSH1	0.00376075	Novel
CSH2	0.00376072	Novel
MSRB1	0.00376052	Novel
ELK1	0.00375996	Novel
PLCB2	0.00375996	Novel
TMCO6	0.00375993	Novel
KLK1	0.00375914	Novel
RPS13	0.00375828	Novel
CLIC6	0.00375758	Novel
F11R	0.00375743	Novel
FLCN	0.00375721	Novel
NDUFB5	0.00375673	Novel
SNX32	0.00375642	Novel
GBA	0.00375508	Novel
TCP11L1	0.00375461	Novel
SAMHD1	0.00375455	Novel
LTF	0.00375394	Novel
MCF2	0.00375336	Novel
TTC28	0.00375312	Novel
KLHL11	0.00375249	Novel
ITGA9	0.0037521	Novel
CRHR1	0.00375203	Novel
MLYCD	0.00375182	Novel
NKD2	0.00375173	Novel
DNTT	0.00375143	Novel
VAV3	0.00374998	Novel
IL1RL1	0.00374997	Novel
IQCF5	0.00374993	Novel
LSMEM2	0.00374938	Novel
FAM32A	0.00374929	Novel
COX6B1	0.00374916	Novel
RASAL3	0.0037488	Novel
RANBP1	0.00374864	Novel
FBXL2	0.00374851	Novel
NUP155	0.0037481	Novel
KLHL3	0.00374769	Novel
AGR2	0.0037476	Novel
PRAP1	0.00374703	Novel
TMEM33	0.00374667	Novel
ZSCAN16	0.00374636	Novel
KRT74	0.00374623	Novel
MST1R	0.00374608	Novel
PDE1B	0.00374461	Novel
NUP98	0.00374455	Novel
TSG101	0.00374439	Novel
FBXO34	0.00374423	Novel
TUBA3D	0.00374421	Novel
KRTAP12-1	0.00374396	Novel
ZBED9	0.00374355	Novel
TRIM66	0.00374316	Novel
SEC61A1	0.0037427	Novel
APLP2	0.00374	Novel
RASSF10	0.00373987	Novel
C19orf33	0.00373946	Novel
RPL7A	0.00373938	Novel
LCE2B	0.00373935	Novel
ANKRD13A	0.00373853	Novel
CCR2	0.00373842	Novel
ZNF519	0.00373823	Novel
MAP2K1	0.00373794	Novel
RAB2B	0.00373781	Novel
CCR7	0.00373675	Novel
CLIC5	0.00373622	Novel
RSBN1L	0.00373593	Novel
CXCR1	0.00373523	Novel
SCGB3A2	0.00373462	Novel
NISCH	0.00373432	Novel
UNC13D	0.00373334	Novel
CD19	0.00373214	Novel
TFAP2D	0.00373185	Novel
PPM1E	0.00373182	Novel
FAM131C	0.00373165	Novel
SIGLEC12	0.00373086	Novel
CRACR2A	0.00373042	Novel
CDK5R1	0.00372983	Novel
RBP7	0.00372936	Novel
BBX	0.00372788	Novel
IGLL1	0.00372687	Novel
RILP	0.00372661	Novel
CDK17	0.00372634	Novel
HMGN2	0.00372605	Novel
CCND2	0.00372603	Novel
GRAMD2B	0.00372601	Novel
ITGA8	0.00372597	Novel
EPB41	0.00372573	Novel
DEFA1	0.00372551	Novel
CCBE1	0.00372548	Novel
LRP1	0.00372504	Novel
TMEM97	0.0037249	Novel
ARTN	0.00372484	Novel
PPIL3	0.00372464	Novel
CX3CL1	0.0037246	Novel
DPEP3	0.00372422	Novel
TNFRSF11A	0.00372395	Novel
CCDC42	0.00372216	Novel
SLC45A2	0.00372165	Novel
PTPRCAP	0.00372139	Novel
MARCKSL1	0.00372053	Novel
MT2A	0.00372044	Novel
DUSP8	0.00371976	Novel
MIR9-1HG	0.00371961	Novel
GPATCH4	0.00371942	Novel
ZNF20	0.00371905	Novel
GTF2H3	0.00371891	Novel
CKAP4	0.00371839	Novel
C2orf69	0.0037181	Novel
KRT83	0.00371809	Novel
SLCO3A1	0.00371776	Novel
LCE5A	0.00371735	Novel
PSKH2	0.00371707	Novel
CSN1S1	0.00371598	Novel
PIK3CG	0.00371542	Novel
NDUFA8	0.0037151	Novel
TERF2IP	0.00371508	Novel
RAB40AL	0.0037145	Novel
TNMD	0.00371367	Novel
DTX2	0.00371248	Novel
KRTAP5-11	0.00371239	Novel
CLASP1	0.00371204	Novel
TPR	0.00371165	Novel
IER3	0.00371164	Novel
TBCD	0.00371124	Novel
CLHC1	0.00371086	Novel
POLI	0.00370969	Novel
TNS4	0.00370944	Novel
RPS21	0.00370937	Novel
SLK	0.00370928	Novel
MEX3A	0.00370923	Novel
ZNF232	0.00370917	Novel
DNAJC14	0.00370824	Novel
PAQR7	0.00370705	Novel
NCAM1	0.00370673	Novel
TRIM39	0.00370671	Novel
CD72	0.00370538	Novel
DGKA	0.00370496	Novel
PCSK5	0.00370474	Novel
SPRY4	0.00370454	Novel
ZNF629	0.00370356	Novel
ZAP70	0.00370317	Novel
HIP1R	0.00370275	Novel
RUSC1	0.00370205	Novel
SRP54	0.00370189	Novel
LRRC4	0.00370175	Novel
ARHGAP15	0.00370172	Novel
CEBPE	0.00370135	Novel
DDX53	0.00370061	Novel
LRRC3B	0.00370057	Novel
DCAF16	0.00370036	Novel
AAAS	0.0037003	Novel
CCDC130	0.00370028	Novel
SLC25A16	0.00369976	Novel
LRRC41	0.00369945	Novel
PRDM4	0.00369887	Novel
COL4A2	0.00369861	Novel
CTSB	0.00369839	Novel
ERCC2	0.00369797	Novel
USP17L7	0.00369757	Novel
LCE1E	0.00369676	Novel
ND5	0.00369535	Novel
CARD6	0.00369516	Novel
FLACC1	0.00369435	Novel
NKX3-1	0.00369409	Novel
FCGR3A	0.00369355	Novel
CACYBP	0.00369351	Novel
CHML	0.00369269	Novel
DCAF5	0.00369167	Novel
SERPINA6	0.00369108	Novel
MIDN	0.00369052	Novel
ZNF322	0.00368952	Novel
BMPR1B	0.00368947	Novel
NUP62CL	0.00368936	Novel
FAM136A	0.00368925	Novel
BICD1	0.00368905	Novel
KRT10	0.0036889	Novel
USP13	0.00368868	Novel
BABAM2	0.0036882	Novel
TSC22D1	0.00368811	Novel
SLC9A2	0.00368725	Novel
GAGE2E	0.00368685	Novel
FCN2	0.00368661	Novel
CD38	0.0036866	Novel
MYBL1	0.00368648	Novel
UBXN11	0.00368643	Novel
SLPI	0.0036857	Novel
UBTD1	0.00368498	Novel
PPFIBP1	0.00368403	Novel
PSMA6	0.0036836	Novel
USP9X	0.00368336	Novel
ZNF609	0.00368298	Novel
DDX60L	0.00368264	Novel
PTPRC	0.00368204	Novel
UFL1	0.00368191	Novel
RPL9	0.00368152	Novel
RNF122	0.00368134	Novel
BMP6	0.00368116	Novel
TBCB	0.00368085	Novel
H1-1	0.00368075	Novel
WBP11	0.00367998	Novel
ZBTB7B	0.00367974	Novel
KRTAP4-5	0.00367949	Novel
NDUFB3	0.00367939	Novel
SGK1	0.00367934	Novel
PLG	0.00367913	Novel
CLRN2	0.00367868	Novel
RPL23	0.00367853	Novel
RPS27	0.00367853	Novel
AGER	0.00367762	Novel
BPIFB3	0.00367749	Novel
DAB2	0.00367733	Novel
CCL27	0.00367681	Novel
KLF4	0.00367673	Novel
EXOC6B	0.00367648	Novel
USP17L2	0.00367614	Novel
ZNF282	0.00367588	Novel
FOXD2	0.00367561	Novel
ZNF211	0.00367557	Novel
C16orf70	0.00367525	Novel
TGM3	0.00367514	Novel
AMPH	0.00367504	Novel
TMEM190	0.003675	Novel
VEGFB	0.00367484	Novel
ZNF214	0.0036744	Novel
ITGA2	0.00367437	Novel
MOBP	0.00367423	Novel
CTDSPL	0.00367416	Novel
CCDC6	0.00367353	Novel
HESX1	0.00367339	Novel
PTPRE	0.00367315	Novel
RPH3AL	0.00367313	Novel
SLAMF6	0.00367227	Novel
CLDN3	0.00367216	Novel
VPS35	0.00367204	Novel
GBF1	0.00367153	Novel
CNNM3	0.00367148	Novel
PACRGL	0.00367063	Novel
RRAGD	0.00367062	Novel
CXorf38	0.00367051	Novel
PRSS50	0.00367007	Novel
ATP6V0A2	0.00366972	Novel
RPS20	0.00366931	Novel
CYBC1	0.003669	Novel
REG1B	0.00366883	Novel
NXPH3	0.00366877	Novel
SET	0.00366872	Novel
SRMS	0.00366871	Novel
ALDH7A1	0.00366838	Novel
PSTPIP2	0.00366832	Novel
DRD3	0.00366764	Novel
SH3BP2	0.00366729	Novel
BCL10	0.00366716	Novel
GPRASP2	0.00366681	Novel
KRT15	0.00366638	Novel
VDR	0.00366602	Novel
ETV3	0.00366593	Novel
H1-7	0.00366517	Novel
MOB2	0.00366501	Novel
PCDHA11	0.00366426	Novel
SLC9A5	0.00366384	Novel
SOX5	0.00366359	Novel
FPR1	0.00366313	Novel
SPSB3	0.00366313	Novel
MADCAM1	0.00366297	Novel
ZNF165	0.00366253	Novel
FZD2	0.00366221	Novel
ARHGEF6	0.00366219	Novel
DNHD1	0.00366192	Novel
SERTAD4	0.00366148	Novel
DVL2	0.00366113	Novel
ARMC8	0.00366036	Novel
CGB2	0.0036597	Novel
PARD3	0.00365959	Novel
FAU	0.00365943	Novel
SHTN1	0.00365916	Novel
ZMYND19	0.00365859	Novel
FOXN2	0.00365779	Novel
TMEM223	0.0036576	Novel
ZNF264	0.00365672	Novel
SCGB1D2	0.00365654	Novel
SPOP	0.00365622	Novel
IL20RA	0.00365539	Novel
PDR	0.00365505	Novel
LEF1	0.00365499	Novel
GLRX	0.00365431	Novel
CCDC146	0.00365402	Novel
SDAD1	0.00365397	Novel
ARHGAP18	0.00365317	Novel
SMIM11A	0.00365307	Novel
VGLL3	0.00365166	Novel
UPK2	0.00365148	Novel
FAM3A	0.00365117	Novel
WAS	0.00365112	Novel
RPS4X	0.00365059	Novel
PDCL2	0.00364999	Novel
TGFB2	0.00364957	Novel
COL10A1	0.00364957	Novel
NUP88	0.0036493	Novel
JAM2	0.00364922	Novel
RHOJ	0.00364919	Novel
RPL21	0.00364903	Novel
PCDHA13	0.00364855	Novel
NFKB2	0.00364814	Novel
MOB3A	0.00364776	Novel
EIF4A1	0.00364776	Novel
KRT20	0.00364731	Novel
ZNF696	0.0036469	Novel
CER1	0.00364674	Novel
ENG	0.00364624	Novel
RGS16	0.0036456	Novel
GPLD1	0.00364549	Novel
LGALS3	0.00364466	Novel
ATP7A	0.00364454	Novel
NKX2-5	0.00364438	Novel
ELOF1	0.00364404	Novel
CFAP52	0.00364403	Novel
RASSF6	0.00364398	Novel
A2M	0.0036439	Novel
SIGLEC16	0.00364358	Novel
CAMK2A	0.00364355	Novel
ZBTB2	0.00364354	Novel
RHOQ	0.00364341	Novel
MUC4	0.00364341	Novel
LCE2C	0.00364327	Novel
CNRIP1	0.00364305	Novel
CCL3	0.00364297	Novel
C5	0.0036428	Novel
F13B	0.00364264	Novel
RPS16	0.00364244	Novel
ARHGEF35	0.00364218	Novel
R3HDML	0.00364166	Novel
CAMK1G	0.00364149	Novel
ITGB5	0.00364003	Novel
MLXIPL	0.00363992	Novel
NODAL	0.00363951	Novel
RPS3A	0.00363925	Novel
JOSD1	0.00363909	Novel
CLTA	0.00363871	Novel
GAGE12G	0.00363867	Novel
MGARP	0.0036386	Novel
DMTN	0.00363845	Novel
HEXD	0.00363801	Novel
PSMB9	0.00363788	Novel
DCAF4L2	0.00363776	Novel
LMO4	0.00363687	Novel
MYH1	0.00363679	Novel
MIOS	0.00363644	Novel
PRR35	0.00363609	Novel
FBXO28	0.00363607	Novel
NOXA1	0.00363484	Novel
TRIM49C	0.00363448	Novel
EIF2B4	0.00363444	Novel
ZKSCAN7	0.00363405	Novel
TXN	0.00363379	Novel
PGM1	0.00363368	Novel
ZNF175	0.00363351	Novel
LDB3	0.00363351	Novel
CCR6	0.00363311	Novel
CD84	0.00363309	Novel
ZNF706	0.00363291	Novel
HHLA2	0.00363251	Novel
ATF7	0.00363193	Novel
PNKD	0.00363173	Novel
PSMB5	0.00363144	Novel
SNX1	0.00362983	Novel
STAT1	0.00362976	Novel
RNF149	0.00362947	Novel
ZMYND12	0.0036293	Novel
CTSK	0.00362889	Novel
GTF2IRD2	0.00362877	Novel
USP12	0.00362848	Novel
GDF2	0.00362835	Novel
SIGLEC9	0.00362821	Novel
PHTF1	0.00362796	Novel
NR1H3	0.00362744	Novel
NOS1AP	0.00362729	Novel
CFB	0.00362729	Novel
ITGA2B	0.00362715	Novel
PCDHA5	0.00362706	Novel
GLB1L	0.00362691	Novel
BTBD6	0.0036269	Novel
NCF2	0.0036255	Novel
SHANK1	0.00362545	Novel
MZB1	0.00362516	Novel
ROCK2	0.00362447	Novel
FBXL19	0.00362424	Novel
LCE2D	0.003624	Novel
PRG2	0.00362382	Novel
COX6A2	0.00362355	Novel
SBNO1	0.00362351	Novel
PFN1	0.00362341	Novel
ADAMTS1	0.00362334	Novel
ABI3	0.00362293	Novel
RDM1	0.00362284	Novel
TRMT12	0.00362226	Novel
SPAG4	0.00362216	Novel
AVPI1	0.00362157	Novel
WNK4	0.00362155	Novel
NLRP10	0.00362104	Novel
PCDHA8	0.00362077	Novel
ATF7IP2	0.00362075	Novel
EIF3M	0.00362019	Novel
PIP5KL1	0.00362003	Novel
TDP2	0.00361999	Novel
RNF207	0.00361996	Novel
RPS19	0.00361949	Novel
SARM1	0.00361925	Novel
REG4	0.00361902	Novel
SRP14	0.00361868	Novel
RPE65	0.00361844	Novel
CNFN	0.00361819	Novel
SPANXB1	0.00361725	Novel
PEAR1	0.00361685	Novel
B4GALNT4	0.00361674	Novel
RPL12	0.00361674	Novel
RPS25	0.00361651	Novel
LRSAM1	0.00361615	Novel
KRTAP6-1	0.00361609	Novel
PIP5K1C	0.00361585	Novel
EEF1B2P5	0.0036155	Novel
NDUFS5	0.00361502	Novel
EPHB1	0.00361499	Novel
HSPA4L	0.00361499	Novel
CSF1R	0.00361493	Novel
CYP24A1	0.00361462	Novel
NRP1	0.00361456	Novel
RIN1	0.0036145	Novel
DCAF12L1	0.00361413	Novel
MID2	0.00361368	Novel
MORN4	0.00361331	Novel
IL37	0.00361327	Novel
WDR6	0.00361323	Novel
PRRG3	0.00361314	Novel
[truncated: 17,024 more rows]

## Sheet: STRING-1
STRING-Adjacency-DisGeNET
Symbol	Probability	Known/Novel
AKT1	1	Novel
IGF1	1	Novel
TGFB1	0.999998	Novel
ACTG1	0.999995	Novel
MAPK3	0.999982	Novel
ALB	0.999713	Novel
CDH1	0.999586	Novel
CXCL8	0.999565	Novel
POTEJ	0.999551	Novel
PIK3CA	0.999458	Novel
HMOX1	0.999407	Novel
EGF	0.99939	Novel
UBA52	0.999375	Novel
PTGS2	0.999343	Novel
KRTAP10-5	0.998885	Novel
PTEN	0.998785	Novel
TNF	0.998648	Novel
MAPK8	0.998121	Novel
CRYAA2	0.9978	Novel
CRYAA	0.997659	Novel
OR4K1	0.997336	Novel
MMP2	0.997126	Novel
KRTAP7-1	0.996555	Novel
OR4N5	0.996408	Novel
OR6X1	0.996222	Novel
TBC1D3D	0.995832	Novel
CCN2	0.994881	Novel
SOD2	0.994584	Novel
TAS2R46	0.993876	Novel
USP17L2	0.993856	Novel
TMEM14C	0.993782	Novel
KRTAP8-1	0.993727	Novel
TBC1D3C	0.99369	Novel
OR2T2	0.993682	Novel
KRTAP10-11	0.992797	Novel
DEFB121	0.992565	Novel
KRTAP17-1	0.991561	Novel
POTEG	0.989975	Novel
OR4M1	0.988916	Novel
KRTAP13-2	0.988454	Novel
SRC	0.988017	Novel
POTEM	0.98702	Novel
NGF	0.986523	Novel
KRTAP19-3	0.986479	Novel
CASP3	0.986201	Novel
KRTAP19-1	0.985421	Novel
KRTAP24-1	0.98507	Novel
KRTAP27-1	0.984321	Novel
HLA-DRB5	0.982766	Novel
KRTAP1-4	0.98258	Novel
KRTAP6-2	0.981982	Novel
KRTAP20-2	0.98175	Novel
TBC1D3I	0.981521	Novel
TAS2R16	0.980809	Novel
BFSP2	0.979783	Novel
FTH1	0.979624	Novel
KRTAP22-1	0.979424	Novel
CRYBA1	0.978833	Novel
KRTAP6-1	0.978732	Novel
DEFB114	0.978577	Novel
DEFB113	0.977657	Novel
OR4C3	0.97745	Novel
OR5M1	0.976506	Novel
KRTAP3-1	0.976112	Novel
TBC1D3H	0.974536	Novel
LCN10	0.974163	Novel
REC114	0.973789	Novel
OR4K2	0.97214	Novel
SERPINF1	0.971549	Novel
MTRNR2L6	0.971316	Novel
KRTAP19-4	0.970831	Novel
SH3PXD2A	0.970012	Novel
OR2T8	0.969606	Novel
TIMP3	0.969335	Novel
TAS2R31	0.969326	Novel
KRTAP3-2	0.968631	Novel
CRYBA4	0.966898	Novel
LCN8	0.965967	Novel
USP17L1	0.965818	Novel
KRTAP11-1	0.965662	Novel
RABGAP1L	0.965535	Novel
KRTAP13-3	0.965503	Novel
KRTAP20-1	0.965362	Novel
ACTR1A	0.965305	Novel
KRTAP13-1	0.965089	Novel
ACTBL2	0.96438	Novel
KRTAP5-9	0.964241	Novel
IL1B	0.964104	Novel
OR8U1	0.961753	Novel
TBC1D3	0.960779	Novel
CFB	0.960348	Novel
CRP	0.959846	Novel
DEFB129	0.959517	Novel
APOE	0.959208	Novel
KRTAP4-4	0.95903	Novel
BFSP1	0.958719	Novel
KRTAP5-2	0.95861	Novel
TAS2R4	0.958133	Novel
TIMP2	0.957018	Novel
OR11G2	0.956587	Novel
OR52L1	0.954731	Novel
OR10A5	0.952974	Novel
LCN9	0.952837	Novel
DEFB135	0.952806	Novel
CRYBB2	0.952471	Novel
ACE	0.950283	Novel
KRTAP10-9	0.949268	Novel
AMOT	0.948791	Novel
KRTAP21-2	0.948481	Novel
OR52K1	0.947889	Novel
USP17L8	0.947821	Novel
OR7E24	0.947761	Novel
CFH	0.947272	Novel
USP17L4	0.946897	Novel
DEFB126	0.946802	Novel
IGF2	0.946113	Novel
OR10A4	0.944808	Novel
OR52J3	0.942528	Novel
CDC14A	0.941042	Novel
KRTAP10-8	0.940673	Novel
DEFB108B	0.940293	Novel
TRIM28	0.940025	Novel
IL10	0.93891	Novel
DEFB128	0.937884	Novel
KRTAP15-1	0.935957	Novel
C11orf80	0.934581	Novel
OR51L1	0.932976	Novel
DEFB106B	0.932366	Novel
OR6C75	0.931688	Novel
KRTAP12-1	0.930568	Novel
KRTAP9-7	0.93055	Novel
KRTAP9-4	0.929779	Novel
SERPINE1	0.929676	Novel
KRTAP19-6	0.928132	Novel
KRTAP5-11	0.926039	Novel
MBD3L2	0.925494	Novel
OR10H4	0.923085	Novel
MTOR	0.922537	Novel
KRTAP5-8	0.922133	Novel
CHMP4B	0.921867	Novel
LOX	0.920448	Novel
KRTAP19-7	0.918692	Novel
KRTAP9-8	0.918289	Novel
TIMP1	0.917292	Novel
OR2T33	0.914836	Novel
FOS	0.914694	Novel
DEFB106A	0.91349	Novel
OR6J1	0.912443	Novel
KRTAP10-3	0.912172	Novel
TAS2R38	0.911318	Novel
OR1C1	0.909095	Novel
KRTAP12-4	0.908971	Novel
ZNF473	0.907246	Novel
NOX4	0.906464	Novel
OR1D5	0.906165	Novel
CRYGB	0.905259	Novel
OR2K2	0.903668	Novel
KRTAP5-10	0.902815	Novel
OR5P3	0.902693	Novel
MTRNR2L4	0.901574	Novel
ORM1	0.901316	Novel
CCL4	0.901017	Novel
KRTAP2-2	0.900931	Novel
DEFB115	0.900819	Novel
KRTAP10-12	0.900818	Novel
KRTAP2-3	0.896105	Novel
OR5W2	0.89529	Novel
KRTAP4-11	0.895013	Novel
TAS2R10	0.893704	Novel
TAS2R19	0.892693	Novel
KRTAP21-1	0.892401	Novel
CERKL	0.892096	Novel
KRTAP4-3	0.891699	Novel
CFHR3	0.889462	Novel
OR4C11	0.887926	Novel
DEFB105B	0.887721	Novel
OR4Q3	0.887289	Novel
OR7D2	0.886565	Novel
ACTL7B	0.886255	Novel
OR5L2	0.885662	Novel
OR51A7	0.883767	Novel
KRTAP2-1	0.881343	Novel
BMP2	0.881208	Novel
OR7A10	0.880962	Novel
SOD3	0.880244	Novel
KRTAP10-1	0.877631	Novel
OR4K5	0.876688	Novel
KRTAP23-1	0.876429	Novel
H2AC7	0.875106	Novel
KRTAP9-9	0.874122	Novel
CRYGA	0.871317	Novel
CORO7	0.869984	Novel
OR5B3	0.86966	Novel
OR10G8	0.869264	Novel
RPL39L	0.869024	Novel
OR4N2	0.868659	Novel
ACTR1B	0.867577	Novel
OR4S2	0.866554	Novel
HLA-DRA	0.865748	Novel
KRTAP25-1	0.865311	Novel
PI4KA	0.864521	Novel
PSEN1	0.862735	Novel
KRTAP4-2	0.86249	Novel
OR52M1	0.860726	Novel
FOXE3	0.859867	Novel
H2BC12	0.859808	Novel
FOXO3	0.859659	Novel
MTRNR2L8	0.858702	Novel
OR2J3	0.856487	Novel
ABCA4	0.855916	Novel
KRTAP9-3	0.855107	Novel
RHOA	0.855059	Novel
KRTAP21-3	0.854505	Novel
OR4F4	0.853897	Novel
MMP3	0.851786	Novel
RBP7	0.851314	Novel
LIM2	0.850753	Novel
OXGR1	0.848407	Novel
OR2C3	0.845738	Novel
KRTAP5-4	0.845682	Novel
KRTAP29-1	0.842347	Novel
KRTAP4-1	0.842178	Novel
KRTAP10-4	0.841537	Novel
OR5M11	0.841281	Novel
OR5M8	0.840761	Novel
CRYBA2	0.839923	Novel
ESR1	0.8399	Novel
H2BC14	0.838982	Novel
KRTAP6-3	0.838174	Novel
KRTAP20-3	0.836475	Novel
OR2T1	0.835817	Novel
KRTAP10-6	0.834339	Novel
OR6B1	0.833493	Novel
ALDH1B1	0.832704	Novel
KRTAP4-6	0.831773	Novel
APOD	0.829812	Novel
OR4A5	0.829098	Novel
KRTAP10-2	0.827042	Novel
OR4D10	0.826384	Novel
OR52N2	0.825694	Novel
AK3	0.82529	Novel
OR8J3	0.824673	Novel
OR6F1	0.823224	Novel
COL1A2	0.823056	Novel
DEFB105A	0.821162	Novel
CRYGC	0.820091	Novel
OR2D2	0.816606	Novel
UCP2	0.816515	Novel
OR2L2	0.816119	Novel
OR6C6	0.81594	Novel
KRTAP20-4	0.815428	Novel
OR4C6	0.814702	Novel
GSTM1	0.814315	Novel
OR5F1	0.813881	Novel
OR4L1	0.809932	Novel
AGTR1	0.806347	Novel
OR14C36	0.805985	Novel
OR4K17	0.80589	Novel
OR3A3	0.80493	Novel
C5orf15	0.803747	Novel
OR2M3	0.80358	Novel
CRYGD	0.802443	Novel
KRTAP19-8	0.801666	Novel
OR1E1	0.799828	Novel
OR9A2	0.798275	Novel
OR10G9	0.79748	Novel
FBLN5	0.796839	Novel
LOC100288966	0.796524	Novel
KRTAP22-2	0.794998	Novel
KRTAP4-5	0.794382	Novel
OR7A17	0.793218	Novel
OR2C1	0.788509	Novel
SPP1	0.783356	Novel
CCDC33	0.782546	Novel
OR6C76	0.781676	Novel
OR8D1	0.780623	Novel
POTEC	0.779077	Novel
OR2T27	0.777424	Novel
OR9A4	0.777112	Novel
WFS1	0.77632	Novel
KRTAP16-1	0.774664	Novel
OR9Q1	0.774659	Novel
OR10AD1	0.774277	Novel
OR6C70	0.773851	Novel
PSAP	0.773414	Novel
KRTAP26-1	0.77276	Novel
OR10G3	0.771674	Novel
PRAMEF2	0.771026	Novel
KRTAP9-6	0.770508	Novel
OR56A5	0.770304	Novel
PI4K2A	0.77005	Novel
OR5M10	0.768497	Novel
USP17L5	0.767891	Novel
OR2AE1	0.765618	Novel
OR5M9	0.764964	Novel
OR8B2	0.762597	Novel
MECR	0.761943	Novel
BGLAP	0.761656	Novel
OR10V1	0.760913	Novel
USP17L3	0.760654	Novel
OR5H15	0.760535	Novel
USP17L28	0.757134	Novel
OR6C4	0.756345	Novel
OR10W1	0.754557	Novel
LEP	0.753118	Novel
KRTAP4-12	0.752759	Novel
CT47A5	0.750643	Novel
KRTAP13-4	0.750431	Novel
OR56A3	0.748804	Novel
KRTAP12-3	0.748795	Novel
OR10Q1	0.747027	Novel
OR4K13	0.747027	Novel
OR2A2	0.743988	Novel
OR4D6	0.7436	Novel
TAS2R5	0.742889	Novel
UPK1B	0.742775	Novel
OR4A16	0.742294	Novel
OR2A7	0.741712	Novel
CYFIP1	0.740419	Novel
OR52N1	0.73899	Novel
OR4P4	0.737935	Novel
TAS2R3	0.73669	Novel
OR10A2	0.735995	Novel
OR6C65	0.734805	Novel
MYH10	0.734306	Novel
OR11H1	0.733387	Novel
OR51D1	0.733101	Novel
USP17L29	0.732241	Novel
OR4D2	0.731303	Novel
OR52W1	0.731147	Novel
OR1A1	0.731119	Novel
KRTAP12-2	0.730473	Novel
OR51I2	0.729383	Novel
OR10G6	0.726312	Novel
OR11H4	0.726279	Novel
LEUTX	0.724858	Novel
OR10G2	0.724662	Novel
AMOTL2	0.723375	Novel
OR10H3	0.720943	Novel
USP17L30	0.720278	Novel
OR1A2	0.719544	Novel
DEFB107B	0.718324	Novel
OR52D1	0.718059	Novel
ERBB2	0.717474	Novel
OR2A5	0.716936	Novel
OR2T10	0.716659	Novel
PARK7	0.716612	Novel
VPS35	0.71495	Novel
TBC1D22B	0.714547	Novel
GJA8	0.713655	Novel
OR8J1	0.711499	Novel
POTEH	0.711482	Novel
OR51A4	0.710182	Novel
OR2AG2	0.708446	Novel
OR52K2	0.706659	Novel
USP17L27	0.703356	Novel
KRTAP4-9	0.702432	Novel
OR52N5	0.700146	Novel
OR56A4	0.699897	Novel
OR10P1	0.699355	Novel
OR2L5	0.69635	Novel
PCDHGA2	0.696323	Novel
OR51V1	0.696275	Novel
TPRX1	0.695808	Novel
USP17L24	0.694848	Novel
DEFB107A	0.693978	Novel
PTPN1	0.693867	Novel
OR13D1	0.69271	Novel
LCNL1	0.692421	Novel
OR8B3	0.692017	Novel
OR4D11	0.691514	Novel
LCN12	0.690917	Novel
OR11H6	0.690549	Novel
OR5B2	0.69029	Novel
OR13C3	0.690102	Novel
GPR55	0.687985	Novel
OR52E2	0.685339	Novel
OR10G7	0.68498	Novel
OR56A1	0.683764	Novel
OR2H1	0.68309	Novel
KRTAP4-8	0.681748	Novel
OR5K2	0.680936	Novel
OR51B4	0.680681	Novel
OR5AC2	0.68007	Novel
OR5B17	0.679577	Novel
USP17L18	0.679355	Novel
CCL5	0.679135	Novel
USP17L11	0.678254	Novel
OR3A2	0.677979	Novel
OR5B21	0.67727	Novel
USP17L25	0.67597	Novel
OR4F5	0.675495	Novel
TUBA1C	0.674206	Novel
DEFB119	0.673719	Novel
OR10A7	0.673455	Novel
ESD	0.673195	Novel
OR13C4	0.672889	Novel
OR10H1	0.672757	Novel
OR10Z1	0.670603	Novel
OR2AP1	0.667616	Novel
OR5B12	0.667404	Novel
OR10S1	0.666954	Novel
RP9	0.66661	Novel
OR5AU1	0.666269	Novel
OR1N2	0.666255	Novel
OR2M7	0.664289	Novel
USP17L26	0.664051	Novel
OR2F2	0.663624	Novel
OR6C74	0.663138	Novel
POTEB3	0.66276	Novel
OR52I1	0.662449	Novel
OR7D4	0.66187	Novel
OR6N1	0.660428	Novel
OR8H1	0.660193	Novel
OR1N1	0.660122	Novel
OR51A2	0.659807	Novel
OR9G1	0.656194	Novel
OR2T35	0.651878	Novel
OR13C2	0.650403	Novel
ACTL10	0.64771	Novel
DEFB127	0.645403	Novel
PLG	0.644918	Novel
GJA3	0.644892	Novel
TMEM91	0.643151	Novel
KRTAP2-4	0.642895	Novel
OR10AG1	0.642292	Novel
MTRNR2L1	0.641566	Novel
OR1L1	0.641039	Novel
OR6K6	0.640004	Novel
OR2Z1	0.639344	Novel
OR5AN1	0.637162	Novel
OR4C12	0.63605	Novel
OR8B12	0.635845	Novel
OR56B4	0.635608	Novel
POTEB2	0.634383	Novel
ACTR2	0.633617	Novel
OR4B1	0.63242	Novel
HPGDS	0.6317	Novel
OR6C68	0.63058	Novel
OR10H2	0.629025	Novel
ZFAND4	0.628206	Novel
OR51Q1	0.627759	Novel
OR52E6	0.625256	Novel
CST3	0.62476	Novel
FHDC1	0.624696	Novel
OR52A1	0.624667	Novel
OR2AK2	0.618975	Novel
OR4E2	0.616375	Novel
OR2T29	0.615828	Novel
TAS2R13	0.615462	Novel
WFDC13	0.615136	Novel
OR6A2	0.614828	Novel
IRS1	0.614556	Novel
OR3A1	0.613784	Novel
TLR4	0.612656	Novel
OR9I1	0.611004	Novel
NKAP	0.608007	Novel
SFTPA2	0.607427	Novel
KRTAP1-1	0.607126	Novel
KRTAP9-1	0.605679	Novel
OR2T34	0.605063	Novel
OR1E2	0.604354	Novel
LCN2	0.604331	Novel
USP6NL	0.602954	Novel
OR8A1	0.602495	Novel
ROM1	0.602148	Novel
OR2L3	0.601052	Novel
OR6S1	0.598603	Novel
OR2H2	0.597863	Novel
FAM219A	0.596519	Novel
OR5D16	0.595966	Novel
OR4D1	0.595867	Novel
OR5T2	0.594637	Novel
OR9G4	0.592886	Novel
ACTR8	0.592448	Novel
OR2A25	0.588794	Novel
OR12D3	0.58865	Novel
OR8H2	0.586831	Novel
OR8K1	0.583651	Novel
OR7G1	0.583552	Novel
DEFB125	0.581484	Novel
OR10K2	0.577936	Novel
B4GALNT4	0.577358	Novel
OR13F1	0.577345	Novel
OR10J5	0.575719	Novel
OR51M1	0.574183	Novel
DEFB118	0.573279	Novel
H2AC14	0.572744	Novel
H2BC5	0.572129	Novel
GSTM2	0.570525	Novel
NOS3	0.570518	Novel
OR13C9	0.56991	Novel
CCND1	0.569591	Novel
OR52B2	0.56932	Novel
BCL2L1	0.56805	Novel
OR10G4	0.568005	Novel
OR10R2	0.567986	Novel
DEFB130B	0.567982	Novel
OR6K2	0.567656	Novel
H2BC15	0.567498	Novel
OR51S1	0.567316	Novel
TAS2R14	0.567094	Novel
OR4C46	0.563676	Novel
OR2T3	0.562547	Novel
DAAM1	0.560038	Novel
OR10T2	0.559389	Novel
OR2M5	0.558942	Novel
OR2T12	0.556026	Novel
OR10J1	0.554301	Novel
OR5K1	0.552913	Novel
OR1L6	0.551629	Novel
ACTG2	0.549706	Novel
DEFB124	0.549164	Novel
OR1S2	0.548883	Novel
OR7G3	0.548721	Novel
OR5A1	0.548299	Novel
TAS2R20	0.545219	Novel
RBMX2	0.543016	Novel
FYCO1	0.541101	Novel
OR2T4	0.540933	Novel
OR5AK2	0.54002	Novel
FAM133A	0.53763	Novel
NQO1	0.536575	Novel
OR5P2	0.536411	Novel
TMEM114	0.536004	Novel
PRAMEF14	0.535718	Novel
OR10A3	0.535506	Novel
PRPF3	0.534824	Novel
OR2W3	0.533016	Novel
PARD6A	0.532837	Novel
VEGFB	0.532056	Novel
PRR20C	0.531588	Novel
OR2B11	0.531019	Novel
TAS2R50	0.530203	Novel
OR8D4	0.525772	Novel
OR4A15	0.525662	Novel
RTL8C	0.524049	Novel
TAS2R9	0.523193	Novel
OR4C15	0.521778	Novel
OR5D18	0.519519	Novel
OR10J3	0.518857	Novel
OR6K3	0.518836	Novel
SPO11	0.516483	Novel
OR5AS1	0.515823	Novel
USP17L22	0.514794	Novel
PABPC5	0.514032	Novel
OR51T1	0.51315	Novel
PITX3	0.513107	Novel
OR56B1	0.511515	Novel
TBC1D28	0.506748	Novel
PRR20A	0.504689	Novel
OR14A2	0.503777	Novel
OR51I1	0.503059	Novel
KRTCAP2	0.502581	Novel
OR4A47	0.500721	Novel
PTGDS	0.5007	Novel
SNRNP200	0.497682	Novel
ACTRT2	0.496939	Novel
LCE2A	0.495922	Novel
IMPG2	0.495864	Novel
OR5H2	0.495143	Novel
OR5I1	0.495133	Novel
DEFB136	0.493899	Novel
OR4F17	0.493155	Novel
PRR20D	0.491992	Novel
OR8I2	0.484166	Novel
OR5T3	0.480806	Novel
PLAU	0.479722	Novel
H2BC11	0.479434	Novel
OR51B6	0.478439	Novel
MGST1	0.477536	Novel
OR2M4	0.477395	Novel
OR51G2	0.476842	Novel
OR4F15	0.476465	Novel
OR6P1	0.475298	Novel
OR5H1	0.473807	Novel
DEFB132	0.472602	Novel
OR6C1	0.472145	Novel
LCN6	0.471842	Novel
CEBPZ	0.469822	Novel
AP2S1	0.468414	Novel
OR14A16	0.466777	Novel
OR2M2	0.465879	Novel
FMNL1	0.46491	Novel
OR8B8	0.463503	Novel
OR4S1	0.461569	Novel
OR2G3	0.460906	Novel
OR1Q1	0.460821	Novel
OR8G1	0.459788	Novel
HTRA1	0.458744	Novel
HLA-DQB1	0.457216	Novel
OR52N4	0.456698	Novel
OR1L3	0.451969	Novel
OR13A1	0.451273	Novel
TBC1D3E	0.450329	Novel
GCLM	0.450302	Novel
ACTL8	0.447883	Novel
SLC29A2	0.447685	Novel
PCDHGB3	0.445359	Novel
PLIN4	0.444802	Novel
OR5M3	0.442574	Novel
OR4C5	0.441673	Novel
WFDC10A	0.44079	Novel
TMEM179B	0.439286	Novel
KRTAP1-3	0.437478	Novel
OR11A1	0.437299	Novel
OR1J4	0.437281	Novel
OR2D3	0.43676	Novel
OR11L1	0.434521	Novel
MTRNR2L10	0.434521	Novel
IL18	0.433921	Novel
OR1L4	0.432847	Novel
SMAD3	0.430733	Novel
RAB40A	0.430227	Novel
AK8	0.427835	Novel
OR8K5	0.426028	Novel
IL13	0.425901	Novel
HLA-DQA2	0.425567	Novel
DUXA	0.424498	Novel
KDM5B	0.42356	Novel
OR52I2	0.423126	Novel
HRH4	0.422378	Novel
SIRT3	0.420687	Novel
OR10D3	0.420468	Novel
OR1L8	0.420252	Novel
OR2Y1	0.4183	Novel
TSPAN14	0.417636	Novel
DEFB116	0.415493	Novel
OR7G2	0.414992	Novel
OR2AT4	0.41443	Novel
TAS2R7	0.412923	Novel
OR1G1	0.411077	Novel
IFITM10	0.410863	Novel
KRTAP9-2	0.410551	Novel
TAS2R1	0.40871	Novel
OR4F6	0.407834	Novel
RLBP1	0.40546	Novel
OR5H14	0.405372	Novel
CRACR2A	0.404731	Novel
FCHO1	0.404514	Novel
CHMP4A	0.403854	Novel
LOC102723502	0.401621	Novel
POTEB	0.401302	Novel
PGR	0.400753	Novel
TEDC2	0.399988	Novel
PTGDR2	0.39982	Novel
DEFB134	0.398038	Novel
OR2T6	0.396747	Novel
SGSM1	0.395847	Novel
NFE2L2	0.394409	Novel
OR2AJ1	0.393083	Novel
MSH5	0.393055	Novel
C2	0.392941	Novel
OR2V2	0.392525	Novel
GGT5	0.390986	Novel
HP	0.390079	Novel
LYPLA2	0.389713	Novel
DNAJC13	0.38971	Novel
RXRB	0.38814	Novel
SEC14L3	0.387758	Novel
RTL4	0.385261	Novel
SNX11	0.380736	Novel
CXCL12	0.377357	Novel
KRTCAP3	0.376586	Novel
DEFB133	0.373214	Novel
RHOXF2	0.372115	Novel
PIK3C2G	0.37178	Novel
MBD3L5	0.370547	Novel
ZNF513	0.369967	Novel
TAS2R60	0.369664	Novel
OR2B6	0.369482	Novel
OR1D2	0.368589	Novel
OR1J1	0.367539	Novel
TAS2R40	0.366163	Novel
SYNDIG1L	0.365863	Novel
A4GNT	0.365398	Novel
FAM210A	0.365194	Novel
TAS2R8	0.364776	Novel
ZSCAN4	0.364496	Novel
DEFB131A	0.362564	Novel
RABAC1	0.362395	Novel
OR51B5	0.362169	Novel
TAS2R42	0.362018	Novel
OR1F1	0.360752	Novel
USP17L19	0.359619	Novel
USP17L20	0.359327	Novel
OTULINL	0.358762	Novel
H2BC3	0.358736	Novel
USP17L10	0.355656	Novel
ARPC5L	0.353313	Novel
HGF	0.352039	Novel
OR6V1	0.351365	Novel
OR52E5	0.350673	Novel
EYS	0.350267	Novel
FAM205A	0.350208	Novel
RTL5	0.350041	Novel
OR1I1	0.350013	Novel
PITPNB	0.349026	Novel
KLC3	0.347773	Novel
OBP2B	0.347298	Novel
OR6M1	0.346451	Novel
USP17L21	0.346273	Novel
OR6C2	0.345055	Novel
OR5K3	0.344312	Novel
NBPF12	0.342363	Novel
OR2A12	0.338209	Novel
MARVELD1	0.336633	Novel
OR13C5	0.336209	Novel
RAB3D	0.334817	Novel
POLR2G	0.333786	Novel
USP17L13	0.330892	Novel
OR7C2	0.3296	Novel
ARPC2	0.328233	Novel
OR14K1	0.328054	Novel
OR13H1	0.325919	Novel
CX3CL1	0.325735	Novel
OR2J2	0.325497	Novel
TLNRD1	0.324408	Novel
USP17L12	0.322868	Novel
IQGAP2	0.321057	Novel
CCL11	0.320102	Novel
DYDC2	0.32003	Novel
ACTR3B	0.317137	Novel
TAX1BP3	0.316275	Novel
USH1G	0.314342	Novel
OR5J2	0.308731	Novel
ARID5A	0.308282	Novel
PCDHGA3	0.30592	Novel
CX3CR1	0.305312	Novel
SNX7	0.304511	Novel
WASL	0.302846	Novel
OR14I1	0.301944	Novel
CDA	0.301157	Novel
HID1	0.29902	Novel
RPP25L	0.298842	Novel
RFPL2	0.295603	Novel
HDAC2	0.29557	Novel
RAX2	0.294551	Novel
OR4N4	0.293456	Novel
OR6C3	0.291086	Novel
USP17L17	0.287219	Novel
FTL	0.286666	Novel
LOC102723532	0.285463	Novel
TADA2A	0.284776	Novel
OR10K1	0.284333	Novel
KCNH4	0.281486	Novel
UPK3A	0.280824	Novel
OR52H1	0.279385	Novel
ALDH9A1	0.278511	Novel
MS4A5	0.278334	Novel
TBC1D12	0.277806	Novel
FSCN2	0.276647	Novel
OR52E4	0.276306	Novel
OR52A5	0.271676	Novel
PYY	0.269366	Novel
GNG12	0.268994	Novel
CD68	0.267708	Novel
ANKRD36C	0.266883	Novel
CASP8	0.265157	Novel
CTSD	0.264844	Novel
RAB15	0.264631	Novel
PRAMEF12	0.2635	Novel
FMN1	0.263278	Novel
SPDYE3	0.262639	Novel
ARL17B	0.260214	Novel
CYBA	0.258633	Novel
OR11H2	0.258491	Novel
EPPIN-WFDC6	0.257122	Novel
CPNE3	0.256301	Novel
DEFB104B	0.255506	Novel
OR5C1	0.25434	Novel
NBPF14	0.254254	Novel
FAM166A	0.253334	Novel
PPWD1	0.253027	Novel
FIBCD1	0.25295	Novel
DRD1	0.252375	Novel
PRAMEF7	0.251919	Novel
MBD3L3	0.249902	Novel
ADIPOQ	0.249588	Novel
OR1J2	0.247501	Novel
KRTAP5-7	0.245397	Novel
SENP7	0.245151	Novel
INF2	0.244532	Novel
DEFB104A	0.241494	Novel
GUCA1B	0.240143	Novel
CYSLTR2	0.239965	Novel
OR4D5	0.239889	Novel
NOL7	0.239312	Novel
COTL1	0.237442	Novel
RNF13	0.237033	Novel
DEFB130A	0.236963	Novel
TBC1D30	0.236267	Novel
OR4D9	0.235859	Novel
EPPIN	0.235314	Novel
IQGAP1	0.232496	Novel
OR4K15	0.232256	Novel
OR1K1	0.230849	Novel
DUSP14	0.230586	Novel
OR6B2	0.23055	Novel
HSD17B8	0.229556	Novel
OR2G6	0.228218	Novel
INSL5	0.225923	Novel
OR10H5	0.225756	Novel
SPAG11B	0.225747	Novel
OR5K4	0.225004	Novel
ANXA1	0.224268	Novel
TP53	0.221153	Novel
ASB7	0.220461	Novel
DEFB123	0.220242	Novel
PPP3R1	0.218172	Novel
C9orf24	0.217936	Novel
PRCD	0.217881	Novel
ACTC1	0.217644	Novel
GGT6	0.217533	Novel
OTUD4	0.215236	Novel
NBPF1	0.214766	Novel
PGF	0.21463	Novel
H2BC13	0.214597	Novel
RUNX2	0.213252	Novel
RABGAP1	0.210884	Novel
IGLL1	0.21075	Novel
MTRNR2L7	0.210617	Novel
GSTA5	0.210208	Novel
FGF2	0.210103	Novel
OR4F29	0.209583	Novel
KPRP	0.2092	Novel
KDR	0.207574	Novel
TAS2R39	0.207397	Novel
CASP9	0.205853	Novel
RAB4B	0.204343	Novel
ACTRT3	0.201679	Novel
RAB10	0.201231	Novel
BEX5	0.200755	Novel
OR14J1	0.200671	Novel
PDCD11	0.197551	Novel
HLA-DQA1	0.196242	Novel
IZUMO2	0.195861	Novel
FAM3C	0.195336	Novel
HMCN1	0.195022	Novel
OR13C8	0.191211	Novel
RAB11FIP4	0.188084	Novel
PRR23C	0.186986	Novel
OR1M1	0.186878	Novel
PDGFB	0.186743	Novel
RNF212	0.185854	Novel
GGT1	0.185832	Novel
ACTL7A	0.185205	Novel
CRYGN	0.185142	Novel
TBC1D26	0.184223	Novel
SNX8	0.184183	Novel
DNASE2B	0.184121	Novel
CHRM4	0.184117	Novel
OR8H3	0.182866	Novel
OR2V1	0.182862	Novel
LCN15	0.182769	Novel
CLPTM1L	0.182657	Novel
SNX9	0.182353	Novel
CNGB1	0.181817	Novel
NOSTRIN	0.181517	Novel
TRNP1	0.181411	Novel
DEFA5	0.181216	Novel
UPK2	0.181163	Novel
PRAMEF8	0.180509	Novel
TBC1D3K	0.179557	Novel
TBC1D3L	0.179557	Novel
ARGFX	0.179199	Novel
REC8	0.178764	Novel
PRR20E	0.178573	Novel
CFI	0.17765	Novel
PPY	0.177649	Novel
RXFP3	0.177163	Novel
SMAD2	0.177006	Novel
CNR1	0.176716	Novel
KIAA0513	0.175646	Novel
H2BS1	0.17552	Novel
PRRT1	0.175474	Novel
PCDHB15	0.17525	Novel
SNX3	0.174936	Novel
RPE65	0.174756	Novel
GSDMD	0.17327	Novel
SGSM2	0.172743	Novel
OR7C1	0.171939	Novel
USPL1	0.171559	Novel
RTL9	0.171543	Novel
H2BC9	0.170653	Novel
HTATSF1	0.170456	Novel
CSF1	0.169807	Novel
NMUR1	0.169422	Novel
RAB29	0.168814	Novel
H2BC17	0.16881	Novel
DEFB103B	0.165856	Novel
GPX1	0.164547	Novel
RELA	0.163032	Novel
KRT222	0.162928	Novel
KHDC1L	0.162623	Novel
GALK1	0.162528	Novel
AMBP	0.1607	Novel
C10orf62	0.160566	Novel
SLCO4C1	0.159993	Novel
FNBP1L	0.159784	Novel
UPF2	0.15885	Novel
ZNF618	0.158512	Novel
ACTR10	0.156871	Novel
PLEKHA3	0.156791	Novel
CRACD	0.156266	Novel
RADIL	0.15434	Novel
H2AC6	0.154325	Novel
HNRNPCL2	0.154311	Novel
CTNNBIP1	0.153708	Novel
NOXO1	0.15354	Novel
SLC5A4	0.15318	Novel
AKR1B1	0.153073	Novel
OBP2A	0.152475	Novel
DPYSL3	0.151547	Novel
OR7A5	0.151284	Novel
GSTM5	0.150378	Novel
SEC61B	0.150019	Novel
LPAR5	0.149682	Novel
ZSCAN20	0.148739	Novel
ZNF69	0.147456	Novel
HMSD	0.146876	Novel
DEFB103A	0.146555	Novel
PIP4P1	0.145636	Novel
RAB5A	0.145149	Novel
MMP12	0.144896	Novel
MICOS10	0.144502	Novel
RCE1	0.143858	Novel
VCAM1	0.143787	Novel
CCL28	0.143647	Novel
OR52E8	0.143561	Novel
OR6T1	0.143285	Novel
OSGEPL1	0.143024	Novel
KLC4	0.142352	Novel
IL37	0.142298	Novel
PPT1	0.141909	Novel
USH1C	0.140985	Novel
SEMG1	0.14001	Novel
GPR17	0.139392	Novel
NPIPA1	0.139221	Novel
HLA-DQB2	0.139041	Novel
PLPP1	0.138385	Novel
PCDHB8	0.137514	Novel
MTX2	0.137229	Novel
NDUFA13	0.137125	Novel
MYO19	0.13661	Novel
PRR23D1	0.135503	Novel
DRD3	0.135147	Novel
IL4	0.13492	Novel
RAB5C	0.134539	Novel
HLA-DPB1	0.133478	Novel
TRIM43	0.132687	Novel
KRTAP3-3	0.132401	Novel
TUBA3C	0.132108	Novel
CXCL10	0.131941	Novel
PARD6B	0.130643	Novel
GPR18	0.129929	Novel
HAUS4	0.129657	Novel
ZNF443	0.128705	Novel
CRB1	0.12785	Novel
ABHD13	0.12674	Novel
DNAJC5	0.126439	Novel
FCHO2	0.125209	Novel
UCP3	0.125201	Novel
CLIP4	0.125189	Novel
CPA4	0.125123	Novel
TOPORS	0.124729	Novel
PARD6G	0.124708	Novel
NHLRC2	0.124128	Novel
OR5D14	0.123777	Novel
TMEM51	0.121074	Novel
KLC2	0.119815	Novel
TMED6	0.119754	Novel
SPINT3	0.11956	Novel
ENO1	0.118249	Novel
LRRIQ4	0.118185	Novel
IGSF8	0.118104	Novel
OR13G1	0.117912	Novel
ZNF174	0.117486	Novel
KRTDAP	0.117337	Novel
PRAMEF11	0.117337	Novel
H3C14	0.116831	Novel
HEBP1	0.116681	Novel
PRPF6	0.116447	Novel
H3C13	0.116301	Novel
ATF4	0.116262	Novel
C3AR1	0.116029	Novel
ZC3H8	0.115332	Novel
BDNF	0.114926	Novel
SDCBP	0.114904	Novel
KLHL7	0.114546	Novel
MYO1E	0.114144	Novel
PCDHGA7	0.114011	Novel
ZBTB41	0.1139	Novel
HAUS2	0.113749	Novel
DUSP23	0.113148	Novel
PRPF8	0.11265	Novel
NOXA1	0.111216	Novel
RP1L1	0.11093	Novel
TBC1D10A	0.110479	Novel
GPX5	0.110006	Novel
PIGW	0.109971	Novel
PDE6G	0.10968	Novel
INPP4A	0.10925	Novel
ECM1	0.109083	Novel
DCAF12L2	0.108895	Novel
GCNT1	0.108396	Novel
PRAMEF9	0.107812	Novel
TSPAN12	0.107761	Novel
SPINT4	0.107748	Novel
ANKDD1A	0.107597	Novel
SYCE2	0.107505	Novel
OR51E1	0.107202	Novel
SERPINA3	0.10694	Novel
RSPRY1	0.106177	Novel
GSDMA	0.105645	Novel
RTL8A	0.104929	Novel
OR11H12	0.104637	Novel
MC2R	0.104065	Novel
RPUSD2	0.103925	Novel
EPHA2	0.103652	Novel
SPEF1	0.103556	Novel
XBP1	0.103512	Novel
HIGD1A	0.103412	Novel
OR5A2	0.102929	Novel
RCHY1	0.102684	Novel
SPRR4	0.102584	Novel
SLC2A4	0.102272	Novel
CST11	0.101852	Novel
ZNF670	0.101812	Novel
IHO1	0.100956	Novel
GPR15	0.100877	Novel
FTHL17	0.100792	Novel
TSPOAP1	0.100652	Novel
ARPC3	0.100641	Novel
OR6B3	0.100521	Novel
PITPNM3	0.0995294	Novel
TMEM87B	0.0990588	Novel
PRPH2	0.0987904	Novel
LCE2D	0.0982252	Novel
RHOC	0.0976537	Novel
PCDHGA4	0.0976221	Novel
RAB44	0.0970008	Novel
ZNF717	0.0966559	Novel
JAZF1	0.0961855	Novel
PPP4R1	0.0956176	Novel
TRIM49	0.0954369	Novel
SMG9	0.0953939	Novel
H3C8	0.0953527	Novel
SF3B5	0.0946425	Novel
RHO	0.0945398	Novel
CYCS	0.0934534	Novel
DHX16	0.0932638	Novel
SYNRG	0.0925957	Novel
NDUFA3	0.0924074	Novel
H3C15	0.0923213	Novel
LEMD1	0.0921552	Novel
SART1	0.0921115	Novel
UNC5CL	0.0916703	Novel
PDE6A	0.0915202	Novel
SCGB1C2	0.0915111	Novel
PRR20B	0.0911353	Novel
ZNF83	0.0908504	Novel
ZDHHC2	0.0908472	Novel
MFSD10	0.0908282	Novel
MTRNR2L2	0.0906004	Novel
ABCA7	0.0899981	Novel
PRAMEF5	0.0886112	Novel
SCGB1C1	0.0883188	Novel
SERINC3	0.0882576	Novel
TMED3	0.0877541	Novel
WFDC8	0.0875509	Novel
ARHGEF16	0.0873472	Novel
ACTR3C	0.0871613	Novel
PPARD	0.087026	Novel
PLPPR2	0.0867487	Novel
KL	0.0864369	Novel
MS4A2	0.0863338	Novel
GCNT4	0.0861093	Novel
RHOXF2B	0.0857199	Novel
DPRX	0.0855444	Novel
SNX30	0.0852991	Novel
DCTN3	0.0850083	Novel
GSTA3	0.0850011	Novel
PRAMEF6	0.0849466	Novel
MUSTN1	0.0849422	Novel
LDLR	0.0848716	Novel
MFSD12	0.0845757	Novel
PRSS16	0.0845337	Novel
OBSL1	0.0840129	Novel
SCRN2	0.0836684	Novel
GPER1	0.0831381	Novel
AK2	0.0829457	Novel
EIF3K	0.082638	Novel
OR6N2	0.0823839	Novel
ANKAR	0.0821707	Novel
CLU	0.0821457	Novel
CLRN1	0.0817882	Novel
OR5V1	0.0817319	Novel
OR52B6	0.0810013	Novel
GRIFIN	0.0808206	Novel
GSDMB	0.0807127	Novel
CCNL2	0.0807127	Novel
OR51E2	0.0806368	Novel
NUDT6	0.0806317	Novel
HELB	0.0805906	Novel
OR2G2	0.0805799	Novel
MYO7B	0.0802939	Novel
H3-4	0.0800966	Novel
MT2A	0.0800002	Novel
ZNF649	0.0795513	Novel
ZDHHC19	0.0787294	Novel
CPNE8	0.0787141	Novel
TMEM205	0.0787061	Novel
PRKN	0.0785697	Novel
H3C10	0.0782896	Novel
SLC25A14	0.078263	Novel
CHI3L2	0.0781483	Novel
MFAP1	0.0779642	Novel
ZNF285	0.0774075	Novel
PGBD1	0.0772558	Novel
KIAA2013	0.0769991	Novel
PRAMEF15	0.0769614	Novel
GSDMC	0.076607	Novel
SUCNR1	0.0765899	Novel
PRAMEF20	0.0765567	Novel
KAZALD1	0.0764862	Novel
PCDHB12	0.0763543	Novel
CNTD1	0.076319	Novel
TBC1D2B	0.0761889	Novel
PITHD1	0.0761777	Novel
SNX10	0.0760003	Novel
EPO	0.0759926	Novel
TEDDM1	0.0759593	Novel
PPARA	0.0758912	Novel
AKR1B15	0.0758251	Novel
CEP85	0.0758085	Novel
ADAM7	0.0756603	Novel
CUTA	0.0755907	Novel
SLC29A4	0.0753375	Novel
FBXO32	0.074976	Novel
GLB1L	0.0749292	Novel
HPCAL1	0.0747056	Novel
PON1	0.0743491	Novel
TRIM51	0.0742589	Novel
SLC2A10	0.0741977	Novel
CASP6	0.074121	Novel
GSTT2B	0.0736979	Novel
ANKRD36B	0.0731985	Novel
SYDE1	0.0731947	Novel
UPK1A	0.0729265	Novel
CHRM2	0.0728674	Novel
LPIN1	0.0726893	Novel
H3C1	0.0726467	Novel
MYNN	0.0726151	Novel
AP2B1	0.0724303	Novel
SDHC	0.0722801	Novel
DNAJC3	0.0722622	Novel
CCL13	0.072041	Novel
KANK2	0.0719784	Novel
PATL2	0.0719034	Novel
PTX3	0.0717901	Novel
SNX1	0.0716637	Novel
NR2E3	0.0715638	Novel
H3C12	0.0715177	Novel
UPK3B	0.0712082	Novel
NUDT18	0.0711936	Novel
ZXDA	0.0710874	Novel
ABCA1	0.0709405	Novel
C17orf78	0.0709246	Novel
FAM89B	0.0702105	Novel
TUBA3D	0.0702041	Novel
UBL7	0.070183	Novel
H3C7	0.0701701	Novel
DCAF12L1	0.0700607	Novel
DUSP19	0.0699528	Novel
ETV3L	0.0696877	Novel
LOXL1	0.0696344	Novel
ATP8A1	0.0694521	Novel
KCNMB3	0.069267	Novel
CD44	0.0692467	Novel
EZHIP	0.0690174	Novel
PPT2	0.0689972	Novel
TMPRSS15	0.0687398	Novel
TAS2R41	0.0682639	Novel
NANOGNB	0.068234	Novel
ANGPTL7	0.0680499	Novel
CHID1	0.06776	Novel
H4C7	0.0676879	Novel
NPY4R	0.0676369	Novel
PI4KB	0.0671864	Novel
FRG2B	0.0670049	Novel
HORMAD1	0.066491	Novel
LDB1	0.0664559	Novel
ORMDL3	0.0661412	Novel
PLCG2	0.0660892	Novel
MAPK9	0.0659137	Novel
H3C11	0.0658768	Novel
NECAP2	0.0658763	Novel
BEX3	0.0657153	Novel
MARCHF11	0.0656993	Novel
SLC2A13	0.065211	Novel
HSPB1	0.0652099	Novel
SMG1	0.0649256	Novel
PCBP4	0.064838	Novel
CXCL2	0.0646128	Novel
MYL6	0.0646014	Novel
WFDC9	0.0644765	Novel
EFR3A	0.0640785	Novel
TBC1D25	0.0639889	Novel
NUDT15	0.0637625	Novel
GTF3C6	0.0635043	Novel
CDC42EP2	0.0633703	Novel
RGMB	0.0631809	Novel
PANX3	0.0630815	Novel
MSANTD1	0.0629265	Novel
DYDC1	0.0627951	Novel
MAOB	0.0627414	Novel
FSCN3	0.0626616	Novel
SUMO4	0.0625911	Novel
WDTC1	0.0625647	Novel
KDM5A	0.0625102	Novel
PICALM	0.0623973	Novel
MAF	0.0617304	Novel
BRAP	0.0615633	Novel
LRRC71	0.0615425	Novel
THAP12	0.0614686	Novel
MARCHF10	0.0613381	Novel
THAP9	0.0612725	Novel
KLHDC9	0.0607256	Novel
TRIM48	0.0606011	Novel
CT47A8	0.060576	Novel
CT47A4	0.0605658	Novel
CT47A9	0.0605541	Novel
PROSER3	0.060519	Novel
CT47A10	0.0601707	Novel
INSYN1	0.0600233	Novel
ZNHIT1	0.0596799	Novel
DAPL1	0.0594654	Novel
DDA1	0.0594446	Novel
CT47A3	0.0593713	Novel
H3C2	0.0590791	Novel
ANKRD29	0.0590092	Novel
CLPTM1	0.0587579	Novel
CLTB	0.0585138	Novel
PRAMEF4	0.0584921	Novel
STATH	0.058422	Novel
UTP6	0.0583533	Novel
UBL4A	0.057914	Novel
RNASE9	0.057743	Novel
MPO	0.0576882	Novel
GSTA2	0.0576439	Novel
RTL8B	0.0575246	Novel
SNN	0.0574233	Novel
CT47A2	0.0573619	Novel
SLC35F6	0.0572088	Novel
HLA-DRB1	0.0569333	Novel
GPKOW	0.0566987	Novel
TMEM128	0.0562479	Novel
PRSS58	0.0561705	Novel
SPARC	0.0558394	Novel
DUOX2	0.0558015	Novel
ZNF875	0.0557738	Novel
OPLAH	0.0556225	Novel
MEPE	0.0555774	Novel
SRARP	0.0551708	Novel
SLC29A3	0.0551091	Novel
H2AC12	0.0550373	Novel
SMG8	0.0550241	Novel
TUBG2	0.0549937	Novel
ZNF311	0.0548925	Novel
GTSF1	0.0548872	Novel
GIPC1	0.0546178	Novel
PLEKHN1	0.0545919	Novel
TBC1D20	0.0544509	Novel
IZUMO4	0.0542895	Novel
PCDHB10	0.0542832	Novel
PCDHGA1	0.0541297	Novel
PPP1R9A	0.0541129	Novel
MMP1	0.0540282	Novel
MYL12B	0.0540191	Novel
HAUS5	0.0539805	Novel
NXNL1	0.0537189	Novel
TBC1D13	0.0536719	Novel
FXYD4	0.0536706	Novel
SPCS1	0.0536008	Novel
CORT	0.0534194	Novel
TMCC1	0.0531825	Novel
DBNL	0.0531771	Novel
PHF5A	0.0529858	Novel
TLL2	0.0529587	Novel
ODF4	0.0527099	Novel
TMEM167A	0.052622	Novel
HNRNPCL4	0.0525388	Novel
MZB1	0.0523924	Novel
FAM50A	0.0523072	Novel
ALDH1A3	0.0522509	Novel
PRR30	0.0522186	Novel
SIRT1	0.052034	Novel
PCDHGB5	0.0519625	Novel
OR2A1	0.0519114	Novel
TMEM256	0.0516616	Novel
NBAS	0.0516585	Novel
OR9Q2	0.0516272	Novel
RNF148	0.0515495	Novel
HORMAD2	0.0514914	Novel
TMEM233	0.0513391	Novel
LTBP2	0.0512862	Novel
IL11RA	0.0512725	Novel
DPYS	0.0510027	Novel
PDGFA	0.0509084	Novel
CAMTA1	0.0508456	Novel
CHI3L1	0.0506041	Novel
ALKBH2	0.0504263	Novel
AKR1C3	0.0503662	Novel
PRPF4B	0.0503534	Novel
OR2B2	0.0501483	Novel
FAM135A	0.0500767	Novel
ATP6V0C	0.0498483	Novel
NOX1	0.0497457	Novel
ARHGAP1	0.0497449	Novel
SFTPA1	0.0496786	Novel
RILP	0.0495985	Novel
PRPSAP1	0.049565	Novel
PCDHB1	0.0495336	Novel
OR4M2	0.0495207	Novel
ADAM9	0.0495133	Novel
EVI5	0.0494984	Novel
CDKN3	0.0494023	Novel
PCDHA10	0.0493708	Novel
ZNF519	0.0493289	Novel
DNAJC11	0.0491654	Novel
CREB1	0.0490796	Novel
ERI3	0.0490502	Novel
SRP68	0.0489975	Novel
MRPL43	0.0489182	Novel
MPPED2	0.0488974	Novel
MOB2	0.0488055	Novel
A2M	0.048785	Novel
PRPF31	0.0486748	Novel
TOLLIP	0.0486251	Novel
CD151	0.048617	Novel
GNG5	0.0485726	Novel
VIM	0.0485259	Novel
SRXN1	0.0484893	Novel
TUBGCP2	0.0482733	Novel
PRG3	0.0481731	Novel
RAB13	0.0481023	Novel
TUBE1	0.047969	Novel
OR4F21	0.0479579	Novel
LPAR2	0.0478858	Novel
SINHCAF	0.0478773	Novel
IRS2	0.0478355	Novel
THBS1	0.047783	Novel
CFAP65	0.0476997	Novel
SEC14L2	0.0474593	Novel
HCFC1R1	0.0473741	Novel
KIF16B	0.0473439	Novel
PRDX1	0.047213	Novel
ERFE	0.0471798	Novel
ZNF738	0.0471626	Novel
CFHR4	0.0471477	Novel
RAB34	0.0470728	Novel
CXCL6	0.0470601	Novel
FOXB2	0.0469933	Novel
WBP4	0.0469325	Novel
ZNF816-ZNF321P	0.0468761	Novel
OGA	0.0467804	Novel
GSTA1	0.0466045	Novel
MAGEA11	0.0465758	Novel
LCE2C	0.0465546	Novel
MSRB3	0.0462877	Novel
GIP	0.0461706	Novel
ARL2BP	0.0460225	Novel
ELMO2	0.0459242	Novel
TEN1	0.0457986	Novel
SLC5A1	0.0457787	Novel
PSEN2	0.0457416	Novel
FAM71F1	0.0455191	Novel
ZDHHC3	0.0453657	Novel
WFDC3	0.0451332	Novel
TRUB1	0.0450616	Novel
CD9	0.0450044	Novel
AQP11	0.04494	Novel
CSF2	0.044862	Novel
CNPY2	0.0447942	Novel
LCN1	0.0447677	Novel
HIF1A	0.0445291	Novel
CABCOCO1	0.044521	Novel
TNS1	0.0443833	Novel
POLR2J	0.0443109	Novel
DCP1A	0.0442476	Novel
MLYCD	0.0442425	Novel
FILIP1	0.0442364	Novel
ZNF76	0.0440567	Novel
H3-5	0.0440288	Novel
RBP4	0.0439612	Novel
PLAGL2	0.0439609	Novel
ZBED6	0.0436462	Novel
OPTN	0.0436436	Novel
ZYG11B	0.0435647	Novel
ANKRD61	0.0435293	Novel
PITPNC1	0.0434509	Novel
SLC22A5	0.0432304	Novel
CENPA	0.0431272	Novel
ZNRD2	0.0431161	Novel
COPZ1	0.0429537	Novel
CDHR1	0.0429225	Novel
FLYWCH1	0.0428827	Novel
WDFY1	0.0428804	Novel
C19orf54	0.0428716	Novel
OR2A14	0.0427132	Novel
INTS4	0.0427031	Novel
DUSP18	0.0426994	Novel
MAPKAPK5	0.0426839	Novel
ZDHHC6	0.0426486	Novel
ZMYM4	0.0426365	Novel
HCAR1	0.0426055	Novel
AJUBA	0.0424676	Novel
SAMD3	0.0424492	Novel
SRSF7	0.042291	Novel
FRMD6	0.0422283	Novel
DAGLB	0.042203	Novel
IZUMO3	0.0421524	Novel
SGSM3	0.0421303	Novel
CT47A11	0.0421105	Novel
UCP1	0.0420456	Novel
OR9K2	0.0419751	Novel
SLC36A3	0.0419568	Novel
MARCHF9	0.0418966	Novel
C2CD5	0.0418306	Novel
CRLF3	0.0416884	Novel
PTCHD3	0.0416295	Novel
HRNR	0.0415953	Novel
CAT	0.0415768	Novel
PRR23A	0.0415714	Novel
ARL8A	0.0415245	Novel
PRR36	0.0415025	Novel
CT47A6	0.0415022	Novel
HDHD3	0.0414415	Novel
ZNF804B	0.0413984	Novel
TSPAN10	0.0413739	Novel
MRM1	0.0413287	Novel
RNFT2	0.0412674	Novel
TIMM22	0.0412295	Novel
CLN6	0.0408536	Novel
TMEM161A	0.0408326	Novel
EEPD1	0.0408059	Novel
H3C6	0.0407263	Novel
TIMM8A	0.0407224	Novel
DPYSL4	0.0406713	Novel
TBC1D21	0.0406469	Novel
KEAP1	0.0406039	Novel
CCDC110	0.0405795	Novel
CT45A1	0.040423	Novel
GPR37L1	0.0404124	Novel
HAP1	0.0403718	Novel
MAP3K11	0.0399967	Novel
USP30	0.0398228	Novel
MTRNR2L3	0.0397787	Novel
ERP44	0.0397565	Novel
KRT39	0.0397552	Novel
FAM81A	0.0397243	Novel
AQP12A	0.039716	Novel
JADE1	0.0395811	Novel
TPD52L2	0.0395596	Novel
ITM2A	0.039557	Novel
ADRB1	0.0394707	Novel
RAB40C	0.039462	Novel
ELN	0.0394466	Novel
XRCC3	0.0393292	Novel
TMEM141	0.0391957	Novel
UCMA	0.0391928	Novel
ARHGAP44	0.0391111	Novel
CPA5	0.0389264	Novel
VXN	0.0389027	Novel
GGT7	0.0388936	Novel
ERBB3	0.0388768	Novel
BOLA2-SMG1P6	0.038876	Novel
ZDHHC24	0.0388202	Novel
EDN1	0.0384292	Novel
DHX35	0.0384137	Novel
ANGPTL4	0.0384012	Novel
REPS1	0.0383477	Novel
PGBD2	0.038286	Novel
SCARA3	0.0382281	Novel
AK7	0.0381065	Novel
GLCCI1	0.0380657	Novel
RRP7A	0.0380169	Novel
PLPP2	0.0379106	Novel
CPO	0.0378663	Novel
SERPINH1	0.0378207	Novel
PRSS55	0.0376513	Novel
F8A1	0.0375621	Novel
TUBA3E	0.0375504	Novel
PMCH	0.0375234	Novel
ABHD12	0.037447	Novel
WDR82	0.0373509	Novel
FAS	0.0373066	Novel
TMEM200A	0.0372918	Novel
ZNF571	0.037108	Novel
NOX3	0.0369468	Novel
PRAMEF25	0.0367798	Novel
PI4K2B	0.0367488	Novel
TCEAL5	0.036715	Novel
FOXL1	0.0366991	Novel
NEIL1	0.0365921	Novel
KRT38	0.0365563	Novel
H3C4	0.0365495	Novel
TIMP4	0.0365083	Novel
SERPINB1	0.036495	Novel
LRRC47	0.0364869	Novel
CBX5	0.0364352	Novel
ZNF14	0.0364292	Novel
ALDH3A1	0.0364068	Novel
ASAH2	0.0363608	Novel
ARPC5	0.0362975	Novel
NKAPL	0.0361645	Novel
TEX44	0.0361612	Novel
WFDC6	0.0361347	Novel
PITPNM2	0.0360859	Novel
ZKSCAN4	0.0360344	Novel
WDFY2	0.0360103	Novel
CDK11B	0.0359841	Novel
CHIT1	0.0359152	Novel
ALOX15	0.0357579	Novel
ACER1	0.0357318	Novel
CFHR2	0.0356455	Novel
MOB1B	0.0355367	Novel
TAS1R1	0.0355324	Novel
ABHD16B	0.0355137	Novel
HIGD1B	0.0355041	Novel
RNASE4	0.0354975	Novel
ZNF254	0.0354411	Novel
TBC1D9B	0.0353343	Novel
SUDS3	0.0353232	Novel
NDUFB11	0.0353077	Novel
ZNF669	0.035256	Novel
COPE	0.0352332	Novel
CCDC93	0.0352081	Novel
CCDC90B	0.0351832	Novel
ADAM30	0.0351097	Novel
ANGPTL2	0.0350557	Novel
CPNE7	0.0350249	Novel
OCLN	0.0349964	Novel
RGMA	0.0349897	Novel
TIGD3	0.0349644	Novel
TTC34	0.0348488	Novel
POMC	0.0347769	Novel
H2BC21	0.0347592	Novel
USP17L7	0.0347406	Novel
PIF1	0.0346951	Novel
SLC22A2	0.0346602	Novel
SELE	0.0345081	Novel
ZNF223	0.034445	Novel
LEPR	0.0344404	Novel
VCX2	0.0343619	Novel
RTL6	0.034305	Novel
FFAR1	0.0343036	Novel
RNASE10	0.0342605	Novel
ZNF112	0.0342499	Novel
MARCHF4	0.0342111	Novel
CA6	0.0341944	Novel
PLPP5	0.0341891	Novel
ZXDB	0.0340294	Novel
KIAA1586	0.0339676	Novel
NOX5	0.0338871	Novel
NCK1	0.0338681	Novel
USP39	0.0338244	Novel
CDC42EP5	0.0336858	Novel
RNF128	0.0336471	Novel
SEBOX	0.0336014	Novel
CLPS	0.0335904	Novel
PAAF1	0.0335406	Novel
BST2	0.0335341	Novel
PNMA5	0.0333583	Novel
RPAP2	0.0333447	Novel
CC2D1B	0.0333027	Novel
ADCY7	0.0332352	Novel
ANKRD24	0.0332033	Novel
ZNF287	0.0331455	Novel
GPR119	0.03312	Novel
LRRC34	0.0331076	Novel
CCL3L3	0.0330672	Novel
ZNF705B	0.0330056	Novel
FAM78B	0.0329676	Novel
ZNF862	0.0328781	Novel
ADAM29	0.0328574	Novel
PRAF2	0.0327727	Novel
SPSB1	0.0327101	Novel
C8orf37	0.0327017	Novel
RBP5	0.0326812	Novel
TNFRSF11B	0.0326579	Novel
PLCD4	0.0326212	Novel
NAPEPLD	0.032589	Novel
PFDN1	0.0325283	Novel
DUOX1	0.0325115	Novel
FOXD4L1	0.0324892	Novel
GOLPH3L	0.0324384	Novel
ZNF100	0.0323923	Novel
ZNF703	0.0323498	Novel
ZC3H7B	0.0322239	Novel
PRAMEF1	0.0322035	Novel
NBPF10	0.0321773	Novel
BEST1	0.032135	Novel
MBTD1	0.0320864	Novel
PRB4	0.0320308	Novel
OR51F2	0.0320247	Novel
PLEKHH3	0.0319952	Novel
ARFGEF3	0.0318991	Novel
CABYR	0.0318356	Novel
KRTAP10-10	0.0318071	Novel
AKAP11	0.0317778	Novel
TSPAN5	0.0317139	Novel
MTERF2	0.0316535	Novel
DHRS11	0.0316359	Novel
CLNS1A	0.0316307	Novel
GDE1	0.031626	Novel
PPP1R18	0.0316246	Novel
PEG10	0.0316052	Novel
PLEKHA8	0.0315913	Novel
PPP1R10	0.0315299	Novel
SLC28A2	0.031505	Novel
TMEM230	0.0314199	Novel
CDKN2B	0.0312663	Novel
NACC2	0.0312428	Novel
SHC4	0.0311363	Novel
NUTM2A	0.031125	Novel
NMU	0.0310858	Novel
ZNF232	0.0310809	Novel
CYP1A1	0.0310506	Novel
SF3B3	0.0310032	Novel
RXFP4	0.0309704	Novel
AQP3	0.0309466	Novel
TEX30	0.0308483	Novel
MAGEA10	0.030729	Novel
EFCAB1	0.0306987	Novel
VAPA	0.0306441	Novel
ATP5F1A	0.0305843	Novel
CRX	0.0305674	Novel
EBF3	0.0305079	Novel
APLP2	0.0305073	Novel
B4GALNT3	0.0304492	Novel
ARMCX5	0.0303402	Novel
BCOR	0.03031	Novel
UBL4B	0.0302598	Novel
SNAPC4	0.0302464	Novel
AQP7	0.0302416	Novel
TUBA1B	0.0301913	Novel
TAS1R2	0.0301749	Novel
ASCC2	0.030149	Novel
EPHX1	0.0301414	Novel
TBC1D17	0.0300693	Novel
ANHX	0.029954	Novel
WRAP73	0.0299078	Novel
ADAM32	0.0298576	Novel
RAPGEF1	0.0298303	Novel
ZNF34	0.0298228	Novel
SERPINA12	0.0298071	Novel
SKOR1	0.0298003	Novel
SPINK14	0.0297194	Novel
CT47A7	0.029618	Novel
CT47A1	0.029618	Novel
AP2A2	0.0296142	Novel
DCP1B	0.0295884	Novel
ZNF275	0.0295829	Novel
GSTM3	0.0294735	Novel
SH3KBP1	0.0294519	Novel
PPIAL4G	0.0293083	Novel
SPAG11A	0.0293055	Novel
DEFB4B	0.0292867	Novel
GSTM4	0.0292756	Novel
ZCCHC3	0.0292336	Novel
PKHD1L1	0.0291804	Novel
ANKDD1B	0.029163	Novel
GPBP1	0.0291564	Novel
FAP	0.0291558	Novel
CWC22	0.0291479	Novel
CT45A6	0.0291304	Novel
PRPSAP2	0.0291295	Novel
MOB1A	0.0291092	Novel
MGST3	0.0290624	Novel
P2RY4	0.0290427	Novel
BRI3	0.0290203	Novel
ZNF420	0.0290083	Novel
ARID3A	0.0289768	Novel
SLC38A11	0.0288858	Novel
KHDC1	0.0288385	Novel
TMEM258	0.0288282	Novel
ENTPD3	0.0288135	Novel
H3C3	0.0287912	Novel
RNASE8	0.028774	Novel
LGSN	0.0287384	Novel
IMPDH1	0.0287359	Novel
TMEM52B	0.028665	Novel
ZNF516	0.0286612	Novel
PHF1	0.0286528	Novel
ANKRD53	0.028571	Novel
SGPP2	0.0285208	Novel
PDGFRB	0.0285161	Novel
GFY	0.028495	Novel
TMEM86A	0.0284438	Novel
LCE1D	0.0282591	Novel
ATP11B	0.0282418	Novel
DLGAP4	0.0282383	Novel
ILDR1	0.028233	Novel
FCHSD1	0.0282142	Novel
RNF222	0.0281972	Novel
DNMBP	0.0281639	Novel
SPDYE5	0.0281317	Novel
SPACA5B	0.0281037	Novel
P3H3	0.0280667	Novel
RMDN1	0.0280608	Novel
ZNF189	0.0280335	Novel
ZDHHC1	0.02799	Novel
DPY19L3	0.0279464	Novel
ADAM20	0.0279158	Novel
LY6G5B	0.027773	Novel
PRNP	0.0277556	Novel
PCDHGB1	0.0277187	Novel
SDHD	0.0277184	Novel
NMS	0.0276269	Novel
CA4	0.0275589	Novel
TNS4	0.0275558	Novel
LYG1	0.0275506	Novel
KLHL23	0.0275398	Novel
F8A2	0.0275285	Novel
ADAM21	0.0275112	Novel
SPATA32	0.027478	Novel
HAGH	0.0274564	Novel
VEGFD	0.0274297	Novel
ZNF587B	0.0274031	Novel
WTIP	0.0273196	Novel
ENDOU	0.0273011	Novel
DCANP1	0.0272721	Novel
ZDHHC14	0.0272039	Novel
UPF3A	0.0271868	Novel
SPATA19	0.0271666	Novel
CFHR5	0.0270755	Novel
TMEM213	0.0270589	Novel
AZGP1	0.0270052	Novel
STAP2	0.0269496	Novel
MANEAL	0.0269093	Novel
KANK4	0.026873	Novel
MBD4	0.0268562	Novel
BMP7	0.0267753	Novel
ALDH1A1	0.0266935	Novel
IQGAP3	0.0266518	Novel
CASS4	0.0266343	Novel
GLB1L3	0.0265418	Novel
NECAB1	0.0264842	Novel
CEP70	0.0264632	Novel
C1orf116	0.0264624	Novel
HSPB9	0.0264547	Novel
MT1B	0.0263744	Novel
MBOAT4	0.0263588	Novel
ZSCAN30	0.0263585	Novel
FLT1	0.0263103	Novel
GAPVD1	0.0262872	Novel
SNX33	0.0262584	Novel
SLC25A30	0.0262124	Novel
RNF223	0.0262021	Novel
LGALS3	0.0261843	Novel
PTPDC1	0.0261803	Novel
MYO1D	0.0261637	Novel
C1QTNF1	0.0261547	Novel
CAV1	0.026116	Novel
NBL1	0.0260921	Novel
RTL3	0.0260892	Novel
ZFAND2B	0.0260382	Novel
SMPD1	0.0260323	Novel
EHD4	0.0260243	Novel
FAM234B	0.0259923	Novel
MZT2A	0.0258908	Novel
CFL1	0.0258849	Novel
TMEM9	0.0258813	Novel
FAM24A	0.0258575	Novel
PRR19	0.0258561	Novel
TBC1D19	0.0258204	Novel
PGC	0.0257307	Novel
EIF4G1	0.0256628	Novel
CXCR6	0.0256363	Novel
PCDHA6	0.0256336	Novel
PRAMEF18	0.0256269	Novel
TEFM	0.0255765	Novel
ZNF665	0.0255185	Novel
BRCA1	0.0255108	Novel
MAPK14	0.0254233	Novel
HPN	0.0254148	Novel
CDK11A	0.0254131	Novel
AOC2	0.0253666	Novel
FNTB	0.0252951	Novel
BRK1	0.025269	Novel
HIC1	0.025235	Novel
AQP12B	0.0250813	Novel
KIAA1671	0.025071	Novel
TGFBR1	0.0249254	Novel
FAM166C	0.0248584	Novel
TMEM61	0.024849	Novel
PCNX4	0.0248379	Novel
ANGPTL1	0.0248226	Novel
ZNF446	0.0248134	Novel
PHTF1	0.0248074	Novel
SPTY2D1	0.0247839	Novel
PGLS	0.0247816	Novel
FGF21	0.0247742	Novel
MARCHF2	0.0247678	Novel
OTOP2	0.0247383	Novel
RAB11FIP3	0.0246902	Novel
MROH1	0.0246885	Novel
TCEAL3	0.0246864	Novel
KCTD14	0.0246593	Novel
ZNF235	0.0246527	Novel
ABTB1	0.0246058	Novel
RHOXF1	0.0245508	Novel
ZDHHC7	0.0245441	Novel
SYNM	0.0245434	Novel
PSME3IP1	0.0245305	Novel
TULP1	0.0245191	Novel
SLC2A12	0.0244943	Novel
CCDC169	0.0244575	Novel
ODF3L1	0.0244549	Novel
ANGPTL5	0.0244386	Novel
REN	0.0244099	Novel
PITPNM1	0.0243828	Novel
PPP1R15A	0.0243246	Novel
IGFBP2	0.0243204	Novel
NPDC1	0.0243012	Novel
YPEL5	0.0242855	Novel
ID3	0.0242652	Novel
PATL1	0.0242475	Novel
KATNAL1	0.0241529	Novel
HYPK	0.0241019	Novel
CLDN18	0.024087	Novel
SLC17A1	0.0239294	Novel
LTN1	0.0238588	Novel
RNF212B	0.0238303	Novel
PCOLCE	0.0238266	Novel
ANKH	0.0237691	Novel
CCDC168	0.0237338	Novel
SLFN12L	0.0237297	Novel
HSPB2	0.0237239	Novel
C18orf54	0.0237167	Novel
LSM2	0.0236875	Novel
ARHGAP18	0.0236703	Novel
MTRES1	0.0236201	Novel
FAM222B	0.0235988	Novel
MID1IP1	0.02356	Novel
PAIP2	0.0235295	Novel
FLG2	0.0235064	Novel
ABHD15	0.0234987	Novel
HINFP	0.0234895	Novel
RAB5B	0.0234326	Novel
FAM90A1	0.0234295	Novel
MS4A6E	0.0234237	Novel
VWA5A	0.0233936	Novel
TGFBR2	0.0233618	Novel
ENG	0.0233576	Novel
XRN2	0.0232822	Novel
C11orf49	0.0232766	Novel
CLN5	0.0232565	Novel
MXRA7	0.0232549	Novel
KRTAP5-6	0.0232086	Novel
NPIPA3	0.0232004	Novel
H2AB1	0.0231956	Novel
PAQR5	0.0231748	Novel
TMEM176A	0.0231409	Novel
LMO3	0.0231353	Novel
ZNF101	0.0230943	Novel
AFAP1L1	0.0230569	Novel
SYNJ2BP-COX16	0.0230504	Novel
ZNF408	0.022982	Novel
EVPLL	0.0229328	Novel
ZNF445	0.0229212	Novel
NR3C1	0.0229009	Novel
PLEKHB1	0.0228951	Novel
MCHR2	0.0228334	Novel
FAM229B	0.0228077	Novel
TAFA3	0.0227925	Novel
HJV	0.0227872	Novel
C1orf189	0.0227737	Novel
GLYATL3	0.0226639	Novel
AGRP	0.0226527	Novel
PNLDC1	0.0225787	Novel
BAG2	0.0225307	Novel
WDR46	0.022511	Novel
STON1	0.0224987	Novel
HIP1	0.0224585	Novel
ARL6	0.0223774	Novel
IP6K3	0.0223685	Novel
CWC15	0.0223403	Novel
ZBTB32	0.0223135	Novel
CCR3	0.0222823	Novel
ZNF121	0.0222342	Novel
RBM45	0.0222181	Novel
POLR2D	0.0221959	Novel
UTP20	0.0221284	Novel
NRM	0.0220676	Novel
LAYN	0.0220598	Novel
C11orf53	0.0220223	Novel
CRMP1	0.0220026	Novel
KIF19	0.0219786	Novel
DNAJC17	0.0219775	Novel
ZNF80	0.0219403	Novel
HAUS3	0.0219101	Novel
CLDN23	0.0218864	Novel
CDIPT	0.0218793	Novel
TCEAL4	0.0218359	Novel
GPX8	0.0217993	Novel
NUTM2B	0.0217898	Novel
DGKE	0.0217868	Novel
OXER1	0.0217705	Novel
TMEM50A	0.021756	Novel
SEC14L6	0.0217457	Novel
RBMXL2	0.0217319	Novel
SPTSSA	0.0216867	Novel
SLC35E2B	0.0216529	Novel
ZNF451	0.0216334	Novel
ZNF518A	0.0215846	Novel
CABLES1	0.0215737	Novel
AQP10	0.0215321	Novel
ZNF625	0.0215058	Novel
DAGLA	0.0215054	Novel
TERB1	0.0214733	Novel
HS3ST2	0.0214525	Novel
RASSF1	0.0214308	Novel
CNOT10	0.0214114	Novel
SIMC1	0.0214031	Novel
KRTAP4-7	0.0213744	Novel
FZR1	0.0212872	Novel
MIA3	0.0212784	Novel
RDH12	0.0212607	Novel
SPCS2	0.0212598	Novel
H3-2	0.0212269	Novel
RNF175	0.0211653	Novel
OR2W1	0.0211102	Novel
CRB3	0.0211013	Novel
MSL3	0.0209646	Novel
TPTE	0.0209211	Novel
KCTD10	0.0208692	Novel
DCAF8	0.0208681	Novel
SPINT1	0.0208348	Novel
GALNT14	0.0208264	Novel
ATP12A	0.0208109	Novel
BDKRB2	0.020804	Novel
PCDHGB7	0.0207459	Novel
ZKSCAN5	0.0207317	Novel
DAPP1	0.0207162	Novel
ARPC4	0.0207068	Novel
CLEC4C	0.0206912	Novel
LNPK	0.0206358	Novel
DCAF6	0.0205348	Novel
MOSPD1	0.0205037	Novel
FRMD7	0.0204906	Novel
ACSM2A	0.0204229	Novel
SLC39A1	0.0203712	Novel
LOC112694756	0.0202965	Novel
RAX	0.020296	Novel
PPIH	0.0202846	Novel
GDPD4	0.0202783	Novel
SGPP1	0.0202777	Novel
SRGAP2C	0.0202627	Novel
POLR3K	0.020242	Novel
ZNF208	0.0202358	Novel
ZNF695	0.0202271	Novel
ACTR3	0.0202031	Novel
AKR1B10	0.0201785	Novel
LRRC14B	0.0201756	Novel
HTN3	0.020171	Novel
ZNF444	0.0201473	Novel
ZHX3	0.0201263	Novel
MT1X	0.0201057	Novel
NDUFC2-KCTD14	0.020103	Novel
SMPD4	0.0200974	Novel
MEI1	0.0200954	Novel
CHRDL2	0.0200871	Novel
CXCL5	0.0200715	Novel
CT45A5	0.0200291	Novel
SPACA5	0.0200236	Novel
CCDC91	0.0200089	Novel
EDDM3A	0.0199836	Novel
TRIM49C	0.0198774	Novel
ERVV-1	0.0198754	Novel
ZNF544	0.0198747	Novel
ZNF853	0.019843	Novel
ZNF574	0.0198321	Novel
IQCJ	0.0197933	Novel
TTC38	0.0196925	Novel
ZNF789	0.0196817	Novel
PRR23B	0.0196579	Novel
NEU4	0.0196443	Novel
NEDD8	0.0196355	Novel
NPBWR2	0.0196351	Novel
USP36	0.0196279	Novel
BIN1	0.0196181	Novel
CFAP97	0.0196068	Novel
MSH4	0.0195462	Novel
AVP	0.019537	Novel
ZNF587	0.0195059	Novel
[truncated: 16,584 more rows]

## Sheet: STRING-2
STRING-Embedding-DisGeNET
Symbol	Probability	Known/Novel
PTEN	0.976427	Novel
IGF1	0.964936	Novel
TP53	0.949693	Novel
HRAS	0.922987	Novel
ACTG1	0.916547	Novel
EGF	0.909786	Novel
CXCL8	0.808305	Novel
CASP3	0.774642	Novel
MAPK14	0.768624	Novel
TLR4	0.756997	Novel
AKT1	0.749675	Novel
MTOR	0.723718	Novel
IL10	0.684586	Novel
IL1B	0.671242	Novel
NGF	0.668485	Novel
CTSB	0.651113	Novel
CCND1	0.648159	Novel
TIMP1	0.645608	Novel
CAT	0.642666	Novel
MAPK3	0.619492	Novel
MMP2	0.618419	Novel
ANXA1	0.615749	Novel
BDNF	0.602426	Novel
PTGS2	0.599841	Novel
VCAM1	0.561268	Novel
ALB	0.559975	Novel
ARRB1	0.529976	Novel
TNF	0.514053	Novel
CXCL12	0.490913	Novel
CCN2	0.488531	Novel
SERPINA1	0.48764	Novel
ARPC1A	0.486552	Novel
ERBB2	0.465842	Novel
HSP90B1	0.461474	Novel
GSN	0.440187	Novel
PIK3CB	0.438361	Novel
PIK3CA	0.434965	Novel
C3	0.433944	Novel
TGM2	0.43252	Novel
ACTR3	0.420421	Novel
SERPINH1	0.420332	Novel
RNASEL	0.419702	Novel
LOX	0.418488	Novel
MAP2K1	0.408064	Novel
IFNG	0.403854	Novel
ACTR2	0.401392	Novel
CTSD	0.401161	Novel
HDAC5	0.399123	Novel
MRPL2	0.397008	Novel
UBA52	0.392576	Novel
CP	0.392543	Novel
CFL1	0.391512	Novel
TUBA3C	0.38908	Novel
HIP1	0.386428	Novel
APOE	0.37937	Novel
SERPINE1	0.378206	Novel
LEP	0.377266	Novel
TF	0.375084	Novel
CYCS	0.370877	Novel
ACTR1A	0.356456	Novel
THBS1	0.354113	Novel
PDGFRB	0.345447	Novel
CXCL2	0.343121	Novel
SRP68	0.34037	Novel
HMOX1	0.337901	Novel
FNBP1L	0.337752	Novel
ACTC1	0.336819	Novel
ACTR10	0.336311	Novel
DNM2	0.332925	Novel
SAA1	0.331508	Novel
PLG	0.328435	Novel
ADAM10	0.325273	Novel
GNB2	0.319713	Novel
ATP5MC2	0.319258	Novel
POTEB3	0.316035	Novel
APAF1	0.315559	Novel
TNS1	0.314208	Novel
CXCL10	0.313181	Novel
ARPC4	0.313082	Novel
CAV1	0.305785	Novel
POTEG	0.30393	Novel
NPY	0.301849	Novel
CXCL3	0.301266	Novel
HSPA8	0.300938	Novel
COTL1	0.292508	Novel
FTL	0.292193	Novel
TGOLN2	0.290657	Novel
MPO	0.289969	Novel
DCAF10	0.289421	Novel
PF4	0.287605	Novel
ITGB1	0.286772	Novel
CDH2	0.286649	Novel
MMP1	0.285209	Novel
ARRB2	0.285062	Novel
VCL	0.283252	Novel
YWHAB	0.282715	Novel
CTTN	0.280337	Novel
ELANE	0.27694	Novel
HPGDS	0.27346	Novel
FLT1	0.273331	Novel
MC3R	0.27142	Novel
GNB1	0.269162	Novel
BOLA2-SMG1P6	0.269096	Novel
STK38L	0.268655	Novel
TPT1	0.266881	Novel
PLOD2	0.266651	Novel
NOS3	0.263695	Novel
ACTG2	0.26362	Novel
FCHO1	0.263041	Novel
A2M	0.262846	Novel
DECR1	0.261626	Novel
EIF4A2	0.259617	Novel
PLA2G1B	0.259525	Novel
CCL5	0.256713	Novel
SERPING1	0.25652	Novel
CRP	0.25652	Novel
RHOA	0.256035	Novel
PPBP	0.253881	Novel
SGIP1	0.252876	Novel
POTEB2	0.252475	Novel
YAP1	0.251719	Novel
NSD3	0.250872	Novel
PINK1	0.250776	Novel
ORM1	0.250637	Novel
SOD3	0.249248	Novel
ARPC3	0.247895	Novel
MMP8	0.247003	Novel
GSTT2B	0.246538	Novel
CDH1	0.24608	Novel
IL1A	0.245503	Novel
CHRM2	0.242141	Novel
C4B	0.241826	Novel
TAS2R16	0.240759	Novel
CLTB	0.240417	Novel
ADIPOQ	0.240176	Novel
FOS	0.239297	Novel
HDAC6	0.237694	Novel
CORO1C	0.236892	Novel
HRG	0.2358	Novel
WASL	0.235698	Novel
GNB5	0.235654	Novel
TAS2R3	0.234183	Novel
TGFBI	0.233943	Novel
PSAP	0.233515	Novel
TGFB1	0.233509	Novel
APOA1	0.233463	Novel
ARPC5	0.231954	Novel
LEPR	0.231846	Novel
PENK	0.229429	Novel
PRDX6	0.228599	Novel
HP	0.22646	Novel
CLU	0.226039	Novel
AHSG	0.225471	Novel
HIP1R	0.224401	Novel
TAS2R60	0.224263	Novel
FFAR2	0.224029	Novel
MMP3	0.223456	Novel
POTEM	0.223425	Novel
ACTR3C	0.223337	Novel
POTEJ	0.222053	Novel
CCL4	0.221938	Novel
PDCD6IP	0.221057	Novel
TMIGD3	0.219767	Novel
FNBP1	0.219759	Novel
LGALS3	0.219004	Novel
TAS2R19	0.21879	Novel
AP2A2	0.216725	Novel
GRN	0.215911	Novel
PTGDR2	0.215527	Novel
PACSIN2	0.213804	Novel
RAI1	0.211757	Novel
POTEC	0.211184	Novel
GSPT1	0.210572	Novel
ACTBL2	0.210447	Novel
TAS2R20	0.209958	Novel
OPRD1	0.209876	Novel
RIPK4	0.209781	Novel
FCHO2	0.208605	Novel
VIM	0.206219	Novel
ACTL9	0.205856	Novel
CTSZ	0.205823	Novel
RPL32	0.205803	Novel
ANXA7	0.205499	Novel
TP63	0.20547	Novel
VWF	0.204715	Novel
GNB3	0.203584	Novel
NQO1	0.203371	Novel
HCAR3	0.203328	Novel
TAS2R14	0.202592	Novel
TAS2R10	0.202517	Novel
JAK2	0.202247	Novel
GPX1	0.202238	Novel
SPARC	0.201623	Novel
RTP3	0.201277	Novel
F3	0.201063	Novel
TBC1D25	0.201007	Novel
RXFP3	0.200703	Novel
LRRK2	0.199767	Novel
NFE2L2	0.199015	Novel
NMUR1	0.197637	Novel
SELENOP	0.197555	Novel
RPS27A	0.19694	Novel
CYP3A5	0.196506	Novel
LTF	0.196198	Novel
DUSP1	0.195807	Novel
VASP	0.195443	Novel
WDR90	0.194539	Novel
EIF4G1	0.194109	Novel
SCARB2	0.193752	Novel
FABP1	0.193526	Novel
TAS2R39	0.192262	Novel
NCF2	0.192024	Novel
TAS2R46	0.191154	Novel
SPP1	0.191067	Novel
DBN1	0.190975	Novel
GPR18	0.190623	Novel
CXCR2	0.190174	Novel
TACR1	0.189983	Novel
CYP1A2	0.189869	Novel
CYBB	0.189865	Novel
TAS2R31	0.189421	Novel
HRH4	0.189385	Novel
TPST1	0.18919	Novel
PIK3CG	0.188889	Novel
PIK3C3	0.188886	Novel
PRCP	0.188784	Novel
PACSIN3	0.188248	Novel
GAL	0.187955	Novel
PNPLA2	0.187767	Novel
ANXA4	0.187701	Novel
TGFBRAP1	0.187313	Novel
PFN1	0.187055	Novel
ANXA11	0.186693	Novel
IRS1	0.18637	Novel
XPO6	0.186253	Novel
STAT6	0.186015	Novel
PLAUR	0.185861	Novel
TAS2R8	0.184829	Novel
ATG9A	0.184825	Novel
S100A10	0.184791	Novel
TAS2R50	0.183965	Novel
GNG11	0.183268	Novel
ARHGDIA	0.182896	Novel
TTC12	0.182497	Novel
POTEB	0.182031	Novel
CAMP	0.181747	Novel
TAS2R4	0.18148	Novel
TIMP2	0.180506	Novel
UCP2	0.178994	Novel
PPIG	0.178798	Novel
MAP2K7	0.17868	Novel
MAPK8	0.178192	Novel
PTPN23	0.178191	Novel
TSPO	0.177811	Novel
STIP1	0.177594	Novel
CCL7	0.177482	Novel
PRDX1	0.176504	Novel
UGT1A3	0.17636	Novel
HTR1F	0.176143	Novel
MAST1	0.175702	Novel
TAS2R13	0.175195	Novel
CDKN1B	0.175164	Novel
GFAP	0.174567	Novel
SMAD3	0.174131	Novel
NLRP3	0.173424	Novel
LAMB2	0.173251	Novel
TUBA3D	0.173	Novel
ADAM8	0.172644	Novel
GNAT3	0.172556	Novel
HSP90AA1	0.172467	Novel
NR3C1	0.172427	Novel
FGF2	0.172004	Novel
CORT	0.171895	Novel
PTGS1	0.171806	Novel
FES	0.171706	Novel
STK38	0.171686	Novel
PLEC	0.170896	Novel
PARK7	0.170852	Novel
SH3PXD2A	0.170682	Novel
DEFA4	0.17022	Novel
SMG1	0.169438	Novel
GNG12	0.169385	Novel
WDFY4	0.169382	Novel
DMP1	0.169293	Novel
HGF	0.169275	Novel
NMS	0.16864	Novel
HTR1A	0.168549	Novel
IGFBP6	0.167903	Novel
LOC100288966	0.167728	Novel
CDKN1A	0.167241	Novel
NPB	0.167011	Novel
TUBA8	0.166703	Novel
RASEF	0.166439	Novel
IL18	0.166378	Novel
EDN1	0.166185	Novel
CCR2	0.165565	Novel
FFAR4	0.16552	Novel
RPS6KB1	0.164573	Novel
HEBP1	0.16419	Novel
PLD1	0.163783	Novel
MMP7	0.162613	Novel
DEFA3	0.162469	Novel
CCL20	0.162221	Novel
LDLR	0.162164	Novel
ASAH2	0.162109	Novel
IGF2R	0.161929	Novel
ACTL10	0.161879	Novel
SERPINF1	0.16177	Novel
FZD4	0.161442	Novel
FFAR1	0.161403	Novel
PHF11	0.161401	Novel
PRSS23	0.161365	Novel
MBTPS1	0.161251	Novel
CCN1	0.161093	Novel
TAS2R42	0.16103	Novel
REEP3	0.160829	Novel
COL7A1	0.160506	Novel
G2E3	0.160381	Novel
ITGAM	0.16025	Novel
WIPF2	0.160212	Novel
RSKR	0.159849	Novel
MFGE8	0.159382	Novel
LAMB1	0.159173	Novel
RHO	0.158791	Novel
HBA1	0.15869	Novel
CXCL16	0.158634	Novel
DEFB1	0.158584	Novel
CST3	0.158502	Novel
CCL11	0.158344	Novel
ALOX12	0.158337	Novel
ACTA1	0.157861	Novel
SCIN	0.157832	Novel
VPS18	0.157743	Novel
KDM6B	0.157381	Novel
ACTL7B	0.15679	Novel
OR2AT4	0.156611	Novel
GPR39	0.156221	Novel
FPR3	0.156106	Novel
GPSM1	0.156029	Novel
GSTO2	0.155612	Novel
TDRD7	0.155367	Novel
PGF	0.154884	Novel
CTSL	0.154626	Novel
TAAR5	0.154598	Novel
CTSC	0.154513	Novel
SDC2	0.154275	Novel
PLA2G4A	0.154272	Novel
TDRD15	0.154216	Novel
MYO10	0.154178	Novel
HCAR2	0.154102	Novel
LOC102723502	0.153671	Novel
CXCL6	0.153316	Novel
AP2S1	0.153314	Novel
MLNR	0.152952	Novel
CCL28	0.15267	Novel
RPL38	0.152484	Novel
CREB1	0.152471	Novel
CYP2C9	0.152394	Novel
CD34	0.152231	Novel
IL5	0.152093	Novel
ACE	0.152093	Novel
RPS4X	0.152065	Novel
TXN	0.151204	Novel
MMP12	0.15115	Novel
UBL4B	0.150977	Novel
GAK	0.150655	Novel
S1PR3	0.150512	Novel
DBNL	0.150303	Novel
TAS2R9	0.150284	Novel
DPP4	0.150073	Novel
LCN2	0.149862	Novel
YWHAG	0.14898	Novel
MMP19	0.148825	Novel
ICAM1	0.14866	Novel
CYP2J2	0.148579	Novel
S100A7	0.148574	Novel
GPR87	0.148317	Novel
CDK5	0.148256	Novel
KRAS	0.148185	Novel
TUBA3E	0.148146	Novel
SUCNR1	0.147962	Novel
SLPI	0.147716	Novel
CST4	0.147648	Novel
CCL16	0.147621	Novel
NECAP2	0.147619	Novel
FFAR3	0.147592	Novel
ADAM33	0.147308	Novel
SNX9	0.147092	Novel
C1QA	0.146897	Novel
IQGAP1	0.146863	Novel
FASLG	0.146581	Novel
TAS1R2	0.146382	Novel
MRPL24	0.146245	Novel
CKAP4	0.145915	Novel
GC	0.145042	Novel
EPS8	0.144944	Novel
CYP2C19	0.144811	Novel
EPN2	0.144342	Novel
CSF1	0.144327	Novel
ARPC2	0.144074	Novel
LDLRAP1	0.144024	Novel
UGT1A1	0.143809	Novel
GPR119	0.143729	Novel
CASP8	0.143448	Novel
TNS3	0.143354	Novel
HSPA1A	0.142982	Novel
EEF1D	0.142828	Novel
TAS2R40	0.142563	Novel
SLC25A4	0.142532	Novel
MXRA8	0.142219	Novel
CNN2	0.142035	Novel
CFD	0.142013	Novel
C5	0.141926	Novel
PRG4	0.141541	Novel
P2RY14	0.141165	Novel
PIK3C2G	0.141138	Novel
WDR73	0.141092	Novel
ACTL7A	0.141062	Novel
ANXA3	0.141043	Novel
ZNF665	0.140903	Novel
TDRD6	0.140585	Novel
FMNL1	0.140346	Novel
QSOX1	0.140262	Novel
OXGR1	0.140058	Novel
ANXA8	0.139933	Novel
FCGBP	0.139887	Novel
GSTO1	0.139745	Novel
ADORA1	0.139472	Novel
JUP	0.139154	Novel
APOB	0.139049	Novel
OXER1	0.138929	Novel
CD151	0.138831	Novel
RXFP4	0.138772	Novel
RPTOR	0.138628	Novel
CXCL5	0.13831	Novel
PSTPIP1	0.138168	Novel
OR7D4	0.138003	Novel
KIF16B	0.137909	Novel
FMOD	0.137482	Novel
MOXD1	0.137441	Novel
VWA1	0.137234	Novel
UGT2B7	0.136828	Novel
CDK4	0.1368	Novel
ITIH2	0.136687	Novel
IL1RN	0.136353	Novel
CYP2B6	0.1363	Novel
WDR72	0.13609	Novel
GALR1	0.136054	Novel
ADRA1A	0.135946	Novel
TAGLN2	0.135565	Novel
TAS2R5	0.135358	Novel
MAOA	0.135348	Novel
TNC	0.13525	Novel
CFHR2	0.135224	Novel
BDKRB1	0.134877	Novel
SMYD5	0.1347	Novel
CYSLTR2	0.134325	Novel
GPX3	0.13425	Novel
PRDM10	0.133922	Novel
OTOGL	0.133867	Novel
FRK	0.133763	Novel
GPX5	0.133721	Novel
TRAP1	0.133538	Novel
DEFB127	0.133425	Novel
LRP1	0.133409	Novel
CD163	0.133141	Novel
SNX18	0.133003	Novel
COG2	0.132983	Novel
F13B	0.132897	Novel
SLC2A10	0.132637	Novel
CAPZA2	0.132211	Novel
UGT2A3	0.132111	Novel
MIF	0.132058	Novel
FBLN5	0.131767	Novel
PSTPIP2	0.131663	Novel
PYY	0.131137	Novel
COL5A3	0.130777	Novel
PI3	0.130713	Novel
AGTR1	0.130568	Novel
BRS3	0.130288	Novel
MYD88	0.130266	Novel
KLC3	0.130171	Novel
OR4L1	0.130107	Novel
DEFA6	0.130054	Novel
CNGA4	0.129677	Novel
HSPA1L	0.129593	Novel
CD248	0.129549	Novel
NPEPPS	0.129471	Novel
EIF6	0.129468	Novel
EZR	0.129388	Novel
PLIN3	0.129203	Novel
MFAP4	0.128917	Novel
CSTB	0.128156	Novel
RAB5C	0.128064	Novel
CTSK	0.127682	Novel
DAAM1	0.127657	Novel
COL4A2	0.127524	Novel
PPP2R2A	0.127241	Novel
AMY2B	0.12722	Novel
MMP28	0.12717	Novel
CSF2	0.127025	Novel
GAS7	0.12701	Novel
TUBA1C	0.126821	Novel
KRT1	0.126779	Novel
ENO2	0.126619	Novel
RHOC	0.126539	Novel
PTPN1	0.126244	Novel
CHIT1	0.126142	Novel
PLA2G10	0.126137	Novel
TMTC3	0.126039	Novel
RPS6KA1	0.125805	Novel
HCAR1	0.125702	Novel
FABP5	0.125534	Novel
COL6A2	0.12537	Novel
AP1G1	0.12524	Novel
COX3	0.125229	Novel
GNRH2	0.125148	Novel
ZNF787	0.125145	Novel
C4BPA	0.12505	Novel
UGT2A2	0.124903	Novel
ABI1	0.124707	Novel
GNG13	0.124273	Novel
PIK3C2A	0.124016	Novel
ECM1	0.124014	Novel
WIPF3	0.123874	Novel
OBP2A	0.123824	Novel
EGR1	0.123651	Novel
BIN1	0.122896	Novel
MCL1	0.12288	Novel
COL3A1	0.122837	Novel
IGFBP3	0.122648	Novel
CYP4F2	0.122549	Novel
AVPR1A	0.122387	Novel
NUDT3	0.122215	Novel
ARPC5L	0.122099	Novel
MUC5B	0.12171	Novel
ANXA10	0.121641	Novel
PGLYRP1	0.12148	Novel
OR51L1	0.121312	Novel
RAB10	0.120951	Novel
PROS1	0.12082	Novel
CAVIN1	0.120757	Novel
CTSG	0.120549	Novel
CDKN2A	0.120466	Novel
FMO3	0.120462	Novel
HDGF	0.120377	Novel
ANXA2	0.120174	Novel
OR4P4	0.120162	Novel
SERPINF2	0.120106	Novel
PI4KB	0.119878	Novel
CCL15	0.119798	Novel
HTR1D	0.119738	Novel
CDH5	0.119467	Novel
C7	0.11932	Novel
INPPL1	0.119294	Novel
FOLR1	0.119241	Novel
MAP3K19	0.119216	Novel
CCL25	0.119059	Novel
TCF20	0.11902	Novel
CCR5	0.118976	Novel
WDR31	0.118889	Novel
WASF2	0.118844	Novel
GALR2	0.118723	Novel
ANTXR1	0.118718	Novel
CYFIP1	0.118576	Novel
KRT6B	0.118539	Novel
ND2	0.118438	Novel
SCRN1	0.118181	Novel
IGFBP4	0.118038	Novel
ZSCAN32	0.117924	Novel
NID2	0.117883	Novel
ALOX5AP	0.117865	Novel
CYP2C8	0.117842	Novel
RTP4	0.11764	Novel
TIMP3	0.11757	Novel
TAGLN	0.117565	Novel
VAMP8	0.11745	Novel
CTRB1	0.117376	Novel
MT1E	0.117281	Novel
IFIT3	0.117281	Novel
RAB44	0.117218	Novel
DCD	0.117154	Novel
SPON2	0.117128	Novel
RPS28	0.117112	Novel
MYO7B	0.117067	Novel
NPSR1	0.11706	Novel
SND1	0.11701	Novel
ATP5F1A	0.116917	Novel
GPT	0.116848	Novel
RPL30	0.116809	Novel
TSC2	0.116785	Novel
S100A9	0.116694	Novel
SGK1	0.116663	Novel
EFL1	0.116344	Novel
CXCL9	0.116257	Novel
AOX1	0.116178	Novel
PKD1L3	0.116128	Novel
TAS2R38	0.116075	Novel
CMA1	0.115973	Novel
AZGP1	0.115874	Novel
ZNF490	0.115572	Novel
C3AR1	0.115537	Novel
HAMP	0.115202	Novel
IGFBP1	0.115172	Novel
WIPF1	0.115	Novel
A1BG	0.114915	Novel
NCF4	0.114878	Novel
AVP	0.114816	Novel
C4A	0.11475	Novel
REPS2	0.114746	Novel
ACTR3B	0.114661	Novel
NPFFR2	0.114639	Novel
TMSB4X	0.11463	Novel
AMBRA1	0.114568	Novel
M6PR	0.114428	Novel
SCAND1	0.114388	Novel
NR1H4	0.114341	Novel
IL4R	0.114329	Novel
TGFB1I1	0.114291	Novel
ZNF80	0.114166	Novel
EVPL	0.114127	Novel
CCL24	0.114076	Novel
ZNF394	0.113997	Novel
ARG1	0.113903	Novel
OR5D16	0.113893	Novel
OR5L2	0.113854	Novel
OASL	0.113833	Novel
TFRC	0.113791	Novel
MT2A	0.113772	Novel
TAS2R41	0.113703	Novel
TAS1R1	0.113409	Novel
ANXA6	0.113261	Novel
S100A7A	0.11309	Novel
PI4KA	0.113047	Novel
UGT2B10	0.112822	Novel
PA2G4	0.112736	Novel
CCL1	0.112704	Novel
GZF1	0.112357	Novel
SERPINB1	0.112353	Novel
SLC25A5	0.112259	Novel
GPSM3	0.112198	Novel
ZNF469	0.111938	Novel
SH3GL1	0.11183	Novel
RPS6	0.111742	Novel
PLA2G2A	0.111641	Novel
SDC1	0.111503	Novel
SRGAP2C	0.111472	Novel
OR51E1	0.111108	Novel
MRPL36	0.111045	Novel
CRIM1	0.111036	Novel
OR2G3	0.111025	Novel
ZBTB39	0.111018	Novel
SLCO1B3-SLCO1B7	0.110916	Novel
OR4S1	0.110904	Novel
MAPK11	0.110832	Novel
OR1I1	0.11079	Novel
GNAZ	0.110671	Novel
F2RL2	0.110656	Novel
DEFB118	0.110628	Novel
PROK2	0.110616	Novel
SP2	0.110576	Novel
AMPH	0.110561	Novel
WDR1	0.11054	Novel
IFIT5	0.110467	Novel
LAMTOR1	0.11045	Novel
ARSH	0.110413	Novel
RPS10-NUDT3	0.110369	Novel
KLK12	0.110358	Novel
RPTN	0.110237	Novel
CCR3	0.110085	Novel
MFN2	0.10993	Novel
LPAR5	0.109913	Novel
SBF1	0.109901	Novel
ADRA2B	0.109877	Novel
TUBA1B	0.109818	Novel
PPP1CA	0.109656	Novel
NMBR	0.109642	Novel
SERPINA12	0.109357	Novel
DCN	0.10935	Novel
PGRMC1	0.109291	Novel
ZNF497	0.109269	Novel
GNAI1	0.109126	Novel
DEFB103B	0.108993	Novel
CCR1	0.108949	Novel
CYP4F8	0.108732	Novel
ATG3	0.108688	Novel
NPFF	0.108628	Novel
LTA4H	0.108524	Novel
NMUR2	0.108426	Novel
ZNF467	0.108341	Novel
PIGR	0.10834	Novel
MTNR1A	0.108309	Novel
TLR8	0.108293	Novel
SIRT1	0.108095	Novel
HDAC10	0.108024	Novel
SSTR5	0.107972	Novel
CD68	0.107877	Novel
AKR1C3	0.107853	Novel
NPR3	0.107633	Novel
CCL26	0.107619	Novel
ACTRT1	0.107531	Novel
OR4F4	0.107506	Novel
FSCN1	0.107504	Novel
LCE3B	0.107305	Novel
HLA-DRB5	0.107267	Novel
COL5A1	0.10723	Novel
NOX4	0.107171	Novel
ZMYND15	0.106933	Novel
CHI3L1	0.106847	Novel
OR52M1	0.106819	Novel
VCAN	0.106755	Novel
SYNJ2	0.106622	Novel
OR6K3	0.106591	Novel
SPRR2B	0.106577	Novel
KRT77	0.106428	Novel
WASF1	0.106367	Novel
SCGB1A1	0.106364	Novel
OR4C15	0.106279	Novel
SRGAP3	0.106164	Novel
SSR3	0.106155	Novel
OPRM1	0.1061	Novel
ADAM9	0.10603	Novel
RAB5A	0.106026	Novel
WDR59	0.10602	Novel
ACTR1B	0.105923	Novel
PECAM1	0.105882	Novel
ITPKC	0.105761	Novel
ZNF814	0.105694	Novel
PF4V1	0.105687	Novel
GSDMD	0.105643	Novel
GPR52	0.105574	Novel
QRFP	0.1055	Novel
TBC1D30	0.105457	Novel
TBC1D16	0.105279	Novel
ACE2	0.105251	Novel
BLVRB	0.105164	Novel
TJP1	0.105157	Novel
MT1X	0.105147	Novel
PPIB	0.105128	Novel
CD109	0.10509	Novel
SEC16B	0.105041	Novel
KPRP	0.104932	Novel
NPC2	0.104911	Novel
MRPL16	0.10491	Novel
ZNF366	0.104662	Novel
GCGR	0.104616	Novel
CCR4	0.104501	Novel
LCE6A	0.104498	Novel
ADGRE2	0.104481	Novel
RLN3	0.104451	Novel
RNASE7	0.104394	Novel
ITIH1	0.104097	Novel
OR7G3	0.103966	Novel
ADCY7	0.103872	Novel
CTHRC1	0.103857	Novel
TAS2R1	0.103776	Novel
EMP1	0.103663	Novel
PPIF	0.103663	Novel
TLR9	0.103647	Novel
HTT	0.103549	Novel
CLTC	0.103501	Novel
DOCK4	0.103368	Novel
ZNF408	0.103217	Novel
INSL5	0.103201	Novel
CCL3	0.103185	Novel
CCL13	0.103047	Novel
CNFN	0.103004	Novel
DRD3	0.102978	Novel
OR6Y1	0.10263	Novel
RASIP1	0.10262	Novel
MC1R	0.102608	Novel
RAI14	0.102554	Novel
WDR7	0.102546	Novel
OR4D2	0.102535	Novel
ADAM12	0.102487	Novel
SYDE1	0.102233	Novel
GPR33	0.102159	Novel
DYNLRB1	0.102101	Novel
ZNF407	0.101977	Novel
PI4K2A	0.101908	Novel
TMEM176B	0.101883	Novel
PTGDR	0.101705	Novel
ESR1	0.101625	Novel
PCDHGB3	0.101527	Novel
DNM1	0.101418	Novel
EDN2	0.101345	Novel
RTP2	0.101327	Novel
PCDH18	0.101289	Novel
PAPPA	0.101241	Novel
YWHAZ	0.101191	Novel
VTN	0.101117	Novel
ZSCAN20	0.101082	Novel
CRK	0.101071	Novel
AOC1	0.10106	Novel
EDNRA	0.101046	Novel
PZP	0.100769	Novel
OR1A2	0.100697	Novel
TPM4	0.100562	Novel
PTGER3	0.100532	Novel
ULK2	0.10051	Novel
PPL	0.100469	Novel
DAB2	0.100443	Novel
SOX2	0.100422	Novel
TH	0.100313	Novel
TPH2	0.100264	Novel
P2RY12	0.100159	Novel
ALDH4A1	0.100101	Novel
CYP4F22	0.099987	Novel
LPAR2	0.099947	Novel
DARS1	0.0998778	Novel
CAPG	0.0998666	Novel
HIF1A	0.099789	Novel
TMPRSS7	0.099747	Novel
CYC1	0.0996743	Novel
COPG2	0.0995988	Novel
CCKAR	0.0995056	Novel
GPR4	0.0994216	Novel
OR2B11	0.0994198	Novel
UGT2A1	0.0994003	Novel
ZNF135	0.0993959	Novel
PTGES2	0.0993076	Novel
COL8A2	0.0993051	Novel
LTC4S	0.0992956	Novel
TGFB2	0.0992942	Novel
SETMAR	0.0992795	Novel
PDGFRA	0.0992586	Novel
ADAMTS16	0.0992255	Novel
OR5AC2	0.0992103	Novel
OR6A2	0.0990292	Novel
GPR32	0.0989187	Novel
TDRD5	0.0989036	Novel
NIBAN2	0.098842	Novel
P2RY13	0.0987965	Novel
TPRN	0.098747	Novel
IGBP1	0.098714	Novel
KDM5B	0.0986974	Novel
LGALS3BP	0.0986396	Novel
OR56B1	0.0986288	Novel
GPNMB	0.0985944	Novel
TTC33	0.0985455	Novel
MYO5B	0.0985188	Novel
SMKR1	0.0984973	Novel
CPTP	0.0984645	Novel
CDH17	0.0984454	Novel
PGBD1	0.0984271	Novel
MRPS12	0.0983806	Novel
AKR1B1	0.0983174	Novel
DNASE1L1	0.0982978	Novel
NUDT11	0.0982685	Novel
CYRIB	0.0981852	Novel
CILP	0.0981649	Novel
SRP14	0.098138	Novel
HLA-DQB1	0.0980885	Novel
NMU	0.0980681	Novel
LCE1B	0.0980513	Novel
UGT2B4	0.0980446	Novel
OR2T1	0.097854	Novel
COL8A1	0.0977852	Novel
DRD2	0.0977507	Novel
MYO1D	0.0977158	Novel
DEFB113	0.0975562	Novel
FTH1	0.0975546	Novel
HDAC9	0.0975432	Novel
C1S	0.0974804	Novel
MTNR1B	0.0974464	Novel
PRTN3	0.097418	Novel
PEBP1	0.0974155	Novel
ATP6V1H	0.0973737	Novel
SLC2A1	0.0971957	Novel
OR5AS1	0.0971632	Novel
MOB2	0.0971537	Novel
PIK3R2	0.0970387	Novel
ZNF761	0.09703	Novel
DEFB104B	0.0970026	Novel
PPY	0.0969417	Novel
RPS21	0.0968807	Novel
PTK2	0.0968452	Novel
SERPINA6	0.0968431	Novel
NOTUM	0.0968371	Novel
OR5W2	0.0968125	Novel
HBA2	0.0967962	Novel
ZNF697	0.0967839	Novel
RARRES2	0.0967784	Novel
ADAMTS7	0.0967129	Novel
TSG101	0.096695	Novel
COL12A1	0.0966431	Novel
KEAP1	0.0966348	Novel
PLEK	0.0966319	Novel
WDR88	0.0965696	Novel
DEGS1	0.0964408	Novel
FGB	0.096408	Novel
RAB7A	0.0963277	Novel
CYP2C18	0.0962675	Novel
KRT10	0.0962139	Novel
LRP10	0.0960664	Novel
GRM7	0.0960231	Novel
ZNF707	0.0960084	Novel
APLP2	0.0959505	Novel
PTGES	0.0958866	Novel
SGTB	0.0958727	Novel
COX7A2L	0.0958407	Novel
CYBRD1	0.0958343	Novel
OR2AK2	0.0958008	Novel
WIPI2	0.0957626	Novel
CAPN10	0.095704	Novel
LLGL1	0.0956961	Novel
KEL	0.0956242	Novel
RPL23A	0.0953743	Novel
POTEH	0.095366	Novel
CASP9	0.0953538	Novel
OR1C1	0.0953344	Novel
ZNF425	0.0953148	Novel
SELENBP1	0.095277	Novel
OR1E1	0.0952232	Novel
SOD2	0.095212	Novel
ZNF212	0.095162	Novel
APLN	0.095133	Novel
IGFALS	0.0951122	Novel
ZNF775	0.0950398	Novel
MYO1E	0.0948598	Novel
OR52L1	0.0948095	Novel
SH3GL2	0.0947535	Novel
ZNF85	0.0947446	Novel
APPBP2	0.0947288	Novel
ALOX5	0.0947085	Novel
PLA2G4C	0.0946363	Novel
SYNJ1	0.0946312	Novel
ZNF792	0.0945281	Novel
GPR34	0.0945216	Novel
UBD	0.0945068	Novel
LIMA1	0.0944279	Novel
IGFBP7	0.0944151	Novel
CBY3	0.0943644	Novel
HDGFL2	0.0942745	Novel
GNAI2	0.0942255	Novel
WDR27	0.0940028	Novel
LPO	0.0939174	Novel
CD36	0.0939005	Novel
ACTR8	0.0938501	Novel
OR10G8	0.0937422	Novel
ARID4B	0.0937076	Novel
OGN	0.0936207	Novel
LAMC1	0.0934771	Novel
ZNF91	0.0933954	Novel
DPEP2	0.0933832	Novel
CD44	0.0933738	Novel
ARHGAP12	0.0932618	Novel
CTSA	0.0932228	Novel
PLAT	0.0931966	Novel
GPR176	0.0931493	Novel
AMBN	0.0931285	Novel
OR5D18	0.0930155	Novel
ADAMTS20	0.0928911	Novel
CLTA	0.0928419	Novel
UQCR11	0.092835	Novel
MME	0.0927867	Novel
GRK7	0.0926199	Novel
P4HA2	0.0925866	Novel
ADCY4	0.0925261	Novel
CYP3A7-CYP3A51P	0.0924583	Novel
ZNF678	0.0924404	Novel
GSTM4	0.0924303	Novel
GRK6	0.092359	Novel
OR4K17	0.0923542	Novel
C5AR1	0.0922495	Novel
TGFBR1	0.0921895	Novel
ADAMTS15	0.092145	Novel
EVA1A	0.0920689	Novel
REEP2	0.0919613	Novel
ZNF555	0.0919525	Novel
HMGCR	0.0918021	Novel
OR10H2	0.0917887	Novel
ZNF875	0.0917878	Novel
TIMP4	0.0917421	Novel
SLC18A3	0.0916444	Novel
PLAU	0.0916373	Novel
ELOVL4	0.0916218	Novel
GPX8	0.0915784	Novel
MAP3K3	0.0914514	Novel
ADAMTS1	0.0913134	Novel
BPIFB1	0.0912556	Novel
UGT2B17	0.0912047	Novel
IL1R1	0.0911894	Novel
PPARD	0.0911783	Novel
ZFP69	0.0911625	Novel
OPN1MW2	0.0911555	Novel
GPR42	0.0910665	Novel
MATN3	0.0909533	Novel
CCL8	0.0909519	Novel
OR5AN1	0.0908793	Novel
TM4SF1	0.0908761	Novel
TRAM1	0.0908569	Novel
TDRD1	0.0907719	Novel
SULT1A1	0.0907555	Novel
SCNN1D	0.0907539	Novel
PLA2G6	0.0907521	Novel
OXT	0.0907318	Novel
RPL35	0.0906976	Novel
COMP	0.0906946	Novel
LTB4R2	0.0906219	Novel
UGT1A4	0.0905882	Novel
HSD17B7	0.0904847	Novel
COX6A1	0.0904756	Novel
EIF4B	0.0904618	Novel
ZNF57	0.0904073	Novel
PLIN4	0.0903567	Novel
SBF2	0.0903065	Novel
LGALS1	0.0901984	Novel
GPER1	0.0900965	Novel
SSH3	0.0900752	Novel
OR5A2	0.0900592	Novel
OR8B12	0.0900358	Novel
AMY1B	0.089963	Novel
SEC23B	0.0899416	Novel
CEACAM8	0.0899137	Novel
SRGAP2	0.0899084	Novel
ZNF518B	0.0898784	Novel
PTX3	0.0898563	Novel
ZNF746	0.0898271	Novel
CAPZA1	0.0897816	Novel
TUBAL3	0.0897249	Novel
GPR157	0.0897171	Novel
P2RY6	0.0897034	Novel
OR52N4	0.08958	Novel
ATOX1	0.0895502	Novel
MMP17	0.0894953	Novel
PTGIR	0.0894821	Novel
RNASE3	0.0894818	Novel
PRL	0.0894358	Novel
IL6ST	0.0893715	Novel
OR7G1	0.0893582	Novel
KRTAP19-2	0.0893422	Novel
RPL5	0.0893267	Novel
CCL3L3	0.0893241	Novel
OR1L8	0.0892431	Novel
CES3	0.089189	Novel
TPTE2	0.0891579	Novel
TTC28	0.0890838	Novel
C6	0.0890398	Novel
MAP3K1	0.0890036	Novel
EPN1	0.0889014	Novel
CETP	0.0887348	Novel
ALOX15B	0.0887102	Novel
OR2M7	0.088629	Novel
OR4C3	0.0885277	Novel
ADRB1	0.0885216	Novel
ZNF623	0.08837	Novel
SAA4	0.0883563	Novel
REG3G	0.0883437	Novel
MMP13	0.0883371	Novel
FLOT2	0.0883365	Novel
BTF3	0.0883311	Novel
HDAC3	0.088222	Novel
STATH	0.0881953	Novel
TAS2R7	0.0881779	Novel
FABP2	0.0880555	Novel
OPA1	0.0879986	Novel
REEP6	0.0879393	Novel
EML2	0.0879314	Novel
NID1	0.0878842	Novel
CYP4F12	0.0878536	Novel
H3C4	0.0878365	Novel
UGT2B15	0.0878163	Novel
GIPC1	0.087815	Novel
DSC3	0.0877879	Novel
DACT3	0.0877315	Novel
BPTF	0.0877105	Novel
RTP5	0.0876583	Novel
ZNF558	0.0876313	Novel
HCRT	0.0876253	Novel
MRGPRX2	0.0875937	Novel
LELP1	0.087508	Novel
STAM2	0.0874233	Novel
OPN1MW3	0.0872939	Novel
MT1M	0.0872926	Novel
MSN	0.0872647	Novel
OR10H3	0.087264	Novel
NCALD	0.0872568	Novel
THBS2	0.0872149	Novel
IL7R	0.0872059	Novel
GNG5	0.08716	Novel
TOM1	0.0870709	Novel
OR8J3	0.0869934	Novel
TNS2	0.0869565	Novel
TMTC2	0.0869241	Novel
MICAL1	0.086919	Novel
OR10H4	0.0868492	Novel
SPINT2	0.0867946	Novel
RIC8B	0.0867474	Novel
S100A6	0.0867325	Novel
DEFB121	0.0867076	Novel
LUM	0.0866763	Novel
UGT1A6	0.0866367	Novel
S100A11	0.0866288	Novel
SCX	0.0865157	Novel
BRWD1	0.0865076	Novel
HDAC11	0.0864389	Novel
MT1F	0.0864379	Novel
OR52D1	0.0864371	Novel
BAZ2B	0.0864316	Novel
CYBA	0.0864163	Novel
ZFAT	0.0863566	Novel
GNB4	0.0863538	Novel
NDUFA13	0.0863494	Novel
LOC112694756	0.0863448	Novel
SPRR2F	0.0863367	Novel
REEP4	0.0863302	Novel
ZNF710	0.0863149	Novel
OR1M1	0.0863014	Novel
GPR85	0.0862844	Novel
AKT2	0.0861753	Novel
CX3CL1	0.0861484	Novel
GLP1R	0.0861361	Novel
STYXL1	0.0861195	Novel
SLC25A6	0.0861023	Novel
RAB5B	0.0860906	Novel
OR6C6	0.0860903	Novel
OR1L1	0.0859816	Novel
OR6M1	0.0859704	Novel
HSPBP1	0.0859615	Novel
SERPINA3	0.0859388	Novel
KLC2	0.0859204	Novel
PLA2G4F	0.0859087	Novel
OR10W1	0.0859036	Novel
HPR	0.0858903	Novel
HMOX2	0.0858814	Novel
ATG4B	0.0858314	Novel
SCGB2B2	0.0858153	Novel
OR2J3	0.0857969	Novel
UGT1A9	0.0857104	Novel
FPR1	0.0855812	Novel
ATP4A	0.0855612	Novel
GRK2	0.0855046	Novel
TTR	0.0854819	Novel
MTF1	0.0854393	Novel
UBQLN4	0.0854018	Novel
AGTR2	0.0853911	Novel
PALD1	0.0853845	Novel
ATP6V1B1	0.0853739	Novel
GALR3	0.0853508	Novel
COL4A1	0.0853236	Novel
NMB	0.0853105	Novel
ZNF43	0.0853027	Novel
CST6	0.0853016	Novel
LTB4R	0.0852837	Novel
GSTA3	0.0852795	Novel
PGR	0.0852613	Novel
MLN	0.0852577	Novel
HRH2	0.0852566	Novel
MBOAT4	0.0852481	Novel
ZNF664	0.085177	Novel
UPK1A	0.0851533	Novel
OR51I1	0.0851447	Novel
MT1B	0.0851341	Novel
ARMC8	0.085104	Novel
CYP4F11	0.0851012	Novel
HYOU1	0.0850842	Novel
CPA4	0.0848949	Novel
MAP2K3	0.0848754	Novel
SLC2A8	0.08487	Novel
SLC9A3R2	0.0848539	Novel
OR4M1	0.0847949	Novel
ZNF777	0.0847701	Novel
ZNF133	0.0847632	Novel
UGT2B11	0.0847109	Novel
PLEKHA8	0.0844867	Novel
PTGFR	0.0844753	Novel
ARFGAP3	0.0844746	Novel
MMP23B	0.084429	Novel
ARPC1B	0.08438	Novel
FRMD6	0.0843669	Novel
HTR1B	0.0843615	Novel
NUDT4	0.0843446	Novel
KCNS3	0.0842669	Novel
SYT8	0.0842216	Novel
MRGPRX3	0.0842147	Novel
DLG4	0.0842113	Novel
ADAMTS2	0.0841092	Novel
MAOB	0.0840819	Novel
GNA12	0.0840622	Novel
PLOD3	0.0840514	Novel
CALD1	0.0840449	Novel
HLA-DOA	0.083914	Novel
ZNF461	0.083911	Novel
OR5F1	0.0838405	Novel
BCO1	0.0838171	Novel
ZNF283	0.0837868	Novel
VPS39	0.0837803	Novel
OR2C1	0.0837605	Novel
SERPINI1	0.083743	Novel
HRH1	0.0837077	Novel
HTR6	0.0837048	Novel
OR6B1	0.0836937	Novel
SPTBN1	0.0836778	Novel
VIT	0.0836672	Novel
PCOLCE	0.0836135	Novel
DUSP15	0.0836002	Novel
F2RL1	0.0835879	Novel
MC2R	0.083559	Novel
FBLN1	0.0835363	Novel
H3C2	0.0835181	Novel
BDKRB2	0.0835041	Novel
EFEMP2	0.0834951	Novel
TAS1R3	0.0834587	Novel
MCHR2	0.0834365	Novel
OR4C11	0.0833581	Novel
OR10J5	0.0833562	Novel
KRT6C	0.0832938	Novel
RPL8	0.0832784	Novel
UEVLD	0.0832766	Novel
TOMM34	0.0832036	Novel
TAAR8	0.0832026	Novel
ZNF480	0.0831597	Novel
SAA2	0.0831541	Novel
ZNF16	0.0831321	Novel
ADAMTS14	0.0831238	Novel
APOH	0.0831122	Novel
ZSCAN23	0.0830743	Novel
LTBP2	0.0830363	Novel
ADGRB1	0.0830162	Novel
ZBTB40	0.0830015	Novel
KIRREL1	0.0829531	Novel
OR8H3	0.082916	Novel
SETDB1	0.0829071	Novel
SLC2A13	0.082881	Novel
CEBPA	0.082867	Novel
OR10AG1	0.0828161	Novel
BCHE	0.082805	Novel
NAGLU	0.0827199	Novel
HSPB1	0.0827141	Novel
PROKR1	0.0826835	Novel
OLFM4	0.0826563	Novel
SCRN3	0.0825995	Novel
TUBE1	0.0825471	Novel
ZNF660	0.0824885	Novel
EP300	0.0824705	Novel
SULT1C3	0.0824551	Novel
GLI4	0.0823989	Novel
RAB28	0.0823518	Novel
LRFN4	0.0823257	Novel
GPR37	0.0823085	Novel
LCE1C	0.0823017	Novel
MELTF	0.0822981	Novel
MRGPRX1	0.0822861	Novel
EIF4EBP1	0.0822266	Novel
CTSH	0.0821554	Novel
PROZ	0.0821028	Novel
ESM1	0.0820838	Novel
KRTAP19-3	0.0820155	Novel
LPAR3	0.0820029	Novel
PON1	0.0819852	Novel
FLG	0.0818975	Novel
OR51Q1	0.0817952	Novel
SYT9	0.0817931	Novel
PRH1	0.0817866	Novel
TUBB4B	0.0817647	Novel
SERPINE2	0.0817603	Novel
LCE1D	0.0816768	Novel
ZNF785	0.0816666	Novel
LEAP2	0.0815532	Novel
TMEM205	0.081535	Novel
SERPINB5	0.0815012	Novel
CARMIL2	0.0814883	Novel
RPL10L	0.0814421	Novel
GPR68	0.08141	Novel
ITSN1	0.0813352	Novel
HSPA12B	0.0813342	Novel
EVPLL	0.0812569	Novel
ZNF574	0.0812294	Novel
SULT1A2	0.081161	Novel
G0S2	0.0811596	Novel
FAT4	0.0811491	Novel
ITIH4	0.081116	Novel
PTH1R	0.0810934	Novel
OR4K5	0.0810639	Novel
ADAMTS3	0.0810256	Novel
TFE3	0.0809971	Novel
KLK13	0.0809927	Novel
FOXO3	0.0809424	Novel
DUSP29	0.0809306	Novel
GAST	0.0808888	Novel
ZNF652	0.0808416	Novel
ZNF99	0.0807957	Novel
MRPS2	0.0807553	Novel
CXCR1	0.0807426	Novel
OR7C2	0.0807116	Novel
RBP4	0.0806916	Novel
ENAM	0.0806877	Novel
GSTM5	0.0806651	Novel
BPI	0.0806474	Novel
PTPRF	0.0805065	Novel
IGFBP2	0.080458	Novel
LPA	0.0804311	Novel
HBEGF	0.0804149	Novel
F2R	0.0803909	Novel
LOXL1	0.0803853	Novel
ZNF699	0.0802952	Novel
APOF	0.0802763	Novel
CYP4A22	0.0802603	Novel
ERVMER34-1	0.0802582	Novel
PNPLA1	0.0802284	Novel
VDAC2	0.0802084	Novel
SSTR1	0.0801556	Novel
ECHDC1	0.0801162	Novel
C8B	0.0800301	Novel
DUSP12	0.0799832	Novel
PITRM1	0.0799174	Novel
DEFB105B	0.0798518	Novel
GIP	0.0797533	Novel
C5AR2	0.0796803	Novel
ZFP30	0.0795986	Novel
GULP1	0.0795808	Novel
GPR142	0.0795398	Novel
ACTRT3	0.0795088	Novel
DEFB106A	0.0794502	Novel
OR2T6	0.0794424	Novel
SNX33	0.0794137	Novel
OR2T3	0.0793452	Novel
OR4A15	0.0793252	Novel
CALHM1	0.0792985	Novel
S100A14	0.0792717	Novel
OR8H2	0.0792679	Novel
ADGRA2	0.079245	Novel
OCLN	0.0792298	Novel
PSENEN	0.079199	Novel
S1PR5	0.0791454	Novel
P2RY2	0.0791063	Novel
ZKSCAN3	0.0790956	Novel
TACR2	0.0790843	Novel
TMTC1	0.0790831	Novel
TFEB	0.0789678	Novel
XCL2	0.0789662	Novel
OR2G2	0.0789596	Novel
RPL10	0.0789338	Novel
PXDN	0.0788681	Novel
COMT	0.0788537	Novel
OR2V2	0.0788361	Novel
RAMP2	0.0788352	Novel
DEFB124	0.0788232	Novel
OR13D1	0.0787987	Novel
SERPINB4	0.0787716	Novel
CFP	0.0787497	Novel
GSR	0.0787489	Novel
OR2A7	0.0787305	Novel
PHB	0.0787202	Novel
DEFB132	0.0786752	Novel
FLG2	0.0786663	Novel
IFIT2	0.0786532	Novel
DEFB133	0.078631	Novel
EPS15	0.0786281	Novel
ZBTB48	0.0786269	Novel
TBL2	0.0786135	Novel
ACP3	0.0785279	Novel
TBC1D8B	0.0784596	Novel
EIF5A2	0.0784406	Novel
ZBTB44	0.0784162	Novel
LPAR6	0.0783703	Novel
DEFB106B	0.0783362	Novel
KRT35	0.0782809	Novel
CYP2E1	0.0782596	Novel
OR4K13	0.0782559	Novel
TAC4	0.0782473	Novel
OR4X1	0.0782468	Novel
OR5C1	0.0782365	Novel
MAP3K8	0.0782343	Novel
OR5D14	0.0782034	Novel
IQGAP2	0.0781636	Novel
RCN1	0.0781507	Novel
SEC31A	0.0781414	Novel
ARHGAP45	0.0781411	Novel
ZNF26	0.0781343	Novel
ATP6V0D2	0.0781269	Novel
DSG4	0.0781164	Novel
GLB1	0.0780908	Novel
GPR31	0.0780287	Novel
ND3	0.078008	Novel
SNX11	0.0779091	Novel
WFDC2	0.0778694	Novel
SGTA	0.0778215	Novel
DEFB128	0.0778148	Novel
FRMD4B	0.0777993	Novel
UGT1A10	0.0777942	Novel
OR10G4	0.077783	Novel
ASS1	0.0777325	Novel
SPRR4	0.0777213	Novel
ADAMTS4	0.077701	Novel
DUOX1	0.0776844	Novel
PNLIP	0.0776687	Novel
COLEC11	0.0776642	Novel
AP1M2	0.0776209	Novel
HAVCR1	0.0775892	Novel
MAP2K2	0.077527	Novel
SULT1A3	0.0775206	Novel
TECTA	0.0775161	Novel
CNGA2	0.0775009	Novel
TUB	0.0774409	Novel
NUDT10	0.0773571	Novel
DBH	0.0773408	Novel
ZNF358	0.0773332	Novel
RPS6KA3	0.0772875	Novel
GAS6	0.077214	Novel
STAT1	0.0771672	Novel
NOX1	0.0771438	Novel
OR52E4	0.0771213	Novel
SEMA4B	0.0770738	Novel
NTN1	0.0770399	Novel
KLK9	0.0770364	Novel
CYSLTR1	0.0770182	Novel
PTH	0.0770007	Novel
GGT5	0.076997	Novel
ZAN	0.0769423	Novel
OR6P1	0.0769405	Novel
MB	0.0768834	Novel
NCK1	0.0768703	Novel
OR9G4	0.076857	Novel
KRT83	0.0767988	Novel
CCDC80	0.0767719	Novel
ACKR3	0.0767573	Novel
OR1S2	0.0767331	Novel
ZSCAN25	0.0767079	Novel
IFT88	0.076649	Novel
GADD45A	0.0766125	Novel
SHPRH	0.0766055	Novel
TMPRSS9	0.0765973	Novel
SLC39A8	0.0765461	Novel
HDGFL3	0.0765322	Novel
SERPINA10	0.0763943	Novel
RXFP1	0.0763832	Novel
PICALM	0.0763131	Novel
PROK1	0.0763045	Novel
ZSCAN18	0.0762476	Novel
OR10G7	0.0761737	Novel
LYVE1	0.0761084	Novel
HCRTR1	0.0760955	Novel
SSR4	0.0760898	Novel
MIOX	0.076045	Novel
TBC1D3H	0.0759566	Novel
ZNF223	0.0759193	Novel
DDX54	0.0758885	Novel
MRGPRF	0.0758393	Novel
ACOX2	0.075837	Novel
FCN3	0.0758338	Novel
CD93	0.0758165	Novel
SULT1B1	0.075811	Novel
COL18A1	0.0758041	Novel
ORMDL3	0.0758001	Novel
LTBP1	0.0757955	Novel
ZNF740	0.0756859	Novel
GDF15	0.0756759	Novel
CYP4F3	0.0756267	Novel
IFT122	0.0756227	Novel
CCL18	0.0755999	Novel
RRAGC	0.0755942	Novel
ACAN	0.0755564	Novel
IL26	0.0755206	Novel
KISS1R	0.0754765	Novel
BACE1	0.0754691	Novel
GHRH	0.0754576	Novel
OR14A16	0.0754177	Novel
CTSF	0.0754161	Novel
ALOX15	0.0753392	Novel
TBC1D21	0.0753271	Novel
OR5M10	0.0753175	Novel
VGF	0.0752988	Novel
ZNF860	0.0752611	Novel
OR2Y1	0.0752183	Novel
RAD23B	0.0751991	Novel
VN1R1	0.07517	Novel
PAOX	0.0751591	Novel
FBLN2	0.0751243	Novel
PHF12	0.0751208	Novel
FOLR3	0.0750711	Novel
KRT79	0.0750468	Novel
DNAJC3	0.075045	Novel
PHF7	0.0750005	Novel
OR7A17	0.0749031	Novel
LIPG	0.0748651	Novel
AP1M1	0.0747902	Novel
COX6A2	0.0747715	Novel
FSTL3	0.0747145	Novel
PLA2G2D	0.0746894	Novel
ZNF648	0.074645	Novel
PRDX4	0.0745444	Novel
FAM20A	0.074544	Novel
KLK14	0.0745233	Novel
ZNF793	0.0745111	Novel
OR10V1	0.0745082	Novel
OR2V1	0.074495	Novel
OR11A1	0.074482	Novel
SCGB1D2	0.0744782	Novel
ZNF347	0.0744738	Novel
TUBB2A	0.074423	Novel
UGT1A7	0.0744074	Novel
PTGR1	0.0743973	Novel
OR1A1	0.0743727	Novel
CLEC3B	0.0743698	Novel
OR1G1	0.0743226	Novel
UPF2	0.0743109	Novel
SPHK1	0.0742452	Novel
GNAT2	0.0742448	Novel
IL5RA	0.0742444	Novel
CLINT1	0.0742089	Novel
GSTA4	0.0741955	Novel
ATG7	0.07417	Novel
PLA2G2E	0.0741699	Novel
CXCL17	0.0741691	Novel
VN1R4	0.0741311	Novel
TPM3	0.0741241	Novel
PCDHA12	0.0740316	Novel
NTRK2	0.0740059	Novel
LAMTOR2	0.0739654	Novel
LCE1E	0.0739448	Novel
PRELP	0.073925	Novel
KISS1	0.0739193	Novel
DENND1C	0.073909	Novel
OR9K2	0.0738949	Novel
CHST3	0.0738944	Novel
ACTRT2	0.0738929	Novel
LCE3A	0.0738907	Novel
NEDD4	0.0738846	Novel
RPS29	0.0738785	Novel
OR6C74	0.0738618	Novel
BPIFA2	0.0738079	Novel
NDUFB2	0.073745	Novel
APOC3	0.0737433	Novel
PDLIM1	0.0737361	Novel
RETSAT	0.073714	Novel
FPR2	0.0736481	Novel
PLA2G12B	0.073638	Novel
OR7A10	0.0736293	Novel
KRT27	0.0735996	Novel
COL16A1	0.0734508	Novel
TRAPPC4	0.0734257	Novel
PRKN	0.0734243	Novel
IL4	0.0733167	Novel
TAAR9	0.0733103	Novel
LCE5A	0.0733034	Novel
PON2	0.0732882	Novel
PLA2G3	0.0732548	Novel
SERPINC1	0.0731661	Novel
ZXDA	0.073155	Novel
TBXA2R	0.0731528	Novel
AGFG2	0.0731378	Novel
DDR2	0.0730917	Novel
OR5B2	0.0730506	Novel
ANO8	0.0730385	Novel
ANGPTL6	0.0730322	Novel
GPR19	0.0730145	Novel
OR2Z1	0.0729951	Novel
VKORC1	0.0729703	Novel
NKTR	0.0729409	Novel
RPS6KA5	0.0729398	Novel
OR11H1	0.0729334	Novel
MYO1B	0.0729148	Novel
CRISP3	0.0729127	Novel
SNX10	0.0728658	Novel
AFTPH	0.0728479	Novel
MSLN	0.0728338	Novel
LTBP3	0.0728187	Novel
OSBPL2	0.0728065	Novel
EHD2	0.0727688	Novel
OR10R2	0.0727476	Novel
TPSB2	0.0726229	Novel
PLCB3	0.0726165	Novel
DEFB4A	0.0726052	Novel
APOC4	0.0726006	Novel
AZU1	0.0725912	Novel
ZNF266	0.072584	Novel
CLMN	0.0725791	Novel
SLC5A2	0.0725663	Novel
FCAR	0.0725364	Novel
PGC	0.0724944	Novel
OR51V1	0.0724917	Novel
HSPA4	0.0724893	Novel
COL15A1	0.0724836	Novel
GP5	0.0724616	Novel
ZNF571	0.0724305	Novel
PRDX5	0.0724108	Novel
LRRC14B	0.0723422	Novel
SMCP	0.0723284	Novel
GNA15	0.0722227	Novel
OR8U1	0.0722199	Novel
IL11RA	0.0722187	Novel
ZBTB41	0.072174	Novel
OR10G9	0.0721603	Novel
ZBTB25	0.0721279	Novel
MAN2B1	0.0721018	Novel
VLDLR	0.0720578	Novel
GNGT1	0.0719847	Novel
IFIT1	0.0719683	Novel
FMNL2	0.0719651	Novel
COL6A3	0.0719541	Novel
XDH	0.0719182	Novel
RAB40B	0.0718998	Novel
COL4A3	0.071893	Novel
SERPIND1	0.0718797	Novel
CD3D	0.0718179	Novel
TMEM45A	0.0718074	Novel
EIF5AL1	0.0717681	Novel
KRT78	0.0717456	Novel
CCN5	0.0717334	Novel
CYB5R4	0.0717145	Novel
HLA-DQA1	0.07167	Novel
SPRR1A	0.0716635	Novel
ZNF528	0.0716067	Novel
ITGA3	0.0716035	Novel
ZBTB47	0.0715952	Novel
TBC1D9B	0.0715579	Novel
OR52B2	0.0715506	Novel
PRSS1	0.0715361	Novel
UQCC2	0.071515	Novel
ZNF254	0.0714842	Novel
SETD2	0.0714559	Novel
RPS6KA4	0.0714527	Novel
ZNF354A	0.0713541	Novel
DEFB125	0.0712811	Novel
STX12	0.0712481	Novel
ZNF260	0.0712387	Novel
ZNF684	0.0712321	Novel
ADH6	0.0712198	Novel
ALDH1A3	0.0712146	Novel
MRPS33	0.0711934	Novel
LRRFIP2	0.0711842	Novel
ANXA8L1	0.071181	Novel
TMOD3	0.0711553	Novel
SPINK5	0.071152	Novel
SLC22A16	0.0711098	Novel
HDAC2	0.0711079	Novel
MMP15	0.0711055	Novel
H3C6	0.0710779	Novel
GPR150	0.0710336	Novel
TMSB10	0.0709983	Novel
OR52B6	0.0709894	Novel
PKM	0.0709808	Novel
DEFB129	0.0709745	Novel
OR4E2	0.0709315	Novel
OR51A2	0.070895	Novel
HDAC7	0.0708195	Novel
RLN2	0.0708167	Novel
ZNF766	0.0708111	Novel
NPBWR2	0.0707847	Novel
CD2AP	0.0707813	Novel
SLC15A1	0.0707617	Novel
ZNF566	0.0707451	Novel
CPZ	0.0706967	Novel
TPSAB1	0.0706868	Novel
MMP16	0.0706846	Novel
AMTN	0.0706702	Novel
PTGDS	0.0706221	Novel
MMP27	0.0705926	Novel
CRACR2A	0.0705772	Novel
FBN2	0.0705733	Novel
ALDH3A2	0.0705543	Novel
CDCP1	0.0705528	Novel
MYO6	0.0704973	Novel
YES1	0.0704923	Novel
KRTAP12-4	0.0704588	Novel
ECHS1	0.0704515	Novel
MT1H	0.0704218	Novel
OR5B12	0.0704164	Novel
GSTA1	0.0703989	Novel
RAB27A	0.070381	Novel
WDFY1	0.0703804	Novel
KLK15	0.0703593	Novel
LRRIQ1	0.0703184	Novel
ADAMTSL5	0.0703162	Novel
RAB6A	0.0702924	Novel
ADH5	0.0702561	Novel
ZNF705B	0.0702378	Novel
ZNF675	0.0702333	Novel
SPRR2E	0.0702079	Novel
F5	0.0701803	Novel
DMBT1	0.0701292	Novel
FSTL1	0.0701091	Novel
TMTC4	0.0701007	Novel
NDRG1	0.0700571	Novel
OR2A12	0.0700526	Novel
HADHA	0.0700346	Novel
TNFAIP2	0.0700059	Novel
P2RY11	0.069976	Novel
CX3CR1	0.0699751	Novel
GPR1	0.0699743	Novel
MINK1	0.06996	Novel
XCL1	0.0699558	Novel
TCHHL1	0.0699212	Novel
PRR4	0.0698864	Novel
DHTKD1	0.0698826	Novel
ZNF518A	0.0698651	Novel
GRIN2A	0.0698617	Novel
MMP26	0.0698558	Novel
SLC16A3	0.0698494	Novel
DUOX2	0.0698447	Novel
GAPVD1	0.0698135	Novel
OR9G1	0.0698037	Novel
TULP1	0.06979	Novel
EMILIN1	0.0697739	Novel
OR4C46	0.0697208	Novel
ZNF718	0.0697121	Novel
MSR1	0.0696811	Novel
FAU	0.0696666	Novel
OR5M9	0.0696425	Novel
OR14C36	0.0696387	Novel
TBX21	0.0696105	Novel
CPT1B	0.0696096	Novel
CLN3	0.0695878	Novel
UGT1A8	0.069568	Novel
ZNF585B	0.0694988	Novel
AMY1A	0.0694885	Novel
SNX7	0.0694791	Novel
RPS19	0.0694761	Novel
ZNF471	0.0694733	Novel
IREB2	0.0694523	Novel
OR4K2	0.0694407	Novel
AIF1L	0.0694397	Novel
OR4D9	0.0694354	Novel
ZNF224	0.069427	Novel
OR5I1	0.0693984	Novel
RBP2	0.0693865	Novel
KMT2A	0.0693302	Novel
TAAR2	0.0693299	Novel
ADH1B	0.0692664	Novel
ZNF253	0.0692502	Novel
DEFB114	0.0692413	Novel
LTBP4	0.0692285	Novel
OR4Q3	0.0692166	Novel
ZNF182	0.0691646	Novel
ALPL	0.0691639	Novel
IDH3A	0.069156	Novel
KLK6	0.0691318	Novel
ZBTB21	0.0691047	Novel
OR5M11	0.0691018	Novel
EIF2AK3	0.0690534	Novel
OR2M3	0.0690287	Novel
SDHAF2	0.0690111	Novel
OR10AD1	0.069003	Novel
ADH7	0.0689767	Novel
PARD3B	0.0689737	Novel
FSHR	0.0688887	Novel
OR1Q1	0.068884	Novel
KRT84	0.0688832	Novel
ZBTB37	0.0688717	Novel
RPS26	0.0688565	Novel
DCTN5	0.0688428	Novel
ARTN	0.0688349	Novel
LYN	0.0688097	Novel
SULT2A1	0.0688053	Novel
ZNF107	0.0687973	Novel
OR5H15	0.0687963	Novel
MAP3K2	0.0687765	Novel
ZNF615	0.0687521	Novel
CD5L	0.0687473	Novel
OR10Z1	0.068725	Novel
ISLR	0.0686761	Novel
F2RL3	0.0686634	Novel
PIK3C2B	0.0686491	Novel
ZKSCAN4	0.0686202	Novel
RAB1B	0.068577	Novel
EARS2	0.0685401	Novel
GRTP1	0.0685183	Novel
FLNA	0.0685144	Novel
KRTAP12-1	0.0684694	Novel
ZNF331	0.0684583	Novel
ZNF570	0.0684378	Novel
S100A12	0.0683632	Novel
HERPUD1	0.0683556	Novel
OR13A1	0.0683526	Novel
ZNF831	0.0683454	Novel
ZNF473	0.0683449	Novel
WDR81	0.0683271	Novel
OR5B17	0.0683268	Novel
CD200R1	0.0683165	Novel
HTR1E	0.0682483	Novel
GNA11	0.0682271	Novel
C1QC	0.0682195	Novel
ARSA	0.068195	Novel
CALCOCO2	0.0681879	Novel
DDT	0.0681855	Novel
PRDM16	0.0681813	Novel
EPS15L1	0.0681572	Novel
PTGIS	0.0681568	Novel
DEFA1	0.068095	Novel
OR2AP1	0.0680905	Novel
ZNF154	0.0680737	Novel
LIPN	0.0680365	Novel
CELA2B	0.0679544	Novel
PDGFB	0.0679437	Novel
BOLA2B	0.0679373	Novel
CCN4	0.0678322	Novel
CYP1B1	0.0678277	Novel
GRM2	0.0678182	Novel
TNFRSF1A	0.0677964	Novel
CLEC18B	0.0677372	Novel
SMAD4	0.0677348	Novel
MECR	0.0677281	Novel
OR4S2	0.0677245	Novel
ZNF30	0.0677031	Novel
HLA-DRB1	0.067651	Novel
AOC3	0.0676505	Novel
ACADL	0.0676346	Novel
COL9A2	0.0676093	Novel
DEFB116	0.0675273	Novel
COQ6	0.0675213	Novel
SHC1	0.0674983	Novel
ZNF513	0.0674664	Novel
VAMP3	0.0674599	Novel
OR10J1	0.0674579	Novel
ZNF222	0.067453	Novel
IFNB1	0.0674409	Novel
PRDM4	0.0673844	Novel
ZNF439	0.0673459	Novel
ZNF195	0.0673115	Novel
GPR35	0.0672973	Novel
RLF	0.0672617	Novel
P4HB	0.0672472	Novel
BCAR1	0.0671491	Novel
VPS35	0.0671376	Novel
HPGD	0.0671188	Novel
CIDEA	0.0671137	Novel
ZNF397	0.0670999	Novel
GIPR	0.067076	Novel
OR52W1	0.0670697	Novel
ZNF205	0.0670605	Novel
OR4F6	0.0670265	Novel
CXCR3	0.0670059	Novel
QPCT	0.0669389	Novel
TMEM132A	0.0669216	Novel
ZNF789	0.0669201	Novel
SCTR	0.0669168	Novel
ZNF714	0.0669083	Novel
ADM	0.0669058	Novel
ATG16L1	0.0668337	Novel
VPS51	0.0668224	Novel
PIK3R3	0.0668007	Novel
GHDC	0.0667936	Novel
ZKSCAN8	0.0667883	Novel
ZNF720	0.0667599	Novel
GPR135	0.0667568	Novel
IL32	0.0667555	Novel
TRAPPC3	0.0667063	Novel
RAPH1	0.0666839	Novel
SMUG1	0.0666523	Novel
C1QTNF9	0.0666464	Novel
MLPH	0.0666346	Novel
SCARF2	0.0665775	Novel
OR14K1	0.0665682	Novel
KRTAP9-7	0.0665576	Novel
FAM3D	0.0665136	Novel
RAMP3	0.0664816	Novel
ADCY6	0.0664422	Novel
IFNA2	0.06642	Novel
LECT2	0.0664166	Novel
ASGR2	0.0663674	Novel
PNOC	0.0663671	Novel
RAB15	0.0663598	Novel
GAD1	0.0663122	Novel
ADCY3	0.0662958	Novel
GPR107	0.0662796	Novel
VDAC1	0.0662487	Novel
WDFY2	0.0662405	Novel
OR4K1	0.0661873	Novel
KIAA0319	0.0661856	Novel
PRKCD	0.0661679	Novel
CYP19A1	0.0661563	Novel
CDYL	0.0661524	Novel
ZNF23	0.0661103	Novel
F7	0.0661101	Novel
RRAS	0.0660937	Novel
CD3G	0.0660764	Novel
GP9	0.0660642	Novel
STAT4	0.0660453	Novel
ZNF682	0.0660351	Novel
OSBP2	0.0660156	Novel
ZNF512	0.0659974	Novel
ZNF578	0.0659877	Novel
VCP	0.0659777	Novel
KDELR3	0.0659158	Novel
OR2M4	0.0659152	Novel
GSTZ1	0.0658883	Novel
IL13	0.0658851	Novel
STC1	0.0658796	Novel
HDGFL1	0.0658683	Novel
XPO5	0.0658514	Novel
OR51I2	0.0658418	Novel
LYPD5	0.06584	Novel
ITGAX	0.065836	Novel
KRTAP5-3	0.0658223	Novel
KLHL29	0.0658138	Novel
GPR37L1	0.0658064	Novel
CYP2U1	0.0657954	Novel
TMPRSS15	0.0657843	Novel
IL12RB1	0.0657614	Novel
ZFP36	0.0657448	Novel
AP1S3	0.0657393	Novel
KLK7	0.065676	Novel
SIGLEC6	0.0655936	Novel
MRPS24	0.0655682	Novel
GNAI3	0.0655185	Novel
H3C3	0.0655006	Novel
MFAP2	0.0654911	Novel
PFDN5	0.0654675	Novel
ECHDC2	0.0654348	Novel
PLD3	0.0654131	Novel
KRTCAP2	0.0653723	Novel
KDR	0.0653559	Novel
OR4K15	0.0653004	Novel
TBC1D15	0.0652888	Novel
UTS2B	0.0652877	Novel
IL33	0.0652849	Novel
OTOG	0.0652382	Novel
CDC42	0.0652323	Novel
TACR3	0.0652014	Novel
CREB3L3	0.0651957	Novel
OR8B3	0.0651489	Novel
ZNF671	0.0651484	Novel
MC5R	0.0650758	Novel
ZNF813	0.0650723	Novel
OR5A1	0.0650252	Novel
ZSCAN12	0.0650247	Novel
AMN	0.0650072	Novel
LBP	0.0649746	Novel
MISP	0.0649596	Novel
MATN2	0.0649074	Novel
ATP5MC1	0.0649013	Novel
THSD4	0.0649004	Novel
APCS	0.0648695	Novel
TTC16	0.0648551	Novel
ZNF689	0.0648046	Novel
RTN4RL1	0.0647547	Novel
LDLRAD3	0.0647357	Novel
NES	0.0647171	Novel
CDYL2	0.0647117	Novel
ADIPOR1	0.0647004	Novel
PLA2G4D	0.0646836	Novel
FCN2	0.0646671	Novel
INPP4A	0.0646517	Novel
PLXDC2	0.0645955	Novel
GSTM2	0.0645835	Novel
GSTM1	0.0645522	Novel
ZNF579	0.0645331	Novel
TACSTD2	0.0645281	Novel
HPX	0.0645264	Novel
ANGPTL2	0.0645102	Novel
ANAPC2	0.064504	Novel
WFDC13	0.0644886	Novel
YIF1A	0.0644689	Novel
ZNF519	0.0644603	Novel
OR6K6	0.0644296	Novel
NDUFA3	0.0644038	Novel
BOLA2	0.0643887	Novel
ADAMTS10	0.0643852	Novel
C1QTNF12	0.0643824	Novel
ZNF431	0.0643525	Novel
IL15RA	0.0643435	Novel
LAYN	0.0643413	Novel
PLSCR4	0.0643227	Novel
KRT75	0.064278	Novel
NPY4R	0.0642224	Novel
GSPT2	0.064222	Novel
OSR1	0.0641596	Novel
OR13F1	0.0641578	Novel
SLC6A4	0.0641565	Novel
KRT8	0.0641301	Novel
HADHB	0.0641282	Novel
H3C10	0.0641094	Novel
ZIM3	0.0640912	Novel
PCDH1	0.0640758	Novel
OR5K4	0.0640718	Novel
KLF16	0.0640712	Novel
ZNF304	0.0640696	Novel
LCE2A	0.0640673	Novel
ZNF443	0.0640573	Novel
AADAC	0.0640128	Novel
SH3KBP1	0.0639963	Novel
SLC48A1	0.0639918	Novel
REN	0.0639758	Novel
TUBB2B	0.0639713	Novel
ZNF621	0.0639638	Novel
TOLLIP	0.0639571	Novel
CGNL1	0.0639474	Novel
SBSPON	0.0639417	Novel
MRGPRE	0.0639371	Novel
OR52H1	0.0639368	Novel
ZNF580	0.063928	Novel
HCN2	0.0639099	Novel
SLC34A2	0.0639089	Novel
PRX	0.0639056	Novel
OR9A2	0.0639051	Novel
RTKN	0.063894	Novel
ZNF624	0.063892	Novel
TMEM160	0.0638276	Novel
EPGN	0.0637886	Novel
TPST2	0.0637776	Novel
GPHB5	0.0637756	Novel
CYB5R3	0.0637608	Novel
GPR139	0.0637578	Novel
MRTFA	0.0637406	Novel
USF2	0.063704	Novel
HTR7	0.063697	Novel
[truncated: 16,584 more rows]

## Sheet: STRING-3
STRING-Influence-DisGeNET
Symbol	Probability	Known/Novel
RTP3	0.11481	Novel
RTP2	0.113373	Novel
RTP1	0.112772	Novel
RTP5	0.109614	Novel
REEP6	0.109501	Novel
REEP4	0.109112	Novel
GNGT1	0.0920209	Novel
TRIM28	0.06375	Novel
GRK3	0.0632425	Novel
PRKACA	0.0601513	Novel
ARRB1	0.0591909	Novel
GNG13	0.056881	Novel
GNG7	0.0560145	Novel
GRK2	0.0558189	Novel
C3orf33	0.0431944	Novel
DCAF10	0.0362729	Novel
C22orf31	0.0362011	Novel
KRTAP10-5	0.035542	Novel
ROPN1	0.0347589	Novel
MTRNR2L6	0.0345597	Novel
DEFB108B	0.0343818	Novel
PRR23D1	0.0341351	Novel
SIN3B	0.0340815	Novel
WDR59	0.0340699	Novel
KRTAP19-1	0.0338258	Novel
TMEM268	0.0336615	Novel
HDGFL3	0.0335408	Novel
DEFB106B	0.0335284	Novel
TEDC1	0.0333253	Novel
TMEM254	0.0332842	Novel
MTRNR2L4	0.032991	Novel
DEFB128	0.0329798	Novel
KRTAP7-1	0.0328798	Novel
DEFB126	0.0327448	Novel
C19orf71	0.0327166	Novel
DEFB135	0.0326814	Novel
DEFB106A	0.0326709	Novel
DEFB118	0.0325499	Novel
DEFB116	0.0325075	Novel
KRTAP8-1	0.0323464	Novel
KRTAP27-1	0.032298	Novel
KRTAP19-3	0.0322887	Novel
NFATC2IP	0.0322752	Novel
DEFB115	0.0322709	Novel
KRTAP9-8	0.032238	Novel
KRTAP13-2	0.0321691	Novel
SUMO4	0.0321527	Novel
DEFB107B	0.0321265	Novel
WFDC10A	0.0320398	Novel
WDR73	0.0320166	Novel
DEFB107A	0.0319947	Novel
KRTAP22-1	0.0319891	Novel
DEFB121	0.0319612	Novel
HDGFL1	0.0318216	Novel
CT47A5	0.031796	Novel
KRTAP12-3	0.0317854	Novel
HDGFL2	0.0317776	Novel
DEFB114	0.0317506	Novel
MTRNR2L7	0.0316961	Novel
DEFB119	0.0316288	Novel
DEFB127	0.0315853	Novel
KRTAP21-1	0.0314688	Novel
DEFA5	0.0314659	Novel
KRTAP20-1	0.0314516	Novel
KRTAP6-2	0.031418	Novel
DEFB136	0.0313913	Novel
DEFB113	0.0313711	Novel
KRTAP21-2	0.0313486	Novel
SPANXA1	0.031299	Novel
PHF7	0.0312427	Novel
KRTAP26-1	0.0311631	Novel
DEFB105B	0.0311586	Novel
KRTAP13-3	0.0311059	Novel
USP17L8	0.0311045	Novel
USP17L4	0.0310939	Novel
KRTAP20-2	0.0310914	Novel
KRTAP6-3	0.0310761	Novel
DEFB131A	0.0310662	Novel
DEFB125	0.0310619	Novel
KRTAP15-1	0.0310599	Novel
KRTAP22-2	0.0309746	Novel
KRTAP19-6	0.030948	Novel
SPAG11B	0.0309463	Novel
SPANXA2	0.0309396	Novel
DEFB124	0.0309107	Novel
BCOR	0.0308696	Novel
DEFB105A	0.0308471	Novel
DEFB134	0.0308396	Novel
SUMO3	0.0308178	Novel
DEFB132	0.0307698	Novel
BEST1	0.0307627	Novel
CT45A1	0.0307082	Novel
KRTAP5-7	0.0306905	Novel
KRTAP25-1	0.0306686	Novel
GAGE12F	0.0306509	Novel
USP17L2	0.0306343	Novel
STK38	0.0306219	Novel
KRTAP20-3	0.0306082	Novel
KRTAP6-1	0.0305831	Novel
CT83	0.0305779	Novel
KRTAP12-1	0.0305615	Novel
MPHOSPH8	0.0305563	Novel
KRTAP23-1	0.0305419	Novel
KRTAP20-4	0.0305205	Novel
KRTAP19-4	0.0305019	Novel
MTRNR2L10	0.0304852	Novel
DEFB133	0.0304447	Novel
XPO6	0.0304382	Novel
TMEM233	0.0304077	Novel
GLYR1	0.0303986	Novel
WFDC9	0.0303892	Novel
KRTAP9-3	0.0303503	Novel
DEFB123	0.0303432	Novel
KRTAP21-3	0.0303368	Novel
KRTAP4-4	0.0303266	Novel
KRTAP10-8	0.0303065	Novel
LCN6	0.030287	Novel
KRTAP5-10	0.030286	Novel
KRTAP11-1	0.0302392	Novel
MS4A6E	0.030221	Novel
KRTAP17-1	0.0301323	Novel
KRTAP19-7	0.0301269	Novel
STK38L	0.0300749	Novel
KRTAP4-5	0.0300522	Novel
KRTAP5-8	0.0300446	Novel
USP17L3	0.0300103	Novel
PHF11	0.029967	Novel
KRTAP12-4	0.0299618	Novel
HDAC10	0.0299484	Novel
KRTAP5-2	0.0299257	Novel
USP17L18	0.029911	Novel
USP17L11	0.0299085	Novel
RAI1	0.0299079	Novel
KRTAP24-1	0.0298315	Novel
GAGE2A	0.0298104	Novel
CCDC33	0.0298099	Novel
LCN10	0.0297947	Novel
PRR20C	0.0297936	Novel
PASK	0.0297891	Novel
NCOR2	0.0297803	Novel
KRTAP13-4	0.0297616	Novel
NUTM2E	0.0297356	Novel
PRR20D	0.0297321	Novel
KRTAP1-4	0.0297315	Novel
CT47A4	0.0296584	Novel
KRTAP10-9	0.0296572	Novel
CT47A8	0.0296442	Novel
CT47A9	0.0296388	Novel
USP17L17	0.0296349	Novel
KRTAP29-1	0.0296232	Novel
TMEM114	0.0296205	Novel
CT47A10	0.0296195	Novel
DEFB130B	0.0296194	Novel
KRTAP4-3	0.0296185	Novel
KRTAP19-8	0.0296173	Novel
CT47A2	0.0295992	Novel
KRTAP5-4	0.0295845	Novel
UPK1B	0.0295625	Novel
CT47A3	0.0295395	Novel
EZH1	0.0295371	Novel
KRTAP10-11	0.0295248	Novel
DEFB129	0.0295216	Novel
KRTAP2-1	0.0295061	Novel
USP17L1	0.0294684	Novel
FAM71F1	0.0294517	Novel
PRR20A	0.029437	Novel
KRTAP13-1	0.0294366	Novel
MTRNR2L3	0.0294312	Novel
KRTAP9-9	0.0294009	Novel
KRTAP2-2	0.029385	Novel
LCE2C	0.0293807	Novel
SETDB2	0.0293689	Novel
KRTAP5-11	0.0293522	Novel
C5orf15	0.0293376	Novel
KRTAP4-11	0.0293186	Novel
KRTAP12-2	0.029308	Novel
KRTAP9-4	0.0292971	Novel
MUC20	0.0292958	Novel
USP17L5	0.0292408	Novel
PLPP6	0.0292292	Novel
KRTAP2-4	0.0291909	Novel
GAGE12B	0.0291804	Novel
SPATA3	0.0291661	Novel
RSKR	0.0291616	Novel
KDM5B	0.0291559	Novel
SUMO2	0.0291525	Novel
PRR23A	0.0291421	Novel
USP17L21	0.0291403	Novel
IZUMO2	0.0291357	Novel
KRTAP9-7	0.0291211	Novel
CT47A11	0.0291	Novel
SPACA4	0.0290753	Novel
KRTAP5-9	0.0290675	Novel
KRTAP4-12	0.0290569	Novel
WDR38	0.0290557	Novel
DEFB104A	0.0290408	Novel
KRTAP4-8	0.0290321	Novel
SSX7	0.0290201	Novel
DEFA4	0.029014	Novel
CST11	0.028976	Novel
JARID2	0.0289727	Novel
USP17L10	0.0289588	Novel
KRTAP3-2	0.0289533	Novel
KRTAP4-1	0.0289351	Novel
GAGE13	0.0289344	Novel
RAX2	0.0289343	Novel
USP17L19	0.0289258	Novel
PRR20B	0.0289201	Novel
KRTAP4-9	0.0289177	Novel
PPP3CB	0.0289087	Novel
USP17L20	0.0288794	Novel
KRTAP10-3	0.0288697	Novel
KRTAP4-2	0.0288653	Novel
KRTAP4-6	0.0288584	Novel
KRTAP3-1	0.0288484	Novel
OBP2A	0.0288322	Novel
KRTAP9-6	0.0288234	Novel
XAGE1B	0.0288214	Novel
HDAC7	0.0288196	Novel
LCE2A	0.0288176	Novel
UPK1A	0.0288115	Novel
XPO5	0.0288101	Novel
KRTCAP3	0.0288019	Novel
C11orf80	0.0287912	Novel
TBRG1	0.0287892	Novel
DEFB104B	0.0287865	Novel
TSPAN14	0.0287858	Novel
KRTAP10-4	0.028777	Novel
PRAMEF2	0.0287394	Novel
KRTAP10-12	0.0287236	Novel
KRTAP9-2	0.0287209	Novel
SETMAR	0.0287024	Novel
MUC7	0.0286784	Novel
PPP3CA	0.0286766	Novel
NUTM2A	0.0286729	Novel
PRAMEF11	0.0286683	Novel
SPANXD	0.0286518	Novel
KRTAP2-3	0.0286385	Novel
USP17L12	0.0286351	Novel
UPK3B	0.0286299	Novel
C4orf47	0.0286114	Novel
KRTAP9-1	0.0286079	Novel
RNASE12	0.0285886	Novel
KRTDAP	0.0285537	Novel
TCF20	0.0285525	Novel
PRAMEF14	0.0285494	Novel
PRKX	0.0285469	Novel
C10orf90	0.0285409	Novel
EZHIP	0.028524	Novel
NBPF9	0.0285083	Novel
IQCF2	0.0284999	Novel
FAM90A1	0.0284921	Novel
MUC17	0.0284816	Novel
G2E3	0.0284721	Novel
GPX5	0.0284195	Novel
USP17L13	0.0284141	Novel
RBBP4	0.0284033	Novel
CFHR3	0.0283978	Novel
KRT222	0.0283942	Novel
USP17L22	0.0283885	Novel
CCN3	0.0283816	Novel
C2orf74	0.0283504	Novel
RBBP7	0.0283428	Novel
KRTAP10-6	0.0283382	Novel
FNDC10	0.0283314	Novel
SETD1A	0.0283034	Novel
KPRP	0.0282973	Novel
PRR20E	0.0282962	Novel
CT47A6	0.028287	Novel
HDAC9	0.0282782	Novel
HDAC2	0.0282746	Novel
SSX5	0.0282688	Novel
DEFA6	0.028265	Novel
SERPINF1	0.0282504	Novel
MUC3A	0.0282443	Novel
GSDMB	0.0282254	Novel
TMEM159	0.0282037	Novel
PRR23C	0.0282011	Novel
PRAMEF12	0.0281967	Novel
ADAM2	0.0281964	Novel
PRAMEF6	0.0281928	Novel
KRTAP1-1	0.0281921	Novel
ADAM32	0.0281848	Novel
SMYD5	0.0281824	Novel
PRR23D2	0.0281714	Novel
CCDC191	0.0281616	Novel
FAM166A	0.0281602	Novel
LONRF2	0.0281491	Novel
MMP26	0.0281203	Novel
C1orf194	0.0281104	Novel
REC114	0.0281066	Novel
TEDDM1	0.0281048	Novel
KDM5A	0.028068	Novel
CLDN2	0.0280566	Novel
KRTAP10-2	0.0280439	Novel
C7orf31	0.028036	Novel
NUTM2B	0.0280357	Novel
HDAC6	0.0280282	Novel
CT45A7	0.0280239	Novel
NBPF12	0.0280084	Novel
ALOX15	0.0279958	Novel
FAM89B	0.0279845	Novel
FADS6	0.0279791	Novel
LCE2D	0.0279756	Novel
PRR30	0.027975	Novel
GPX2	0.0279678	Novel
FAM135A	0.0279626	Novel
MAGEB2	0.0279431	Novel
ABHD16B	0.0279321	Novel
KMT5A	0.0279283	Novel
TEX26	0.027916	Novel
KRTAP16-1	0.0279118	Novel
PCDHGB4	0.0279048	Novel
SSX2	0.0279041	Novel
LIM2	0.0278941	Novel
PRAMEF15	0.027894	Novel
ANGPT4	0.0278707	Novel
SMYD2	0.0278654	Novel
SEMG1	0.0278558	Novel
LCN8	0.0278512	Novel
CT45A5	0.0278494	Novel
SETD1B	0.0278455	Novel
RIPK4	0.0278448	Novel
PRAMEF7	0.027838	Novel
LEMD1	0.0278342	Novel
DEFB131B	0.0278337	Novel
LCN15	0.0278332	Novel
MS4A10	0.0278288	Novel
PRAMEF27	0.027828	Novel
TBC1D3C	0.0278173	Novel
GAGE12G	0.0278152	Novel
MMP24	0.0277985	Novel
RNF148	0.0277973	Novel
PRAMEF5	0.0277967	Novel
CDRT15L2	0.0277862	Novel
UPK3A	0.0277729	Novel
FAM229A	0.0277679	Novel
PRAMEF25	0.0277676	Novel
CT47A1	0.0277664	Novel
CT47A7	0.0277664	Novel
RIPOR2	0.0277576	Novel
IGFL4	0.0277528	Novel
RPL8	0.027746	Novel
PRAMEF9	0.0277436	Novel
C19orf81	0.0277343	Novel
MFSD4A	0.0277301	Novel
HRNR	0.0277281	Novel
LTC4S	0.027723	Novel
PRAMEF20	0.02772	Novel
MUC12	0.027718	Novel
WFDC13	0.0277136	Novel
KDM6A	0.0277009	Novel
EPPIN	0.0276974	Novel
CRYAA	0.0276899	Novel
CRYAA2	0.0276824	Novel
ARMCX6	0.0276799	Novel
TMEM225	0.0276787	Novel
SLCO6A1	0.0276468	Novel
ZBED8	0.0276467	Novel
CCDC110	0.0276442	Novel
NBPF10	0.0276259	Novel
FNDC8	0.0276202	Novel
PRAMEF10	0.0276117	Novel
MUC13	0.0276105	Novel
TSPAN19	0.027608	Novel
CCDC116	0.0276035	Novel
IQCF5	0.0276027	Novel
DEFB103A	0.0276024	Novel
SMIM34A	0.0276015	Novel
WFDC12	0.0275975	Novel
DEFB130A	0.0275946	Novel
MAGEA11	0.0275889	Novel
SPATA31A6	0.0275876	Novel
GSDMC	0.0275843	Novel
WFDC2	0.0275805	Novel
NSD3	0.0275799	Novel
LY6G5C	0.0275719	Novel
C4orf51	0.0275656	Novel
TBC1D3D	0.0275652	Novel
LCN9	0.0275651	Novel
SPANXC	0.0275648	Novel
PCYOX1L	0.0275444	Novel
FTHL17	0.0275398	Novel
CRYBB2	0.02753	Novel
C10orf62	0.027516	Novel
LBP	0.027516	Novel
CSAG1	0.0275127	Novel
TAS2R13	0.0275072	Novel
SMIM10	0.0275064	Novel
MFSD14B	0.0274889	Novel
PRR36	0.0274865	Novel
HDAC5	0.0274825	Novel
C16orf87	0.0274785	Novel
RAB5C	0.0274769	Novel
GPX8	0.0274732	Novel
DEFB103B	0.027471	Novel
GGT5	0.0274585	Novel
C17orf50	0.0274538	Novel
A1BG	0.0274512	Novel
C20orf202	0.0274502	Novel
USP17L28	0.0274468	Novel
USP17L24	0.0274457	Novel
IL20RA	0.0274419	Novel
KRTAP10-1	0.0274323	Novel
NBPF20	0.0274304	Novel
LY6G5B	0.0274212	Novel
ZNF839	0.0274179	Novel
MAGEA12	0.0274163	Novel
NPIPA3	0.0274024	Novel
EPPIN-WFDC6	0.0273972	Novel
FAM71E2	0.0273896	Novel
PRAMEF18	0.0273869	Novel
USP17L29	0.0273862	Novel
ELL3	0.0273764	Novel
CRISP2	0.0273719	Novel
NANOGNB	0.0273696	Novel
CCDC142	0.0273645	Novel
SMIM18	0.0273643	Novel
USP17L27	0.0273599	Novel
SPINK8	0.0273482	Novel
FAM25G	0.0273419	Novel
SETD7	0.0273395	Novel
USP17L30	0.0273248	Novel
FAM205A	0.0273187	Novel
CCDC9B	0.0273167	Novel
RTL8C	0.0273058	Novel
SIGLECL1	0.0272995	Novel
LOC100133315	0.0272947	Novel
MMP17	0.0272946	Novel
FCAMR	0.027288	Novel
SSX4B	0.0272868	Novel
SPINDOC	0.0272804	Novel
MMP27	0.0272772	Novel
CHML	0.0272654	Novel
NIBAN3	0.027264	Novel
MTRNR2L8	0.0272588	Novel
GPR89A	0.0272566	Novel
WFDC8	0.0272536	Novel
LRRIQ4	0.0272507	Novel
SSX4	0.0272507	Novel
AKAIN1	0.02724	Novel
ZG16	0.0272379	Novel
MAGEA10	0.0272254	Novel
HDAC3	0.0272061	Novel
CCDC167	0.0272058	Novel
PATE3	0.0272029	Novel
ZSWIM2	0.027197	Novel
SCGB1C2	0.0271925	Novel
MT1G	0.0271925	Novel
GPX7	0.027192	Novel
PATE4	0.0271919	Novel
MT1X	0.0271878	Novel
GKN2	0.0271864	Novel
PRXL2A	0.0271841	Novel
SPEM2	0.0271806	Novel
SCGB1C1	0.0271762	Novel
CST4	0.0271753	Novel
KRTAP19-2	0.027168	Novel
MUC5B	0.0271598	Novel
GLB1L	0.0271571	Novel
CT45A10	0.0271556	Novel
MS4A13	0.0271442	Novel
CEACAM6	0.0271382	Novel
MT1H	0.027135	Novel
GPX3	0.0271292	Novel
ADAM21	0.0271279	Novel
SLC22A24	0.0271266	Novel
CRYGC	0.0271158	Novel
ZNF165	0.0270992	Novel
IL11RA	0.0270942	Novel
SPATS1	0.0270921	Novel
LCE2B	0.0270904	Novel
FAM71E1	0.0270878	Novel
KIAA1522	0.0270877	Novel
RAB31	0.0270874	Novel
HTN1	0.0270867	Novel
BFSP2	0.0270841	Novel
TMEM174	0.0270792	Novel
FAM24A	0.0270746	Novel
PTGES	0.0270729	Novel
CFH	0.027069	Novel
DCANP1	0.0270679	Novel
TMIGD1	0.0270634	Novel
CCDC153	0.0270593	Novel
OBP2B	0.0270569	Novel
USP17L25	0.0270563	Novel
TMEM128	0.0270548	Novel
PCDHA3	0.0270523	Novel
SCGB2A1	0.0270489	Novel
NOX5	0.027047	Novel
CCDC179	0.0270459	Novel
WFDC10B	0.0270432	Novel
MAGEA2	0.0270368	Novel
SMCP	0.0270339	Novel
KLHL7	0.0270328	Novel
USP17L26	0.0270255	Novel
DBNDD1	0.0270119	Novel
FAM90A26	0.0270098	Novel
NBPF1	0.0270033	Novel
ARMCX4	0.0269998	Novel
RCE1	0.0269933	Novel
NBPF14	0.0269872	Novel
GAGE12C	0.0269717	Novel
CLBA1	0.0269692	Novel
MBD3L2	0.0269681	Novel
PRSS58	0.0269672	Novel
MUC15	0.0269658	Novel
PRAMEF4	0.0269605	Novel
MFAP1	0.0269551	Novel
GPX6	0.0269549	Novel
MTRNR2L2	0.0269522	Novel
ALOX15B	0.026952	Novel
IGFL3	0.0269481	Novel
ARMH2	0.0269474	Novel
BPIFA1	0.0269441	Novel
GAGE12D	0.0269401	Novel
FAM168B	0.0269338	Novel
SNAPC5	0.0269302	Novel
CNGA4	0.0269169	Novel
HHLA3	0.0269137	Novel
MAGEB1	0.0269103	Novel
TIMP4	0.0269065	Novel
MAGEA3	0.0268904	Novel
NBPF15	0.0268894	Novel
MMP15	0.0268888	Novel
GSTA4	0.0268725	Novel
SNX11	0.0268639	Novel
ETV3L	0.0268636	Novel
SPACA3	0.0268608	Novel
KRTAP1-5	0.0268582	Novel
ANGPTL2	0.0268539	Novel
SPANXB1	0.0268466	Novel
GID8	0.0268449	Novel
CCER1	0.0268437	Novel
C1QTNF9	0.0268415	Novel
TEX38	0.0268387	Novel
ADAM33	0.026837	Novel
C12orf40	0.0268348	Novel
CLPSL2	0.0268333	Novel
LRRC31	0.0268306	Novel
GAGE12E	0.0268229	Novel
TEX36	0.0268184	Novel
MAGEC1	0.0268149	Novel
CYP2E1	0.026814	Novel
LY6G6D	0.0268138	Novel
NPIPA1	0.0268121	Novel
ABT1	0.0268102	Novel
MUC16	0.0268088	Novel
LDOC1	0.0268033	Novel
REG4	0.0268032	Novel
FXYD2	0.0267985	Novel
BPIFA2	0.0267974	Novel
TFF3	0.0267968	Novel
SUCO	0.0267958	Novel
CCL26	0.0267893	Novel
ZSCAN4	0.0267837	Novel
FLYWCH2	0.0267807	Novel
STAP2	0.0267805	Novel
CPNE7	0.0267766	Novel
CTAGE1	0.0267697	Novel
CDHR1	0.0267653	Novel
TRIM43	0.0267636	Novel
PATE2	0.0267635	Novel
AGER	0.0267594	Novel
IZUMO1R	0.0267563	Novel
CTAG1B	0.0267544	Novel
FAM243A	0.026753	Novel
SPANXN1	0.02675	Novel
MFSD11	0.0267483	Novel
MT1F	0.0267471	Novel
FMR1NB	0.0267449	Novel
GSDMD	0.02674	Novel
TSGA10	0.0267359	Novel
JPT1	0.0267347	Novel
GSTM2	0.0267346	Novel
CTAG1A	0.0267307	Novel
SUV39H2	0.0267257	Novel
TMEM72	0.0267233	Novel
MMP10	0.0267211	Novel
SNX17	0.0267181	Novel
UBA52	0.0267171	Novel
CCDC54	0.026711	Novel
PCDHGA2	0.0267101	Novel
FAM187B	0.0267014	Novel
CLDN8	0.0266951	Novel
C1orf105	0.0266926	Novel
DUOX2	0.0266924	Novel
RTL8B	0.026683	Novel
TEX37	0.026681	Novel
CTAG2	0.0266788	Novel
IZUMO3	0.0266773	Novel
ITLN2	0.0266757	Novel
SPATA19	0.0266681	Novel
PACC1	0.0266636	Novel
C11orf24	0.026663	Novel
GDPD3	0.0266609	Novel
TMEM207	0.0266606	Novel
MT1M	0.0266606	Novel
NOX4	0.0266604	Novel
PAGE2B	0.0266515	Novel
RPRD1A	0.026651	Novel
TEX264	0.0266481	Novel
TBC1D3	0.0266481	Novel
ZUP1	0.0266446	Novel
INTS4	0.0266433	Novel
KLK12	0.0266416	Novel
MRPL2	0.0266412	Novel
RECK	0.0266381	Novel
SMCO1	0.0266337	Novel
CCN5	0.0266293	Novel
SLC16A8	0.0266259	Novel
AIG1	0.0266217	Novel
SUV39H1	0.0266214	Novel
GSDMA	0.0266186	Novel
MAGEB6	0.0266159	Novel
FAM229B	0.0266081	Novel
REG3A	0.0265976	Novel
PPME1	0.0265948	Novel
MAGEA1	0.0265928	Novel
MUCL1	0.0265902	Novel
SNX3	0.0265894	Novel
GPR78	0.0265874	Novel
MUC21	0.0265819	Novel
CTRB1	0.0265814	Novel
MTRNR2L1	0.0265789	Novel
CFB	0.0265753	Novel
ODF3L2	0.0265687	Novel
GRIFIN	0.0265676	Novel
ADAM20	0.026567	Novel
PPARA	0.0265662	Novel
DEFB4B	0.0265655	Novel
INTS3	0.0265633	Novel
SPINK4	0.026559	Novel
NPIPA2	0.0265545	Novel
FAM166C	0.0265525	Novel
XKR5	0.0265497	Novel
ADAMTSL4	0.0265487	Novel
FRG2B	0.0265433	Novel
RAB5B	0.0265382	Novel
IQCJ	0.0265363	Novel
GRN	0.0265356	Novel
LEUTX	0.0265342	Novel
PSG4	0.0265307	Novel
MS4A5	0.026527	Novel
LRRC37B	0.026526	Novel
IZUMO1	0.0265237	Novel
MS4A12	0.0265235	Novel
SPANXN4	0.0265226	Novel
SPINT4	0.0265188	Novel
TMEM91	0.0265172	Novel
FSCN2	0.0265144	Novel
NUDT22	0.0265089	Novel
RNF133	0.0265028	Novel
C6orf201	0.026501	Novel
ERV3-1	0.0264997	Novel
LY6G6C	0.0264991	Novel
YOD1	0.0264957	Novel
TCEAL3	0.0264806	Novel
EFCAB12	0.0264782	Novel
SLC39A6	0.0264719	Novel
HPGD	0.0264698	Novel
PHF6	0.0264687	Novel
CCL15	0.0264642	Novel
GPR142	0.0264626	Novel
SPRN	0.0264589	Novel
SPANXN5	0.0264582	Novel
MT1B	0.026455	Novel
OTOP2	0.0264532	Novel
GSTA2	0.0264513	Novel
POM121L12	0.0264498	Novel
LYPD3	0.0264449	Novel
SLFNL1	0.0264437	Novel
LCE3E	0.0264401	Novel
CRYBA2	0.0264381	Novel
CRYGA	0.0264366	Novel
SMCO4	0.0264342	Novel
PRELID3A	0.0264329	Novel
TTC31	0.0264322	Novel
CBY2	0.0264316	Novel
IL13RA2	0.0264258	Novel
TMEM213	0.0264218	Novel
DUOX1	0.0264201	Novel
SLC25A51	0.026416	Novel
CNPY2	0.0264151	Novel
SPESP1	0.0264139	Novel
SLC5A4	0.0264139	Novel
ZSCAN16	0.0264138	Novel
SMYD1	0.0264126	Novel
AZGP1	0.0264049	Novel
ACER2	0.026404	Novel
GIMAP1-GIMAP5	0.0264028	Novel
GOLGA6L1	0.0263991	Novel
MSMB	0.0263986	Novel
IZUMO4	0.0263915	Novel
MMRN1	0.0263908	Novel
PASD1	0.02639	Novel
GAGE12H	0.0263831	Novel
PHACTR3	0.0263819	Novel
MEP1A	0.0263814	Novel
UMODL1	0.0263813	Novel
IL37	0.0263782	Novel
FATE1	0.0263693	Novel
CRISP3	0.0263634	Novel
GTSF1L	0.0263619	Novel
ADIRF	0.0263516	Novel
C17orf99	0.0263479	Novel
CLRN3	0.026347	Novel
ZNF473	0.0263456	Novel
RNASEL	0.0263443	Novel
MANBAL	0.0263391	Novel
CST1	0.0263386	Novel
CPED1	0.0263377	Novel
PRSS55	0.0263367	Novel
LY6L	0.0263321	Novel
B4GALNT3	0.026332	Novel
ADAM7	0.0263271	Novel
KHDC1L	0.0263248	Novel
MUC5AC	0.0263232	Novel
PCDHB12	0.0263216	Novel
TM4SF19	0.0263154	Novel
CCDC91	0.0263143	Novel
FSCB	0.0263121	Novel
C9orf152	0.0263101	Novel
EVPLL	0.0263101	Novel
PRAMEF8	0.0263093	Novel
DTWD1	0.0263093	Novel
CLDN3	0.0263088	Novel
PARP15	0.0263078	Novel
XAGE5	0.0263058	Novel
PRB3	0.0263035	Novel
ERVMER34-1	0.0263	Novel
KRT27	0.0262986	Novel
VAMP3	0.0262975	Novel
MAGEA2B	0.0262964	Novel
GOLGA6L10	0.0262954	Novel
DYDC2	0.0262938	Novel
CCZ1	0.0262917	Novel
LYPD8	0.0262909	Novel
TSPAN17	0.0262856	Novel
CCDC178	0.0262833	Novel
LKAAEAR1	0.0262832	Novel
GSTA1	0.0262808	Novel
RAB33A	0.0262807	Novel
PRR4	0.0262776	Novel
KRTCAP2	0.026277	Novel
VPS35L	0.0262758	Novel
FYCO1	0.026273	Novel
ZBED6CL	0.026272	Novel
CLPS	0.0262697	Novel
RAB37	0.0262697	Novel
CLN8	0.0262665	Novel
ECM1	0.0262662	Novel
ADAM30	0.0262649	Novel
RP1L1	0.0262648	Novel
IL22RA1	0.0262598	Novel
USP49	0.0262563	Novel
INTS5	0.0262562	Novel
CFAP97	0.0262554	Novel
MGST1	0.0262524	Novel
TMPRSS12	0.0262412	Novel
IL22RA2	0.0262407	Novel
PRXL2C	0.0262398	Novel
MT1E	0.0262382	Novel
GRAMD1C	0.0262371	Novel
ALOX5	0.0262369	Novel
LYPLA2	0.0262353	Novel
RPAP2	0.0262333	Novel
ZKSCAN8	0.026226	Novel
SGSM1	0.0262234	Novel
CLDN15	0.0262219	Novel
C11orf45	0.0262182	Novel
TMEM51	0.0262147	Novel
IL20RB	0.0262145	Novel
TAS2R14	0.0262138	Novel
TSPAN1	0.0262136	Novel
PRH1	0.0262121	Novel
PLAC1	0.0262014	Novel
PGBD1	0.0261991	Novel
CLCA1	0.0261977	Novel
EOLA2	0.0261966	Novel
FAM209A	0.0261936	Novel
RAB34	0.0261921	Novel
SEMG2	0.0261914	Novel
USP6NL	0.0261771	Novel
TGM4	0.0261651	Novel
ADAMTS15	0.0261645	Novel
SEC14L3	0.0261629	Novel
SLC7A13	0.0261604	Novel
TMEM242	0.026159	Novel
TMEM253	0.0261578	Novel
INAVA	0.0261559	Novel
JOSD1	0.0261533	Novel
MEP1B	0.0261474	Novel
INTS2	0.0261448	Novel
CCDC9	0.0261405	Novel
TOR4A	0.0261405	Novel
FBXO47	0.0261404	Novel
RETNLB	0.0261404	Novel
IL36A	0.0261359	Novel
CYP24A1	0.0261357	Novel
TEX101	0.0261322	Novel
C11orf94	0.0261287	Novel
MS4A4E	0.026128	Novel
GLYATL3	0.0261228	Novel
TMEM120B	0.0261196	Novel
RNF175	0.0261182	Novel
C1orf189	0.0261127	Novel
STATH	0.0261116	Novel
TSPAN12	0.0261112	Novel
RAB24	0.0261086	Novel
TBC1D3I	0.0261056	Novel
LPO	0.026097	Novel
DCSTAMP	0.0260968	Novel
CEACAM8	0.0260954	Novel
DYDC1	0.0260939	Novel
BFSP1	0.0260902	Novel
PRH2	0.0260868	Novel
INTS14	0.0260858	Novel
CCN4	0.0260853	Novel
NUDT17	0.0260847	Novel
MFSD4B	0.0260815	Novel
RDH12	0.0260778	Novel
HHLA2	0.0260769	Novel
MOSMO	0.0260762	Novel
TFF2	0.026076	Novel
MAGEA9B	0.0260756	Novel
NRN1L	0.0260723	Novel
KMT2C	0.0260705	Novel
GSTA3	0.026068	Novel
TMSB15A	0.0260672	Novel
SUSD2	0.0260658	Novel
CLDN9	0.0260655	Novel
TMEM219	0.026065	Novel
ADGRF1	0.0260602	Novel
KCTD1	0.0260508	Novel
FAM227A	0.0260492	Novel
SFTPA2	0.0260491	Novel
SUDS3	0.0260443	Novel
GPR141	0.0260423	Novel
OSTN	0.0260418	Novel
ADAM15	0.0260399	Novel
MANSC4	0.0260394	Novel
TP53INP2	0.0260393	Novel
B3GALT2	0.0260391	Novel
CYP2J2	0.0260386	Novel
MT1HL1	0.0260386	Novel
PI4K2A	0.0260384	Novel
C4orf17	0.026038	Novel
KRT40	0.0260369	Novel
MFSD6L	0.0260368	Novel
BEX5	0.0260334	Novel
RBP7	0.0260307	Novel
CALHM4	0.0260301	Novel
ZNF273	0.0260296	Novel
CD151	0.0260257	Novel
C16orf92	0.0260223	Novel
KRT82	0.02602	Novel
C18orf54	0.0260198	Novel
MS4A18	0.0260188	Novel
LCN1	0.0260169	Novel
CRYBA1	0.0260152	Novel
ZNF511	0.026013	Novel
RAB22A	0.0260123	Novel
TCP11	0.0260086	Novel
ADAMTS3	0.0260084	Novel
TMEM211	0.0260078	Novel
KLK13	0.026007	Novel
ABCA7	0.0260063	Novel
CDC42EP2	0.0260045	Novel
RAB17	0.0260034	Novel
RNF186	0.0259898	Novel
COLCA2	0.0259896	Novel
SVOPL	0.0259857	Novel
FAM32A	0.0259856	Novel
RDH11	0.0259838	Novel
ZFPL1	0.0259821	Novel
LYPD2	0.0259808	Novel
SPAG11A	0.0259782	Novel
PRB4	0.025977	Novel
SLC35E2B	0.025972	Novel
SH2B1	0.0259709	Novel
LYPD5	0.0259694	Novel
CCL11	0.0259693	Novel
IL1F10	0.0259635	Novel
SNX32	0.0259624	Novel
SNX1	0.0259621	Novel
ZG16B	0.0259612	Novel
TLCD3B	0.0259577	Novel
C8orf74	0.0259551	Novel
UBQLN3	0.025955	Novel
TMEM212	0.0259521	Novel
ADPGK	0.0259521	Novel
USP17L7	0.0259504	Novel
ADIPOR1	0.0259485	Novel
RHEX	0.0259483	Novel
THAP6	0.0259474	Novel
WFDC6	0.0259473	Novel
CT55	0.0259448	Novel
KRT73	0.0259407	Novel
MS4A8	0.0259407	Novel
TFF1	0.0259387	Novel
FAM133B	0.0259374	Novel
TMEM41B	0.0259266	Novel
MAGEC2	0.0259263	Novel
DUOXA1	0.0259247	Novel
MAN2B2	0.0259239	Novel
FAM200A	0.0259233	Novel
OTULIN	0.0259222	Novel
CYSTM1	0.0259182	Novel
PLEKHO2	0.0259179	Novel
OTUD1	0.0259145	Novel
C17orf98	0.0259137	Novel
RCHY1	0.0259129	Novel
ESAM	0.0259101	Novel
ADAM29	0.0259071	Novel
NFE2L2	0.025907	Novel
PRG2	0.0259067	Novel
PFN4	0.0259055	Novel
GSTO1	0.0259025	Novel
H1-7	0.0259011	Novel
TMPRSS5	0.0258985	Novel
PRAC1	0.0258964	Novel
RNASE3	0.0258959	Novel
MFSD5	0.0258949	Novel
EBAG9	0.0258943	Novel
C12orf60	0.0258899	Novel
PAQR7	0.0258872	Novel
TMEM220	0.0258851	Novel
PLEKHS1	0.0258842	Novel
SPINT3	0.0258825	Novel
RAB11FIP1	0.0258823	Novel
KIAA1958	0.0258808	Novel
KCNRG	0.0258804	Novel
CLDN24	0.0258783	Novel
STC1	0.0258778	Novel
ZNF397	0.0258763	Novel
HHLA1	0.0258739	Novel
GSTM4	0.0258728	Novel
C17orf78	0.0258719	Novel
TMPRSS11A	0.0258696	Novel
DEFB4A	0.0258685	Novel
MGST3	0.0258667	Novel
CCL3L3	0.0258644	Novel
PGBD2	0.0258622	Novel
CYP2C18	0.0258622	Novel
PROSER2	0.0258573	Novel
LY75-CD302	0.0258555	Novel
C16orf46	0.0258547	Novel
GPR160	0.0258512	Novel
CFAP65	0.025848	Novel
GPX1	0.0258478	Novel
TNFSF15	0.0258476	Novel
ERICH5	0.0258468	Novel
MILR1	0.0258427	Novel
ICE1	0.025841	Novel
NOX3	0.0258378	Novel
ADNP2	0.0258326	Novel
APBB2	0.0258308	Novel
OTULINL	0.0258303	Novel
WASHC2C	0.0258289	Novel
CEACAM18	0.0258277	Novel
FAM104B	0.025827	Novel
RNASE11	0.025826	Novel
CEACAM7	0.0258257	Novel
FAM209B	0.0258253	Novel
NPIPB9	0.0258233	Novel
CYBA	0.0258218	Novel
CHMP4B	0.025821	Novel
OLR1	0.0258205	Novel
NUPR1	0.0258145	Novel
CLPSL1	0.0258124	Novel
LYPD4	0.0258122	Novel
PPP1R35	0.0258101	Novel
RNLS	0.0258052	Novel
VN1R1	0.0258029	Novel
GCNT7	0.0258009	Novel
ANGPTL6	0.025797	Novel
PLEKHH3	0.0257939	Novel
DRICH1	0.0257933	Novel
OTUD6A	0.0257909	Novel
ZNF513	0.0257901	Novel
TMEM9	0.0257894	Novel
SPHK2	0.0257883	Novel
BCAS4	0.0257868	Novel
TIMP2	0.0257817	Novel
GPR87	0.0257801	Novel
RTL4	0.0257715	Novel
LCE5A	0.0257704	Novel
TBC1D22B	0.0257699	Novel
CALHM3	0.0257697	Novel
ZNF385A	0.0257671	Novel
RABAC1	0.0257661	Novel
MUC6	0.0257647	Novel
KLK10	0.0257647	Novel
PGLYRP2	0.0257644	Novel
SELENOP	0.0257644	Novel
SPAM1	0.0257636	Novel
CLDN25	0.0257634	Novel
ALKBH6	0.0257602	Novel
OTUD6B	0.0257579	Novel
TRAM1L1	0.0257579	Novel
MAP10	0.0257577	Novel
GPR171	0.0257551	Novel
LDLRAD2	0.025755	Novel
RDH10	0.025753	Novel
TAS2R10	0.0257519	Novel
STARD6	0.0257511	Novel
RHOXF1	0.0257499	Novel
SPACA5	0.0257498	Novel
CRISP1	0.0257476	Novel
FAM3A	0.0257462	Novel
MFSD8	0.0257461	Novel
PCDHGA3	0.0257446	Novel
SERPINB11	0.0257443	Novel
IL17B	0.0257428	Novel
CPA1	0.0257394	Novel
LCE4A	0.0257393	Novel
CNGA2	0.0257387	Novel
LOXL2	0.0257336	Novel
TRIM51	0.0257335	Novel
ADAMTS14	0.025733	Novel
SPATA2L	0.0257321	Novel
GPRIN2	0.0257313	Novel
SPATA32	0.0257304	Novel
DNAJC14	0.0257299	Novel
PIGR	0.0257285	Novel
ZFYVE28	0.0257275	Novel
CPNE1	0.0257271	Novel
LYZL6	0.0257253	Novel
TAS2R5	0.0257221	Novel
TRIM42	0.0257217	Novel
ZC3H12D	0.0257217	Novel
ABCA4	0.0257188	Novel
TMC6	0.0257183	Novel
RAB26	0.0257172	Novel
TMEM205	0.0257113	Novel
PRAMEF26	0.0257088	Novel
CLDN18	0.0257027	Novel
TMC5	0.0257025	Novel
SAMD11	0.0256979	Novel
HSPB9	0.0256945	Novel
TIGD6	0.0256943	Novel
ZRANB1	0.0256933	Novel
SLPI	0.0256926	Novel
FAM221A	0.025692	Novel
ANKRD13D	0.0256915	Novel
ADIG	0.0256895	Novel
BST1	0.0256889	Novel
KLK14	0.0256887	Novel
GCLM	0.0256868	Novel
LYPD1	0.0256863	Novel
TEX15	0.0256859	Novel
NYNRIN	0.0256854	Novel
IL36B	0.0256848	Novel
A4GNT	0.0256848	Novel
TRIM58	0.0256841	Novel
ZDHHC23	0.025683	Novel
CFD	0.0256805	Novel
PAPPA2	0.0256789	Novel
VEGFB	0.025678	Novel
PCDHB10	0.0256766	Novel
LRAT	0.0256754	Novel
CIDEB	0.0256724	Novel
MGST2	0.0256719	Novel
TFPI2	0.0256705	Novel
PLA2G2A	0.0256684	Novel
CMA1	0.0256684	Novel
GGT7	0.0256668	Novel
IQCF6	0.025666	Novel
SLC35G3	0.0256654	Novel
ENPP7	0.0256653	Novel
PAGE2	0.0256648	Novel
ZNF419	0.0256634	Novel
ADGRE5	0.0256628	Novel
ANKRD34A	0.02566	Novel
KRT39	0.0256598	Novel
HEATR3	0.0256571	Novel
MIA2	0.0256559	Novel
CPB1	0.0256531	Novel
TBC1D21	0.0256525	Novel
REG3G	0.0256512	Novel
VNN1	0.0256512	Novel
ABHD13	0.0256482	Novel
H2BC6	0.0256477	Novel
PRM2	0.0256466	Novel
MAL2	0.0256443	Novel
GPR42	0.0256442	Novel
LCE1F	0.0256438	Novel
ZNRF4	0.0256434	Novel
FAM162B	0.0256385	Novel
OTUD4	0.0256357	Novel
ZNF479	0.0256351	Novel
C22orf23	0.0256349	Novel
ABHD2	0.0256343	Novel
CCL24	0.0256328	Novel
WFDC11	0.0256316	Novel
CEBPZ	0.0256314	Novel
COMMD5	0.0256301	Novel
SORL1	0.0256297	Novel
MT4	0.0256283	Novel
CCDC81	0.0256278	Novel
POGK	0.0256265	Novel
CLDN20	0.025625	Novel
CT45A8	0.0256213	Novel
MZB1	0.0256209	Novel
ZBED5	0.0256207	Novel
GJE1	0.0256192	Novel
TMEM185B	0.0256178	Novel
PRB2	0.0256172	Novel
FCGBP	0.0256166	Novel
GUCA2B	0.0256145	Novel
ZNF717	0.0256124	Novel
TMEM179B	0.0256115	Novel
HTRA4	0.0256103	Novel
HORMAD1	0.0256094	Novel
GFY	0.0256064	Novel
TMEM45A	0.0256059	Novel
SPACA5B	0.025605	Novel
SPINK1	0.0256047	Novel
GPNMB	0.0256014	Novel
PAGE1	0.0256009	Novel
H2BC7	0.0256005	Novel
MAGEB5	0.0256001	Novel
TPRX1	0.0255985	Novel
TMEM42	0.0255959	Novel
NXF2	0.0255953	Novel
FAM183A	0.0255946	Novel
AGTRAP	0.0255944	Novel
CRCT1	0.025593	Novel
TMSB15B	0.0255918	Novel
GDAP2	0.0255911	Novel
NUDT18	0.0255905	Novel
SFTPA1	0.0255904	Novel
HBEGF	0.0255902	Novel
CCDC96	0.0255887	Novel
ANGPTL4	0.0255885	Novel
FXYD3	0.0255871	Novel
FILIP1L	0.0255865	Novel
SNAPC2	0.0255861	Novel
TEX261	0.0255848	Novel
C4BPA	0.0255833	Novel
MARVELD1	0.0255798	Novel
SNX10	0.0255782	Novel
ERI2	0.0255781	Novel
VXN	0.0255777	Novel
PCDHGB1	0.0255767	Novel
GPR139	0.0255723	Novel
USP22	0.0255723	Novel
FAM9C	0.0255709	Novel
LRRC49	0.0255695	Novel
ADAMTS13	0.0255694	Novel
NBPF11	0.0255685	Novel
EPHX3	0.0255669	Novel
ACRV1	0.0255651	Novel
ZDHHC7	0.0255646	Novel
CRYZ	0.0255626	Novel
RNF13	0.0255617	Novel
OCIAD2	0.0255598	Novel
C12orf29	0.0255576	Novel
RPRD2	0.0255558	Novel
GLIPR1L1	0.0255548	Novel
FAM151A	0.0255544	Novel
FAM186B	0.0255524	Novel
PAPPA	0.0255499	Novel
RP9	0.0255496	Novel
LYPLA1	0.0255491	Novel
SPDYE3	0.0255473	Novel
RAB29	0.0255442	Novel
AQP5	0.0255441	Novel
CNRIP1	0.0255431	Novel
NPC2	0.025542	Novel
STMP1	0.0255419	Novel
METTL8	0.0255385	Novel
FAM161A	0.0255377	Novel
PID1	0.0255373	Novel
LY6G6F	0.0255366	Novel
PHGR1	0.0255365	Novel
LRRK2	0.0255351	Novel
CHID1	0.025535	Novel
DHX35	0.0255342	Novel
ABHD11	0.025534	Novel
CD248	0.0255335	Novel
ADGRG2	0.0255317	Novel
TRIM49B	0.0255315	Novel
SSX3	0.0255313	Novel
RFPL3	0.0255307	Novel
IMPG2	0.0255305	Novel
PABPC5	0.0255301	Novel
KRT80	0.0255284	Novel
ADAM9	0.0255275	Novel
TBC1D20	0.0255254	Novel
TM7SF3	0.0255252	Novel
GJA3	0.0255251	Novel
UTP23	0.0255227	Novel
CCDC42	0.0255219	Novel
UPK2	0.0255204	Novel
GJA8	0.0255182	Novel
RAB3D	0.025516	Novel
GPX4	0.0255155	Novel
C18orf63	0.0255147	Novel
PRSS22	0.0255147	Novel
INTS6	0.0255132	Novel
TMEM190	0.0255122	Novel
MINDY1	0.0255117	Novel
CCDC168	0.0255086	Novel
PNMA5	0.025505	Novel
LSMEM2	0.0255048	Novel
H2BC10	0.0255041	Novel
RNASE13	0.0255038	Novel
OOSP2	0.0255034	Novel
GSTM3	0.0255009	Novel
FXYD4	0.0255007	Novel
ZBED9	0.0255006	Novel
CELA3B	0.0254999	Novel
GAGE10	0.0254992	Novel
PCDHAC1	0.025499	Novel
KIAA1143	0.0254988	Novel
CPA5	0.0254986	Novel
KCTD15	0.0254931	Novel
RNF121	0.0254918	Novel
ANKRD36C	0.025491	Novel
DUXA	0.0254902	Novel
CNGA1	0.02549	Novel
TRIM49	0.0254899	Novel
C10orf88	0.0254874	Novel
GOSR1	0.0254853	Novel
TSACC	0.0254838	Novel
NHLRC2	0.025483	Novel
TMEM86B	0.0254823	Novel
LRRC37A	0.0254811	Novel
SLC25A44	0.025481	Novel
SLC39A14	0.025481	Novel
XAGE2	0.0254802	Novel
CCDC70	0.0254786	Novel
CST3	0.0254784	Novel
INTS1	0.0254781	Novel
MYO7B	0.0254773	Novel
OLFML1	0.0254764	Novel
MYO19	0.0254757	Novel
CYP27B1	0.0254753	Novel
SPINK2	0.0254739	Novel
TAF8	0.0254735	Novel
ZC3H8	0.0254727	Novel
CLDN10	0.025472	Novel
CCDC183	0.0254715	Novel
CD300LG	0.0254701	Novel
ARPC4	0.0254694	Novel
HSH2D	0.0254687	Novel
MAGEB4	0.0254672	Novel
VWA2	0.025467	Novel
ABHD1	0.0254665	Novel
CCDC154	0.0254656	Novel
OMP	0.0254648	Novel
C2orf15	0.0254641	Novel
ANGPTL1	0.0254619	Novel
CCDC38	0.0254601	Novel
PNRC1	0.0254596	Novel
TTLL2	0.025458	Novel
RAB27B	0.0254579	Novel
ANGPTL7	0.0254564	Novel
TFAP2D	0.0254561	Novel
OSER1	0.0254557	Novel
TAS2R4	0.0254549	Novel
CHAC2	0.0254545	Novel
RNASE9	0.0254536	Novel
PPP1R15B	0.0254528	Novel
GSTM5	0.0254523	Novel
MAGEA4	0.025451	Novel
GPR82	0.0254507	Novel
FAM207A	0.0254492	Novel
SCNM1	0.0254487	Novel
ARMCX5	0.0254485	Novel
UTP25	0.0254484	Novel
TIGD7	0.0254478	Novel
PXDC1	0.0254462	Novel
ZSCAN20	0.0254445	Novel
LY6D	0.0254435	Novel
FAP	0.0254428	Novel
KRT38	0.0254426	Novel
DNAJC30	0.0254401	Novel
CCDC85A	0.0254384	Novel
PRAMEF17	0.0254372	Novel
PCDHGA4	0.0254369	Novel
NREP	0.0254324	Novel
SEL1L3	0.0254322	Novel
FAM161B	0.0254307	Novel
UPK3BL1	0.0254305	Novel
C2orf73	0.0254303	Novel
RNF26	0.02543	Novel
RMDN1	0.0254278	Novel
CPA2	0.0254262	Novel
HYPK	0.0254256	Novel
ISX	0.0254255	Novel
PTX4	0.0254254	Novel
NCKAP5	0.025425	Novel
RBP4	0.0254232	Novel
PCDHA11	0.0254211	Novel
CCDC180	0.0254192	Novel
SPATA31A3	0.0254155	Novel
C8orf44	0.0254148	Novel
EXOC7	0.0254131	Novel
TRIM49C	0.0254128	Novel
GLMP	0.0254125	Novel
LRRC71	0.0254119	Novel
SMIM29	0.0254118	Novel
PRXL2B	0.0254111	Novel
CCDC93	0.02541	Novel
TMEM249	0.0254095	Novel
GUCA2A	0.0254093	Novel
CDH12	0.0254082	Novel
AMY1A	0.0254069	Novel
C1GALT1	0.0254062	Novel
C1orf116	0.0254053	Novel
BEX3	0.0254046	Novel
SGPP1	0.0254022	Novel
TAPT1	0.0254007	Novel
RAB20	0.0253998	Novel
RTL6	0.0253997	Novel
ZNF285	0.0253949	Novel
BCO1	0.0253945	Novel
LRRC37A3	0.0253944	Novel
RHOXF2	0.0253922	Novel
ERICH4	0.0253916	Novel
DNAJC13	0.0253916	Novel
IHO1	0.0253911	Novel
H2AC15	0.025391	Novel
RNASE1	0.0253908	Novel
PTGFRN	0.025387	Novel
SGPP2	0.0253846	Novel
SPATA31A5	0.0253844	Novel
THSD4	0.0253834	Novel
EVI2A	0.0253825	Novel
TSPAN9	0.0253819	Novel
AMY1C	0.0253814	Novel
ZNF69	0.0253808	Novel
ORMDL3	0.0253793	Novel
P3H4	0.0253786	Novel
DNASE1L2	0.0253767	Novel
DEGS1	0.0253732	Novel
FAM71B	0.0253726	Novel
YIF1A	0.0253716	Novel
C20orf85	0.0253708	Novel
PADI2	0.0253708	Novel
RAB5A	0.0253688	Novel
PLEKHB2	0.0253673	Novel
DIPK1A	0.0253665	Novel
TM9SF4	0.0253663	Novel
TAS2R50	0.025366	Novel
FSCN3	0.0253655	Novel
REG1A	0.0253651	Novel
TCEAL8	0.0253634	Novel
SPIN2B	0.0253597	Novel
MFSD12	0.0253581	Novel
RHOXF2B	0.0253571	Novel
LMO4	0.0253571	Novel
KLK11	0.025357	Novel
APOM	0.0253567	Novel
TMEM52B	0.0253564	Novel
CCDC159	0.0253564	Novel
DPP9	0.0253541	Novel
KLHL28	0.0253531	Novel
H2AC11	0.0253527	Novel
PCDHB16	0.0253512	Novel
PSG3	0.0253469	Novel
SFTPD	0.0253467	Novel
SMIM13	0.0253465	Novel
TULP1	0.0253452	Novel
PAGE4	0.0253451	Novel
DUOXA2	0.0253438	Novel
AGR2	0.0253435	Novel
NECAB3	0.0253432	Novel
CAPZA3	0.025343	Novel
TAF9B	0.0253427	Novel
VPS26B	0.0253419	Novel
SGMS2	0.0253418	Novel
KRT79	0.0253409	Novel
PYGO1	0.0253404	Novel
ADIPOR2	0.02534	Novel
TMEM270	0.0253394	Novel
TAS2R16	0.0253382	Novel
SERPINB10	0.0253366	Novel
PCDHGA11	0.0253358	Novel
HTRA1	0.0253357	Novel
SPANXN2	0.0253347	Novel
RALGDS	0.025334	Novel
CLDN6	0.0253321	Novel
ZNF407	0.0253318	Novel
C1GALT1C1	0.0253316	Novel
GDI2	0.0253312	Novel
KRT26	0.0253304	Novel
NBL1	0.0253277	Novel
ARPC3	0.0253259	Novel
KMT2D	0.0253257	Novel
TMEM52	0.0253256	Novel
CCDC97	0.0253251	Novel
PRAMEF1	0.0253219	Novel
HEATR9	0.0253179	Novel
PCDHGA12	0.0253173	Novel
CT47B1	0.0253139	Novel
ADGRE3	0.0253139	Novel
HAVCR1	0.0253118	Novel
LCE1D	0.0253117	Novel
AKR7A3	0.025311	Novel
ARHGAP18	0.0253091	Novel
C6orf47	0.0253088	Novel
THAP12	0.0253084	Novel
DNAJC17	0.025308	Novel
LOXL3	0.0253078	Novel
BAG5	0.0253073	Novel
MAGEA6	0.0253069	Novel
UGT2B17	0.0253056	Novel
LYPD6B	0.0253029	Novel
AMY1B	0.0253023	Novel
IL12RB2	0.0253021	Novel
SSMEM1	0.0252978	Novel
IL32	0.0252974	Novel
VPS29	0.0252959	Novel
VPREB3	0.0252956	Novel
TBC1D9	0.0252945	Novel
FLACC1	0.025294	Novel
CTRB2	0.0252927	Novel
C1orf52	0.0252924	Novel
BTBD7	0.0252924	Novel
ZBTB40	0.0252901	Novel
MBD3L3	0.025287	Novel
CASZ1	0.0252869	Novel
CLDN12	0.0252863	Novel
TBC1D1	0.0252851	Novel
GPR137B	0.0252847	Novel
RASIP1	0.0252846	Novel
ZNF26	0.0252837	Novel
RAB13	0.0252833	Novel
SPEM1	0.0252803	Novel
TIPARP	0.0252793	Novel
SLC38A11	0.0252791	Novel
C7orf26	0.0252776	Novel
CELA3A	0.0252747	Novel
ARMC2	0.0252743	Novel
HSBP1L1	0.0252741	Novel
DRAM2	0.0252729	Novel
SLC14A2	0.0252728	Novel
LCE1B	0.0252704	Novel
RRP8	0.0252687	Novel
SPA17	0.0252686	Novel
DCUN1D4	0.0252684	Novel
CLDN22	0.0252672	Novel
CHI3L2	0.0252668	Novel
DMBT1	0.0252642	Novel
SERPINE3	0.0252635	Novel
ADAM10	0.0252632	Novel
OSGIN1	0.0252627	Novel
TVP23C-CDRT4	0.0252625	Novel
ADAM28	0.0252613	Novel
B3GNT6	0.02526	Novel
ADGRF5	0.0252576	Novel
GCSAML	0.0252571	Novel
MMP28	0.0252567	Novel
PROM2	0.025256	Novel
IL18BP	0.0252557	Novel
N4BP2L2	0.0252549	Novel
SSC5D	0.0252545	Novel
SERF2	0.0252543	Novel
FAM25C	0.025254	Novel
TBC1D13	0.0252523	Novel
SNX33	0.0252519	Novel
PADI1	0.0252503	Novel
LCN12	0.0252499	Novel
CYP2C19	0.0252493	Novel
MARCHF3	0.0252484	Novel
RAET1G	0.0252478	Novel
C16orf54	0.0252474	Novel
STK25	0.0252448	Novel
LACRT	0.0252428	Novel
CFHR2	0.025242	Novel
ABHD16A	0.0252409	Novel
PCNX4	0.02524	Novel
PON1	0.0252396	Novel
LRP11	0.0252396	Novel
RBSN	0.0252395	Novel
VTA1	0.0252382	Novel
CTSE	0.0252378	Novel
MRGPRX2	0.0252376	Novel
S100PBP	0.0252375	Novel
CERKL	0.0252369	Novel
PATE1	0.0252368	Novel
PITPNC1	0.0252364	Novel
AZU1	0.0252355	Novel
PHACTR2	0.025233	Novel
PEAK3	0.0252326	Novel
OCLN	0.0252321	Novel
C16orf70	0.0252313	Novel
TMCC3	0.0252303	Novel
SPINK14	0.02523	Novel
PTGES2	0.0252287	Novel
CLMP	0.0252283	Novel
SLC39A1	0.0252265	Novel
ZNF670	0.0252241	Novel
IL18R1	0.0252236	Novel
RGL4	0.0252234	Novel
GPR137C	0.0252233	Novel
CXCL6	0.0252227	Novel
TIMP3	0.0252215	Novel
C1QTNF2	0.0252213	Novel
NAIF1	0.0252209	Novel
MFSD13A	0.0252196	Novel
DLEU7	0.0252193	Novel
CHIT1	0.0252183	Novel
CDC42EP5	0.0252181	Novel
LIPF	0.0252176	Novel
ZNF827	0.0252172	Novel
PTOV1	0.0252159	Novel
INSL6	0.0252147	Novel
TMEM123	0.0252136	Novel
EPPK1	0.0252124	Novel
IQCF1	0.0252119	Novel
GOLGA6L9	0.0252112	Novel
GSTM1	0.0252105	Novel
C16orf95	0.0252095	Novel
THSD7B	0.0252087	Novel
LRRC74B	0.0252085	Novel
KRT76	0.0252081	Novel
IL5RA	0.0252078	Novel
GAREM1	0.0252077	Novel
LRRC75B	0.0252063	Novel
SSX1	0.0252061	Novel
INO80E	0.0252045	Novel
PGF	0.0252044	Novel
RASSF6	0.0252038	Novel
SLC22A9	0.0252032	Novel
USP36	0.0252022	Novel
C9orf24	0.0252017	Novel
SPANXN3	0.0252011	Novel
LEPR	0.025201	Novel
PRND	0.0251997	Novel
PKP4	0.0251986	Novel
CTRL	0.0251977	Novel
CYP4Z1	0.0251967	Novel
PSAP	0.0251961	Novel
ALKBH7	0.025195	Novel
FAM131C	0.0251933	Novel
ZFAND4	0.0251927	Novel
ACER3	0.0251906	Novel
KCNMB2	0.0251905	Novel
TEX55	0.0251901	Novel
SHISAL2B	0.0251896	Novel
KIAA1671	0.0251892	Novel
CHST5	0.0251891	Novel
NEU3	0.0251875	Novel
ERVFRD-1	0.0251873	Novel
RLBP1	0.0251867	Novel
LGALSL	0.0251864	Novel
GCNT3	0.0251848	Novel
FNDC3A	0.0251823	Novel
STC2	0.0251809	Novel
UNC93A	0.0251795	Novel
KRT24	0.0251791	Novel
ZDHHC12	0.0251787	Novel
CYP4A11	0.0251786	Novel
SMIM7	0.0251779	Novel
SLC39A4	0.0251769	Novel
CALHM2	0.0251762	Novel
ALPG	0.0251761	Novel
CST2	0.025176	Novel
KIAA1841	0.0251751	Novel
AADACL2	0.0251746	Novel
CLDN5	0.0251745	Novel
ABHD8	0.0251745	Novel
FLYWCH1	0.0251736	Novel
TMEM184C	0.025173	Novel
RTL5	0.0251726	Novel
UBXN6	0.0251722	Novel
IL17C	0.0251706	Novel
FNIP2	0.0251695	Novel
CUL3	0.0251695	Novel
EDDM3B	0.025169	Novel
ZSCAN32	0.0251685	Novel
THAP9	0.0251677	Novel
CD177	0.0251666	Novel
GOLGA6L6	0.0251662	Novel
LRP5	0.0251659	Novel
VN1R4	0.0251649	Novel
ZSWIM3	0.0251644	Novel
ZNF212	0.025164	Novel
ADGRF2	0.0251639	Novel
JOSD2	0.0251628	Novel
MCCD1	0.0251619	Novel
USP46	0.0251609	Novel
ALPI	0.0251609	Novel
MIER3	0.0251601	Novel
MORN4	0.0251598	Novel
GOLM2	0.0251596	Novel
FXYD5	0.025159	Novel
ETAA1	0.0251576	Novel
URGCP	0.0251561	Novel
INTS13	0.0251557	Novel
KRTAP3-3	0.0251539	Novel
C1orf131	0.0251537	Novel
PPP1R36	0.0251537	Novel
SCARA3	0.0251536	Novel
INTS12	0.0251535	Novel
SPIN2A	0.0251535	Novel
SGSM2	0.0251531	Novel
KRTAP5-1	0.0251528	Novel
SERPINA11	0.0251527	Novel
PLAC8	0.0251525	Novel
SCAMP1	0.0251521	Novel
PAGE5	0.0251517	Novel
ARMCX1	0.0251514	Novel
ENPP2	0.0251497	Novel
ITPRIP	0.0251497	Novel
TMEM141	0.0251493	Novel
TAS2R60	0.0251491	Novel
SMIM14	0.025148	Novel
NOXO1	0.0251467	Novel
RGL1	0.0251466	Novel
SLC35E4	0.0251465	Novel
GRAMD2A	0.0251455	Novel
SLC35G6	0.025145	Novel
MRTFA	0.0251442	Novel
CLEC18B	0.0251438	Novel
TMEM251	0.0251396	Novel
VEGFD	0.0251387	Novel
ODF3	0.0251381	Novel
SARAF	0.0251377	Novel
TMEM45B	0.0251376	Novel
AQP8	0.0251362	Novel
ARMC12	0.0251356	Novel
ABHD14B	0.0251352	Novel
KRTAP1-3	0.0251346	Novel
SLC2A5	0.0251342	Novel
C17orf75	0.0251339	Novel
NAA60	0.0251336	Novel
USP12	0.0251336	Novel
SPSB1	0.0251331	Novel
ORM1	0.0251327	Novel
TTC7B	0.0251322	Novel
ELL2	0.0251291	Novel
KLK8	0.0251288	Novel
AQP11	0.0251282	Novel
PCTP	0.0251282	Novel
NCEH1	0.0251271	Novel
PRCD	0.0251269	Novel
MEAF6	0.0251265	Novel
NSRP1	0.0251247	Novel
EQTN	0.0251244	Novel
FAM133A	0.0251234	Novel
RNF183	0.0251231	Novel
ABHD14A	0.0251228	Novel
C9orf57	0.0251218	Novel
TMEM125	0.0251203	Novel
ZKSCAN5	0.0251185	Novel
NQO1	0.0251179	Novel
PLPP1	0.0251178	Novel
ZDHHC19	0.0251174	Novel
ZNF366	0.0251173	Novel
SPATC1L	0.0251161	Novel
DNAJC4	0.0251155	Novel
IGSF8	0.0251143	Novel
HYAL2	0.0251139	Novel
CXorf49	0.0251137	Novel
ZNF16	0.0251134	Novel
CFAP46	0.0251131	Novel
WFDC5	0.0251128	Novel
MYADM	0.0251126	Novel
KLK9	0.025111	Novel
CEACAM1	0.0251096	Novel
CFI	0.0251092	Novel
C11orf49	0.0251087	Novel
C17orf58	0.0251085	Novel
DHRS12	0.0251079	Novel
WFDC3	0.0251068	Novel
H1-6	0.0251066	Novel
RNASE2	0.0251055	Novel
FGF11	0.0251049	Novel
CRP	0.0251043	Novel
DAP	0.0251019	Novel
PI16	0.0251004	Novel
RABL6	0.0251004	Novel
AKAP3	0.0250996	Novel
AKR7A2	0.0250969	Novel
ELP5	0.0250968	Novel
KRTAP5-3	0.025095	Novel
IQUB	0.025095	Novel
B4GALNT4	0.0250936	Novel
IGSF5	0.0250933	Novel
TBC1D23	0.0250931	Novel
RNASE10	0.0250909	Novel
VILL	0.0250893	Novel
CELA1	0.025089	Novel
PADI3	0.0250885	Novel
CCDC8	0.0250883	Novel
TSPAN6	0.0250872	Novel
STARD3NL	0.0250857	Novel
MACROD1	0.0250857	Novel
SERINC1	0.0250849	Novel
ATP9A	0.0250845	Novel
SCGB1D4	0.0250828	Novel
FAM189B	0.0250825	Novel
PPP1R11	0.0250821	Novel
KHNYN	0.0250815	Novel
OTUB2	0.0250788	Novel
GPR152	0.0250787	Novel
LDAH	0.0250777	Novel
CD82	0.0250777	Novel
PAFAH1B2	0.0250765	Novel
IL6ST	0.0250757	Novel
GASK1A	0.0250755	Novel
RNF166	0.025075	Novel
ARMCX3	0.0250731	Novel
RAB35	0.0250722	Novel
CLDN23	0.0250716	Novel
PRPF3	0.0250704	Novel
LY6K	0.0250703	Novel
GPRC5A	0.0250696	Novel
C15orf62	0.0250675	Novel
INTS7	0.0250673	Novel
CCDC130	0.0250671	Novel
TENT5A	0.0250663	Novel
MS4A3	0.0250644	Novel
CYP2C9	0.0250634	Novel
TIGD1	0.0250617	Novel
MAP1LC3A	0.0250606	Novel
LOXL1	0.0250597	Novel
UBD	0.0250559	Novel
SLC35G2	0.0250557	Novel
PAFAH2	0.025055	Novel
PLIN3	0.0250549	Novel
KEAP1	0.0250547	Novel
OCSTAMP	0.0250541	Novel
MOAP1	0.0250514	Novel
REP15	0.0250497	Novel
VSTM5	0.0250486	Novel
SERPINB12	0.0250485	Novel
WDR83	0.0250468	Novel
CLDN17	0.0250461	Novel
ALKAL1	0.0250454	Novel
M1AP	0.025045	Novel
FAM3D	0.0250441	Novel
MMP16	0.0250434	Novel
KRT33A	0.0250415	Novel
MMRN2	0.0250411	Novel
ZNF519	0.0250405	Novel
PLEKHA2	0.0250402	Novel
HILPDA	0.0250388	Novel
TMEM102	0.0250387	Novel
PNLDC1	0.0250376	Novel
VPS9D1	0.0250357	Novel
ZHX3	0.0250348	Novel
ARMC7	0.0250342	Novel
APOLD1	0.0250341	Novel
ZNF174	0.0250296	Novel
PRR19	0.0250295	Novel
SRI	0.0250286	Novel
EPX	0.0250256	Novel
KMT2A	0.0250248	Novel
CNTNAP3B	0.0250246	Novel
CLEC11A	0.0250243	Novel
FAM83E	0.0250225	Novel
IGSF11	0.0250206	Novel
CYP3A43	0.0250189	Novel
STEAP4	0.0250167	Novel
NLRP9	0.0250156	Novel
ATXN7L3	0.0250151	Novel
PRELID3B	0.025015	Novel
RMND5B	0.0250149	Novel
ZNF474	0.0250148	Novel
CFAP299	0.0250137	Novel
GPR137	0.0250137	Novel
TMPRSS11E	0.0250134	Novel
TBC1D5	0.0250134	Novel
CPPED1	0.0250132	Novel
ST7L	0.0250127	Novel
ZNF616	0.0250113	Novel
ICA1L	0.0250105	Novel
ZNF571	0.0250099	Novel
SERPINB3	0.0250085	Novel
SAPCD1	0.0250083	Novel
C2orf69	0.0250082	Novel
H2BU1	0.0250076	Novel
PTX3	0.0250072	Novel
EVI5	0.0250072	Novel
MREG	0.0250069	Novel
FAM153B	0.0250068	Novel
TM4SF1	0.0250061	Novel
DAZAP2	0.0250046	Novel
[truncated: 16,797 more rows]

## Sheet: STRING-4
STRING-Adjacency-GO
[truncated: 18,583 more rows]

[truncated: 3 more sheets: STRING-5, STRING-6, Final- Glaucoma]
