# Supplementary material for: Suboptimal Responses to Anti-VEGF in Retinal Neurovascular Diseases: Linking Aging and Alternative Angioinflammatory Pathways
Source: Invest Ophthalmol Vis Sci. 2026 May 4;67(5):4. doi: 10.1167/iovs.67.5.4 (PMC13164572; doi:10.1167/iovs.67.5.4)
Supplement: Supplement 21 [file iovs-67-5-4_s021.xlsx]

## Sheet: BioGRID-1
BioGRID-Adjacency-DisGeNET
Symbol	Probability	Known/Novel
VIRMA	1	Novel
TRIM25	1	Novel
RNF123	1	Novel
SGTA	1	Novel
HNRNPL	1	Novel
TP53	1	Novel
KRAS	1	Novel
BAG3	1	Novel
U2AF1	0.999999	Novel
LASP1	0.999999	Novel
CBX5	0.999999	Novel
CLK1	0.999999	Novel
FBL	0.999997	Novel
HDAC2	0.999997	Novel
IGF2	0.999995	Novel
EWSR1	0.999994	Novel
RPS6KA3	0.999987	Novel
VCAM1	0.999986	Novel
KRTAP10-3	0.999986	Novel
PSMA3	0.999985	Novel
NXF1	0.999978	Novel
SNRPD2	0.999969	Novel
H2BC21	0.999938	Novel
SNRNP200	0.999934	Novel
KRT40	0.999931	Novel
CYSRT1	0.999922	Novel
PPIE	0.999916	Novel
SUZ12	0.99991	Novel
PRPF3	0.999901	Novel
PSMD14	0.999886	Novel
HLA-C	0.999871	Novel
HSP90AA1	0.999864	Novel
CDC5L	0.999836	Novel
CDK5RAP3	0.999834	Novel
IFRD2	0.999834	Novel
PLPP6	0.999827	Novel
RNF2	0.999821	Novel
ABI2	0.999775	Novel
ITGA4	0.999773	Novel
COPE	0.999733	Novel
IFFO1	0.999697	Novel
RRAGB	0.999553	Novel
ITGB1	0.99954	Novel
RHOU	0.99953	Novel
GNL3	0.999515	Novel
H2AC20	0.999391	Novel
HECW2	0.999388	Novel
YAP1	0.999351	Novel
PSMC5	0.99922	Novel
RTP2	0.999095	Novel
ITFG1	0.999064	Novel
DHX15	0.999025	Novel
MDFI	0.998963	Novel
VASP	0.998868	Novel
ILF3	0.998818	Novel
ETAA1	0.998811	Novel
CLRN1	0.998609	Novel
ARID5A	0.998413	Novel
SF3A1	0.998341	Novel
SNRPF	0.998291	Novel
GGA3	0.998065	Novel
H1-5	0.998022	Novel
LYAR	0.997794	Novel
WWOX	0.99779	Novel
YBX1	0.997664	Novel
POC5	0.997635	Novel
MINDY4	0.997632	Novel
SREK1	0.997619	Novel
CEP70	0.997472	Novel
WWP2	0.99741	Novel
LTN1	0.997161	Novel
OSBP	0.997132	Novel
GZF1	0.997048	Novel
IPPK	0.996965	Novel
SERF1B	0.99675	Novel
PSMD4	0.996716	Novel
PTBP1	0.996661	Novel
CUL3	0.996655	Novel
AIM2	0.996383	Novel
CBX8	0.996326	Novel
MYBBP1A	0.996272	Novel
PLCG1	0.996175	Novel
S100A11	0.995966	Novel
TMEM80	0.995955	Novel
POLDIP3	0.995829	Novel
MAP2K3	0.995699	Novel
HSPA2	0.99551	Novel
GTPBP4	0.995375	Novel
GABARAP	0.99524	Novel
REL	0.994883	Novel
BRIX1	0.994773	Novel
ESR2	0.994685	Novel
PIH1D1	0.994183	Novel
SERP2	0.994139	Novel
FBXO25	0.993713	Novel
PTMA	0.993624	Novel
VAMP5	0.99354	Novel
CBX3	0.993497	Novel
ENSA	0.993214	Novel
SUPT5H	0.993072	Novel
KPNA2	0.992864	Novel
PSMC4	0.992769	Novel
DRAM1	0.992207	Novel
H2BC4	0.992155	Novel
IGF1	0.991859	Novel
BARD1	0.991856	Novel
PRDX4	0.991423	Novel
DOCK4	0.991383	Novel
RETREG3	0.991179	Novel
SELENOM	0.991046	Novel
POLR2B	0.99082	Novel
SUSD3	0.990484	Novel
TBC1D3B	0.990272	Novel
NOTCH2NLA	0.989904	Novel
GAPDHS	0.989732	Novel
DCUN1D1	0.989605	Novel
YWHAQ	0.989217	Novel
PSMG3	0.988457	Novel
RNF4	0.98806	Novel
RNPS1	0.987767	Novel
DICER1	0.987375	Novel
STX18	0.987008	Novel
SARNP	0.987005	Novel
IQGAP1	0.985704	Novel
DAPK1	0.983601	Novel
NAT10	0.983491	Novel
PRPF6	0.983482	Novel
ARL5B	0.98312	Novel
FBXO27	0.982618	Novel
SF3A2	0.982573	Novel
MRM1	0.982438	Novel
USP39	0.981466	Novel
API5	0.979694	Novel
SRPK1	0.978659	Novel
DDX47	0.976527	Novel
CMTR1	0.976338	Novel
TXNDC12	0.974819	Novel
CLEC3A	0.973908	Novel
WDR83	0.973308	Novel
SWAP70	0.972169	Novel
MAGEB4	0.971214	Novel
ZNF496	0.970177	Novel
RGPD5	0.96914	Novel
PTPN6	0.967869	Novel
RCN1	0.966644	Novel
NOC4L	0.966476	Novel
SMTN	0.965452	Novel
RRP1B	0.964254	Novel
PHF19	0.964249	Novel
SNORC	0.964025	Novel
MFSD14B	0.963611	Novel
HYPK	0.963456	Novel
MAGI2	0.963019	Novel
H3C15	0.962522	Novel
ARAF	0.961941	Novel
LY6D	0.961798	Novel
PTPRR	0.96175	Novel
MUS81	0.961635	Novel
CAMLG	0.961377	Novel
OBSL1	0.959848	Novel
PWP1	0.958902	Novel
RNF144A	0.956774	Novel
FMNL1	0.956056	Novel
TRMT61A	0.955575	Novel
AQR	0.955418	Novel
ZMYND8	0.954788	Novel
ARHGAP36	0.95418	Novel
SP110	0.954	Novel
SUV39H1	0.953616	Novel
TMEM205	0.950186	Novel
SMPD2	0.9491	Novel
CXCL9	0.949024	Novel
POP7	0.948377	Novel
BOLA2	0.947816	Novel
IL3RA	0.947243	Novel
EPN1	0.947183	Novel
DYRK2	0.945993	Novel
KPNA3	0.944884	Novel
CARMIL1	0.942262	Novel
MESD	0.941329	Novel
VEGFD	0.940922	Novel
MMP3	0.940384	Novel
DBH	0.9403	Novel
TEAD4	0.940229	Novel
OBP2A	0.939497	Novel
DEFB105B	0.938615	Novel
DEFB105A	0.938615	Novel
H1-10	0.935623	Novel
DCAF15	0.930251	Novel
GOSR1	0.929704	Novel
ALDH1A1	0.929373	Novel
PADI4	0.926414	Novel
TMEM121	0.925378	Novel
GOLGA2	0.924106	Novel
EIF3M	0.922844	Novel
ADAP1	0.921568	Novel
H2BC20P	0.919767	Novel
RAB29	0.919557	Novel
SNX4	0.916152	Novel
BANP	0.915973	Novel
SART1	0.915099	Novel
TNIP2	0.913504	Novel
GSK3A	0.913372	Novel
SEC11A	0.912732	Novel
PRMT1	0.912127	Novel
YWHAH	0.911582	Novel
TMPPE	0.910126	Novel
ATP6V0C	0.910017	Novel
LRAT	0.908189	Novel
CTXN3	0.905451	Novel
PHF5A	0.903218	Novel
RPL26L1	0.901162	Novel
MRPL10	0.901033	Novel
NPM2	0.900911	Novel
UBE2W	0.900623	Novel
DDX21	0.899224	Novel
NPY5R	0.898898	Novel
PDIA4	0.898818	Novel
DCAF1	0.898647	Novel
POLR2E	0.898419	Novel
KRT31	0.898387	Novel
TIE1	0.898006	Novel
IER3	0.89746	Novel
TMEM44	0.895756	Novel
ZBTB42	0.895624	Novel
RAB30	0.894502	Novel
CCL4	0.892557	Novel
UPK2	0.889464	Novel
TMEM45B	0.889186	Novel
PARD6B	0.887465	Novel
PTPN4	0.886915	Novel
SYBU	0.885939	Novel
EIF6	0.883632	Novel
SIK3	0.882074	Novel
GJD4	0.881844	Novel
CLGN	0.881272	Novel
ATP5MC3	0.880384	Novel
BCCIP	0.878522	Novel
CCT3	0.873142	Novel
DNAJB4	0.871852	Novel
NEK4	0.870616	Novel
CARD9	0.870273	Novel
GUCA2A	0.870121	Novel
ZC3H15	0.865479	Novel
EHD3	0.864685	Novel
EPM2AIP1	0.861866	Novel
IL7R	0.861423	Novel
BORCS5	0.858414	Novel
ANXA2	0.857341	Novel
CRX	0.856672	Novel
PNRC1	0.856646	Novel
PIK3R3	0.85513	Novel
CEPT1	0.852204	Novel
RAB27B	0.851195	Novel
TUBA1C	0.849095	Novel
PSMD1	0.848461	Novel
RAB31	0.848037	Novel
EIF3C	0.84797	Novel
TNFRSF10B	0.846613	Novel
HERC3	0.846384	Novel
HMGCS1	0.844401	Novel
FILIP1	0.843252	Novel
LMNA	0.842941	Novel
H1-3	0.8413	Novel
CXorf66	0.841242	Novel
GOLGA6L9	0.840354	Novel
ZNF24	0.839926	Novel
PLPPR2	0.834107	Novel
GRIK5	0.833836	Novel
DBI	0.83343	Novel
KCTD12	0.832476	Novel
TMEM208	0.830382	Novel
JCAD	0.825716	Novel
VWCE	0.825332	Novel
RDH11	0.821472	Novel
HMBOX1	0.818562	Novel
RBM39	0.813846	Novel
PARK7	0.812961	Novel
MAPRE1	0.811377	Novel
CISD1	0.809334	Novel
ARFGAP3	0.808764	Novel
ZNF408	0.807668	Novel
PEDS1-UBE2V1	0.807609	Novel
F2R	0.806768	Novel
MAPK14	0.804951	Novel
TMEM182	0.804546	Novel
PROSER3	0.797762	Novel
HERC2	0.79611	Novel
UBE2M	0.796076	Novel
ZMYND12	0.794306	Novel
SLC25A19	0.793453	Novel
KRTAP10-9	0.791103	Novel
GCAT	0.790028	Novel
POTEF	0.788645	Novel
RGPD2	0.786988	Novel
ZSCAN21	0.783197	Novel
DEFB103A	0.783115	Novel
DEFB103B	0.783115	Novel
RBM42	0.780213	Novel
MTUS2	0.778132	Novel
NPM3	0.777977	Novel
KRT19	0.777602	Novel
FTSJ3	0.776545	Novel
SNRPD1	0.776296	Novel
LRRC31	0.775871	Novel
PDCD11	0.770675	Novel
RAB8B	0.769905	Novel
FYTTD1	0.765804	Novel
MSL1	0.765346	Novel
MRPL50	0.764256	Novel
PLPBP	0.764053	Novel
SPTSSA	0.759608	Novel
SP1	0.757924	Novel
TCERG1	0.756214	Novel
ANAPC7	0.753463	Novel
ZNF689	0.751085	Novel
IRAK1	0.748782	Novel
RUSC2	0.747876	Novel
NUDCD1	0.745965	Novel
MRPL12	0.745049	Novel
ARHGAP12	0.737984	Novel
RCL1	0.736579	Novel
MFHAS1	0.735527	Novel
IRF1	0.734465	Novel
C1QL4	0.728112	Novel
MLXIP	0.725142	Novel
CDC40	0.723929	Novel
PDLIM5	0.723927	Novel
TMEM101	0.723313	Novel
STAB2	0.722311	Novel
AKAP11	0.721805	Novel
KDR	0.720187	Novel
CFAP54	0.719647	Novel
ZSCAN9	0.719035	Novel
ZRANB1	0.718959	Novel
C20orf27	0.714577	Novel
RNASEK	0.713377	Novel
GTF2F1	0.711367	Novel
FOXL1	0.710928	Novel
G3BP1	0.706926	Novel
ITGA5	0.7068	Novel
KCTD2	0.706669	Novel
AMBRA1	0.70638	Novel
SLC66A2	0.704326	Novel
DGAT2L6	0.704288	Novel
ANAPC1	0.702972	Novel
ARFGAP1	0.702771	Novel
FAM90A27P	0.701453	Novel
PPM1N	0.701453	Novel
ZNF746	0.698121	Novel
ZNF101	0.697881	Novel
DCAF4L2	0.695917	Novel
GHET1	0.694827	Novel
CASKIN1	0.689633	Novel
RAB9A	0.689195	Novel
PTPRZ1	0.68678	Novel
CUL9	0.684926	Novel
ZZEF1	0.678928	Novel
POLR2F	0.676769	Novel
TEC	0.67309	Novel
PFDN5	0.672386	Novel
RBM46	0.66903	Novel
ZSCAN1	0.668523	Novel
KRTAP10-8	0.668379	Novel
OTUB1	0.667325	Novel
LECT2	0.66528	Novel
GZMM	0.664561	Novel
FCRL4	0.660897	Novel
NDST4	0.660725	Novel
C4orf47	0.660725	Novel
RBM44	0.660725	Novel
IMPG1	0.660725	Novel
PMS2	0.659709	Novel
EXOSC10	0.658144	Novel
CPSF3	0.657453	Novel
CCL13	0.651956	Novel
ADCY9	0.650058	Novel
YPEL3	0.649656	Novel
SEMG1	0.645025	Novel
TMX3	0.633697	Novel
VMP1	0.633138	Novel
H3-4	0.632646	Novel
RABGGTB	0.631636	Novel
BNC1	0.628334	Novel
ILKAP	0.627608	Novel
ATG16L1	0.626808	Novel
PLP2	0.625842	Novel
MLH3	0.623362	Novel
OTOP3	0.620481	Novel
CYB561A3	0.616361	Novel
MTUS1	0.616215	Novel
LCE3B	0.614953	Novel
MTF1	0.614719	Novel
FBLL1	0.611128	Novel
GRIK2	0.60576	Novel
ANKRD46	0.605238	Novel
YWHAZ	0.604171	Novel
ZCCHC7	0.598813	Novel
OTUB2	0.598447	Novel
BMP2	0.598237	Novel
RPF2	0.596239	Novel
CCDC190	0.595502	Novel
TMEM14C	0.589058	Novel
SHARPIN	0.587583	Novel
GJB2	0.578669	Novel
CNOT4	0.574831	Novel
DERL3	0.574831	Novel
RBMXL2	0.573937	Novel
LINC01554	0.570904	Novel
THOC7	0.570028	Novel
NOL6	0.569965	Novel
TMEM31	0.569419	Novel
DNMT3A	0.568052	Novel
RAB1B	0.562838	Novel
LRCH4	0.562464	Novel
ASGR2	0.559256	Novel
HSPA9	0.558366	Novel
OTUD3	0.557172	Novel
VPS13A	0.55531	Novel
MYOD1	0.554862	Novel
TAFA4	0.553611	Novel
COMMD4	0.550044	Novel
PRPF40A	0.549826	Novel
PCBD1	0.548043	Novel
SARDH	0.543933	Novel
SOX2	0.54393	Novel
CPSF2	0.543415	Novel
EMC7	0.543048	Novel
CCR1	0.542258	Novel
TMEM200A	0.541639	Novel
TRMT10B	0.539869	Novel
HMGN4	0.537749	Novel
SMYD1	0.536995	Novel
ERG28	0.536324	Novel
ZKSCAN4	0.53385	Novel
RNR1	0.533566	Novel
A2M	0.532001	Novel
XAB2	0.531724	Novel
PIBF1	0.530993	Novel
ITGAM	0.528545	Novel
C12orf29	0.52791	Novel
ITGB3	0.526146	Novel
VRK3	0.521411	Novel
RPN1	0.521376	Novel
CDADC1	0.520715	Novel
WDR87	0.520573	Novel
SF3B3	0.519227	Novel
RNH1	0.518569	Novel
RIPOR3	0.515011	Novel
FAM9B	0.509176	Novel
BRCA2	0.507697	Novel
ZNF181	0.506721	Novel
CD24	0.505065	Novel
PSMD13	0.5049	Novel
UBE2D4	0.504607	Novel
SRPK2	0.501382	Novel
SNX18	0.496607	Novel
LGALS8	0.496089	Novel
POLR1G	0.49257	Novel
RBMX2	0.489817	Novel
NCBP1	0.486378	Novel
SUMO3	0.485575	Novel
BNIP1	0.483627	Novel
GPR151	0.481638	Novel
CCDC8	0.476352	Novel
MYO18A	0.475745	Novel
SMIM1	0.474562	Novel
EMG1	0.473326	Novel
PTGS1	0.467736	Novel
DHX57	0.466938	Novel
FOXB1	0.466508	Novel
KLHDC4	0.465463	Novel
ST7	0.465424	Novel
WIZ	0.463433	Novel
TM9SF4	0.463116	Novel
PLOD2	0.462551	Novel
TANK	0.461217	Novel
N4BP2	0.459624	Novel
BRPF3	0.459208	Novel
TMEM218	0.459002	Novel
ZNF648	0.458579	Novel
MPG	0.453887	Novel
PHF1	0.452624	Novel
PRR20A	0.451928	Novel
MRPL37	0.450898	Novel
HIGD1C	0.445297	Novel
ADGRL2	0.444746	Novel
SLC27A4	0.442857	Novel
CEBPA	0.442687	Novel
TMUB1	0.441616	Novel
ADAP2	0.439845	Novel
SNRNP70	0.438754	Novel
PPFIBP1	0.437681	Novel
RPP25	0.436761	Novel
RSL24D1	0.435122	Novel
RPA3	0.434224	Novel
TRPC6	0.433896	Novel
BEND7	0.433665	Novel
NFE4	0.433535	Novel
SENP5	0.433188	Novel
YIPF6	0.429881	Novel
FAT1	0.424698	Novel
SLC16A7	0.417753	Novel
SOD2	0.414649	Novel
RNF111	0.413777	Novel
ARFGEF1	0.413601	Novel
AAR2	0.412925	Novel
PSMC6	0.410708	Novel
WASHC1	0.409686	Novel
KRTAP19-7	0.4092	Novel
PTK7	0.409048	Novel
CPSF1	0.407029	Novel
RAB17	0.406048	Novel
EFTUD2	0.405827	Novel
PFDN2	0.404793	Novel
CHCHD3	0.403892	Novel
ZBTB9	0.402857	Novel
EIF5B	0.401497	Novel
LEMD1	0.401291	Novel
DDX18	0.397127	Novel
HOXA7	0.396829	Novel
CCT6A	0.396629	Novel
CAPRIN2	0.395829	Novel
PPAN-P2RY11	0.394277	Novel
RNF19B	0.388595	Novel
GPANK1	0.388277	Novel
PLPPR3	0.386558	Novel
POTEB3	0.386455	Novel
SEMG2	0.385831	Novel
RECQL5	0.385294	Novel
TEX264	0.385137	Novel
KIAA0232	0.384897	Novel
MRPL54	0.384769	Novel
XRN2	0.381862	Novel
ATAT1	0.381675	Novel
TTC27	0.381393	Novel
NOL4L-DT	0.381323	Novel
RP1	0.380524	Novel
KRTAP6-1	0.379949	Novel
POLR3E	0.379138	Novel
SIRT1	0.378564	Novel
MCM3AP	0.378477	Novel
WASF2	0.378451	Novel
YBEY	0.378015	Novel
RPP40	0.377073	Novel
ZNF446	0.374116	Novel
CD1D	0.371957	Novel
SPC24	0.371052	Novel
BTBD7	0.369081	Novel
TMEM254	0.368259	Novel
CXCL3	0.368132	Novel
ZWINT	0.367924	Novel
CAPN6	0.367298	Novel
CCDC33	0.367207	Novel
PCGF3	0.366133	Novel
BMP10	0.362841	Novel
H1-2	0.359854	Novel
GJC3	0.358531	Novel
NUF2	0.357063	Novel
ZBED8	0.355788	Novel
DCAF8	0.354084	Novel
POLR3D	0.353694	Novel
HMGA1	0.352058	Novel
DLG2	0.350702	Novel
NEPRO	0.347112	Novel
RNF146	0.346605	Novel
CGNL1	0.346543	Novel
POLR3C	0.346535	Novel
PSMD7	0.345322	Novel
CHCHD4	0.344942	Novel
HMGB1	0.34364	Novel
DDIT4L	0.342252	Novel
RANBP1	0.340387	Novel
RNF14	0.340378	Novel
CLINT1	0.340075	Novel
EPAS1	0.339363	Novel
ZFP62	0.33841	Novel
GPN3	0.338194	Novel
TMEM184B	0.33778	Novel
GRK2	0.335289	Novel
ABCF2	0.333174	Novel
CNN3	0.332803	Novel
TMEM14A	0.331675	Novel
SFXN2	0.32734	Novel
PPM1A	0.325597	Novel
SYT7	0.325144	Novel
TRMT112	0.323947	Novel
NAAA	0.322886	Novel
ATXN2L	0.321742	Novel
PRR20E	0.318538	Novel
TRAF4	0.317391	Novel
SURF4	0.316211	Novel
RAPH1	0.314831	Novel
COMMD1	0.314537	Novel
INO80B	0.314155	Novel
SRRM1	0.313083	Novel
ZNF263	0.312004	Novel
CLDND2	0.310197	Novel
NRP1	0.309783	Novel
IPO8	0.307003	Novel
CXCL2	0.305744	Novel
YY1	0.304811	Novel
OSBPL1A	0.303791	Novel
GTF2H1	0.303586	Novel
CCDC24	0.299633	Novel
BUD23	0.299144	Novel
NPEPL1	0.297081	Novel
ARHGEF1	0.295192	Novel
C15orf48	0.29431	Novel
TMEM50A	0.293608	Novel
NAT8	0.292079	Novel
ZBTB26	0.290543	Novel
NEDD1	0.289902	Novel
MRPL46	0.288281	Novel
CBS	0.286248	Novel
TEX15	0.286167	Novel
PRSS23	0.285172	Novel
PRR20B	0.284683	Novel
PRR20C	0.284683	Novel
PRR20D	0.284683	Novel
C14orf180	0.283141	Novel
TMEM234	0.28242	Novel
ZNF774	0.281937	Novel
THOC5	0.280573	Novel
DAZAP2	0.279002	Novel
FST	0.27829	Novel
RAB3IL1	0.276501	Novel
EIF3A	0.275958	Novel
CDC73	0.275525	Novel
BLCAP	0.27541	Novel
SHB	0.274988	Novel
RAB1A	0.271645	Novel
POLR1D	0.271639	Novel
ITGAV	0.270907	Novel
TCP1	0.270522	Novel
SCML1	0.27037	Novel
TENT5A	0.269373	Novel
LRRK1	0.268371	Novel
RICTOR	0.266694	Novel
TMEM255B	0.264979	Novel
PLEKHG7	0.262994	Novel
SPACA1	0.262702	Novel
CRTAP	0.26258	Novel
RPF1	0.259637	Novel
SHROOM3	0.258427	Novel
FBXO17	0.257288	Novel
GSTCD	0.256335	Novel
CCDC85B	0.254838	Novel
GRWD1	0.254565	Novel
CAVIN2	0.252939	Novel
ZNF223	0.251846	Novel
PCAT1	0.25147	Novel
WNK1	0.251348	Novel
AZI2	0.249237	Novel
ARHGAP32	0.248833	Novel
CCDC138	0.248524	Novel
GNL2	0.248399	Novel
PNLIPRP1	0.247224	Novel
KATNBL1	0.246613	Novel
PLA2G10	0.245402	Novel
GAST	0.244791	Novel
RBM28	0.243604	Novel
LSM4	0.243152	Novel
LCN15	0.242366	Novel
CNKSR3	0.240325	Novel
TMEM267	0.24001	Novel
MYF5	0.23871	Novel
GPATCH1	0.23804	Novel
LAMP1	0.237958	Novel
LYPLA1	0.237304	Novel
BTN2A2	0.236681	Novel
SPTY2D1	0.236407	Novel
CTDSPL	0.236219	Novel
RAD18	0.23595	Novel
PPP1R15B	0.234945	Novel
CCL11	0.23479	Novel
GEMIN2	0.23367	Novel
H2BC9	0.233192	Novel
ATP1A3	0.230783	Novel
SH3BP5L	0.22938	Novel
COBLL1	0.228796	Novel
TOP1	0.227919	Novel
ABL2	0.226763	Novel
ACTBL2	0.226115	Novel
H2BC1	0.2256	Novel
PIGS	0.22487	Novel
SLC35E4	0.224244	Novel
HJURP	0.223803	Novel
DIMT1	0.222675	Novel
POLR2L	0.222181	Novel
EIF3L	0.221728	Novel
FPR2	0.219839	Novel
HSP90AA4P	0.219658	Novel
RAD51B	0.218621	Novel
RPL7	0.218611	Novel
TRDN	0.218468	Novel
CYP1A1	0.217048	Novel
TYW5	0.216292	Novel
APH1A	0.215774	Novel
H2AC1	0.215522	Novel
SIRT6	0.214675	Novel
SUMO2	0.213876	Novel
PAPOLG	0.21266	Novel
SOCS7	0.21243	Novel
CFAP206	0.211956	Novel
IGHA1	0.211214	Novel
GTF2H2	0.209382	Novel
PRKCI	0.209287	Novel
R3HDM4	0.207374	Novel
SOWAHA	0.20712	Novel
PRG4	0.206156	Novel
C6orf47	0.206084	Novel
TERT	0.205687	Novel
TAF1D	0.205471	Novel
CENPN	0.202514	Novel
UPK1B	0.202293	Novel
BMT2	0.202185	Novel
VPS29	0.200792	Novel
ACOT8	0.200514	Novel
RANBP2	0.200449	Novel
FNDC11	0.19922	Novel
SDAD1	0.197406	Novel
RBM24	0.197037	Novel
KRTAP6-2	0.196122	Novel
RNF168	0.196059	Novel
ZNF397	0.195885	Novel
FLT1	0.195322	Novel
RECQL4	0.195154	Novel
GDPD5	0.194199	Novel
ZBTB38	0.192402	Novel
MAB21L3	0.191269	Novel
ZNF837	0.190963	Novel
GRPEL1	0.190528	Novel
RC3H2	0.1903	Novel
SLC7A14	0.189434	Novel
DPH2	0.188746	Novel
NUTM1	0.18857	Novel
TMEM41B	0.186204	Novel
RUNX1	0.185387	Novel
SIRT2	0.185351	Novel
KRTAP7-1	0.184979	Novel
MRPS30	0.184339	Novel
ARHGAP5	0.182526	Novel
WDR43	0.181897	Novel
TMEM263	0.181261	Novel
GOLT1A	0.180264	Novel
USP30	0.179511	Novel
PROS1	0.179364	Novel
SUPT6H	0.17935	Novel
ZNHIT2	0.17789	Novel
CLIC3	0.177437	Novel
LSM8	0.175636	Novel
WDR18	0.175574	Novel
PTTG1	0.174902	Novel
CCT8	0.174354	Novel
ZKSCAN1	0.172562	Novel
ZSCAN32	0.171663	Novel
NCAPG	0.171549	Novel
CLDND1	0.171464	Novel
CDC27	0.170631	Novel
POLR3F	0.170375	Novel
CCT2	0.169475	Novel
RAC1	0.16937	Novel
MFAP1	0.165394	Novel
MPHOSPH6	0.165216	Novel
MAGEA1	0.163567	Novel
RAP1A	0.163474	Novel
U2SURP	0.162949	Novel
LRRC46	0.162911	Novel
FRA10AC1	0.162721	Novel
MYPOP	0.162618	Novel
WRNIP1	0.162331	Novel
PNN	0.161476	Novel
CCDC18	0.16109	Novel
H3-3A	0.160917	Novel
MOV10	0.160516	Novel
PPIL4	0.160514	Novel
LTO1	0.160272	Novel
POP4	0.158374	Novel
PRKCZ	0.158062	Novel
ZNF800	0.157801	Novel
USP53	0.157684	Novel
RAB27A	0.157231	Novel
PPAT	0.157187	Novel
CENPV	0.156457	Novel
PPAN	0.155886	Novel
COMMD10	0.155701	Novel
RSL1D1	0.154199	Novel
MYOG	0.153611	Novel
PEBP1	0.153437	Novel
PLEKHA8	0.152506	Novel
IST1	0.152466	Novel
GIMAP5	0.151693	Novel
PRDX3	0.150894	Novel
SMIM3	0.14903	Novel
SCAND1	0.148444	Novel
KCTD15	0.147028	Novel
FAM124B	0.146937	Novel
TH	0.146885	Novel
DZIP1	0.14525	Novel
GTF2H2C_2	0.145205	Novel
TMEM203	0.145142	Novel
CTDP1	0.144971	Novel
HMCN1	0.144943	Novel
TIMM10B	0.14456	Novel
PKD2	0.144533	Novel
ZNF22	0.143897	Novel
SHANK2	0.143602	Novel
NEDD8	0.142712	Novel
MRPL40	0.142222	Novel
WDR77	0.14191	Novel
SMNDC1	0.141584	Novel
NOP9	0.14061	Novel
NOB1	0.140546	Novel
RPL36AL	0.139477	Novel
CHMP3	0.139278	Novel
PRMT5	0.138961	Novel
RFFL	0.138634	Novel
CNRIP1	0.138285	Novel
ARHGEF11	0.137271	Novel
ZSCAN20	0.136788	Novel
AKAP17A	0.136348	Novel
TSPAN2	0.135845	Novel
PTPN11	0.135193	Novel
HDGF	0.134768	Novel
NAPG	0.134481	Novel
PPM1G	0.134162	Novel
RAP1GDS1	0.134009	Novel
FAM86C1P	0.133717	Novel
EHD4	0.133523	Novel
SCAF1	0.133332	Novel
CXCL12	0.133084	Novel
SERINC2	0.132862	Novel
DNLZ	0.132357	Novel
SNF8	0.132194	Novel
SIAH1	0.131158	Novel
VPS36	0.131141	Novel
SPRED2	0.13089	Novel
POLR2D	0.130571	Novel
TPR	0.130467	Novel
KRT26	0.129734	Novel
DPPA2	0.129718	Novel
ILK	0.129427	Novel
IL17RB	0.12922	Novel
ZNF174	0.129065	Novel
RIBC1	0.128727	Novel
ZNF581	0.12765	Novel
C8orf48	0.126546	Novel
SNRNP40	0.126063	Novel
LCLAT1	0.12593	Novel
CENPW	0.125819	Novel
PSMD8	0.12518	Novel
PARD3	0.125025	Novel
POLR3K	0.124595	Novel
UBL4A	0.123532	Novel
TTC32	0.123511	Novel
SNX6	0.123375	Novel
GNB3	0.122919	Novel
HRC	0.122752	Novel
RPP38	0.122718	Novel
CGB2	0.122472	Novel
SNRPB2	0.12202	Novel
KRTAP10-5	0.121735	Novel
TEAD1	0.121457	Novel
GEMIN8	0.121105	Novel
ENAM	0.120424	Novel
COL4A5	0.118624	Novel
FXYD6	0.11835	Novel
ARF4	0.118146	Novel
NAPA	0.118	Novel
CFAP97	0.117759	Novel
GTF2H4	0.117298	Novel
GUCY1B1	0.117125	Novel
CHRM3	0.117039	Novel
KPNA1	0.116136	Novel
SUPT20H	0.115952	Novel
COMMD6	0.115359	Novel
CIAO1	0.115335	Novel
HNRNPCL1	0.114986	Novel
NOP14	0.11353	Novel
RHOQ	0.112006	Novel
TAX1BP1	0.111601	Novel
RTCB	0.11085	Novel
ZNF316	0.110688	Novel
PCCA	0.110402	Novel
MTIF2	0.109791	Novel
CCDC32	0.109748	Novel
RFX2	0.109217	Novel
REP15	0.1092	Novel
NFATC3	0.109002	Novel
SLFN11	0.10746	Novel
HEMGN	0.107159	Novel
RAB6A	0.106023	Novel
MID1	0.105918	Novel
CCL8	0.105631	Novel
POC1B	0.105341	Novel
P4HA3	0.105059	Novel
SAMHD1	0.105018	Novel
DPY19L1	0.105014	Novel
DDX23	0.104858	Novel
IL22	0.104659	Novel
NOC3L	0.104064	Novel
EBNA1BP2	0.10156	Novel
ENPP6	0.101255	Novel
SLC25A5	0.0999071	Novel
DHX29	0.099609	Novel
ARHGDIB	0.0994228	Novel
CGRRF1	0.0987993	Novel
CAPN2	0.0987584	Novel
PNMA2	0.0987068	Novel
TRIM21	0.0985453	Novel
CCDC9	0.0982116	Novel
ZNF483	0.0979682	Novel
KRTAP15-1	0.0976706	Novel
HLA-F	0.0975574	Novel
COL3A1	0.0969338	Novel
DDX1	0.09624	Novel
MSI1	0.0960755	Novel
FBXW7	0.0954448	Novel
TEAD3	0.0951323	Novel
GRB7	0.0949208	Novel
NFX1	0.0948244	Novel
BLOC1S2	0.0943541	Novel
ZFP90	0.0941816	Novel
CDK6	0.0940642	Novel
CST7	0.0936627	Novel
DNAJC14	0.0936433	Novel
RNF138	0.0928887	Novel
BUB1	0.0928345	Novel
OGFR	0.0926672	Novel
C16orf87	0.092451	Novel
TP63	0.0916634	Novel
ZNF703	0.0907381	Novel
SAPCD2	0.0901534	Novel
TNFRSF25	0.0900601	Novel
VSIG8	0.0899186	Novel
DSTN	0.0892444	Novel
ZNF396	0.0890727	Novel
ARHGEF7	0.0885923	Novel
CKB	0.088488	Novel
HEATR3	0.0883116	Novel
RUNDC3A	0.0882522	Novel
WIPI2	0.0882279	Novel
LINC00636	0.0877072	Novel
DCN	0.0872877	Novel
CTU1	0.0872247	Novel
RPP25L	0.0871319	Novel
ADAMTSL3	0.0871085	Novel
DUSP19	0.0868594	Novel
ZBTB32	0.0858624	Novel
MAP7	0.0857505	Novel
AAK1	0.0857454	Novel
RAB9B	0.0843039	Novel
ERBB2	0.0837837	Novel
HAND2	0.0837746	Novel
PSME3	0.0831349	Novel
SYF2	0.0830994	Novel
UBA52	0.0830099	Novel
PLEKHA4	0.0828878	Novel
TTC30A	0.0827317	Novel
CDH5	0.0823058	Novel
ZNF131	0.0816674	Novel
DCP2	0.0809663	Novel
RPL7L1	0.0809568	Novel
DYNLT4	0.0806979	Novel
PLRG1	0.0798468	Novel
PGBD1	0.0793659	Novel
LRIF1	0.0791706	Novel
TPST1	0.0788871	Novel
SENP3	0.0788143	Novel
CCDC125	0.0785531	Novel
CGGBP1	0.0785274	Novel
SCUBE2	0.0783725	Novel
DENR	0.0781288	Novel
MRPL52	0.0780551	Novel
PF4	0.0779768	Novel
STX10	0.077617	Novel
DDA1	0.0776018	Novel
CSTB	0.0766899	Novel
DEFA5	0.0764251	Novel
PSMB4	0.0758693	Novel
THOC1	0.0748651	Novel
SELENOO	0.0737737	Novel
ZNF138	0.0737652	Novel
RFPL3	0.0736876	Novel
AQP10	0.0733615	Novel
EMC9	0.0730882	Novel
PFDN4	0.0730179	Novel
UBE2S	0.0730061	Novel
DDX50	0.0728198	Novel
DIRAS1	0.072744	Novel
USP54	0.0724687	Novel
KCNA3	0.072375	Novel
SSX4B	0.0720383	Novel
COL8A1	0.0717825	Novel
PM20D2	0.0717794	Novel
MRPL53	0.0717684	Novel
CENPI	0.0716767	Novel
YWHAB	0.0715701	Novel
AHCYL1	0.0712476	Novel
PAN3	0.0708896	Novel
BDP1	0.0708304	Novel
EVL	0.0704676	Novel
DENND10	0.0702069	Novel
GPX8	0.0701984	Novel
DNAJC30	0.0701189	Novel
XIRP1	0.0700953	Novel
TMLHE	0.0696075	Novel
RABGAP1	0.0693643	Novel
MSRB2	0.0688826	Novel
VPS25	0.0688456	Novel
SPDEF	0.0684148	Novel
PGAM5	0.0682134	Novel
COPS6	0.0679696	Novel
KLHDC7B	0.0673605	Novel
PGS1	0.0672018	Novel
PARP11	0.0669451	Novel
ZNF655	0.0667538	Novel
CDK17	0.0665968	Novel
ORM1	0.0663171	Novel
POLR2C	0.0662762	Novel
IFNA21	0.0661077	Novel
SSX2	0.0659423	Novel
SORBS3	0.0658961	Novel
LEO1	0.0657125	Novel
CDV3	0.0656438	Novel
ZNF19	0.0652162	Novel
CDS2	0.0652099	Novel
SSX4	0.0652006	Novel
COL4A1	0.0651452	Novel
SPATA5	0.0651307	Novel
S1PR4	0.0650775	Novel
SERTAD3	0.065066	Novel
DUSP6	0.0647352	Novel
ZSCAN22	0.0647222	Novel
LAMTOR2	0.0644322	Novel
RSPH14	0.0642387	Novel
ANXA2P2	0.0640617	Novel
AQP5	0.0639824	Novel
DOK3	0.0637083	Novel
TBX3	0.063499	Novel
CEP20	0.0634937	Novel
GJC1	0.063115	Novel
GTF2E2	0.0629898	Novel
PPP1R32	0.0624021	Novel
INSIG2	0.0617594	Novel
CCDC12	0.0616867	Novel
GEMIN7	0.0608255	Novel
NADK	0.060593	Novel
SMAGP	0.0604825	Novel
HSPH1	0.0604719	Novel
MUTYH	0.0604677	Novel
SPNS1	0.0602749	Novel
BTN3A2	0.0598967	Novel
STXBP6	0.0598539	Novel
CWC22	0.0595346	Novel
GGA1	0.0594848	Novel
ZDHHC1	0.0594476	Novel
PAX2	0.0594076	Novel
DENND4B	0.0593523	Novel
MAGEF1	0.059265	Novel
KRT39	0.059245	Novel
NISCH	0.059236	Novel
NARF	0.0592049	Novel
TMEM253	0.059003	Novel
ZNF609	0.0587384	Novel
CHCHD6	0.0586777	Novel
POLE	0.058484	Novel
CD53	0.0583685	Novel
CRNKL1	0.058218	Novel
ANKRD11	0.0576584	Novel
LMF2	0.0576001	Novel
ARMC7	0.0575617	Novel
PPARA	0.0574571	Novel
ACSS1	0.0572742	Novel
DHRS13	0.0571504	Novel
ZNF230	0.057094	Novel
TMEM53	0.0570179	Novel
CD1E	0.0568559	Novel
ANKRD55	0.0567347	Novel
TXK	0.0564787	Novel
KNSTRN	0.0563584	Novel
ZNF662	0.0562746	Novel
C1orf74	0.0559992	Novel
EXOC5	0.0558729	Novel
ERH	0.0556703	Novel
MARCHF1	0.0555796	Novel
KRTAP17-1	0.0555387	Novel
FXYD1	0.0555344	Novel
CR1L	0.0552859	Novel
RND3	0.0550781	Novel
FCER1G	0.0548481	Novel
INTS11	0.0547454	Novel
LCE1A	0.0545891	Novel
LINC01588	0.0545584	Novel
EVI2B	0.0540434	Novel
HM13	0.0539626	Novel
ACLY	0.0535184	Novel
RALGAPA2	0.0534857	Novel
ZNF706	0.0532629	Novel
ZNF69	0.0531785	Novel
CDC42	0.0530804	Novel
CCDC183	0.0529372	Novel
FOXD4L1	0.052511	Novel
COMMD8	0.0524555	Novel
DUSP5	0.0521272	Novel
ADGRB2	0.0520061	Novel
ZNF474	0.0519067	Novel
FKBP7	0.0518983	Novel
IFNA8	0.0518916	Novel
CNIH4	0.0517726	Novel
IMPDH2	0.0516087	Novel
CHP2	0.0514844	Novel
TOP1MT	0.0514649	Novel
HDAC6	0.0514187	Novel
FBP1	0.0514041	Novel
SCFD2	0.0513498	Novel
PPP4R2	0.0512031	Novel
RALYL	0.0511311	Novel
SNIP1	0.0510497	Novel
DHRS1	0.0510335	Novel
POLR3G	0.0509805	Novel
LSM3	0.050978	Novel
DES	0.0507723	Novel
UBBP4	0.050669	Novel
ELK1	0.0503258	Novel
FHL1	0.0502989	Novel
C1orf220	0.050229	Novel
KRTAP10-6	0.0501468	Novel
ZNF195	0.0498292	Novel
FBXO34	0.0498086	Novel
ABHD11	0.0497873	Novel
RAB32	0.0497421	Novel
WDR59	0.0494244	Novel
IPO9	0.0494085	Novel
RNF7	0.0493633	Novel
C11orf87	0.0488343	Novel
DPY19L4	0.048779	Novel
INHCAP	0.0487748	Novel
NVL	0.0487355	Novel
SOWAHC	0.0485716	Novel
TMEM86A	0.0485136	Novel
CUL2	0.0483831	Novel
SHC2	0.0483533	Novel
BDKRB2	0.0483528	Novel
CCL5	0.0483422	Novel
POLR2G	0.0481452	Novel
EAPP	0.0481428	Novel
BCAM	0.0481314	Novel
ANKMY2	0.0480296	Novel
AACS	0.0480077	Novel
ANKHD1-EIF4EBP3	0.0477412	Novel
MCUR1	0.0476025	Novel
CLIP1	0.0475983	Novel
LDB2	0.0475582	Novel
OSBPL10	0.0471362	Novel
PSMG1	0.046789	Novel
IL12RB2	0.0467643	Novel
CCL20	0.0466103	Novel
TTLL10	0.0466066	Novel
AANAT	0.0465865	Novel
DHRSX	0.0465499	Novel
PTPN23	0.0464502	Novel
MIER3	0.0461128	Novel
CDR1	0.0459214	Novel
LSM2	0.0453929	Novel
GABRA3	0.0453861	Novel
MRPL24	0.0452909	Novel
IMPACT	0.0452515	Novel
DMRTB1	0.0451581	Novel
ZNF497	0.0450654	Novel
ROGDI	0.0449835	Novel
CHRM4	0.0449802	Novel
RIC3	0.044978	Novel
DNAJC18	0.0449677	Novel
PPID	0.0449484	Novel
HSPA7	0.0447886	Novel
PDLIM2	0.0446917	Novel
PCDHB11	0.0444463	Novel
KPNA4	0.0441997	Novel
SUPT4H1	0.0441818	Novel
LRRC8D	0.044144	Novel
ZNF575	0.0440962	Novel
ACAD11	0.0440319	Novel
CCDC137	0.0438204	Novel
NIP7	0.0436681	Novel
RBM22	0.0435327	Novel
KRTAP13-4	0.0434333	Novel
PDGFA	0.0433607	Novel
ELMO2	0.043205	Novel
PRR34	0.0431277	Novel
SRRT	0.0431204	Novel
CHTF18	0.0430017	Novel
CENPC	0.0429542	Novel
TTC9C	0.0428718	Novel
WDR26	0.0426302	Novel
KCTD10	0.0424554	Novel
HNF1A	0.0423489	Novel
CCER1	0.0422394	Novel
SCGB2A2	0.0422023	Novel
CXCR5	0.0419617	Novel
INTS14	0.0418669	Novel
CYSLTR2	0.0418655	Novel
WIPF2	0.0418174	Novel
RPS12	0.0418012	Novel
TUSC2	0.0417938	Novel
CEP72	0.0416295	Novel
MRPS26	0.0413128	Novel
BAP1	0.0412897	Novel
KRTAP1-3	0.0412477	Novel
ZNF613	0.0412392	Novel
COMMD9	0.0411849	Novel
PPBP	0.04101	Novel
TMEM106C	0.0410096	Novel
PA2G4	0.0409063	Novel
TMEM259	0.0406275	Novel
CDKN1A	0.0406123	Novel
BPGM	0.0403465	Novel
RINT1	0.0400874	Novel
MAGEA11	0.0400304	Novel
TPT1	0.0399594	Novel
WBP1	0.0399104	Novel
H3-5	0.0397968	Novel
USF2	0.0397069	Novel
B3GNT7	0.0396515	Novel
STXBP5	0.0396292	Novel
MACO1	0.0395306	Novel
TTC38	0.0393247	Novel
COL2A1	0.039314	Novel
PHOSPHO2	0.0391348	Novel
ZMYM6	0.0390946	Novel
FAM13C	0.0388274	Novel
SENP1	0.0386715	Novel
MYL12B	0.0386085	Novel
RPAP2	0.0385835	Novel
KRT35	0.0384503	Novel
DCAF8L2	0.0384449	Novel
MCOLN3	0.0383721	Novel
BTNL3	0.0383105	Novel
GABRG1	0.0382939	Novel
PRKAR1B	0.0382867	Novel
KRTAP2-3	0.038146	Novel
APC	0.0380478	Novel
MRPL28	0.0378776	Novel
H3C6	0.0378507	Novel
RPS6KB1	0.0377333	Novel
RAN	0.0377133	Novel
SELENOK	0.0375541	Novel
CHTOP	0.0375414	Novel
PPP2R2A	0.0374742	Novel
CCL7	0.0372671	Novel
ANP32E	0.0370765	Novel
METTL18	0.0368767	Novel
THOC2	0.0367328	Novel
H2BC19P	0.036698	Novel
LGALS7	0.0366795	Novel
RCBTB2	0.0366598	Novel
CDKL3	0.0366303	Novel
TTC23	0.0366065	Novel
METAP1	0.0361882	Novel
BTF3L4	0.0361874	Novel
EIF1AY	0.03615	Novel
KRTAP21-2	0.0360838	Novel
FAM133A	0.0360703	Novel
KRTAP6-3	0.0359405	Novel
PIP5K1C	0.0359056	Novel
EFNA5	0.0356917	Novel
CPSF4	0.0356808	Novel
CDK5RAP1	0.0356485	Novel
TIMM21	0.0355199	Novel
ZBED9	0.0354791	Novel
ARL1	0.0352475	Novel
ODF3L1	0.0352258	Novel
CD1B	0.0351296	Novel
TVP23B	0.0350749	Novel
ZNF788P	0.0349929	Novel
POM121L8P	0.0349519	Novel
LSM7	0.0348742	Novel
SH3RF2	0.034826	Novel
TAF4	0.0347261	Novel
PTPN7	0.0346407	Novel
HSD17B13	0.0343308	Novel
LMOD1	0.0342921	Novel
PIH1D2	0.0342053	Novel
PSMA5	0.0341866	Novel
FAM27E3	0.0341075	Novel
CXCL17	0.0339777	Novel
ZNF827	0.0339591	Novel
GGN	0.0338951	Novel
UTP15	0.0338517	Novel
CDH8	0.0338296	Novel
TAF3	0.0338033	Novel
KLHDC3	0.0337676	Novel
SEL1L	0.0335409	Novel
ETV2	0.033277	Novel
ICAM1	0.0332519	Novel
ACAP1	0.033236	Novel
NR2E3	0.0331711	Novel
FAM178B	0.0330539	Novel
RPA2	0.033016	Novel
C1orf21	0.0329326	Novel
TIMP2	0.0328941	Novel
BTN3A1	0.0328919	Novel
ODF1	0.0327215	Novel
MASP2	0.0326186	Novel
SLC30A10	0.0325385	Novel
MTX2	0.0324921	Novel
ABI1	0.0324516	Novel
APOBEC3B	0.032392	Novel
LCE1F	0.0323676	Novel
ATP1B3	0.0323088	Novel
DPPA4	0.0320537	Novel
PICALM	0.0319264	Novel
EFHC2	0.0316964	Novel
FOXD4	0.0316646	Novel
PSMA6	0.0315107	Novel
JADE3	0.0313903	Novel
EIF5	0.0312359	Novel
MAGEC1	0.0311696	Novel
GRAMD4	0.0311652	Novel
TEX28	0.0311358	Novel
RBM48	0.0311011	Novel
UBLCP1	0.0310402	Novel
RNF213	0.0309957	Novel
ZBTB25	0.0308759	Novel
AKR1B10	0.0308232	Novel
BEND3	0.0306939	Novel
CDC7	0.0303783	Novel
KCNN4	0.0303299	Novel
CNFN	0.03023	Novel
POTEA	0.0301939	Novel
ZNF438	0.0300653	Novel
PRM2	0.0300515	Novel
KRT8	0.0300103	Novel
ZNF330	0.0299713	Novel
PTTG1IP	0.0299315	Novel
YTHDC2	0.0299292	Novel
PTDSS2	0.0299129	Novel
RPLP0	0.0299116	Novel
COMMD3	0.0298674	Novel
ZBTB8A	0.029859	Novel
CCNG1	0.0297846	Novel
GATC	0.0296625	Novel
ZNF232	0.029584	Novel
KRTAP8-1	0.0295033	Novel
ATG12	0.0294288	Novel
VCL	0.029373	Novel
HNRNPA1	0.0293238	Novel
MSTO1	0.0293192	Novel
KPRP	0.0292136	Novel
NHLH2	0.0291323	Novel
BLZF1	0.0291065	Novel
ZNF844	0.0290986	Novel
PSMB3	0.0290345	Novel
IGFBP2	0.0290071	Novel
ZSCAN30	0.0290061	Novel
FSD2	0.0289775	Novel
RRP8	0.0289582	Novel
MYL9	0.0289168	Novel
TAAR1	0.0284958	Novel
CBX1	0.0283388	Novel
HNRNPLL	0.0282642	Novel
SPRR2E	0.0280484	Novel
STAT4	0.0279479	Novel
CT45A3	0.0278531	Novel
DCAF4	0.0277324	Novel
YBX3	0.0276939	Novel
RXRB	0.0276301	Novel
ZNF221	0.0275876	Novel
ZNHIT1	0.0274166	Novel
AKR1C3	0.0271545	Novel
SPAG4	0.0270847	Novel
THEG	0.0269857	Novel
MYB	0.026918	Novel
ZNF580	0.0268908	Novel
PPP5C	0.0268186	Novel
XBP1P1	0.0268086	Novel
TRIM68	0.0267571	Novel
PAK1IP1	0.0267163	Novel
AOC3	0.0266776	Novel
TAB3	0.026603	Novel
LIME1	0.0265653	Novel
GID8	0.0263258	Novel
CRISP3	0.0262806	Novel
RHOBTB3	0.025926	Novel
SCD5	0.0258507	Novel
DNAJB8	0.025733	Novel
FAM71C	0.0256646	Novel
TMEM222	0.0256565	Novel
HEXB	0.0255338	Novel
PID1	0.0255278	Novel
GTF2H5	0.0254695	Novel
LURAP1L	0.0254468	Novel
GRAMD1C	0.0254357	Novel
SH3RF1	0.0254323	Novel
SPINK7	0.025376	Novel
MMP2	0.0253433	Novel
CDH10	0.025325	Novel
L3MBTL1	0.025287	Novel
ITGA9	0.0252013	Novel
DNAJA1	0.0251878	Novel
BRD7	0.0251761	Novel
MCF2	0.0251276	Novel
TRIM23	0.0250598	Novel
RPS6KA2	0.0250415	Novel
MCMBP	0.0247821	Novel
B3GNT9	0.0247596	Novel
ETNK2	0.0247371	Novel
FYN	0.0247112	Novel
ZNF416	0.0246996	Novel
DCANP1	0.0246536	Novel
XCL2	0.0246445	Novel
FAM214B	0.0246394	Novel
PAAF1	0.0246286	Novel
SIPA1L2	0.0245482	Novel
ZNF786	0.0245038	Novel
POLR3GL	0.024496	Novel
CCPG1	0.0244635	Novel
BTN3A3	0.0244012	Novel
CT45A10	0.0243913	Novel
TBC1D3	0.0243474	Novel
LGALS9B	0.0242809	Novel
ZNF552	0.0241582	Novel
CCDC130	0.0241458	Novel
ZNF124	0.0241255	Novel
SEC24B	0.0239322	Novel
CDCA2	0.0238203	Novel
SPOCK2	0.0237634	Novel
SEMA3B	0.0237616	Novel
DDX31	0.0236783	Novel
PSMC2	0.0236782	Novel
SPP1	0.0236389	Novel
PSMC3	0.0236053	Novel
SPIN1	0.0235736	Novel
CDKN2A	0.0235068	Novel
ZNF319	0.023476	Novel
GTSF1	0.0234559	Novel
EIF1AD	0.023454	Novel
CCDC77	0.0233965	Novel
ARSI	0.0233442	Novel
DEFB104A	0.0233397	Novel
NRIP3	0.0232918	Novel
RANBP6	0.0232844	Novel
ZNF461	0.0231975	Novel
NUP42	0.0231827	Novel
CCDC185	0.0231522	Novel
H2BC13	0.0231519	Novel
SORBS1	0.0231099	Novel
LIN7A	0.0230387	Novel
BSDC1	0.0230253	Novel
B3GNT3	0.0228122	Novel
TCP11L1	0.0226759	Novel
EBI3	0.022577	Novel
FAM114A2	0.0225221	Novel
LRRTM1	0.022499	Novel
SMARCA4	0.0224213	Novel
PLXND1	0.0224195	Novel
EIF3H	0.0223776	Novel
RPL13A	0.0223018	Novel
LCE3D	0.0222823	Novel
CSNK1G2-AS1	0.0222792	Novel
NOP16	0.0222761	Novel
ZNF479	0.0221829	Novel
ZNF550	0.0221663	Novel
CT45A5	0.0221426	Novel
TRIM50	0.0220963	Novel
ASB11	0.0219639	Novel
CHGB	0.0219445	Novel
RECK	0.0218879	Novel
NLRP5	0.0218588	Novel
DLK2	0.0218394	Novel
SNX8	0.0218385	Novel
VASH1	0.0217687	Novel
PGBD3	0.0217177	Novel
DCD	0.0216098	Novel
ZNF207	0.0215761	Novel
TRMT2A	0.0215626	Novel
ODR4	0.021555	Novel
PTER	0.0215473	Novel
TNP1	0.0215473	Novel
PARP16	0.0215061	Novel
PRPF38A	0.0214393	Novel
WDR24	0.0214136	Novel
POLR2M	0.0213826	Novel
SPANXN2	0.0213724	Novel
H2BC15	0.0212667	Novel
TCEA1	0.021224	Novel
HSPA4L	0.0212232	Novel
RBPMS2	0.0212102	Novel
AGTRAP	0.0212065	Novel
PLAGL2	0.0211869	Novel
SP100	0.0211565	Novel
SLC24A5	0.0211378	Novel
ZNF317	0.0211272	Novel
AKAP3	0.021101	Novel
MBD3L2	0.0210979	Novel
NRTN	0.0208481	Novel
CLUH	0.0207216	Novel
SPAG5	0.0206919	Novel
NSA2	0.0206845	Novel
BCAS4	0.020585	Novel
SHLD2	0.0205731	Novel
CALCA	0.0205228	Novel
ESRP1	0.0204901	Novel
LINC01587	0.020445	Novel
TAPT1	0.0202896	Novel
CRYBG3	0.0202421	Novel
CXCL16	0.0201928	Novel
ANO8	0.0200745	Novel
NGEF	0.0199767	Novel
TINAGL1	0.0199705	Novel
MSI2	0.0199482	Novel
REXO4	0.0199152	Novel
TENT4B	0.0198941	Novel
ZNF526	0.0198424	Novel
ALX1	0.0198191	Novel
MAGEA12	0.0197885	Novel
PPP1R7	0.0197433	Novel
CNTNAP4	0.0196771	Novel
AIPL1	0.0196714	Novel
ZNF385C	0.0196589	Novel
NIBAN3	0.019627	Novel
VSTM4	0.0195559	Novel
TXLNB	0.0195482	Novel
STX5	0.0195383	Novel
ZNF784	0.0194984	Novel
ZNF324B	0.0194982	Novel
ATP23	0.0194648	Novel
TSGA13	0.0193606	Novel
ODC1	0.0193418	Novel
CLPTM1L	0.0193161	Novel
TES	0.0193134	Novel
LTC4S	0.0193073	Novel
MRPL43	0.0192542	Novel
ESRRA	0.0192431	Novel
NBPF22P	0.0192271	Novel
SKAP2	0.0191957	Novel
SYT17	0.0190773	Novel
VTI1A	0.0190293	Novel
PAIP2B	0.0189939	Novel
STAU1	0.0189678	Novel
KPNB1	0.0188534	Novel
HEPACAM2	0.0188081	Novel
SLC41A2	0.0187863	Novel
WASL	0.0187378	Novel
TBL1X	0.0187098	Novel
UNC5C	0.0187084	Novel
KLHL22	0.0185658	Novel
PYHIN1	0.0185594	Novel
UCMA	0.0184933	Novel
PPP1CA	0.0184843	Novel
CDC42EP1	0.018473	Novel
HHLA3	0.0184487	Novel
DPYS	0.018437	Novel
PKNOX2	0.0183468	Novel
KRTAP13-3	0.018345	Novel
NEU4	0.0182627	Novel
KATNAL1	0.0182318	Novel
HLX	0.0182288	Novel
EOMES	0.0181539	Novel
RAB34	0.0181366	Novel
DCAF10	0.0181349	Novel
MBD3L1	0.0181293	Novel
NEK2	0.018104	Novel
CAPZB	0.0180915	Novel
PSPC1	0.018065	Novel
GSDMD	0.0180518	Novel
MBOAT2	0.0180464	Novel
MS4A7	0.0180042	Novel
USP17L9P	0.0179787	Novel
RNF152	0.0179758	Novel
PELI2	0.0179287	Novel
H4C1	0.0179149	Novel
RWDD2B	0.0178962	Novel
PDE4A	0.0178594	Novel
DSC3	0.0178496	Novel
HEATR5A	0.017847	Novel
VPS39	0.0177612	Novel
UBE2E3	0.0177425	Novel
PLEKHG4	0.0176934	Novel
LIPF	0.0176852	Novel
NELFE	0.0176624	Novel
USP26	0.0176439	Novel
TRIM66	0.017643	Novel
KIF11	0.0176177	Novel
GDF15	0.0175861	Novel
HSP90AB4P	0.0175077	Novel
KRTAP19-6	0.0174555	Novel
LANCL1	0.0173608	Novel
SPON1	0.0173296	Novel
S100A6	0.0172449	Novel
APPL2	0.017195	Novel
STAT1	0.0171325	Novel
MDK	0.0170809	Novel
CCDC97	0.0170505	Novel
TMUB2	0.0170421	Novel
FAM120AOS	0.0169768	Novel
POLR2H	0.0169687	Novel
MRPL49	0.0169478	Novel
ZNF211	0.0169268	Novel
LAMC2	0.0168947	Novel
TPTE	0.0168472	Novel
IL23A	0.0168393	Novel
NBPF19	0.0167951	Novel
TYMS	0.016794	Novel
MAT2B	0.0167169	Novel
FCGR3B	0.0166975	Novel
ZNF441	0.0166471	Novel
EXT2	0.0166199	Novel
LRRC4C	0.0165768	Novel
DAP3	0.0165745	Novel
PTPN1	0.016563	Novel
ADCY5	0.0165462	Novel
SFRP5	0.0165188	Novel
SOCS4	0.0164967	Novel
CBR1	0.016484	Novel
CXCL10	0.0164221	Novel
KCTD21	0.0163899	Novel
DAPP1	0.0163466	Novel
CEBPZ	0.0163358	Novel
C1S	0.0163107	Novel
GLIPR1L2	0.0162809	Novel
CCL28	0.0162767	Novel
TEKT3	0.016193	Novel
CNPY2	0.0161331	Novel
HSPB6	0.0161177	Novel
SERPINF1	0.0160971	Novel
SPC25	0.0160895	Novel
NICN1	0.0160782	Novel
ZNF524	0.016063	Novel
EXOC3-AS1	0.0160218	Novel
MAK16	0.0160169	Novel
MFSD10	0.0160136	Novel
RNU2-1	0.0159953	Novel
CDH12	0.0159674	Novel
WDR1	0.0159313	Novel
TRIM49C	0.0159246	Novel
H2AC11	0.0159196	Novel
MRPL55	0.0159101	Novel
ATP4A	0.0158995	Novel
ADPGK	0.01588	Novel
TSKS	0.0157857	Novel
KNOP1	0.0157849	Novel
KRTAP5-1	0.0157808	Novel
LENG1	0.0157651	Novel
H2BC12	0.0157042	Novel
SF3B5	0.0156814	Novel
ANAPC4	0.0156694	Novel
ARPC4-TTLL3	0.0156605	Novel
DLGAP5	0.01566	Novel
POTEB2	0.0156287	Novel
C10orf62	0.015565	Novel
LGALS9C	0.0155236	Novel
PCK1	0.0155178	Novel
BAALC	0.0155103	Novel
DUSP8	0.0154518	Novel
PSME2	0.0154374	Novel
PACSIN1	0.0154182	Novel
POTEC	0.0153571	Novel
HNRNPA0	0.015298	Novel
C7orf69	0.0152708	Novel
ERP44	0.0152509	Novel
GREM1	0.0152474	Novel
KRT27	0.015177	Novel
SLC25A32	0.0151734	Novel
ADRM1	0.0151495	Novel
MICOS10-NBL1	0.0151394	Novel
TFCP2	0.0150907	Novel
IFT43	0.0150652	Novel
BRD2	0.0150546	Novel
H2BC5	0.0150496	Novel
SERTAD2	0.0150473	Novel
MRPL45	0.0149983	Novel
EMC10	0.0149602	Novel
RSPRY1	0.0148904	Novel
COMMD5	0.0148793	Novel
RPL17	0.0148728	Novel
JUNB	0.0148265	Novel
SMG7	0.0147275	Novel
STEAP1B	0.0146686	Novel
COQ10B	0.0146288	Novel
SFI1	0.0145748	Novel
PDPK1	0.0145331	Novel
CLEC11A	0.0144964	Novel
RASD1	0.0144709	Novel
ZBTB24	0.0144494	Novel
ITIH6	0.0144173	Novel
GAPDH	0.0144087	Novel
AKT3	0.0144053	Novel
DOC2A	0.0143988	Novel
GEMIN5	0.0143753	Novel
AVPI1	0.014355	Novel
WNT9B	0.0143276	Novel
UBE2Z	0.0143219	Novel
NPR3	0.0143046	Novel
SPHK1	0.0142934	Novel
ZNF835	0.0142654	Novel
CTNNBL1	0.0142448	Novel
KRTAP19-1	0.0142202	Novel
KIAA0040	0.0140943	Novel
VAT1	0.0140839	Novel
PRR22	0.0140793	Novel
ZFHX4	0.0140631	Novel
FAM174A	0.0140608	Novel
SPEF1	0.0140393	Novel
FOXO6	0.0139946	Novel
KRBA1	0.013852	Novel
NEGR1	0.013833	Novel
ABHD10	0.0138175	Novel
UTP6	0.0138035	Novel
IPO5	0.0137944	Novel
C7orf25	0.0137912	Novel
ZKSCAN3	0.0137827	Novel
AUNIP	0.0137503	Novel
PSME1	0.0137116	Novel
PDE3A	0.0137093	Novel
INPP5B	0.0136539	Novel
DDX56	0.0136493	Novel
SNX19	0.0136384	Novel
WBP4	0.0136192	Novel
PLAC8	0.0136162	Novel
BRAF	0.0135948	Novel
BIRC5	0.0135816	Novel
WWTR1	0.0135693	Novel
MYT1	0.0135626	Novel
APOA1	0.0135578	Novel
ORMDL2	0.0134896	Novel
AVP	0.0134694	Novel
PHLDA2	0.0134435	Novel
PSMB6	0.0134431	Novel
ARHGEF12	0.0134176	Novel
CKMT1B	0.0134041	Novel
TREML2	0.0133928	Novel
CCDC22	0.0133791	Novel
GPBP1	0.0133105	Novel
CRH	0.0132974	Novel
LYG2	0.0132601	Novel
CLAM	0.0132307	Novel
PSMB1	0.0131967	Novel
DPY19L3	0.0131844	Novel
HHLA2	0.0131458	Novel
APLN	0.0131268	Novel
WFDC10A	0.0131227	Novel
CPPED1	0.0131144	Novel
ZNF266	0.0131123	Novel
FBXO31	0.013083	Novel
CBX6	0.0130594	Novel
ZNF136	0.0130247	Novel
C1orf162	0.0130005	Novel
PHACTR3	0.0129602	Novel
NCBP2	0.0129428	Novel
ABCG4	0.0129404	Novel
TMEM161A	0.0129386	Novel
TRMT10A	0.0129007	Novel
ABHD14A	0.0128838	Novel
MRPL17	0.0128836	Novel
GLIDR	0.0128726	Novel
GET1	0.0128679	Novel
SFRP2	0.0128651	Novel
CDH4	0.0128054	Novel
SLC25A47	0.0127638	Novel
ZNF564	0.0127474	Novel
PLCL2	0.0127443	Novel
AZIN2	0.0127123	Novel
CPD	0.0126949	Novel
MRPL39	0.0126615	Novel
WASF1	0.0126328	Novel
CLDN15	0.0126276	Novel
SORBS2	0.0126079	Novel
ZBTB33	0.0125929	Novel
WBP11	0.0125586	Novel
EIF2S1	0.0125296	Novel
SEC23A	0.0125136	Novel
LOXL3	0.0124945	Novel
MYO1G	0.0124809	Novel
HMGB1P1	0.0124792	Novel
IGSF8	0.0124699	Novel
SREBF1	0.0124692	Novel
SDHAF4	0.0124545	Novel
STARD3NL	0.0124286	Novel
SYNPO2	0.0124276	Novel
URI1	0.0124215	Novel
DUXAP9	0.0124109	Novel
GLRA2	0.012379	Novel
CALML6	0.0123645	Novel
CCDC116	0.012296	Novel
RPAP1	0.0122831	Novel
ZNF202	0.0122648	Novel
ABCC12	0.0122583	Novel
NAP1L4	0.0122326	Novel
ZFP1	0.01223	Novel
INF2	0.0122268	Novel
RCOR1	0.012175	Novel
GGT7	0.0121733	Novel
MRPS5	0.0121618	Novel
AK7	0.0121381	Novel
MRPL20-AS1	0.0121189	Novel
RBBP6	0.012109	Novel
PRKCA	0.0120986	Novel
SPCS1	0.0120882	Novel
RBP1	0.0120822	Novel
BAG2	0.0120792	Novel
ATG10	0.012029	Novel
CIAO2B	0.0119992	Novel
MEF2B	0.0119951	Novel
APOBEC1	0.0119655	Novel
SBK3	0.0119337	Novel
PHLDA3	0.0119242	Novel
FRS3	0.0119152	Novel
ANAPC16	0.0119141	Novel
NUDT16L1	0.011908	Novel
UBXN11	0.0118948	Novel
ZNF26	0.0118575	Novel
GMDS	0.0118446	Novel
UVSSA	0.0118422	Novel
HSF2BP	0.0118113	Novel
USHBP1	0.0117771	Novel
MINDY3	0.0117732	Novel
GABRA2	0.0117551	Novel
ZNF135	0.0117511	Novel
TM4SF19	0.011734	Novel
ZNF17	0.0117171	Novel
TAFA1	0.01171	Novel
MARCHF6	0.0116952	Novel
FAM168A	0.0116729	Novel
APOBEC2	0.0116342	Novel
BDNF	0.0116124	Novel
COMMD7	0.0116012	Novel
GNG5	0.0115913	Novel
RASSF9	0.0115912	Novel
CDH24	0.0115886	Novel
TMEM236	0.0115845	Novel
PON1	0.0114734	Novel
ZNF562	0.0114475	Novel
WNT1	0.0114335	Novel
EXOSC4	0.0114143	Novel
TIMM22	0.0114108	Novel
GRIN2C	0.0113957	Novel
PDE4DIP	0.0113716	Novel
VHL	0.011366	Novel
HMGXB3	0.0113404	Novel
WNT11	0.0113232	Novel
SNRPC	0.0113114	Novel
SIRPB1	0.011301	Novel
EEF1AKNMT	0.0113006	Novel
GRAMD1B	0.0112916	Novel
SRR	0.011278	Novel
APBB2	0.0112582	Novel
USP21	0.0112518	Novel
EHD1	0.0112488	Novel
PARN	0.0112381	Novel
CRYZL1	0.0112362	Novel
FZD9	0.0112269	Novel
RPL6P1	0.0112259	Novel
GFUS	0.0112204	Novel
MAPK8IP2	0.0112181	Novel
ZNF702P	0.0112082	Novel
ZNF534	0.0112039	Novel
KRTAP2-4	0.0112009	Novel
HYI	0.0111968	Novel
DCAF4L1	0.0111958	Novel
PPA1	0.0111872	Novel
AREL1	0.0111451	Novel
HDX	0.0111413	Novel
ACSM1	0.0111376	Novel
GSPT1	0.011134	Novel
PSMB9	0.0111261	Novel
YIF1A	0.0110724	Novel
ZFPL1	0.0110689	Novel
CXCL14	0.0110551	Novel
TMPRSS2	0.0110377	Novel
FUT1	0.0110332	Novel
RAMAC	0.011028	Novel
ACVRL1	0.0110265	Novel
TRIML1	0.0110012	Novel
SYN3	0.0109846	Novel
ORC2	0.0109556	Novel
TSR1	0.0109429	Novel
ZFP69B	0.0109269	Novel
CCNG2	0.0109187	Novel
PROM2	0.010908	Novel
SOCS6	0.0108738	Novel
SECTM1	0.010869	Novel
RNU1-1	0.0108662	Novel
P4HA2	0.0108612	Novel
ZKSCAN7	0.010848	Novel
BPIFB3	0.01083	Novel
SPPL2C	0.0107888	Novel
CD9	0.0107878	Novel
KLRK1	0.0107722	Novel
KDM3A	0.0107403	Novel
ZNF764	0.0107386	Novel
WDR90	0.0107358	Novel
ATP5MG	0.0106997	Novel
ARHGDIA	0.0106943	Novel
DDX27	0.0106939	Novel
CEP295	0.0106626	Novel
UXT	0.0106526	Novel
NRL	0.0106235	Novel
GAS2L1	0.010612	Novel
CEP170	0.0105911	Novel
SREK1IP1	0.0105896	Novel
VAX1	0.0105478	Novel
UNC93A	0.0105452	Novel
GGT1	0.0105301	Novel
C22orf46	0.010517	Novel
NYAP2	0.0104978	Novel
CLCN2	0.0104941	Novel
BEX3	0.010475	Novel
PPP1R11	0.010475	Novel
SPOCK3	0.0104521	Novel
LOC102724488	0.0104258	Novel
MBD6	0.010405	Novel
GINS3	0.010339	Novel
NUFIP2	0.0103345	Novel
C6orf226	0.010305	Novel
P4HA1	0.0103017	Novel
NDUFAF7	0.0103012	Novel
ARL6IP4	0.0102945	Novel
COL9A1	0.0102944	Novel
CWC15	0.0102779	Novel
FRYL	0.0102442	Novel
C10orf55	0.0102408	Novel
EEF1A1P5	0.0102313	Novel
HIVEP2	0.0102268	Novel
HOXD8	0.0102185	Novel
BET1	0.0102107	Novel
CYGB	0.0101898	Novel
PPP2CA	0.0101441	Novel
ABCA8	0.0101219	Novel
ZC3H10	0.0101175	Novel
CORO2B	0.0101123	Novel
FCGRT	0.0101106	Novel
RP2	0.0101082	Novel
SCYL3	0.0101004	Novel
ARID3B	0.0100805	Novel
FCHSD1	0.0100426	Novel
WDR92	0.0100351	Novel
PNLIP	0.0100238	Novel
TRAF3IP3	0.0100238	Novel
ACAA1	0.01002	Novel
NKX1-2	0.0099753	Novel
ZNF439	0.00997521	Novel
PDZD3	0.00996705	Novel
EFCAB7	0.00995233	Novel
RAB28	0.00991778	Novel
TRY2P	0.00989313	Novel
PIK3C2B	0.0098891	Novel
SDS	0.0098802	Novel
VCPKMT	0.00987304	Novel
BET1L	0.00986416	Novel
TMEM104	0.00985252	Novel
PRSS22	0.00985114	Novel
DLGAP2	0.00984617	Novel
DCAF12L2	0.00984497	Novel
CEP170B	0.00983982	Novel
HNRNPCL2	0.00983133	Novel
LGR4	0.00981981	Novel
SMIM11B	0.00980881	Novel
NXN	0.00979964	Novel
ACCS	0.00979808	Novel
PGM2L1	0.00978328	Novel
RRP1	0.00976949	Novel
OXER1	0.00976642	Novel
C17orf50	0.0097518	Novel
CHM	0.00974422	Novel
CCDC85A	0.00972888	Novel
LYZL2	0.00972522	Novel
FASTK	0.00970835	Novel
MARK4	0.00969319	Novel
VPS18	0.00968968	Novel
G6PD	0.00967131	Novel
SPPL3	0.00966977	Novel
USP22	0.00966332	Novel
ZNF213	0.00965091	Novel
VCPIP1	0.00954912	Novel
RAPGEF3	0.00953482	Novel
SNRNP48	0.00953088	Novel
TBC1D26	0.00951585	Novel
LGALS12	0.0095119	Novel
CCDC181	0.00950322	Novel
MXRA7	0.00947457	Novel
PIGF	0.00946359	Novel
PRPSAP1	0.00945871	Novel
COMMD2	0.00945452	Novel
TTC29	0.00943216	Novel
CTSA	0.00941593	Novel
ZKSCAN8	0.00941503	Novel
DRG1	0.00941287	Novel
ZNF607	0.00941278	Novel
TEX10	0.00940928	Novel
RPAP3	0.00940628	Novel
ZFP2	0.00940236	Novel
HEPHL1	0.00938154	Novel
CDC42EP3	0.00937027	Novel
LXN	0.00934771	Novel
COA4	0.00934149	Novel
DENND5B	0.00933661	Novel
[truncated: 17,024 more rows]

## Sheet: BioGRID-2
BioGRID-Embedding-DisGeNET
Symbol	Probability	Known/Novel
SRPK2	1	Novel
ALOX5	0.999998	Novel
RHOA	0.999998	Novel
MDFI	0.999995	Novel
CCT2	0.999977	Novel
TRIP6	0.999961	Novel
CCT3	0.999923	Novel
EFTUD2	0.999904	Novel
CHEK1	0.999888	Novel
IDH2	0.999867	Novel
SUZ12	0.999807	Novel
HNRNPL	0.999794	Novel
BECN1	0.999722	Novel
PTK2	0.999679	Novel
EZH2	0.999617	Novel
GTF2B	0.999063	Novel
PGRMC1	0.998954	Novel
KRAS	0.998551	Novel
PYHIN1	0.998332	Novel
MTOR	0.998092	Novel
RPA3	0.997996	Novel
MCM2	0.997947	Novel
DPPA4	0.997418	Novel
BAG6	0.996865	Novel
PLEKHA4	0.996717	Novel
PFDN5	0.996421	Novel
MAP2K1	0.99638	Novel
RFC5	0.996062	Novel
RPA2	0.995892	Novel
NPEPL1	0.995776	Novel
GTPBP1	0.995535	Novel
COMT	0.994347	Novel
AMOT	0.994012	Novel
RPS4X	0.993925	Novel
TCP1	0.99312	Novel
KRT5	0.992233	Novel
HSCB	0.992125	Novel
TSC2	0.990249	Novel
EEF1G	0.989533	Novel
RAB11A	0.989099	Novel
TUBB2A	0.989064	Novel
UGT2A3	0.989044	Novel
SUPT6H	0.98877	Novel
RAB9A	0.988559	Novel
ECT2	0.988542	Novel
DSTYK	0.988251	Novel
DAPK1	0.98782	Novel
CCNDBP1	0.9875	Novel
ECM1	0.987395	Novel
DCAF10	0.98584	Novel
APBB2	0.984209	Novel
RAB8B	0.983253	Novel
RNF19B	0.983148	Novel
CAV1	0.982953	Novel
KCTD3	0.982575	Novel
USP14	0.982448	Novel
UBXN7	0.982363	Novel
H1-1	0.982318	Novel
TIMM44	0.981678	Novel
KRT75	0.979833	Novel
CCT8	0.979689	Novel
YWHAB	0.979189	Novel
RNF40	0.97799	Novel
CHTF8	0.976916	Novel
VWCE	0.975665	Novel
TPT1	0.974836	Novel
LRRC8E	0.973517	Novel
CEP162	0.973275	Novel
SP1	0.972448	Novel
TSPYL2	0.972234	Novel
SMAD2	0.971862	Novel
GFER	0.97137	Novel
YOD1	0.97126	Novel
RPAP1	0.971258	Novel
UBA2	0.970962	Novel
STK38	0.970643	Novel
RNPS1	0.969616	Novel
ATP6V0A1	0.969195	Novel
CIAO1	0.967366	Novel
CCM2	0.966786	Novel
WTAP	0.966117	Novel
CCL5	0.963626	Novel
GLP1R	0.963391	Novel
PSMB4	0.963273	Novel
PAF1	0.962612	Novel
WDR59	0.961899	Novel
AMBRA1	0.960484	Novel
GCH1	0.960033	Novel
NCKIPSD	0.959292	Novel
ELP6	0.958074	Novel
LASP1	0.957836	Novel
SRSF9	0.957176	Novel
USP11	0.956704	Novel
TSC22D1	0.956056	Novel
BRCC3	0.955664	Novel
HDAC2	0.954942	Novel
CCT6A	0.952946	Novel
PSMA1	0.9526	Novel
GEMIN5	0.951933	Novel
HSPH1	0.951839	Novel
MAPK12	0.951024	Novel
ATE1	0.950839	Novel
CBLL1	0.950768	Novel
C22orf39	0.949953	Novel
CEP170	0.948728	Novel
HECW2	0.94757	Novel
HIRIP3	0.947562	Novel
RASSF10	0.947008	Novel
RNF123	0.944927	Novel
MAPK3	0.944602	Novel
CDKN1B	0.94287	Novel
ALDOC	0.942384	Novel
UBAC1	0.939769	Novel
ATP5F1B	0.939188	Novel
DZIP3	0.937009	Novel
PNMA3	0.93685	Novel
PTOV1	0.93675	Novel
BANF1	0.935983	Novel
BSG	0.933986	Novel
UBE2S	0.931966	Novel
H1-3	0.930986	Novel
SPICE1	0.929279	Novel
CASK	0.928407	Novel
SLC25A10	0.926746	Novel
TBC1D22A	0.925594	Novel
TRIP4	0.924124	Novel
MFSD5	0.923344	Novel
PLEKHG4	0.922345	Novel
SOAT1	0.921604	Novel
CHML	0.920672	Novel
UCP2	0.920407	Novel
ARFGEF3	0.919538	Novel
XCL1	0.917788	Novel
CSTF2	0.914353	Novel
MTNR1A	0.914133	Novel
GNA12	0.91379	Novel
BMPR2	0.913724	Novel
KRT20	0.904458	Novel
SSB	0.900151	Novel
INSR	0.898636	Novel
MRPL22	0.897279	Novel
CRK	0.892102	Novel
WASF1	0.890619	Novel
PTPRE	0.890309	Novel
PCBD2	0.88779	Novel
HES1	0.887531	Novel
ATP2B1	0.885981	Novel
HRNR	0.885688	Novel
ACTR8	0.883812	Novel
MCM10	0.883776	Novel
CEP70	0.883341	Novel
GJB1	0.880901	Novel
ZFP91	0.880518	Novel
CTU2	0.879694	Novel
GOLGA6L9	0.878875	Novel
SP3	0.878609	Novel
BBS1	0.878398	Novel
HMGA1	0.877964	Novel
SOCS7	0.877863	Novel
HOXC8	0.876603	Novel
CRP	0.873008	Novel
KCMF1	0.872743	Novel
ITGB7	0.87225	Novel
HDAC10	0.871126	Novel
GSTK1	0.871083	Novel
WSB2	0.870903	Novel
ALB	0.870178	Novel
RECQL4	0.870177	Novel
PEBP1	0.866566	Novel
IMPACT	0.864046	Novel
RAB1A	0.863334	Novel
LRRC41	0.863103	Novel
CEBPA	0.862784	Novel
KLHL8	0.859211	Novel
UGT2A2	0.856212	Novel
VEZF1	0.855384	Novel
RANBP3	0.853743	Novel
DTX2	0.853125	Novel
DOK1	0.852774	Novel
UGT2B15	0.852405	Novel
DNMT3A	0.851013	Novel
PWP1	0.848879	Novel
KRIT1	0.847231	Novel
DOCK5	0.844064	Novel
CCL28	0.843329	Novel
PLEKHA2	0.833755	Novel
RTL8C	0.82737	Novel
NCBP3	0.825848	Novel
ZNF592	0.824946	Novel
AAR2	0.822709	Novel
SNX2	0.821829	Novel
ERBB2	0.820137	Novel
RHOC	0.81927	Novel
AGGF1	0.816368	Novel
MAZ	0.811479	Novel
ITFG2	0.809046	Novel
ZFYVE21	0.808643	Novel
HSDL1	0.808509	Novel
DBI	0.806981	Novel
COL1A2	0.806522	Novel
LOC102724334	0.805753	Novel
CD209	0.804872	Novel
CXCL6	0.80187	Novel
NBPF19	0.801135	Novel
VPS35L	0.800351	Novel
SNAP23	0.797409	Novel
ACVR1B	0.796547	Novel
CSNK1G3	0.796341	Novel
RSAD1	0.794279	Novel
CDK2	0.794112	Novel
LRRFIP2	0.792841	Novel
LANCL1	0.791757	Novel
ACTG1	0.788929	Novel
RRAGB	0.786222	Novel
RP2	0.784553	Novel
DAAM1	0.784184	Novel
PIAS2	0.783257	Novel
TPM4	0.782741	Novel
PRAG1	0.781852	Novel
SPARC	0.781087	Novel
MORN4	0.78012	Novel
CCR5	0.779636	Novel
FRS3	0.779568	Novel
SEH1L	0.778868	Novel
C19orf25	0.775719	Novel
UBXN10	0.775417	Novel
FZR1	0.775231	Novel
REEP4	0.774736	Novel
VPS37B	0.773688	Novel
TMEM184A	0.773178	Novel
UVRAG	0.772771	Novel
RNGTT	0.768769	Novel
LYPD3	0.76852	Novel
COLEC12	0.766763	Novel
FCGR3B	0.765387	Novel
SMTN	0.761941	Novel
ZBBX	0.760694	Novel
POLE4	0.757307	Novel
YWHAQ	0.753289	Novel
NXT2	0.748558	Novel
EIF2A	0.746455	Novel
ZRANB1	0.746183	Novel
COMMD1	0.744535	Novel
ZBTB25	0.744442	Novel
UNC93B1	0.744411	Novel
CHMP4C	0.74359	Novel
TSR3	0.742382	Novel
MMP2	0.739406	Novel
IL6ST	0.738788	Novel
KIAA1522	0.738113	Novel
ASCC2	0.73678	Novel
ZSCAN26	0.73488	Novel
RUNX1	0.733802	Novel
DENND6A	0.730645	Novel
TCEAL1	0.727968	Novel
TCHP	0.727123	Novel
NDRG1	0.726771	Novel
POLR2A	0.725449	Novel
SNX32	0.72516	Novel
ZNF408	0.724354	Novel
AMBP	0.723752	Novel
ZNF277	0.723338	Novel
CCR1	0.719584	Novel
DLK2	0.716976	Novel
CCDC85B	0.714501	Novel
FAU	0.711725	Novel
TUBA3C	0.709803	Novel
MYL6	0.709582	Novel
NPY	0.709415	Novel
HSPA1A	0.707829	Novel
TRIM3	0.705677	Novel
PLCB3	0.704473	Novel
BARD1	0.703854	Novel
GSPT1	0.70317	Novel
METTL3	0.702609	Novel
SSH3	0.699161	Novel
GNB3	0.697966	Novel
ZFP64	0.697917	Novel
WT1	0.697164	Novel
STATH	0.695642	Novel
SF3A2	0.695451	Novel
MRPL1	0.695187	Novel
DRD2	0.695175	Novel
ARHGAP17	0.694631	Novel
BLZF1	0.692303	Novel
ZBTB9	0.691811	Novel
ABL1	0.691785	Novel
BCL3	0.691215	Novel
TPM1	0.689795	Novel
KRTAP8-1	0.689361	Novel
NPPB	0.688963	Novel
GLG1	0.688507	Novel
FLYWCH2	0.688447	Novel
CHM	0.687159	Novel
PCDH20	0.685638	Novel
NLN	0.684239	Novel
CBX6	0.683671	Novel
SGTB	0.678776	Novel
LPL	0.678656	Novel
TRMT44	0.675079	Novel
RFC2	0.674674	Novel
BBS2	0.673633	Novel
ING5	0.670951	Novel
IDH3B	0.670059	Novel
MRPS11	0.668013	Novel
KLHDC2	0.665741	Novel
NOCT	0.664904	Novel
IL2RB	0.664881	Novel
TMEM128	0.664562	Novel
H2BC3	0.663887	Novel
SERPINF1	0.663403	Novel
USP32	0.661376	Novel
EEFSEC	0.660985	Novel
TGFBRAP1	0.660417	Novel
SIRT6	0.659244	Novel
GEMIN7	0.65832	Novel
MYD88	0.65751	Novel
CCL26	0.654038	Novel
HSD17B12	0.651343	Novel
CSN1S1	0.651202	Novel
SH2D2A	0.650782	Novel
ABI1	0.650598	Novel
FUNDC2	0.648591	Novel
CIAO3	0.648427	Novel
SEC24A	0.643031	Novel
RAB5B	0.642968	Novel
WDR91	0.639912	Novel
MED20	0.639401	Novel
RNF157	0.638744	Novel
WDR24	0.63435	Novel
VPS37C	0.633621	Novel
ADPGK	0.632332	Novel
PF4	0.632283	Novel
PMEPA1	0.630817	Novel
MMGT1	0.630525	Novel
KLHL36	0.628501	Novel
OTP	0.627515	Novel
MRPS5	0.625757	Novel
ZDHHC18	0.624675	Novel
EXOC8	0.624655	Novel
CXCL12	0.619452	Novel
GET3	0.61816	Novel
DLGAP4	0.61726	Novel
EPAS1	0.616797	Novel
PLEKHF2	0.611251	Novel
NUDT1	0.606856	Novel
ITGB1BP1	0.606001	Novel
RCHY1	0.604335	Novel
TLE5	0.603076	Novel
B2M	0.601786	Novel
MON2	0.600791	Novel
SHBG	0.598511	Novel
CCL8	0.59693	Novel
INO80	0.594911	Novel
ADRA1A	0.593064	Novel
IL24	0.587781	Novel
CNTNAP1	0.585844	Novel
FAP	0.584746	Novel
VASP	0.58055	Novel
WBP11	0.573654	Novel
ACTB	0.573393	Novel
ST13	0.572749	Novel
C7orf25	0.571561	Novel
RELB	0.57121	Novel
CEP57	0.570215	Novel
CD36	0.566512	Novel
MTDH	0.566011	Novel
NMRAL1	0.562514	Novel
PCBP3	0.558374	Novel
SLC16A10	0.5566	Novel
RNF115	0.556571	Novel
COMMD4	0.555932	Novel
PDGFA	0.552791	Novel
DTD1	0.551943	Novel
WDR61	0.551673	Novel
AKAP8L	0.550577	Novel
KLC2	0.549525	Novel
ZBTB38	0.548871	Novel
RHPN2	0.546911	Novel
EVI2B	0.546848	Novel
APRT	0.5448	Novel
TIMM13	0.54402	Novel
EMP3	0.539655	Novel
PIGG	0.539447	Novel
REPIN1	0.538676	Novel
NCBP1	0.538015	Novel
GRB10	0.536543	Novel
KXD1	0.536247	Novel
KDM8	0.533504	Novel
CHEK2	0.533456	Novel
XPOT	0.530367	Novel
SLPI	0.530166	Novel
RIN1	0.529297	Novel
ZBTB7B	0.529155	Novel
FOS	0.528695	Novel
EYA3	0.527593	Novel
THTPA	0.527443	Novel
UPF3B	0.526839	Novel
VBP1	0.523393	Novel
AKAP12	0.523226	Novel
ZNF316	0.522877	Novel
DNAJC2	0.52285	Novel
NSRP1	0.521597	Novel
RNF166	0.521463	Novel
LENG1	0.521162	Novel
SPATS2	0.520795	Novel
MEST	0.519945	Novel
ELOB	0.517157	Novel
THUMPD3	0.517055	Novel
MCRS1	0.516819	Novel
RAE1	0.515784	Novel
NME4	0.511632	Novel
PSMC3	0.510244	Novel
FAT1	0.510169	Novel
RABGGTB	0.50963	Novel
PFDN4	0.50879	Novel
MZT2B	0.507714	Novel
OTUD5	0.507405	Novel
BAX	0.506808	Novel
MDM4	0.506304	Novel
PDF	0.504857	Novel
H3C6	0.504099	Novel
MICALL1	0.500728	Novel
HSP90B1	0.498326	Novel
SORBS3	0.497993	Novel
ATP5F1A	0.494378	Novel
NFKB2	0.491986	Novel
PATJ	0.489778	Novel
CARNMT1	0.489142	Novel
CCL24	0.488043	Novel
ADRA2C	0.487331	Novel
PGRMC2	0.48688	Novel
RPA1	0.484958	Novel
NEU3	0.483913	Novel
DYNLT3	0.483641	Novel
YTHDF1	0.483416	Novel
PCGF3	0.481064	Novel
CTR9	0.480826	Novel
VWC2	0.480561	Novel
EEF1A1	0.480519	Novel
FGFR1	0.479803	Novel
RGPD5	0.479068	Novel
INA	0.477576	Novel
TUBE1	0.477276	Novel
NUDT21	0.476487	Novel
WIPF2	0.47596	Novel
MAP3K4	0.474893	Novel
RIPK4	0.472594	Novel
KLHL22	0.470727	Novel
ZUP1	0.46913	Novel
SPINT1	0.468975	Novel
RPL38	0.468528	Novel
CCL7	0.466922	Novel
SEC61A1	0.465174	Novel
FASN	0.464589	Novel
TMEM109	0.463144	Novel
PTPRN	0.462967	Novel
ASAP2	0.462072	Novel
HTN3	0.462068	Novel
SLC20A2	0.4619	Novel
LCLAT1	0.461173	Novel
RBM3	0.460935	Novel
SERPINH1	0.455043	Novel
RAD54B	0.453527	Novel
RELA	0.453144	Novel
APOA1	0.451819	Novel
RPL22L1	0.450311	Novel
C1QTNF2	0.449364	Novel
HGS	0.448527	Novel
CDK9	0.447629	Novel
PSMA3	0.447286	Novel
IGF1R	0.446176	Novel
GTF2F2	0.445913	Novel
PPM1A	0.44542	Novel
KIF26B	0.442457	Novel
GPR21	0.442031	Novel
POLRMT	0.441465	Novel
CTAG1A	0.438959	Novel
SPACA1	0.438602	Novel
PBX4	0.438114	Novel
XCL2	0.436052	Novel
KIR2DL3	0.435028	Novel
C6orf226	0.433313	Novel
LLGL2	0.433276	Novel
MRPL46	0.431247	Novel
NDUFB5	0.429179	Novel
ILKAP	0.427254	Novel
RBBP6	0.426907	Novel
GP1BA	0.426145	Novel
HNF1A	0.424944	Novel
DSC1	0.422276	Novel
HOXC6	0.419585	Novel
DEDD	0.419204	Novel
NEURL4	0.417386	Novel
STMN1	0.416549	Novel
SPINDOC	0.415589	Novel
NPBWR1	0.414369	Novel
NEDD8	0.414077	Novel
FAM214B	0.413458	Novel
CHST15	0.413451	Novel
ANKRD50	0.412305	Novel
TM4SF19	0.412082	Novel
ZNF746	0.410785	Novel
LIAS	0.410317	Novel
KLC1	0.409982	Novel
CERK	0.409508	Novel
TEX33	0.408884	Novel
CSTF1	0.408743	Novel
KRT80	0.40867	Novel
OXSR1	0.407837	Novel
FBLN2	0.407116	Novel
DOCK1	0.405105	Novel
INPPL1	0.404989	Novel
TEAD4	0.403941	Novel
ZNF286A	0.403818	Novel
STX12	0.402679	Novel
MYH7	0.402193	Novel
PUS1	0.400235	Novel
ZC3H13	0.400044	Novel
ERH	0.399853	Novel
LRP2	0.39918	Novel
SGSM2	0.398116	Novel
PNO1	0.396948	Novel
FCGR1A	0.396725	Novel
ZNF227	0.396347	Novel
BORCS6	0.395631	Novel
DRD4	0.39496	Novel
PF4V1	0.394937	Novel
TIMP3	0.393747	Novel
PGR	0.392969	Novel
PTPRH	0.391371	Novel
CCDC93	0.390927	Novel
FRAT1	0.390286	Novel
MPP5	0.388598	Novel
NCOA1	0.387923	Novel
LCA5	0.386444	Novel
BCAR1	0.386276	Novel
ARHGAP12	0.385479	Novel
ZNF669	0.383553	Novel
SELENOM	0.383235	Novel
UBL4A	0.382896	Novel
ARHGDIB	0.381223	Novel
THAP1	0.380866	Novel
CTDP1	0.380174	Novel
AIDA	0.37955	Novel
MAPK9	0.375166	Novel
KLK11	0.374629	Novel
A1BG	0.37446	Novel
CEACAM5	0.374394	Novel
KLHL20	0.374229	Novel
FCGRT	0.374206	Novel
MIOS	0.373141	Novel
VCAN	0.372871	Novel
CD33	0.372414	Novel
AGBL5	0.372128	Novel
PFDN2	0.371568	Novel
DDI2	0.368863	Novel
TBC1D3B	0.368856	Novel
MLF2	0.365283	Novel
CSNK2B	0.365135	Novel
ALDH1L1	0.364632	Novel
MOCS3	0.363923	Novel
GGT5	0.363199	Novel
H2AC12	0.362135	Novel
PML	0.361748	Novel
ASNSD1	0.36138	Novel
SNCG	0.360976	Novel
PNMT	0.359497	Novel
HEATR3	0.358929	Novel
CDC25A	0.356682	Novel
TXNDC5	0.356669	Novel
CCL13	0.355972	Novel
MAF1	0.35465	Novel
WDR45	0.354332	Novel
NPW	0.354032	Novel
NOP16	0.352659	Novel
NOTCH2NLA	0.351789	Novel
QSOX1	0.35131	Novel
RNF128	0.350896	Novel
RHOD	0.350881	Novel
CXCL14	0.350449	Novel
KRT78	0.350431	Novel
KCNIP1	0.348329	Novel
TOMM6	0.347739	Novel
MARK1	0.347607	Novel
MCMBP	0.346435	Novel
ZC2HC1A	0.345898	Novel
ACE2	0.34477	Novel
SEC61B	0.344642	Novel
WRN	0.344161	Novel
TTN	0.343517	Novel
SPAG9	0.342641	Novel
CTSB	0.342407	Novel
NRBP1	0.342092	Novel
TRIM55	0.341626	Novel
RNF169	0.339696	Novel
STK16	0.338983	Novel
ZP3	0.338567	Novel
PRR22	0.338286	Novel
RAB9B	0.338269	Novel
GRINA	0.338126	Novel
MLX	0.338117	Novel
SAXO1	0.335416	Novel
SLC39A9	0.335204	Novel
PTH1R	0.334753	Novel
COIL	0.332571	Novel
NIPAL4	0.331086	Novel
RNF38	0.33067	Novel
KRT26	0.330651	Novel
KPNA5	0.32963	Novel
DOK3	0.329219	Novel
NCBP2	0.328479	Novel
CEBPD	0.328023	Novel
KRT34	0.327363	Novel
ATN1	0.326613	Novel
CCR3	0.325385	Novel
RPSAP15	0.325109	Novel
CLVS2	0.324012	Novel
MRPL50	0.324008	Novel
SLC25A30	0.323186	Novel
POLR2G	0.322578	Novel
ADGRG5	0.321058	Novel
PKMYT1	0.320812	Novel
PPFIBP1	0.320364	Novel
BCAS2	0.31991	Novel
LRP2BP	0.317361	Novel
PPFIBP2	0.316679	Novel
CEACAM1	0.316571	Novel
SPAG16	0.313857	Novel
POLR2B	0.313238	Novel
ZNF140	0.312955	Novel
SDK2	0.312735	Novel
PPFIA1	0.312662	Novel
CACNG2	0.312091	Novel
DNAJB9	0.311829	Novel
ITPRIPL1	0.311658	Novel
FHL5	0.310743	Novel
GJA4	0.310274	Novel
CENPA	0.310085	Novel
PRR5	0.30994	Novel
DCUN1D4	0.309871	Novel
NELL2	0.309847	Novel
RPLP2	0.309803	Novel
CXCL10	0.309457	Novel
KCNE5	0.308215	Novel
RGS8	0.307649	Novel
PPIL3	0.306477	Novel
COA7	0.306349	Novel
MIR29A	0.306296	Novel
CLN3	0.305768	Novel
DMBT1	0.304421	Novel
CST7	0.304001	Novel
ZNF34	0.303423	Novel
ERP29	0.30318	Novel
PSMB6	0.302783	Novel
KCNV2	0.302009	Novel
WNT2	0.301997	Novel
IQCF1	0.301074	Novel
TRMT6	0.300964	Novel
CD93	0.300668	Novel
PDZD2	0.29941	Novel
LYVE1	0.299187	Novel
SCAMP3	0.299026	Novel
LILRA3	0.298718	Novel
CEP290	0.298081	Novel
SOCS4	0.297844	Novel
TSHB	0.297244	Novel
ELMO3	0.297172	Novel
HOXD3	0.296769	Novel
JMJD8	0.296746	Novel
CTNNBIP1	0.296553	Novel
MAPK14	0.295828	Novel
HYAL1	0.29575	Novel
TLCD4	0.295414	Novel
RAD51AP1	0.293731	Novel
POMGNT2	0.292982	Novel
TTC5	0.292391	Novel
SCN1A	0.29218	Novel
SYCE1L	0.291063	Novel
UMPS	0.289853	Novel
PATZ1	0.289797	Novel
GLCE	0.289549	Novel
PROC	0.28907	Novel
ATG9A	0.288543	Novel
ZNF20	0.28825	Novel
TPD52L1	0.286665	Novel
SNRPB2	0.285667	Novel
MRC2	0.285166	Novel
ABL2	0.284714	Novel
KRTAP19-1	0.284451	Novel
LCN1	0.283326	Novel
SLC35E1	0.283288	Novel
ZNF71	0.283077	Novel
SRSF10	0.282308	Novel
CEP89	0.281699	Novel
IRS1	0.28152	Novel
USP6NL	0.281482	Novel
RPE	0.281468	Novel
DDIT4L	0.280448	Novel
TGFB2	0.280302	Novel
CSNK1G1	0.279057	Novel
ZKSCAN4	0.277526	Novel
ZNF696	0.277401	Novel
M1AP	0.277263	Novel
HYOU1	0.276295	Novel
CEP44	0.276	Novel
MT2A	0.275819	Novel
SLC25A5	0.275701	Novel
ZFYVE27	0.275665	Novel
SNX1	0.275416	Novel
TRMT61A	0.274184	Novel
GNB2	0.273355	Novel
SERPINB5	0.273337	Novel
PIH1D1	0.273127	Novel
SMAGP	0.272968	Novel
RBM12	0.272961	Novel
RPS21	0.272722	Novel
APC	0.272428	Novel
STIP1	0.272423	Novel
DESI1	0.271057	Novel
ITFG1	0.270813	Novel
HOXB5	0.26984	Novel
IL6R	0.269306	Novel
CDRT15	0.26901	Novel
GPANK1	0.268984	Novel
USP17L12	0.268328	Novel
RAB30	0.26828	Novel
SNX17	0.268069	Novel
HAUS8	0.268055	Novel
PAWR	0.267394	Novel
POU6F2	0.267081	Novel
CPNE5	0.266668	Novel
CHIA	0.266623	Novel
GTF2F1	0.266207	Novel
NLGN2	0.265539	Novel
ATAD3C	0.265039	Novel
EMILIN1	0.264992	Novel
LIN7C	0.26418	Novel
CXCL2	0.263563	Novel
H2AC18	0.261963	Novel
ARHGAP21	0.261857	Novel
RPS6KA2	0.26079	Novel
POTEE	0.260683	Novel
PUS7	0.259862	Novel
TYRO3	0.258449	Novel
IREB2	0.258143	Novel
ZNHIT3	0.257751	Novel
XRN1	0.256898	Novel
SUDS3	0.256898	Novel
CLU	0.256618	Novel
MLST8	0.256575	Novel
PM20D2	0.255758	Novel
PLCB1	0.25567	Novel
LPCAT1	0.255397	Novel
CDC27	0.25512	Novel
LMO2	0.255116	Novel
PIN4	0.253923	Novel
ACSF3	0.253782	Novel
ITSN2	0.253152	Novel
CCL16	0.252823	Novel
PTPN6	0.252117	Novel
HSPA1B	0.251505	Novel
PLA2G10	0.251467	Novel
JUP	0.25103	Novel
FBN2	0.250896	Novel
SELL	0.250688	Novel
C4orf3	0.250404	Novel
SEMA3B	0.250125	Novel
NDUFA7	0.249766	Novel
GBF1	0.247045	Novel
PPP1R13L	0.247006	Novel
TRARG1	0.246881	Novel
CCRL2	0.246659	Novel
CCL27	0.245994	Novel
TPCN2	0.244958	Novel
HHEX	0.244152	Novel
DARS1	0.242872	Novel
TUBA4B	0.242125	Novel
IFNE	0.241954	Novel
RUVBL1	0.241813	Novel
EPHA1	0.24178	Novel
LRR1	0.241361	Novel
SIAH1	0.241123	Novel
CD72	0.240943	Novel
SS18	0.2403	Novel
GML	0.240007	Novel
MECP2	0.239283	Novel
UNC13B	0.238839	Novel
REM1	0.238711	Novel
RPL15	0.238546	Novel
RBP7	0.238314	Novel
CDK5R1	0.236545	Novel
GNA13	0.236352	Novel
DPYS	0.235753	Novel
CXCR3	0.235597	Novel
ZNF764	0.235121	Novel
RBAK	0.234631	Novel
TMEM120B	0.234145	Novel
MID1	0.233602	Novel
SLC52A2	0.233355	Novel
CCN3	0.232931	Novel
DBF4B	0.232707	Novel
NXF1	0.231838	Novel
TCP11L1	0.231087	Novel
B4GALT4	0.230474	Novel
ALS2CL	0.23041	Novel
TCEA1	0.2303	Novel
TMUB1	0.230294	Novel
DNMT1	0.230049	Novel
METTL17	0.22935	Novel
RPSA	0.229312	Novel
SCNM1	0.229117	Novel
F10	0.228489	Novel
HNRNPM	0.228289	Novel
EIF4E2	0.228119	Novel
CCL20	0.22806	Novel
CARHSP1	0.227881	Novel
CXCR4	0.227752	Novel
NPLOC4	0.227682	Novel
KRT37	0.227399	Novel
NARS1	0.227295	Novel
CAMSAP3	0.227286	Novel
SYPL2	0.227158	Novel
ATG5	0.226626	Novel
PFKL	0.226624	Novel
NFATC2	0.226538	Novel
PNLIP	0.225979	Novel
ARAF	0.225032	Novel
MPP2	0.224649	Novel
UQCC2	0.224528	Novel
HTATIP2	0.224321	Novel
TFR2	0.224265	Novel
TIMP2	0.224231	Novel
PRAMEF5	0.223884	Novel
RNF144A	0.223864	Novel
IL12RB2	0.223593	Novel
NDUFAF3	0.223325	Novel
RANGRF	0.222921	Novel
NDUFB1	0.222666	Novel
LAMP1	0.222627	Novel
MBD3L1	0.222496	Novel
SRSF3	0.222317	Novel
MAP2K7	0.222191	Novel
TM2D2	0.221638	Novel
TRAIP	0.221177	Novel
ARF4	0.220814	Novel
ZNF503	0.220429	Novel
UFD1	0.219906	Novel
GNB1L	0.219422	Novel
TREM2	0.219319	Novel
PRIM2	0.219128	Novel
EFS	0.218572	Novel
RRAGA	0.218188	Novel
RAD23A	0.218053	Novel
RBM15B	0.217963	Novel
RAPGEF1	0.217833	Novel
CTCF	0.217243	Novel
MYCN	0.216307	Novel
BPNT1	0.216266	Novel
NCF1	0.216227	Novel
IL12B	0.216187	Novel
PECR	0.215955	Novel
SKA3	0.215898	Novel
NUP54	0.215735	Novel
CCDC77	0.215522	Novel
SLC25A11	0.214351	Novel
TUBAL3	0.213982	Novel
KLF11	0.213957	Novel
IL12RB1	0.21393	Novel
CD79B	0.213798	Novel
CCL4L1	0.213462	Novel
RPL36	0.213184	Novel
RORA	0.213121	Novel
ADM	0.21209	Novel
ANGEL2	0.212014	Novel
PCDHB5	0.21168	Novel
BLMH	0.211331	Novel
MAL2	0.211042	Novel
VPS26C	0.210554	Novel
CXCL13	0.210092	Novel
PHB	0.210026	Novel
JPT1	0.209839	Novel
DEFA5	0.209538	Novel
ND4	0.208022	Novel
RAB3IL1	0.207755	Novel
PPP1R32	0.207652	Novel
CCDC88C	0.206457	Novel
ZG16B	0.20577	Novel
MYO3B	0.205421	Novel
P4HA3	0.205176	Novel
APOA5	0.205149	Novel
DYDC1	0.204793	Novel
NSG1	0.204413	Novel
CNTFR	0.204205	Novel
TUBB2B	0.2038	Novel
ATF3	0.203612	Novel
A4GNT	0.203447	Novel
OGFOD3	0.203417	Novel
BPIFA2	0.203128	Novel
TBR1	0.203038	Novel
HTR1B	0.203024	Novel
ND4L	0.202893	Novel
FCGR2A	0.202848	Novel
CD109	0.20259	Novel
STX7	0.202465	Novel
ZNF24	0.201954	Novel
CLDN3	0.201797	Novel
ATP6V0B	0.201548	Novel
SLC19A2	0.201478	Novel
FXYD1	0.201461	Novel
MBTPS1	0.201354	Novel
CCR6	0.201234	Novel
STPG2	0.201057	Novel
GLIS2	0.201004	Novel
MAPK8	0.200441	Novel
SIX1	0.199747	Novel
RAB13	0.199629	Novel
TEDC2	0.198794	Novel
RPL27	0.198368	Novel
VAMP1	0.198272	Novel
MRPS21	0.198213	Novel
GEMIN8	0.197771	Novel
DCP1A	0.197149	Novel
SFTPD	0.197081	Novel
DRG1	0.196554	Novel
ZNF230	0.196387	Novel
DMRT3	0.195762	Novel
SPHK1	0.195275	Novel
PIK3C3	0.195258	Novel
UBASH3B	0.195184	Novel
RPS9	0.193941	Novel
TVP23A	0.193854	Novel
GNG12	0.193836	Novel
MIIP	0.193335	Novel
MAGEB6	0.192595	Novel
SETD3	0.192046	Novel
RIN2	0.19095	Novel
SH3RF2	0.189931	Novel
NCBP2AS2	0.189569	Novel
OTUD6B	0.18935	Novel
YPEL2	0.189243	Novel
KRTAP10-8	0.189183	Novel
NAT1	0.188861	Novel
KRT17	0.188792	Novel
SLAMF1	0.188684	Novel
ARNTL2	0.188653	Novel
TXNL4A	0.187999	Novel
ABHD15	0.187891	Novel
LAMTOR2	0.187498	Novel
ZNF582	0.187061	Novel
CARD10	0.186885	Novel
KRT9	0.18665	Novel
SAMD9	0.186644	Novel
SMOX	0.186235	Novel
CSRP1	0.185812	Novel
PSMD10	0.185671	Novel
VSTM2L	0.185581	Novel
CEP72	0.185535	Novel
RBBP5	0.18514	Novel
ZNF85	0.184973	Novel
TGFB3	0.184612	Novel
WDR44	0.184383	Novel
ID4	0.183821	Novel
CA9	0.183545	Novel
LRATD2	0.183123	Novel
TVP23B	0.18307	Novel
PDCD6	0.182954	Novel
RGS12	0.182895	Novel
H2BC9	0.18277	Novel
CACNG4	0.182553	Novel
MAPKAPK3	0.182548	Novel
AKIRIN2	0.182453	Novel
RPGRIP1	0.182378	Novel
KPRP	0.182298	Novel
CCL25	0.182287	Novel
HAUS2	0.181975	Novel
XPO7	0.181876	Novel
NCK2	0.181696	Novel
AANAT	0.18141	Novel
C1QA	0.181408	Novel
TOB1	0.181318	Novel
IMPA2	0.181038	Novel
IL12A	0.181029	Novel
HESX1	0.180734	Novel
RNF181	0.180332	Novel
ST8SIA4	0.180288	Novel
CBX2	0.180185	Novel
ZNF260	0.179959	Novel
CYB5A	0.179837	Novel
GFRA1	0.179786	Novel
CDIPT	0.17924	Novel
FAM222B	0.178816	Novel
ALDH2	0.178493	Novel
ICA1	0.178429	Novel
ZNF648	0.178053	Novel
CST9L	0.177472	Novel
FAS	0.177472	Novel
EPS8L1	0.177043	Novel
CHD4	0.176764	Novel
EIF4B	0.176679	Novel
LYZL1	0.176385	Novel
JPH1	0.175896	Novel
IKZF3	0.175868	Novel
CLDN5	0.175358	Novel
CDC14A	0.175125	Novel
NDUFB4	0.174876	Novel
ZDHHC24	0.174261	Novel
ST3GAL4	0.174089	Novel
WDR35	0.173825	Novel
PLAT	0.173756	Novel
AMMECR1	0.173218	Novel
CMTM6	0.173012	Novel
PRMT3	0.172756	Novel
TM4SF18	0.172558	Novel
BRD1	0.172314	Novel
PHAX	0.172263	Novel
SERINC3	0.171784	Novel
FBL	0.17166	Novel
PTMA	0.171617	Novel
CDKN2A	0.171286	Novel
COMMD6	0.170996	Novel
EML2	0.170726	Novel
POGLUT1	0.170625	Novel
RNF113A	0.170409	Novel
DACT1	0.169823	Novel
RAB33B	0.169793	Novel
VAMP8	0.169749	Novel
RHOBTB3	0.169551	Novel
NHS	0.169503	Novel
HLA-C	0.16932	Novel
BRD3	0.168887	Novel
UFSP1	0.168712	Novel
REG4	0.168587	Novel
EPHB1	0.168576	Novel
RABL6	0.168431	Novel
PMCH	0.168426	Novel
KEL	0.16817	Novel
NQO1	0.167119	Novel
VEGFD	0.167119	Novel
PHC1	0.167068	Novel
AGXT	0.166244	Novel
ZNF552	0.165344	Novel
CASC3	0.165131	Novel
C11orf24	0.164818	Novel
APPL1	0.164805	Novel
TOPAZ1	0.164667	Novel
ZNF687	0.16459	Novel
TBC1D7	0.164545	Novel
CCL3L1	0.164444	Novel
ZNF578	0.164311	Novel
PARD3	0.163539	Novel
NPHP4	0.163523	Novel
MATR3	0.163462	Novel
DNAJC5	0.163367	Novel
EPB41L4A	0.163355	Novel
RGS6	0.163199	Novel
PDAP1	0.162796	Novel
SUMO1	0.162671	Novel
GABRD	0.162608	Novel
OSBPL11	0.162529	Novel
MEGF8	0.162295	Novel
ATP5PB	0.162118	Novel
POU5F1	0.162053	Novel
IGF1	0.162051	Novel
NUMB	0.162037	Novel
IKBKG	0.161967	Novel
MFAP4	0.161897	Novel
OR52E6	0.161771	Novel
MAGI3	0.161574	Novel
WDR53	0.161239	Novel
PTGIR	0.161138	Novel
FAF1	0.160781	Novel
EVL	0.160616	Novel
SNW1	0.160611	Novel
WWP2	0.160562	Novel
TXNDC11	0.160416	Novel
EPHA6	0.160331	Novel
TNFRSF8	0.160304	Novel
LCA5L	0.160279	Novel
TMEM50B	0.159397	Novel
CERS3	0.158815	Novel
ID3	0.158788	Novel
FAM120AOS	0.158669	Novel
SNU13	0.158354	Novel
PEX5L	0.158267	Novel
COG4	0.158101	Novel
FEZ1	0.15808	Novel
TUBB4B	0.15797	Novel
NPB	0.157896	Novel
PAX9	0.157478	Novel
ADAM10	0.15723	Novel
ZNF557	0.157089	Novel
ARC	0.157	Novel
SAP30BP	0.156906	Novel
LAMP2	0.156788	Novel
DPAGT1	0.156784	Novel
CNTROB	0.156547	Novel
SPTB	0.156354	Novel
ITGB5	0.156103	Novel
CBFA2T3	0.15605	Novel
GP9	0.156006	Novel
ACY3	0.155742	Novel
FAIM	0.155581	Novel
NOP9	0.155344	Novel
CNTF	0.15523	Novel
SESN3	0.15511	Novel
CDK11A	0.154463	Novel
CAD	0.154362	Novel
TECR	0.154194	Novel
SCN1B	0.154102	Novel
MUC7	0.153884	Novel
RNF213	0.153801	Novel
GNB4	0.153755	Novel
GFAP	0.15356	Novel
TRIM23	0.153537	Novel
RELN	0.153489	Novel
AMY1C	0.153484	Novel
SHARPIN	0.153438	Novel
DIMT1	0.153424	Novel
CD300C	0.153327	Novel
EBLN2	0.152832	Novel
SAPCD2	0.152791	Novel
PROS1	0.152648	Novel
COLEC10	0.152488	Novel
TFB1M	0.151208	Novel
GET1	0.151064	Novel
NKTR	0.150885	Novel
ELP4	0.150757	Novel
ZNF787	0.150255	Novel
FIBP	0.150229	Novel
RUNX2	0.150147	Novel
CRNN	0.150084	Novel
PDIA5	0.150057	Novel
TSEN15	0.150001	Novel
PITPNM3	0.14932	Novel
IPCEF1	0.149035	Novel
CCL15	0.148677	Novel
ACAD8	0.148657	Novel
H4C8	0.148653	Novel
KCTD17	0.148524	Novel
DCAF7	0.148413	Novel
UPK2	0.148162	Novel
H2BU1	0.147979	Novel
GSTP1	0.147893	Novel
FAM3C	0.14781	Novel
C4A	0.147785	Novel
PGF	0.147753	Novel
TSPAN2	0.147417	Novel
RFT1	0.147263	Novel
PARVA	0.147146	Novel
KCNJ5	0.146836	Novel
CCDC7	0.146824	Novel
HOXB2	0.146547	Novel
RPL23	0.146517	Novel
KRTAP4-12	0.146216	Novel
VIL1	0.145991	Novel
NFYA	0.145839	Novel
TRIM63	0.145663	Novel
PTPN4	0.145558	Novel
CDKN3	0.145496	Novel
RNF187	0.14529	Novel
CD247	0.145196	Novel
SCN4B	0.145086	Novel
APOB	0.145076	Novel
NMI	0.144774	Novel
ZC3HAV1L	0.144643	Novel
SNAPIN	0.144601	Novel
BLOC1S5	0.144314	Novel
ARPC3	0.144282	Novel
STXBP6	0.143905	Novel
JAM2	0.143815	Novel
MSR1	0.143731	Novel
KCNG3	0.143553	Novel
PHLDA3	0.143527	Novel
OLFM4	0.143519	Novel
RBMY1J	0.143514	Novel
MOB2	0.143503	Novel
ABHD11	0.143218	Novel
EVA1A	0.143154	Novel
RAD51	0.143082	Novel
SLC26A9	0.143046	Novel
ZNF460	0.142859	Novel
GOPC	0.14279	Novel
PICK1	0.14249	Novel
ERC2	0.142241	Novel
NOXA1	0.14167	Novel
CEP63	0.141634	Novel
FAT3	0.14161	Novel
PRXL2A	0.141588	Novel
RCAN2	0.1415	Novel
RALGPS1	0.141267	Novel
ICMT	0.141137	Novel
ZNF620	0.141059	Novel
SPATA24	0.140846	Novel
UCHL1	0.14079	Novel
NUP98	0.140554	Novel
CBWD2	0.140516	Novel
KLK3	0.140417	Novel
MRPL9	0.140242	Novel
TNRC6C	0.140021	Novel
SEC14L1	0.139825	Novel
PCGF2	0.139785	Novel
AFG3L2	0.139522	Novel
SYK	0.139511	Novel
ADAP2	0.1394	Novel
ARL4A	0.139326	Novel
PTPRK	0.13907	Novel
CRB3	0.139051	Novel
ZNF232	0.138507	Novel
CCDC28B	0.1383	Novel
OCIAD2	0.138122	Novel
OSR2	0.138049	Novel
BPNT2	0.137538	Novel
PSMC5	0.137304	Novel
PRAF2	0.137041	Novel
TRO	0.136957	Novel
BASP1	0.136877	Novel
ZNF703	0.136766	Novel
TRAPPC12	0.136559	Novel
RPL5	0.13631	Novel
EXOC6B	0.136296	Novel
ELN	0.136111	Novel
IL17RE	0.135963	Novel
LAMTOR3	0.135588	Novel
ARMC5	0.135504	Novel
ORMDL2	0.135476	Novel
NKX3-1	0.135447	Novel
PREX1	0.135225	Novel
PAX5	0.134938	Novel
PRAME	0.134692	Novel
KRTAP7-1	0.134654	Novel
DMAC1	0.134634	Novel
GABARAP	0.134597	Novel
NDRG3	0.134532	Novel
RPL34	0.134461	Novel
KCNJ9	0.134176	Novel
RAB40C	0.134173	Novel
KDF1	0.13397	Novel
NAPRT	0.133812	Novel
SLC35A2	0.133773	Novel
TIGD7	0.133731	Novel
SMAD1	0.133378	Novel
RPL7A	0.133319	Novel
C14orf119	0.133306	Novel
HMGCR	0.133072	Novel
MC4R	0.132909	Novel
RPLP0	0.132758	Novel
GDF10	0.132412	Novel
TLN1	0.132169	Novel
HMG20A	0.132041	Novel
FADS3	0.13202	Novel
SSRP1	0.131916	Novel
EPS8	0.131749	Novel
ULBP1	0.131677	Novel
RHOXF2	0.131317	Novel
DNM1	0.130927	Novel
THBS4	0.130842	Novel
DDAH1	0.130778	Novel
ACKR2	0.130758	Novel
ND1	0.130744	Novel
WIPI2	0.130647	Novel
INSL6	0.130538	Novel
RPL10	0.130024	Novel
THRAP3	0.129804	Novel
MAP3K7CL	0.129584	Novel
IL10	0.129437	Novel
ZNF786	0.129295	Novel
IFT140	0.129234	Novel
NPY1R	0.129017	Novel
GSDMC	0.128583	Novel
METTL16	0.128509	Novel
PODXL	0.128494	Novel
SNTG1	0.128457	Novel
COG6	0.128396	Novel
ACTR5	0.128382	Novel
VWA5A	0.128049	Novel
UQCC1	0.127574	Novel
POLR3A	0.127503	Novel
MAPKAPK2	0.12727	Novel
TRIM10	0.127012	Novel
MIB1	0.126965	Novel
ZMYM6	0.126699	Novel
NKAPD1	0.126659	Novel
APEH	0.126476	Novel
RFX6	0.126439	Novel
ADGRA3	0.12617	Novel
CA12	0.125779	Novel
BOLA3	0.125735	Novel
CXCL3	0.125675	Novel
ZSCAN9	0.125355	Novel
CRELD2	0.125161	Novel
GPRIN2	0.125099	Novel
ASPA	0.125069	Novel
WEE1	0.124533	Novel
SIGLECL1	0.124198	Novel
HNRNPK	0.123977	Novel
PCDHB14	0.123957	Novel
ROBO1	0.12369	Novel
PRR3	0.123634	Novel
MRI1	0.123376	Novel
MARF1	0.123283	Novel
RSC1A1	0.123101	Novel
BIRC6	0.123035	Novel
APBA1	0.12294	Novel
RAB8A	0.122804	Novel
KIAA0930	0.122601	Novel
KLC4	0.122402	Novel
RAB40A	0.122318	Novel
TUBGCP5	0.122113	Novel
KIRREL1	0.121977	Novel
TMEM121	0.121882	Novel
ACE	0.121319	Novel
KHK	0.121029	Novel
TMEM94	0.121012	Novel
CKS2	0.120921	Novel
ADAMTS18	0.120822	Novel
MEGF11	0.120639	Novel
POF1B	0.12062	Novel
DYNLRB2	0.12052	Novel
PTPN3	0.12017	Novel
PPP1R16B	0.120136	Novel
COMMD9	0.119938	Novel
NDOR1	0.119765	Novel
SHOX	0.119398	Novel
CYB5B	0.119142	Novel
ATP11A	0.119051	Novel
LMO3	0.118961	Novel
TCF23	0.118915	Novel
NPY2R	0.118866	Novel
CD5	0.118791	Novel
FHOD1	0.118704	Novel
LINC01587	0.118656	Novel
HAPLN2	0.118271	Novel
SSTR5	0.118049	Novel
CTXN3	0.117498	Novel
CCN5	0.116923	Novel
DIAPH2	0.116903	Novel
KRTAP1-1	0.116492	Novel
NPM3	0.116383	Novel
RNASEH2C	0.116338	Novel
SBF1	0.116192	Novel
HRC	0.116097	Novel
NEAT1	0.116091	Novel
ALOX12	0.115858	Novel
KIAA1671	0.115658	Novel
RAB2B	0.115621	Novel
LHFPL2	0.115535	Novel
SH3RF1	0.115467	Novel
EGFL6	0.11542	Novel
FRMD8P1	0.115259	Novel
PPP1R8	0.114978	Novel
SPATA2L	0.114576	Novel
SLAMF6	0.114522	Novel
AMY1A	0.114382	Novel
TMED5	0.114324	Novel
TNFSF8	0.11426	Novel
ZNF628	0.114216	Novel
DNAJB12	0.114144	Novel
CD47	0.114047	Novel
DLGAP2	0.113919	Novel
HOXD8	0.113816	Novel
MAGI2	0.11378	Novel
UBXN8	0.11318	Novel
TEAD2	0.113089	Novel
SERPINA6	0.112969	Novel
RPL13	0.112845	Novel
FLOT1	0.112814	Novel
CENPJ	0.11278	Novel
UPF2	0.112495	Novel
SPRY3	0.112463	Novel
THBD	0.112435	Novel
VPS35	0.11232	Novel
DENND5B	0.112303	Novel
MYO1C	0.112277	Novel
TRMT12	0.112263	Novel
PRKG1	0.112158	Novel
ENO1	0.1119	Novel
NPBWR2	0.111707	Novel
TMEM184B	0.111665	Novel
SRCIN1	0.111594	Novel
FASLG	0.111429	Novel
MRPS26	0.111263	Novel
CELF4	0.11123	Novel
DEGS1	0.11105	Novel
ANKRD9	0.111026	Novel
REEP5	0.111016	Novel
MNS1	0.110984	Novel
RASSF9	0.110984	Novel
EEF2KMT	0.110685	Novel
RTN4	0.11058	Novel
ABCG4	0.110534	Novel
AVIL	0.110493	Novel
TRIM37	0.110366	Novel
CHTF18	0.110242	Novel
UBE4B	0.110225	Novel
CLDN15	0.110195	Novel
DONSON	0.110139	Novel
ATP6V0A4	0.110069	Novel
SCAMP4	0.109882	Novel
RHBDL1	0.109858	Novel
CHRD	0.109857	Novel
SPATA5L1	0.109764	Novel
YWHAZ	0.109685	Novel
KCNMA1	0.109631	Novel
C1RL	0.10962	Novel
CELSR1	0.109533	Novel
LILRB2	0.109523	Novel
PSMC2	0.109292	Novel
TTYH2	0.109279	Novel
TXNDC9	0.108665	Novel
GSTO1	0.108541	Novel
VGLL3	0.10852	Novel
ATP6V0C	0.108485	Novel
TUBB3	0.108396	Novel
BCAP31	0.108304	Novel
SFI1	0.108149	Novel
SZT2	0.10749	Novel
CABP5	0.107473	Novel
BLCAP	0.107464	Novel
PLPP6	0.107375	Novel
HTRA1	0.107298	Novel
IFT20	0.106948	Novel
PPP1R37	0.106808	Novel
FNDC3A	0.106672	Novel
IQCE	0.106671	Novel
RDH12	0.106614	Novel
FXYD6	0.106611	Novel
PGLS	0.106592	Novel
L3HYPDH	0.106521	Novel
SLC7A1	0.106264	Novel
ARL4C	0.106082	Novel
ELMO2	0.106029	Novel
EOMES	0.106008	Novel
UBXN2B	0.105699	Novel
PLSCR1	0.105536	Novel
TIAM1	0.105516	Novel
PRAMEF4	0.105497	Novel
ZKSCAN3	0.105491	Novel
MET	0.105295	Novel
LILRB1	0.105255	Novel
HSD3B7	0.105221	Novel
TRAPPC5	0.105202	Novel
CSF3R	0.104934	Novel
GPC4	0.104689	Novel
CA10	0.104657	Novel
GARS1	0.104398	Novel
MAPK11	0.104356	Novel
FBN1	0.104355	Novel
TRIM27	0.104342	Novel
DSCAML1	0.104111	Novel
HERC1	0.103943	Novel
KRT85	0.103936	Novel
ACSL5	0.103903	Novel
CCNL2	0.103524	Novel
C12orf57	0.103492	Novel
GPAT4	0.103464	Novel
ARG1	0.103451	Novel
HMOX1	0.103421	Novel
ARHGAP8	0.103331	Novel
SRF	0.103222	Novel
CPEB2	0.103065	Novel
CXCL17	0.103027	Novel
MYLIP	0.103001	Novel
ZNF507	0.102968	Novel
FYTTD1	0.102877	Novel
PPBP	0.102797	Novel
RSAD2	0.102439	Novel
GNB5	0.102285	Novel
SRRT	0.102274	Novel
MTPAP	0.102144	Novel
CFAP58	0.102062	Novel
DIP2A	0.102058	Novel
GRK2	0.101973	Novel
RPS28	0.101903	Novel
XRCC3	0.101829	Novel
ZDHHC23	0.101787	Novel
POLR3E	0.101782	Novel
GPR37	0.101698	Novel
KIAA2013	0.101668	Novel
C1QL4	0.101263	Novel
NFRKB	0.101127	Novel
POGLUT2	0.101106	Novel
TP53I13	0.101078	Novel
RGS10	0.100929	Novel
FBXL14	0.100891	Novel
AHR	0.10075	Novel
ZNF334	0.100694	Novel
ZNF747	0.100685	Novel
CFI	0.100377	Novel
DCD	0.100302	Novel
UBA52	0.100031	Novel
KNSTRN	0.0998136	Novel
MRPS15	0.0998048	Novel
HSD17B4	0.099612	Novel
BTC	0.0995702	Novel
C4orf54	0.0995369	Novel
ADSL	0.0991128	Novel
QSOX2	0.0990953	Novel
FRMD1	0.0990079	Novel
ZNF675	0.0990006	Novel
GP1BB	0.0989053	Novel
GCC1	0.0986797	Novel
EDC3	0.0984976	Novel
CLMN	0.0982898	Novel
NKD2	0.098246	Novel
NSUN5P2	0.0980516	Novel
MPP7	0.0979627	Novel
NME3	0.0978962	Novel
B4GALT7	0.0978161	Novel
MATN2	0.0977975	Novel
ASXL1	0.0977265	Novel
TPM2	0.0977019	Novel
RTL9	0.0976978	Novel
PABPC4	0.0975977	Novel
ERCC2	0.0975356	Novel
RASSF2	0.0974756	Novel
CDC7	0.0974394	Novel
CFH	0.0973072	Novel
KRTAP11-1	0.096703	Novel
GOLGA8K	0.0965707	Novel
CTNNAL1	0.0965294	Novel
KPNA1	0.0963479	Novel
GUK1	0.0962452	Novel
GGT6	0.0962003	Novel
DLGAP3	0.0961481	Novel
PACSIN2	0.0961105	Novel
KITLG	0.0960914	Novel
FGF7	0.0960727	Novel
UBE3D	0.0959525	Novel
LAMB3	0.0956099	Novel
RGS3	0.0955515	Novel
SLC5A7	0.095333	Novel
NFKBIZ	0.0953061	Novel
VCL	0.0952921	Novel
ACADM	0.0952723	Novel
GBA2	0.0952645	Novel
RAB5A	0.0951103	Novel
MROH9	0.0950573	Novel
ZKSCAN7	0.0950444	Novel
EDA2R	0.0947089	Novel
RAP1GDS1	0.0945505	Novel
RIMBP3C	0.0945472	Novel
NXPH2	0.0942044	Novel
SERPINB12	0.094091	Novel
BANK1	0.0940543	Novel
DPEP3	0.0940235	Novel
GJA8	0.093874	Novel
CCL1	0.0937876	Novel
TTC7B	0.0936653	Novel
ZNF625	0.0936402	Novel
TRIM17	0.0935722	Novel
COPS7B	0.0935652	Novel
RPL27A	0.0934143	Novel
MPZL1	0.09334	Novel
WASL	0.0933399	Novel
TRAF7	0.0932957	Novel
PHACTR4	0.0932805	Novel
CAPN3	0.0931977	Novel
KRT36	0.093137	Novel
TEC	0.0930811	Novel
PLPPR3	0.0930385	Novel
TNFSF14	0.092827	Novel
SLC22A16	0.092732	Novel
ZC3H14	0.0927061	Novel
VWC2L	0.0926223	Novel
DNAJB6	0.0925744	Novel
LRRC10	0.0925285	Novel
LRRC47	0.092502	Novel
MAN2B1	0.092323	Novel
VGLL4	0.0923012	Novel
SPATA1	0.0918802	Novel
PIK3R4	0.0917784	Novel
GLUD1	0.0917392	Novel
MTMR12	0.0916915	Novel
GCSH	0.0916892	Novel
DLK1	0.0915833	Novel
SPCS2	0.0915673	Novel
SIGLEC7	0.0915536	Novel
AP4S1	0.0915172	Novel
UBQLN2	0.0912807	Novel
PRKRIP1	0.0912073	Novel
PTGER1	0.0911767	Novel
PSTPIP1	0.0911397	Novel
WDFY3	0.0910768	Novel
GPC6	0.0910735	Novel
SCARA5	0.0910266	Novel
ZC3HC1	0.0910173	Novel
DPY19L1	0.0908526	Novel
THBS1	0.090702	Novel
ATRN	0.0905277	Novel
IL22RA1	0.0904587	Novel
BCORL1	0.0904581	Novel
KRT19	0.0904197	Novel
UACA	0.0899451	Novel
ZNF555	0.0898173	Novel
CLN6	0.0898158	Novel
MRPS14	0.0897042	Novel
SHISA5	0.089632	Novel
TRIM72	0.0895803	Novel
RBMY1F	0.0895185	Novel
GLIPR1	0.0894465	Novel
PREX2	0.0890661	Novel
LMTK2	0.0889985	Novel
RCSD1	0.0889899	Novel
LINC00636	0.0889168	Novel
DAD1	0.0888507	Novel
PGAM5	0.0888473	Novel
VPS50	0.0888347	Novel
DNAJC12	0.0887758	Novel
DNAJC8	0.0886602	Novel
GCK	0.0886125	Novel
KIR2DL4	0.0885438	Novel
C3orf38	0.0884324	Novel
RMND5B	0.0883481	Novel
TBC1D16	0.0881726	Novel
SPTBN2	0.0879085	Novel
ZNF575	0.0876682	Novel
TMIE	0.0875086	Novel
LAMB1	0.0874153	Novel
XCR1	0.0872483	Novel
CHTOP	0.0870676	Novel
TRMT1L	0.0870434	Novel
BCAT1	0.0869343	Novel
NOL4L-DT	0.0869258	Novel
KCNB1	0.0868995	Novel
RIBC2	0.0863631	Novel
PPP1R16A	0.0861918	Novel
LILRA1	0.085969	Novel
EGFL8	0.0859459	Novel
CSF1	0.0859325	Novel
GRIN2A	0.0859105	Novel
FAAP20	0.0857269	Novel
GPR152	0.0856657	Novel
ANKS1B	0.0855901	Novel
ANKRD26P1	0.0855683	Novel
GOLGA7	0.0855258	Novel
CTSL	0.0853502	Novel
COL7A1	0.0849265	Novel
GH1	0.0846774	Novel
PPIL6	0.0846468	Novel
PAQR6	0.0844318	Novel
ANXA7	0.0843255	Novel
ABHD6	0.0842919	Novel
BOLA1	0.08428	Novel
NKAP	0.0841192	Novel
FADS2	0.0840782	Novel
UBFD1	0.0839856	Novel
HSPA13	0.0839429	Novel
NPR2	0.0837461	Novel
MTHFD2	0.0836698	Novel
SERHL2	0.0836152	Novel
C12orf66	0.0835758	Novel
GAB3	0.0835303	Novel
RAB23	0.0834728	Novel
CYP11B2	0.0834518	Novel
ITGA2B	0.0833909	Novel
EMCN	0.0832656	Novel
SYDE2	0.0829539	Novel
CD1E	0.08284	Novel
FDFT1	0.0827321	Novel
PSG3	0.0825507	Novel
DRD3	0.0824838	Novel
MTERF1	0.0824634	Novel
CBFA2T2	0.0824121	Novel
ADAM15	0.0823022	Novel
SCPEP1	0.0820748	Novel
RRP1B	0.0820523	Novel
BTF3	0.081955	Novel
DIRAS2	0.0816733	Novel
ATF6B	0.0816588	Novel
SYT9	0.0816297	Novel
NAA16	0.0815191	Novel
RAB2A	0.0813415	Novel
AMACR	0.0810726	Novel
RPL8	0.0810591	Novel
SLC20A1	0.0809898	Novel
PRDM14	0.0808992	Novel
SLC66A2	0.0807246	Novel
CCL4	0.0806433	Novel
PLA2G4A	0.0805922	Novel
CNTN1	0.080474	Novel
MAP3K1	0.0804492	Novel
TRIP13	0.0804427	Novel
A2M	0.0803603	Novel
SKAP2	0.0803248	Novel
HS1BP3	0.0802799	Novel
PRR16	0.0802762	Novel
DOK5	0.080228	Novel
CEACAM6	0.0800859	Novel
GOLM2	0.0799484	Novel
TRUB1	0.0798182	Novel
SPATC1	0.0797225	Novel
CCDC148	0.0796779	Novel
PURB	0.0796721	Novel
HPCAL1	0.0796385	Novel
XRCC6	0.0796144	Novel
FGD2	0.0795315	Novel
IGDCC4	0.0795176	Novel
PPP4R3B	0.0794552	Novel
OGDH	0.0792433	Novel
GGA1	0.079213	Novel
CAMKK2	0.0791997	Novel
AGER	0.0791436	Novel
ATP13A2	0.0791096	Novel
PTAFR	0.0790975	Novel
KRT6A	0.0790549	Novel
DNMT3L	0.079025	Novel
IFT52	0.0789627	Novel
FGF2	0.0788652	Novel
GPR42	0.0786515	Novel
LOXL2	0.0785876	Novel
GPX7	0.078559	Novel
AKAP1	0.0785281	Novel
DDB2	0.0784189	Novel
DISC1	0.0782184	Novel
FAM83G	0.0782144	Novel
PRICKLE4	0.0781866	Novel
GKN1	0.0781746	Novel
PCDHB11	0.078153	Novel
MGP	0.0780951	Novel
ACY1	0.0780878	Novel
DTNA	0.0779676	Novel
INO80B	0.0779288	Novel
CCL17	0.0778608	Novel
NFASC	0.0778568	Novel
KRT28	0.0777052	Novel
IGF2	0.0775788	Novel
TMEM19	0.077523	Novel
DLGAP1	0.0773756	Novel
ID1	0.0769157	Novel
SPTAN1	0.076898	Novel
ACOT11	0.0768643	Novel
MAP2K2	0.0768495	Novel
TUBGCP6	0.0768307	Novel
SRI	0.0766573	Novel
FBXO3	0.0766557	Novel
MEF2A	0.076654	Novel
GPSM1	0.0765811	Novel
H2AC20	0.0765747	Novel
LANCL2	0.0765327	Novel
GNG13	0.0764644	Novel
KPTN	0.0764579	Novel
EIF2AK4	0.0764535	Novel
TLR5	0.0764495	Novel
TBC1D22B	0.0764265	Novel
PHB2	0.076393	Novel
TCEAL8	0.0762456	Novel
SLC29A2	0.0760146	Novel
TRIB1	0.0760061	Novel
RAD54L	0.0760012	Novel
SPSB4	0.0759569	Novel
ARMCX5	0.0758998	Novel
BIN1	0.0758789	Novel
DPH7	0.0757941	Novel
KCNJ15	0.075695	Novel
SLC26A1	0.0756678	Novel
CREBZF	0.075586	Novel
ACAD10	0.0755704	Novel
SSPOP	0.0755164	Novel
APOC2	0.0755068	Novel
BMP10	0.075434	Novel
ARAP2	0.0753106	Novel
NFATC4	0.075216	Novel
ZNF444	0.0751957	Novel
GLIDR	0.0751213	Novel
FANCI	0.0750877	Novel
EXOC3-AS1	0.074949	Novel
PLAAT4	0.074764	Novel
DDX3Y	0.074668	Novel
TRAT1	0.0746452	Novel
RAB11FIP5	0.0745241	Novel
RASSF7	0.0745095	Novel
IFT46	0.0744055	Novel
ZNF394	0.0743701	Novel
CEP83	0.074367	Novel
HTR2C	0.074357	Novel
CEACAM8	0.0743485	Novel
KLF15	0.0742055	Novel
TRIM7	0.0741333	Novel
ERMP1	0.0741263	Novel
SFRP1	0.0740455	Novel
GPSM3	0.0740104	Novel
ZNF598	0.0738623	Novel
APOA2	0.0736944	Novel
CLIP2	0.073613	Novel
CYTH3	0.0735935	Novel
NENF	0.073592	Novel
MAGEC3	0.073387	Novel
TIE1	0.0724744	Novel
GFOD2	0.0724717	Novel
STMN3	0.0724668	Novel
CRACR2A	0.0724624	Novel
METTL1	0.0724469	Novel
RPL3L	0.072446	Novel
MADCAM1	0.0724387	Novel
ZNF136	0.0724045	Novel
FCGR3A	0.0723917	Novel
COLEC11	0.0723807	Novel
CABLES1	0.0723317	Novel
MSTO1	0.0723034	Novel
LSP1	0.0721315	Novel
HLA-F	0.0720976	Novel
LIME1	0.0719867	Novel
S100B	0.0719733	Novel
DDX11L8	0.0718886	Novel
CCN4	0.0718818	Novel
CSPG4	0.0716585	Novel
RASD1	0.0716088	Novel
KIF1A	0.0714256	Novel
RAB27B	0.0713629	Novel
KCNMB1	0.0713623	Novel
TRAF3	0.071282	Novel
UBXN11	0.0712204	Novel
WASHC1	0.0711545	Novel
F8	0.071068	Novel
NDUFA12	0.0710197	Novel
PDIA6	0.0709933	Novel
LDHD	0.0709409	Novel
RPH3A	0.0709041	Novel
CLNK	0.0708576	Novel
ZNF430	0.0707952	Novel
SLC25A19	0.0707732	Novel
NDUFB11	0.0707331	Novel
UFM1	0.0706813	Novel
NPRL2	0.0704988	Novel
RPL26	0.0704946	Novel
VTRNA1-1	0.0704868	Novel
WDR62	0.0703763	Novel
RICTOR	0.070296	Novel
ITGA3	0.0702873	Novel
COL5A1	0.0702829	Novel
SNCAIP	0.0702639	Novel
CDK5RAP2	0.0702034	Novel
AMZ2	0.070167	Novel
LXN	0.0701302	Novel
RPS14	0.0699863	Novel
OXR1	0.0699473	Novel
DAZAP2	0.0698529	Novel
ALPL	0.0698232	Novel
RUBCN	0.0697961	Novel
LINC01588	0.0695458	Novel
TERF2	0.0694664	Novel
CCR8	0.0694287	Novel
MSC	0.0693194	Novel
GPA33	0.0693108	Novel
ZNF765	0.0692252	Novel
C3AR1	0.0692237	Novel
HLA-G	0.0691797	Novel
TMCO4	0.0691649	Novel
PTX3	0.0691559	Novel
TRIM43B	0.0690448	Novel
NRP2	0.069021	Novel
PCDH12	0.0689669	Novel
MAGEB1	0.0688882	Novel
DAPP1	0.0688446	Novel
UST	0.0688082	Novel
AK2	0.0687908	Novel
CCT4	0.0686806	Novel
SP7	0.0686741	Novel
SEC24C	0.0686359	Novel
ZFR2	0.0686083	Novel
CCDC116	0.0686043	Novel
MCM5	0.068586	Novel
ZZEF1	0.0685593	Novel
ELP5	0.0685382	Novel
PRICKLE2	0.0684202	Novel
EHBP1L1	0.0683667	Novel
EPOR	0.068322	Novel
LAMB4	0.068302	Novel
CLDN1	0.0682668	Novel
IKBKE	0.0682005	Novel
ACLY	0.0681736	Novel
SLC23A3	0.0681385	Novel
LRRC57	0.0680273	Novel
CCDC136	0.0680213	Novel
DNA2	0.0679335	Novel
NUP210	0.067919	Novel
PRTG	0.0679182	Novel
C5orf46	0.0679088	Novel
ATP4B	0.0678615	Novel
PTPRF	0.0678494	Novel
HSPBAP1	0.0678492	Novel
F2	0.0678395	Novel
MXD1	0.0678151	Novel
LMAN2L	0.0677746	Novel
HLA-E	0.0677428	Novel
COL20A1	0.0677034	Novel
ANKRD23	0.0676731	Novel
ASRGL1	0.0676682	Novel
ZNF474	0.0676228	Novel
LGI1	0.0674691	Novel
KCNS2	0.0674445	Novel
ZNF155	0.0674255	Novel
DUXAP9	0.0674241	Novel
PKP4	0.067324	Novel
GPAM	0.0672324	Novel
AGTR2	0.067108	Novel
CALCA	0.0670779	Novel
MCTS1	0.0669901	Novel
HACE1	0.066973	Novel
FAM47A	0.0669035	Novel
ZNF467	0.0668784	Novel
RPS17	0.0667337	Novel
CYFIP1	0.0667195	Novel
PAQR7	0.066696	Novel
TEX264	0.0666743	Novel
C5	0.0666305	Novel
ACP1	0.0664714	Novel
COLGALT2	0.0662856	Novel
ECH1	0.0662151	Novel
PLSCR3	0.0660323	Novel
RHOBTB1	0.0659658	Novel
FZD9	0.065914	Novel
KCNJ12	0.0659034	Novel
SEC22A	0.0658686	Novel
QTRT1	0.0658556	Novel
GTPBP2	0.0658247	Novel
TRAF6	0.0658223	Novel
OR10H3	0.0657878	Novel
TMEM168	0.065752	Novel
APBB1	0.0656538	Novel
MNT	0.0656212	Novel
POLD3	0.06562	Novel
ZNF275	0.0655044	Novel
IFI16	0.0654769	Novel
CSH2	0.0653343	Novel
SNX31	0.0652685	Novel
PKD1	0.0652331	Novel
PDP2	0.0652189	Novel
TNFSF13B	0.065064	Novel
ACKR1	0.0650282	Novel
RAB40AL	0.0649696	Novel
LIN9	0.0649544	Novel
IDH3A	0.0648166	Novel
CLDN11	0.0646999	Novel
VPS13C	0.0646741	Novel
CIT	0.0646051	Novel
HUS1	0.064553	Novel
HDGFL3	0.06454	Novel
AKIP1	0.0645286	Novel
ZGRF1	0.0645017	Novel
MUC15	0.0644956	Novel
C12orf40	0.0644555	Novel
PCSK9	0.0644279	Novel
PKNOX1	0.0643089	Novel
UBE2E1	0.0642597	Novel
ADAT1	0.064252	Novel
SLC22A5	0.0642378	Novel
PNPLA2	0.0642347	Novel
SLC12A7	0.0641418	Novel
GRK6	0.0639198	Novel
ZBTB12	0.0638309	Novel
PPP4R2	0.0637909	Novel
ITGA2	0.063782	Novel
PIGS	0.0637384	Novel
NDUFB7	0.0637129	Novel
EEF1D	0.0636864	Novel
COX16	0.0636724	Novel
SH3BGRL3	0.0636616	Novel
HCK	0.0636224	Novel
PLXNB2	0.0636129	Novel
SLC35F1	0.0635348	Novel
RAB26	0.0634794	Novel
LIN7A	0.0634778	Novel
FANCD2	0.0634677	Novel
ELMO1	0.0632828	Novel
EIF1AX	0.0632033	Novel
ZNF273	0.063107	Novel
FURIN	0.0630834	Novel
LSM3	0.0630715	Novel
DYRK2	0.0630144	Novel
PRR5-ARHGAP8	0.0629633	Novel
MYL6B	0.0629254	Novel
EPDR1	0.0628184	Novel
DUSP5	0.0627945	Novel
NANOG	0.062784	Novel
ADGRA2	0.0627756	Novel
TMEM176B	0.0627016	Novel
MYDGF	0.0625744	Novel
CLIC4	0.0625042	Novel
EOGT	0.0624077	Novel
UBE2H	0.0623928	Novel
ZNF785	0.0623634	Novel
REXO5	0.0623473	Novel
ICAM1	0.0623267	Novel
HMG20B	0.0623001	Novel
CTU1	0.0622718	Novel
SNX3	0.0621565	Novel
ZNF627	0.0621333	Novel
SPDYE16	0.06209	Novel
GABPA	0.0620819	Novel
ENDOV	0.0620362	Novel
NAT8L	0.0620354	Novel
GIPC1	0.0619966	Novel
CBY1	0.0618644	Novel
FTHL17	0.0618351	Novel
APCS	0.0617912	Novel
RND1	0.0617874	Novel
[truncated: 17,024 more rows]

## Sheet: BioGRID-3
BioGRID-Influence-DisGeNET
Symbol	Probability	Known/Novel
TRIM25	1	Novel
VIRMA	0.999999	Novel
EWSR1	0.997809	Novel
RNF123	0.99764	Novel
HNRNPL	0.990341	Novel
ETAA1	0.961951	Novel
TNIP2	0.961814	Novel
MEOX2	0.933666	Novel
TP53	0.68873	Novel
KRAS	0.666127	Novel
MDFI	0.622689	Novel
NEK4	0.558826	Novel
ZDHHC17	0.50298	Novel
TMEM31	0.48274	Novel
ILF3	0.47117	Novel
SRPK2	0.442944	Novel
MOV10	0.428801	Novel
LMNA	0.416831	Novel
KRT40	0.396584	Novel
TAS1R2	0.366629	Novel
NXF1	0.349137	Novel
PLEKHA4	0.33961	Novel
FRA10F	0.322492	Novel
SGTA	0.318736	Novel
RPL23AP42	0.316339	Novel
FLJ25758	0.31347	Novel
CCL15	0.311721	Novel
BEND4	0.309936	Novel
CBX5	0.305429	Novel
CYSRT1	0.30388	Novel
PLA2G2D	0.301894	Novel
NIPAL2	0.301894	Novel
SERPINA11	0.301577	Novel
GJA9	0.30139	Novel
RBPMS	0.300763	Novel
ZDHHC19	0.29992	Novel
MEG3	0.298689	Novel
SRPK1	0.297169	Novel
GPATCH3	0.293885	Novel
TEPP	0.293885	Novel
ZBED5	0.288537	Novel
CTBP2	0.27912	Novel
FBXW7	0.274853	Novel
MEPCE	0.27283	Novel
H2BC9	0.272812	Novel
BICD1	0.26265	Novel
APPBP2	0.256995	Novel
CUL3	0.254144	Novel
PSMD14	0.251279	Novel
ZNF425	0.246751	Novel
LINC00242	0.246751	Novel
ZNF256	0.243231	Novel
CCNDBP1	0.238034	Novel
KRTAP10-3	0.237563	Novel
GPR152	0.233458	Novel
NCL	0.231292	Novel
TAS1R1	0.22779	Novel
ZNF732	0.227768	Novel
ZNF112	0.227768	Novel
ZNF738	0.227768	Novel
OR7G3	0.225148	Novel
CDY1B	0.225148	Novel
ZNF705G	0.225148	Novel
CDH22	0.225148	Novel
ZNF716	0.225148	Novel
WFDC8	0.225148	Novel
HYDIN2	0.225148	Novel
SEPTIN7P2	0.225148	Novel
UNC93B3	0.225148	Novel
ALKBH1	0.223402	Novel
KRTAP10-6	0.223228	Novel
GPX2	0.220093	Novel
RNF4	0.219767	Novel
BAG3	0.208272	Novel
UBTFL1	0.2074	Novel
PPP1CC	0.204388	Novel
DAPK1	0.203387	Novel
MTCO2P1	0.202334	Novel
IGHV1-2	0.202334	Novel
CYS1	0.202334	Novel
EYS	0.202334	Novel
KRTAP16-1	0.202334	Novel
OR2W3	0.202334	Novel
GRM4	0.202334	Novel
GPR149	0.202334	Novel
FAM66E	0.202334	Novel
PRSS42P	0.202334	Novel
CES4A	0.202334	Novel
RASA4B	0.202334	Novel
KCTD9P2	0.202334	Novel
LOC400499	0.202334	Novel
RHBDD2	0.199884	Novel
TOR4A	0.194428	Novel
TRARG1	0.192957	Novel
KDR	0.191439	Novel
H1-2	0.189608	Novel
C20orf203	0.187812	Novel
TBC1D3F	0.184134	Novel
B3GNTL1	0.182932	Novel
MTUS2	0.182675	Novel
CDH7	0.18261	Novel
DCUN1D1	0.182365	Novel
TXNDC2	0.182106	Novel
MUC19	0.181667	Novel
FAM86B3P	0.181633	Novel
LRRK2	0.181485	Novel
AJAP1	0.181465	Novel
NUDT11	0.181242	Novel
SMAGP	0.180858	Novel
ZNF791	0.180831	Novel
CHCHD5	0.180648	Novel
SI	0.178322	Novel
PTPN11	0.177967	Novel
PLCL1	0.176763	Novel
LY6G6F	0.175732	Novel
TRIM41	0.175625	Novel
CYP7B1	0.175183	Novel
ANGPTL2	0.174903	Novel
ASPN	0.174709	Novel
KRTAP1-1	0.173666	Novel
CUL5	0.173587	Novel
IL22RA2	0.173236	Novel
TRIM55	0.172062	Novel
ASPH	0.171237	Novel
ZC3H12B	0.170649	Novel
UBQLN1	0.170634	Novel
OTX2	0.170525	Novel
CD300LB	0.168244	Novel
NOTCH2NLA	0.168204	Novel
HOXA11	0.168062	Novel
CARD10	0.167798	Novel
TLL2	0.167616	Novel
CXCL6	0.167513	Novel
HGS	0.165794	Novel
SKP1	0.1653	Novel
POTEB3	0.163652	Novel
LNX1	0.161299	Novel
KRT8	0.160293	Novel
PGBD3	0.159946	Novel
RNF175	0.158032	Novel
KRTAP10-8	0.157945	Novel
ZNF846	0.157077	Novel
MTDH	0.156831	Novel
ZRANB1	0.156797	Novel
MCM2	0.156502	Novel
ROPN1	0.156122	Novel
HSPB1	0.155554	Novel
ELOB	0.154227	Novel
TNFAIP6	0.153824	Novel
CEP70	0.153658	Novel
RRP36	0.15338	Novel
SOSTDC1	0.151758	Novel
LINC00839	0.151737	Novel
ZNF701	0.15096	Novel
RAB34	0.150905	Novel
ZNF30	0.150586	Novel
HMBOX1	0.150538	Novel
NEURL3	0.150525	Novel
SDK1	0.149936	Novel
PMM2	0.149805	Novel
LDAH	0.149723	Novel
ANKIB1	0.14966	Novel
ANKRD30A	0.149412	Novel
LINC02593	0.149313	Novel
NBPF10	0.149003	Novel
NBPF12	0.149003	Novel
NBPF9	0.149003	Novel
CYP4A11	0.14863	Novel
MIA	0.147852	Novel
PPIAP22	0.147567	Novel
GIMAP6	0.147373	Novel
LINC01194	0.14714	Novel
CNMD	0.146292	Novel
ZNF720	0.146162	Novel
CLDN17	0.146033	Novel
ZNF25	0.145894	Novel
SPINK5	0.145893	Novel
FAM209A	0.145723	Novel
CFAP47	0.145598	Novel
PTGER1	0.145242	Novel
CCDC125	0.145051	Novel
STAT4	0.143883	Novel
NME2P1	0.143522	Novel
FHL3	0.143346	Novel
FAM32A	0.14304	Novel
RHOXF2	0.142751	Novel
KNDC1	0.142229	Novel
HTN3	0.141628	Novel
PRAMEF5	0.141489	Novel
RHOU	0.141269	Novel
SMTNL1	0.14074	Novel
IL1RAPL2	0.140654	Novel
HEATR4	0.140645	Novel
OR2F2	0.140363	Novel
MRGPRG-AS1	0.140358	Novel
ZCCHC18	0.140332	Novel
SPOCK3	0.140318	Novel
STEAP1	0.139512	Novel
POTEC	0.139078	Novel
RBM22	0.138949	Novel
PGF	0.138651	Novel
KRTAP10-9	0.138415	Novel
CTNNA3	0.138394	Novel
MYLK3	0.137879	Novel
CCDC57	0.137402	Novel
COPS6	0.13733	Novel
API5	0.137199	Novel
IGFBP7	0.136717	Novel
TUBA3C	0.136621	Novel
ESR2	0.136617	Novel
PGBD1	0.136408	Novel
OTX1	0.13637	Novel
ELF1	0.136314	Novel
DESI1	0.136258	Novel
UTF1	0.136175	Novel
HECW2	0.13598	Novel
KIR2DS2	0.135755	Novel
GPR137	0.135664	Novel
PPP4C	0.135557	Novel
APOBEC1	0.135447	Novel
ZNF76	0.135354	Novel
LRRC31	0.135348	Novel
NMRK1	0.135306	Novel
BAG4	0.135223	Novel
SNIP1	0.135157	Novel
C3orf52	0.134376	Novel
ZFP69B	0.134366	Novel
CYLD	0.134175	Novel
XCL2	0.134168	Novel
PHF21B	0.133896	Novel
ZSCAN10	0.13383	Novel
KRTAP10-5	0.13358	Novel
KCTD11	0.133563	Novel
ABI2	0.133335	Novel
PSMA3	0.133107	Novel
SPINK6	0.132862	Novel
TENM3-AS1	0.132862	Novel
HERC2P9	0.132862	Novel
CLEC2B	0.132862	Novel
TP53TG1	0.132862	Novel
HCP5	0.132862	Novel
MOGAT3	0.132862	Novel
SLIT1-AS1	0.132862	Novel
TARP	0.132862	Novel
KCNMB2	0.132862	Novel
IL6-AS1	0.132862	Novel
LOC403312	0.132862	Novel
TPRXL	0.132862	Novel
ADAD2	0.132862	Novel
DSCR9	0.132862	Novel
FAM151A	0.132862	Novel
IL26	0.132862	Novel
FITM1	0.132862	Novel
GNRH2	0.132862	Novel
BAALC-AS2	0.132862	Novel
BIN3-IT1	0.132862	Novel
GTDC1	0.132862	Novel
DPY19L2P4	0.132862	Novel
VCY1B	0.132862	Novel
CPED1	0.132862	Novel
OR7A5	0.132862	Novel
GPR12	0.132862	Novel
OR2W1	0.132862	Novel
GIMAP4	0.132862	Novel
PLA2G4D	0.132862	Novel
CCDC144NL	0.132862	Novel
PRDM16-DT	0.132862	Novel
LOC254896	0.132862	Novel
OR4D6	0.132862	Novel
SPRR4	0.132862	Novel
ACTL7B	0.132862	Novel
GPR78	0.132862	Novel
MUCL3	0.132862	Novel
DLGAP1-AS2	0.132862	Novel
PRR32	0.132852	Novel
FRA10AC1	0.132747	Novel
DAZAP2	0.132729	Novel
SPPL2A	0.13263	Novel
ANKRD26P1	0.131972	Novel
TRIM39	0.13182	Novel
OR6B1	0.131748	Novel
SULT1A2	0.131144	Novel
FOXO3B	0.131053	Novel
SGTB	0.130935	Novel
HUNK	0.13088	Novel
GFRA1	0.13084	Novel
ARSI	0.130828	Novel
LY86	0.130798	Novel
SMYD1	0.130785	Novel
EPPIN	0.130691	Novel
PLEKHF2	0.13045	Novel
AXIN2	0.130397	Novel
WWOX	0.130292	Novel
HES5	0.130262	Novel
ADAMTS1	0.130173	Novel
CXCL5	0.12986	Novel
ZNF708	0.129823	Novel
C14orf119	0.129558	Novel
CXCL17	0.129265	Novel
GARNL3	0.129244	Novel
SCAND1	0.129152	Novel
ZNF658	0.129098	Novel
ZNF93	0.129079	Novel
ESR1	0.129047	Novel
MARCHF9	0.129006	Novel
XRN1	0.128985	Novel
NBPF11	0.128911	Novel
H1-1	0.128855	Novel
IFNL3	0.128818	Novel
ERVK13-1	0.128626	Novel
STAT5A	0.12852	Novel
HTR1A	0.12847	Novel
UBA52	0.128362	Novel
ENKD1	0.128305	Novel
PRR5-ARHGAP8	0.127701	Novel
DRAM1	0.127635	Novel
CABP5	0.127438	Novel
USP31	0.127172	Novel
FAM90A1	0.12697	Novel
DDX60L	0.126821	Novel
ARID3A	0.126674	Novel
AGO4	0.12665	Novel
SIGLEC12	0.126573	Novel
LY6G5B	0.126432	Novel
MXI1	0.126268	Novel
ABCF1	0.12613	Novel
CNRIP1	0.126006	Novel
GUCA1A	0.125886	Novel
BOK	0.125727	Novel
RBIS	0.125369	Novel
PRM2	0.125216	Novel
KRTAP6-2	0.124847	Novel
RGP1	0.124817	Novel
DPEP3	0.124406	Novel
ABHD16A	0.124212	Novel
DTX2	0.124172	Novel
CEBPB	0.124015	Novel
APOLD1	0.124003	Novel
SIGLEC10	0.123943	Novel
ZNF320	0.123803	Novel
KRT33A	0.123653	Novel
BTBD18	0.123481	Novel
NOTCH3	0.123416	Novel
PLEKHS1	0.123403	Novel
LMO3	0.123227	Novel
MAPK14	0.123152	Novel
GOLGA6L9	0.122989	Novel
RABGGTB	0.122901	Novel
VASP	0.122795	Novel
ZNF667	0.122582	Novel
IL12RB1	0.122499	Novel
NECAB3	0.122497	Novel
ETV3	0.122475	Novel
ZNF24	0.122427	Novel
KRTAP12-2	0.122319	Novel
KRTAP17-1	0.122296	Novel
KIN	0.122131	Novel
TMEM14B	0.121988	Novel
PITX2	0.121834	Novel
CFHR2	0.121737	Novel
BANP	0.121674	Novel
SULT2A1	0.121615	Novel
EVX2	0.121386	Novel
C1S	0.121377	Novel
GPR182	0.1213	Novel
ADCY4	0.121282	Novel
B2M	0.121279	Novel
PF4	0.12116	Novel
GPRASP2	0.121098	Novel
ZBTB9	0.121031	Novel
CPA2	0.121005	Novel
ZNF358	0.120898	Novel
SCGB2A1	0.120885	Novel
ZNF595	0.120855	Novel
PIK3R3	0.120717	Novel
ZNF628	0.120672	Novel
ZKSCAN4	0.120668	Novel
ZNF304	0.120588	Novel
MAGEA11	0.120543	Novel
FOXO6	0.120436	Novel
ZNF616	0.120386	Novel
PPIB	0.120299	Novel
CBX4	0.120191	Novel
PSKH2	0.120035	Novel
NAA35	0.120006	Novel
DNAJB4	0.119832	Novel
CCDC9B	0.119749	Novel
CCL8	0.11962	Novel
DARS1-AS1	0.119575	Novel
LPA	0.119538	Novel
TKTL1	0.119512	Novel
ITIH1	0.119481	Novel
REL	0.119458	Novel
CCDC14	0.119452	Novel
CD28	0.119428	Novel
RETN	0.119403	Novel
HMGA1	0.11933	Novel
ZBTB7C	0.119297	Novel
HSPA9	0.119212	Novel
CYP2A7	0.119021	Novel
C10orf90	0.119012	Novel
RSPO3	0.119012	Novel
MAGEA4	0.118964	Novel
ACTR3B	0.118936	Novel
ZCWPW2	0.118908	Novel
CLK2	0.118821	Novel
CCL26	0.118795	Novel
NBPF1	0.118747	Novel
NBPF19	0.118724	Novel
ATG4A	0.118569	Novel
PTEN	0.118446	Novel
PPP4R4	0.118207	Novel
HDLBP	0.118083	Novel
ZSCAN22	0.117811	Novel
REM1	0.117666	Novel
CBX6	0.117655	Novel
GAB3	0.117623	Novel
GTF2H4	0.117543	Novel
MEP1B	0.117526	Novel
TGFB2	0.117418	Novel
KRT34	0.11741	Novel
FAM131C	0.117368	Novel
UPK1B	0.117307	Novel
KLRD1	0.117225	Novel
FAM153CP	0.117209	Novel
ZNF397	0.117207	Novel
SP4	0.117128	Novel
CEP97	0.117051	Novel
CCL11	0.116984	Novel
PRKG1	0.116948	Novel
LRRC59	0.11688	Novel
IQUB	0.116796	Novel
XDH	0.116708	Novel
CCR3	0.116652	Novel
GRK3	0.116631	Novel
CBX8	0.116605	Novel
ARHGAP15	0.116574	Novel
ZNF747	0.116541	Novel
ZNF205-AS1	0.116469	Novel
HMGB4	0.116353	Novel
TOPAZ1	0.116299	Novel
EEF1G	0.116282	Novel
VIM	0.116181	Novel
EPB41L2	0.116062	Novel
VWCE	0.116004	Novel
ATP2A3	0.116001	Novel
METTL18	0.115973	Novel
ZSCAN1	0.115897	Novel
FAM153B	0.11582	Novel
NEIL1	0.11581	Novel
METTL3	0.115773	Novel
SIGLEC7	0.115746	Novel
CCDC70	0.115566	Novel
CTRB1	0.115561	Novel
ZNF33B	0.115539	Novel
NOTO	0.115499	Novel
CCL13	0.11547	Novel
NFE4	0.115394	Novel
OAZ2	0.115298	Novel
GOLGA8K	0.11521	Novel
RIPPLY3	0.115155	Novel
FBP1	0.115135	Novel
ANKRD13B	0.115104	Novel
IFT20	0.115104	Novel
WDR13	0.115018	Novel
MPEG1	0.114922	Novel
TRIM68	0.114915	Novel
SDCBP2	0.11491	Novel
ZHX3	0.114891	Novel
NEU3	0.11489	Novel
VPS37C	0.114876	Novel
CX3CR1	0.114846	Novel
FAM47E-STBD1	0.114801	Novel
DENND10	0.114791	Novel
HIGD1A	0.114784	Novel
ECT2	0.114741	Novel
GNRH1	0.114665	Novel
JKAMP	0.114627	Novel
PLEK2	0.114567	Novel
FLT1	0.114553	Novel
FGF23	0.114359	Novel
UTS2B	0.114347	Novel
SNRNP70	0.114339	Novel
UBE2D2	0.114333	Novel
ZNF221	0.114307	Novel
TERB2	0.114281	Novel
SERPING1	0.114279	Novel
CIDEB	0.114251	Novel
HNRNPD	0.114174	Novel
TBC1D3B	0.114118	Novel
ATG4B	0.114065	Novel
TMEM87B	0.114063	Novel
ZNF28	0.114059	Novel
CUL2	0.114029	Novel
LAD1	0.114025	Novel
C11orf53	0.113938	Novel
CHML	0.113906	Novel
REN	0.113878	Novel
USP29	0.113853	Novel
MMS19	0.113802	Novel
KRT38	0.113791	Novel
DPY30	0.113759	Novel
ACHE	0.113696	Novel
RCOR3	0.113695	Novel
IL36G	0.113614	Novel
LRRC32	0.113602	Novel
YJU2	0.113586	Novel
ROBO4	0.113467	Novel
GSTA1	0.113349	Novel
H2BC5	0.113307	Novel
ZNF420	0.113306	Novel
CAPSL	0.113274	Novel
MLH1	0.113216	Novel
PARP15	0.113065	Novel
MMP1	0.113038	Novel
BEX1	0.113025	Novel
C3orf20	0.112981	Novel
RNASE11	0.112811	Novel
PCDHGA12	0.112802	Novel
IL18	0.112776	Novel
AMIGO1	0.112749	Novel
FAM120B	0.112749	Novel
ZNF155	0.112748	Novel
PLA1A	0.112717	Novel
TSPY2	0.112704	Novel
PRR15	0.112641	Novel
HPS1	0.112624	Novel
MSMB	0.112616	Novel
GUCY2F	0.112609	Novel
GUCY2EP	0.112609	Novel
PSPN	0.112609	Novel
GFRA4	0.112609	Novel
IL12RB2	0.112562	Novel
IFNA16	0.112553	Novel
LINC01139	0.112522	Novel
TBCC	0.112507	Novel
MMP12	0.112447	Novel
APOBEC3H	0.11243	Novel
PCDHGC5	0.112427	Novel
MYRF-AS1	0.112367	Novel
HS3ST1	0.112357	Novel
IGFBP2	0.112348	Novel
LETM2	0.112335	Novel
GPR15	0.112322	Novel
OTULINL	0.112318	Novel
SLCO2B1	0.112316	Novel
CCIN	0.112316	Novel
PURG	0.112295	Novel
TEX101	0.112287	Novel
ZNF486	0.112281	Novel
ZNF322	0.112262	Novel
GSTA2	0.112258	Novel
SCAND2P	0.112236	Novel
NUDT16L2P	0.112232	Novel
TIE1	0.112189	Novel
HSPD1	0.112159	Novel
MUC15	0.112083	Novel
WNT11	0.112062	Novel
NEK11	0.112017	Novel
SLC38A5	0.111956	Novel
SNRPA1	0.11192	Novel
IFNA17	0.11179	Novel
FASLG	0.111776	Novel
NSUN5	0.11177	Novel
SPX	0.11171	Novel
KRTAP2-3	0.111685	Novel
TRIM23	0.11168	Novel
REG3A	0.111588	Novel
JUND	0.11157	Novel
NLRP10	0.111367	Novel
F2	0.111364	Novel
CDR2L	0.111328	Novel
POLR2J	0.111317	Novel
UBR3	0.111255	Novel
RNF2	0.111247	Novel
NOD2	0.111216	Novel
COMMD5	0.111185	Novel
TIMP1	0.111147	Novel
SELENOP	0.111101	Novel
CER1	0.111061	Novel
SREBF1	0.11105	Novel
STX7	0.111023	Novel
FEZF2	0.111005	Novel
CCDC174	0.110984	Novel
RUNDC3B	0.110973	Novel
PSMB9	0.110914	Novel
KRTAP2-4	0.110907	Novel
UGT2A3	0.110874	Novel
MAPK3	0.110844	Novel
GSTA3	0.110834	Novel
CDC42	0.110715	Novel
TCP10L3	0.110703	Novel
PTGDR	0.110696	Novel
BAHCC1	0.110643	Novel
AKR7A3	0.110613	Novel
HCST	0.110604	Novel
MIER3	0.110569	Novel
TRIM6	0.110563	Novel
RNF44	0.110545	Novel
CXCL12	0.110541	Novel
CASP12	0.110495	Novel
PYCARD	0.110474	Novel
C22orf31	0.110408	Novel
CLEC2D	0.110382	Novel
USP30	0.11036	Novel
PGP	0.110357	Novel
AMBP	0.11031	Novel
SERPIND1	0.110261	Novel
VAT1L	0.11025	Novel
KASH5	0.110233	Novel
RAD21	0.110208	Novel
SLC52A2	0.1102	Novel
TEP1	0.110169	Novel
ACE	0.110147	Novel
LCE3A	0.110146	Novel
IL22	0.110128	Novel
CCDC93	0.110097	Novel
UNC119	0.110064	Novel
SF3A2	0.110024	Novel
ZNF491	0.110019	Novel
FAM187B	0.109997	Novel
TXK	0.109974	Novel
ZNF71	0.109965	Novel
TSKS	0.109964	Novel
ARMCX1	0.109913	Novel
SRP14	0.109876	Novel
PPIE	0.109875	Novel
AEBP1	0.10977	Novel
CERS4	0.109715	Novel
MCM5	0.109592	Novel
H2BC21	0.109586	Novel
SOX1	0.109585	Novel
ZNF396	0.109574	Novel
GTF2H3	0.109503	Novel
KIF17	0.109435	Novel
SLC6A2	0.109377	Novel
KIAA1549L	0.109306	Novel
ZSCAN32	0.10929	Novel
PHACTR3	0.10928	Novel
VWC2L	0.109268	Novel
SLCO3A1	0.109265	Novel
LYVE1	0.109209	Novel
KRTAP26-1	0.109191	Novel
EEF1AKMT3	0.109188	Novel
LXN	0.109175	Novel
GPATCH4	0.10915	Novel
C21orf91	0.109137	Novel
POLR3E	0.109108	Novel
LCN2	0.109099	Novel
CDC42EP3	0.109079	Novel
CCL5	0.109016	Novel
CYSLTR2	0.109008	Novel
CCDC130	0.108989	Novel
SOCS4	0.108976	Novel
IL22RA1	0.108906	Novel
KIAA1143	0.108862	Novel
ZNF213	0.108825	Novel
REG1A	0.108816	Novel
KRTAP10-1	0.108795	Novel
FAM27E3	0.10877	Novel
RNF115	0.108762	Novel
PDCD5	0.108754	Novel
LYN	0.108694	Novel
RLBP1	0.108668	Novel
RELA	0.108598	Novel
ZNF433	0.108593	Novel
H1-10	0.108566	Novel
FHIT	0.108558	Novel
DANCR	0.108542	Novel
NPPB	0.108536	Novel
RXFP3	0.108536	Novel
CD2BP2	0.108508	Novel
UPF2	0.108488	Novel
MGMT	0.108467	Novel
PCNX1	0.108352	Novel
CROCCP2	0.108217	Novel
MPP1	0.108197	Novel
ZNF417	0.108176	Novel
RAP1GDS1	0.108167	Novel
UNC79	0.108145	Novel
SCML4	0.108125	Novel
ZNF195	0.108114	Novel
KRTAP4-5	0.108067	Novel
LILRA3	0.107997	Novel
PCDHGB1	0.107995	Novel
CYP46A1	0.107972	Novel
FABP1	0.10794	Novel
MFHAS1	0.107939	Novel
IL17B	0.107888	Novel
ZNF625	0.107885	Novel
C1orf109	0.107854	Novel
KCNB1	0.107838	Novel
LIMS3	0.107787	Novel
NRTN	0.107696	Novel
ZNF75A	0.10765	Novel
KCNIP1	0.107617	Novel
CFHR1	0.107609	Novel
BCL9L	0.107603	Novel
STARD10	0.107595	Novel
C11orf71	0.107585	Novel
EIF3I	0.107553	Novel
POM121L8P	0.107551	Novel
CLIC3	0.10754	Novel
CENPH	0.107511	Novel
BABAM2	0.107476	Novel
RNF213	0.107457	Novel
WDR70	0.10743	Novel
TFF3	0.107356	Novel
CXCL8	0.107346	Novel
CSDC2	0.107319	Novel
ENPP2	0.107319	Novel
RNU6ATAC	0.107286	Novel
ENY2	0.107221	Novel
HDGF	0.107214	Novel
CATSPER4	0.107193	Novel
UBE2DNL	0.10719	Novel
LIMS4	0.107185	Novel
POGLUT2	0.107061	Novel
TADA2A	0.107019	Novel
FSIP1	0.107008	Novel
GFRA3	0.107007	Novel
OTUB1	0.106988	Novel
ART4	0.106981	Novel
MAPK8	0.106892	Novel
VASH2	0.106891	Novel
RAP1GAP2	0.106862	Novel
SPAG6	0.106827	Novel
HEXIM1	0.106799	Novel
SOX4	0.106787	Novel
CKMT2	0.106786	Novel
RUNX3	0.106778	Novel
ZC3H18	0.106773	Novel
CENPA	0.106766	Novel
ZBTB25	0.106766	Novel
OCIAD2	0.106733	Novel
CARF	0.106673	Novel
CSAG1	0.106655	Novel
TMEM179B	0.10665	Novel
PRR5	0.106577	Novel
KDM1A	0.106575	Novel
PRRG4	0.106571	Novel
PKD2	0.106527	Novel
ZBTB1	0.106521	Novel
EBF4	0.106476	Novel
CTF1	0.10644	Novel
VIT	0.106437	Novel
MFSD12	0.106421	Novel
FRG1BP	0.106413	Novel
ZNF121	0.106411	Novel
NRL	0.1064	Novel
C22orf46	0.106385	Novel
ZNF839	0.106377	Novel
THBS4	0.106364	Novel
NKX3-1	0.106335	Novel
SASH3	0.106294	Novel
PASD1	0.106293	Novel
FAM9B	0.106188	Novel
LMNTD1	0.106173	Novel
CCDC60	0.106135	Novel
RABGGTA	0.106098	Novel
POMC	0.106094	Novel
TCOF1	0.106093	Novel
TMEM267	0.106083	Novel
GPR25	0.106076	Novel
STAT6	0.10607	Novel
FGFBP2	0.106019	Novel
OR6B3	0.106002	Novel
KRTAP5-9	0.105999	Novel
FAM53A	0.105978	Novel
XRRA1	0.105976	Novel
HDHD2	0.105975	Novel
DUSP8	0.105954	Novel
LAGE3	0.10595	Novel
TMED8	0.105934	Novel
RPN1	0.105918	Novel
CFAP299	0.105915	Novel
XIAP	0.10591	Novel
CDC20	0.10589	Novel
LCE1B	0.105889	Novel
PDE1A	0.105881	Novel
ZNF578	0.105838	Novel
ATXN7L3B	0.105837	Novel
PFDN1	0.105812	Novel
CEP43	0.105703	Novel
KCTD13	0.105646	Novel
SYP	0.105623	Novel
GTPBP8	0.105591	Novel
SPACA9	0.105589	Novel
CIRBP	0.105569	Novel
EBI3	0.105558	Novel
LEO1	0.105545	Novel
SPATA3	0.105503	Novel
BIRC2	0.105501	Novel
SH2D5	0.10548	Novel
EFCAB6	0.105449	Novel
SLC22A8	0.105431	Novel
NOVA1	0.105426	Novel
PRDX4	0.105418	Novel
DCLRE1A	0.105396	Novel
ZNF138	0.105327	Novel
ZNF232	0.105313	Novel
PIH1D2	0.105312	Novel
KCTD21	0.105302	Novel
TCEAL8	0.105288	Novel
MFSD13A	0.105282	Novel
NIF3L1	0.105271	Novel
POLR2E	0.105265	Novel
ZNF483	0.105253	Novel
PACRGL	0.105247	Novel
ADGRB3	0.105187	Novel
N6AMT1	0.10517	Novel
RAB27B	0.105166	Novel
GOLGA2	0.105139	Novel
PFDN5	0.105134	Novel
MICAL2	0.105114	Novel
CCN3	0.105103	Novel
GGCT	0.105101	Novel
CASTOR1	0.105091	Novel
KCNIP3	0.105085	Novel
TUBGCP4	0.105042	Novel
NT5DC1	0.105011	Novel
EEF1AKNMT	0.105004	Novel
CETN2	0.104998	Novel
IGLC3	0.104989	Novel
ZNF444	0.104948	Novel
LCE1C	0.104913	Novel
NMB	0.104898	Novel
C16orf78	0.104878	Novel
OXNAD1	0.104872	Novel
NDUFA4L2	0.104863	Novel
ENC1	0.104812	Novel
TGM7	0.104769	Novel
HSD17B14	0.104698	Novel
ZSCAN21	0.10466	Novel
POLR2B	0.10465	Novel
GGT5	0.104628	Novel
NRM	0.104579	Novel
CXCL10	0.10457	Novel
CLNK	0.104546	Novel
PNN	0.104538	Novel
ZCCHC13	0.104503	Novel
NDP	0.104451	Novel
FAM47B	0.10439	Novel
TESPA1	0.104378	Novel
NAA80	0.104376	Novel
ZNF254	0.104339	Novel
PRAMEF17	0.104332	Novel
SLC35D3	0.104313	Novel
NXT2	0.104306	Novel
LINC02582	0.104301	Novel
CDC40	0.104257	Novel
IFNA4	0.104254	Novel
UBXN2B	0.104221	Novel
SARS1	0.104215	Novel
ZNF316	0.104193	Novel
COL8A1	0.104188	Novel
DAAM1	0.104177	Novel
NUDT15	0.104165	Novel
AKAP4	0.104133	Novel
SGF29	0.104107	Novel
TRAPPC6A	0.104106	Novel
LGR4	0.104092	Novel
ZBTB38	0.104085	Novel
BARD1	0.104058	Novel
JDP2	0.104007	Novel
UNC13D	0.103981	Novel
NUDT9P1	0.103976	Novel
ADRA2B	0.103972	Novel
TMEM53	0.103943	Novel
CCDC149	0.103925	Novel
FAM110C	0.103906	Novel
NPBWR2	0.103882	Novel
APOA4	0.103878	Novel
ITGA5	0.103859	Novel
BAP1	0.103846	Novel
MRPL28	0.103835	Novel
CXCL3	0.103832	Novel
LRRC15	0.103812	Novel
TAX1BP1	0.103796	Novel
EXOC8	0.103786	Novel
CHAC2	0.103707	Novel
NKAPD1	0.103705	Novel
CDH10	0.103696	Novel
TIGD1	0.103691	Novel
ZNF169	0.103689	Novel
PTGIS	0.103654	Novel
CCZ1B	0.103648	Novel
KIR3DL1	0.103635	Novel
ZNF837	0.103623	Novel
VAC14	0.103611	Novel
TCERG1	0.103608	Novel
SAA4	0.103602	Novel
MYL10	0.10359	Novel
CCL14	0.103565	Novel
BDH2	0.103554	Novel
UNC5CL	0.103528	Novel
RILP	0.103528	Novel
LCE2C	0.103513	Novel
SPOCK2	0.103492	Novel
WASH8P	0.103489	Novel
C9orf64	0.103472	Novel
CYFIP1	0.103457	Novel
KRTAP3-2	0.103445	Novel
ZKSCAN3	0.103407	Novel
ANKRD11	0.1034	Novel
CYP2A13	0.103376	Novel
CCN5	0.103359	Novel
ATRAID	0.103356	Novel
ALOX5AP	0.103346	Novel
TNC	0.10334	Novel
CTRB2	0.103292	Novel
SLC22A1	0.10327	Novel
PATE1	0.103263	Novel
OR52E6	0.103242	Novel
ZNF778	0.10323	Novel
VASH1	0.103194	Novel
WBP4	0.103169	Novel
BRD2	0.103164	Novel
PHAX	0.103128	Novel
ADGRG1	0.103121	Novel
INSL6	0.10311	Novel
CDKL4	0.103103	Novel
UTS2R	0.103083	Novel
BMP2	0.103056	Novel
COMMD3	0.103052	Novel
CYRIB	0.103035	Novel
CGRRF1	0.10303	Novel
ZSCAN20	0.10302	Novel
PNMA2	0.102983	Novel
CHURC1	0.102973	Novel
LINC02875	0.102941	Novel
ZNF385B	0.102922	Novel
DNTT	0.102915	Novel
POU4F2	0.102907	Novel
MRPL34	0.102897	Novel
CPNE4	0.102889	Novel
RSL1D1	0.102876	Novel
MGARP	0.102851	Novel
FAM163A	0.102843	Novel
CPB2	0.102796	Novel
PCDHB16	0.102697	Novel
KIAA0513	0.102695	Novel
GLT1D1	0.102691	Novel
EMILIN1	0.102664	Novel
ADAP2	0.102658	Novel
UBXN11	0.102653	Novel
PCDHGA5	0.102648	Novel
GOLGA4	0.102637	Novel
PNMA1	0.102633	Novel
CD180	0.102613	Novel
TMCC2	0.102525	Novel
PTPRB	0.102473	Novel
POLR2H	0.102459	Novel
LCE2B	0.102457	Novel
PRPF19	0.102387	Novel
PIK3CD	0.102371	Novel
GCHFR	0.102346	Novel
DHPS	0.102326	Novel
SRM	0.102282	Novel
MAGEA10	0.102254	Novel
TRIML1	0.102249	Novel
PRSS33	0.10216	Novel
STEAP1B	0.102146	Novel
SH3GL2	0.102123	Novel
LAT2	0.102011	Novel
HPCAL1	0.10201	Novel
CHMP6	0.102002	Novel
MACROD2	0.101996	Novel
FAM221B	0.101983	Novel
LYPLA1	0.101969	Novel
BTBD1	0.101959	Novel
GATB	0.101927	Novel
ZNF830	0.101927	Novel
CYP4A22	0.101895	Novel
CCDC74B	0.101883	Novel
SLAMF7	0.101858	Novel
RNF40	0.101855	Novel
FAM86B2	0.101853	Novel
SFTPD	0.101844	Novel
EDF1	0.101824	Novel
H2BC15	0.101811	Novel
FRS3	0.10179	Novel
ZBTB8A	0.101772	Novel
SETD1B	0.101771	Novel
IGFBP4	0.101729	Novel
CCDC168	0.101728	Novel
PKD1	0.101695	Novel
KRTAP15-1	0.101694	Novel
VTN	0.101687	Novel
GFRA2	0.101681	Novel
POLE4	0.101679	Novel
CSF2	0.101678	Novel
DPPA4	0.101644	Novel
SCRN1	0.101601	Novel
ARRDC4	0.1016	Novel
TAF10	0.10159	Novel
C14orf93	0.101586	Novel
PDR	0.101575	Novel
RAN	0.101511	Novel
RGL1	0.101497	Novel
TNFSF10	0.10149	Novel
PRTFDC1	0.10148	Novel
HLA-H	0.101476	Novel
METTL2B	0.101453	Novel
RUNDC3A	0.10145	Novel
FSD1L	0.101419	Novel
WNT9B	0.101381	Novel
ERI1	0.101375	Novel
KCTD2	0.101358	Novel
NUDT22	0.101356	Novel
SUV39H1	0.101351	Novel
POLE2	0.10135	Novel
IL27RA	0.101344	Novel
MYO7A	0.101342	Novel
MESD	0.101342	Novel
CCDC24	0.10134	Novel
MAN2C1	0.101322	Novel
FBLN7	0.101308	Novel
NSMAF	0.101304	Novel
POLR3G	0.101303	Novel
SERBP1	0.101283	Novel
PDE1C	0.10127	Novel
NDN	0.101263	Novel
LILRB2	0.101248	Novel
PRAMEF15	0.101237	Novel
PRAMEF4	0.101237	Novel
SPACA3	0.101219	Novel
RNU12	0.101184	Novel
ZNF324B	0.101171	Novel
RHOC	0.101161	Novel
C2orf49	0.101133	Novel
C4orf3	0.101099	Novel
C11orf52	0.101093	Novel
EMC7	0.101092	Novel
UBTD2	0.101005	Novel
MSRB1	0.100997	Novel
NUPR1	0.100985	Novel
PTGDR2	0.100982	Novel
OAZ3	0.100962	Novel
SMTN	0.100958	Novel
MRPS15	0.100938	Novel
N4BP1	0.100902	Novel
LAX1	0.100876	Novel
PPP2R5B	0.100856	Novel
RIMS4	0.100847	Novel
CCL4L1	0.100823	Novel
ZDHHC18	0.100819	Novel
DUSP12	0.100817	Novel
PNLDC1	0.100812	Novel
FLYWCH2	0.100804	Novel
KIAA0232	0.100762	Novel
IQCF5	0.100753	Novel
GPCPD1	0.100727	Novel
NUDT16	0.100703	Novel
ZNF572	0.100683	Novel
PARVG	0.10068	Novel
H2AC18	0.100678	Novel
ZNF707	0.100641	Novel
CCR5	0.100633	Novel
TADA3	0.100621	Novel
VGLL3	0.100616	Novel
NAIF1	0.100592	Novel
TP53TG5	0.10059	Novel
VKORC1	0.100589	Novel
RTF2	0.100582	Novel
C11orf98	0.100577	Novel
NMBR	0.100576	Novel
GSTM2	0.100574	Novel
MYH1	0.100551	Novel
GLB1L	0.100531	Novel
PYY	0.100524	Novel
DCN	0.100515	Novel
RFPL3	0.100509	Novel
IDI1	0.100501	Novel
TRPT1	0.100501	Novel
APBB3	0.100494	Novel
ATP4B	0.100486	Novel
HSF2BP	0.100482	Novel
TTC5	0.100459	Novel
POC1B	0.10043	Novel
KLRC2	0.100395	Novel
ASTL	0.100385	Novel
LINC00471	0.100377	Novel
CCL20	0.100366	Novel
IL6R	0.10036	Novel
SPAG8	0.100322	Novel
CCL17	0.100319	Novel
FAM214B	0.100303	Novel
PDCD2	0.100296	Novel
SPINDOC	0.10029	Novel
ATG4D	0.100284	Novel
GNA12	0.100256	Novel
LCE1E	0.100253	Novel
POLR2I	0.100248	Novel
SF3A1	0.100244	Novel
EHD2	0.100227	Novel
IL10RB	0.100221	Novel
NICN1	0.100215	Novel
PRPF4	0.100192	Novel
PIGO	0.100191	Novel
WDR46	0.100187	Novel
C16orf87	0.100187	Novel
ZBED9	0.100185	Novel
DUS3L	0.100173	Novel
GPRC5B	0.10015	Novel
NMNAT2	0.100144	Novel
ZNF792	0.10014	Novel
PSG4	0.100119	Novel
SEC11C	0.100102	Novel
BCL2L13	0.100089	Novel
PP2D1	0.100078	Novel
CXCL14	0.100075	Novel
TUBD1	0.100031	Novel
MRM2	0.100011	Novel
HUS1B	0.1	Novel
KRTAP5-6	0.0999922	Novel
CX3CL1	0.0999899	Novel
PDIA2	0.0999862	Novel
MIR9-1HG	0.0999702	Novel
PAXIP1	0.0999623	Novel
PRIM2	0.0999584	Novel
ZNF418	0.0999581	Novel
KL	0.0999443	Novel
VWA2	0.0999151	Novel
RET	0.0999133	Novel
SSX2B	0.0999072	Novel
LILRB1	0.0998279	Novel
METTL25	0.0998268	Novel
KLRK1	0.0998254	Novel
USP8	0.0997966	Novel
HOXC11	0.0997948	Novel
ADNP2	0.09979	Novel
PPP1R2B	0.0997751	Novel
PSMA6	0.0997747	Novel
NIFK	0.0997625	Novel
KRTAP4-4	0.0997363	Novel
PDIA6	0.0997009	Novel
RNF130	0.0996969	Novel
KRTAP12-1	0.0996858	Novel
PPAN	0.0996704	Novel
LRRC28	0.0996507	Novel
PSG11	0.0996502	Novel
SHROOM2	0.0996128	Novel
DNAJB14	0.0996119	Novel
CABCOCO1	0.0996093	Novel
NEK6	0.0996017	Novel
NTM	0.0995898	Novel
NFAT5	0.0995691	Novel
CCL3L1	0.0995625	Novel
UFSP2	0.0995563	Novel
KDM3A	0.099536	Novel
TM4SF19	0.099529	Novel
ZNF516	0.0995287	Novel
TRIM49C	0.0994856	Novel
FAM74A4	0.0994662	Novel
RGS8	0.0994531	Novel
ZNF74	0.0994318	Novel
PSME2	0.0994252	Novel
FOLH1	0.0994234	Novel
KLK9	0.0994231	Novel
UIMC1	0.0993753	Novel
USP17L7	0.0993605	Novel
ZYG11B	0.099347	Novel
HOMEZ	0.0993328	Novel
KLF15	0.0993324	Novel
KLHL25	0.0993261	Novel
DDI1	0.0993246	Novel
TBX21	0.0993161	Novel
PRPF18	0.0993112	Novel
PAFAH2	0.0992883	Novel
SSX2	0.0992811	Novel
NSMCE1	0.0992791	Novel
ZSCAN30	0.0992591	Novel
PHLDA2	0.099249	Novel
FBXO8	0.0992365	Novel
RSAD1	0.099207	Novel
UMOD	0.0992002	Novel
FXYD1	0.0991965	Novel
HSD17B13	0.0991711	Novel
AGER	0.0991698	Novel
KIAA1958	0.0991317	Novel
OTP	0.0991095	Novel
URI1	0.0991065	Novel
KLRC3	0.0991001	Novel
OFCC1	0.099087	Novel
MPZL2	0.099086	Novel
ATP12A	0.0990768	Novel
IL27	0.0990731	Novel
C16orf92	0.099065	Novel
SENP2	0.0990356	Novel
SGSM2	0.0990338	Novel
MALSU1	0.0990007	Novel
DCAF8	0.0989952	Novel
GSTA5	0.0989868	Novel
AAMDC	0.0989844	Novel
XAB2	0.0989645	Novel
ACTR5	0.0989623	Novel
ZBTB14	0.0989615	Novel
LCE1D	0.0989391	Novel
KCNB2	0.0988924	Novel
CHGA	0.0988848	Novel
NOMO1	0.0988755	Novel
PIM1	0.0988715	Novel
METTL6	0.0988539	Novel
NRSN1	0.0987954	Novel
LHPP	0.0987713	Novel
USP36	0.0987682	Novel
LILRB3	0.0987277	Novel
UBL7	0.0987243	Novel
MCM3AP	0.0987186	Novel
ZNF32	0.0987011	Novel
CRNKL1	0.0986877	Novel
ZNF148	0.0986809	Novel
CASTOR2	0.0986643	Novel
POLR3C	0.0986402	Novel
ZNF185	0.0986357	Novel
SYTL3	0.0986191	Novel
MAGEA6	0.0986075	Novel
ARTN	0.098574	Novel
GATA5	0.0985545	Novel
PRKAB2	0.0985392	Novel
PCDHB12	0.0985076	Novel
KRTAP9-8	0.0985008	Novel
STK32C	0.0984787	Novel
SH2D3C	0.0984701	Novel
ZNF268	0.0984672	Novel
RNF34	0.0984508	Novel
GGACT	0.0984488	Novel
H1-7	0.0984475	Novel
IL12B	0.0984466	Novel
TADA1	0.0984242	Novel
ZSCAN23	0.0984126	Novel
GPKOW	0.098404	Novel
ZNF835	0.0984012	Novel
FAM76B	0.0983979	Novel
CDCA7L	0.0983731	Novel
CDK6	0.0983618	Novel
SPARC	0.0983557	Novel
OXSM	0.0983137	Novel
EXOC6B	0.0983049	Novel
LINC01667	0.0982983	Novel
ZNF20	0.098298	Novel
NEMP1	0.098274	Novel
H2AB3	0.0982667	Novel
CYP11B2	0.0982468	Novel
KPRP	0.0982422	Novel
CREB3	0.0982414	Novel
ZNF648	0.0982118	Novel
PPIL2	0.0982007	Novel
PODN	0.0981975	Novel
RNASEK	0.0981878	Novel
SLC1A4	0.0981874	Novel
SVOP	0.0981837	Novel
RPS6	0.0981797	Novel
CCDC85B	0.0981751	Novel
TMEM255B	0.0981717	Novel
PDGFA	0.0981655	Novel
GDPD2	0.0981557	Novel
HEXD	0.0981503	Novel
FNDC8	0.0981271	Novel
ZNF439	0.0981261	Novel
ZNF2	0.0981222	Novel
MST1	0.0981213	Novel
TADA2B	0.0981134	Novel
OTUD3	0.0981062	Novel
RBPMS2	0.0980867	Novel
CXCL2	0.0980843	Novel
HIPK2	0.0980791	Novel
ARHGEF35	0.0980715	Novel
CLRN2	0.0980712	Novel
ZMYND12	0.098059	Novel
MOB2	0.0980224	Novel
C22orf23	0.0979842	Novel
SPDL1	0.0979821	Novel
CCRL2	0.0979802	Novel
WASF1	0.0979793	Novel
WWTR1	0.0979625	Novel
ZNF284	0.0979298	Novel
FSD2	0.0979182	Novel
LAMP1	0.0979178	Novel
KCNE4	0.0979137	Novel
ANGPTL7	0.0979071	Novel
C7orf69	0.097889	Novel
ZNF473	0.0978837	Novel
COMMD9	0.097868	Novel
RBP7	0.0978427	Novel
CDCA2	0.097825	Novel
THOC7	0.0978001	Novel
ULBP2	0.097793	Novel
NBPF14	0.0977709	Novel
AP2M1	0.0977642	Novel
C19orf44	0.0977613	Novel
ANGPT4	0.0977557	Novel
RNASE1	0.097752	Novel
CDR2	0.0977237	Novel
KLHL2	0.0976928	Novel
KEL	0.0976554	Novel
SCFD2	0.0976315	Novel
CRX	0.0976259	Novel
NRIP2	0.0976254	Novel
ERP27	0.0976167	Novel
PHF13	0.0976151	Novel
ADAMTSL3	0.0976127	Novel
SH2D2A	0.0976084	Novel
TGFBRAP1	0.0976061	Novel
SPANXN2	0.097606	Novel
ZNHIT2	0.0975938	Novel
NAALAD2	0.0975753	Novel
ZC3HAV1L	0.0975742	Novel
FRMD6	0.0975713	Novel
TFB1M	0.0975703	Novel
POLR1D	0.0975501	Novel
NME5	0.0975138	Novel
TRMU	0.0975057	Novel
TBX3	0.0974938	Novel
TAS2R5	0.0974902	Novel
CMTM4	0.0974714	Novel
ZNF26	0.0974552	Novel
LCE2A	0.0974508	Novel
ERICH5	0.0974488	Novel
IFNA6	0.0974441	Novel
FAIM2	0.0974371	Novel
C10orf67	0.0974363	Novel
ABCB4	0.0974211	Novel
CYREN	0.0973956	Novel
SPRR3	0.0973789	Novel
MPHOSPH8	0.0973711	Novel
TGIF2LY	0.0973682	Novel
FDXACB1	0.0973432	Novel
TEX28	0.0973335	Novel
SPATA31A7	0.0973284	Novel
CD300LF	0.0973108	Novel
VHL	0.0972858	Novel
C1QTNF5	0.0972745	Novel
AACS	0.0972681	Novel
GMCL2	0.0972663	Novel
SIGLEC16	0.097242	Novel
STARD13	0.0972059	Novel
CNOT2	0.0972005	Novel
ITGB6	0.0971954	Novel
SEC31B	0.0971924	Novel
ZNF174	0.0971866	Novel
KIR2DL2	0.0971502	Novel
ZNF337	0.097143	Novel
NTSR1	0.0971304	Novel
NIPSNAP3A	0.0971303	Novel
PDZD9	0.0971152	Novel
KCNV1	0.0971075	Novel
ACAN	0.0971032	Novel
CGB2	0.0970984	Novel
PHTF1	0.0970979	Novel
CDA	0.0970899	Novel
ZNF419	0.0970877	Novel
CENPC	0.0970478	Novel
CLK4	0.0970364	Novel
DSC3	0.0970337	Novel
MT1B	0.0970241	Novel
KRTAP5-3	0.0970218	Novel
GPLD1	0.0970181	Novel
GPHB5	0.0970109	Novel
CRACR2B	0.097007	Novel
DNAJC17	0.0970041	Novel
ARPP19	0.0969989	Novel
PLA2G12B	0.0969971	Novel
C1QTNF6	0.096992	Novel
FBXO25	0.0969876	Novel
CDHR3	0.0969733	Novel
CKMT1A	0.0969517	Novel
GADD45G	0.0969419	Novel
PRPF6	0.0969226	Novel
GOLM2	0.0969185	Novel
CST9L	0.0969141	Novel
ZBTB48	0.0969136	Novel
TSPYL4	0.0968892	Novel
ZNF471	0.0968846	Novel
OBSL1	0.0968759	Novel
IL1R2	0.0968757	Novel
USP17L9P	0.0968748	Novel
CCDC196	0.0968585	Novel
RPL18A	0.0968549	Novel
ZNF416	0.0968507	Novel
LY6G6C	0.0968475	Novel
ZNF414	0.0968347	Novel
ZNF80	0.0968331	Novel
SPAG7	0.096828	Novel
RFPL4A	0.0968184	Novel
ARHGAP17	0.0968121	Novel
GPR26	0.0968109	Novel
ENG	0.0968088	Novel
ZNF555	0.0968019	Novel
SEC61B	0.0967971	Novel
ZNF101	0.0967962	Novel
SNX17	0.0967891	Novel
GBP7	0.096777	Novel
RNF11	0.0967767	Novel
TFAP2C	0.09677	Novel
TMPRSS12	0.096766	Novel
APOBEC2	0.0967606	Novel
KRTAP5-11	0.096745	Novel
ZNF787	0.0967268	Novel
VPS35L	0.0967249	Novel
RUNDC1	0.0967023	Novel
RUFY3	0.0966973	Novel
LCE3E	0.0966927	Novel
TMC6	0.0966884	Novel
MUC2	0.096688	Novel
GTF3A	0.0966857	Novel
PHF5A	0.0966726	Novel
TBC1D13	0.0966646	Novel
MYO3B	0.0966598	Novel
PADI3	0.096657	Novel
FUCA2	0.0966417	Novel
DSCR4	0.0966223	Novel
CTPS1	0.0966098	Novel
SDS	0.096602	Novel
METTL7B	0.0966012	Novel
CHMP4C	0.0965979	Novel
GPR156	0.0965887	Novel
UBE2S	0.0965854	Novel
HTR1E	0.0965811	Novel
PLPP6	0.0965739	Novel
MAGEB10	0.0965695	Novel
PGM2L1	0.0965559	Novel
PRAMEF10	0.09655	Novel
SLC44A5	0.0965447	Novel
ZNF672	0.0965411	Novel
IL5RA	0.096539	Novel
MUC5B	0.096536	Novel
DEFB118	0.0965274	Novel
EIF6	0.0965094	Novel
ZNF813	0.0965056	Novel
ATG14	0.0965015	Novel
PACC1	0.0964908	Novel
WASHC3	0.0964817	Novel
FATE1	0.0964808	Novel
PSMD10	0.0964792	Novel
ZNF18	0.0964775	Novel
RBBP6	0.096477	Novel
ZNF510	0.096466	Novel
PCED1A	0.0964515	Novel
PSG5	0.0964508	Novel
INPP5D	0.096415	Novel
SMNDC1	0.0964078	Novel
KATNBL1	0.0963897	Novel
MAGEB1	0.0963892	Novel
PROM1	0.096387	Novel
ZP3	0.0963756	Novel
USP32P2	0.0963673	Novel
C8orf34	0.0963408	Novel
LCE3D	0.0963267	Novel
SYTL1	0.096323	Novel
PDCD1LG2	0.0963099	Novel
TBC1D3	0.0962973	Novel
ZFX	0.0962894	Novel
XBP1P1	0.0962859	Novel
CEP57	0.0962835	Novel
REG4	0.0962817	Novel
ZNF354A	0.0962762	Novel
NAP1L3	0.0962677	Novel
GLRX3	0.0962659	Novel
ZNF679	0.0962622	Novel
DSCAML1	0.0962599	Novel
ARAP3	0.0962548	Novel
RPP40	0.0962516	Novel
MIEF2	0.0962482	Novel
ERVFRD-1	0.0962434	Novel
FAM9C	0.0962431	Novel
GPSM3	0.0962407	Novel
PGLYRP1	0.0962324	Novel
NAA10	0.0962314	Novel
ZNF683	0.0962308	Novel
ETFBKMT	0.0962279	Novel
ADAM32	0.0962227	Novel
HOOK2	0.0962214	Novel
MGP	0.0962084	Novel
ZNF446	0.0962083	Novel
FOXD2	0.0962056	Novel
SULT1C4	0.0961794	Novel
ZNF677	0.0961779	Novel
KLHDC10	0.0961675	Novel
ZNF324	0.0961631	Novel
EOMES	0.0961589	Novel
LAMB4	0.096158	Novel
NT5C1B	0.0961573	Novel
LSAMP	0.0961269	Novel
LCE5A	0.0961212	Novel
CPSF4L	0.0961209	Novel
SMR3A	0.0961144	Novel
DGAT2L6	0.0961102	Novel
RAB2B	0.0961059	Novel
LRRK1	0.0961054	Novel
TTLL1	0.0961024	Novel
MNAT1	0.0961021	Novel
ZNF311	0.0960976	Novel
B3GALT5	0.0960944	Novel
MYOM3	0.0960893	Novel
MYO15B	0.0960812	Novel
YY1AP1	0.0960798	Novel
RHOG	0.0960759	Novel
PRR23B	0.096061	Novel
MZB1	0.0960473	Novel
OTUB2	0.0960413	Novel
CFAP206	0.0960405	Novel
FAIM	0.0960364	Novel
FAM153A	0.0960316	Novel
TBPL2	0.0960259	Novel
C9orf43	0.096018	Novel
BICDL2	0.0960136	Novel
MRPL12	0.0960127	Novel
CD300E	0.096012	Novel
MBD3L2	0.0960071	Novel
DDR1	0.095981	Novel
CA12	0.0959719	Novel
STN1	0.095971	Novel
NMI	0.0959703	Novel
PLXNA2	0.0959538	Novel
WDR25	0.0959418	Novel
DHRS2	0.0959346	Novel
PRSS50	0.095934	Novel
HTN1	0.0959088	Novel
PIP5KL1	0.0959006	Novel
B3GALT4	0.0958973	Novel
IL1RL1	0.0958846	Novel
RNF19B	0.0958816	Novel
PLA2G2A	0.0958788	Novel
TFAP2D	0.095875	Novel
RSC1A1	0.0958682	Novel
AGBL5	0.0958598	Novel
ALS2CL	0.0958461	Novel
PITPNC1	0.0958225	Novel
SLC22A2	0.0958143	Novel
SLC9A4	0.0958061	Novel
EFCAB11	0.0957839	Novel
NOMO2	0.0957811	Novel
LRRC3B	0.0957789	Novel
NOXO1	0.0957773	Novel
POLR3F	0.0957671	Novel
MYRIP	0.095763	Novel
PRB2	0.0957407	Novel
CCL3L3	0.0957399	Novel
PITHD1	0.0957308	Novel
KIAA0040	0.0957227	Novel
NRSN2	0.0957226	Novel
ZKSCAN7	0.0957011	Novel
DOC2B	0.0956912	Novel
LCE1A	0.0956904	Novel
MINDY1	0.0956895	Novel
MRFAP1	0.0956812	Novel
NMU	0.0956757	Novel
TMEM44	0.0956707	Novel
PSMB1	0.0956696	Novel
DDIT4L	0.0956594	Novel
GTF2IRD2	0.0956563	Novel
PLAAT5	0.0956537	Novel
UMAD1	0.0956511	Novel
ZNF518A	0.0956506	Novel
TMEM74	0.095648	Novel
IL23A	0.0956475	Novel
PRAP1	0.0956327	Novel
KIAA0100	0.0956268	Novel
TSGA13	0.0956239	Novel
MEIG1	0.095619	Novel
CUEDC2	0.0956182	Novel
USP17L2	0.0956157	Novel
NLGN4Y	0.0956131	Novel
CYBB	0.0956002	Novel
P4HA3	0.0955965	Novel
CDK4	0.0955957	Novel
UBL4B	0.0955729	Novel
YAE1	0.0955729	Novel
ADAMTS18	0.0955692	Novel
CA6	0.0955598	Novel
ALOX15B	0.0955404	Novel
DMRTB1	0.0955307	Novel
PNLIPRP2	0.0955254	Novel
EDC3	0.0955139	Novel
SUV39H2	0.0954977	Novel
CARNMT1	0.095497	Novel
ZNF239	0.0954969	Novel
ZNF84	0.0954937	Novel
PARD3	0.0954767	Novel
LNP1	0.0954759	Novel
ABCF3	0.0954744	Novel
SOX12	0.0954733	Novel
STX17	0.0954623	Novel
PDE7A	0.0954566	Novel
SMAP1	0.0954556	Novel
CCL18	0.0954424	Novel
TRIML2	0.0954265	Novel
IL36RN	0.0954223	Novel
PRRG2	0.0954102	Novel
HPR	0.0953993	Novel
ELK1	0.0953984	Novel
SST	0.0953972	Novel
FGF20	0.0953932	Novel
B4GALNT4	0.0953919	Novel
HMX3	0.0953843	Novel
GASK1A	0.0953617	Novel
JRKL	0.0953585	Novel
USP21	0.095357	Novel
DEFB112	0.0953516	Novel
KCNG1	0.0953481	Novel
FAM229B	0.0953346	Novel
CCDC122	0.0953294	Novel
SLC30A2	0.0953266	Novel
CEP162	0.0953247	Novel
ADAM21	0.0953089	Novel
PFDN2	0.0953066	Novel
ZNF606	0.0953013	Novel
GMFG	0.0952994	Novel
CIB1	0.0952778	Novel
ZNF721	0.0952718	Novel
MGAM	0.0952528	Novel
GLIDR	0.0952514	Novel
GRAPL	0.0952497	Novel
CLIP1	0.0952425	Novel
ZNF135	0.0952317	Novel
EXOC3	0.0952296	Novel
TEX261	0.0952255	Novel
TP53BP1	0.0952169	Novel
ELMOD2	0.0952167	Novel
USP46	0.0952139	Novel
UGT2B15	0.095212	Novel
UGT2A2	0.095212	Novel
CTC1	0.095207	Novel
UBD	0.0952044	Novel
ZNF783	0.0952017	Novel
MAGEA9B	0.0951953	Novel
PNPLA4	0.0951792	Novel
MZT1	0.0951737	Novel
C5orf60	0.0951717	Novel
IGSF9	0.0951637	Novel
KRTAP19-4	0.0951564	Novel
CD40LG	0.0951501	Novel
CTSW	0.0951386	Novel
ZNF569	0.0951346	Novel
SPIRE2	0.095126	Novel
EIF4EBP1	0.0951243	Novel
KRTAP12-4	0.0951242	Novel
PGBD2	0.0951156	Novel
NRBP2	0.0951057	Novel
CCN2	0.0951033	Novel
MAGEC2	0.0950942	Novel
NXPH4	0.0950862	Novel
TMEM86B	0.0950844	Novel
FFAR2	0.0950749	Novel
SLC24A5	0.0950674	Novel
TUBGCP2	0.0950635	Novel
SMYD5	0.0950625	Novel
ZNF845	0.0950521	Novel
LRRC34	0.0950489	Novel
PLA2G4F	0.0950457	Novel
TBC1D23	0.0950411	Novel
CCL4	0.0950289	Novel
ZBTB2	0.0950195	Novel
ADTRP	0.0950056	Novel
ZKSCAN8	0.0950054	Novel
RBM18	0.0949986	Novel
RAB27A	0.0949945	Novel
EFNA4	0.0949771	Novel
AMIGO3	0.0949756	Novel
ZNF366	0.0949592	Novel
THOC1	0.0949509	Novel
DCAF12L1	0.0949501	Novel
FOLR3	0.0949409	Novel
IFNA13	0.0949364	Novel
TSHZ1	0.0949275	Novel
PPP1R2P4	0.0949267	Novel
CEBPG	0.094926	Novel
RTKN2	0.094921	Novel
BRI3	0.0949195	Novel
CA13	0.0949018	Novel
C1orf122	0.0949012	Novel
WNT9A	0.0949004	Novel
STRAP	0.0948937	Novel
LINC00636	0.0948904	Novel
TBC1D3K	0.0948877	Novel
FSCN2	0.0948866	Novel
CSKMT	0.0948841	Novel
TBC1D3C	0.094882	Novel
OMG	0.0948811	Novel
EPHA6	0.0948796	Novel
MIOS	0.0948781	Novel
CCL25	0.0948763	Novel
GLYAT	0.0948731	Novel
ACYP2	0.0948678	Novel
DDX11	0.094864	Novel
ZBTB7B	0.0948563	Novel
VEGFB	0.0948554	Novel
DNAJB12	0.0948554	Novel
CRACR2A	0.0948513	Novel
PDXDC2P-NPIPB14P	0.0948504	Novel
ASIC2	0.0948496	Novel
RAB37	0.0948445	Novel
RBM39	0.0948414	Novel
WNT2B	0.0948384	Novel
CDH24	0.0948329	Novel
EPO	0.0948285	Novel
SPACA1	0.0948278	Novel
FUT10	0.0948276	Novel
SMIM11A	0.094827	Novel
MICAL3	0.0948262	Novel
PPP1R26	0.0948241	Novel
LILRA1	0.0948206	Novel
GGT6	0.0948202	Novel
FAM71E2	0.0948103	Novel
SLC2A13	0.0948065	Novel
METAP2	0.0947985	Novel
SLC25A33	0.0947975	Novel
GCSAM	0.0947969	Novel
DNAL1	0.0947912	Novel
G0S2	0.0947838	Novel
DCANP1	0.0947836	Novel
ZSCAN5B	0.0947813	Novel
LINC00473	0.0947805	Novel
NCBP3	0.0947802	Novel
OVCH1	0.0947791	Novel
UCP1	0.0947791	Novel
SPON2	0.0947789	Novel
PLA2G4B	0.0947719	Novel
LTB	0.0947668	Novel
OR52L1	0.0947639	Novel
CA3	0.0947614	Novel
ZFYVE28	0.0947592	Novel
ZNF45	0.0947572	Novel
NPPC	0.0947537	Novel
SGSM1	0.094744	Novel
UQCRHL	0.0947411	Novel
TLN2	0.09474	Novel
RFX4	0.0947378	Novel
KCNS2	0.0947345	Novel
UBQLNL	0.0947337	Novel
TMEM196	0.0947264	Novel
MAGEA2B	0.0947241	Novel
ADGB	0.0947183	Novel
DTX3	0.0947182	Novel
TRIP6	0.0947141	Novel
MIR4435-2HG	0.0947122	Novel
CT45A2	0.094708	Novel
KLHL23	0.0947066	Novel
KRTAP5-2	0.0947023	Novel
LOC102724488	0.0946965	Novel
TCP11X2	0.0946962	Novel
ITGAD	0.0946899	Novel
LRRN4	0.0946875	Novel
OTOS	0.0946856	Novel
CHRD	0.0946826	Novel
IL20RA	0.0946779	Novel
GPX3	0.0946749	Novel
MORN2	0.0946743	Novel
PLEKHH1	0.0946666	Novel
H2BW1	0.0946665	Novel
THSD4	0.0946653	Novel
PRKY	0.0946634	Novel
AKR7L	0.0946603	Novel
KRT8P12	0.0946599	Novel
SH2D4A	0.0946598	Novel
TPST1	0.0946484	Novel
HUS1	0.094647	Novel
INSRR	0.0946442	Novel
CYP2C9	0.0946407	Novel
EDDM3A	0.0946397	Novel
BRINP1	0.0946394	Novel
C9orf106	0.0946372	Novel
DNAJC4	0.0946357	Novel
SNRNP35	0.0946342	Novel
CNIH2	0.0946335	Novel
EXOC3-AS1	0.094633	Novel
CPSF3	0.0946322	Novel
RBMY1F	0.0946276	Novel
LHB	0.0946228	Novel
GPANK1	0.0946164	Novel
MRPL47	0.0946132	Novel
SLC25A36	0.0946126	Novel
CMAHP	0.094608	Novel
OR4F21	0.094608	Novel
MT1DP	0.0946077	Novel
SLFN5	0.0946046	Novel
SIGLEC5	0.0946017	Novel
ARHGAP12	0.0945998	Novel
UPK3BL1	0.094599	Novel
PRADC1	0.0945978	Novel
PRB3	0.0945955	Novel
ELOVL6	0.0945948	Novel
TMEM176B	0.0945933	Novel
AHRR	0.0945737	Novel
RAMP2	0.0945714	Novel
BNIP5	0.0945688	Novel
POLR2L	0.0945607	Novel
CRISP3	0.0945581	Novel
GALNT10	0.0945499	Novel
IL25	0.0945499	Novel
SRP54	0.0945487	Novel
ZBED4	0.0945459	Novel
AFAP1L1	0.0945436	Novel
CMA1	0.0945425	Novel
URB1-AS1	0.0945415	Novel
ST6GALNAC4	0.0945407	Novel
HHLA3	0.0945397	Novel
ZSWIM2	0.0945396	Novel
PATL2	0.0945387	Novel
SPEF1	0.0945363	Novel
MSL3P1	0.0945363	Novel
TPGS2	0.0945304	Novel
CEMIP	0.0945283	Novel
RFESD	0.0945282	Novel
DEFB108B	0.0945258	Novel
B4GALT6	0.0945211	Novel
IRAG1	0.0945112	Novel
PCSK4	0.0945108	Novel
ZCCHC10	0.0945107	Novel
SPON1	0.0945079	Novel
MMP28	0.0945063	Novel
NSUN5P2	0.0945041	Novel
TEN1	0.0945018	Novel
ESF1	0.0944932	Novel
GSTT2B	0.0944912	Novel
CD200	0.0944908	Novel
C5orf49	0.0944906	Novel
SRR	0.0944888	Novel
HBM	0.0944827	Novel
SLAMF8	0.094479	Novel
ZC3H6	0.0944764	Novel
ARMCX5	0.0944709	Novel
TMEM255A	0.094468	Novel
KRTAP4-12	0.0944606	Novel
IL18BP	0.0944599	Novel
FAM24B	0.0944546	Novel
RNASE3	0.0944439	Novel
SPRYD3	0.0944367	Novel
CYP2E1	0.0944365	Novel
MTOR	0.0944329	Novel
GGTLC1	0.0944325	Novel
KDM8	0.0944315	Novel
ZNF300	0.09443	Novel
IL5	0.0944275	Novel
CYP27C1	0.0944234	Novel
AGXT2	0.0944218	Novel
SNHG11	0.0944148	Novel
TMEM47	0.0944052	Novel
PPP4R2	0.094403	Novel
TAS2R60	0.0944003	Novel
FSTL5	0.0943985	Novel
LRFN4	0.0943958	Novel
DENND4B	0.0943954	Novel
DDX25	0.0943917	Novel
XKR3	0.094384	Novel
ZNF512	0.0943829	Novel
INSC	0.0943759	Novel
LCE2D	0.0943754	Novel
CMTM8	0.094371	Novel
CLEC2A	0.0943699	Novel
CD177	0.0943682	Novel
KCTD19	0.0943647	Novel
MMP3	0.0943615	Novel
GFOD2	0.0943549	Novel
ZNF585B	0.0943543	Novel
ST6GALNAC5	0.0943501	Novel
UPK3A	0.0943487	Novel
CSF3	0.0943434	Novel
LEF1	0.0943406	Novel
FBL	0.0943395	Novel
HDAC7	0.0943343	Novel
GPR85	0.0943331	Novel
SARNP	0.0943311	Novel
ARHGEF38	0.0943291	Novel
SLC13A4	0.0943262	Novel
PLPPR4	0.094326	Novel
TSNAX	0.0943239	Novel
LPO	0.0943227	Novel
THEG	0.0943156	Novel
TMEM95	0.0943135	Novel
PCDHGB3	0.0943125	Novel
C1orf68	0.0943106	Novel
CHSY3	0.0943079	Novel
SLC25A2	0.0943074	Novel
MRTFB	0.094306	Novel
LRP2BP	0.094303	Novel
TMPRSS11D	0.0943028	Novel
MPND	0.0943013	Novel
ZHX2	0.094301	Novel
KIFAP3	0.0943	Novel
VN1R1	0.0942998	Novel
ARRDC2	0.0942998	Novel
WDR82P1	0.094293	Novel
SRL	0.094292	Novel
RHBDL2	0.0942905	Novel
MT1H	0.0942884	Novel
IRAK3	0.0942864	Novel
H2AB2	0.0942855	Novel
UBE2L1	0.0942831	Novel
TRH	0.0942819	Novel
CCDC96	0.0942819	Novel
CLCA2	0.0942798	Novel
THTPA	0.0942703	Novel
CYP11A1	0.0942698	Novel
PPIAL4C	0.0942697	Novel
POLQ	0.0942674	Novel
KLHL42	0.0942666	Novel
ZNF600	0.0942656	Novel
RPL23AP32	0.0942625	Novel
DKK2	0.0942617	Novel
NKX2-4	0.0942584	Novel
CSNK1G2-AS1	0.0942571	Novel
ZBTB37	0.0942551	Novel
PADI6	0.0942541	Novel
ADAM19	0.0942492	Novel
LASP1	0.0942484	Novel
DRC7	0.0942479	Novel
POU6F1	0.094243	Novel
CARD16	0.0942402	Novel
FAM186B	0.0942359	Novel
CYP1B1	0.0942315	Novel
ABO	0.094228	Novel
LOC153684	0.0942179	Novel
DDC	0.0942137	Novel
GREM1	0.0942093	Novel
UPP2	0.0942087	Novel
CFAP65	0.0942071	Novel
INSM2	0.0942071	Novel
RPL4P5	0.0942055	Novel
EFCAB12	0.0942008	Novel
EPHX4	0.0942	Novel
SNRPD2	0.0941969	Novel
ARPC3P1	0.0941939	Novel
STEAP2	0.0941938	Novel
SLITRK3	0.0941914	Novel
RBM43	0.0941812	Novel
GALNT3	0.0941722	Novel
AP1M1	0.0941719	Novel
FZD9	0.0941718	Novel
WNT5B	0.0941713	Novel
SVEP1	0.0941706	Novel
IGL	0.0941675	Novel
FAM72B	0.0941553	Novel
ACMSD	0.0941517	Novel
BOD1	0.0941502	Novel
ITIH6	0.0941492	Novel
TP53AIP1	0.094149	Novel
PSME3	0.0941457	Novel
CLCA1	0.0941457	Novel
SSX4B	0.0941435	Novel
RGS10	0.0941433	Novel
RECQL	0.0941412	Novel
CPNE2	0.0941397	Novel
RNU1-4	0.094138	Novel
CASTOR3	0.0941354	Novel
IGHE	0.0941326	Novel
ANKRD6	0.0941312	Novel
TGIF2LX	0.0941302	Novel
LENG9	0.0941286	Novel
NPFFR2	0.0941277	Novel
MOGAT2	0.0941246	Novel
TCEA3	0.0941245	Novel
IAH1	0.0941232	Novel
RNF187	0.0941173	Novel
USP40	0.0941164	Novel
GPR42	0.0941139	Novel
ARL15	0.0941129	Novel
FUOM	0.094112	Novel
PPBP	0.0941103	Novel
KIR2DS5	0.0941078	Novel
KIR2DS1	0.0941078	Novel
CCNO	0.0941073	Novel
RENBP	0.0941037	Novel
BORCS7	0.094101	Novel
MTCH2	0.0940911	Novel
AQP12B	0.0940892	Novel
TMEM91	0.0940866	Novel
ARHGEF33	0.0940816	Novel
ZNF501	0.0940794	Novel
MTA3	0.0940681	Novel
ZDHHC16	0.0940675	Novel
OPN1LW	0.0940657	Novel
ABCA5	0.0940648	Novel
PLEK	0.0940622	Novel
TP53I13	0.0940612	Novel
ZNF484	0.0940554	Novel
MMRN2	0.0940554	Novel
STK32A	0.0940547	Novel
NSG2	0.0940537	Novel
ANKRD24	0.0940511	Novel
LRRC2	0.0940475	Novel
MANSC1	0.0940429	Novel
VGLL1	0.0940399	Novel
NFASC	0.0940398	Novel
APCDD1L	0.0940351	Novel
RINT1	0.0940307	Novel
ZNF140	0.0940266	Novel
ARHGAP27	0.09402	Novel
LEPR	0.0940197	Novel
TOMM40L	0.0940178	Novel
FCGR1B	0.0940178	Novel
RSPH6A	0.0940131	Novel
PCIF1	0.0940093	Novel
PCDHGB5	0.0940077	Novel
HTRA1	0.0939987	Novel
CYSLTR1	0.0939966	Novel
[truncated: 17,024 more rows]

## Sheet: BioGRID-4
BioGRID-Adjacency-GO
Symbol	Probability	Known/Novel
RNF123	1	Novel
UBQLN2	1	Novel
PLEKHA4	1	Novel
SGTA	1	Novel
HSP90AA1	1	Novel
FLT3	1	Novel
TP53	1	Novel
CUL3	1	Novel
EWSR1	1	Novel
ELAVL1	1	Novel
TNIP2	1	Novel
ESR2	1	Novel
TRIM25	1	Novel
FBXO7	1	Novel
SIRT7	1	Novel
COPS5	1	Novel
YAP1	1	Novel
ERBB2	1	Novel
YWHAQ	1	Novel
PSMD14	1	Novel
NRAS	1	Novel
CREBBP	1	Novel
PSMA3	1	Novel
ETAA1	1	Novel
RPL21	1	Novel
NPM1	1	Novel
RAC1	1	Novel
CUL4B	1	Novel
HRAS	1	Novel
CUL4A	1	Novel
USP7	1	Novel
ITGB1	1	Novel
H1-5	1	Novel
H1-2	1	Novel
ILF3	1	Novel
CCT3	1	Novel
NEDD4	1	Novel
MOV10	1	Novel
RPL7	1	Novel
LYN	1	Novel
AGR2	1	Novel
GOLGA2	1	Novel
RPS27	1	Novel
RPS25	1	Novel
COPS6	1	Novel
RNF4	1	Novel
MAPK14	1	Novel
RPL9	1	Novel
RPL27	1	Novel
RBX1	1	Novel
CCT2	1	Novel
SNRPF	1	Novel
VHL	1	Novel
RPS4X	1	Novel
AKT1	1	Novel
CD81	1	Novel
RPS2	1	Novel
RPL13	1	Novel
H2BC9	1	Novel
VCAM1	1	Novel
SHMT2	1	Novel
HNRNPU	1	Novel
CUL1	1	Novel
PSMC5	1	Novel
MTDH	1	Novel
FYN	1	Novel
GOPC	1	Novel
ITFG1	1	Novel
PIH1D1	1	Novel
SOX2	1	Novel
H4C1	1	Novel
UBE2M	1	Novel
PTPN11	1	Novel
PAN2	1	Novel
RPS8	1	Novel
ZNF746	1	Novel
TNF	1	Novel
LRRK2	1	Novel
IKBKG	1	Novel
PTPN6	1	Novel
ITGA4	1	Novel
BRCA1	1	Novel
AURKA	1	Novel
CCT4	1	Novel
RPL11	1	Novel
CDC42	1	Novel
RPS16	1	Novel
CUL2	1	Novel
LAMP1	1	Novel
TCP1	1	Novel
HDAC2	1	Novel
CCT6A	1	Novel
TAB2	1	Novel
SHC1	1	Novel
RPS12	1	Novel
RHOU	1	Novel
RPL18	1	Novel
RPL22	1	Novel
RPL15	1	Novel
RPS20	1	Novel
LDLR	1	Novel
SNRPN	1	Novel
RPL36	1	Novel
MAP2K3	1	Novel
SRPK2	1	Novel
MDM2	0.999999	Novel
PRPF3	0.999999	Novel
PLCG1	0.999999	Novel
ERBB4	0.999999	Novel
NEDD4L	0.999999	Novel
ZFP36L2	0.999999	Novel
YWHAG	0.999999	Novel
HECW2	0.999999	Novel
DAPK1	0.999999	Novel
RPL18A	0.999999	Novel
CSNK2A1	0.999999	Novel
ARRB2	0.999999	Novel
RPS24	0.999999	Novel
ERBB3	0.999999	Novel
UBQLN1	0.999999	Novel
RPS19	0.999999	Novel
SRC	0.999998	Novel
KIF14	0.999998	Novel
RPS6KA3	0.999998	Novel
RPLP0	0.999998	Novel
RPL24	0.999998	Novel
PAK1	0.999997	Novel
UBL4A	0.999997	Novel
RPL23A	0.999997	Novel
HMGB1	0.999997	Novel
SIRT1	0.999997	Novel
RPS5	0.999997	Novel
RPS9	0.999996	Novel
RPS14	0.999996	Novel
RPL27A	0.999996	Novel
BTRC	0.999995	Novel
IGSF8	0.999995	Novel
BAG3	0.999995	Novel
SP1	0.999995	Novel
H2BC21	0.999994	Novel
WWP2	0.999994	Novel
RNF31	0.999994	Novel
SNRNP200	0.999994	Novel
TRIM55	0.999993	Novel
TERF1	0.999992	Novel
IGF2	0.999992	Novel
NUP62	0.999991	Novel
ANKRD46	0.99999	Novel
LGALS8	0.99999	Novel
CTBP2	0.99999	Novel
SMARCA4	0.999989	Novel
TRAF2	0.999989	Novel
XRCC6	0.999988	Novel
RRAGB	0.999987	Novel
CUL5	0.999987	Novel
CYLD	0.999986	Novel
LRRK1	0.999986	Novel
RC3H2	0.999985	Novel
RNPS1	0.999985	Novel
RPL4	0.999985	Novel
RPS23	0.999983	Novel
RPL35A	0.999983	Novel
GRIA2	0.999981	Novel
RPA2	0.99998	Novel
RPL14	0.99998	Novel
RPS13	0.99998	Novel
SQSTM1	0.99998	Novel
AR	0.999979	Novel
BCAR1	0.999979	Novel
SLC41A1	0.999978	Novel
RPL7A	0.999978	Novel
ARAF	0.999976	Novel
CDC73	0.999974	Novel
RPA3	0.999972	Novel
YWHAZ	0.999963	Novel
DISC1	0.999962	Novel
TRPC6	0.999959	Novel
RICTOR	0.999958	Novel
RPS29	0.999957	Novel
AAR2	0.999957	Novel
AGO2	0.999957	Novel
APC	0.999956	Novel
PSMD1	0.999956	Novel
ARRB1	0.999956	Novel
KDR	0.999952	Novel
RPS3A	0.999949	Novel
RPS17	0.999948	Novel
RPL8	0.999948	Novel
PICK1	0.999947	Novel
RPSA	0.999946	Novel
HNRNPK	0.999941	Novel
H2AC20	0.999941	Novel
TAB1	0.99994	Novel
RPS26	0.99994	Novel
CBL	0.99994	Novel
ICAM1	0.99994	Novel
CDKN1A	0.999928	Novel
EFTUD2	0.999927	Novel
RPS6	0.999927	Novel
RPL13A	0.999926	Novel
A2M	0.999924	Novel
TERF2	0.99992	Novel
RPS10	0.999915	Novel
YWHAH	0.999914	Novel
YWHAB	0.999902	Novel
SOCS1	0.999901	Novel
SNRPD2	0.999897	Novel
TARDBP	0.999887	Novel
BRCA2	0.999885	Novel
PRKCZ	0.999883	Novel
RPS7	0.999876	Novel
MTPAP	0.999867	Novel
RB1	0.999866	Novel
DYRK2	0.999861	Novel
TMEM218	0.99986	Novel
POTEF	0.999845	Novel
MAPK8	0.999842	Novel
H2BC20P	0.999834	Novel
DICER1	0.999829	Novel
LYAR	0.999827	Novel
TFCP2	0.999818	Novel
EP300	0.999811	Novel
HSPB1	0.999799	Novel
SNRNP70	0.999794	Novel
PSMD4	0.999773	Novel
GSK3B	0.999765	Novel
ERCC2	0.999758	Novel
RPL12	0.999752	Novel
POLR3E	0.999738	Novel
DHX15	0.999718	Novel
TRIM63	0.99971	Novel
PSMC4	0.999702	Novel
PRKCA	0.999701	Novel
RPL5	0.999689	Novel
H1-1	0.999686	Novel
TMEM80	0.999678	Novel
FUS	0.999664	Novel
HNRNPA1	0.999662	Novel
PTK7	0.999658	Novel
LHFPL5	0.99964	Novel
RAB5A	0.999609	Novel
HSPA8	0.999598	Novel
GGA3	0.999595	Novel
RPL19	0.99959	Novel
PCDHGB1	0.999588	Novel
IRAK1	0.999586	Novel
IRF1	0.999565	Novel
HMGA1	0.999561	Novel
HOMER1	0.999524	Novel
POLR2F	0.999488	Novel
CDK5RAP3	0.999481	Novel
H3C6	0.999432	Novel
COPS2	0.999398	Novel
SNAI1	0.999393	Novel
PTPRR	0.99939	Novel
SWAP70	0.999375	Novel
FBXO25	0.999373	Novel
WASL	0.999363	Novel
KIT	0.999357	Novel
RANBP9	0.999349	Novel
RPL37A	0.999322	Novel
USP39	0.999321	Novel
TRIM23	0.999311	Novel
ESR1	0.999299	Novel
CLRN1	0.999258	Novel
SNRPE	0.999256	Novel
CCT6B	0.999231	Novel
WDR77	0.999144	Novel
GTF2H1	0.999095	Novel
HDAC6	0.999025	Novel
IMPDH2	0.999016	Novel
TAFA4	0.998931	Novel
IFRD2	0.998925	Novel
SIAH1	0.998908	Novel
HMBOX1	0.998865	Novel
RNF144A	0.99882	Novel
RPL17	0.998792	Novel
RET	0.998781	Novel
RC3H1	0.998777	Novel
CD4	0.998612	Novel
RCN1	0.998601	Novel
PLN	0.998564	Novel
PARD6B	0.998546	Novel
RPS15	0.998508	Novel
MUC1	0.998505	Novel
PPP1CA	0.998444	Novel
API5	0.998441	Novel
PRKN	0.998437	Novel
LSM2	0.998365	Novel
SMURF1	0.998345	Novel
POC5	0.998335	Novel
RTP2	0.99833	Novel
CDK6	0.998327	Novel
PTBP1	0.998297	Novel
RPL23	0.998254	Novel
GZF1	0.998247	Novel
CUL7	0.998161	Novel
PTEN	0.99814	Novel
UBR5	0.998118	Novel
ERG28	0.998113	Novel
PFDN5	0.998106	Novel
SNRPG	0.998045	Novel
GAPDHS	0.998031	Novel
MFHAS1	0.998006	Novel
LASP1	0.997938	Novel
SKP1	0.997847	Novel
TCERG1	0.997763	Novel
REST	0.997745	Novel
PSMA5	0.997719	Novel
SP110	0.997651	Novel
FBXW7	0.997643	Novel
SF3A2	0.997591	Novel
CTXN3	0.99757	Novel
PRKD2	0.997446	Novel
SPACA1	0.997356	Novel
GRIK5	0.997236	Novel
EIF3A	0.996984	Novel
POLR2B	0.996901	Novel
ARL13B	0.996834	Novel
LSM4	0.996792	Novel
RPS3	0.996692	Novel
UPK2	0.996683	Novel
PSMD13	0.996562	Novel
SERF1B	0.996512	Novel
GAN	0.996348	Novel
ZNF324B	0.996146	Novel
SYBU	0.9961	Novel
PTPN14	0.996065	Novel
LRRC31	0.996055	Novel
PSMB1	0.996053	Novel
CXCL9	0.996029	Novel
EPN1	0.995915	Novel
RAB7A	0.995884	Novel
LGR4	0.995751	Novel
MINDY4	0.995713	Novel
ST7	0.995713	Novel
SMAD3	0.995645	Novel
NCK1	0.995563	Novel
DUSP19	0.995412	Novel
ZNF446	0.995344	Novel
HSPA4	0.995214	Novel
WDR83	0.994996	Novel
GRIA1	0.994861	Novel
DRAM1	0.994802	Novel
ACTN4	0.994798	Novel
ERCC3	0.994707	Novel
IL3RA	0.994552	Novel
H3-3A	0.994506	Novel
RELA	0.994391	Novel
RPS28	0.994322	Novel
VWCE	0.994004	Novel
RPS21	0.993983	Novel
RYK	0.993795	Novel
KPNA2	0.993419	Novel
EGLN3	0.993359	Novel
RAB9A	0.993232	Novel
MYH9	0.992978	Novel
ARHGAP36	0.992729	Novel
GNL3	0.992645	Novel
TEAD4	0.99261	Novel
MAGEA11	0.99247	Novel
PSMC6	0.992429	Novel
SERP2	0.992385	Novel
PSMB4	0.991941	Novel
SNRPD1	0.991715	Novel
POLR2E	0.991483	Novel
TRIM66	0.991405	Novel
PSMD12	0.991343	Novel
IFFO1	0.99131	Novel
SMG7	0.991246	Novel
RPL28	0.990978	Novel
NR3C1	0.990811	Novel
ZSCAN1	0.990686	Novel
GPX8	0.990333	Novel
CDK1	0.989773	Novel
MAPK8IP2	0.989729	Novel
CNOT2	0.98956	Novel
VASP	0.989218	Novel
EIF3L	0.988718	Novel
ARHGAP32	0.988678	Novel
RPL31	0.988619	Novel
PA2G4	0.988453	Novel
ZNF408	0.987974	Novel
EPM2AIP1	0.987803	Novel
RPL26L1	0.987781	Novel
DOCK4	0.987684	Novel
ZFP36	0.987606	Novel
FBXO27	0.987419	Novel
OBSL1	0.987135	Novel
SREK1	0.987109	Novel
LNX1	0.986971	Novel
PRNP	0.986666	Novel
TRARG1	0.986654	Novel
SKI	0.986465	Novel
NBN	0.986146	Novel
FLNB	0.985969	Novel
PRPF6	0.985621	Novel
IGF1	0.98537	Novel
PPM1A	0.985321	Novel
TRIM14	0.985229	Novel
SUSD3	0.985097	Novel
TES	0.985018	Novel
RPL10	0.984396	Novel
RPL10L	0.984004	Novel
EIF4A3	0.98395	Novel
PSMD7	0.983892	Novel
IPO8	0.983686	Novel
TBXA2R	0.983405	Novel
DCAF4	0.982798	Novel
TBC1D3B	0.982079	Novel
RAB27B	0.980656	Novel
RANGAP1	0.980653	Novel
CALR	0.980622	Novel
SUOX	0.98018	Novel
SMIM3	0.977892	Novel
ELOB	0.977889	Novel
CFTR	0.977552	Novel
ERG	0.977538	Novel
SHB	0.976646	Novel
ZNF496	0.97638	Novel
SELENOM	0.975815	Novel
BMT2	0.975312	Novel
H1-4	0.975059	Novel
ZNF169	0.974661	Novel
TMEM44	0.973999	Novel
ETS1	0.973985	Novel
DLG4	0.973647	Novel
TMEM205	0.973279	Novel
GRIK2	0.972802	Novel
RAB29	0.972657	Novel
GTF2H5	0.971881	Novel
IKBKB	0.971862	Novel
GNAI2	0.971327	Novel
CREB1	0.971096	Novel
TAB3	0.970679	Novel
ANXA2	0.970667	Novel
NCK2	0.970558	Novel
PPIE	0.969672	Novel
EPS8	0.969308	Novel
CHRM3	0.969048	Novel
TERF2IP	0.96878	Novel
PXN	0.968574	Novel
RASSF8	0.968206	Novel
ABL2	0.968167	Novel
WAS	0.967122	Novel
EFNA5	0.967052	Novel
VRK3	0.966993	Novel
RAD51	0.966731	Novel
TRIM54	0.966708	Novel
RPLP1	0.965398	Novel
KCTD10	0.965377	Novel
RRP1B	0.964516	Novel
FADD	0.96393	Novel
EIF3M	0.963556	Novel
CCT5	0.962139	Novel
NTRK1	0.96203	Novel
CARD9	0.960412	Novel
RPL34	0.960355	Novel
PSMA7	0.960231	Novel
LY6D	0.959931	Novel
EXOC3	0.959803	Novel
TANK	0.958709	Novel
SMAD2	0.958614	Novel
CRKL	0.958388	Novel
MMP3	0.957983	Novel
FGFR4	0.956934	Novel
VEGFD	0.955831	Novel
ZBTB1	0.955324	Novel
MYO18A	0.955002	Novel
RPS11	0.954805	Novel
PSMC3	0.953934	Novel
CHUK	0.953202	Novel
ATP6AP2	0.95234	Novel
TERT	0.952001	Novel
CDK9	0.951849	Novel
PPFIBP1	0.951452	Novel
POLR1C	0.950034	Novel
HDAC5	0.949866	Novel
KIAA1671	0.949246	Novel
SFN	0.948782	Novel
LGALS9	0.948763	Novel
PIN1	0.948453	Novel
SNRNP40	0.948262	Novel
GSK3A	0.948167	Novel
PML	0.947384	Novel
CREB3	0.945417	Novel
UBA52	0.942938	Novel
SART1	0.942613	Novel
MET	0.941296	Novel
ZSCAN9	0.940396	Novel
RAPH1	0.940055	Novel
DDX23	0.939563	Novel
TMEM45B	0.939007	Novel
CCL5	0.935639	Novel
EMP1	0.935219	Novel
RDX	0.934959	Novel
CARMIL1	0.934803	Novel
UBAC1	0.93465	Novel
GTF2H4	0.933835	Novel
H3C15	0.933705	Novel
CDT1	0.932229	Novel
C14orf180	0.931785	Novel
HSPD1	0.931333	Novel
RBM42	0.929415	Novel
JUP	0.929146	Novel
MAGI2	0.928654	Novel
SLC9A3R2	0.927015	Novel
MFSD14B	0.925553	Novel
ENSA	0.924751	Novel
EPAS1	0.924565	Novel
SCAND1	0.923436	Novel
VSIG4	0.922571	Novel
CYFIP1	0.920543	Novel
S100A10	0.920398	Novel
H2BC4	0.92005	Novel
RPL38	0.919022	Novel
DEFB105A	0.918554	Novel
DEFB105B	0.918554	Novel
NRP1	0.917909	Novel
ANKRD11	0.916481	Novel
ITGAV	0.916053	Novel
SIPA1L2	0.915278	Novel
RUNX1	0.914143	Novel
POLR3B	0.913925	Novel
LRCH4	0.912372	Novel
CCT8	0.912367	Novel
EIF3G	0.910583	Novel
PSMD8	0.910558	Novel
PSMA2	0.91047	Novel
PIK3R3	0.910315	Novel
SIRT2	0.909743	Novel
ITGA5	0.909095	Novel
CSNK2A2	0.908443	Novel
MYB	0.905795	Novel
AIM2	0.903189	Novel
RANBP2	0.90258	Novel
ZNHIT2	0.902543	Novel
PIDD1	0.902448	Novel
ANKRD55	0.902291	Novel
EMC7	0.902274	Novel
ARIH2	0.902033	Novel
PARP1	0.897506	Novel
MMP2	0.897453	Novel
LINC01554	0.896905	Novel
GJD4	0.895865	Novel
CNKSR3	0.893456	Novel
PLP2	0.891655	Novel
CCDC138	0.891249	Novel
CCL13	0.891171	Novel
KIAA0232	0.890193	Novel
XRCC5	0.890045	Novel
PLPPR2	0.889889	Novel
PLVAP	0.889559	Novel
PPP2CA	0.888299	Novel
TMEM14C	0.887407	Novel
TMEM106C	0.886555	Novel
GOLGA6L9	0.884625	Novel
PNLIPRP1	0.8844	Novel
FFAR2	0.879794	Novel
JUNB	0.87823	Novel
FASLG	0.876005	Novel
BRD3	0.875699	Novel
IFIT1	0.875629	Novel
TEAD2	0.874199	Novel
TEAD3	0.872359	Novel
SNORC	0.871831	Novel
BRAF	0.871321	Novel
WDR59	0.869814	Novel
RPL35	0.869643	Novel
SAMHD1	0.86908	Novel
FAU	0.868863	Novel
GRN	0.866209	Novel
HERPUD2	0.865089	Novel
PRMT5	0.864263	Novel
PSMB3	0.860791	Novel
CDK2	0.860785	Novel
CNOT4	0.860593	Novel
N4BP2	0.860001	Novel
BMP10	0.859976	Novel
PSMB6	0.85967	Novel
ZC3H18	0.8584	Novel
PRPF4	0.857934	Novel
IKZF1	0.85704	Novel
ZNF101	0.856121	Novel
TEX101	0.854152	Novel
PSMC2	0.85072	Novel
APOA1	0.846649	Novel
CSNK1A1	0.845196	Novel
CCL4	0.842545	Novel
PAN3	0.841811	Novel
SUV39H1	0.841725	Novel
RECQL4	0.841443	Novel
DOK1	0.83862	Novel
RUSC2	0.837562	Novel
CISD2	0.837477	Novel
SF3A1	0.835147	Novel
FLNA	0.834346	Novel
HNRNPR	0.834097	Novel
MTF1	0.833614	Novel
PRKCI	0.833408	Novel
NOP53	0.833102	Novel
PRPF19	0.828352	Novel
NSUN2	0.828284	Novel
RPA1	0.827578	Novel
MNAT1	0.826131	Novel
MYBL1	0.824721	Novel
SUFU	0.824125	Novel
TEC	0.824108	Novel
UPK1A	0.822569	Novel
HEMGN	0.822164	Novel
SH3BP5L	0.820736	Novel
USP54	0.818874	Novel
CLN5	0.817999	Novel
ITPR1	0.817542	Novel
DEFB103B	0.81545	Novel
DEFB103A	0.81545	Novel
RIBC1	0.814081	Novel
ACTN1	0.814079	Novel
DLG2	0.812123	Novel
MAGOH	0.809491	Novel
HAND2	0.809142	Novel
MBD3L1	0.808816	Novel
FAM209A	0.80596	Novel
SHANK2	0.803285	Novel
PPAN	0.80126	Novel
FGFR2	0.800787	Novel
CXorf66	0.797091	Novel
NCL	0.796779	Novel
SCML1	0.794161	Novel
CXCL12	0.79364	Novel
GGA1	0.79234	Novel
SMIM1	0.79211	Novel
PSMB2	0.791789	Novel
TMEM121	0.790948	Novel
PSMB5	0.786947	Novel
CD24	0.786697	Novel
CFAP206	0.786179	Novel
POLR2C	0.784909	Novel
JAK1	0.78433	Novel
RUVBL1	0.784253	Novel
COPS7A	0.784129	Novel
PPP2R1A	0.783631	Novel
H2BC18	0.781552	Novel
MID1	0.781368	Novel
ATP6V0C	0.776489	Novel
JCAD	0.775756	Novel
SYT13	0.77551	Novel
WDR26	0.771723	Novel
USF2	0.770635	Novel
PARK7	0.768659	Novel
PRDX6	0.767239	Novel
FILIP1	0.766603	Novel
KCTD12	0.76462	Novel
WASF2	0.764402	Novel
CXCR4	0.763191	Novel
ZSCAN20	0.763067	Novel
CCL21	0.763001	Novel
INO80B	0.762706	Novel
TSR1	0.762499	Novel
UNC5C	0.761949	Novel
SLMAP	0.7592	Novel
PLEKHG1	0.758668	Novel
TMEM50A	0.75785	Novel
OTOP3	0.756824	Novel
EIF1AX	0.749465	Novel
FAM90A27P	0.747699	Novel
PPM1N	0.747699	Novel
CBX8	0.747658	Novel
CALM2	0.747045	Novel
NCBP1	0.745046	Novel
TNFRSF10B	0.744252	Novel
RPL10A	0.741459	Novel
WASHC1	0.739744	Novel
H1-3	0.739237	Novel
RPL32	0.736026	Novel
RPL30	0.735814	Novel
RPS6KB1	0.734187	Novel
PBX4	0.732537	Novel
DCAF4L2	0.730847	Novel
GADD45A	0.730613	Novel
HMGN4	0.727521	Novel
PRR20A	0.726994	Novel
BRWD1	0.726032	Novel
SHROOM3	0.725214	Novel
CLDND1	0.723877	Novel
SOCS2	0.722376	Novel
SNX4	0.72024	Novel
VPS25	0.719145	Novel
FAT1	0.716521	Novel
CALR3	0.713705	Novel
SMN1	0.709099	Novel
PHF19	0.708981	Novel
PRDX3	0.706312	Novel
H2AC1	0.704243	Novel
TMEM182	0.703903	Novel
CD53	0.702664	Novel
ZNF124	0.701913	Novel
SCGB2A2	0.701375	Novel
MIB2	0.699706	Novel
TMEM101	0.69738	Novel
EXOSC10	0.696963	Novel
PDLIM3	0.695666	Novel
H1-10	0.695501	Novel
BEND7	0.691993	Novel
ZSCAN32	0.688921	Novel
PHB	0.687254	Novel
E2F1	0.686484	Novel
JAK2	0.684194	Novel
MEOX2	0.683088	Novel
BNC1	0.67808	Novel
PTPN12	0.677628	Novel
ZNF263	0.677624	Novel
MAP3K11	0.675218	Novel
TRIM37	0.673595	Novel
GPR35	0.670675	Novel
CNIH3	0.669306	Novel
LIG4	0.669288	Novel
C20orf27	0.666996	Novel
MTUS1	0.66641	Novel
PLLP	0.665694	Novel
ENAM	0.663833	Novel
NPM3	0.661587	Novel
SIRT6	0.657399	Novel
NAT10	0.656882	Novel
COL2A1	0.656514	Novel
VCL	0.656031	Novel
SYNJ1	0.653507	Novel
DHX57	0.652702	Novel
NFKBIA	0.650303	Novel
ABCC12	0.647164	Novel
WDR87	0.646964	Novel
HERC1	0.644749	Novel
BCL2	0.643289	Novel
ZMYND12	0.642516	Novel
POLR2A	0.642002	Novel
PTPN2	0.638984	Novel
CEBPA	0.637355	Novel
PABPC4	0.635928	Novel
PRSS23	0.634599	Novel
LOC102724334	0.633554	Novel
COL4A1	0.631421	Novel
NINJ1	0.629468	Novel
ZNF181	0.628816	Novel
GHET1	0.628785	Novel
MS4A1	0.628312	Novel
NFE4	0.627862	Novel
BICD1	0.625287	Novel
NLRP3	0.624492	Novel
TRAF4	0.623627	Novel
TRAF1	0.621814	Novel
CD1E	0.620726	Novel
SNRPB	0.619852	Novel
KRT19	0.619588	Novel
FCGRT	0.619272	Novel
USP53	0.618215	Novel
NCOA1	0.618095	Novel
RBM46	0.616417	Novel
TMEM254	0.616163	Novel
GZMM	0.614844	Novel
RPS27L	0.614697	Novel
CLNS1A	0.612373	Novel
TXN	0.610062	Novel
ANKRD26	0.604413	Novel
PSMC1	0.602705	Novel
SUMO1	0.60129	Novel
FBLL1	0.600889	Novel
PRR20E	0.59476	Novel
EPHA1	0.59128	Novel
SPC24	0.5899	Novel
HGS	0.589804	Novel
ANKS3	0.589163	Novel
ABCF2	0.588822	Novel
HERC3	0.587784	Novel
ZNF396	0.586973	Novel
BMP2	0.586947	Novel
RBM44	0.584961	Novel
NDST4	0.584961	Novel
IMPG1	0.584961	Novel
C4orf47	0.584961	Novel
CTDSPL	0.584052	Novel
POLR3D	0.5776	Novel
TXNDC12	0.576535	Novel
PABPC1	0.575059	Novel
TMEM31	0.56825	Novel
TMEM51	0.566957	Novel
EIF3H	0.565025	Novel
F2R	0.564331	Novel
TCP11L1	0.563791	Novel
KEAP1	0.56064	Novel
H2AC4	0.558614	Novel
SUMO3	0.556519	Novel
LSM8	0.552851	Novel
PTMA	0.552688	Novel
TTC28	0.549063	Novel
CXCL2	0.546326	Novel
HIPK2	0.54467	Novel
GPC1	0.543595	Novel
XPA	0.541619	Novel
CASKIN1	0.541319	Novel
OPRD1	0.539397	Novel
GLI1	0.537284	Novel
SH2D2A	0.537154	Novel
ITGAM	0.534375	Novel
TRMT10B	0.534261	Novel
SLC27A4	0.533685	Novel
TM9SF4	0.531717	Novel
PPAT	0.531206	Novel
PSMB7	0.529992	Novel
CFAP54	0.528929	Novel
TEAD1	0.528784	Novel
FST	0.528678	Novel
SOD1	0.526557	Novel
F2RL1	0.526444	Novel
ZSCAN22	0.523601	Novel
TMEM208	0.523549	Novel
PELI2	0.51942	Novel
GTF2H2C_2	0.51925	Novel
MTOR	0.516808	Novel
CGGBP1	0.515377	Novel
AZI2	0.514348	Novel
AGTRAP	0.513333	Novel
RPTOR	0.51308	Novel
MLXIP	0.512771	Novel
ZNF483	0.510754	Novel
GEMIN7	0.507967	Novel
MTUS2	0.505626	Novel
SOWAHA	0.505305	Novel
SH3BGRL	0.504751	Novel
AGO3	0.504201	Novel
RAB17	0.50323	Novel
FCRL4	0.50227	Novel
PRKCD	0.499768	Novel
RGPD2	0.4954	Novel
HSPB2	0.494938	Novel
PPARA	0.494316	Novel
RNR1	0.49422	Novel
NUTM1	0.492329	Novel
KIF7	0.49146	Novel
SAMD12	0.489784	Novel
MYO5C	0.487517	Novel
GAB1	0.487512	Novel
RBMXL2	0.487488	Novel
ZFP41	0.484245	Novel
ATP5F1A	0.483395	Novel
REEP1	0.482687	Novel
RGPD5	0.482333	Novel
POTEB3	0.48174	Novel
ZNF331	0.478632	Novel
NUMA1	0.477451	Novel
CYB561A3	0.476982	Novel
ZNF689	0.47564	Novel
ARNT	0.474716	Novel
TTC27	0.471965	Novel
IL1R1	0.470908	Novel
C12orf29	0.470539	Novel
GIMAP5	0.466496	Novel
GEMIN8	0.464634	Novel
DAZAP2	0.462475	Novel
CD44	0.461911	Novel
LSM1	0.45873	Novel
HIF1AN	0.456213	Novel
NDRG1	0.454844	Novel
FOS	0.453524	Novel
BTBD7	0.452996	Novel
ELF4	0.450979	Novel
CISD1	0.445921	Novel
CEP120	0.444113	Novel
MAP3K7	0.43908	Novel
PCGF3	0.43807	Novel
ATXN3	0.436888	Novel
PRR20B	0.436646	Novel
PRR20C	0.436646	Novel
PRR20D	0.436646	Novel
RBPJ	0.436307	Novel
IER3	0.435517	Novel
MAPK3	0.433824	Novel
NUP160	0.432872	Novel
FHL5	0.430921	Novel
DDX41	0.430797	Novel
MAGEA6	0.43048	Novel
RPLP2	0.427313	Novel
ZNF138	0.426496	Novel
FOXL2	0.424624	Novel
SKAP2	0.422828	Novel
SMYD1	0.422762	Novel
CXCL14	0.421784	Novel
GPS1	0.421443	Novel
TMEM255B	0.418938	Novel
SUPT20H	0.417501	Novel
TTC37	0.41399	Novel
CCDC18	0.413739	Novel
SMAGP	0.412151	Novel
PPP2R2D	0.41002	Novel
CCNDBP1	0.408057	Novel
DNMBP	0.407974	Novel
USP9X	0.407554	Novel
LYPLA1	0.406042	Novel
C1QTNF2	0.405249	Novel
CFAP97	0.404982	Novel
PNRC1	0.403078	Novel
ZMYND8	0.398397	Novel
PROSER3	0.396042	Novel
MATN2	0.396026	Novel
HDAC3	0.394988	Novel
ADCY9	0.394443	Novel
FAM124B	0.394072	Novel
DZIP1	0.393544	Novel
XPC	0.391813	Novel
H2BC5	0.391516	Novel
IQCB1	0.391387	Novel
TMEM184B	0.390083	Novel
ERRFI1	0.389953	Novel
HSP90AA4P	0.389636	Novel
ZFYVE27	0.389253	Novel
GTF2H2	0.385171	Novel
SYT7	0.381887	Novel
ZNF609	0.381461	Novel
SS18L1	0.380894	Novel
PDGFB	0.378251	Novel
PDGFA	0.37716	Novel
PNMA2	0.376539	Novel
SLC10A6	0.376221	Novel
SNX6	0.375969	Novel
PPP2R3A	0.375212	Novel
BLZF1	0.368236	Novel
PTPN1	0.365385	Novel
ZNF707	0.364187	Novel
JAGN1	0.361278	Novel
RNF146	0.360704	Novel
POLR3A	0.360559	Novel
CIB1	0.360044	Novel
EIF3D	0.357588	Novel
MYOZ3	0.356564	Novel
CDKN1C	0.356079	Novel
CAMLG	0.351795	Novel
UCHL5	0.351046	Novel
H2BC13	0.349748	Novel
ATF2	0.349716	Novel
WRNIP1	0.34817	Novel
LRRC46	0.347297	Novel
PLA2G10	0.347039	Novel
CCL20	0.346677	Novel
BTN2A2	0.3465	Novel
CD1D	0.346106	Novel
GLI3	0.346059	Novel
SH3KBP1	0.345934	Novel
ZFP1	0.345239	Novel
ZNF24	0.344059	Novel
PCDHA10	0.343115	Novel
GAPDH	0.343102	Novel
ZZEF1	0.340756	Novel
TRIP13	0.339731	Novel
EIF3C	0.338094	Novel
CFL1	0.336272	Novel
PPP3CA	0.335964	Novel
HIGD1C	0.333331	Novel
RAB3IL1	0.333038	Novel
HOXA7	0.329125	Novel
CCL28	0.327248	Novel
ZNF330	0.326707	Novel
RNF7	0.32611	Novel
ZNF397	0.324602	Novel
COL3A1	0.324417	Novel
MGMT	0.324128	Novel
SLC66A2	0.323401	Novel
ATP6V1B1	0.321936	Novel
GSPT1	0.319066	Novel
PCAT1	0.316523	Novel
CSF3R	0.311633	Novel
CDH1	0.310336	Novel
TXK	0.308345	Novel
POLR3C	0.306725	Novel
DNAJC30	0.304614	Novel
RPL29	0.304162	Novel
ROR2	0.303733	Novel
FAM114A2	0.303708	Novel
ZNF232	0.300926	Novel
FMNL1	0.299474	Novel
CHP2	0.299385	Novel
DDIT4L	0.296064	Novel
HSPA9	0.295668	Novel
H2AZ2	0.294669	Novel
S1PR4	0.294633	Novel
PLCG2	0.293399	Novel
PEDS1-UBE2V1	0.292041	Novel
TSSC4	0.290093	Novel
LTO1	0.289773	Novel
CAPN6	0.289728	Novel
YIPF6	0.287025	Novel
PARD3	0.286587	Novel
PSMA6	0.284547	Novel
LSM3	0.283083	Novel
ASS1	0.282857	Novel
NCALD	0.282174	Novel
MAGEB4	0.281995	Novel
ZNF230	0.281309	Novel
ABCG8	0.277729	Novel
EAPP	0.275955	Novel
THBS1	0.273069	Novel
MAPK11	0.270433	Novel
BMPR1A	0.269813	Novel
PGBD1	0.269301	Novel
UNC5B	0.267269	Novel
H2BC8	0.26681	Novel
TEPSIN	0.264822	Novel
PTPRH	0.264036	Novel
SIRPA	0.262212	Novel
PTPRF	0.261483	Novel
MYT1	0.261398	Novel
GTF2F1	0.260567	Novel
H2BC11	0.260401	Novel
TTC32	0.260219	Novel
MYBBP1A	0.259987	Novel
ZNF774	0.257887	Novel
CD33	0.257863	Novel
NONO	0.257007	Novel
TENT5A	0.255996	Novel
ZCCHC7	0.255477	Novel
CCDC24	0.253507	Novel
APPL2	0.253401	Novel
ZBTB9	0.25085	Novel
GJC3	0.250271	Novel
PLPPR3	0.250057	Novel
SYP	0.247703	Novel
DNAJA1	0.242164	Novel
ARHGEF9	0.240511	Novel
KPNB1	0.238597	Novel
HJURP	0.236333	Novel
ADGRE2	0.235535	Novel
TNFRSF10A	0.235529	Novel
RRP8	0.23319	Novel
INSR	0.232275	Novel
PTPRO	0.231477	Novel
P4HA3	0.230999	Novel
AKAP5	0.230494	Novel
ANP32B	0.228091	Novel
SHLD2	0.226867	Novel
DCAF8	0.225884	Novel
ITGB3	0.225223	Novel
SPTAN1	0.223832	Novel
RBMX2	0.222233	Novel
EFHC2	0.221884	Novel
GTPBP3	0.220783	Novel
SH2D1A	0.22076	Novel
CALM1	0.21996	Novel
AFF1	0.217789	Novel
ZNF490	0.217293	Novel
PRKG1	0.214755	Novel
SP3	0.213255	Novel
PRG4	0.210816	Novel
DDX50	0.210715	Novel
SLC9A3R1	0.208115	Novel
APOE	0.207104	Novel
FAM86C1P	0.206652	Novel
SENP1	0.20552	Novel
CCND3	0.205391	Novel
DHX9	0.204974	Novel
GPATCH1	0.204457	Novel
TUBA8	0.203789	Novel
GEMIN6	0.203281	Novel
OGFR	0.203209	Novel
POMP	0.203195	Novel
MAU2	0.202873	Novel
C4orf45	0.202188	Novel
PRMT1	0.202164	Novel
NCKAP1	0.201467	Novel
DDA1	0.201244	Novel
TBKBP1	0.201127	Novel
ZNHIT1	0.200844	Novel
PUF60	0.200581	Novel
TNRC6A	0.200556	Novel
LCP1	0.199425	Novel
APPL1	0.198825	Novel
CXCL3	0.198824	Novel
PNPT1	0.198653	Novel
ZNF438	0.19844	Novel
ATXN1L	0.197677	Novel
FOXB1	0.197665	Novel
SMAD5	0.196538	Novel
UNK	0.196077	Novel
LGALS7	0.195786	Novel
COL6A1	0.191919	Novel
RAP1A	0.191302	Novel
TUBGCP4	0.190833	Novel
SF3B5	0.190764	Novel
CBS	0.190229	Novel
CCDC130	0.189959	Novel
FOXP4	0.189039	Novel
EIF4ENIF1	0.188933	Novel
KAT2B	0.188451	Novel
RPS15A	0.188241	Novel
CRMP1	0.187468	Novel
PPP1R15B	0.186767	Novel
HIVEP2	0.185949	Novel
PYCARD	0.185779	Novel
CEP170	0.185753	Novel
LGALS3	0.185164	Novel
FBXW11	0.184171	Novel
NPEPL1	0.182458	Novel
TVP23B	0.181646	Novel
RAB27A	0.181167	Novel
WBP1	0.181153	Novel
ITCH	0.180632	Novel
ENO1	0.180589	Novel
TUBB3	0.180495	Novel
NHSL2	0.18022	Novel
LAMC2	0.18021	Novel
CDC27	0.180105	Novel
EBNA1BP2	0.179962	Novel
KMT2A	0.179855	Novel
TRDN	0.179365	Novel
TNRC6C	0.179296	Novel
SLC35E4	0.177604	Novel
CARD10	0.177546	Novel
PYGB	0.177429	Novel
PF4V1	0.177408	Novel
IBA57	0.175791	Novel
GRPEL1	0.175372	Novel
POLR3F	0.174517	Novel
MARK4	0.174502	Novel
H2BC15	0.174132	Novel
HMCN1	0.173501	Novel
AATK	0.17304	Novel
BTK	0.172142	Novel
ELOVL5	0.171903	Novel
CCL11	0.171542	Novel
PNO1	0.17154	Novel
NR4A1	0.170895	Novel
GOLT1A	0.170217	Novel
GEMIN2	0.169665	Novel
C1orf74	0.169521	Novel
MYPOP	0.169293	Novel
SPINK7	0.169226	Novel
ELK1	0.168783	Novel
TMPPE	0.168279	Novel
ZBTB26	0.168145	Novel
BCAS2	0.167237	Novel
RNASEK	0.166207	Novel
TPST1	0.165444	Novel
NANOG	0.16451	Novel
RBMX	0.16432	Novel
LCN15	0.164215	Novel
ABHD11	0.162077	Novel
RHOA	0.160767	Novel
SELENOO	0.160336	Novel
GRB7	0.158842	Novel
SETD2	0.158511	Novel
CLEC2D	0.158345	Novel
CD72	0.158043	Novel
PTK2	0.157873	Novel
ATP4A	0.157333	Novel
COPS3	0.156846	Novel
HCK	0.156579	Novel
ATPAF2	0.15578	Novel
SIPA1L3	0.153991	Novel
CNOT6	0.153471	Novel
FLT1	0.152853	Novel
TJP1	0.152266	Novel
TUBB1	0.152053	Novel
CBX6	0.150876	Novel
AGO1	0.150781	Novel
RAB8B	0.150133	Novel
SLC22A2	0.150117	Novel
ILK	0.148655	Novel
ENTR1	0.148648	Novel
PPID	0.148007	Novel
NOD2	0.147935	Novel
MAB21L3	0.145963	Novel
UPK1B	0.145953	Novel
PHF5A	0.14589	Novel
PEX19	0.145841	Novel
BAG2	0.144648	Novel
VAMP2	0.144063	Novel
USP15	0.143712	Novel
NEK2	0.142587	Novel
NOP9	0.14242	Novel
DVL3	0.141313	Novel
SPNS1	0.140622	Novel
PPIL4	0.140311	Novel
BATF3	0.140191	Novel
RACK1	0.139703	Novel
GID8	0.139245	Novel
SP100	0.138887	Novel
POLR1D	0.136902	Novel
WDR24	0.136207	Novel
POLR2L	0.136133	Novel
SIGLECL1	0.134998	Novel
RNF111	0.134627	Novel
RPL26	0.134232	Novel
ZRSR2	0.134061	Novel
TNFSF11	0.133637	Novel
RECQL5	0.133294	Novel
DMRTB1	0.132559	Novel
PM20D2	0.132271	Novel
GPATCH2L	0.13144	Novel
WNT3A	0.131266	Novel
MYD88	0.131202	Novel
CBLB	0.131125	Novel
EIF4A1	0.130961	Novel
CLINT1	0.129569	Novel
PDLIM5	0.129491	Novel
RTP5	0.129448	Novel
CYFIP2	0.129328	Novel
GRIN2A	0.129084	Novel
RSPH14	0.127706	Novel
CRCP	0.126879	Novel
MID2	0.126696	Novel
ACVR1	0.126103	Novel
MAP1LC3B	0.125949	Novel
PIKFYVE	0.12592	Novel
CDH5	0.12406	Novel
TEX28	0.12393	Novel
CNN3	0.123143	Novel
R3HDM4	0.122474	Novel
ZNF526	0.121669	Novel
FUBP1	0.120684	Novel
RANGRF	0.12052	Novel
MYCN	0.119637	Novel
IL1R2	0.119201	Novel
ASB11	0.118087	Novel
IL16	0.117731	Novel
SMAD4	0.117295	Novel
TOP1MT	0.117163	Novel
RAB31	0.116872	Novel
ZSCAN21	0.116809	Novel
RCHY1	0.116523	Novel
CCR4	0.116409	Novel
AHCYL1	0.116174	Novel
NFATC3	0.116123	Novel
CAPN2	0.114777	Novel
GRAMD1C	0.114771	Novel
CCDC190	0.114522	Novel
IMMP2L	0.113878	Novel
CDV3	0.112259	Novel
TMEM263	0.112054	Novel
RND3	0.111659	Novel
OPA1	0.111594	Novel
CALU	0.111013	Novel
PTPN23	0.110746	Novel
RXRA	0.110684	Novel
WNK1	0.109827	Novel
YBEY	0.109735	Novel
GJA8	0.109267	Novel
KLHDC4	0.108924	Novel
PARD6A	0.108849	Novel
BTN2A1	0.108327	Novel
KCTD15	0.108315	Novel
C8orf48	0.107533	Novel
FBLN2	0.107401	Novel
HNF1A	0.107129	Novel
HEATR3	0.106866	Novel
SMNDC1	0.106769	Novel
NUP42	0.106338	Novel
SOCS7	0.106303	Novel
ZNF648	0.106212	Novel
TRIM10	0.105289	Novel
SKIV2L	0.104984	Novel
ERCC8	0.104604	Novel
GNG2	0.104304	Novel
NISCH	0.103799	Novel
CAPRIN2	0.10378	Novel
USP26	0.103302	Novel
POLR3K	0.103147	Novel
SCARNA22	0.102843	Novel
TEKT3	0.102124	Novel
CGB2	0.10181	Novel
NEFL	0.101664	Novel
SH2D3C	0.101337	Novel
AXIN1	0.101131	Novel
ZNF786	0.100233	Novel
RPL36AL	0.0993136	Novel
CLEC17A	0.0987474	Novel
HMGA2	0.0982924	Novel
C15orf48	0.0964494	Novel
RTN4IP1	0.0963643	Novel
PSMD6	0.0953456	Novel
NOL4L-DT	0.0949915	Novel
TLE5	0.0945091	Novel
COL5A1	0.0944431	Novel
BCAN	0.0943167	Novel
NEDD9	0.0942876	Novel
TMEM179B	0.0942431	Novel
GGA2	0.0940656	Novel
RPF2	0.0939975	Novel
PLEKHG7	0.0939371	Novel
HNRNPCL1	0.0934402	Novel
TJP2	0.0931364	Novel
SSX2	0.0928969	Novel
RHOXF2	0.0917821	Novel
MAPK15	0.091252	Novel
MED28	0.0907915	Novel
FOXC1	0.090789	Novel
ACTB	0.0905142	Novel
DPYSL3	0.0902472	Novel
FKBP7	0.0897971	Novel
ELAVL2	0.0894576	Novel
RAD18	0.0887387	Novel
RALGAPA2	0.0883798	Novel
ZBED8	0.0882377	Novel
CHTF18	0.0877578	Novel
NAPRT	0.0871745	Novel
ZNF835	0.0870585	Novel
C6orf47	0.0860753	Novel
NOL12	0.0860589	Novel
RBM48	0.085959	Novel
ATF1	0.0854834	Novel
ZC3H12A	0.0851047	Novel
BDKRB2	0.0839683	Novel
SMAD9	0.083877	Novel
POLE	0.083214	Novel
ZYX	0.0830465	Novel
ELMO2	0.0827896	Novel
FOXA1	0.0826855	Novel
TRIM39	0.0826341	Novel
GSTCD	0.0826244	Novel
ATP1A3	0.0825663	Novel
SKIL	0.0822712	Novel
MYCBP	0.0819975	Novel
MAPK9	0.0819713	Novel
POC1B	0.0812796	Novel
MAP4K2	0.0812371	Novel
HECTD1	0.0811857	Novel
CCL8	0.0811775	Novel
LIMCH1	0.0810069	Novel
TCF3	0.0801866	Novel
POLR3G	0.080101	Novel
TIMP1	0.0799316	Novel
SH3BP2	0.0786389	Novel
HNRNPA1L2	0.0780131	Novel
LINC00636	0.0768854	Novel
NUP98	0.076807	Novel
DAPP1	0.0764463	Novel
ZNF131	0.0762365	Novel
RAB9B	0.0760554	Novel
ZNF250	0.0749873	Novel
LAMB3	0.0748126	Novel
BIRC3	0.0747297	Novel
RPLP0P6	0.0741296	Novel
CSNK2B	0.0739065	Novel
CST7	0.0738657	Novel
MAG	0.0738632	Novel
LPP	0.0727136	Novel
LATS1	0.0725318	Novel
NANS	0.072406	Novel
TP63	0.0723455	Novel
SASH1	0.0723289	Novel
CCDC86	0.0722717	Novel
SYNGR1	0.071814	Novel
RBM24	0.0710941	Novel
ALX1	0.0700455	Novel
IMPACT	0.0700072	Novel
ZNF536	0.069968	Novel
PRDM6	0.0693284	Novel
ZFP90	0.0693068	Novel
H2AC11	0.0680007	Novel
APLNR	0.0679852	Novel
DEFA5	0.0678794	Novel
ITGA9	0.0677263	Novel
CRK	0.0675308	Novel
H2AC14	0.0673282	Novel
SLX1B	0.0672381	Novel
CEP20	0.0671936	Novel
UVSSA	0.0669818	Novel
SOWAHC	0.0665248	Novel
MSRB2	0.0664979	Novel
ECT2	0.0661245	Novel
NUDCD1	0.0660519	Novel
EMC9	0.066043	Novel
KPTN	0.0654459	Novel
ASB10	0.065352	Novel
SERINC2	0.0653233	Novel
EIF2S1	0.0650479	Novel
SLAIN1	0.0647396	Novel
MAP2K2	0.0645931	Novel
KCMF1	0.0643936	Novel
RORC	0.0643161	Novel
RNU12	0.0641402	Novel
GPATCH4	0.0640009	Novel
FGD6	0.0639394	Novel
RPS6KA2	0.0639197	Novel
ADAMTSL3	0.06381	Novel
PTPRJ	0.0635037	Novel
TMEM267	0.0634381	Novel
HSP90AB1	0.0634106	Novel
ZFPL1	0.0632239	Novel
TMEM234	0.0631342	Novel
YJU2	0.0631252	Novel
CD2	0.0619839	Novel
AKR1C3	0.0619711	Novel
U2SURP	0.0617229	Novel
CREM	0.0616652	Novel
NRIP3	0.0614238	Novel
TEX15	0.0612836	Novel
HSPA4L	0.0608558	Novel
VAV3	0.0607148	Novel
MIB1	0.0606016	Novel
RNU11	0.0601029	Novel
XRCC3	0.0592741	Novel
ADCY5	0.0588525	Novel
TMEM253	0.0585837	Novel
COL4A5	0.0583817	Novel
COL8A1	0.0583629	Novel
EXOSC9	0.0582634	Novel
ZNF564	0.0580115	Novel
GAS8	0.0578835	Novel
ZNF800	0.0577073	Novel
ILKAP	0.0576488	Novel
NKAPD1	0.0573903	Novel
DYNC1LI1	0.0572821	Novel
NOTCH1	0.0570234	Novel
RFX2	0.0570021	Novel
GPANK1	0.0569664	Novel
GTF2IRD1	0.0567158	Novel
CDR1	0.0564807	Novel
SHC2	0.0562893	Novel
TRADD	0.0562123	Novel
TRAF3IP3	0.0556865	Novel
UHRF1BP1L	0.0555879	Novel
CGAS	0.0555479	Novel
TMEM200A	0.0555234	Novel
ZMAT4	0.0555032	Novel
SSX4B	0.0551975	Novel
ZNF792	0.0550799	Novel
CTSA	0.054922	Novel
CDK17	0.0549009	Novel
KRBA1	0.0546169	Novel
MCCD1	0.0545861	Novel
TMEM97	0.0544104	Novel
SEC11A	0.0542005	Novel
AHR	0.0541877	Novel
GEMIN4	0.0540464	Novel
DPY19L1	0.0539571	Novel
PPAN-P2RY11	0.0538429	Novel
DENR	0.0538423	Novel
KLHL8	0.0537416	Novel
KTN1	0.0536965	Novel
SAAL1	0.0535504	Novel
NKX3-1	0.0527841	Novel
BEX1	0.0524817	Novel
ARHGAP19	0.052243	Novel
WBP11	0.0522372	Novel
GDPD5	0.052051	Novel
HSPB9	0.0520424	Novel
DCN	0.0516515	Novel
BEND3	0.0516243	Novel
CYP1A1	0.0515595	Novel
ZFP62	0.0515229	Novel
FBXO34	0.0515054	Novel
CRYZL1	0.0514022	Novel
PAAF1	0.0513292	Novel
BECN1	0.0512622	Novel
IL4R	0.0507915	Novel
CDK20	0.0506867	Novel
PCDH19	0.0506646	Novel
MCC	0.0506274	Novel
XCL1	0.0505931	Novel
FLI1	0.050521	Novel
LMF2	0.0504194	Novel
TBK1	0.0502413	Novel
C6orf226	0.0500589	Novel
ARMC8	0.0500105	Novel
DCP2	0.0499158	Novel
DPP9	0.0499078	Novel
EIF1AD	0.0497124	Novel
RPS27A	0.0496118	Novel
GPN3	0.0492601	Novel
PJA1	0.0491515	Novel
GABRG1	0.0488488	Novel
FAM9A	0.0486366	Novel
EIF2S2	0.0486211	Novel
ZNF319	0.0485671	Novel
SREBF1	0.0484962	Novel
CGRRF1	0.0484598	Novel
ATF3	0.0482211	Novel
RAB23	0.048153	Novel
JPH1	0.0480899	Novel
SYNPO2	0.0480088	Novel
MAP2K7	0.0475347	Novel
S100A8	0.0474897	Novel
DPYSL5	0.0474189	Novel
LYZL2	0.0473485	Novel
MACO1	0.0472289	Novel
H2BC3	0.0470304	Novel
LZTS2	0.0469351	Novel
VPS29	0.0467847	Novel
ADORA2A	0.0466973	Novel
WIPI2	0.0466645	Novel
HIVEP1	0.0465319	Novel
SGK1	0.0463163	Novel
UBTFL1	0.046235	Novel
NRTN	0.0462171	Novel
CASP1	0.0461307	Novel
CCDC57	0.0459762	Novel
SPECC1L	0.0458352	Novel
CD9	0.0458315	Novel
ZNF512B	0.0455567	Novel
GOLT1B	0.0453737	Novel
CCDC136	0.045366	Novel
PTX3	0.0453583	Novel
GGN	0.0450403	Novel
CMTM7	0.0449567	Novel
EVL	0.0449373	Novel
PGS1	0.0446971	Novel
TINF2	0.0445087	Novel
MYO1C	0.044118	Novel
TENT4B	0.0438584	Novel
RABAC1	0.0437537	Novel
RNU2-1	0.0436415	Novel
MAP2K4	0.0435955	Novel
SENP2	0.0435557	Novel
BRIX1	0.0435438	Novel
CRBN	0.0433678	Novel
SYF2	0.042876	Novel
PLG	0.0428164	Novel
GLIDR	0.0426841	Novel
BRICD5	0.0424701	Novel
AQP5	0.0424272	Novel
GPBP1	0.0424215	Novel
DDAH2	0.0424212	Novel
ACTBL2	0.0423795	Novel
HTR1A	0.0422739	Novel
ROGDI	0.0421307	Novel
CNOT3	0.0420016	Novel
SFRP4	0.0411648	Novel
IL17RB	0.0411177	Novel
FGR	0.0410787	Novel
B2M	0.0409222	Novel
ZNF17	0.0408503	Novel
TMEM167B	0.0407356	Novel
BTF3L4	0.0406939	Novel
CEP170P1	0.040421	Novel
CSNK1D	0.0404021	Novel
GRK2	0.0402742	Novel
AGRN	0.040268	Novel
ZNF511	0.0401675	Novel
HGH1	0.0400429	Novel
FAM71C	0.0399913	Novel
SELENOK	0.0399729	Novel
SNCB	0.0398394	Novel
AKAP8L	0.039809	Novel
BMPR1B	0.03964	Novel
XAB2	0.0395562	Novel
VDAC3	0.0395466	Novel
LGALS14	0.039514	Novel
ZNRD2	0.0392101	Novel
RHOQ	0.0389936	Novel
C2orf68	0.0388513	Novel
ZNF830	0.0387777	Novel
TUSC2	0.0386743	Novel
FBXO17	0.0385495	Novel
TRIM62	0.038456	Novel
PF4	0.0384421	Novel
SMAP2	0.0381656	Novel
RBM47	0.0381136	Novel
XIRP1	0.0380704	Novel
BDP1	0.0378512	Novel
TGM7	0.0378463	Novel
GTF2H3	0.0378121	Novel
ZNF703	0.0376869	Novel
CTDP1	0.0374818	Novel
ZGPAT	0.0370835	Novel
COL9A1	0.0369841	Novel
PRKCQ	0.0369818	Novel
LDB2	0.0368439	Novel
PEBP1	0.0367974	Novel
CXCL11	0.0366835	Novel
PHACTR3	0.0366707	Novel
SPTB	0.0366609	Novel
COPS4	0.0366451	Novel
ARHGAP26	0.0364704	Novel
MAGEC1	0.036371	Novel
LINC01588	0.0363187	Novel
SCYL3	0.0363099	Novel
TOM1L1	0.0362952	Novel
ZNF264	0.0362152	Novel
DNAJC14	0.0360304	Novel
SHBG	0.0360125	Novel
CNTF	0.035948	Novel
GYPA	0.0358338	Novel
ZNF706	0.0356962	Novel
NACC1	0.0356839	Novel
SARM1	0.0356777	Novel
PSME1	0.0354919	Novel
TNFAIP3	0.0354822	Novel
ZNF837	0.0353717	Novel
MINDY3	0.0353684	Novel
KDM3A	0.0353133	Novel
CD46	0.0353043	Novel
SPDEF	0.0352114	Novel
LAMB2	0.0351319	Novel
BTNL3	0.0351245	Novel
MAEA	0.0348066	Novel
DAG1	0.034644	Novel
ZNF414	0.0346373	Novel
WWTR1	0.0345911	Novel
FCRL5	0.0344712	Novel
DUSP7	0.0338726	Novel
MAP3K1	0.0337822	Novel
FGFR1	0.033746	Novel
ZNF524	0.0336339	Novel
TACC1	0.0335775	Novel
ZNF417	0.0335229	Novel
SEC13	0.0334626	Novel
ZNF318	0.0333712	Novel
DHX29	0.0332321	Novel
FZD5	0.0332293	Novel
ABI1	0.0331118	Novel
NUP214	0.0331104	Novel
ACVRL1	0.0330324	Novel
PICALM	0.0329649	Novel
CCDC32	0.0329149	Novel
SZT2	0.0329065	Novel
PLK1	0.0327328	Novel
TRIM38	0.0326888	Novel
PIK3CB	0.0326584	Novel
SLC9A1	0.0325935	Novel
METTL7A	0.0325514	Novel
ZNF581	0.0324904	Novel
PRKAR1B	0.0323882	Novel
CCDC88C	0.0323311	Novel
RRAGD	0.032281	Novel
CDKN1B	0.032276	Novel
MYOC	0.0322488	Novel
TLCD4	0.0320162	Novel
C11orf87	0.0318108	Novel
IGFBP2	0.0317899	Novel
HSPA7	0.0317765	Novel
H2BC12	0.0317154	Novel
TSC22D4	0.0316872	Novel
CYSLTR2	0.0315974	Novel
GH1	0.031518	Novel
RRP1	0.0314928	Novel
RIPOR3	0.0314129	Novel
WDR90	0.0309924	Novel
FAM133A	0.0309834	Novel
NRN1	0.0309548	Novel
AVP	0.0309545	Novel
GLMP	0.0307885	Novel
TMEM239	0.0307723	Novel
AGMAT	0.0306998	Novel
PARP16	0.0306721	Novel
CENPE	0.0306288	Novel
PTTG1IP	0.0305933	Novel
FAM25A	0.0305077	Novel
FAM25G	0.0305077	Novel
FAM25C	0.0305077	Novel
RAN	0.0304684	Novel
CCDC77	0.0299449	Novel
PPP4R1	0.0299014	Novel
EPB41L1	0.0299007	Novel
ZNF69	0.0297618	Novel
PEA15	0.0296982	Novel
ADGRL2	0.0296898	Novel
XIAP	0.0296603	Novel
DYNLT4	0.0295814	Novel
PTGER3	0.0295266	Novel
DNAJC18	0.0295144	Novel
SUPT4H1	0.0294969	Novel
UFM1	0.0294907	Novel
RASSF10	0.0293354	Novel
VIL1	0.0291888	Novel
C1QL4	0.0291553	Novel
SLX4IP	0.0290885	Novel
FBP1	0.0290305	Novel
BMPR2	0.029009	Novel
RASSF9	0.0289656	Novel
RPF1	0.0289124	Novel
HSPG2	0.0288417	Novel
CNOT6L	0.0287931	Novel
BSDC1	0.0287797	Novel
PDE6D	0.0287772	Novel
NCF1	0.0287657	Novel
ZNF195	0.0285489	Novel
CCL7	0.0285425	Novel
DOK3	0.0282355	Novel
MED9	0.028094	Novel
ZNF816	0.0280876	Novel
GET1	0.0280603	Novel
TMEM86A	0.027967	Novel
ETV2	0.0279183	Novel
RAB5C	0.0278538	Novel
FAT3	0.0278041	Novel
GPC3	0.0277712	Novel
C10orf62	0.0277554	Novel
INHCAP	0.027738	Novel
ALB	0.0275872	Novel
CACNA1A	0.0275085	Novel
RSL24D1	0.0274044	Novel
COBLL1	0.027369	Novel
NLRP5	0.027358	Novel
RRS1	0.0272468	Novel
PPP1R10	0.0272226	Novel
DTX3	0.0271946	Novel
PDLIM2	0.0270785	Novel
NUP50	0.0269813	Novel
PRMT7	0.0269678	Novel
CCL25	0.026939	Novel
HOXD4	0.0268864	Novel
SGTB	0.0268211	Novel
COL6A2	0.0268122	Novel
ZNF668	0.0267286	Novel
PIBF1	0.0266759	Novel
PTPRU	0.0264388	Novel
ITGA1	0.0263858	Novel
DIRAS1	0.0263835	Novel
ZNF580	0.0263217	Novel
CCDC9	0.0263014	Novel
ARL6IP4	0.0261453	Novel
TIMP2	0.0261388	Novel
ACD	0.0261387	Novel
LECT2	0.026124	Novel
XBP1P1	0.0261213	Novel
APOD	0.0260975	Novel
MRFAP1	0.0260923	Novel
MIRLET7I	0.0260461	Novel
CRH	0.0254951	Novel
CDC20B	0.0254645	Novel
ZKSCAN1	0.0254498	Novel
GRAMD2B	0.0253816	Novel
CXCL10	0.0253498	Novel
GNAO1	0.0253276	Novel
ADM	0.0252751	Novel
ZNF844	0.0251659	Novel
DLG3	0.025034	Novel
PNKP	0.0249959	Novel
RBMY1J	0.0249064	Novel
LMOD1	0.024872	Novel
ANGPT1	0.0248407	Novel
STAT5A	0.0247675	Novel
ZNF317	0.0247493	Novel
TRRAP	0.0246731	Novel
DMWD	0.0246585	Novel
CIC	0.0246583	Novel
TMEM30A	0.0246098	Novel
SSX4	0.0245945	Novel
EPOR	0.0245552	Novel
STRN3	0.0244987	Novel
BDNF	0.0244282	Novel
ANKMY2	0.0244062	Novel
DHRS13	0.0243502	Novel
SPATA20	0.0242752	Novel
ZNF22	0.0242455	Novel
MX2	0.0242248	Novel
SELP	0.0242227	Novel
CCR1	0.0242041	Novel
NPPB	0.024156	Novel
LGALS9C	0.024118	Novel
ZNF620	0.0240738	Novel
TCP10L	0.0240569	Novel
FCGR1A	0.0240451	Novel
TINAG	0.023993	Novel
SLC15A4	0.0239457	Novel
H2BC19P	0.0239417	Novel
DCC	0.0238019	Novel
MDK	0.0236843	Novel
TMEM222	0.0236152	Novel
FAM13C	0.0234129	Novel
CTBP1	0.023235	Novel
FOXI2	0.0231902	Novel
TBX5	0.0230444	Novel
IQUB	0.0229894	Novel
EOMES	0.02295	Novel
SLIT2	0.0228638	Novel
FOXK1	0.0228542	Novel
SEC61A1	0.0226465	Novel
RFXAP	0.0224832	Novel
TRPM4	0.0223235	Novel
EXOC3-AS1	0.0222973	Novel
C5	0.0222864	Novel
TRIM21	0.0222603	Novel
ATP7B	0.0220524	Novel
COMMD4	0.0220501	Novel
CBLC	0.021989	Novel
ARF6	0.0219447	Novel
ZNF788P	0.0218656	Novel
MAP3K4	0.0218094	Novel
KCNH2	0.0217854	Novel
JRK	0.0217619	Novel
RAPGEF3	0.0217076	Novel
EXOSC8	0.021677	Novel
USP11	0.0216557	Novel
GMNN	0.0216549	Novel
SNRPD3	0.0216515	Novel
ARHGEF7	0.0214132	Novel
FNDC9	0.0211811	Novel
HSP90AA5P	0.0211544	Novel
TLK2	0.0210806	Novel
SRSF5	0.0210325	Novel
ZBTB33	0.0210147	Novel
CBFA2T3	0.0210038	Novel
CCL3L1	0.0208394	Novel
UBBP4	0.0207942	Novel
ZNF221	0.0207834	Novel
DDX3X	0.0206528	Novel
UBASH3A	0.0206241	Novel
CD36	0.0205603	Novel
DEFB104A	0.0205191	Novel
SMURF2	0.0205042	Novel
SORBS2	0.0203917	Novel
LRRC8D	0.0203378	Novel
ADGRE5	0.0203213	Novel
LYRM1	0.0202661	Novel
MEF2C	0.0202361	Novel
FBN2	0.020176	Novel
PRKCE	0.0201647	Novel
ZNF569	0.020067	Novel
KRTAP7-1	0.0200582	Novel
GINM1	0.0199884	Novel
IL1RL1	0.0199762	Novel
ACKR4	0.0198169	Novel
MSN	0.019787	Novel
KRBOX4	0.0197808	Novel
GSPT2	0.019777	Novel
ZNF646	0.0196392	Novel
MEF2A	0.0196158	Novel
PXK	0.0195807	Novel
HPCA	0.0195612	Novel
ZNF575	0.0194434	Novel
UFD1	0.0194382	Novel
ZFHX4	0.0192676	Novel
RNF213	0.0192513	Novel
GRAMD4	0.0192291	Novel
MFSD6	0.0192253	Novel
ADAM17	0.0191974	Novel
ADGRG5	0.0191493	Novel
GOLGA1	0.0191242	Novel
PIPSL	0.0190053	Novel
SCUBE2	0.0189844	Novel
STRIP2	0.0189762	Novel
ERCC5	0.0188438	Novel
TLR4	0.0187728	Novel
DPPA2	0.0187364	Novel
CNRIP1	0.0187018	Novel
RBM22	0.0186969	Novel
RIC3	0.0186484	Novel
NARF	0.0185458	Novel
COA4	0.0185369	Novel
TRANK1	0.0185298	Novel
DYSF	0.0184537	Novel
JDP2	0.0184389	Novel
JPH2	0.0184299	Novel
HSP90AA2P	0.0184214	Novel
TMEM94	0.0184006	Novel
MAPKAPK2	0.0183556	Novel
TMEM72	0.0182909	Novel
BLNK	0.0182765	Novel
ABCF1	0.0181552	Novel
ILF2	0.0180564	Novel
RNU1-1	0.0180504	Novel
EGR1	0.0180187	Novel
DUXAP9	0.0179924	Novel
POTEB2	0.0179123	Novel
STK32C	0.017906	Novel
ZNF316	0.0178711	Novel
PPIAL4G	0.0178686	Novel
FAM124A	0.0178154	Novel
SMCO4	0.0177919	Novel
DBNL	0.0177245	Novel
FOXO6	0.0177159	Novel
ANGPT4	0.0177134	Novel
PAK3	0.0177042	Novel
MAPK8IP3	0.0176648	Novel
ZNF613	0.0176021	Novel
CT45A1	0.0175811	Novel
POTEA	0.0175753	Novel
CCDC97	0.0175617	Novel
STK11	0.0175222	Novel
POLR3GL	0.017455	Novel
FOXP1	0.017428	Novel
TEX13A	0.0173777	Novel
HCN4	0.0173704	Novel
RADIL	0.0173692	Novel
GAST	0.0173569	Novel
ATP1B3	0.017355	Novel
DPF3	0.0173465	Novel
RSPO1	0.0173158	Novel
GABRA2	0.0172592	Novel
MN1	0.0172555	Novel
PASK	0.0172103	Novel
ZKSCAN4	0.0172043	Novel
PLEKHG4	0.0171339	Novel
C10orf55	0.0171107	Novel
C1orf21	0.0170796	Novel
PHOSPHO2	0.0170761	Novel
LHX4	0.0170501	Novel
PLEKHF2	0.0169883	Novel
RRAGC	0.0169239	Novel
NPY5R	0.0169214	Novel
FKBP1B	0.0168926	Novel
LSM6	0.0168774	Novel
PAGE1	0.0168623	Novel
RBBP8NL	0.0168467	Novel
CT45A10	0.0168429	Novel
RAF1	0.0168182	Novel
ARSI	0.0167697	Novel
SS18	0.016745	Novel
MDM4	0.0167048	Novel
CCR10	0.0166995	Novel
PIK3CA	0.0166622	Novel
ADD2	0.0166461	Novel
CALM3	0.0166316	Novel
FEZ1	0.0166176	Novel
HBEGF	0.0165988	Novel
GMCL2	0.0165735	Novel
TRIM41	0.0164938	Novel
EIF3I	0.0164936	Novel
LRRIQ1	0.0164756	Novel
CEBPG	0.0164526	Novel
SART3	0.0164449	Novel
FAM214B	0.0164425	Novel
EIF4E	0.0164363	Novel
TMEM161A	0.0163947	Novel
TOX3	0.0163842	Novel
DNMT3L	0.0163757	Novel
RNF157	0.0163557	Novel
SERPINF1	0.0162663	Novel
CCDC12	0.0162576	Novel
CD1A	0.0162444	Novel
GORASP2	0.0162124	Novel
SARDH	0.0162028	Novel
QKI	0.016201	Novel
MFAP1	0.016066	Novel
NFX1	0.016012	Novel
OGG1	0.0159502	Novel
CTTNBP2NL	0.0159033	Novel
NPRL2	0.0158816	Novel
RASA1	0.0158684	Novel
BLK	0.0158483	Novel
CXCR3	0.0158123	Novel
IL6ST	0.0157956	Novel
FOXD4L6	0.0157901	Novel
TRIM27	0.015789	Novel
NYAP2	0.0157859	Novel
PSMD10	0.0157459	Novel
ZKSCAN7	0.0157248	Novel
TSPAN4	0.0157193	Novel
TRIM15	0.0157116	Novel
TTC23L	0.0157112	Novel
TPP1	0.015695	Novel
DHRS1	0.0156579	Novel
SVIP	0.0156444	Novel
DRD4	0.0156198	Novel
FAM27E3	0.0155572	Novel
MANF	0.0155526	Novel
STING1	0.015451	Novel
RPAP3	0.0153808	Novel
CA10	0.0153733	Novel
SMAD7	0.0153191	Novel
VASH1	0.0152919	Novel
KLHL23	0.0152441	Novel
TCL1B	0.0152127	Novel
HMGB1P1	0.015197	Novel
UCMA	0.0151936	Novel
SPATA24	0.0151634	Novel
ACVR2A	0.0151162	Novel
RMND5A	0.0151103	Novel
CSTB	0.0150972	Novel
ZNF266	0.0150873	Novel
KIAA1328	0.0150853	Novel
MS4A7	0.0150476	Novel
ZNF461	0.0150289	Novel
SBK3	0.0150177	Novel
CAMSAP3	0.0150173	Novel
SNRPB2	0.0150006	Novel
EXOC6	0.0149689	Novel
EEF1A1P5	0.0149476	Novel
ZNF662	0.0149442	Novel
DCAF8L2	0.0149287	Novel
BATF	0.0148671	Novel
HSPA1A	0.0148456	Novel
CLAM	0.0148451	Novel
ZNF474	0.0148189	Novel
PEX5	0.0148172	Novel
ZNF19	0.0148136	Novel
MS4A3	0.0147924	Novel
PTK2B	0.0147591	Novel
NUP43	0.0147508	Novel
USP38	0.0147505	Novel
EIF3CL	0.0147369	Novel
NUP188	0.0147216	Novel
NICN1	0.0147046	Novel
HSH2D	0.014679	Novel
SERINC1	0.0146771	Novel
ASB15	0.0146739	Novel
USP17L9P	0.0146648	Novel
MAPK1IP1L	0.014637	Novel
CCL26	0.0146325	Novel
HOXD8	0.014632	Novel
TP53BP2	0.0146198	Novel
VAV2	0.0145541	Novel
B3GNT9	0.014532	Novel
FAM107A	0.0144868	Novel
ARIH1	0.0144363	Novel
DDX46	0.0144188	Novel
TYMS	0.0144041	Novel
PTK6	0.0143931	Novel
KCNJ2	0.0143872	Novel
TNK2	0.0143603	Novel
[truncated: 17,024 more rows]

## Sheet: BioGRID-5
BioGRID-Embedding-GO
Symbol	Probability	Known/Novel
ALOX5	0.999989	Novel
SRPK2	0.999989	Novel
ELAVL1	0.999879	Novel
CSNK2B	0.999853	Novel
PLEKHA4	0.999823	Novel
DISC1	0.999794	Novel
RHOA	0.999779	Novel
RPS4X	0.999701	Novel
CCT3	0.999623	Novel
PICK1	0.999607	Novel
PFDN5	0.999531	Novel
SP1	0.999512	Novel
CA9	0.999435	Novel
ZNF408	0.999403	Novel
TCP1	0.998976	Novel
CCT2	0.997951	Novel
BECN1	0.997669	Novel
PYHIN1	0.997413	Novel
USP14	0.997367	Novel
MAPK14	0.997301	Novel
HTT	0.996855	Novel
CCT6A	0.996804	Novel
NUDT21	0.996484	Novel
EFTUD2	0.996288	Novel
PSMC3	0.995649	Novel
P4HA3	0.995551	Novel
UFD1	0.99466	Novel
WDR59	0.993456	Novel
TRIP4	0.99337	Novel
PCBD2	0.9924	Novel
MTOR	0.99145	Novel
INA	0.990947	Novel
EIF4B	0.990422	Novel
ATE1	0.989422	Novel
SFN	0.988581	Novel
RANGAP1	0.988252	Novel
ITGB5	0.988225	Novel
ZRANB1	0.98808	Novel
RAD51	0.986528	Novel
GBF1	0.985556	Novel
CXCL12	0.983389	Novel
C1QTNF2	0.983163	Novel
HNRNPU	0.982078	Novel
NCK2	0.98111	Novel
MLX	0.980865	Novel
IRS1	0.980606	Novel
DCAF7	0.979118	Novel
YWHAB	0.975773	Novel
GLIS2	0.975138	Novel
DLGAP4	0.972387	Novel
AAR2	0.971456	Novel
LENG1	0.971056	Novel
RPS5	0.970848	Novel
CCR5	0.970233	Novel
NDRG1	0.969667	Novel
IL6ST	0.969249	Novel
NCF1	0.968769	Novel
GNA13	0.968089	Novel
CCT8	0.963796	Novel
UBXN10	0.962501	Novel
RPL38	0.961132	Novel
DAPK1	0.954802	Novel
PTOV1	0.954261	Novel
CCNDBP1	0.953102	Novel
RIPK4	0.952949	Novel
RPL35	0.949791	Novel
DRD4	0.948351	Novel
BAG6	0.947196	Novel
SPTB	0.945221	Novel
RPL10	0.942232	Novel
APOB	0.939175	Novel
EPAS1	0.937784	Novel
CCR1	0.937376	Novel
NPM1	0.936411	Novel
ABI1	0.935862	Novel
RNF123	0.933536	Novel
ZBTB25	0.932368	Novel
TSC22D1	0.930772	Novel
VCAN	0.9264	Novel
CXCR4	0.925345	Novel
FLOT1	0.925033	Novel
TGFB1	0.92353	Novel
ATP5F1A	0.922692	Novel
FRAT1	0.922034	Novel
CENPE	0.921315	Novel
VPS35	0.920024	Novel
RNPS1	0.918884	Novel
MAP2K3	0.918872	Novel
RPL13	0.91883	Novel
QKI	0.915247	Novel
SORT1	0.91459	Novel
KCMF1	0.911519	Novel
RHOU	0.910029	Novel
PTK2	0.909606	Novel
GPC1	0.909546	Novel
TGFBR1	0.909021	Novel
RPL36	0.907365	Novel
BRD3	0.904229	Novel
MAP2K1	0.903723	Novel
PCBP3	0.90349	Novel
STK38	0.903135	Novel
C22orf39	0.902007	Novel
UBAC1	0.899397	Novel
RUVBL1	0.898278	Novel
RPLP0	0.897379	Novel
JPH1	0.896398	Novel
RHPN2	0.892342	Novel
H1-1	0.892106	Novel
GCH1	0.891266	Novel
HYOU1	0.883767	Novel
ELP6	0.883114	Novel
MMGT1	0.882053	Novel
SNAI1	0.881898	Novel
GP1BB	0.880842	Novel
GOLGA6L9	0.877737	Novel
BIN1	0.875736	Novel
HNRNPK	0.87511	Novel
SUMO1	0.874342	Novel
SNX1	0.873886	Novel
CEP290	0.873151	Novel
TRAF4	0.873007	Novel
PSMB4	0.86541	Novel
TOP2A	0.863651	Novel
COLEC12	0.862133	Novel
NCBP1	0.861686	Novel
TUBB2A	0.861439	Novel
RASSF10	0.861165	Novel
SNX32	0.859555	Novel
MAP3K1	0.858237	Novel
MARK1	0.848485	Novel
XCL1	0.847356	Novel
RPLP0P6	0.846961	Novel
RPL23A	0.845356	Novel
LRRC8E	0.845089	Novel
C6orf226	0.844108	Novel
HIF1A	0.843712	Novel
WWTR1	0.843436	Novel
TRIB3	0.842809	Novel
NFATC2	0.841897	Novel
YAP1	0.841125	Novel
TPM1	0.838662	Novel
RPL15	0.837321	Novel
CCL28	0.836403	Novel
TRAF6	0.836256	Novel
CAT	0.835881	Novel
TRIM55	0.834588	Novel
TGFB2	0.828149	Novel
SOCS7	0.827979	Novel
SPOP	0.825623	Novel
TEX33	0.823176	Novel
RPS13	0.822862	Novel
CEP170	0.81283	Novel
UBL4A	0.812404	Novel
EPHA2	0.809607	Novel
DACT1	0.809269	Novel
IMPACT	0.808963	Novel
ERBB2	0.807324	Novel
SNRNP40	0.806435	Novel
ATP6V0A1	0.800562	Novel
COL8A1	0.799089	Novel
RPL17	0.798688	Novel
SLC9A3R1	0.79825	Novel
SPCS2	0.797264	Novel
EPS8	0.795972	Novel
RAB8B	0.79592	Novel
PLG	0.795039	Novel
IMPDH2	0.79452	Novel
DOCK5	0.790068	Novel
BCAS2	0.788176	Novel
HHEX	0.785893	Novel
KIF14	0.784436	Novel
FAM9B	0.784377	Novel
TTN	0.779116	Novel
PSMB1	0.773185	Novel
NCOA1	0.771004	Novel
PML	0.770553	Novel
ZNF526	0.770537	Novel
TXNDC11	0.770403	Novel
ATP5F1B	0.76807	Novel
FGF2	0.767249	Novel
TUBA3C	0.758715	Novel
ARAF	0.756517	Novel
VASP	0.756479	Novel
GP1BA	0.75631	Novel
IL16	0.755201	Novel
MCRS1	0.755123	Novel
SF1	0.753899	Novel
CCL5	0.753092	Novel
CSN1S1	0.750474	Novel
ACE2	0.750281	Novel
HSF1	0.74962	Novel
LCA5	0.749351	Novel
RAB11A	0.747453	Novel
APPBP2	0.747297	Novel
CALM1	0.744298	Novel
UQCC2	0.742556	Novel
HSPA1A	0.741118	Novel
COA7	0.740545	Novel
MAPK3	0.74021	Novel
EPHB1	0.735089	Novel
SNRNP27	0.734625	Novel
VWCE	0.733877	Novel
CNTF	0.733807	Novel
MYO1C	0.733211	Novel
RPS3	0.732119	Novel
SLAIN1	0.730756	Novel
WDR24	0.730698	Novel
RBM3	0.729913	Novel
RPS6KB1	0.729229	Novel
CXCL6	0.729016	Novel
ZSCAN26	0.728362	Novel
CSNK2A1	0.727969	Novel
LOC102724334	0.727278	Novel
MAP3K4	0.726741	Novel
XRCC3	0.72144	Novel
SNX2	0.719777	Novel
TTC28	0.718886	Novel
NTRK1	0.716592	Novel
EEFSEC	0.711758	Novel
ITGB7	0.710546	Novel
PLCB3	0.709843	Novel
ERLIN1	0.705397	Novel
WT1	0.70222	Novel
MAVS	0.696856	Novel
INSR	0.695177	Novel
FRS2	0.69257	Novel
UCP2	0.688877	Novel
RPL4	0.685232	Novel
SERPINA5	0.683718	Novel
ZNF746	0.683194	Novel
TRMT44	0.677943	Novel
RPL5	0.677834	Novel
NUP98	0.676957	Novel
GPC4	0.674186	Novel
GTPBP1	0.658378	Novel
GNA12	0.657719	Novel
RAN	0.656952	Novel
MKRN3	0.656528	Novel
RPL23	0.655795	Novel
TRIM27	0.653711	Novel
CCL8	0.653246	Novel
ABL1	0.652637	Novel
PHC2	0.649343	Novel
ZNF286A	0.644976	Novel
PLEKHG4	0.644737	Novel
SLC35E1	0.642482	Novel
AFG3L2	0.639857	Novel
PPFIBP2	0.638038	Novel
AMMECR1	0.634102	Novel
ZBTB7B	0.63356	Novel
NPEPL1	0.625542	Novel
GMPS	0.623047	Novel
PSEN1	0.62274	Novel
MMP2	0.622209	Novel
LIG3	0.618052	Novel
CST9L	0.617463	Novel
SPINDOC	0.617325	Novel
NPPB	0.616822	Novel
CHTF8	0.616172	Novel
PRR3	0.615838	Novel
PLLP	0.613766	Novel
SPARC	0.613075	Novel
ZNF20	0.612243	Novel
APBB2	0.611209	Novel
GDF10	0.607212	Novel
ZCCHC12	0.606865	Novel
HOXB5	0.604177	Novel
SYK	0.60284	Novel
GOPC	0.602501	Novel
CD36	0.598317	Novel
PLAT	0.595381	Novel
NPLOC4	0.595281	Novel
FAM214B	0.589878	Novel
SUPT5H	0.589686	Novel
H2BC8	0.589034	Novel
ACTB	0.588945	Novel
PSMD13	0.588653	Novel
FGF1	0.587049	Novel
PDGFA	0.581028	Novel
RAE1	0.578185	Novel
ZNF71	0.575397	Novel
SDC4	0.564295	Novel
ZNF620	0.564098	Novel
PIK3R2	0.564069	Novel
TEKT4	0.563816	Novel
TCF20	0.563646	Novel
UBFD1	0.560346	Novel
WRN	0.558276	Novel
DDX3X	0.557254	Novel
TPD52L1	0.555977	Novel
LAMC2	0.55574	Novel
BMPR2	0.552941	Novel
PSMC5	0.552265	Novel
H1-3	0.551201	Novel
MAPK8	0.550202	Novel
ECM1	0.550033	Novel
CCDC102B	0.549844	Novel
ITFG2	0.545071	Novel
MECP2	0.542273	Novel
FBLN2	0.541205	Novel
RBM12	0.541119	Novel
DOK3	0.541092	Novel
CD5	0.540964	Novel
KIAA1522	0.534881	Novel
GTF2B	0.533785	Novel
PPFIBP1	0.533701	Novel
GRB10	0.533406	Novel
RNASEH2B	0.532717	Novel
ZBTB33	0.532448	Novel
RPL22L1	0.527355	Novel
NCK1	0.526609	Novel
SIGLECL1	0.523856	Novel
COL5A1	0.523573	Novel
PKD1	0.522974	Novel
CNTFR	0.522731	Novel
SRSF10	0.521656	Novel
PRKACB	0.521119	Novel
RPLP2	0.519922	Novel
TRIM63	0.519645	Novel
GOLM1	0.51895	Novel
SPRED1	0.514692	Novel
MET	0.512416	Novel
CARD10	0.508476	Novel
FAU	0.505643	Novel
RSAD1	0.504674	Novel
FBN1	0.504503	Novel
CCT4	0.502813	Novel
CEBPD	0.501597	Novel
RPL26	0.500075	Novel
SPCS1	0.498548	Novel
COMMD1	0.497957	Novel
MIOS	0.497455	Novel
PPP4R3B	0.496774	Novel
ZNF575	0.496354	Novel
HTR2C	0.495717	Novel
USP15	0.495087	Novel
TGFB3	0.493946	Novel
DAAM1	0.49276	Novel
MAPK9	0.491081	Novel
SPTBN1	0.490183	Novel
SIX1	0.484661	Novel
SHBG	0.484511	Novel
FLNA	0.481212	Novel
CD72	0.478601	Novel
RPL34	0.476722	Novel
GJA8	0.476432	Novel
PPM1A	0.474246	Novel
RICTOR	0.472363	Novel
SAP30BP	0.470306	Novel
ZNF507	0.468695	Novel
PSMD10	0.464786	Novel
GNG12	0.460504	Novel
IGF1	0.457277	Novel
CIB1	0.456523	Novel
ATP13A1	0.454223	Novel
IL6R	0.447993	Novel
CD209	0.447308	Novel
CRP	0.447113	Novel
ATP13A2	0.446754	Novel
RPS28	0.446747	Novel
GP9	0.442424	Novel
PNO1	0.441294	Novel
TH	0.441214	Novel
KLHL22	0.440452	Novel
PEBP1	0.439941	Novel
LRRC41	0.438798	Novel
IFI16	0.438355	Novel
DOCK6	0.43556	Novel
FOSB	0.434967	Novel
HNF1A	0.434601	Novel
ZNF444	0.433681	Novel
HEATR3	0.433615	Novel
COL7A1	0.431032	Novel
CRY1	0.430402	Novel
UBASH3A	0.429212	Novel
ZNF622	0.428505	Novel
RNF40	0.426	Novel
ZNF592	0.425458	Novel
FBXL14	0.424803	Novel
TMEM184A	0.422066	Novel
SRF	0.421926	Novel
SYPL2	0.416979	Novel
DDIT4L	0.414924	Novel
CRBN	0.414758	Novel
NHS	0.412829	Novel
CAPN3	0.41156	Novel
RPS25	0.410629	Novel
ADRA2C	0.408828	Novel
MAP3K7CL	0.407917	Novel
TEAD3	0.407475	Novel
SUPT6H	0.406529	Novel
C19orf25	0.406284	Novel
CCL26	0.404662	Novel
CCL13	0.40239	Novel
DCAF10	0.402228	Novel
IL2RB	0.402029	Novel
NPM3	0.399626	Novel
KCNJ2	0.398256	Novel
PTPN6	0.397681	Novel
ATAD3C	0.395455	Novel
MFAP4	0.39394	Novel
WBP11	0.393793	Novel
EDA2R	0.390813	Novel
TOR1AIP2	0.38854	Novel
ZNF552	0.387764	Novel
GRINA	0.387325	Novel
PRR5	0.38692	Novel
PTPRF	0.38425	Novel
DLK2	0.383975	Novel
REM1	0.382279	Novel
ZNF696	0.382229	Novel
USP33	0.381655	Novel
RNF19B	0.38087	Novel
IDH2	0.379316	Novel
DKK1	0.373355	Novel
PSME3	0.373168	Novel
IL24	0.371437	Novel
DOCK1	0.369883	Novel
PITX2	0.367586	Novel
MC4R	0.367421	Novel
CD33	0.36713	Novel
SERPINF1	0.367119	Novel
COL8A2	0.36519	Novel
SRSF9	0.363037	Novel
FBXO45	0.363032	Novel
ENO1	0.362289	Novel
CEP162	0.362152	Novel
GSTO1	0.361957	Novel
NRBP1	0.360576	Novel
PHC1	0.360148	Novel
B4GALT7	0.359349	Novel
MRPS5	0.357078	Novel
MAPK8IP2	0.356601	Novel
CDC27	0.353928	Novel
MAGEB6	0.352955	Novel
TRMT11	0.352025	Novel
PAX9	0.350151	Novel
APPL1	0.348501	Novel
SRRM2	0.347553	Novel
MAZ	0.346691	Novel
DYNC1LI1	0.345911	Novel
DDI1	0.343536	Novel
KLHL36	0.342606	Novel
ELOB	0.340623	Novel
FLNB	0.337971	Novel
TLE1	0.33735	Novel
FEZ1	0.337309	Novel
XCL2	0.335931	Novel
STUB1	0.335681	Novel
DNAJB6	0.334669	Novel
AGGF1	0.333993	Novel
CXCL2	0.333589	Novel
RUNX1	0.332913	Novel
ROBO1	0.33288	Novel
PSME3IP1	0.331568	Novel
NKX3-1	0.330578	Novel
COPS7B	0.330096	Novel
ZBTB9	0.329982	Novel
NAPRT	0.329532	Novel
ZNF625	0.32907	Novel
SMARCA4	0.328589	Novel
AKAP9	0.328545	Novel
NOP9	0.328345	Novel
APRT	0.327852	Novel
HTR1B	0.324544	Novel
PGRMC2	0.323834	Novel
ACP1	0.323593	Novel
REEP5	0.323159	Novel
THAP1	0.322387	Novel
RAB23	0.322115	Novel
H2BC9	0.320987	Novel
TOPAZ1	0.318717	Novel
USP47	0.318534	Novel
UPK2	0.316814	Novel
CTDP1	0.316194	Novel
SLC1A2	0.313944	Novel
MIB1	0.312698	Novel
GET3	0.311672	Novel
FUNDC2	0.310449	Novel
SS18	0.310078	Novel
TYRO3	0.309731	Novel
VEGFD	0.309249	Novel
MXD1	0.307826	Novel
TRIM3	0.307561	Novel
RPSA	0.305683	Novel
VWC2	0.305676	Novel
PTPN11	0.305261	Novel
SCN1A	0.305196	Novel
TMEM97	0.304949	Novel
JMJD8	0.304845	Novel
TSR3	0.304493	Novel
ELN	0.303512	Novel
PFKL	0.301835	Novel
TERF2	0.300837	Novel
H2AC4	0.300768	Novel
SP3	0.299795	Novel
SZT2	0.298377	Novel
RPL21	0.297324	Novel
DEFA5	0.29638	Novel
FAM171A2	0.296259	Novel
CNTN1	0.296038	Novel
NDUFAF3	0.295392	Novel
WIPI2	0.294726	Novel
POLR2A	0.293698	Novel
RALGPS1	0.292791	Novel
MAD1L1	0.291467	Novel
KRTAP8-1	0.29083	Novel
ITGA6	0.290221	Novel
SLC20A2	0.288727	Novel
SMAGP	0.288623	Novel
SYCE1L	0.288223	Novel
TSPYL2	0.286592	Novel
PLAAT4	0.284417	Novel
RNF213	0.284257	Novel
RNASEH2C	0.28397	Novel
SEH1L	0.282079	Novel
ZC3H12A	0.281587	Novel
DLGAP1	0.281294	Novel
EIF3CL	0.280726	Novel
MAPK12	0.279708	Novel
ATP6V0B	0.279557	Novel
HIRIP3	0.279173	Novel
ATP11A	0.278908	Novel
MDFI	0.278721	Novel
FAM83G	0.277719	Novel
ZNF277	0.277569	Novel
MZT2B	0.277319	Novel
GSTP1	0.275537	Novel
KRT75	0.275168	Novel
DDX5	0.274919	Novel
PRLR	0.274716	Novel
RGP1	0.274511	Novel
AHNAK	0.273919	Novel
KRT5	0.27347	Novel
DDAH1	0.272891	Novel
CXCL13	0.272769	Novel
PEX5L	0.272588	Novel
CHEK1	0.272433	Novel
CD3E	0.270853	Novel
RPL7A	0.269887	Novel
ADRA1A	0.26893	Novel
PGF	0.26787	Novel
GPX7	0.264065	Novel
ROR2	0.263593	Novel
CCM2	0.263591	Novel
CSF3R	0.262503	Novel
FCGR3B	0.262352	Novel
UBXN7	0.261486	Novel
SMAD3	0.261202	Novel
CYB5A	0.260754	Novel
CTAG1A	0.260493	Novel
CSRP1	0.26044	Novel
CD247	0.260301	Novel
RFC2	0.260028	Novel
CSF1	0.259194	Novel
AMHR2	0.258337	Novel
WNT2	0.256467	Novel
NLN	0.255851	Novel
FURIN	0.254953	Novel
TIMM13	0.254024	Novel
RPS2	0.253927	Novel
PKD2	0.25381	Novel
HSP90B1	0.253805	Novel
SETX	0.253306	Novel
GBA	0.252582	Novel
TIMP3	0.249441	Novel
GPR152	0.248343	Novel
RRAD	0.247098	Novel
TSHB	0.246443	Novel
MPZL1	0.246378	Novel
MYD88	0.24528	Novel
LEPR	0.245211	Novel
FAM222B	0.245198	Novel
MAP4K3	0.244393	Novel
USP11	0.243915	Novel
RPL27	0.243024	Novel
MORN4	0.242827	Novel
XPOT	0.242331	Novel
NCOA5	0.240901	Novel
HOXC6	0.240791	Novel
SLC38A1	0.239794	Novel
SSH3	0.238326	Novel
YWHAQ	0.237678	Novel
WIPF2	0.237223	Novel
SLPI	0.237042	Novel
REEP4	0.235825	Novel
C4orf3	0.235087	Novel
ITGA3	0.234909	Novel
OSR2	0.234639	Novel
CSNK1D	0.233521	Novel
RBM10	0.232842	Novel
DPPA4	0.232833	Novel
ATG5	0.231866	Novel
ZNF687	0.231578	Novel
USP17L12	0.230023	Novel
ATP2B1	0.229	Novel
SH2D2A	0.228379	Novel
GJB1	0.228287	Novel
RAB3IL1	0.226882	Novel
RPSAP15	0.226343	Novel
AKAP8L	0.226	Novel
CCL25	0.224317	Novel
ARHGEF5	0.223974	Novel
NCBP3	0.223936	Novel
GPC3	0.223576	Novel
CCL24	0.22328	Novel
ZNF264	0.222473	Novel
PTK2B	0.222152	Novel
ATP6V0A4	0.221796	Novel
CCN1	0.221157	Novel
SCN1B	0.220601	Novel
SORBS3	0.220497	Novel
ADGRG5	0.220489	Novel
RASSF9	0.220359	Novel
PDZD2	0.219923	Novel
BAX	0.219918	Novel
PPP4R4	0.219392	Novel
LIMS1	0.219073	Novel
ITPRIPL1	0.219	Novel
TRAF7	0.218662	Novel
JAM2	0.217141	Novel
KLF4	0.215515	Novel
CCL20	0.215298	Novel
BCL3	0.214925	Novel
ARHGAP21	0.214705	Novel
CACNG2	0.214633	Novel
NCKIPSD	0.214032	Novel
POF1B	0.213725	Novel
PPBP	0.213623	Novel
UBA52	0.213322	Novel
POTEE	0.213209	Novel
BBS1	0.212844	Novel
OBSL1	0.212225	Novel
CTU2	0.211733	Novel
MGA	0.211558	Novel
CASK	0.211268	Novel
KCNE5	0.21085	Novel
KCNJ9	0.210767	Novel
ARFGEF3	0.210271	Novel
PF4V1	0.209358	Novel
CCL3L1	0.209073	Novel
RNF115	0.208897	Novel
ECT2	0.208546	Novel
CLDN2	0.208254	Novel
ZNF260	0.208137	Novel
ATP5MD	0.207992	Novel
ZC2HC1A	0.207755	Novel
PSMA3	0.207584	Novel
SCGB3A1	0.207247	Novel
GPSM3	0.206805	Novel
ASCC2	0.205896	Novel
TMEM128	0.205836	Novel
ZDHHC18	0.205489	Novel
PHB2	0.204409	Novel
EPDR1	0.204003	Novel
PBK	0.202962	Novel
BRINP3	0.202171	Novel
SIGLEC7	0.201601	Novel
SRCIN1	0.200595	Novel
CAD	0.200496	Novel
MACF1	0.200484	Novel
PPP1R8	0.200364	Novel
DBI	0.199531	Novel
TRAT1	0.199464	Novel
ZNF474	0.199266	Novel
KCNV2	0.198611	Novel
PUS7	0.19826	Novel
RNGTT	0.19814	Novel
OTUD6B	0.196668	Novel
CEBPA	0.196064	Novel
PLA2G10	0.195828	Novel
NCBP2	0.195703	Novel
OTP	0.194722	Novel
ARHGAP17	0.194331	Novel
AMBP	0.19424	Novel
PF4	0.194133	Novel
ICAM1	0.19385	Novel
POU6F2	0.193554	Novel
CXCL10	0.19327	Novel
KLHDC2	0.192805	Novel
ABHD6	0.192609	Novel
EMP1	0.192589	Novel
IPCEF1	0.192473	Novel
DPH7	0.192274	Novel
SBF1	0.191219	Novel
RNF38	0.190243	Novel
MYDGF	0.190062	Novel
PRAME	0.189684	Novel
NMRAL1	0.189361	Novel
CHM	0.188981	Novel
YOD1	0.188906	Novel
HMGA1	0.188168	Novel
CBL	0.187939	Novel
DENND5B	0.187182	Novel
EVA1A	0.187114	Novel
MN1	0.186807	Novel
TCF23	0.186756	Novel
KDF1	0.186595	Novel
BBS2	0.186191	Novel
SAPCD2	0.185686	Novel
POLR3A	0.18522	Novel
CHML	0.183792	Novel
AGER	0.183752	Novel
FADS2	0.183394	Novel
ZFYVE27	0.183078	Novel
ZFP91	0.182868	Novel
ITGA2B	0.182631	Novel
GPRASP1	0.182438	Novel
UVRAG	0.182268	Novel
DSTYK	0.182232	Novel
CMTM3	0.182154	Novel
ING5	0.181815	Novel
CLDN19	0.180901	Novel
UBXN11	0.180749	Novel
PAFAH1B1	0.180689	Novel
CHUK	0.180434	Novel
CCN3	0.180174	Novel
NCR1	0.179015	Novel
RGPD5	0.178832	Novel
UGT2A3	0.178585	Novel
LRCH2	0.177931	Novel
CTNNBIP1	0.177735	Novel
TRIP6	0.177612	Novel
ZFP41	0.177266	Novel
GGT6	0.176733	Novel
GJA4	0.176494	Novel
FMR1	0.176084	Novel
NFATC4	0.176023	Novel
HMG20B	0.175809	Novel
ZNF503	0.175679	Novel
IL12RB2	0.17539	Novel
NEURL4	0.174614	Novel
FCGR1A	0.174339	Novel
SNRPB2	0.174204	Novel
MYO7A	0.174003	Novel
MCMBP	0.17394	Novel
DRD2	0.173891	Novel
KEL	0.173633	Novel
MAP1LC3B	0.173502	Novel
NOLC1	0.173386	Novel
ZNF765	0.173135	Novel
PCGF3	0.172989	Novel
CCL16	0.17275	Novel
CCR3	0.172742	Novel
ZNF227	0.172579	Novel
MFAP1	0.172491	Novel
RTL8C	0.172476	Novel
VSIG4	0.172296	Novel
SOCS4	0.172096	Novel
TCP11	0.171919	Novel
PPIL6	0.171471	Novel
NPY	0.170856	Novel
SOS1	0.170638	Novel
TGFBR2	0.170562	Novel
APEX2	0.170194	Novel
ACKR2	0.170132	Novel
POLR3F	0.170099	Novel
AK2	0.169898	Novel
HMG20A	0.169513	Novel
FBXL19	0.169331	Novel
SYBU	0.168815	Novel
RSF1	0.168376	Novel
SORBS2	0.168289	Novel
TWSG1	0.168096	Novel
GRN	0.167374	Novel
DTNA	0.167258	Novel
CLASP2	0.16721	Novel
SPINT1	0.167144	Novel
LAMP2	0.166877	Novel
PUS1	0.166863	Novel
RAD51AP1	0.166716	Novel
ITSN2	0.166405	Novel
GFER	0.166401	Novel
KIR2DL3	0.165897	Novel
FRS3	0.165617	Novel
FBN2	0.164947	Novel
DRD3	0.164677	Novel
DLGAP3	0.16448	Novel
PIN4	0.164069	Novel
WDR91	0.163805	Novel
DTX2	0.163583	Novel
HMGB1	0.162448	Novel
GHR	0.162032	Novel
MATR3	0.161766	Novel
SNAP25	0.161679	Novel
CDK6	0.16138	Novel
SIGLEC12	0.160068	Novel
ADPRS	0.15999	Novel
ACADM	0.159429	Novel
MRC2	0.15892	Novel
RPS15A	0.158611	Novel
ULBP1	0.15857	Novel
PNMA3	0.158125	Novel
TRIP13	0.157745	Novel
ID1	0.157609	Novel
HGFAC	0.157521	Novel
LAMA1	0.157187	Novel
SH3RF1	0.157055	Novel
SCML1	0.15685	Novel
RAB13	0.156739	Novel
TPI1	0.156104	Novel
CTCF	0.155849	Novel
LAMB3	0.155431	Novel
PPP1R13L	0.155216	Novel
AMOT	0.154154	Novel
NPB	0.154063	Novel
PKNOX2	0.153992	Novel
ZBTB12	0.153676	Novel
CBX4	0.153581	Novel
IGF2	0.153447	Novel
EIF3A	0.153442	Novel
DYDC1	0.153173	Novel
MAGI3	0.152982	Novel
PTH1R	0.152911	Novel
CSNK1G1	0.152799	Novel
CCL27	0.152754	Novel
COPB1	0.152605	Novel
PRPF18	0.152203	Novel
FAP	0.151887	Novel
ANKRD9	0.151574	Novel
HESX1	0.15062	Novel
SASH1	0.150604	Novel
OSGIN1	0.150305	Novel
DIAPH2	0.149973	Novel
FOS	0.149965	Novel
MKNK2	0.149934	Novel
NARF	0.149651	Novel
M6PR	0.149617	Novel
THBS3	0.149603	Novel
KRTAP7-1	0.149534	Novel
CCL14	0.149233	Novel
CBLL1	0.14901	Novel
ZNF316	0.14872	Novel
NRP2	0.148428	Novel
PDF	0.148306	Novel
ZNF148	0.148282	Novel
OXA1L	0.147916	Novel
AANAT	0.147867	Novel
KRIT1	0.146904	Novel
TEPSIN	0.146755	Novel
PDIA5	0.146735	Novel
KLC2	0.146508	Novel
CD38	0.146035	Novel
WNT5B	0.145657	Novel
TECR	0.145591	Novel
EMP3	0.14557	Novel
ATN1	0.145485	Novel
ORMDL2	0.14538	Novel
CDRT15	0.144996	Novel
TNP2	0.14475	Novel
KDM8	0.144526	Novel
ATP6V0D2	0.144045	Novel
SMTN	0.143611	Novel
HOMER1	0.143397	Novel
ZNF124	0.142803	Novel
RPS12	0.142634	Novel
MTDH	0.14263	Novel
ZDHHC5	0.142484	Novel
IL32	0.142448	Novel
PFDN4	0.142439	Novel
CDKN2B	0.142226	Novel
CEP57	0.14201	Novel
UBLCP1	0.141991	Novel
NEU3	0.141977	Novel
MIR141	0.141379	Novel
RIPPLY1	0.141176	Novel
COL4A6	0.141109	Novel
BTN2A1	0.141083	Novel
GSPT1	0.140851	Novel
OPRL1	0.140381	Novel
CDH19	0.139954	Novel
SNAPIN	0.13943	Novel
RPA1	0.139416	Novel
SSB	0.139307	Novel
TCEAL1	0.138962	Novel
CCN5	0.138941	Novel
PLEKHA2	0.138884	Novel
CCL17	0.138812	Novel
SGTA	0.138478	Novel
NEDD4	0.138465	Novel
DHX9	0.138398	Novel
PCDH20	0.138275	Novel
UBE2S	0.138162	Novel
TJP2	0.138128	Novel
RPS10P5	0.13801	Novel
PROS1	0.137805	Novel
GCSH	0.137764	Novel
ATP6AP2	0.137534	Novel
RPL27A	0.137466	Novel
STXBP3	0.137417	Novel
NPAS2	0.136908	Novel
IREB2	0.136433	Novel
DNAJB9	0.135946	Novel
TXNL4A	0.135704	Novel
TRPM7	0.135465	Novel
IKBKE	0.135386	Novel
AMIGO2	0.135342	Novel
GP5	0.13503	Novel
KLF1	0.13479	Novel
HSPD1	0.134788	Novel
MBNL1	0.134787	Novel
ADSL	0.134718	Novel
TIE1	0.134646	Novel
F10	0.134633	Novel
LSM7	0.13442	Novel
FAAP20	0.134402	Novel
OGDH	0.134153	Novel
CXCL14	0.13399	Novel
SIGLEC10	0.133882	Novel
MNS1	0.133499	Novel
DOK5	0.13327	Novel
CCDC93	0.133044	Novel
CIAPIN1	0.133008	Novel
SAMD1	0.132942	Novel
TMEM120B	0.132794	Novel
TLCD4	0.132717	Novel
XCR1	0.132617	Novel
S100B	0.132493	Novel
APOA5	0.132486	Novel
SMTNL2	0.132151	Novel
IFNL1	0.1317	Novel
CHRNG	0.131697	Novel
MFSD5	0.131312	Novel
ZNF467	0.131101	Novel
MAPKAPK3	0.130967	Novel
NCOA3	0.130905	Novel
HSDL1	0.130862	Novel
PPM1E	0.130255	Novel
TMPRSS11A	0.130127	Novel
SHANK1	0.130004	Novel
ITGB1BP1	0.129973	Novel
GCC1	0.129241	Novel
ADA	0.128517	Novel
ABL2	0.128354	Novel
RNF166	0.127895	Novel
HECW2	0.127862	Novel
WASF1	0.127637	Novel
NLGN2	0.126687	Novel
EVI2B	0.126654	Novel
FUBP3	0.126047	Novel
ADAM17	0.125727	Novel
TRIM25	0.125649	Novel
ROS1	0.125595	Novel
TCF19	0.125459	Novel
WSB2	0.125409	Novel
MAL2	0.12515	Novel
CST7	0.124573	Novel
POLR2G	0.124356	Novel
PIK3CB	0.124248	Novel
ITGA1	0.124133	Novel
VAMP1	0.123623	Novel
TESK1	0.123567	Novel
SCRN3	0.123397	Novel
DYNC1H1	0.123281	Novel
MOK	0.122961	Novel
SLAMF6	0.122811	Novel
NARS1	0.12279	Novel
NOTCH1	0.122724	Novel
ILF3	0.122589	Novel
C5	0.122386	Novel
CSRP3	0.122096	Novel
KPTN	0.122093	Novel
YWHAH	0.122061	Novel
RCAN2	0.122034	Novel
HACE1	0.121805	Novel
ACE	0.121624	Novel
RALYL	0.121335	Novel
NEFM	0.121085	Novel
SURF6	0.12105	Novel
EYA3	0.121049	Novel
ESF1	0.120885	Novel
GLB1	0.120621	Novel
PGRMC1	0.120031	Novel
RAI14	0.119888	Novel
NFKBIZ	0.119859	Novel
MAGI2	0.119648	Novel
MNT	0.119606	Novel
TSC2	0.119385	Novel
GSDMC	0.119159	Novel
CXCL17	0.119024	Novel
KIAA1671	0.118851	Novel
PSMB6	0.118004	Novel
MUS81	0.117839	Novel
BEX1	0.117489	Novel
HOXD8	0.117448	Novel
RPS26	0.117205	Novel
NLRP9	0.117054	Novel
PDXDC1	0.116795	Novel
CHRD	0.116539	Novel
LILRA1	0.116519	Novel
GABBR1	0.116127	Novel
PSMC2	0.116076	Novel
ECH1	0.116017	Novel
MSRB3	0.115995	Novel
DAZAP2	0.115949	Novel
PLAU	0.115737	Novel
SNX6	0.115623	Novel
KRT20	0.115471	Novel
GATA4	0.115054	Novel
SELENOM	0.114468	Novel
FAM166A	0.114332	Novel
RBX1	0.114293	Novel
NAT1	0.114202	Novel
CDH7	0.11394	Novel
LBP	0.113466	Novel
CCDC92	0.113435	Novel
PLCB1	0.113148	Novel
BAIAP2L1	0.112977	Novel
SFRP1	0.112969	Novel
MAF1	0.112923	Novel
MYL6	0.112842	Novel
NF1	0.112648	Novel
AP4S1	0.112611	Novel
RFC5	0.112562	Novel
LILRA3	0.112555	Novel
FIBP	0.112422	Novel
ND4L	0.112347	Novel
CBX6	0.11234	Novel
NIPAL4	0.11228	Novel
TBC1D3	0.112241	Novel
MYH7	0.111675	Novel
RELA	0.111604	Novel
NFYA	0.11159	Novel
GEMIN7	0.111401	Novel
MYOZ3	0.111352	Novel
NQO1	0.111295	Novel
ZNF787	0.111218	Novel
PPP1R32	0.111201	Novel
HTATIP2	0.111163	Novel
PKIB	0.111135	Novel
HLA-C	0.111123	Novel
DHX36	0.111086	Novel
SF3B3	0.110951	Novel
C14orf119	0.110616	Novel
POU5F1	0.110111	Novel
RELN	0.109965	Novel
DNM1	0.109927	Novel
TRIM44	0.109845	Novel
KLC1	0.109776	Novel
ACTR8	0.109682	Novel
PTPRN	0.109659	Novel
ELOVL4	0.109643	Novel
RBP7	0.109504	Novel
TOB1	0.109258	Novel
PROC	0.108932	Novel
RNF128	0.108792	Novel
CSPG4	0.108625	Novel
C7orf25	0.108521	Novel
IL12A	0.108363	Novel
WIZ	0.108031	Novel
TXNDC5	0.107928	Novel
SVOP	0.107902	Novel
PGK1	0.107665	Novel
PTPN3	0.107551	Novel
ACKR1	0.106976	Novel
ARHGEF11	0.106715	Novel
RBBP6	0.106606	Novel
ARHGAP8	0.106273	Novel
COLEC11	0.106217	Novel
PAF1	0.10619	Novel
ZIC3	0.106184	Novel
GRIN2A	0.105896	Novel
SLC39A9	0.105774	Novel
GALC	0.105576	Novel
CYP11B2	0.105526	Novel
FAIM	0.105334	Novel
VTN	0.105182	Novel
LINC01588	0.105145	Novel
SPATS2	0.104805	Novel
BGN	0.104614	Novel
RUBCN	0.104514	Novel
MCM10	0.104418	Novel
SGSM2	0.104243	Novel
KRAS	0.104198	Novel
KLHL12	0.103907	Novel
CLIC6	0.103892	Novel
GLP1R	0.103856	Novel
PATZ1	0.103768	Novel
KIAA1217	0.103613	Novel
EVL	0.103601	Novel
IGFBP4	0.103442	Novel
GPR21	0.103279	Novel
ZNF670	0.103172	Novel
RHOD	0.103136	Novel
KRT34	0.10297	Novel
SPATA8	0.102842	Novel
SEC14L3	0.102795	Novel
CMTM6	0.102754	Novel
SEC61A1	0.10214	Novel
WIF1	0.102125	Novel
FCGR3A	0.10203	Novel
TTC7B	0.101917	Novel
PGR	0.101905	Novel
ZNF582	0.101903	Novel
EPOR	0.10178	Novel
VNN2	0.101779	Novel
HSPG2	0.101616	Novel
GSK3A	0.101465	Novel
ADM	0.101238	Novel
KLF11	0.101064	Novel
CTDSP1	0.10094	Novel
L3MBTL4	0.100906	Novel
POLR2E	0.100864	Novel
KRT19	0.100862	Novel
DUXAP9	0.100496	Novel
PODXL	0.10032	Novel
CXCL3	0.100305	Novel
PACS1	0.100284	Novel
SPDYE2B	0.100152	Novel
SMPD3	0.100079	Novel
IFT43	0.100034	Novel
IPO4	0.099963	Novel
LIAS	0.0998567	Novel
VPS37C	0.0995861	Novel
DNAJC5	0.0994841	Novel
DESI1	0.0994302	Novel
TULP4	0.0992217	Novel
STMN1	0.0991287	Novel
PTPN4	0.0988668	Novel
CBWD2	0.0986439	Novel
LNX2	0.0986371	Novel
FAT1	0.098372	Novel
BANK1	0.0983362	Novel
PIGG	0.0981091	Novel
EIF4E2	0.0980219	Novel
POLE4	0.0979665	Novel
RP2	0.0978468	Novel
WDR35	0.0977133	Novel
CACNG5	0.0973962	Novel
FADS3	0.0973733	Novel
MYH7B	0.0972134	Novel
KIAA1191	0.0971418	Novel
RELL1	0.0969748	Novel
ENDOV	0.0966649	Novel
NR2F2	0.0963925	Novel
SFI1	0.0962793	Novel
BRD1	0.0961435	Novel
DOK1	0.0960426	Novel
ANKRD23	0.0960402	Novel
B2M	0.0958401	Novel
MRPS36	0.095726	Novel
DES	0.0955094	Novel
UFSP1	0.0953268	Novel
POTEJ	0.095116	Novel
FXYD6	0.094789	Novel
CIAO1	0.0946381	Novel
TET2	0.0942213	Novel
MCM2	0.0938621	Novel
IFFO1	0.0937688	Novel
LTBP4	0.0936783	Novel
MATN2	0.0936662	Novel
RET	0.0935358	Novel
GSK3B	0.093282	Novel
PRTG	0.0931123	Novel
LIFR	0.0929749	Novel
NXT2	0.0929641	Novel
FCAR	0.0929236	Novel
IPO9	0.0926306	Novel
KRT26	0.0926241	Novel
LRCH1	0.0924071	Novel
PRPF19	0.0923042	Novel
TRIM11	0.0922974	Novel
TMED5	0.0922041	Novel
SELL	0.0918481	Novel
EEF2KMT	0.0916163	Novel
RNF157	0.0913785	Novel
MBP	0.0913285	Novel
DCD	0.0913021	Novel
CCL7	0.0912758	Novel
PFKFB4	0.0911823	Novel
VRK1	0.0911213	Novel
CABP2	0.0908372	Novel
WDR62	0.0907779	Novel
HOXC8	0.0905239	Novel
HRNR	0.0903742	Novel
PKNOX1	0.089987	Novel
HPCA	0.0899461	Novel
RAB5B	0.0899386	Novel
MAPKAPK2	0.0895273	Novel
H2BU1	0.0894967	Novel
EIF3F	0.0891029	Novel
CHD4	0.0890911	Novel
ZNF703	0.0888538	Novel
TIMP1	0.0888252	Novel
THTPA	0.0886024	Novel
SLC35A2	0.0885634	Novel
UBXN8	0.0884869	Novel
PLAGL2	0.0884046	Novel
CLEC11A	0.0882704	Novel
PLPPR1	0.0882186	Novel
AKIRIN2	0.0880465	Novel
CHRNA4	0.0879076	Novel
C22orf23	0.0878021	Novel
SUCLG2	0.0876786	Novel
PROP1	0.0876474	Novel
CBX7	0.0876473	Novel
PSMB11	0.0872002	Novel
BIRC6	0.0871849	Novel
EZH2	0.0871503	Novel
POMGNT2	0.0868813	Novel
DECR1	0.0868689	Novel
ARPC3	0.0868154	Novel
MYCN	0.0867829	Novel
RAB40A	0.0866641	Novel
ABCF3	0.0866345	Novel
ITM2C	0.0863439	Novel
ZNF358	0.086326	Novel
PIK3R4	0.0862488	Novel
CCL4L1	0.086069	Novel
PREX1	0.0859333	Novel
PITPNM1	0.0859182	Novel
ANK1	0.0858827	Novel
NPBWR1	0.0858446	Novel
CCL23	0.0857908	Novel
FLNC	0.0856773	Novel
TMEM19	0.0856019	Novel
PATJ	0.0853187	Novel
NUDT1	0.0852491	Novel
TBC1D3B	0.085156	Novel
MAGEC3	0.0851438	Novel
JPT2	0.085051	Novel
SERPINB5	0.0849519	Novel
TEAD4	0.0848601	Novel
RETN	0.0848105	Novel
FAM200A	0.0847815	Novel
ERH	0.0847146	Novel
DMC1	0.0846862	Novel
NANOG	0.0845098	Novel
SKA3	0.0844888	Novel
IL11	0.0843763	Novel
EPB41L4A	0.0843738	Novel
FBXO6	0.084368	Novel
TSPAN14	0.0842467	Novel
RALY	0.0842357	Novel
RHOXF1	0.0841731	Novel
VGLL4	0.0841467	Novel
LRRFIP2	0.0840779	Novel
NSG2	0.0840642	Novel
C3AR1	0.0840223	Novel
CTNNAL1	0.0837429	Novel
GGT5	0.0836629	Novel
PLSCR3	0.083624	Novel
CSN3	0.0835714	Novel
RORA	0.0835331	Novel
KRTAP6-2	0.083511	Novel
LY6E	0.0833973	Novel
ADGRB1	0.0833716	Novel
CLIP2	0.0833522	Novel
CEBPE	0.0831979	Novel
ZNF566	0.0827191	Novel
EGFL7	0.0826719	Novel
ITSN1	0.0825756	Novel
MAP4K5	0.0825383	Novel
AVP	0.0821728	Novel
CCDC68	0.0820513	Novel
LASP1	0.0820305	Novel
USP26	0.0820212	Novel
SNTG1	0.0818227	Novel
ZNF784	0.0817786	Novel
DNAJC21	0.0815362	Novel
NOXA1	0.081432	Novel
MCCC1	0.081343	Novel
ARMC5	0.0811794	Novel
XIRP1	0.0809308	Novel
TREM2	0.080904	Novel
ATRNL1	0.0808492	Novel
REEP1	0.0807775	Novel
ESD	0.0805532	Novel
AMIGO3	0.080366	Novel
METAP1D	0.0802754	Novel
HDL3	0.080272	Novel
RGS12	0.0801535	Novel
VGLL1	0.0799388	Novel
RAB40AL	0.079886	Novel
H3C15	0.0798693	Novel
DIMT1	0.0797326	Novel
GTF2F1	0.0797312	Novel
CCDC116	0.0797047	Novel
FHL5	0.0795351	Novel
APLN	0.0794921	Novel
RPA2	0.0793939	Novel
PRCC	0.0793569	Novel
SP7	0.0792944	Novel
FZD5	0.0792587	Novel
EIF4EBP1	0.0789874	Novel
GNB3	0.0788535	Novel
GPAT4	0.0785527	Novel
TMEM176A	0.0785129	Novel
DLK1	0.0785113	Novel
SPAG8	0.0784562	Novel
HRC	0.0784411	Novel
ZEB1	0.0783531	Novel
SCN4B	0.0782243	Novel
STMN3	0.0780617	Novel
RABGGTB	0.078035	Novel
OTUD3	0.0780243	Novel
CCL15	0.0779907	Novel
ZDHHC23	0.0779499	Novel
DCN	0.0779464	Novel
STAB2	0.077909	Novel
TVP23A	0.0777949	Novel
RPS9	0.0776352	Novel
DUX4L9	0.0773743	Novel
CCDC7	0.077331	Novel
KIAA0232	0.0773205	Novel
TIMD4	0.077257	Novel
ADAM21	0.0771051	Novel
VPS33B	0.0770581	Novel
DYNC1I1	0.0770148	Novel
OXSR1	0.0769994	Novel
ADGRE5	0.0769843	Novel
FIP1L1	0.076664	Novel
SART3	0.0766187	Novel
NOL4L-DT	0.0766065	Novel
C11orf16	0.076415	Novel
PDAP1	0.0763794	Novel
ACSF3	0.0762522	Novel
TXNDC9	0.0761581	Novel
RAB9A	0.0761569	Novel
REG4	0.0761429	Novel
UPK1B	0.075844	Novel
CRELD2	0.0757554	Novel
ITPRIP	0.0757434	Novel
VEZF1	0.0756123	Novel
TOP3A	0.0755472	Novel
FGD2	0.0754935	Novel
USP21	0.0754529	Novel
MARK2	0.0754142	Novel
SLC6A19	0.0753617	Novel
TBC1D4	0.0752499	Novel
CEP83	0.0752216	Novel
HDAC10	0.0750706	Novel
XIAP	0.0750695	Novel
CASTOR2	0.0750531	Novel
HNRNPCL1	0.074943	Novel
TRAP1	0.0749347	Novel
ATP5MC2	0.0746318	Novel
IKBKG	0.0745826	Novel
SHARPIN	0.0745525	Novel
A4GNT	0.074551	Novel
H2BC1	0.0745397	Novel
MADCAM1	0.0743937	Novel
COLGALT1	0.074368	Novel
DTD1	0.0742884	Novel
THBD	0.0742799	Novel
ZNHIT3	0.0741694	Novel
ACTG1	0.0741247	Novel
RIN1	0.0739948	Novel
LYZL1	0.0738219	Novel
GPC6	0.0736709	Novel
SPP1	0.0734774	Novel
KPNA4	0.0734107	Novel
F2	0.0734103	Novel
SGTB	0.073214	Novel
BACE1	0.0731905	Novel
KRTAP10-8	0.0731156	Novel
TRMT6	0.0731122	Novel
EPS8L1	0.0731013	Novel
ZNF417	0.0730546	Novel
FANCI	0.0730343	Novel
CD109	0.0730187	Novel
HNRNPC	0.0730027	Novel
BAHD1	0.0729212	Novel
KIF2C	0.0727659	Novel
GFRA2	0.0725471	Novel
PTPRE	0.0724211	Novel
GUK1	0.0723007	Novel
ADAM10	0.0721173	Novel
DOK7	0.0720058	Novel
PLPPR3	0.0719447	Novel
ARNT	0.0719014	Novel
PURB	0.0718882	Novel
YPEL2	0.0718674	Novel
FAF1	0.0718244	Novel
CHST15	0.0717912	Novel
HSD3B7	0.0717531	Novel
MAP2K7	0.071618	Novel
SEC61B	0.071337	Novel
ATF3	0.071308	Novel
TM4SF19	0.0712079	Novel
NKD2	0.0711827	Novel
COL2A1	0.0711743	Novel
ZNF230	0.0711621	Novel
LRRC49	0.0710105	Novel
PFKFB1	0.0709706	Novel
TNNI2	0.0709684	Novel
TUSC3	0.0709412	Novel
WFIKKN1	0.0708989	Novel
RPAP1	0.0708644	Novel
WDR44	0.0708591	Novel
NSMF	0.0708004	Novel
MOCS3	0.0707088	Novel
SPDYE2	0.070612	Novel
TRIM8	0.070593	Novel
PSMD12	0.0704248	Novel
DPYSL5	0.0703292	Novel
DAPP1	0.0703085	Novel
KIRREL1	0.0702469	Novel
RTL9	0.0700294	Novel
SNHG32	0.0700185	Novel
UGT2A2	0.0700038	Novel
COL12A1	0.0698172	Novel
C1QL4	0.0697667	Novel
GP6	0.0697614	Novel
CFI	0.069729	Novel
KLK2	0.0696256	Novel
SEC24C	0.069596	Novel
SESN3	0.0695572	Novel
RHOC	0.0695496	Novel
MPP2	0.0695108	Novel
CRACR2A	0.0692876	Novel
TM2D2	0.0692102	Novel
TGFBRAP1	0.0691749	Novel
FAM86C1P	0.068988	Novel
GABBR2	0.0689783	Novel
IL12RB1	0.0689185	Novel
CBX2	0.0689002	Novel
APMAP	0.0688895	Novel
LRP5L	0.0688348	Novel
EGLN2	0.0687538	Novel
GLG1	0.0687336	Novel
NCBP2AS2	0.0686155	Novel
ISCA1	0.0685979	Novel
PKP4	0.0685945	Novel
IFT46	0.0685672	Novel
FASLG	0.0685323	Novel
RNF187	0.0685262	Novel
GRIK5	0.0684493	Novel
CD74	0.0682781	Novel
SHOX	0.0682594	Novel
MPST	0.0682213	Novel
CCDC88C	0.0681414	Novel
UBXN2A	0.0681091	Novel
HUWE1	0.0680936	Novel
JAG2	0.068048	Novel
CATSPER4	0.0680397	Novel
PMEPA1	0.0680359	Novel
H2AC18	0.0678554	Novel
PPIL3	0.0677799	Novel
RORB	0.0675883	Novel
PYCARD	0.0674718	Novel
TCOF1	0.0674071	Novel
USP39	0.0673324	Novel
MIDN	0.0673286	Novel
C9	0.0672684	Novel
SIGLEC9	0.0671396	Novel
SRRM1	0.0671085	Novel
CHAF1A	0.0670247	Novel
CD79B	0.0670237	Novel
DYNLT3	0.0669797	Novel
FCRL3	0.0667582	Novel
WDR53	0.066687	Novel
TTBK2	0.0666356	Novel
WASL	0.0666317	Novel
TMEM154	0.0665372	Novel
ACAN	0.0664809	Novel
NPY2R	0.066468	Novel
APCS	0.0663789	Novel
IL22RA1	0.0663668	Novel
ALDH1L1	0.066267	Novel
ZDHHC24	0.0662601	Novel
CCL1	0.0661774	Novel
SKAP2	0.0661518	Novel
KITLG	0.0661335	Novel
KCTD17	0.0660122	Novel
FZD4	0.0658311	Novel
UBE2H	0.0658145	Novel
CARNMT1	0.0657799	Novel
SLC35C2	0.065763	Novel
KRTAP4-11	0.0657462	Novel
FGFR4	0.0656909	Novel
HCN1	0.0656431	Novel
HTR7	0.0656374	Novel
IL12B	0.0655392	Novel
PABPC4	0.065488	Novel
SSPOP	0.0653937	Novel
VAMP4	0.0652171	Novel
EPB42	0.0651512	Novel
FBL	0.0649933	Novel
DZIP3	0.0649799	Novel
LMO2	0.0648214	Novel
CXCR3	0.0647141	Novel
MEGF11	0.0647074	Novel
PMAIP1	0.0646934	Novel
MRPL22	0.064665	Novel
SSTR5	0.0646371	Novel
AXIN1	0.0645644	Novel
ZNF34	0.0645585	Novel
LCE3D	0.0645133	Novel
ARNTL2	0.064468	Novel
EPS8L2	0.0644142	Novel
KIF1A	0.0643902	Novel
C7	0.06437	Novel
COLEC10	0.0643422	Novel
POGLUT2	0.0643334	Novel
GEMIN5	0.0642985	Novel
DCDC2B	0.0640643	Novel
SEC13	0.0640128	Novel
GGPS1	0.0639426	Novel
TESC	0.0639391	Novel
FLYWCH2	0.063911	Novel
NAA16	0.0638492	Novel
EIF2A	0.0638129	Novel
HMGN1	0.0635842	Novel
ITGAL	0.0633692	Novel
ZNF334	0.0633523	Novel
UPF2	0.0633342	Novel
FBRS	0.0633172	Novel
ZNF578	0.0632446	Novel
KRTAP17-1	0.0631628	Novel
DCC	0.0631489	Novel
RASSF2	0.0631274	Novel
SPATA1	0.0630483	Novel
TFR2	0.062956	Novel
SLC12A7	0.0629242	Novel
POLR3B	0.0628749	Novel
CXCL11	0.0628469	Novel
HOXD3	0.0628446	Novel
CST2	0.0628242	Novel
ACSL5	0.0627116	Novel
LMF2	0.0625967	Novel
RAB7A	0.062578	Novel
KNSTRN	0.0624837	Novel
CIT	0.0624463	Novel
GPRIN2	0.0624432	Novel
KLRC2	0.0623434	Novel
RANGRF	0.0622861	Novel
BRME1	0.0621346	Novel
C12orf66	0.0621337	Novel
NPY1R	0.0620904	Novel
HES1	0.0620263	Novel
CLSTN3	0.061793	Novel
H1-5	0.0617779	Novel
MYO3B	0.0617411	Novel
PPARD	0.0617329	Novel
C1QB	0.0617027	Novel
COL18A1	0.0616207	Novel
RIMBP3C	0.0616095	Novel
RRAGB	0.0615616	Novel
RBM4B	0.0615359	Novel
TUBGCP5	0.0614936	Novel
PHACTR2	0.0614908	Novel
PLIN2	0.0613593	Novel
PPP1R1B	0.0612991	Novel
VSTM1	0.0611995	Novel
MTNR1A	0.061146	Novel
DPPA3	0.0611244	Novel
GUCD1	0.0610977	Novel
MPIG6B	0.0610598	Novel
CSN2	0.0610055	Novel
ACOT12	0.0609883	Novel
TMEM109	0.0609554	Novel
TMEM25	0.0609527	Novel
SPATA18	0.0609456	Novel
SNX5	0.0608166	Novel
PELO	0.0607268	Novel
ST8SIA4	0.0606236	Novel
UBL7	0.0606031	Novel
NKAP	0.0605001	Novel
DPYS	0.0604828	Novel
SFTPD	0.0603909	Novel
PLEC	0.0603139	Novel
EOMES	0.0601051	Novel
MAP3K20	0.060105	Novel
LONRF2	0.0598633	Novel
SLC22A2	0.0598498	Novel
RAB30	0.059766	Novel
PRAG1	0.0596741	Novel
PHF21B	0.0596291	Novel
CD1E	0.0595183	Novel
GOLGA7	0.059448	Novel
PTAFR	0.0594016	Novel
SERPING1	0.0593461	Novel
GOLGA7B	0.059338	Novel
MED4	0.0593042	Novel
PRXL2A	0.0592968	Novel
CDK2	0.0592013	Novel
MBD6	0.0591934	Novel
RMC1	0.0591876	Novel
FGF21	0.059013	Novel
MLST8	0.0589159	Novel
SGCG	0.0588857	Novel
CDCA7	0.0588792	Novel
FCGR2B	0.0588714	Novel
CHCHD4	0.0587038	Novel
SERPINA6	0.0586138	Novel
TBC1D22A	0.0586086	Novel
RPL3L	0.0585732	Novel
EIF1AX	0.0584865	Novel
CCN4	0.0582759	Novel
BCL9L	0.058183	Novel
LEF1	0.0581356	Novel
TBC1D3C	0.058088	Novel
IQCE	0.0580431	Novel
NCCRP1	0.0579544	Novel
BCAT1	0.0579369	Novel
APOL6	0.0578983	Novel
KPNA3	0.0578453	Novel
SHOC1	0.0578053	Novel
STPG2	0.0576805	Novel
H2BC3	0.0574247	Novel
CERS4	0.0574115	Novel
RHOG	0.0573649	Novel
ITGAV	0.0571894	Novel
GLI4	0.0571736	Novel
PRKACA	0.0570467	Novel
H4C8	0.0570337	Novel
OAF	0.0570293	Novel
GNB2	0.056963	Novel
SPRY3	0.0568761	Novel
TUBE1	0.0568582	Novel
CD93	0.0568464	Novel
COG6	0.0567401	Novel
NKTR	0.0566719	Novel
ASXL1	0.0566203	Novel
KIF7	0.0566061	Novel
CLIC2	0.0565243	Novel
GDE1	0.0564402	Novel
KRTAP11-1	0.0563465	Novel
TEAD2	0.0563344	Novel
OPRK1	0.0563189	Novel
ABCD3	0.0561655	Novel
CCDC115	0.056144	Novel
UBQLNL	0.0560658	Novel
PSMB10	0.0560199	Novel
ZFP64	0.0559887	Novel
HSPA9	0.055952	Novel
ANGEL2	0.0559209	Novel
MARCHF9	0.0558822	Novel
ALDOC	0.0558409	Novel
BCAR3	0.0558383	Novel
ZNF275	0.0557933	Novel
RAB26	0.055747	Novel
POLDIP3	0.0557249	Novel
TPT1	0.0557149	Novel
INHBE	0.0556944	Novel
PBXIP1	0.0556778	Novel
DPEP3	0.055571	Novel
CABP5	0.0554867	Novel
HES5	0.0554756	Novel
DNASE1L2	0.0554186	Novel
CEACAM5	0.0553097	Novel
MIR128-1	0.0552841	Novel
KLK3	0.0551179	Novel
PLSCR1	0.0550685	Novel
TPBG	0.0550532	Novel
LILRB2	0.0549402	Novel
YTHDF2	0.0548793	Novel
TMEM94	0.05478	Novel
BTN1A1	0.0547671	Novel
ZNF747	0.0546581	Novel
NSUN5P2	0.0544645	Novel
EMCN	0.0544543	Novel
SERPINE1	0.0544202	Novel
MIR200C	0.0544131	Novel
CUBN	0.0542853	Novel
KDELR2	0.0542704	Novel
FSHR	0.0542392	Novel
SPTBN5	0.0542347	Novel
ITGB2	0.0542068	Novel
RAD23A	0.0541922	Novel
KRTAP19-4	0.0541097	Novel
PDE4A	0.054068	Novel
GLIPR1	0.0539354	Novel
GLCE	0.0538508	Novel
B4GALT4	0.0537925	Novel
KLK11	0.0537334	Novel
CDKN2A	0.0537215	Novel
PLEKHO2	0.0536963	Novel
CDC16	0.0536782	Novel
ADGRA3	0.0536386	Novel
NPW	0.0536282	Novel
RNF43	0.0536116	Novel
DENND6A	0.0535702	Novel
CHKA	0.0535267	Novel
LHFPL2	0.0535087	Novel
ABHD11	0.0534055	Novel
SIGLEC11	0.0533902	Novel
CPB2	0.053382	Novel
TACR2	0.0533242	Novel
CHRNA1	0.0533166	Novel
PRKCA	0.053278	Novel
AK8	0.0532408	Novel
CEP89	0.0532273	Novel
RPL37A	0.0531588	Novel
SLC26A11	0.0531418	Novel
SHISA2	0.0530825	Novel
LY6G5B	0.0530423	Novel
ST3GAL4	0.0529806	Novel
PKM	0.052976	Novel
CNTLN	0.0528182	Novel
GPR42	0.0526631	Novel
TFAM	0.0526606	Novel
SPRYD4	0.0525946	Novel
SPATC1	0.0525711	Novel
CYCS	0.0525647	Novel
CCZ1	0.0525571	Novel
GNE	0.0525383	Novel
FAM218A	0.0524434	Novel
S1PR5	0.0524337	Novel
B9D1	0.0524109	Novel
LINC01547	0.0523377	Novel
ZFP14	0.0523319	Novel
SCAMP4	0.0522835	Novel
TCP11L1	0.0521686	Novel
TMEM50B	0.0521521	Novel
BNIP3	0.0520321	Novel
HLA-B	0.0520264	Novel
WTAP	0.0519938	Novel
TK2	0.0519803	Novel
SACS	0.0519515	Novel
RALGAPB	0.0518936	Novel
CD40	0.0518807	Novel
HGS	0.0518732	Novel
RPS23	0.0518713	Novel
KDM5A	0.0518626	Novel
H3C6	0.0517522	Novel
EML2	0.0517426	Novel
PNLIP	0.0517408	Novel
H4C15	0.0516785	Novel
PRDM14	0.0516489	Novel
PRMT2	0.0515818	Novel
FRAT2	0.0515384	Novel
ONECUT3	0.0515108	Novel
EFR3B	0.0514928	Novel
SRSF3	0.0514724	Novel
YWHAZ	0.0514101	Novel
NUDT19	0.0513844	Novel
ARMCX5	0.0513824	Novel
ASPA	0.051349	Novel
LAD1	0.0513122	Novel
KCNIP1	0.0512376	Novel
HAGHL	0.0512375	Novel
IDE	0.0511859	Novel
CTTNBP2	0.0511608	Novel
TUBA1C	0.0510349	Novel
CD300C	0.0510279	Novel
HSPBAP1	0.0509598	Novel
METAP1	0.0509001	Novel
QSOX1	0.0508722	Novel
TLR5	0.0508172	Novel
FAM47A	0.0507847	Novel
NRXN2	0.0507837	Novel
PRR16	0.0507505	Novel
ADRB1	0.0507261	Novel
PSRC1	0.0507018	Novel
PRKAR2B	0.0507016	Novel
PNOC	0.0506369	Novel
KRTAP10-9	0.0506326	Novel
LAIR1	0.0506198	Novel
FGF7	0.0506155	Novel
P4HB	0.050593	Novel
DOK6	0.0505736	Novel
ZNF79	0.0505454	Novel
THEMIS	0.0505158	Novel
TMOD1	0.0504966	Novel
DKK4	0.0504545	Novel
GRM1	0.0504248	Novel
TREML1	0.0503867	Novel
ADGRA2	0.0503631	Novel
PRR22	0.0503406	Novel
SEPHS2	0.0503233	Novel
LRRC42	0.0503166	Novel
AKAP12	0.0502584	Novel
ABO	0.0502463	Novel
SMG9	0.0502255	Novel
MRPS15	0.0501233	Novel
GEMIN4	0.0500172	Novel
COIL	0.0500154	Novel
ATRN	0.0500128	Novel
USP42	0.0499624	Novel
DNMT3A	0.0499254	Novel
IL10RB	0.0498874	Novel
NKX2-5	0.0498317	Novel
SIGLEC16	0.0497278	Novel
ZNF626	0.0497155	Novel
ARC	0.0495986	Novel
PCGF2	0.0495913	Novel
GNB5	0.0493789	Novel
PIAS1	0.0493483	Novel
RCHY1	0.0493411	Novel
OOEP	0.0493294	Novel
PPP1R14A	0.0492783	Novel
EPHA1	0.0492561	Novel
GLYAT	0.049245	Novel
COL1A2	0.0492421	Novel
CCT6B	0.049238	Novel
CLEC17A	0.0492292	Novel
SCARA5	0.0491222	Novel
TFAP2A	0.0489902	Novel
TEAD1	0.0489867	Novel
ERMP1	0.048892	Novel
HOXB3	0.0488851	Novel
MYH1	0.0488845	Novel
PGS1	0.0488786	Novel
POLR2B	0.0488653	Novel
HOXC11	0.0487917	Novel
HYAL1	0.0486776	Novel
RBMY1J	0.0484653	Novel
BOLA3	0.0484268	Novel
DALRD3	0.0484044	Novel
RPS20	0.0483776	Novel
FADS1	0.0483177	Novel
SECTM1	0.0482979	Novel
NDUFA7	0.0482778	Novel
RSU1	0.0482661	Novel
PAM	0.0480782	Novel
PMCH	0.0480107	Novel
OSBP	0.0480032	Novel
HS6ST1	0.0479424	Novel
WDFY3	0.0478042	Novel
C16orf78	0.0477732	Novel
NRCAM	0.0477671	Novel
IL2RA	0.0477164	Novel
LILRB1	0.0476949	Novel
SLC26A9	0.0476248	Novel
IGDCC4	0.0475621	Novel
CHP2	0.0474575	Novel
HCST	0.0472902	Novel
C1QTNF5	0.0472281	Novel
MST1	0.0471659	Novel
SYTL4	0.0470407	Novel
RBPJ	0.046967	Novel
COMT	0.0469125	Novel
MRAP	0.0469107	Novel
LPL	0.0468314	Novel
SKP2	0.0466102	Novel
INO80	0.0465881	Novel
NMT1	0.046523	Novel
CD200R1	0.0465217	Novel
NOL7	0.0465193	Novel
BAP1	0.0464995	Novel
OSBPL2	0.0464858	Novel
BORCS6	0.0464382	Novel
AMY1A	0.0464357	Novel
ATP6V0E2	0.046414	Novel
SP100	0.0463755	Novel
CSNK1G3	0.0463059	Novel
SUZ12	0.0462343	Novel
CBR1	0.0462131	Novel
IQCH	0.0461847	Novel
FKBP7	0.0461565	Novel
TOMM6	0.0460076	Novel
PSTPIP2	0.045997	Novel
SNHG3	0.0459954	Novel
FNTB	0.0459707	Novel
CCDC73	0.0459558	Novel
CNTNAP1	0.0459503	Novel
BAG5	0.0459125	Novel
TPD52L2	0.0458642	Novel
ZNF319	0.0458541	Novel
TTYH2	0.0458405	Novel
CSNK2A2	0.0457273	Novel
ITPR2	0.0455769	Novel
GPM6A	0.0455465	Novel
ST6GALNAC5	0.0455399	Novel
KCNN3	0.0454694	Novel
MED28	0.0453886	Novel
SLC16A10	0.045366	Novel
MRPL50	0.0453459	Novel
MDGA1	0.0453084	Novel
GLRX5	0.0452792	Novel
BEND2	0.0452792	Novel
VPS16	0.0452181	Novel
HPS3	0.0451873	Novel
RPS21	0.0451289	Novel
ICA1	0.0451232	Novel
MPRIP	0.0451198	Novel
CLUH	0.0451019	Novel
P3H2	0.0450653	Novel
TIMP2	0.0450629	Novel
RALGAPA2	0.0450288	Novel
EMILIN1	0.0450024	Novel
ZFP2	0.0449959	Novel
GSTK1	0.0448487	Novel
TMPRSS11D	0.044844	Novel
TUBA4B	0.0448313	Novel
KCNG3	0.0447824	Novel
MEP1B	0.0447477	Novel
DPP4	0.0447277	Novel
ZNF460	0.0447155	Novel
TRAPPC10	0.0446956	Novel
CALM3	0.0446864	Novel
CCDC158	0.0446212	Novel
KCNK18	0.0445657	Novel
STX10	0.0445409	Novel
MCPH1	0.0445051	Novel
PEX7	0.044397	Novel
OMG	0.0443536	Novel
RNF181	0.0443477	Novel
GDF11	0.0443353	Novel
NOCT	0.0442397	Novel
ICMT	0.0441413	Novel
TGFB1I1	0.044138	Novel
ALPP	0.0441357	Novel
NXF2	0.0441062	Novel
ELOVL6	0.0440537	Novel
ARHGAP18	0.0439488	Novel
UHRF2	0.0439259	Novel
ATP4B	0.0438572	Novel
CEP85L	0.0438476	Novel
BSG	0.0438416	Novel
TCHP	0.0437509	Novel
MARK3	0.0436808	Novel
SH3BP4	0.0436427	Novel
S100A13	0.043638	Novel
TTC5	0.04361	Novel
CSF2RB	0.0435895	Novel
TINCR	0.0434305	Novel
BRF1	0.0434204	Novel
SCNM1	0.0432552	Novel
SF3B2	0.0431868	Novel
ARHGAP23	0.0431315	Novel
PDIA6	0.0431124	Novel
KIAA0825	0.0430625	Novel
DLEU2	0.043045	Novel
EXOC8	0.0430225	Novel
ZNF669	0.0430005	Novel
UBAP1	0.0429305	Novel
APOA1	0.0429278	Novel
CAMTA2	0.0429041	Novel
CDC42	0.0428776	Novel
MYL6B	0.0428171	Novel
KRTAP4-12	0.0428121	Novel
MAP1A	0.0427229	Novel
ITGA2	0.0427215	Novel
FHIT	0.0426478	Novel
RAB11FIP5	0.0426343	Novel
OGDHL	0.042611	Novel
KRT1	0.042607	Novel
CHI3L2	0.0425764	Novel
REXO1L6P	0.0425617	Novel
EPB41L4B	0.0425412	Novel
ADAMTS18	0.0425352	Novel
KIAA0930	0.0425278	Novel
NDUFAF2	0.0425176	Novel
CHMP4C	0.0424814	Novel
CTNNA1	0.0424621	Novel
BRCA1	0.042439	Novel
SPG21	0.0424159	Novel
TBX18	0.0424096	Novel
TEX10	0.042311	Novel
RWDD3	0.0423099	Novel
ZNF675	0.0422616	Novel
GTSF1	0.0422566	Novel
RFX6	0.0422502	Novel
AUNIP	0.0422442	Novel
TF	0.0422337	Novel
MSR1	0.0422096	Novel
RFFL	0.0422008	Novel
FAM131C	0.0421556	Novel
COLGALT2	0.042144	Novel
NUP210	0.0419778	Novel
FN3K	0.0419114	Novel
TBC1D3F	0.0419058	Novel
FMOD	0.041889	Novel
IFI35	0.0418875	Novel
NKAPD1	0.0418671	Novel
ZNF555	0.0418549	Novel
GC	0.0418454	Novel
RPS24	0.0418398	Novel
ABLIM2	0.0418007	Novel
SLC20A1	0.0417922	Novel
ARMCX1	0.0417898	Novel
PLXNB3	0.0417308	Novel
SRSF6	0.0416789	Novel
SLC6A6	0.0416665	Novel
PAQR4	0.0416231	Novel
YME1L1	0.0415758	Novel
CLDN14	0.0415377	Novel
CBARP	0.0413522	Novel
UNC13B	0.0413139	Novel
RPS6KB2	0.0412984	Novel
PRICKLE2	0.0412792	Novel
C2orf69	0.041262	Novel
UFM1	0.0412311	Novel
MTMR12	0.0411747	Novel
SLC26A1	0.0411627	Novel
APC2	0.0411281	Novel
ZBTB26	0.0411163	Novel
PITPNM3	0.0410925	Novel
STRIP1	0.0409839	Novel
GAB3	0.0409807	Novel
ACSF2	0.0409151	Novel
CBLN4	0.0409057	Novel
PDCL3	0.0407321	Novel
COL3A1	0.0407271	Novel
TSPAN10	0.0407175	Novel
STIL	0.0406633	Novel
DNAJC2	0.0405962	Novel
OGFOD3	0.0405262	Novel
TSR2	0.0404613	Novel
ZBTB11	0.0404385	Novel
PSG3	0.0404236	Novel
AMMECR1L	0.0404185	Novel
ERP44	0.0404054	Novel
RASD1	0.0403857	Novel
CCNL1	0.0402213	Novel
[truncated: 17,024 more rows]

## Sheet: BioGRID-6
BioGRID-Influence-GO
Symbol	Probability	Known/Novel
TRIM25	1	Novel
EWSR1	0.999989	Novel
FLT3	0.999976	Novel
SIRT7	0.999539	Novel
ETAA1	0.998624	Novel
SHMT2	0.995164	Novel
RNF123	0.992385	Novel
TP53	0.982931	Novel
ILF3	0.967776	Novel
TNIP2	0.96699	Novel
AGO2	0.956699	Novel
MEOX2	0.756753	Novel
NCL	0.744338	Novel
PTPN11	0.706454	Novel
FBXO7	0.702451	Novel
CTBP2	0.645909	Novel
ELAVL1	0.645871	Novel
CUL3	0.604303	Novel
NPM1	0.592249	Novel
SRPK2	0.579465	Novel
CUL5	0.541965	Novel
TP63	0.540677	Novel
TMEM31	0.513483	Novel
PTEN	0.492282	Novel
COPS5	0.482106	Novel
WEE2	0.476372	Novel
PSMD14	0.450446	Novel
H2BC9	0.434551	Novel
BAG3	0.427263	Novel
LINC00839	0.425356	Novel
PRKD2	0.419146	Novel
VIM	0.391187	Novel
CCNDBP1	0.386374	Novel
RBPMS	0.385967	Novel
PSMA3	0.377091	Novel
NIPAL2	0.374537	Novel
PLA2G2D	0.374537	Novel
BICD1	0.368491	Novel
HSPB1	0.35967	Novel
FLJ25758	0.354277	Novel
BEND4	0.337885	Novel
SERPINA11	0.335261	Novel
RPL23AP42	0.324744	Novel
LYN	0.324162	Novel
UBTFL1	0.323797	Novel
MEG3	0.319836	Novel
GJA9	0.305894	Novel
TEPP	0.305303	Novel
GPATCH3	0.305303	Novel
FRA10F	0.304373	Novel
ACKR1	0.298066	Novel
EZH2	0.294912	Novel
TFRC	0.290442	Novel
ERRFI1	0.288929	Novel
ZNF256	0.286401	Novel
RUNX3	0.28381	Novel
ZNF425	0.280695	Novel
LINC00242	0.280695	Novel
KIF14	0.275264	Novel
ZNF112	0.274734	Novel
ZNF738	0.274734	Novel
ZNF732	0.274734	Novel
LNX1	0.271614	Novel
NCK2	0.270102	Novel
FUS	0.269357	Novel
PTPN6	0.268716	Novel
GMCL1	0.26705	Novel
GRID2	0.262219	Novel
KDR	0.256032	Novel
SKP1	0.254705	Novel
COPS6	0.247727	Novel
POT1	0.24344	Novel
AGO4	0.242804	Novel
APOA1	0.241601	Novel
TRIM55	0.240078	Novel
CUL7	0.238887	Novel
TRIM41	0.238801	Novel
CRKL	0.238382	Novel
MEPCE	0.238292	Novel
PPT1	0.236848	Novel
DAPK1	0.234247	Novel
RHOU	0.233789	Novel
SRC	0.23116	Novel
MTUS2	0.229673	Novel
GOLGA6L9	0.229234	Novel
OTOG	0.226547	Novel
WFDC8	0.226547	Novel
ZNF705G	0.226547	Novel
OR7G3	0.226547	Novel
ZNF716	0.226547	Novel
UNC93B3	0.226547	Novel
HYDIN2	0.226547	Novel
CDH22	0.226547	Novel
SEPTIN7P2	0.226547	Novel
C20orf203	0.223388	Novel
CUL4B	0.222467	Novel
MAPK14	0.222389	Novel
ZNF791	0.220654	Novel
FAM90A1	0.220156	Novel
RPS6KA1	0.219993	Novel
PCDHA10	0.219892	Novel
SMN1	0.219766	Novel
SMAGP	0.219447	Novel
CXCL11	0.216175	Novel
ELOB	0.211331	Novel
TXNDC2	0.209945	Novel
POTEB3	0.209194	Novel
IL22RA2	0.208314	Novel
FLNA	0.20796	Novel
ZNF205-AS1	0.207926	Novel
POTEC	0.207171	Novel
TRIM63	0.205962	Novel
ZC3H12B	0.20584	Novel
ASPN	0.205727	Novel
GPX2	0.203344	Novel
ZBED5	0.202659	Novel
FAM86B3P	0.202465	Novel
YAP1	0.201418	Novel
XRN1	0.201309	Novel
TRIM23	0.201104	Novel
NTAQ1	0.200934	Novel
CCL4L1	0.20061	Novel
ERBB2	0.200365	Novel
HNRNPK	0.199807	Novel
ITGB1	0.197259	Novel
ANGPTL2	0.197185	Novel
VIT	0.196712	Novel
AIF1	0.196367	Novel
CEBPB	0.195371	Novel
YWHAG	0.195331	Novel
NKX2-2	0.194799	Novel
KCTD9P2	0.193977	Novel
MTCO2P1	0.193977	Novel
OR2W3	0.193977	Novel
CYS1	0.193977	Novel
FAM66E	0.193977	Novel
PRSS42P	0.193977	Novel
LOC400499	0.193977	Novel
IGHV1-2	0.193977	Novel
GPR149	0.193977	Novel
CES4A	0.193977	Novel
GRM4	0.193977	Novel
RASA4B	0.193977	Novel
TRAF2	0.193878	Novel
CXCL6	0.193253	Novel
FLT4	0.191876	Novel
UBA52	0.191057	Novel
CCL5	0.190988	Novel
TFCP2	0.190963	Novel
MTDH	0.190273	Novel
ECT2	0.188305	Novel
TRIM54	0.188265	Novel
KIT	0.188041	Novel
H1-4	0.187351	Novel
ZNF846	0.18678	Novel
HRAS	0.186717	Novel
ZC3H12A	0.185428	Novel
RHBDD2	0.185349	Novel
CUL2	0.184933	Novel
DVL3	0.184671	Novel
ZNF701	0.184033	Novel
AURKB	0.184024	Novel
CCL11	0.182847	Novel
GOLGA2	0.182051	Novel
LDAH	0.182022	Novel
SOX1	0.18193	Novel
CARD10	0.181835	Novel
CD300LB	0.180883	Novel
ITGA4	0.180718	Novel
FHL5	0.179709	Novel
UBQLN1	0.178737	Novel
CFAP47	0.178681	Novel
PGBD3	0.178073	Novel
CUL1	0.178013	Novel
ZNF24	0.177776	Novel
SMYD1	0.177344	Novel
KASH5	0.177007	Novel
BUD31	0.176571	Novel
DCAF4	0.176546	Novel
EXOC3L2	0.176228	Novel
MPP1	0.175561	Novel
CYFIP1	0.175378	Novel
KDM1A	0.174558	Novel
LFNG	0.174435	Novel
PGBD1	0.174347	Novel
CBX4	0.173998	Novel
RET	0.173811	Novel
AURKA	0.173699	Novel
C1QC	0.173558	Novel
OTP	0.173513	Novel
TNFAIP6	0.173226	Novel
PF4V1	0.173145	Novel
MAGED1	0.172961	Novel
RBM22	0.172955	Novel
CLDN17	0.172742	Novel
CSDC2	0.172715	Novel
SH2D1A	0.172656	Novel
SGTB	0.172177	Novel
PF4	0.171621	Novel
ACVR2A	0.171417	Novel
HOXA11	0.17136	Novel
RPL19	0.170879	Novel
PPIAP22	0.170388	Novel
MIA	0.170348	Novel
COL7A1	0.170329	Novel
ZBTB16	0.170009	Novel
MIA2	0.169194	Novel
CCL13	0.169191	Novel
PGF	0.168202	Novel
ZSCAN22	0.168082	Novel
SUN5	0.167925	Novel
TUBA3C	0.167615	Novel
MAPK8	0.166831	Novel
MAPK9	0.166652	Novel
ERCC3	0.166566	Novel
PIH1D2	0.166511	Novel
NEURL3	0.166377	Novel
GFRA1	0.165962	Novel
PRKG1	0.165774	Novel
RFPL3	0.165621	Novel
CHMP4B	0.165427	Novel
IFI6	0.165395	Novel
SH2D5	0.165331	Novel
SPRING1	0.16517	Novel
ENPP2	0.164799	Novel
FBXW7	0.164787	Novel
DMBX1	0.164494	Novel
FEZF2	0.164476	Novel
LINC02593	0.164363	Novel
ANKRD30A	0.164274	Novel
FNDC3B	0.164214	Novel
HMGB1	0.16414	Novel
BGN	0.16356	Novel
VCAN	0.163535	Novel
FRA10AC1	0.163034	Novel
BOK	0.16286	Novel
CD2	0.162631	Novel
TCP10L3	0.161663	Novel
MET	0.161599	Novel
DANCR	0.161381	Novel
CCR5	0.161294	Novel
CD28	0.161234	Novel
CCT6A	0.160971	Novel
ZNF766	0.160129	Novel
HOXB4	0.159478	Novel
KCNMB2	0.159304	Novel
CLEC2B	0.159304	Novel
SLIT1-AS1	0.159304	Novel
CPED1	0.159304	Novel
TARP	0.159304	Novel
TPRXL	0.159304	Novel
ADAD2	0.159304	Novel
TENM3-AS1	0.159304	Novel
HERC2P9	0.159304	Novel
DSCR9	0.159304	Novel
BIN3-IT1	0.159304	Novel
GTDC1	0.159304	Novel
CCDC144NL	0.159304	Novel
VCY1B	0.159304	Novel
LOC403312	0.159304	Novel
ACTL7B	0.159304	Novel
VCY	0.159304	Novel
BAALC-AS2	0.159304	Novel
FAM151A	0.159304	Novel
DPY19L2P4	0.159304	Novel
GNRH2	0.159304	Novel
TP53TG1	0.159304	Novel
IL26	0.159304	Novel
LOC254896	0.159304	Novel
OR2W1	0.159304	Novel
IL6-AS1	0.159304	Novel
MUCL3	0.159304	Novel
GPR12	0.159304	Novel
HCP5	0.159304	Novel
DLGAP1-AS2	0.159304	Novel
PRDM16-DT	0.159304	Novel
OR4D6	0.159304	Novel
GIMAP4	0.159304	Novel
SPRR4	0.159304	Novel
OR7A5	0.159304	Novel
VHL	0.159205	Novel
POLR3G	0.159158	Novel
CCL21	0.159117	Novel
GHRL	0.158668	Novel
NUMA1	0.158167	Novel
TLL2	0.158126	Novel
OTX2	0.157966	Novel
ANKRD26P1	0.157893	Novel
PAN2	0.157855	Novel
ZNF658	0.15775	Novel
UBQLN2	0.157734	Novel
IL22RA1	0.157627	Novel
BCAN	0.157553	Novel
MDM2	0.157229	Novel
CXCL17	0.156764	Novel
ERBB4	0.156581	Novel
WWTR1	0.156504	Novel
JUND	0.156454	Novel
CX3CR1	0.15642	Novel
GHRHR	0.156061	Novel
HES5	0.156049	Novel
PDE1C	0.156037	Novel
ZNF747	0.155989	Novel
NRXN1	0.15593	Novel
FAM153CP	0.155654	Novel
SOCS2	0.155611	Novel
PRAMEF5	0.155406	Novel
CTRB1	0.155292	Novel
GOLGA8K	0.155279	Novel
VASP	0.15521	Novel
CCL26	0.155125	Novel
DNMT3L	0.155072	Novel
SUV39H1	0.154798	Novel
EIF3I	0.154453	Novel
CPA2	0.154337	Novel
TEX11	0.154303	Novel
FAM47E-STBD1	0.153898	Novel
RPL14	0.153816	Novel
GSK3A	0.153709	Novel
RIPK2	0.153665	Novel
GP1BA	0.153129	Novel
FASLG	0.153001	Novel
AXIN2	0.15297	Novel
CDK4	0.152934	Novel
MFSD2A	0.152728	Novel
NME7	0.152655	Novel
XCL1	0.152568	Novel
ADAM5	0.152554	Novel
C22orf31	0.152512	Novel
SLC22A8	0.15243	Novel
EPPIN	0.152428	Novel
COL9A3	0.15211	Novel
RPL22	0.151832	Novel
SMTNL1	0.151735	Novel
SCAND1	0.15165	Novel
CXCL14	0.151641	Novel
ZCCHC18	0.151596	Novel
ENG	0.15142	Novel
HEATR4	0.151413	Novel
MAG	0.151389	Novel
PCDHGA3	0.151337	Novel
NFATC1	0.151082	Novel
CCDC130	0.151036	Novel
IL1RAPL2	0.150942	Novel
PRPF19	0.150922	Novel
GMCL2	0.150911	Novel
PITX2	0.150874	Novel
KEL	0.150564	Novel
RGMB	0.150393	Novel
CXCL12	0.15038	Novel
HCN1	0.150317	Novel
TGFB1	0.150277	Novel
PSPN	0.150243	Novel
GFRA4	0.150243	Novel
RETN	0.150016	Novel
SH2D3C	0.149995	Novel
IL2RB	0.149979	Novel
CEP250	0.149706	Novel
CXCL9	0.149518	Novel
MGMT	0.149336	Novel
ZNF616	0.1493	Novel
B2M	0.149275	Novel
CXCL5	0.149234	Novel
SOCS1	0.14916	Novel
RPL18A	0.149146	Novel
SOX4	0.149107	Novel
SH2D2A	0.148773	Novel
CRBN	0.148752	Novel
TLX3	0.14861	Novel
ZNF419	0.148591	Novel
RPL15	0.148556	Novel
COPS7A	0.148376	Novel
MAP4K2	0.148259	Novel
SPOCK3	0.148154	Novel
PLEKHS1	0.148148	Novel
MAGEA6	0.148059	Novel
HCN4	0.148022	Novel
CFHR2	0.147728	Novel
CCL25	0.147594	Novel
LRRK1	0.147583	Novel
PIK3R3	0.147553	Novel
ARAF	0.147317	Novel
SCRN1	0.147255	Novel
GTF2H3	0.147199	Novel
TFF3	0.147195	Novel
SIRT1	0.147105	Novel
HELLS	0.146832	Novel
IGFBP5	0.146819	Novel
NGB	0.146776	Novel
ERVK13-1	0.146355	Novel
HIPK2	0.146267	Novel
TFF1	0.146185	Novel
ZSCAN32	0.146159	Novel
CREBBP	0.146043	Novel
ZRANB1	0.145861	Novel
TRARG1	0.145676	Novel
SIGLEC10	0.145673	Novel
TEK	0.145668	Novel
TXK	0.145444	Novel
MUC1	0.1454	Novel
TREM2	0.145058	Novel
CD58	0.145001	Novel
TIMP1	0.14496	Novel
SYK	0.14475	Novel
GDNF	0.144734	Novel
RPAP3	0.144714	Novel
CCDC57	0.144607	Novel
ZKSCAN4	0.144524	Novel
EFCAB6	0.144454	Novel
ITIH6	0.144371	Novel
HBQ1	0.144251	Novel
ADRA2B	0.144053	Novel
FBXO25	0.143829	Novel
SORT1	0.14365	Novel
NFKBIZ	0.143635	Novel
CCL28	0.143498	Novel
TGIF2LY	0.143492	Novel
RSPO3	0.143344	Novel
CXCL2	0.14331	Novel
MAP4K5	0.143198	Novel
COL2A1	0.143198	Novel
GHET1	0.142886	Novel
LSM5	0.142869	Novel
MAPK3	0.142817	Novel
IFNAR1	0.142704	Novel
HRC	0.142675	Novel
BRCA2	0.142524	Novel
BTK	0.142461	Novel
TAB2	0.142442	Novel
EPB41L2	0.142278	Novel
CXCL10	0.142192	Novel
TCF7L1	0.142173	Novel
CCL8	0.142127	Novel
GAB3	0.142067	Novel
TCERG1	0.141858	Novel
STAT6	0.14184	Novel
MMP2	0.141837	Novel
MS4A3	0.14174	Novel
CCL19	0.141652	Novel
IL1B	0.14162	Novel
IQUB	0.14158	Novel
SDCBP	0.141559	Novel
ZNF639	0.141537	Novel
IL22	0.141508	Novel
PPIB	0.141443	Novel
GPRC5D	0.14143	Novel
CBX6	0.141359	Novel
CITED1	0.141357	Novel
SPTAN1	0.141296	Novel
CDK6	0.141147	Novel
FLT1	0.141094	Novel
FYN	0.141038	Novel
TESPA1	0.141023	Novel
ZNF74	0.141006	Novel
DAZAP2	0.141006	Novel
GEMIN8	0.141004	Novel
APBB3	0.140967	Novel
ZSCAN1	0.14093	Novel
JDP2	0.140818	Novel
ACKR4	0.140507	Novel
ADRA2A	0.140312	Novel
NRTN	0.140295	Novel
FABP1	0.140202	Novel
PINK1	0.140192	Novel
EP300	0.140168	Novel
STPG4	0.139899	Novel
AKT1	0.139875	Novel
TERB2	0.139789	Novel
RPL5	0.1397	Novel
IGFBP4	0.139575	Novel
ZIC3	0.139535	Novel
ATF3	0.139489	Novel
MAPK8IP2	0.139472	Novel
GAB1	0.139412	Novel
MAP3K20	0.139367	Novel
AR	0.139309	Novel
UBR4	0.139306	Novel
XIAP	0.139304	Novel
RPL7	0.139301	Novel
POC1B	0.13922	Novel
MMP3	0.139179	Novel
RPS12	0.139098	Novel
XDH	0.138969	Novel
NKAPD1	0.138859	Novel
ZSCAN18	0.13873	Novel
PPP2CA	0.138585	Novel
ITFG2	0.138545	Novel
C11orf53	0.138524	Novel
WSB2	0.138475	Novel
ZNF77	0.138374	Novel
WBP4	0.138048	Novel
INSL6	0.137967	Novel
KCNH2	0.13796	Novel
RNASE11	0.137951	Novel
CAPSL	0.137697	Novel
USP48	0.137479	Novel
UBL5	0.137477	Novel
H1-1	0.137432	Novel
TCF7	0.137381	Novel
PFDN5	0.137312	Novel
MYRF-AS1	0.137304	Novel
COL22A1	0.137301	Novel
CCDC60	0.137137	Novel
DRD4	0.137033	Novel
CIB3	0.137023	Novel
VWCE	0.137022	Novel
PCDHA7	0.137009	Novel
HSPA9	0.136993	Novel
EMP1	0.13692	Novel
ROR2	0.136863	Novel
MSMB	0.136841	Novel
C19orf12	0.136828	Novel
TBC1D3P2	0.13677	Novel
NIM1K	0.136768	Novel
PRR15	0.136761	Novel
SAAL1	0.136761	Novel
PURG	0.136671	Novel
HCN2	0.13666	Novel
ACHE	0.136636	Novel
NFE4	0.136581	Novel
CXCL13	0.136523	Novel
FRK	0.136517	Novel
LETM2	0.136487	Novel
GIMAP6	0.136487	Novel
YES1	0.136443	Novel
ZNF397	0.136375	Novel
RPS16	0.136361	Novel
MAGOH	0.13632	Novel
ARPP19	0.136201	Novel
TM2D1	0.136115	Novel
MPV17L	0.136115	Novel
GNRHR	0.136105	Novel
CLN5	0.136027	Novel
LAD1	0.135959	Novel
SF3A2	0.135922	Novel
HCN3	0.135918	Novel
ZNF322	0.135909	Novel
MMP12	0.135898	Novel
IL17RB	0.135727	Novel
SHC1	0.135724	Novel
ZNF41	0.135648	Novel
MPZL1	0.135637	Novel
WNT5A	0.135576	Novel
CBX8	0.135493	Novel
NUDT16L2P	0.135488	Novel
PCDHGA12	0.135354	Novel
SORL1	0.135333	Novel
ZNF534	0.135333	Novel
SERPIND1	0.135283	Novel
ZNF486	0.135203	Novel
ELOA2	0.135175	Novel
PDE1A	0.135149	Novel
RPLP2	0.134969	Novel
TLE2	0.134929	Novel
GTF2H1	0.134802	Novel
CCL20	0.134745	Novel
SPARCL1	0.134535	Novel
IL6ST	0.134455	Novel
GSC2	0.134425	Novel
GPR152	0.134423	Novel
IGFBP2	0.134402	Novel
GPR137	0.134398	Novel
ACTA1	0.134371	Novel
TRIM15	0.134253	Novel
HTRA1	0.134247	Novel
FLACC1	0.134203	Novel
CBLB	0.134162	Novel
HECTD3	0.134161	Novel
KCNE1	0.134118	Novel
MYH9	0.1341	Novel
CALML3	0.134048	Novel
EBF3	0.133962	Novel
DBP	0.13393	Novel
RWDD2B	0.133929	Novel
NUDT9P1	0.133824	Novel
HSPA1A	0.133789	Novel
LBP	0.133783	Novel
ARNT	0.133727	Novel
LINC01139	0.133428	Novel
SPTBN1	0.133404	Novel
RNU4ATAC	0.133344	Novel
PSMB9	0.133292	Novel
MMP20	0.133284	Novel
TOPAZ1	0.13327	Novel
KISS1	0.133259	Novel
DCC	0.133188	Novel
HAPLN1	0.133176	Novel
MTURN	0.133099	Novel
FOXN2	0.132932	Novel
COL6A2	0.132879	Novel
KLHL3	0.132797	Novel
SAMSN1	0.132616	Novel
WDR20	0.13259	Novel
ENKD1	0.132554	Novel
MLYCD	0.132522	Novel
MMP7	0.132518	Novel
PSMA7	0.132509	Novel
RBPJL	0.132499	Novel
ZNF25	0.132454	Novel
SSR3	0.132376	Novel
FOXO4	0.132354	Novel
GFRA2	0.13229	Novel
TRIM39	0.132253	Novel
GHRH	0.132164	Novel
SERPINB3	0.132117	Novel
OR52E6	0.132011	Novel
CTRB2	0.131987	Novel
NLRC4	0.131977	Novel
C14orf119	0.131971	Novel
LAIR1	0.131926	Novel
WASH8P	0.131873	Novel
PXN	0.131866	Novel
IL17B	0.131705	Novel
ZNF75A	0.131705	Novel
ZNF280A	0.131543	Novel
SERPINB4	0.131502	Novel
TH	0.131463	Novel
LILRA3	0.131445	Novel
PTGER1	0.131365	Novel
CDC37	0.131323	Novel
NCOA3	0.131257	Novel
PPP3R1	0.131255	Novel
USF2	0.131253	Novel
SAA4	0.131217	Novel
ZFAND2B	0.131121	Novel
TCP10L2	0.131119	Novel
LEPR	0.131109	Novel
ZNF396	0.131097	Novel
RUVBL2	0.131047	Novel
PSMA6	0.131	Novel
MATK	0.13099	Novel
ZSCAN20	0.130966	Novel
LILRB3	0.130955	Novel
RPS3	0.130954	Novel
IFNL3	0.130938	Novel
SPOCK2	0.130916	Novel
WNT3A	0.130907	Novel
C11orf71	0.13087	Novel
DCAF5	0.130858	Novel
CYBC1	0.130793	Novel
MAGEA4	0.130749	Novel
CHP1	0.130563	Novel
TP53BP2	0.130544	Novel
RNF182	0.130522	Novel
CDKL4	0.130491	Novel
TEC	0.130477	Novel
RPL21	0.130379	Novel
NLGN1	0.130282	Novel
PAGE3	0.130222	Novel
ART4	0.130199	Novel
JAK1	0.130116	Novel
CTF1	0.130091	Novel
STRADB	0.130083	Novel
GRAP2	0.130065	Novel
EIF4E3	0.130033	Novel
AMBP	0.130024	Novel
SHC4	0.130023	Novel
CCN3	0.130019	Novel
MRFAP1	0.129988	Novel
GTF2H5	0.129948	Novel
ZNF720	0.129899	Novel
PROM1	0.12985	Novel
C6orf201	0.1298	Novel
FBXO8	0.129772	Novel
ATP2A2	0.129724	Novel
UBE2DNL	0.129689	Novel
MYLK3	0.129581	Novel
RECQL4	0.129487	Novel
EBF4	0.129454	Novel
FAM9B	0.129443	Novel
RPL12	0.129415	Novel
VASH2	0.129405	Novel
SLX4IP	0.129397	Novel
ZNF223	0.129388	Novel
PPP1R17	0.129376	Novel
RSPH10B2	0.129299	Novel
CHCHD5	0.129293	Novel
CFAP299	0.129287	Novel
MAGEA10	0.129274	Novel
THBS4	0.129213	Novel
DPY19L2P1	0.129191	Novel
FGFBP2	0.129151	Novel
LMNTD1	0.12906	Novel
GAGE1	0.128999	Novel
SF3A1	0.128974	Novel
GIMAP5	0.128973	Novel
MOB2	0.128873	Novel
RHOQ	0.128869	Novel
SASH3	0.128818	Novel
MAGOHB	0.128815	Novel
GRIN2A	0.128766	Novel
CCL17	0.128666	Novel
CD5	0.12862	Novel
TEAD3	0.128594	Novel
SHB	0.128568	Novel
POLR1C	0.128564	Novel
DGKD	0.128517	Novel
DRAM1	0.12848	Novel
UBAP2	0.128448	Novel
REM1	0.128421	Novel
TBC1D3F	0.128393	Novel
DOK1	0.128363	Novel
SPHK2	0.128344	Novel
EMD	0.12834	Novel
USP9X	0.128311	Novel
GAREM1	0.128154	Novel
ELN	0.128138	Novel
ARHGAP22	0.128063	Novel
PSMB2	0.128035	Novel
ZNF174	0.127959	Novel
DNTT	0.127915	Novel
RPS13	0.127885	Novel
SH2B3	0.127861	Novel
CABP5	0.127851	Novel
SPINK5	0.127794	Novel
CASP1	0.127689	Novel
PTPN20	0.127659	Novel
LINC02875	0.127538	Novel
DAB1	0.127519	Novel
POLR3GL	0.127456	Novel
ZMYM5	0.127403	Novel
KLRK1	0.127371	Novel
TMEM161B	0.127367	Novel
CSH1	0.127341	Novel
RPS21	0.127265	Novel
DCAF8	0.12724	Novel
TMEM179B	0.127236	Novel
FAM86B2	0.127189	Novel
BMPR1A	0.127112	Novel
PSMD11	0.127083	Novel
MS4A2	0.127081	Novel
PRR32	0.127047	Novel
CSH2	0.126977	Novel
HOXC10	0.126935	Novel
GLT1D1	0.12688	Novel
CCDC190	0.126736	Novel
PRICKLE2	0.126713	Novel
PNN	0.126668	Novel
ISCA1	0.126648	Novel
SERPINB13	0.126595	Novel
PRRG4	0.126573	Novel
SH2D1B	0.126536	Novel
UTF1	0.126526	Novel
FBXL21P	0.126525	Novel
RGR	0.126414	Novel
CCL24	0.126409	Novel
SPATA4	0.126366	Novel
ZNF695	0.12636	Novel
TSLP	0.126356	Novel
ATP6V0C	0.126331	Novel
GRB10	0.126322	Novel
CCDC149	0.126255	Novel
POMZP3	0.126237	Novel
NAF1	0.126152	Novel
CX3CL1	0.126095	Novel
ANKRD9	0.126089	Novel
TMEM185A	0.126083	Novel
CRHR2	0.126032	Novel
ITGB7	0.126031	Novel
GEMIN6	0.126013	Novel
VGLL1	0.125979	Novel
IGFBP7	0.125966	Novel
APPL1	0.125962	Novel
CD72	0.125932	Novel
TGFA	0.125918	Novel
TMEM53	0.125874	Novel
TNF	0.125868	Novel
ZBTB2	0.125865	Novel
STOML3	0.125862	Novel
RPL35A	0.125819	Novel
SRP14	0.125803	Novel
LYSMD2	0.125788	Novel
USP18	0.125776	Novel
WNT1	0.125775	Novel
CALCA	0.125767	Novel
FRMD8	0.125737	Novel
MIR9-1HG	0.125729	Novel
PAK1	0.125719	Novel
CRHR1	0.125632	Novel
QRICH1	0.12563	Novel
SNRNP35	0.125623	Novel
CCR7	0.125586	Novel
MYT1L	0.125578	Novel
MROH8	0.125538	Novel
SMG7	0.125532	Novel
ACAN	0.125439	Novel
ADCY2	0.125374	Novel
LIX1	0.125321	Novel
ZBED9	0.125291	Novel
CSNK1A1	0.125271	Novel
PCK1	0.125265	Novel
POLR3D	0.125234	Novel
CTC1	0.125233	Novel
DARS1-AS1	0.12511	Novel
PFDN1	0.125107	Novel
TCTA	0.125096	Novel
ATF7IP2	0.125095	Novel
MAP3K2	0.125092	Novel
COL6A1	0.125066	Novel
HCST	0.125023	Novel
GFRA3	0.124891	Novel
PDE1B	0.12485	Novel
RAB34	0.124839	Novel
MTCP1	0.124769	Novel
ZNF320	0.124756	Novel
STAMBP	0.124708	Novel
LSM4	0.124694	Novel
FBXW9	0.12467	Novel
PAK6	0.124663	Novel
MYO16	0.124658	Novel
HNF1B	0.124646	Novel
TTC33	0.124604	Novel
SNAPIN	0.124596	Novel
ZCCHC13	0.124581	Novel
SCGB1D2	0.124555	Novel
KEAP1	0.124453	Novel
SNRPE	0.124449	Novel
RPL7A	0.124426	Novel
IL21R	0.124422	Novel
FSD1L	0.124405	Novel
ADCY4	0.124393	Novel
ZNF627	0.124389	Novel
KLF4	0.12435	Novel
PCDHGA5	0.124303	Novel
RNF4	0.124295	Novel
STN1	0.124259	Novel
TMCO6	0.124161	Novel
C19orf18	0.124156	Novel
CROCCP2	0.124151	Novel
SLIT2	0.124122	Novel
IL1RL1	0.124116	Novel
LSM2	0.124115	Novel
RPS15	0.124091	Novel
CALCRL	0.12409	Novel
UQCRHL	0.12402	Novel
LCK	0.124007	Novel
C14orf93	0.123999	Novel
TRIM40	0.123987	Novel
USP17L7	0.123974	Novel
SIN3A	0.123942	Novel
UBXN7	0.123929	Novel
LONRF1	0.123916	Novel
GAGE2E	0.123903	Novel
MMP1	0.123896	Novel
DUSP8	0.123877	Novel
SNRNP48	0.123868	Novel
WDR26	0.123841	Novel
ZNF71	0.123794	Novel
RPL27A	0.123781	Novel
FOXO6	0.123769	Novel
TAB1	0.123752	Novel
CIITA	0.123715	Novel
ITIH1	0.123658	Novel
TMEM263	0.123649	Novel
CAVIN4	0.123601	Novel
CARD6	0.123557	Novel
TCEAL2	0.123546	Novel
UBL3	0.12353	Novel
FAM163A	0.123464	Novel
ZBTB12	0.123459	Novel
FBXO28	0.123448	Novel
CACNA1A	0.123435	Novel
THEMIS	0.123388	Novel
TIMD4	0.123383	Novel
DENND1C	0.123377	Novel
SNRPF	0.123353	Novel
JUNB	0.123327	Novel
ZBTB1	0.123324	Novel
ZNF282	0.123292	Novel
DOK6	0.123261	Novel
ARHGEF35	0.123229	Novel
VCAM1	0.123225	Novel
UBE2U	0.123185	Novel
RPS20	0.123122	Novel
OLIG1	0.123119	Novel
PECAM1	0.123096	Novel
CEBPG	0.12309	Novel
IGLL1	0.123078	Novel
SLC9A2	0.123069	Novel
PCDHA11	0.123015	Novel
USH1C	0.122986	Novel
TMA7	0.122981	Novel
TSSC4	0.12298	Novel
MAP2K1	0.12298	Novel
CLIC6	0.122897	Novel
MATN1	0.122863	Novel
SEMA3F	0.122855	Novel
PLEKHF2	0.122848	Novel
PRPF4	0.122838	Novel
RPL37A	0.122811	Novel
ZNF197	0.122799	Novel
POGK	0.122736	Novel
OR6B1	0.12273	Novel
SULT1A4	0.122699	Novel
PCDHGA11	0.122684	Novel
RPL3L	0.122678	Novel
PRSS50	0.122641	Novel
LAMP1	0.122639	Novel
STOML1	0.122622	Novel
FCER2	0.122614	Novel
SLAMF6	0.122586	Novel
RHOXF2	0.122545	Novel
USP29	0.122519	Novel
LRRC3B	0.122485	Novel
H1-5	0.122419	Novel
SLC9A5	0.122394	Novel
CXCL8	0.122371	Novel
ZBTB9	0.122352	Novel
CT45A1	0.122323	Novel
BMP6	0.122321	Novel
STEAP1B	0.122317	Novel
CCR1	0.122293	Novel
RPS3A	0.122278	Novel
GLI4	0.122264	Novel
MGARP	0.122258	Novel
RGP1	0.122241	Novel
EOMES	0.12222	Novel
ATPAF2	0.122158	Novel
SNRPN	0.122105	Novel
IL1R1	0.122049	Novel
LRRC28	0.122032	Novel
SPANXN2	0.121993	Novel
IL2RG	0.121926	Novel
PLCL1	0.121925	Novel
NKX3-1	0.121916	Novel
ZNF667	0.121906	Novel
ITGB3	0.121876	Novel
KIAA1549L	0.121875	Novel
PHC2	0.121859	Novel
MST1R	0.121839	Novel
RPL31	0.121835	Novel
BCL10	0.121815	Novel
KCNN3	0.121787	Novel
SPOP	0.121786	Novel
CCL27	0.121772	Novel
GAGE12G	0.121684	Novel
ZNF121	0.121672	Novel
ERBB3	0.12167	Novel
BIN2	0.121633	Novel
SLPI	0.121621	Novel
TRIM49C	0.121549	Novel
ANKRD39	0.121499	Novel
IMPDH2	0.121473	Novel
GPLD1	0.121456	Novel
MYO3B	0.121371	Novel
CZIB	0.121368	Novel
NATD1	0.121331	Novel
SFN	0.12132	Novel
PSMB5	0.1213	Novel
AFAP1L2	0.121292	Novel
CREB1	0.12127	Novel
H1-7	0.121262	Novel
DOK2	0.121259	Novel
LUM	0.121258	Novel
ANO3	0.121246	Novel
CASP12	0.121244	Novel
ALK	0.121236	Novel
MYO7A	0.121228	Novel
RN7SL1	0.121211	Novel
PHTF1	0.121209	Novel
KLHL33	0.121203	Novel
CCL3	0.121186	Novel
CD3D	0.121166	Novel
UBE2K	0.121149	Novel
ADIPOQ	0.121139	Novel
DCAF7	0.121134	Novel
ZKSCAN7	0.121133	Novel
ITFG1	0.12113	Novel
TMEM97	0.121126	Novel
MID2	0.121114	Novel
NGFR	0.121101	Novel
LAX1	0.121006	Novel
ARHGAP18	0.121001	Novel
KCNQ1	0.120999	Novel
CHN1	0.120927	Novel
MFSD12	0.120902	Novel
MANSC1	0.120879	Novel
CCDC168	0.120864	Novel
UBXN11	0.120861	Novel
PIK3CG	0.120858	Novel
TCF24	0.120823	Novel
SSX3	0.120811	Novel
PCDHA5	0.120808	Novel
EPHB1	0.120787	Novel
FOSL1	0.120747	Novel
CD84	0.120724	Novel
PRAMEF15	0.120707	Novel
PRAMEF4	0.120707	Novel
BACE1	0.120686	Novel
LEF1	0.120659	Novel
FPR1	0.120656	Novel
TRMU	0.120654	Novel
GPR42	0.120605	Novel
FAU	0.120599	Novel
ARTN	0.120566	Novel
EFEMP2	0.120507	Novel
FRS2	0.120485	Novel
MLNR	0.120485	Novel
STK36	0.120481	Novel
IL1RAP	0.120479	Novel
FBLN7	0.120448	Novel
CCDC136	0.120411	Novel
IL6R	0.120398	Novel
HUNK	0.120388	Novel
ZNF395	0.120381	Novel
SUV39H2	0.120371	Novel
CTSK	0.120363	Novel
CCDC97	0.120335	Novel
PCDHA8	0.120331	Novel
GLB1L3	0.120309	Novel
REG1B	0.120301	Novel
SEC31B	0.120244	Novel
DCAF4L2	0.120244	Novel
SNRPD2	0.120244	Novel
IL37	0.120237	Novel
B4GALNT4	0.120233	Novel
SART1	0.120224	Novel
RPS25	0.120213	Novel
INHA	0.120183	Novel
DCAF12L1	0.120178	Novel
EIF4A3	0.120125	Novel
H1-3	0.120062	Novel
GDF2	0.12004	Novel
CEP135	0.120007	Novel
PDE4C	0.120003	Novel
REG4	0.11999	Novel
SMARCA4	0.119959	Novel
PUS7L	0.119947	Novel
LAMA1	0.119944	Novel
RBAK	0.11992	Novel
CMTM2	0.119888	Novel
CD24	0.119857	Novel
UBTD1	0.119853	Novel
RPL30	0.119828	Novel
IKBKB	0.119825	Novel
NRXN3	0.119811	Novel
DLGAP1	0.119745	Novel
ADORA2B	0.119731	Novel
LDLRAP1	0.119722	Novel
CDK9	0.119705	Novel
LRATD1	0.119679	Novel
SUSD3	0.119648	Novel
PDR	0.119648	Novel
NTRK2	0.119633	Novel
TMEM45A	0.119624	Novel
RPLP0	0.119602	Novel
CCR2	0.119557	Novel
NFKBIL1	0.119541	Novel
GAGE5	0.119497	Novel
CNOT7	0.119475	Novel
NRN1L	0.11947	Novel
RND1	0.119446	Novel
LAT2	0.119436	Novel
GAGE12B	0.11943	Novel
GAGE12I	0.11943	Novel
PIK3IP1	0.119355	Novel
SLC9A4	0.119332	Novel
ZNF813	0.119326	Novel
STXBP3	0.119306	Novel
POLR2M	0.119283	Novel
EAPP	0.119229	Novel
ISLR2	0.119216	Novel
ZNF18	0.119198	Novel
RAE1	0.119195	Novel
DCN	0.119175	Novel
RPS19	0.119175	Novel
TRMT12	0.11916	Novel
FGR	0.119156	Novel
TNR	0.119143	Novel
FAM120B	0.119143	Novel
GRM5	0.119136	Novel
CASP8	0.119136	Novel
SIGLEC12	0.119115	Novel
TMEM252	0.119102	Novel
PALM3	0.1191	Novel
PDCL2	0.119098	Novel
PEX3	0.11909	Novel
ALPK1	0.119063	Novel
MAP4K3	0.119059	Novel
NRP2	0.11904	Novel
CMA1	0.119038	Novel
LSM3	0.119038	Novel
ARHGEF7	0.119008	Novel
MAGED4B	0.119007	Novel
KCTD11	0.118987	Novel
B3GALT5	0.11898	Novel
BMPR1B	0.118974	Novel
KIAA1143	0.118971	Novel
SPANXB1	0.118966	Novel
MAP2K4	0.118959	Novel
CCR6	0.118949	Novel
MINDY3	0.118945	Novel
IFNG	0.11894	Novel
TLE5	0.118935	Novel
PPM1B	0.118933	Novel
HTT	0.118925	Novel
HGF	0.118917	Novel
SHC2	0.118917	Novel
EPO	0.118902	Novel
C2orf69	0.11889	Novel
BIRC2	0.118888	Novel
RBMY1F	0.118886	Novel
WNT7A	0.118873	Novel
EPM2AIP1	0.118872	Novel
IQCF5	0.118857	Novel
WDR83OS	0.118845	Novel
ANXA13	0.11883	Novel
NISCH	0.118829	Novel
SP7	0.118804	Novel
PCDHA13	0.118788	Novel
DSCR4	0.118699	Novel
CHMP6	0.118661	Novel
IGFBP3	0.118626	Novel
XBP1P1	0.118613	Novel
AMIGO2	0.118583	Novel
MZB1	0.118583	Novel
RPH3AL	0.118577	Novel
GADD45G	0.118576	Novel
TMEM79	0.11857	Novel
FAM199X	0.11852	Novel
IFNL2	0.118509	Novel
UCN	0.118504	Novel
RPS27A	0.11844	Novel
NSG2	0.11842	Novel
DCAF16	0.11841	Novel
ERCC8	0.118397	Novel
NPNT	0.118386	Novel
PCDHA1	0.118333	Novel
UTY	0.118332	Novel
LY9	0.118329	Novel
NICN1	0.118328	Novel
GHR	0.118323	Novel
STRAP	0.118298	Novel
SNRPB	0.118288	Novel
ANKZF1	0.11828	Novel
TBC1D24	0.118279	Novel
BATF	0.118243	Novel
GTF2H2C_2	0.118239	Novel
ZNF30	0.118233	Novel
ZFP36L2	0.118217	Novel
KCNE2	0.118195	Novel
ASTL	0.118195	Novel
PDGFA	0.118186	Novel
FAT3	0.118176	Novel
RFPL4A	0.118174	Novel
EIF1AD	0.118157	Novel
PRKY	0.118147	Novel
SLX1B	0.118143	Novel
ALG10B	0.118118	Novel
MT1G	0.118106	Novel
GCKR	0.1181	Novel
MS4A12	0.118089	Novel
ITPR1	0.118078	Novel
INSM1	0.118073	Novel
BTBD3	0.11807	Novel
CD200R1	0.118054	Novel
MYOC	0.118033	Novel
TRPC7	0.118029	Novel
HOXD10	0.118016	Novel
ZGPAT	0.118012	Novel
GP9	0.118011	Novel
INHBE	0.118009	Novel
MMP13	0.11798	Novel
F11R	0.117957	Novel
MOAP1	0.117956	Novel
CSN1S1	0.117953	Novel
CLVS1	0.117934	Novel
RPL9	0.117902	Novel
RBMY1E	0.117879	Novel
C12orf4	0.117875	Novel
CLNK	0.11782	Novel
FBLN2	0.117814	Novel
PAQR3	0.117809	Novel
RAB27A	0.117805	Novel
ABCG5	0.117792	Novel
MORC1	0.117792	Novel
OR2F2	0.117784	Novel
CDC42SE1	0.117772	Novel
ZKSCAN8	0.117758	Novel
SPACA4	0.117755	Novel
GDF6	0.117746	Novel
TCP1	0.117745	Novel
ZNF519	0.11773	Novel
ANXA8L1	0.117728	Novel
KIFC2	0.117712	Novel
SMCO3	0.11768	Novel
AGTR2	0.117649	Novel
ZFYVE1	0.117644	Novel
NUMBL	0.11763	Novel
PCDHGC4	0.11762	Novel
THBS1	0.117612	Novel
IL13	0.117586	Novel
CHUK	0.117576	Novel
SENP2	0.11754	Novel
HLA-F	0.117527	Novel
CCND2	0.117513	Novel
PHF21B	0.117504	Novel
PRRG3	0.117495	Novel
RPS4X	0.117482	Novel
NOXO1	0.117477	Novel
CT45A2	0.117476	Novel
ROBO4	0.117474	Novel
FAM3A	0.117452	Novel
NOTCH4	0.117444	Novel
ATF7	0.117438	Novel
RPL4	0.117434	Novel
MFSD13A	0.117434	Novel
KHDRBS1	0.117423	Novel
CARD16	0.117415	Novel
SIGLEC16	0.117361	Novel
SYT13	0.117357	Novel
RPS11	0.117355	Novel
CCDC189	0.117348	Novel
ZSCAN23	0.117332	Novel
CNFN	0.11733	Novel
EPOR	0.117325	Novel
RIPPLY1	0.117288	Novel
OVOL1	0.117274	Novel
IQCG	0.117268	Novel
RAB2B	0.117264	Novel
DEFA1	0.117255	Novel
HDL3	0.117218	Novel
HOXB7	0.117209	Novel
ZNF783	0.1172	Novel
GASK1A	0.117186	Novel
NLRP6	0.117178	Novel
FAM72D	0.117162	Novel
ONECUT3	0.117159	Novel
RASA3	0.117153	Novel
LPXN	0.11714	Novel
RNF207	0.117138	Novel
KLHL17	0.117125	Novel
FER	0.117102	Novel
PLEKHH2	0.117101	Novel
OR10AG1	0.117095	Novel
SIAH1	0.117053	Novel
TMPPE	0.11705	Novel
WNT5B	0.117036	Novel
DVL2	0.11702	Novel
DDX3X	0.116982	Novel
FES	0.116976	Novel
BRWD1	0.116974	Novel
ZNF280B	0.116958	Novel
GBP3	0.116934	Novel
LCAT	0.116921	Novel
FSTL5	0.116902	Novel
ANXA2R	0.116899	Novel
AMBN	0.116889	Novel
CALR	0.116878	Novel
GPC1	0.116875	Novel
SEM1	0.116873	Novel
CABP2	0.116859	Novel
IGLC3	0.116851	Novel
CALCR	0.116831	Novel
RPS15A	0.116819	Novel
ARMCX1	0.116785	Novel
RNF40	0.116783	Novel
DCAF17	0.116779	Novel
ZSCAN21	0.116773	Novel
LRRC34	0.116768	Novel
TEN1	0.116761	Novel
SMIM29	0.116748	Novel
PEG3	0.116745	Novel
HIGD1A	0.11674	Novel
ZMYND19	0.116728	Novel
GPRIN3	0.116715	Novel
GAGE10	0.116711	Novel
GAGE12J	0.116711	Novel
GAGE2C	0.116711	Novel
IL2	0.116709	Novel
PLXNB3	0.116655	Novel
CETP	0.116651	Novel
SMAD5	0.116648	Novel
DUS1L	0.116619	Novel
ZNF660	0.116612	Novel
SLC5A4	0.116583	Novel
ABO	0.116577	Novel
MT1H	0.116557	Novel
THAP12	0.11655	Novel
DEXI	0.116543	Novel
SNHG29	0.116538	Novel
ADTRP	0.116523	Novel
TMEM182	0.116513	Novel
EGLN1	0.116496	Novel
NSUN5P2	0.116464	Novel
OPN3	0.116462	Novel
SLC24A5	0.116454	Novel
E2F1	0.116436	Novel
SSX4B	0.116424	Novel
ADGRA2	0.116423	Novel
EGFLAM	0.116418	Novel
CCL1	0.116418	Novel
CRACR2A	0.116396	Novel
SLC10A4	0.116386	Novel
GRIN3B	0.116376	Novel
PDK4	0.116376	Novel
ST6GALNAC5	0.116371	Novel
GPR85	0.116367	Novel
RTN4R	0.116362	Novel
ARMCX5	0.116361	Novel
HIF1A-AS2	0.11635	Novel
LINC00473	0.116345	Novel
KCTD19	0.116335	Novel
TRIM67	0.116318	Novel
SOX18	0.116318	Novel
TIMP4	0.116312	Novel
ZNF211	0.116306	Novel
ZNF561	0.116295	Novel
TTLL9	0.116291	Novel
MPIG6B	0.116287	Novel
CGB2	0.116287	Novel
ERAS	0.116283	Novel
PKD2L2	0.116275	Novel
C5orf22	0.11627	Novel
HIF3A	0.116268	Novel
TGIF2LX	0.116248	Novel
CD300LD	0.116247	Novel
ANGPTL8	0.116245	Novel
GAGE2D	0.116243	Novel
PRRX1	0.116238	Novel
TREML1	0.116236	Novel
OSR1	0.116217	Novel
SPEF2	0.116212	Novel
TSSK6	0.116196	Novel
IL1RAPL1	0.116189	Novel
SCN8A	0.116168	Novel
NUP160	0.116161	Novel
RPS23	0.11615	Novel
KLF17	0.116149	Novel
EN2	0.116145	Novel
IRAG1	0.116137	Novel
JAK2	0.116133	Novel
ARRDC5	0.116127	Novel
SNRPD1	0.116125	Novel
OPTN	0.116124	Novel
STKLD1	0.116117	Novel
POLR3C	0.11611	Novel
NOX4	0.116107	Novel
NSUN7	0.116105	Novel
MYEOV	0.116087	Novel
WNT2B	0.116079	Novel
ZFP36	0.11605	Novel
FGF20	0.116031	Novel
PCDHGB3	0.116029	Novel
C5AR1	0.116013	Novel
ADGB	0.116005	Novel
HEXD	0.116001	Novel
NID1	0.116	Novel
SNX32	0.115998	Novel
HDGFL3	0.115998	Novel
ERICH2	0.115997	Novel
CLCA2	0.115996	Novel
WASF1	0.115994	Novel
CAPNS2	0.115962	Novel
DACT2	0.115943	Novel
SEH1L	0.115943	Novel
LY6G6D	0.115936	Novel
LOC102724488	0.115925	Novel
CARD14	0.115917	Novel
FAM217A	0.115881	Novel
MYO15A	0.11588	Novel
CFAP77	0.115865	Novel
ZFAND1	0.115839	Novel
RNPS1	0.115828	Novel
SUSD5	0.115827	Novel
GFOD2	0.115814	Novel
GPATCH4	0.115813	Novel
EFCAB14	0.115812	Novel
ZNF888	0.115796	Novel
IFNB1	0.115795	Novel
CFAP65	0.115778	Novel
TMEM47	0.115774	Novel
SNRPD2P1	0.115771	Novel
SH3BP2	0.115769	Novel
TMC8	0.115752	Novel
CLEC7A	0.115746	Novel
TMEM82	0.115738	Novel
PBX4	0.115737	Novel
C1QTNF3	0.115736	Novel
CDK5	0.115734	Novel
RASSF10	0.115732	Novel
ZNF621	0.115719	Novel
PAGE2	0.115706	Novel
SIM1	0.115703	Novel
CRLF1	0.115703	Novel
TSSK3	0.11568	Novel
CD151	0.115668	Novel
KIR2DL3	0.115645	Novel
ARAP3	0.115627	Novel
ZNF83	0.115612	Novel
ZFR	0.11561	Novel
PCDHA9	0.115591	Novel
TULP1	0.115577	Novel
FGF16	0.115574	Novel
LYPD1	0.115567	Novel
MCM3AP-AS1	0.115555	Novel
C4orf48	0.115542	Novel
FBXO24	0.115515	Novel
LOC344382	0.1155	Novel
ANKRD6	0.115494	Novel
PARP10	0.115487	Novel
LINC00311	0.115479	Novel
PLA2G1B	0.115475	Novel
PCDHGB5	0.115455	Novel
BCL2L13	0.115453	Novel
GADD45B	0.11543	Novel
ZSCAN5A	0.115418	Novel
ELAPOR1	0.115414	Novel
MMRN2	0.1154	Novel
DDX25	0.115382	Novel
IL4	0.115379	Novel
GID4	0.115358	Novel
CLCN6	0.115355	Novel
PGBD2	0.115351	Novel
C1QTNF4	0.115349	Novel
NLGN2	0.115337	Novel
ZNF790	0.115333	Novel
KLK10	0.115326	Novel
DOK3	0.115323	Novel
TMC4	0.115318	Novel
C6orf136	0.11531	Novel
SPATA19	0.115308	Novel
CTSL	0.115295	Novel
ACVR1C	0.11529	Novel
SEC16B	0.115286	Novel
URB1-AS1	0.115283	Novel
NEUROD6	0.11527	Novel
KBTBD2	0.115262	Novel
WNT9A	0.115261	Novel
DDX54	0.11526	Novel
MAP3K1	0.115256	Novel
INSM2	0.115245	Novel
ZNF585B	0.11524	Novel
HNRNPA3P1	0.115237	Novel
ECSCR	0.115237	Novel
ACER1	0.115225	Novel
SMIM11A	0.115225	Novel
SLC22A14	0.115224	Novel
TMEM95	0.115216	Novel
UPK3A	0.115212	Novel
IL11	0.11521	Novel
RHOXF1	0.115207	Novel
DRD3	0.115195	Novel
IGHE	0.115185	Novel
MRGPRX1	0.115181	Novel
SMIM19	0.115161	Novel
FUT7	0.115138	Novel
HMX3	0.115127	Novel
RFPL1	0.115126	Novel
CNEP1R1	0.115126	Novel
SERPING1	0.115115	Novel
PADI6	0.115104	Novel
FBXO43	0.115103	Novel
ZNF596	0.115098	Novel
C16orf46	0.115095	Novel
RNU1-4	0.115095	Novel
TUBA3D	0.115069	Novel
DRC7	0.115063	Novel
LINC00673	0.115061	Novel
WDR86	0.115058	Novel
GDI2P1	0.115055	Novel
ZNF234	0.115053	Novel
CAMP	0.115039	Novel
LAPTM4B	0.115022	Novel
ERICH6	0.11502	Novel
RNF149	0.11502	Novel
IGL	0.115019	Novel
ITGA5	0.115017	Novel
FAM24B	0.115014	Novel
ZC3H12D	0.115002	Novel
NPIPB13	0.114998	Novel
GCOM1	0.114989	Novel
SCUBE2	0.114986	Novel
CCNJ	0.114969	Novel
VGLL2	0.114962	Novel
RPL39L	0.114939	Novel
CT47A3	0.114936	Novel
CT47A4	0.114936	Novel
IQCJ	0.114936	Novel
MIR3910-1	0.114936	Novel
CT47A6	0.114936	Novel
PCDHGA2	0.114936	Novel
CT47A2	0.114936	Novel
USP17L17	0.114936	Novel
CT47A7	0.114936	Novel
USP17L18	0.114936	Novel
USP17L11	0.114936	Novel
GAGE7	0.114936	Novel
CT47A12	0.114936	Novel
CT47A1	0.114936	Novel
GAGE12F	0.114936	Novel
GAGE2B	0.114936	Novel
CT47A10	0.114936	Novel
GAGE12E	0.114936	Novel
MIR3910-2	0.114936	Novel
USP17L20	0.114936	Novel
GAGE12C	0.114936	Novel
CT47A5	0.114936	Novel
GAGE6	0.114936	Novel
MIR1193	0.114936	Novel
GAGE12D	0.114936	Novel
CT47A11	0.114936	Novel
RBMY1D	0.114936	Novel
CT47A9	0.114936	Novel
CT47A8	0.114936	Novel
OR8U1	0.114936	Novel
MEG8	0.114928	Novel
HOXA-AS2	0.114928	Novel
QRFPR	0.114924	Novel
MAGEA9	0.114913	Novel
SPATA32	0.114902	Novel
CCL16	0.114891	Novel
UBE2L3	0.114886	Novel
MPC1	0.114885	Novel
LSMEM2	0.114876	Novel
AGAP2	0.114875	Novel
NKX2-4	0.11487	Novel
SPEM1	0.114866	Novel
C9orf62	0.114857	Novel
YWHAZ	0.114855	Novel
SPSB3	0.114851	Novel
CAPS	0.114841	Novel
UGT2B10	0.114839	Novel
CCDC39	0.114834	Novel
PCDHGA4	0.114823	Novel
PTCHD3	0.114814	Novel
KIAA1614	0.114814	Novel
ERVK-6	0.114808	Novel
LILRA1	0.114806	Novel
USP17L2	0.114804	Novel
LRRN3	0.114779	Novel
EIF3G	0.114778	Novel
CEMP1	0.114775	Novel
ZNF468	0.114763	Novel
ZCRB1	0.114762	Novel
ZNF232	0.114761	Novel
RBM43	0.114754	Novel
UHRF1	0.114732	Novel
CNTN4	0.11473	Novel
FAM185A	0.114726	Novel
RNF146	0.114721	Novel
SLC5A1	0.114719	Novel
IGKV3-20	0.114698	Novel
RPL34	0.114691	Novel
TDGF1	0.114683	Novel
VTCN1	0.114679	Novel
CHRNA4	0.114665	Novel
TFPI2	0.114665	Novel
SH3GL2	0.114662	Novel
FBXO48	0.114653	Novel
CSF3R	0.114644	Novel
SLF2	0.114639	Novel
TFIP11	0.114629	Novel
DCAF8L1	0.114627	Novel
IL23A	0.114625	Novel
RNA5S7	0.114624	Novel
TCEAL5	0.11462	Novel
NOD2	0.114609	Novel
KLHDC1	0.114598	Novel
RSPH6A	0.114591	Novel
NEUROG2	0.114579	Novel
GTSF1L	0.114549	Novel
DCLK3	0.114542	Novel
PCOLCE	0.114538	Novel
USP35	0.114516	Novel
CASKIN1	0.11451	Novel
STAT1	0.114508	Novel
DDX23	0.114502	Novel
OR5A2	0.114498	Novel
WNT6	0.114489	Novel
DNASE1	0.114486	Novel
PDZRN4	0.114481	Novel
PNMA1	0.114466	Novel
CBWD6	0.114461	Novel
MACC1	0.114455	Novel
MMP23B	0.11445	Novel
LOC442497	0.114445	Novel
TMC5	0.114441	Novel
RIIAD1	0.114441	Novel
CR1	0.114438	Novel
PTGER2	0.11443	Novel
SLC25A34	0.11443	Novel
SH3D21	0.114429	Novel
SPINK1	0.11442	Novel
NFKB2	0.114418	Novel
SNORA73A	0.114414	Novel
ZNF549	0.114402	Novel
LOC100128588	0.114392	Novel
FAM47A	0.114389	Novel
RPL38	0.114387	Novel
IGLC6	0.114386	Novel
RTL1	0.114383	Novel
DMRT2	0.114364	Novel
LINC00461	0.114345	Novel
KCNJ18	0.114342	Novel
EFCAB5	0.114337	Novel
PLCB2	0.114336	Novel
PRB4	0.114327	Novel
RPS18P5	0.114325	Novel
DUOXA1	0.114324	Novel
GVINP1	0.114318	Novel
ABL2	0.114317	Novel
NXNL1	0.114305	Novel
LIG4	0.114295	Novel
RLN1	0.114284	Novel
OR2K2	0.11428	Novel
ZPBP	0.114278	Novel
APOBEC4	0.114275	Novel
SNORD104	0.114274	Novel
SIGLEC8	0.11427	Novel
FAM156B	0.114261	Novel
CCDC157	0.11426	Novel
VN1R1	0.114259	Novel
HOXA7	0.114259	Novel
TCEA3	0.114256	Novel
C12orf29	0.114252	Novel
FAM220A	0.114249	Novel
LINC00908	0.114247	Novel
PRR23B	0.114243	Novel
ZNF525	0.114235	Novel
ZNF480	0.114229	Novel
SBSPON	0.114226	Novel
PRKCD	0.114217	Novel
GOLGA2P5	0.114198	Novel
ZNF502	0.114196	Novel
OPA6	0.114196	Novel
MT3	0.114194	Novel
CD34	0.114191	Novel
KRTCAP3	0.11419	Novel
FHAD1	0.114188	Novel
COL13A1	0.114179	Novel
ZNF587B	0.114172	Novel
TDRD6	0.114149	Novel
TRPC2	0.114142	Novel
IGKV2D-29	0.114137	Novel
SORCS2	0.114137	Novel
LZTS2	0.114127	Novel
KIRREL3-AS3	0.114123	Novel
ZNF213	0.11411	Novel
MT2A	0.11411	Novel
MROH7	0.114108	Novel
H3P16	0.114108	Novel
METRNL	0.114108	Novel
TAAR9	0.114105	Novel
SPESP1	0.11409	Novel
VWA3B	0.114082	Novel
ISX	0.11408	Novel
SPOCK1	0.114075	Novel
RNASE12	0.114061	Novel
PIWIL3	0.114056	Novel
RAB40AL	0.114049	Novel
PSMB4	0.114048	Novel
HOXD11	0.114046	Novel
FGF18	0.114045	Novel
SMAD4	0.114042	Novel
PWWP3B	0.114041	Novel
RPL29P11	0.114037	Novel
SMIM43	0.114032	Novel
MIDN	0.114028	Novel
C10orf120	0.114019	Novel
LCTL	0.114015	Novel
IQCF3	0.114013	Novel
ZNF485	0.114002	Novel
CDC42EP5	0.113973	Novel
MDGA1	0.113961	Novel
MFSD14A	0.113961	Novel
FAM180B	0.113955	Novel
XPNPEP2	0.113951	Novel
RPS26	0.113951	Novel
DRICH1	0.113945	Novel
TMEM91	0.113944	Novel
MNAT1	0.113928	Novel
SNRPEP2	0.113916	Novel
MAGOH2P	0.113906	Novel
DHX34	0.113906	Novel
EEF1B2P5	0.113904	Novel
PRSS22	0.113901	Novel
TCFL5	0.113901	Novel
ARPP21	0.113901	Novel
ST8SIA5	0.1139	Novel
LINC01198	0.113889	Novel
MAPK7	0.113888	Novel
CFAP54	0.113877	Novel
OR7D4	0.113875	Novel
TLR7	0.113866	Novel
VWA5B2	0.113856	Novel
TPSG1	0.113844	Novel
P2RY14	0.113831	Novel
PCDHGA9	0.113822	Novel
NEK10	0.113821	Novel
TRIM39-RPP21	0.113814	Novel
IGIP	0.113813	Novel
KIAA0930	0.113809	Novel
SLCO5A1	0.113803	Novel
C6orf223	0.113803	Novel
COL9A1	0.113799	Novel
SPATA9	0.113785	Novel
NKX1-2	0.113775	Novel
ATP6V0A2	0.113769	Novel
SNORA74A	0.113762	Novel
LACRT	0.113746	Novel
CSF2RA	0.11373	Novel
PTPRA	0.113726	Novel
MPP4	0.11372	Novel
TBX1	0.113718	Novel
OSGEPL1	0.113714	Novel
FRMD7	0.113705	Novel
DSCR8	0.113703	Novel
RRNAD1	0.113703	Novel
PARP9	0.113703	Novel
KHDRBS2	0.113694	Novel
PSTPIP2	0.113694	Novel
NXPE4	0.113679	Novel
CD19	0.113676	Novel
BRINP3	0.113671	Novel
ACSM3	0.11366	Novel
MEIOB	0.113657	Novel
SNORD3C	0.113654	Novel
SNORD10	0.113654	Novel
ZNF836	0.113647	Novel
KLHL2	0.113637	Novel
TNFAIP8L2	0.113632	Novel
C1QTNF7	0.113631	Novel
ZIK1	0.113622	Novel
LINC00173	0.11362	Novel
FAM72A	0.113619	Novel
XAB2	0.113614	Novel
TWSG1	0.113603	Novel
TRIM51	0.1136	Novel
PLPPR4	0.113599	Novel
CCDC38	0.113596	Novel
LST1	0.113594	Novel
ERICH6B	0.113587	Novel
FLCN	0.113574	Novel
OR2T1	0.113568	Novel
FDCSP	0.113563	Novel
DUX3	0.113561	Novel
HAGHL	0.113555	Novel
BBOF1	0.113555	Novel
RPL7AP66	0.113547	Novel
BMP5	0.113547	Novel
APOL1	0.113545	Novel
LCN9	0.113543	Novel
TENM2	0.113526	Novel
OR5AS1	0.113518	Novel
OR4F16	0.113518	Novel
OR4F29	0.113518	Novel
OR4F3	0.113518	Novel
C16orf90	0.113518	Novel
ANO1	0.113517	Novel
KIAA1522	0.113512	Novel
GPR182	0.11351	Novel
HSP90B3P	0.113506	Novel
BNC1	0.113499	Novel
SAA2	0.113497	Novel
IL17F	0.113491	Novel
NEXMIF	0.11349	Novel
GALP	0.113488	Novel
RHOJ	0.113479	Novel
IRF1-AS1	0.113476	Novel
XCR1	0.113474	Novel
C1orf127	0.113471	Novel
LILRA6	0.11347	Novel
POTEA	0.113469	Novel
NLGN4X	0.113468	Novel
TSSK4	0.113464	Novel
TMEM178B	0.113462	Novel
ACVR1B	0.113462	Novel
TFAP2A	0.113462	Novel
HABP2	0.113461	Novel
SNORA63	0.113459	Novel
ABCD2	0.113454	Novel
IQCF2	0.113452	Novel
ZIC5	0.11345	Novel
RNF175	0.113445	Novel
POPDC3	0.113441	Novel
GRAMD2B	0.113421	Novel
WFDC13	0.113417	Novel
SMIM2	0.113416	Novel
DEFB115	0.113416	Novel
PLA2G12B	0.113416	Novel
SAGE1	0.113413	Novel
TRIM48	0.113409	Novel
ANKRD22	0.113406	Novel
ECD	0.113402	Novel
AGAP11	0.113396	Novel
FGG	0.113393	Novel
EIF3FP3	0.113384	Novel
CLDN23	0.113384	Novel
GFRAL	0.113383	Novel
STRN4	0.113376	Novel
LINC01018	0.113376	Novel
RASSF6	0.113373	Novel
RPL24	0.113372	Novel
ABCA10	0.113367	Novel
BICDL2	0.113354	Novel
TTC41P	0.11335	Novel
SNORD17	0.113347	Novel
SNORA53	0.113347	Novel
SNORD14C	0.113347	Novel
SNORA80E	0.113347	Novel
SNORD3B-1	0.113347	Novel
SNORD13	0.113347	Novel
SNORA73B	0.113347	Novel
SNORA50C	0.113347	Novel
HFM1	0.113333	Novel
C1orf174	0.113318	Novel
SNORD26	0.113313	Novel
SNORD25	0.113313	Novel
SMIM13	0.113313	Novel
MT1HL1	0.113307	Novel
S100A7	0.113306	Novel
BCL2	0.113306	Novel
OCM2	0.113305	Novel
IRX3	0.113305	Novel
SHROOM4	0.113299	Novel
ZNF594	0.113288	Novel
ZSCAN30	0.113278	Novel
C15orf54	0.113272	Novel
AQR	0.113271	Novel
EBPL	0.113267	Novel
MAGED4	0.113264	Novel
ANKRD29	0.113261	Novel
DNER	0.11325	Novel
LRRC52	0.11324	Novel
TRIM60	0.113233	Novel
RPS7	0.113227	Novel
ANGPTL6	0.113217	Novel
RPL12P2	0.113212	Novel
WNT2	0.113202	Novel
CALY	0.113192	Novel
IGHV4-31	0.113192	Novel
RPS6KA5	0.113192	Novel
DGKA	0.113183	Novel
TSKU	0.113173	Novel
SNRPG	0.11317	Novel
TRBC2	0.113165	Novel
SEC14L5	0.113161	Novel
CTAGE6	0.113161	Novel
DMRTC1	0.113159	Novel
PNCK	0.113159	Novel
CSF2RBP1	0.113159	Novel
LINC01558	0.113159	Novel
LYPLA2P1	0.113159	Novel
SLCO3A1	0.113157	Novel
TNS4	0.113157	Novel
PANK1	0.113152	Novel
SNORA3B	0.113148	Novel
SNORA52	0.113148	Novel
C17orf67	0.113145	Novel
EPX	0.11314	Novel
MT1E	0.113133	Novel
GLRA4	0.113132	Novel
UBALD1	0.113131	Novel
XKR6	0.11313	Novel
WFDC10A	0.113127	Novel
HSF5	0.113123	Novel
RAB27B	0.113122	Novel
ECRG4	0.113121	Novel
OR2T35	0.113118	Novel
TAMALIN	0.113108	Novel
GZMH	0.113099	Novel
CCDC73	0.113096	Novel
ZNF605	0.113079	Novel
FAM177B	0.113076	Novel
MS4A6A	0.113076	Novel
IRX1	0.113075	Novel
FSD2	0.113072	Novel
FGFR4	0.113072	Novel
SLC1A7	0.113057	Novel
RTL4	0.113055	Novel
RPL23AP5	0.113054	Novel
SLC9A1	0.113051	Novel
KIAA0895	0.113046	Novel
ZNF671	0.113043	Novel
FRMD6	0.11304	Novel
ANKRD11P2	0.113039	Novel
HEY	0.113029	Novel
CCDC144A	0.113029	Novel
NRK	0.113026	Novel
TAB3	0.113026	Novel
MISP3	0.113026	Novel
SAYSD1	0.11301	Novel
NPIPB15	0.113009	Novel
SNAR-B2	0.113006	Novel
LGR6	0.113002	Novel
FAM151B	0.112998	Novel
DRC3	0.112998	Novel
TMEM40	0.112996	Novel
TNFSF18	0.112986	Novel
GPR148	0.112986	Novel
SYF2	0.112985	Novel
LINC00905	0.112982	Novel
MYCT1	0.112982	Novel
INSL5	0.11298	Novel
ARMCX5-GPRASP2	0.112977	Novel
ZNF727	0.11297	Novel
INPP5F	0.112964	Novel
MT1F	0.11296	Novel
MAGEB2	0.112959	Novel
ASTN1	0.112952	Novel
ILDR2	0.112952	Novel
ASCL5	0.112952	Novel
NELL1	0.112941	Novel
C2orf76	0.11293	Novel
ZNF382	0.112929	Novel
SKP1P2	0.112923	Novel
LINC02363	0.11292	Novel
IGKV1-12	0.112916	Novel
CAPN13	0.112913	Novel
DSCAM	0.112911	Novel
ZNF300	0.112906	Novel
ZNF736	0.112902	Novel
RPSAP19	0.112893	Novel
NOP2	0.112879	Novel
L3MBTL4	0.112871	Novel
ADCY10	0.112865	Novel
FOXP4-AS1	0.112864	Novel
GKN2	0.112848	Novel
NUP98	0.112843	Novel
TXLNGY	0.112829	Novel
HEATR9	0.112827	Novel
ABCF3	0.112808	Novel
SEMA3G	0.112789	Novel
OR52L1	0.112778	Novel
SOHLH2	0.112775	Novel
PRR11	0.112773	Novel
SLC46A3	0.112767	Novel
GPR119	0.112751	Novel
MAGEB16	0.112747	Novel
CTAGE8	0.112739	Novel
SNORA54	0.112736	Novel
CROCC2	0.112734	Novel
MYBL1	0.11272	Novel
ANIB1	0.112704	Novel
SNORD76	0.112702	Novel
PRXL2C	0.112695	Novel
ZNF334	0.112689	Novel
MAPKAPK5	0.112686	Novel
C1orf167	0.112683	Novel
ZFP3	0.11268	Novel
PIP4K2C	0.112676	Novel
TM4SF19	0.112674	Novel
RBMY1J	0.112666	Novel
SLC18B1	0.112666	Novel
FGF19	0.112662	Novel
PRSS46P	0.112654	Novel
LENEP	0.112647	Novel
SIX4	0.112645	Novel
FAM104B	0.112643	Novel
HEMGN	0.11264	Novel
WNT3	0.112635	Novel
ETV2	0.112626	Novel
DHDH	0.11262	Novel
LRG1	0.112619	Novel
DLX6-AS1	0.112614	Novel
NIPA2	0.11261	Novel
SCARNA13	0.112596	Novel
AMER2	0.112592	Novel
SORCS1	0.112579	Novel
H1-8	0.112557	Novel
ZNF385D	0.112546	Novel
COLGALT2	0.112541	Novel
GTF2I	0.11254	Novel
FAM98C	0.112528	Novel
NEXN-AS1	0.11251	Novel
SMKR1	0.11251	Novel
DDX11	0.112509	Novel
ZNF182	0.112507	Novel
ABL1	0.112503	Novel
PPP2R5B	0.112495	Novel
TSTD2	0.112494	Novel
LRRK2	0.112494	Novel
PACRGL	0.112493	Novel
TGFB1I1	0.112488	Novel
TMEM132C	0.112486	Novel
LOC102723729	0.112478	Novel
PCP4L1	0.112464	Novel
OR8B2	0.112456	Novel
C12orf50	0.112443	Novel
KCNK12	0.112439	Novel
NCF2	0.112423	Novel
SMIM8	0.112411	Novel
LOC100506422	0.11241	Novel
C17orf98	0.112386	Novel
BST1	0.112384	Novel
PELI2	0.112376	Novel
ACE	0.112375	Novel
ST3	0.112375	Novel
FKBP9P1	0.112358	Novel
DNAJC14	0.112354	Novel
SERPINB11	0.112353	Novel
FBXW8	0.112343	Novel
COIL	0.112343	Novel
MORF4	0.112341	Novel
MIR3654	0.112339	Novel
ABHD1	0.112337	Novel
TLR8	0.112333	Novel
[truncated: 17,024 more rows]

## Sheet: STRING-1
STRING-Adjacency-DisGeNET
Symbol	Probability	Known/Novel
EGF	1	Novel
AKT1	1	Novel
CDH1	0.999999	Novel
PRPF3	0.999985	Novel
IGF1	0.999962	Novel
TGFB1	0.999917	Novel
MAPK3	0.999834	Novel
MMP2	0.999653	Novel
MFAP1	0.999381	Novel
KRTAP10-5	0.999057	Novel
OR10A5	0.999042	Novel
OR10A4	0.99885	Novel
TBC1D3D	0.998131	Novel
SERF1B	0.997848	Novel
TBC1D3C	0.997407	Novel
ABCA4	0.996979	Novel
PTGS2	0.996814	Novel
SNRNP200	0.996684	Novel
KRTAP8-1	0.996245	Novel
POLR2G	0.995763	Novel
KRTAP7-1	0.994922	Novel
OR6X1	0.994334	Novel
XAB2	0.993983	Novel
KRTAP10-11	0.993668	Novel
TBC1D3H	0.993338	Novel
SF3A2	0.993235	Novel
PLRG1	0.992908	Novel
CT47A5	0.992641	Novel
CXCL8	0.992013	Novel
SF3A1	0.991923	Novel
FOS	0.991368	Novel
IL1B	0.9913	Novel
TBC1D3I	0.990967	Novel
CRX	0.990159	Novel
RHO	0.989603	Novel
KRTAP19-1	0.989189	Novel
POTEJ	0.98905	Novel
TBC1D3	0.988937	Novel
KRTAP3-1	0.988923	Novel
PSMC4	0.988627	Novel
BEST1	0.988426	Novel
KRTAP13-2	0.988339	Novel
SART1	0.988331	Novel
PHF5A	0.988298	Novel
PRPF6	0.988029	Novel
CCN2	0.987431	Novel
TAS2R16	0.986953	Novel
POTEE	0.985986	Novel
OR4K1	0.985171	Novel
CBS	0.984346	Novel
PIK3CA	0.98432	Novel
KRTAP19-3	0.983549	Novel
CCT4	0.983429	Novel
KRTAP1-4	0.983418	Novel
USP17L2	0.982782	Novel
DEFB106B	0.980792	Novel
KRTAP10-12	0.97952	Novel
KRTAP17-1	0.978532	Novel
CDC40	0.976682	Novel
TIMP3	0.976602	Novel
OR4M1	0.97599	Novel
USP17L8	0.975073	Novel
U2AF1	0.974998	Novel
USP17L4	0.97477	Novel
COL1A2	0.973682	Novel
PGR	0.972798	Novel
KRTAP10-8	0.972619	Novel
TAS2R46	0.972602	Novel
TAS1R1	0.972339	Novel
KRTAP4-4	0.972204	Novel
RLBP1	0.971959	Novel
CNGB1	0.9715	Novel
KRTAP5-9	0.970729	Novel
OR4C3	0.97033	Novel
DEFB106A	0.969841	Novel
GPR107	0.967309	Novel
RPE65	0.967046	Novel
RBMX2	0.963551	Novel
RBM22	0.963398	Novel
KRTAP10-9	0.962879	Novel
SLU7	0.962168	Novel
UBA52	0.960077	Novel
KRTAP20-2	0.959376	Novel
CWC15	0.958621	Novel
OR2T2	0.958153	Novel
SERPINE1	0.956428	Novel
PRPF19	0.95614	Novel
PTEN	0.955495	Novel
RHOA	0.955197	Novel
SF3B3	0.954888	Novel
KRTAP21-2	0.954576	Novel
SH3PXD2A	0.954539	Novel
TIMP1	0.953853	Novel
NKAP	0.953837	Novel
AGTR1	0.953731	Novel
RBM25	0.953075	Novel
DEFB105B	0.951847	Novel
SF3B5	0.95177	Novel
HGF	0.950428	Novel
KRTAP24-1	0.949174	Novel
EFTUD2	0.94892	Novel
ROM1	0.94844	Novel
TIMP2	0.948393	Novel
KRTAP20-1	0.947606	Novel
MTRNR2L4	0.94697	Novel
PRCD	0.946201	Novel
USP17L1	0.945873	Novel
OR52K1	0.944889	Novel
TAS2R31	0.944774	Novel
OR51A7	0.944679	Novel
KRTAP5-2	0.943171	Novel
KRTAP9-7	0.943124	Novel
KRTAP19-4	0.942503	Novel
USP6	0.94233	Novel
MTRNR2L6	0.940403	Novel
TAS2R4	0.9399	Novel
CCDC33	0.939463	Novel
DEFB105A	0.938809	Novel
RABGAP1L	0.938523	Novel
IGF2	0.935629	Novel
MTRNR2L1	0.931375	Novel
KRTAP13-3	0.93101	Novel
FAM161A	0.930598	Novel
KRTAP21-1	0.930102	Novel
KRTAP13-1	0.927187	Novel
TADA2A	0.925934	Novel
CRNKL1	0.92589	Novel
KRTAP22-1	0.925667	Novel
POLR2B	0.925472	Novel
TAS1R2	0.922681	Novel
BUD31	0.922587	Novel
KRTAP15-1	0.921898	Novel
PRR36	0.92086	Novel
AK3	0.92084	Novel
KRTAP11-1	0.920732	Novel
KLHL7	0.919748	Novel
ACE	0.919623	Novel
KRTAP4-5	0.919508	Novel
SF3B2	0.919375	Novel
KRTAP27-1	0.915564	Novel
FAM71F1	0.914954	Novel
KRTAP6-2	0.913035	Novel
OR4K2	0.912828	Novel
SRC	0.91193	Novel
KRTAP9-3	0.909911	Novel
KRTAP9-8	0.908403	Novel
KRTAP3-2	0.906028	Novel
CORO7	0.905325	Novel
GUCY2D	0.904465	Novel
OR4K14	0.903286	Novel
TEDC2	0.899593	Novel
RP9	0.898513	Novel
KRTAP2-2	0.898313	Novel
RBM4	0.897606	Novel
MAPK8	0.897562	Novel
KRTAP12-4	0.897084	Novel
ERBB2	0.896908	Novel
KRTAP5-11	0.896372	Novel
KRTAP4-3	0.895864	Novel
DEFB107B	0.895843	Novel
KRTAP10-3	0.895138	Novel
DEFB107A	0.892178	Novel
KRTAP19-7	0.89185	Novel
OR2T8	0.890253	Novel
TUBA1C	0.890165	Novel
KRTAP5-8	0.8894	Novel
OR52J3	0.888743	Novel
APOE	0.886613	Novel
KRTAP9-4	0.884703	Novel
OR5M8	0.884065	Novel
SERPINF1	0.883183	Novel
FSCN2	0.882979	Novel
OR2K2	0.8787	Novel
SYF2	0.878682	Novel
KRTAP6-1	0.877411	Novel
USP6NL	0.875215	Novel
OR10S1	0.872975	Novel
OR5M1	0.870476	Novel
KRTAP9-9	0.869474	Novel
KRTAP4-2	0.869107	Novel
TAS2R10	0.868805	Novel
USP17L5	0.867929	Novel
OR52L1	0.867882	Novel
KRTAP12-1	0.867097	Novel
HNRNPM	0.865358	Novel
MBD3L2	0.864229	Novel
TMEM87B	0.863441	Novel
HMOX1	0.86244	Novel
U2AF2	0.862277	Novel
TOPORS	0.861611	Novel
USP17L3	0.860015	Novel
KRTAP4-11	0.859135	Novel
KRTAP2-1	0.858129	Novel
KRTAP2-3	0.851668	Novel
OR7E24	0.850666	Novel
SPATA2L	0.849512	Novel
ZNF445	0.848813	Novel
KRTAP19-6	0.848241	Novel
IMPG2	0.848144	Novel
MTRNR2L8	0.847625	Novel
OR6C75	0.845421	Novel
OR2B11	0.84336	Novel
OR4C6	0.841536	Novel
ZNF513	0.841478	Novel
CCND1	0.840435	Novel
MTERF2	0.840362	Novel
OR1A1	0.839852	Novel
RPL39L	0.839471	Novel
PPIL3	0.839413	Novel
OR52N5	0.837511	Novel
ZSCAN4	0.834893	Novel
EYS	0.834224	Novel
OR4N2	0.833549	Novel
OR9A2	0.833265	Novel
PPWD1	0.832623	Novel
OR2D2	0.826728	Novel
PRAMEF2	0.825996	Novel
OR9A4	0.823951	Novel
PDE6A	0.822599	Novel
KRTAP10-4	0.821795	Novel
OXGR1	0.820773	Novel
OR6F1	0.819651	Novel
OR1A2	0.81922	Novel
TULP1	0.818457	Novel
OR4S2	0.818438	Novel
KRTAP4-6	0.817214	Novel
MPPED2	0.817021	Novel
OR10G8	0.814942	Novel
OR10H2	0.814569	Novel
OR2C3	0.814439	Novel
OR4Q3	0.814099	Novel
KRTAP4-1	0.814004	Novel
KRTAP21-3	0.812565	Novel
RELA	0.812103	Novel
PSMC5	0.810369	Novel
OR52B2	0.802085	Novel
KRTAP9-6	0.801318	Novel
KRTAP29-1	0.800961	Novel
OR4D10	0.80087	Novel
FGF2	0.80026	Novel
HTATSF1	0.800125	Novel
TAS2R3	0.796039	Novel
SNAPC4	0.794832	Novel
KRTAP10-2	0.794201	Novel
KRTAP23-1	0.794137	Novel
PGF	0.793903	Novel
KRTAP1-1	0.79193	Novel
KRTAP4-12	0.790304	Novel
STON1	0.789486	Novel
ADRB1	0.787272	Novel
OR10G3	0.786689	Novel
FNBP1L	0.785474	Novel
SRSF3	0.78529	Novel
KRTAP25-1	0.783729	Novel
OR4K5	0.782128	Novel
PRAMEF12	0.778407	Novel
OR1D5	0.776987	Novel
OR10J3	0.776284	Novel
C5orf15	0.774809	Novel
ACTBL2	0.774536	Novel
HNRNPAB	0.768605	Novel
KRTAP2-4	0.768575	Novel
HNRNPCL4	0.767544	Novel
GUCA1B	0.767094	Novel
DEFB108B	0.766727	Novel
OR2T27	0.766416	Novel
OR8U1	0.765842	Novel
KRTAP20-3	0.764243	Novel
OR10G2	0.762721	Novel
OR52N2	0.762526	Novel
TCERG1	0.762422	Novel
TAS2R19	0.761729	Novel
OR2L2	0.761103	Novel
OR2J3	0.760427	Novel
HNRNPCL2	0.759679	Novel
OR5K2	0.75899	Novel
ADRM1	0.75842	Novel
PPIH	0.757682	Novel
KRTAP10-6	0.753941	Novel
DDX46	0.753724	Novel
GPR55	0.753207	Novel
OR51L1	0.753149	Novel
KRTAP19-8	0.751885	Novel
PRPF18	0.751755	Novel
RBM14	0.74894	Novel
OR5P3	0.74792	Novel
GALNT18	0.746429	Novel
TAS2R38	0.745658	Novel
OR56A5	0.744553	Novel
OR2C1	0.743097	Novel
KRTAP20-4	0.741135	Novel
PCBP2	0.738607	Novel
OR4F4	0.737855	Novel
PRAMEF14	0.736781	Novel
REC114	0.736302	Novel
OR5M9	0.732243	Novel
PRAMEF5	0.729619	Novel
KRTAP10-1	0.728578	Novel
OR6J1	0.72778	Novel
OR4F17	0.727017	Novel
OR52K2	0.725901	Novel
OR4D6	0.723163	Novel
SF1	0.720318	Novel
DEFB129	0.719566	Novel
SMAD2	0.715974	Novel
TSPAN14	0.715499	Novel
OR1C1	0.711932	Novel
CWC25	0.710857	Novel
OR5B3	0.709342	Novel
WDR25	0.707309	Novel
OR3A3	0.705447	Novel
OR12D3	0.704897	Novel
OR9Q1	0.703564	Novel
OR3A1	0.702563	Novel
OR1E1	0.702089	Novel
KRTAP16-1	0.700125	Novel
DEFB114	0.69742	Novel
OR5F1	0.697297	Novel
OR8H1	0.697258	Novel
KRTAP22-2	0.697128	Novel
OR2AK2	0.696734	Novel
OR11H1	0.695882	Novel
OR2T29	0.69541	Novel
OR51A4	0.695402	Novel
ABHD12B	0.69464	Novel
OR52W1	0.69283	Novel
LEUTX	0.692087	Novel
OR11H4	0.691928	Novel
OR52D1	0.690925	Novel
OR10Q1	0.690883	Novel
GCNT7	0.690135	Novel
REN	0.689376	Novel
DEFB121	0.689159	Novel
DEFB128	0.688056	Novel
OR51A2	0.687583	Novel
TMEM91	0.687368	Novel
SGSM1	0.687056	Novel
OR51V1	0.686654	Novel
OR5B21	0.685504	Novel
SYNDIG1L	0.684803	Novel
KRTAP6-3	0.684694	Novel
KRTAP26-1	0.68307	Novel
OR6C76	0.682964	Novel
OR8B2	0.681965	Novel
C6orf201	0.681004	Novel
OR2A5	0.680053	Novel
NOX4	0.679122	Novel
MTRNR2L10	0.67437	Novel
TMEM14C	0.673929	Novel
OR4D1	0.672465	Novel
U2AF1L4	0.671115	Novel
OR4F5	0.670953	Novel
OR2T33	0.669942	Novel
RP1L1	0.667875	Novel
OR6C70	0.667728	Novel
YJU2	0.667644	Novel
OR5B2	0.667337	Novel
OR2A2	0.66712	Novel
ZNF367	0.666525	Novel
OR10AD1	0.665957	Novel
OR4C11	0.6658	Novel
CFH	0.664254	Novel
OR6C65	0.663799	Novel
OR10H4	0.663539	Novel
OR52N1	0.663155	Novel
OR2T10	0.661667	Novel
C8orf37	0.661628	Novel
OR4P4	0.660044	Novel
OR2L5	0.657046	Novel
OR6N1	0.656329	Novel
DDX39A	0.656029	Novel
KRTAP12-3	0.655411	Novel
PROM1	0.654262	Novel
CCT8	0.653893	Novel
OR10A2	0.653065	Novel
OR51M1	0.652779	Novel
TBC1D3E	0.64756	Novel
KRTAP5-10	0.647438	Novel
CCDC138	0.64637	Novel
CWC22	0.646351	Novel
PARD6A	0.643935	Novel
BUD13	0.64357	Novel
OR6C4	0.640857	Novel
OR2AG2	0.638503	Novel
OR10T2	0.638039	Novel
USP17L18	0.637189	Novel
KRTAP13-4	0.63696	Novel
TP53	0.636529	Novel
AMOT	0.636051	Novel
USP17L11	0.636046	Novel
OR8A1	0.635657	Novel
OR51I2	0.635312	Novel
OR8B3	0.63458	Novel
OR11H6	0.634264	Novel
RAB10	0.634084	Novel
KRTAP4-9	0.631903	Novel
KRTAP4-8	0.631328	Novel
SNRPB2	0.62783	Novel
OR7D4	0.627794	Novel
OR2M5	0.626167	Novel
DEFB126	0.625428	Novel
C17orf98	0.624418	Novel
OR11L1	0.623999	Novel
OR7A17	0.623333	Novel
LCN9	0.620304	Novel
OR5B12	0.620102	Novel
OR5AU1	0.618948	Novel
OR10AG1	0.61735	Novel
OR52E6	0.616529	Novel
OR8B12	0.613318	Novel
OR8K1	0.613056	Novel
OR10V1	0.612722	Novel
OR2F2	0.612717	Novel
OR52I1	0.611604	Novel
OR4A16	0.610869	Novel
OR13C9	0.609167	Novel
OR8J3	0.608897	Novel
OR13D1	0.607256	Novel
MMP3	0.60568	Novel
WDR90	0.603444	Novel
SLC29A2	0.601421	Novel
OR1L6	0.60119	Novel
OR11G2	0.594786	Novel
OR13C2	0.594522	Novel
OR6S1	0.593699	Novel
OR13C3	0.593294	Novel
OR14C36	0.591792	Novel
OR10K2	0.589305	Novel
PRAMEF6	0.588182	Novel
OR6C68	0.588078	Novel
OR52M1	0.588007	Novel
OR8D1	0.587643	Novel
OR1J4	0.587485	Novel
KRTAP12-2	0.585389	Novel
DEFB135	0.585021	Novel
FAM209A	0.581375	Novel
FAM78B	0.581325	Novel
HAUS2	0.581278	Novel
JRKL	0.579715	Novel
NRL	0.579659	Novel
OR10G6	0.577955	Novel
PRAMEF20	0.576827	Novel
OR6K6	0.576068	Novel
PRPF38A	0.575432	Novel
OR10W1	0.573959	Novel
OR2T1	0.572457	Novel
OR5B17	0.570923	Novel
OR4A5	0.570846	Novel
USP4	0.570755	Novel
OR5M11	0.570037	Novel
ETFBKMT	0.569688	Novel
USP17L27	0.569359	Novel
MBD3L5	0.568239	Novel
PRAMEF15	0.564086	Novel
OR13C4	0.563175	Novel
OR51S1	0.561943	Novel
PRPF40B	0.560919	Novel
CNR1	0.560705	Novel
OR5W2	0.559959	Novel
OR6C1	0.55976	Novel
OR51Q1	0.558142	Novel
CT47A4	0.555441	Novel
GPR18	0.555103	Novel
OR4N5	0.553968	Novel
OR2H1	0.553087	Novel
OR10J5	0.552831	Novel
CT47A8	0.551826	Novel
OR6B1	0.551748	Novel
CPSF6	0.551707	Novel
OR3A2	0.551622	Novel
OR1N1	0.551091	Novel
CT47A9	0.550354	Novel
USP36	0.550036	Novel
OR56A4	0.549746	Novel
OR14A2	0.548721	Novel
OR52A1	0.548394	Novel
CRB1	0.547189	Novel
USP17L28	0.54703	Novel
SLFNL1	0.546422	Novel
NR2E3	0.546388	Novel
FAM219A	0.545832	Novel
OR10J1	0.544956	Novel
ZNF587B	0.544289	Novel
CCNL2	0.543818	Novel
CT47A10	0.543655	Novel
CLIP4	0.543315	Novel
CCDC91	0.542941	Novel
USP17L29	0.542721	Novel
OR2A7	0.541997	Novel
PCBP3	0.539923	Novel
OR10Z1	0.539908	Novel
RAB15	0.539115	Novel
OR6V1	0.538879	Novel
OR8D4	0.537682	Novel
OR8B8	0.536895	Novel
KRTCAP2	0.53459	Novel
TAS2R50	0.532637	Novel
PRAMEF25	0.532368	Novel
OR1J1	0.532002	Novel
USP17L30	0.531429	Novel
OR7A10	0.531339	Novel
OR2T3	0.530664	Novel
OR8H2	0.529654	Novel
PRPH2	0.52932	Novel
CT47A2	0.526565	Novel
OR2L3	0.524657	Novel
FCHO1	0.523498	Novel
CRP	0.523264	Novel
OR6C6	0.522768	Novel
FMN1	0.522199	Novel
OR2AP1	0.52192	Novel
PRR20A	0.520717	Novel
OR52E2	0.520406	Novel
ESR1	0.520276	Novel
CT47A3	0.520065	Novel
CCL4	0.516787	Novel
OR5M10	0.514755	Novel
OR51T1	0.514655	Novel
OR10P1	0.513279	Novel
OR52I2	0.513145	Novel
CLRN1	0.512656	Novel
OR7G3	0.511855	Novel
OR2M3	0.50841	Novel
OR56A1	0.508077	Novel
MSANTD1	0.50432	Novel
OR7D2	0.50295	Novel
OR5I1	0.502166	Novel
PRAMEF18	0.501248	Novel
OR6A2	0.499653	Novel
USP17L25	0.499535	Novel
OR6C2	0.499005	Novel
POLR2C	0.498964	Novel
OR2M7	0.498027	Novel
OR2V2	0.497708	Novel
OR9I1	0.497346	Novel
OR4A47	0.497216	Novel
OR2D3	0.495832	Novel
OR5K1	0.495584	Novel
OR2W3	0.4948	Novel
SEC14L3	0.492919	Novel
OR56A3	0.492702	Novel
PRAMEF11	0.488965	Novel
OR51D1	0.487639	Novel
USP17L26	0.487029	Novel
SNRPC	0.486957	Novel
SPRR4	0.48582	Novel
GPR89A	0.484165	Novel
OR13C5	0.481806	Novel
OR10H1	0.481709	Novel
OR2A25	0.481662	Novel
WDR46	0.480915	Novel
SGSM2	0.480485	Novel
LCN8	0.476862	Novel
USP17L24	0.476725	Novel
OR8G1	0.47572	Novel
OR13F1	0.475277	Novel
POTEG	0.474937	Novel
PRAMEF9	0.473285	Novel
OR1L1	0.472218	Novel
USP17L22	0.471167	Novel
PSMC1	0.470101	Novel
SRSF10	0.469572	Novel
OR2T12	0.467673	Novel
OR5T2	0.467029	Novel
NAPEPLD	0.466666	Novel
EXOC8	0.465755	Novel
RAB4A	0.46556	Novel
FAM209B	0.46387	Novel
OR2AE1	0.463418	Novel
OR4L1	0.457006	Novel
EFL1	0.456781	Novel
OR13A1	0.455791	Novel
OR1E2	0.455036	Novel
KRTAP9-1	0.454243	Novel
OR1N2	0.45181	Novel
POLR3G	0.451606	Novel
OR10K1	0.450844	Novel
OR51I1	0.447873	Novel
MS4A5	0.447827	Novel
OR4E2	0.447436	Novel
OR10G4	0.447177	Novel
OR5J2	0.446655	Novel
KDR	0.446435	Novel
OR2T34	0.445331	Novel
TMEM213	0.444054	Novel
RAB4B	0.443158	Novel
KRTAP5-4	0.442986	Novel
USP17L19	0.440007	Novel
USP17L20	0.439964	Novel
PPIAL4G	0.439112	Novel
LCN10	0.437971	Novel
SMAD3	0.435607	Novel
USP17L10	0.435147	Novel
PRR20C	0.434206	Novel
DEFB104B	0.434013	Novel
OR2Z1	0.433775	Novel
OR2T35	0.433694	Novel
OR56B4	0.432521	Novel
ABHD16B	0.43089	Novel
PRR20D	0.430118	Novel
NBPF14	0.428834	Novel
OR1L4	0.426624	Novel
OR6M1	0.426499	Novel
TAS2R9	0.425438	Novel
MTRNR2L7	0.422999	Novel
PEBP4	0.422983	Novel
OR2H2	0.422759	Novel
TBC1D22B	0.422386	Novel
OR10H3	0.421918	Novel
OR1L3	0.420803	Novel
PRAMEF8	0.419503	Novel
USP17L21	0.418563	Novel
USP17L13	0.418125	Novel
OR8J1	0.414701	Novel
AMOTL2	0.414221	Novel
OR1D2	0.413788	Novel
OR8K5	0.413005	Novel
OR4C12	0.412203	Novel
OR5AK2	0.411689	Novel
EXOC6	0.41166	Novel
SRRM2	0.410734	Novel
OR11A1	0.410441	Novel
OR10R2	0.409955	Novel
OR2AJ1	0.409576	Novel
ADAM7	0.409137	Novel
PIRT	0.407548	Novel
OR5H1	0.404629	Novel
EIF3K	0.402565	Novel
OR1S2	0.402341	Novel
USP17L12	0.40019	Novel
HTRA1	0.399286	Novel
OR5L2	0.398523	Novel
CNTRL	0.398375	Novel
TBC1D30	0.398276	Novel
DCAF6	0.398044	Novel
USP31	0.397642	Novel
PRPF4B	0.396035	Novel
PRAMEF7	0.394322	Novel
OR51G2	0.394183	Novel
SFTPA2	0.39407	Novel
OR1I1	0.393717	Novel
CCL5	0.393304	Novel
ACTR1A	0.393278	Novel
SLC2A13	0.392475	Novel
CXCL12	0.39169	Novel
ZMAT2	0.39128	Novel
DEFB113	0.390287	Novel
TBC1D13	0.387242	Novel
POTEM	0.386983	Novel
OR5V1	0.385608	Novel
OR10G7	0.38535	Novel
OR2M2	0.38528	Novel
DEFB104A	0.384908	Novel
OR51B4	0.380695	Novel
TAS2R8	0.380467	Novel
UPK2	0.380191	Novel
OR7G1	0.377699	Novel
OR4D11	0.376748	Novel
PSMD13	0.375514	Novel
OR10G9	0.374973	Novel
OR2AT4	0.373922	Novel
USP11	0.373326	Novel
OR5AC2	0.371425	Novel
ACTR8	0.370872	Novel
TAS2R5	0.370337	Novel
IL18	0.369043	Novel
DAGLB	0.368802	Novel
OSGEPL1	0.368769	Novel
OR5H15	0.367265	Novel
OR5P2	0.365621	Novel
OR5H14	0.365129	Novel
COTL1	0.363746	Novel
FAM71E1	0.363626	Novel
OR6K2	0.361605	Novel
OR4D9	0.361278	Novel
EDN1	0.360347	Novel
TMCO5A	0.359977	Novel
CCT5	0.359199	Novel
TTLL5	0.358295	Novel
CT45A1	0.356863	Novel
OR14A16	0.356559	Novel
CX3CL1	0.356469	Novel
OR1Q1	0.356381	Novel
OR8I2	0.35574	Novel
STON2	0.354881	Novel
MYD88	0.354355	Novel
OR4B1	0.353761	Novel
GTF3C6	0.353594	Novel
OR9G1	0.353276	Novel
OR2G3	0.35268	Novel
KRTAP1-3	0.352597	Novel
WFDC13	0.352236	Novel
KPRP	0.351452	Novel
CEBPZ	0.350747	Novel
OR5A1	0.35022	Novel
RAB40A	0.350206	Novel
OR6T1	0.348473	Novel
ABHD16A	0.348441	Novel
CT47A11	0.347801	Novel
KRTCAP3	0.347282	Novel
TUBE1	0.346303	Novel
TEX33	0.345044	Novel
ZNF385A	0.344169	Novel
PLG	0.343767	Novel
ABHD17B	0.339285	Novel
OR4F15	0.33824	Novel
ARMCX3	0.337653	Novel
B4GALNT4	0.337628	Novel
OR2T6	0.337623	Novel
OR52E5	0.337456	Novel
OR10D3	0.336281	Novel
OR4D2	0.336075	Novel
CFB	0.335941	Novel
THOC1	0.335914	Novel
ABHD6	0.335182	Novel
LEMD1	0.334646	Novel
TEX44	0.334639	Novel
TFIP11	0.33383	Novel
RAB5A	0.333797	Novel
OR4K13	0.333754	Novel
OR14I1	0.333363	Novel
SEMA4A	0.333266	Novel
OR13G1	0.333033	Novel
OR5AN1	0.332339	Novel
FAM205A	0.331892	Novel
OR1G1	0.330814	Novel
DDX1	0.329886	Novel
TPRX1	0.328839	Novel
DEFB132	0.320521	Novel
DUSP19	0.319775	Novel
MBD3L3	0.318845	Novel
OR1K1	0.317301	Novel
YWHAB	0.316768	Novel
DPYSL4	0.315695	Novel
KRTAP9-2	0.315639	Novel
MAGEA10	0.314153	Novel
GPKOW	0.314106	Novel
RDH12	0.313705	Novel
OR7G2	0.312662	Novel
OR6K3	0.31073	Novel
HRH4	0.310227	Novel
OR5C1	0.310072	Novel
HNRNPA1L2	0.307958	Novel
OR2Y1	0.307395	Novel
POTEC	0.304909	Novel
LOX	0.304738	Novel
WASL	0.304177	Novel
OR51B6	0.304116	Novel
PRRT1	0.303911	Novel
PRPF40A	0.30389	Novel
OR1L8	0.303798	Novel
SDCBP	0.303017	Novel
VN1R2	0.301888	Novel
RAB13	0.300983	Novel
TBC1D26	0.300593	Novel
PCDHGA2	0.298521	Novel
NPIPA1	0.297887	Novel
PDE6B	0.295505	Novel
C17orf78	0.291762	Novel
PIBF1	0.290673	Novel
OR7A5	0.290383	Novel
HORMAD1	0.29025	Novel
PAAF1	0.289806	Novel
PRAMEF10	0.289377	Novel
OR2M4	0.288349	Novel
TBC1D3L	0.28785	Novel
TBC1D3K	0.28785	Novel
HNRNPA3	0.287619	Novel
CFAP46	0.286888	Novel
CDC42EP5	0.285641	Novel
OR8H3	0.284997	Novel
USP17L17	0.284057	Novel
PRAMEF4	0.283141	Novel
TBC1D12	0.282342	Novel
OR2J2	0.282169	Novel
OTULINL	0.279176	Novel
RAB3IP	0.276785	Novel
TNF	0.275967	Novel
HNRNPCL3	0.275919	Novel
PPIAL4A	0.273879	Novel
FCHO2	0.273866	Novel
IFITM10	0.272923	Novel
AQR	0.272906	Novel
VEGFB	0.27276	Novel
PTPN1	0.270703	Novel
PRR23D1	0.268315	Novel
ZNF24	0.266708	Novel
OR14K1	0.26479	Novel
TUBA1B	0.263164	Novel
DHX16	0.260748	Novel
OR4K15	0.26049	Novel
OR7C1	0.260401	Novel
C11orf80	0.260152	Novel
AIPL1	0.260088	Novel
PHTF2	0.259021	Novel
CDHR1	0.257949	Novel
PSMC2	0.25784	Novel
VN1R1	0.256132	Novel
RNF145	0.254797	Novel
PCDHGB3	0.253867	Novel
FBLN5	0.253333	Novel
RABAC1	0.253211	Novel
GPR152	0.252465	Novel
USP33	0.251674	Novel
LCE2A	0.251536	Novel
OBP2B	0.251308	Novel
OR10A3	0.251085	Novel
POLDIP3	0.250796	Novel
MZF1	0.250692	Novel
OR10A7	0.247282	Novel
C2orf73	0.246208	Novel
OR2B6	0.246101	Novel
GNG12	0.244651	Novel
OR4C5	0.244249	Novel
TAS2R20	0.244043	Novel
OR51E2	0.243897	Novel
POLR3K	0.243149	Novel
CD2BP2	0.24273	Novel
TEX101	0.242308	Novel
TEX30	0.241962	Novel
OR5K4	0.240895	Novel
PRPF4	0.240671	Novel
OR52A5	0.23988	Novel
HSP90AA1	0.239164	Novel
UPK1B	0.239029	Novel
OR4D5	0.238717	Novel
EXOC4	0.238178	Novel
RPAP2	0.237591	Novel
LCN12	0.237575	Novel
DUSP23	0.237519	Novel
OR51E1	0.235645	Novel
LOC100288966	0.23268	Novel
MFSD12	0.231327	Novel
GTF2F2	0.230891	Novel
SPAG11B	0.230651	Novel
CRACR2A	0.230341	Novel
ARGLU1	0.228582	Novel
SNIP1	0.227508	Novel
OR2T4	0.226834	Novel
OR4F29	0.226608	Novel
OR52E4	0.224803	Novel
KIAA0513	0.223405	Novel
OR2V1	0.223375	Novel
OR2G6	0.223332	Novel
RAX2	0.222871	Novel
SPATA7	0.222756	Novel
UPK3B	0.222463	Novel
SLFN12L	0.222179	Novel
MRPS21	0.221334	Novel
NBPF1	0.221004	Novel
KRT222	0.219776	Novel
POLE2	0.219619	Novel
DEFB103A	0.219547	Novel
ZBTB41	0.219136	Novel
PRR20E	0.218846	Novel
HTN3	0.218816	Novel
PAQR5	0.218494	Novel
WFDC10A	0.218432	Novel
TBC1D28	0.216984	Novel
OR6C74	0.216739	Novel
HCAR1	0.21553	Novel
POLR2J	0.214798	Novel
HMBOX1	0.214706	Novel
LCNL1	0.214067	Novel
PPIAL4F	0.213915	Novel
ZNF707	0.213882	Novel
DEFB118	0.213637	Novel
OR4K17	0.213564	Novel
OR51B5	0.213504	Novel
SREK1	0.211164	Novel
DPYSL3	0.210583	Novel
PSMF1	0.210302	Novel
GLB1L	0.210131	Novel
WFDC8	0.209615	Novel
ACTG1	0.209216	Novel
PPIAL4E	0.208995	Novel
ZNF69	0.208638	Novel
C9orf24	0.208493	Novel
LRRIQ1	0.208165	Novel
GTF2H2	0.208102	Novel
CCT6A	0.207846	Novel
TRNP1	0.207299	Novel
CT47A6	0.207222	Novel
FAM71D	0.206637	Novel
OR5M3	0.206547	Novel
VPS9D1	0.206453	Novel
PARD3	0.205433	Novel
EEF1AKMT3	0.204429	Novel
PDE6G	0.202881	Novel
PPIAL4C	0.202374	Novel
PPIAL4H	0.202131	Novel
RAB11FIP3	0.201805	Novel
HMCN1	0.201425	Novel
GRAMD1C	0.200051	Novel
PARD6G	0.199275	Novel
OR2A12	0.19751	Novel
OR5H2	0.196761	Novel
OR10H5	0.196106	Novel
PI4KA	0.195061	Novel
RTL5	0.194884	Novel
OR1J2	0.194656	Novel
EIF4E2	0.194353	Novel
TAS2R42	0.193221	Novel
HYPK	0.193104	Novel
OR13H1	0.192905	Novel
ADAM29	0.19252	Novel
ABHD13	0.191936	Novel
DEFB103B	0.191303	Novel
SRSF12	0.190678	Novel
BEX5	0.190245	Novel
ACTL8	0.188672	Novel
POTEB3	0.188665	Novel
LRRIQ4	0.188115	Novel
REPS1	0.187788	Novel
OR9G4	0.186472	Novel
DAGLA	0.186214	Novel
DEFB130B	0.184684	Novel
DHX35	0.183923	Novel
CDH12	0.183162	Novel
ZNF222	0.182191	Novel
CXCL2	0.182037	Novel
KCNMB3	0.180256	Novel
IL11RA	0.179908	Novel
OR7C2	0.17989	Novel
DEFB127	0.178289	Novel
CCDC183	0.177632	Novel
STX19	0.177503	Novel
LRRC71	0.176913	Novel
UPK3A	0.176699	Novel
ZNF396	0.175609	Novel
CLIC3	0.175466	Novel
YTHDC1	0.17531	Novel
TMEM205	0.174796	Novel
GTF2F1	0.174696	Novel
AK8	0.173654	Novel
ADAM21	0.173601	Novel
SRPRB	0.173127	Novel
TBC1D21	0.17162	Novel
KRTAP5-7	0.171235	Novel
LRGUK	0.169911	Novel
SPCS2	0.169039	Novel
DDA1	0.16896	Novel
MORN5	0.168952	Novel
OR56B1	0.168507	Novel
CENPBD1	0.168077	Novel
RHOXF2	0.167	Novel
INAVA	0.165941	Novel
OR5K3	0.165691	Novel
PARD6B	0.164485	Novel
VN1R4	0.163827	Novel
SMG9	0.163636	Novel
CCT2	0.162432	Novel
PRB4	0.162376	Novel
RAB33A	0.162153	Novel
POTEH	0.161494	Novel
SRSF7	0.161319	Novel
PCDHB15	0.157188	Novel
HHLA1	0.157155	Novel
DEFB119	0.156786	Novel
ACER2	0.155873	Novel
WDR82	0.155524	Novel
ZDHHC2	0.155219	Novel
NHLRC2	0.155018	Novel
PAQR9	0.154766	Novel
RELL1	0.154075	Novel
OR5D16	0.153339	Novel
OR4S1	0.152964	Novel
CFAP20	0.152644	Novel
OR6B2	0.152334	Novel
RHOQ	0.152086	Novel
PSMD11	0.151958	Novel
DEFB115	0.151727	Novel
GLCCI1	0.1515	Novel
MTRNR2L2	0.151278	Novel
TCP1	0.151269	Novel
ZNF518B	0.150333	Novel
TAS2R40	0.149799	Novel
MARVELD1	0.149354	Novel
TIGD1	0.149271	Novel
KRTAP3-3	0.148617	Novel
KATNA1	0.147647	Novel
PXDC1	0.147201	Novel
OR1M1	0.146461	Novel
DHX38	0.14638	Novel
CT47B1	0.14551	Novel
OR6C3	0.14529	Novel
FOXD4	0.144723	Novel
KIAA1841	0.144458	Novel
IDH3B	0.144288	Novel
CAB39L	0.144163	Novel
SNW1	0.143896	Novel
TUBA3E	0.143625	Novel
OR11H2	0.143497	Novel
TCEANC2	0.143293	Novel
ZNF649	0.143234	Novel
NCBP2L	0.142086	Novel
CCL3L3	0.141948	Novel
TAS2R14	0.141744	Novel
ADCY9	0.141598	Novel
RAD54L2	0.141563	Novel
SPINT4	0.141549	Novel
OR13C8	0.141404	Novel
OR52H1	0.140534	Novel
GPR82	0.140183	Novel
HNRNPUL1	0.139418	Novel
TRIM43	0.139267	Novel
RUVBL1	0.13887	Novel
NOS3	0.138478	Novel
TMEM161A	0.138394	Novel
ACTL10	0.137546	Novel
GAGE13	0.137361	Novel
INPP4A	0.137332	Novel
TMEM86A	0.135827	Novel
FHDC1	0.135753	Novel
TAS2R39	0.133931	Novel
OR5T3	0.133724	Novel
POLR2J2	0.133133	Novel
PDGFB	0.132365	Novel
KCTD10	0.130255	Novel
SPATA33	0.129024	Novel
OR5D18	0.128798	Novel
USP37	0.128506	Novel
TCEANC	0.128433	Novel
NGF	0.128356	Novel
SCGB1C1	0.128013	Novel
TSPAN10	0.127222	Novel
FMNL1	0.127033	Novel
PPIB	0.126829	Novel
ZNF276	0.126598	Novel
NKAPL	0.125973	Novel
SMG1	0.125766	Novel
CCL11	0.125393	Novel
PPIL1	0.125003	Novel
RETSAT	0.124107	Novel
ZSCAN1	0.124061	Novel
OR4C15	0.124051	Novel
GPR137B	0.123772	Novel
ZMAT1	0.123429	Novel
RBM42	0.122587	Novel
EPPIN	0.122394	Novel
LRAT	0.12195	Novel
PCDHB14	0.121802	Novel
ICA1	0.121509	Novel
METTL18	0.121247	Novel
PTGDS	0.119726	Novel
MSANTD3	0.119661	Novel
SPIRE2	0.118654	Novel
SLC36A3	0.118189	Novel
ACTL7B	0.118154	Novel
ARMCX5	0.117916	Novel
SCGB1C2	0.117879	Novel
C1orf35	0.117805	Novel
TMEM14B	0.117783	Novel
ZNF287	0.117624	Novel
TAS2R13	0.117537	Novel
DEFB125	0.117498	Novel
PSME3	0.117319	Novel
CT45A5	0.116771	Novel
DEFB4B	0.116769	Novel
EEF1AKMT2	0.116453	Novel
TIMP4	0.116246	Novel
ANKRD29	0.11623	Novel
KCNH4	0.11555	Novel
OR6N2	0.11458	Novel
YIF1B	0.114297	Novel
ZNF473	0.11415	Novel
DCP1A	0.114133	Novel
ANKAR	0.113937	Novel
OR6P1	0.113534	Novel
OR52E8	0.113366	Novel
CRCP	0.113074	Novel
PCDHGA3	0.112658	Novel
OR1F1	0.112565	Novel
OR11H12	0.112343	Novel
PSMD8	0.112242	Novel
LSM10	0.111286	Novel
ENG	0.111273	Novel
DEFB136	0.110657	Novel
CT47A7	0.110288	Novel
CT47A1	0.110288	Novel
DEFB124	0.109624	Novel
OR52N4	0.10951	Novel
CCL28	0.109272	Novel
TUBA3C	0.109259	Novel
OR5D14	0.109254	Novel
MRM1	0.108954	Novel
NOXO1	0.108815	Novel
TAS2R60	0.108635	Novel
BCL2L1	0.10858	Novel
DBNDD1	0.108507	Novel
RPUSD2	0.10847	Novel
DEFB130A	0.108214	Novel
LY6G5B	0.107694	Novel
CCT3	0.107578	Novel
TFPT	0.107524	Novel
PSMC3	0.1063	Novel
MTOR	0.106226	Novel
OR5AS1	0.106098	Novel
PGLS	0.105945	Novel
IQGAP2	0.10579	Novel
LSM7	0.105238	Novel
IRS1	0.104642	Novel
PLEKHB1	0.104634	Novel
RAB11FIP4	0.104237	Novel
TCEAL5	0.104201	Novel
ZNF615	0.104075	Novel
ZNF665	0.103939	Novel
CNPY2	0.103666	Novel
TMEM258	0.103555	Novel
ZNF670	0.103443	Novel
AGAP9	0.102399	Novel
PHF20	0.102104	Novel
DET1	0.102	Novel
OR6B3	0.101701	Novel
ZNF540	0.101568	Novel
OR4N4	0.101534	Novel
POLR2J3	0.101452	Novel
PIGW	0.101237	Novel
TCERG1L	0.100795	Novel
RABGAP1	0.100659	Novel
SPSB4	0.100554	Novel
LOC102723532	0.100255	Novel
PAQR7	0.100154	Novel
TRIM49	0.0999101	Novel
TLR4	0.0996014	Novel
ZNF174	0.0994628	Novel
FAM133A	0.0991835	Novel
GTF2A1L	0.0990536	Novel
WFDC2	0.0976751	Novel
RALYL	0.0973258	Novel
RXRB	0.0972118	Novel
ZNF571	0.0967515	Novel
CHRM4	0.0967337	Novel
NOSTRIN	0.0965791	Novel
RAB12	0.0964629	Novel
RAB41	0.0961752	Novel
FAM161B	0.095532	Novel
RAB28	0.0954839	Novel
ZNF254	0.0954128	Novel
RBM26	0.0951727	Novel
ENDOU	0.0943319	Novel
ARL17B	0.0938509	Novel
MYEF2	0.0936489	Novel
PRDM7	0.0934863	Novel
EEF1AKMT1	0.0931329	Novel
CCDC73	0.0930701	Novel
PSMD7	0.0928487	Novel
DEFB131A	0.0927943	Novel
CNGA1	0.0926901	Novel
DUSP14	0.0926867	Novel
ZNF444	0.0926234	Novel
WDR76	0.0922173	Novel
PCDHB8	0.0918365	Novel
ZNF669	0.0915578	Novel
GID8	0.0914198	Novel
KRTAP10-10	0.0910433	Novel
CRMP1	0.0909492	Novel
DDX49	0.0909074	Novel
CEP20	0.0908066	Novel
POTEB2	0.0907624	Novel
PRB1	0.0907114	Novel
PCDHB1	0.0898344	Novel
ZNF322	0.0896225	Novel
ZNF165	0.0894565	Novel
MAGEA11	0.0887164	Novel
INSYN1	0.0883572	Novel
ARHGAP1	0.0880799	Novel
LCN15	0.0878499	Novel
GTF3C5	0.0877056	Novel
RPP25L	0.0876424	Novel
EFR3A	0.0874559	Novel
DHX57	0.0873395	Novel
TNS1	0.087264	Novel
NBPF12	0.0872012	Novel
SELE	0.0871374	Novel
EXOC1	0.0869018	Novel
ANKDD1A	0.0866752	Novel
OR4A15	0.0865079	Novel
TBC1D10A	0.0861031	Novel
ZNF875	0.0857553	Novel
ZNF703	0.0855581	Novel
TMEM141	0.0850538	Novel
RBM15	0.0844521	Novel
TAS2R41	0.0841465	Novel
PRR23C	0.0841108	Novel
GLB1L3	0.0840994	Novel
ZBTB22	0.084006	Novel
ZSCAN20	0.0838267	Novel
FAM135A	0.083776	Novel
DEFB134	0.083724	Novel
SPDYE5	0.0828405	Novel
CA4	0.0826763	Novel
DYDC2	0.0826259	Novel
POLR2D	0.0824424	Novel
LSM2	0.0820569	Novel
EXOC6B	0.081598	Novel
PRR5	0.080571	Novel
SPCS1	0.0798855	Novel
VWA7	0.0795852	Novel
HMGN4	0.0795644	Novel
DUXA	0.0792517	Novel
KHDC1L	0.0790975	Novel
OR52B6	0.0789484	Novel
HNRNPL	0.0787853	Novel
LRRC9	0.0786531	Novel
PLXNB3	0.0783669	Novel
CNTD1	0.078122	Novel
TMEM223	0.0779543	Novel
RAB40C	0.0779236	Novel
VCAM1	0.0778221	Novel
RPL18A	0.0772995	Novel
PPP1R9A	0.0771635	Novel
IL37	0.0771072	Novel
PCDHGA7	0.0768962	Novel
NECAB1	0.0767126	Novel
ZFAND2B	0.076584	Novel
PPIAL4D	0.0757567	Novel
MLYCD	0.0752639	Novel
PFDN1	0.0752285	Novel
OSBPL11	0.0750674	Novel
DDX23	0.0749798	Novel
PRKAB2	0.0748513	Novel
ZNF514	0.074768	Novel
SLC37A1	0.07471	Novel
RCE1	0.0746636	Novel
OTUD6B	0.0744642	Novel
TIGD6	0.0742355	Novel
TUBGCP2	0.0742235	Novel
TBC1D10B	0.0741527	Novel
PPP1R15A	0.0739328	Novel
RAB34	0.0738325	Novel
SLC29A4	0.073806	Novel
OBP2A	0.073631	Novel
ZNF677	0.0735688	Novel
ADAM9	0.0733676	Novel
EPPIN-WFDC6	0.072929	Novel
ARID5A	0.0727839	Novel
IL10	0.0725164	Novel
EIF3H	0.0721103	Novel
LCN6	0.0718959	Novel
SRP9	0.0718459	Novel
SLC38A11	0.0718246	Novel
IL1R1	0.0716815	Novel
OR4F6	0.0716644	Novel
OLAH	0.0712911	Novel
CT45A7	0.0712854	Novel
PPIL4	0.0708752	Novel
INSL5	0.0708494	Novel
DCAF8	0.0708168	Novel
WTAP	0.070397	Novel
PHETA1	0.0702698	Novel
CDK11A	0.0701164	Novel
CNGA4	0.0698422	Novel
PRR20B	0.0695019	Novel
LRRC75A	0.0693779	Novel
TMEM270	0.0693547	Novel
PLEKHA3	0.0691767	Novel
GPR137	0.0688139	Novel
NUDT15	0.0687178	Novel
SPATS1	0.0686844	Novel
ZNF789	0.0679009	Novel
RPL7A	0.0677895	Novel
EFNA1	0.0677413	Novel
CYBA	0.0676688	Novel
RUFY1	0.067031	Novel
PFKP	0.067011	Novel
FAM166A	0.0670024	Novel
OR4C46	0.0665658	Novel
PRKAG1	0.0665548	Novel
SRRM3	0.0665121	Novel
RAB24	0.0658098	Novel
VMAC	0.0656297	Novel
USP17L7	0.0655553	Novel
NXNL1	0.0652244	Novel
PTPDC1	0.0651246	Novel
SYNJ2BP-COX16	0.0649734	Novel
PTPRN	0.064929	Novel
C16orf46	0.0648111	Novel
PARD3B	0.0647164	Novel
TAS2R7	0.0646713	Novel
TSPOAP1	0.0645589	Novel
HSPE1-MOB4	0.0645172	Novel
MTRNR2L3	0.0643585	Novel
SEBOX	0.064295	Novel
PLEKHN1	0.0641844	Novel
AKR1B1	0.0641475	Novel
MAPK14	0.0640903	Novel
CT45A10	0.0638146	Novel
DHDDS	0.0638124	Novel
OR4M2	0.0637769	Novel
LRRC37B	0.0636241	Novel
EFNA3	0.0636122	Novel
SYTL1	0.0635879	Novel
DDX28	0.06358	Novel
ZNF461	0.0632067	Novel
SLC35E3	0.0630268	Novel
SPAG11A	0.0628904	Novel
RAB11FIP2	0.0627673	Novel
LRRC57	0.0627541	Novel
P3H3	0.0624325	Novel
MAU2	0.0622288	Novel
AP1AR	0.0621898	Novel
MRPL52	0.0619205	Novel
SPACA5	0.0617956	Novel
H4C7	0.0617945	Novel
UPF2	0.0616967	Novel
WFDC9	0.0615022	Novel
CCDC14	0.0610675	Novel
PCDHB6	0.0610294	Novel
NPY4R	0.0608922	Novel
ZNF777	0.0606083	Novel
DENND6A	0.0604525	Novel
SPINT3	0.0604168	Novel
RXFP3	0.0602945	Novel
IL13	0.0599785	Novel
ABHD15	0.0597519	Novel
PSPC1	0.0597475	Novel
SLC29A3	0.0596563	Novel
C1orf116	0.0594917	Novel
PCDHA10	0.0594378	Novel
NUDT6	0.0592432	Novel
CST11	0.0592221	Novel
LSM4	0.0589599	Novel
CLTB	0.0588593	Novel
PRR23A	0.0587845	Novel
VEGFD	0.058593	Novel
POC1B	0.0585878	Novel
SFTPA1	0.0584627	Novel
NANOGNB	0.0584405	Novel
DXO	0.0583886	Novel
TBCB	0.0583662	Novel
GPRC5C	0.058339	Novel
MRPL43	0.0583135	Novel
WDR17	0.0583042	Novel
DCDC1	0.0582942	Novel
IWS1	0.058171	Novel
ZNF574	0.0581426	Novel
OTUD4	0.0577108	Novel
CNGA2	0.0574403	Novel
LCN2	0.0573871	Novel
OR14J1	0.0573725	Novel
YPEL3	0.0573722	Novel
EIPR1	0.0573632	Novel
SPP1	0.057353	Novel
CD151	0.0572854	Novel
PRH2	0.057163	Novel
LDLRAD1	0.0571599	Novel
CASP3	0.0571574	Novel
RGR	0.0570818	Novel
TBC1D20	0.0570379	Novel
FAM71B	0.0570172	Novel
TSPAN31	0.0567947	Novel
GSTM1	0.0567766	Novel
TLL2	0.0566873	Novel
PDCD11	0.0566818	Novel
NCF1	0.0565721	Novel
TBC1D17	0.0565262	Novel
GPR89B	0.0565095	Novel
DYNLT3	0.0558116	Novel
RTL8C	0.0556206	Novel
BARX2	0.0554266	Novel
FMC1-LUC7L2	0.0554242	Novel
TMEM50A	0.0553982	Novel
ZNF100	0.0553429	Novel
NOL4	0.0552985	Novel
ZDHHC24	0.0550901	Novel
ABHD4	0.0546473	Novel
SPEF1	0.0544862	Novel
FRG2B	0.0544017	Novel
SAFB	0.0540756	Novel
SREK1IP1	0.0539686	Novel
OVCH1	0.0539338	Novel
ATP8B2	0.0536025	Novel
SRP19	0.0535738	Novel
HEATR6	0.0535571	Novel
BEX3	0.0535546	Novel
ACTR1B	0.0534976	Novel
PIF1	0.0534868	Novel
RAB43	0.0532875	Novel
GTSF1	0.0527178	Novel
MAGEB5	0.0523278	Novel
TUBA3D	0.0522984	Novel
LOC102723502	0.0521635	Novel
ZNF420	0.0520754	Novel
POTEB	0.0519886	Novel
AXIN1	0.0518646	Novel
PCDHGB1	0.0516312	Novel
SSX2IP	0.0515536	Novel
ZNF18	0.0515387	Novel
MMP12	0.0514819	Novel
TMEM41B	0.051471	Novel
OR2A14	0.0513475	Novel
SNN	0.0513255	Novel
NT5C3B	0.0512764	Novel
SSX5	0.0512649	Novel
SSX2	0.0512419	Novel
OR2B2	0.0510383	Novel
TMEM220	0.0510253	Novel
TRIM51	0.0507456	Novel
PCDHGA4	0.0505582	Novel
LRFN2	0.0504873	Novel
RNASEK	0.0502546	Novel
PROSER3	0.0501961	Novel
EIF4A1	0.0499724	Novel
RTL4	0.049851	Novel
TRAK2	0.0498498	Novel
DEFB123	0.0498166	Novel
PRUNE2	0.0496432	Novel
TBC1D7	0.0494649	Novel
ZNF567	0.0494299	Novel
DDX24	0.0493306	Novel
ZNF404	0.0493	Novel
SCAMP2	0.0492959	Novel
PTBP3	0.0491334	Novel
HNRNPD	0.0490583	Novel
MC2R	0.0490363	Novel
HNRNPC	0.0489884	Novel
FOXB2	0.0489344	Novel
DNAL4	0.0488836	Novel
HRNR	0.0486183	Novel
SRARP	0.0484811	Novel
ADTRP	0.0482032	Novel
ZNF787	0.0481459	Novel
ZC3H8	0.0480937	Novel
LUC7L2	0.0479913	Novel
FOXD4L4	0.0479912	Novel
CHTOP	0.0477719	Novel
UPK1A	0.0476539	Novel
MYO19	0.0473269	Novel
CRB3	0.0472503	Novel
RNF128	0.0471571	Novel
RAB8A	0.0469958	Novel
ZNF738	0.0469837	Novel
SGPP2	0.0469518	Novel
LCE2C	0.0468853	Novel
TCEAL3	0.0468768	Novel
EMC1	0.046872	Novel
ZNF30	0.0468701	Novel
EVPLL	0.0467535	Novel
MCRS1	0.0466696	Novel
SH3KBP1	0.0464158	Novel
TRIB2	0.0463447	Novel
USP26	0.0463408	Novel
FOCAD	0.0462245	Novel
WDR26	0.0460301	Novel
CXCL10	0.045995	Novel
TTYH1	0.0459065	Novel
B4GALNT3	0.0459023	Novel
SPACA5B	0.0458052	Novel
TSGA13	0.0456698	Novel
MSH2	0.0456147	Novel
PRR23B	0.0454767	Novel
LCE2D	0.0453633	Novel
RTL8B	0.0451557	Novel
MRPL10	0.0449608	Novel
DLEU7	0.0447535	Novel
PRSS16	0.0447048	Novel
CDCA7L	0.0446759	Novel
ADAM12	0.0446106	Novel
CABCOCO1	0.0445745	Novel
LRRC49	0.0445259	Novel
GDE1	0.0444487	Novel
SPRR2A	0.0443531	Novel
SMG8	0.0438675	Novel
DEFB133	0.0437688	Novel
SNRPD2	0.0436852	Novel
FAM83F	0.0435639	Novel
CDK5RAP3	0.0432525	Novel
CT83	0.0430072	Novel
CCNDBP1	0.042967	Novel
ZNF25	0.0429661	Novel
GTSF1L	0.0428319	Novel
BRF2	0.0427696	Novel
RSC1A1	0.0426286	Novel
FGF13	0.042333	Novel
GPR162	0.0422801	Novel
FOXD4L1	0.0422624	Novel
EIF4H	0.0422367	Novel
ZNF408	0.0421827	Novel
LRRC1	0.0421537	Novel
ARMCX2	0.0420968	Novel
GLI4	0.0420708	Novel
DCUN1D4	0.0420022	Novel
CXCL5	0.0419479	Novel
APLP1	0.0419005	Novel
ST7L	0.0418599	Novel
PDGFRB	0.0418504	Novel
TM9SF1	0.041845	Novel
PLAU	0.0418358	Novel
DAAM1	0.0418189	Novel
NBPF4	0.0417886	Novel
CCNL1	0.041642	Novel
KCNA10	0.0416257	Novel
OVCA2	0.0416253	Novel
DDRGK1	0.0414963	Novel
NTPCR	0.0414517	Novel
CTNNBL1	0.0414298	Novel
ADD1	0.0413551	Novel
PRAMEF17	0.0412716	Novel
FN3KRP	0.0411301	Novel
ZNF837	0.0411172	Novel
MRPS18C	0.0411098	Novel
OFD1	0.0411076	Novel
LARP1	0.0410188	Novel
RBM4B	0.0410074	Novel
LY6G5C	0.0409693	Novel
TENT5A	0.0408723	Novel
ABHD14A	0.0408303	Novel
EXOSC4	0.0407555	Novel
SNRPD1	0.0406467	Novel
LRRC55	0.0405694	Novel
EEF1AKNMT	0.040519	Novel
HS3ST2	0.04051	Novel
ZNF519	0.0404624	Novel
ASB7	0.0404368	Novel
ZNF625	0.0402903	Novel
SPATA31D1	0.0401673	Novel
TPPP2	0.0400997	Novel
DAP3	0.0400746	Novel
TBC1D25	0.0400729	Novel
ZNRD2	0.0399452	Novel
ZNF185	0.0399319	Novel
FAM131A	0.0398731	Novel
KDELR2	0.0397277	Novel
ARL17A	0.0396131	Novel
SNRPA1	0.0395832	Novel
DENND6B	0.0395146	Novel
UBL5	0.0394801	Novel
PI4KB	0.0392592	Novel
FAM214A	0.0392345	Novel
TTLL10	0.0392099	Novel
PKHD1L1	0.0391842	Novel
TMEM44	0.0391669	Novel
C21orf58	0.039161	Novel
AP2S1	0.0391357	Novel
NPBWR2	0.0391136	Novel
MRPS9	0.0390708	Novel
PGGHG	0.0390177	Novel
PCBP4	0.0389998	Novel
RAB14	0.0388709	Novel
ZNF705B	0.0388534	Novel
SNX30	0.0387697	Novel
ZYG11B	0.0387648	Novel
DPYSL5	0.0387429	Novel
SSX1	0.0386709	Novel
MAK	0.0386404	Novel
PRAMEF1	0.0386002	Novel
SYNRG	0.0385936	Novel
CNGB3	0.0385883	Novel
SNX7	0.0385107	Novel
SSB	0.038489	Novel
RAB18	0.0384506	Novel
PATL1	0.0383438	Novel
TSPYL2	0.0383281	Novel
LLGL1	0.0381458	Novel
CDK2AP2	0.0381183	Novel
KLHDC2	0.0381074	Novel
LRRC14B	0.0380165	Novel
SPATA25	0.0379745	Novel
OR4F21	0.0379244	Novel
IGSF8	0.0378157	Novel
RGS21	0.0377766	Novel
ZSCAN5B	0.0376627	Novel
IQCJ-SCHIP1	0.037605	Novel
MSH5	0.0375755	Novel
MGMT	0.03754	Novel
PPP1R1C	0.0373023	Novel
FAM166C	0.0372988	Novel
ADAM20	0.0372444	Novel
HUNK	0.0371349	Novel
HIGD1B	0.0369486	Novel
OOSP2	0.0369483	Novel
FAM71A	0.0369246	Novel
ACTR3B	0.0368334	Novel
TAS2R1	0.0368321	Novel
NAE1	0.0367868	Novel
HNRNPA0	0.0367554	Novel
MPPED1	0.0365601	Novel
EIF3D	0.0364388	Novel
GSDMC	0.0363767	Novel
C2CD5	0.0363279	Novel
OTOP1	0.0362938	Novel
NCKAP5L	0.0361048	Novel
CLPTM1L	0.0361043	Novel
KRT39	0.0360648	Novel
HINFP	0.0360594	Novel
ZNF443	0.0358388	Novel
PSMB11	0.0358203	Novel
OR2G2	0.0357717	Novel
ITM2A	0.0357497	Novel
TMEM225	0.0357422	Novel
EZHIP	0.0357261	Novel
SLC7A6OS	0.0357238	Novel
TBC1D9B	0.0356912	Novel
SENP2	0.0356469	Novel
TAX1BP3	0.03535	Novel
PSMG2	0.0353259	Novel
ZNF282	0.0350621	Novel
MANEAL	0.0350242	Novel
PSMD4	0.0349202	Novel
ANP32D	0.0348863	Novel
CCDC110	0.0348714	Novel
LRG1	0.0348146	Novel
PABPC5	0.0347728	Novel
CTNNA1	0.0346386	Novel
PADI1	0.0345537	Novel
RGS10	0.0344126	Novel
BUB3	0.0343899	Novel
CCER1	0.0343707	Novel
RBP7	0.0343687	Novel
DNAJC8	0.0341932	Novel
UNC119	0.0341602	Novel
ABHD11	0.034046	Novel
RILPL1	0.0340006	Novel
C8orf33	0.0339892	Novel
SERPINI2	0.0339613	Novel
ZNF577	0.033876	Novel
RSRC1	0.0337353	Novel
SMR3A	0.0336983	Novel
ZNF208	0.0336109	Novel
RABL6	0.0335547	Novel
MMGT1	0.0335127	Novel
ZNF816-ZNF321P	0.0334422	Novel
FEZF2	0.0333003	Novel
VXN	0.03323	Novel
RBM3	0.0330286	Novel
RSBN1L	0.0330005	Novel
GALNT14	0.0329985	Novel
CCDC130	0.0329584	Novel
FSCN3	0.0329176	Novel
GPR157	0.0329014	Novel
SH2D4B	0.0328373	Novel
CCDC134	0.0327781	Novel
ZBTB9	0.0326431	Novel
MSL2	0.0326392	Novel
SPO11	0.0324902	Novel
ZNF654	0.0323466	Novel
TTYH2	0.0323354	Novel
ABHD8	0.0322453	Novel
ADAM19	0.0322395	Novel
PPP1R11	0.032239	Novel
TMEM233	0.0321764	Novel
RXFP4	0.0321669	Novel
CX3CR1	0.0321127	Novel
CCL7	0.0319874	Novel
INSC	0.0318853	Novel
GALNT11	0.0318746	Novel
IGF2BP1	0.0318311	Novel
QSER1	0.0318122	Novel
RIPPLY3	0.0317611	Novel
CXCL6	0.031732	Novel
TNFAIP8L3	0.0316844	Novel
TMEM211	0.0316455	Novel
MTLN	0.0316055	Novel
ARHGDIG	0.0315001	Novel
LRRC37A3	0.0314084	Novel
ABT1	0.031405	Novel
TCF25	0.0313759	Novel
H3C13	0.0312844	Novel
AKR1C3	0.0312595	Novel
RTL9	0.0312538	Novel
EIF3L	0.0312271	Novel
RINL	0.0311172	Novel
PAQR3	0.0310818	Novel
GGT5	0.0310767	Novel
IQCJ	0.031001	Novel
ZNF45	0.0309828	Novel
PLP2	0.0309076	Novel
OR5A2	0.0308852	Novel
C3orf38	0.0308648	Novel
DMRTC2	0.03086	Novel
TTC34	0.0307859	Novel
PCDHGB5	0.0307043	Novel
PMF1-BGLAP	0.0306205	Novel
RNF222	0.0305031	Novel
USP29	0.0304808	Novel
RNASE10	0.0304535	Novel
ERVV-1	0.0303633	Novel
MOAP1	0.0303496	Novel
C10orf71	0.0302989	Novel
RAB5B	0.0302634	Novel
TM7SF3	0.0302495	Novel
FXYD5	0.0301458	Novel
RFX4	0.0301393	Novel
IHO1	0.0301366	Novel
PPY	0.0301249	Novel
RAVER2	0.0301246	Novel
C1orf100	0.0301183	Novel
WFDC6	0.0301012	Novel
SEC61B	0.0300564	Novel
RPGRIP1	0.0300316	Novel
KRTAP5-5	0.0300126	Novel
PGBD4	0.0299783	Novel
ERCC6L2	0.0299601	Novel
TMEM51	0.0299502	Novel
DENND3	0.0299356	Novel
AMER3	0.0299204	Novel
CSNK2A3	0.0299189	Novel
TRNAU1AP	0.0298843	Novel
PPTC7	0.0298676	Novel
CCNK	0.0298096	Novel
RBSN	0.0297775	Novel
KAZALD1	0.0296761	Novel
RGP1	0.0295576	Novel
TRAFD1	0.0295323	Novel
DEFB116	0.0295041	Novel
XKR3	0.0293957	Novel
CHAC2	0.0293839	Novel
WRAP73	0.0292407	Novel
PMS2	0.029185	Novel
CENPA	0.0291802	Novel
PRH1	0.0290677	Novel
CFHR3	0.028952	Novel
MCCD1	0.0288799	Novel
CADM2	0.028738	Novel
TJAP1	0.0286943	Novel
AK9	0.0286914	Novel
THAP8	0.0286851	Novel
B3GNT6	0.0286655	Novel
LUZP1	0.0286047	Novel
USP39	0.0286044	Novel
PLEKHH3	0.0285507	Novel
ZC3H18	0.0285429	Novel
IER3	0.0285337	Novel
RNF43	0.0283664	Novel
AOC2	0.0283487	Novel
COMMD5	0.0283451	Novel
OR2A1	0.0283114	Novel
TEDDM1	0.0282903	Novel
HNRNPUL2	0.0282657	Novel
TMEM248	0.0282503	Novel
SNAPC2	0.0282032	Novel
CCNB1IP1	0.0281999	Novel
ABHD17C	0.0281417	Novel
ARRDC3	0.0281395	Novel
ZNF483	0.0280965	Novel
MAPK9	0.0279755	Novel
PPIG	0.027859	Novel
THG1L	0.0278302	Novel
PITHD1	0.027819	Novel
GALNT16	0.0277821	Novel
NLRP13	0.0277498	Novel
PIGC	0.0277093	Novel
CHRM2	0.0276956	Novel
KLF12	0.0276896	Novel
ZNF786	0.0276866	Novel
FOXL1	0.0276841	Novel
IZUMO4	0.0276388	Novel
GPR63	0.0276372	Novel
FXYD4	0.0275723	Novel
ARPC2	0.0275667	Novel
ABHD17A	0.0274584	Novel
MLH3	0.0274545	Novel
RTL8A	0.0274315	Novel
NINL	0.0273974	Novel
PSMD3	0.027374	Novel
POLR2L	0.0273641	Novel
WBP11	0.0273394	Novel
GTF2E1	0.0272993	Novel
TMEM183A	0.0272884	Novel
VCX2	0.0272324	Novel
SNRPF	0.0272294	Novel
PIK3C2G	0.0272139	Novel
NEIL1	0.0272083	Novel
ZNF587	0.0271739	Novel
SNX9	0.0270714	Novel
MERTK	0.0270426	Novel
HSBP1L1	0.0270385	Novel
SSX7	0.0270377	Novel
TRUB1	0.0269625	Novel
COPS8	0.0269173	Novel
IMPG1	0.0267709	Novel
DNASE2B	0.0266458	Novel
RASEF	0.0265835	Novel
MANSC1	0.0265191	Novel
ZNF559	0.0264607	Novel
OPN3	0.0264524	Novel
SWSAP1	0.0263989	Novel
FXR2	0.0263567	Novel
EIF4A2	0.0262857	Novel
DUSP18	0.0262814	Novel
KNSTRN	0.0261812	Novel
ZNF580	0.0261677	Novel
KIFC3	0.0261608	Novel
WFDC10B	0.0261558	Novel
RAB44	0.0260911	Novel
ZNF117	0.0259562	Novel
THOC6	0.0259452	Novel
SLC9C2	0.0258411	Novel
C17orf64	0.0258318	Novel
SH3BP4	0.025764	Novel
MPHOSPH9	0.0256828	Novel
EPM2AIP1	0.0256731	Novel
C8orf34	0.0256377	Novel
KLHL11	0.0256324	Novel
RGMB	0.0256279	Novel
FAM162B	0.0256239	Novel
CPNE3	0.0256069	Novel
DAPL1	0.0255823	Novel
PRPF39	0.0255808	Novel
PTX3	0.0255678	Novel
RNF212B	0.0255632	Novel
LDAH	0.0255571	Novel
SYNJ2BP	0.025552	Novel
ZNF91	0.0255226	Novel
DENND1A	0.0254973	Novel
RNF223	0.0254776	Novel
COMMD10	0.0254745	Novel
SPATA19	0.0254742	Novel
HAP1	0.0253971	Novel
PADI2	0.0252063	Novel
TXLNB	0.0252016	Novel
PSMG1	0.0251865	Novel
TRIM49B	0.0251805	Novel
RNF212	0.0250881	Novel
ASTL	0.0250802	Novel
TOMM6	0.0250661	Novel
DENND2B	0.0250462	Novel
MAGEH1	0.0250007	Novel
GALNT12	0.0249825	Novel
TMEM74	0.0249528	Novel
CT55	0.0248711	Novel
GPER1	0.0248653	Novel
RP1	0.0247253	Novel
THAP12	0.0247244	Novel
NHLH1	0.0246847	Novel
FNTB	0.0246629	Novel
CCZ1	0.0245844	Novel
COMMD6	0.0245693	Novel
TARS3	0.0245552	Novel
NUDT18	0.0245452	Novel
TUBAL3	0.0244763	Novel
SLFN12	0.0244733	Novel
KCNV2	0.0244151	Novel
CTAGE1	0.0243928	Novel
PARP4	0.0243706	Novel
PANX3	0.02429	Novel
C10orf82	0.0242821	Novel
FLYWCH1	0.0242269	Novel
HBEGF	0.0241876	Novel
UTP6	0.0241828	Novel
MCM3AP	0.0241761	Novel
MDM1	0.0241685	Novel
TMEM61	0.0241196	Novel
PADI6	0.0241003	Novel
SLC50A1	0.0240765	Novel
SNAI2	0.0240739	Novel
TMEM214	0.0239895	Novel
GPR146	0.0239772	Novel
ZNF112	0.0238598	Novel
ACTR10	0.0238551	Novel
ZNF853	0.023819	Novel
TBC1D2B	0.0237902	Novel
SUPT4H1	0.0237204	Novel
IFFO2	0.023649	Novel
RBBP5	0.0235825	Novel
MAPKAPK5	0.0235533	Novel
CT45A6	0.023544	Novel
ABHD10	0.0235346	Novel
OVOL3	0.0234945	Novel
ZSCAN32	0.0234777	Novel
CCDC70	0.0234635	Novel
PRKAB1	0.0233662	Novel
PSMA1	0.0233624	Novel
GDPD5	0.0233172	Novel
DPRX	0.0233081	Novel
RPLP1	0.0232751	Novel
FCHSD1	0.023232	Novel
BOD1L1	0.0232199	Novel
HNRNPLL	0.0232049	Novel
ARPC5L	0.0231881	Novel
TRPM5	0.0230883	Novel
UCHL5	0.0230488	Novel
POLR2I	0.0230185	Novel
ZNF717	0.0229853	Novel
CRTC3	0.0229823	Novel
NUDCD1	0.0229685	Novel
BCAS4	0.022912	Novel
RASGEF1C	0.0228715	Novel
CRACR2B	0.0228649	Novel
OR51F2	0.0228628	Novel
MDFI	0.0228368	Novel
PRSS58	0.0227855	Novel
C19orf44	0.0227828	Novel
RGSL1	0.0227814	Novel
CEP19	0.0227774	Novel
ZNF518A	0.0227716	Novel
KIF26B	0.0227544	Novel
TMEM87A	0.0227431	Novel
KCNG2	0.022681	Novel
GFY	0.0226621	Novel
ERV3-1	0.0225825	Novel
AGAP5	0.0225545	Novel
KIAA2026	0.0225376	Novel
ZKSCAN2	0.0224953	Novel
PPIE	0.0224852	Novel
LCA5	0.0223935	Novel
REPIN1	0.0223779	Novel
TLCD1	0.0223747	Novel
TGFBR1	0.0223451	Novel
SNX8	0.0223227	Novel
CCDC171	0.0222603	Novel
MRPS28	0.0222174	Novel
FAM234B	0.022213	Novel
USP50	0.0222108	Novel
AGER	0.0221902	Novel
API5	0.0221814	Novel
LIPM	0.0221758	Novel
SMIM29	0.0221627	Novel
CEP85	0.0221583	Novel
ZNF34	0.0221427	Novel
MMP16	0.0221161	Novel
ARHGAP18	0.0221144	Novel
TMEM202	0.022001	Novel
NRN1L	0.021952	Novel
PACSIN1	0.0219469	Novel
POLR3GL	0.0219224	Novel
CFHR1	0.0219113	Novel
MTMR6	0.0218949	Novel
ALKBH2	0.0218317	Novel
AKR1B15	0.0217893	Novel
P2RY4	0.0217359	Novel
AK7	0.021634	Novel
ZNF14	0.0215724	Novel
UBLCP1	0.0215539	Novel
TEX36	0.0215456	Novel
PASD1	0.0215206	Novel
ATE1	0.0215005	Novel
GPR26	0.021403	Novel
RNPS1	0.0213942	Novel
ILF3	0.021336	Novel
GGN	0.0212998	Novel
PRSS23	0.021298	Novel
AKAP11	0.0212534	Novel
DMRTC1B	0.0211851	Novel
SNRNP35	0.0211717	Novel
SGSM3	0.0211694	Novel
SEMG1	0.0210717	Novel
FAM50A	0.0210359	Novel
SPATA24	0.0209913	Novel
ELP6	0.020977	Novel
MAGEB1	0.020969	Novel
CDC42	0.0208895	Novel
ZNF701	0.0208452	Novel
CYB5D2	0.0208185	Novel
SYCE1L	0.0208119	Novel
TEDC1	0.0207445	Novel
ZNF101	0.0207296	Novel
ZBTB20	0.0207243	Novel
HIF1A	0.0207053	Novel
DDX47	0.0206893	Novel
PTRH1	0.0206844	Novel
SSX3	0.0206556	Novel
DYDC1	0.0206316	Novel
AFAP1L1	0.0206175	Novel
SYS1	0.0205946	Novel
GCLM	0.0205622	Novel
SZRD1	0.0205248	Novel
MZT2B	0.0205149	Novel
TCEAL8	0.0204728	Novel
RNF113A	0.0204439	Novel
GGT6	0.0204172	Novel
SIRPD	0.0203686	Novel
CDKL1	0.0203307	Novel
OTUD5	0.0203079	Novel
RTL3	0.0202795	Novel
PLIN4	0.0202721	Novel
NUF2	0.0202705	Novel
THOC2	0.0202597	Novel
NPDC1	0.0202192	Novel
H2AP	0.0202008	Novel
THOC3	0.0201551	Novel
ANKRD53	0.0201286	Novel
DMRTB1	0.0201058	Novel
MANSC4	0.0201042	Novel
CBX3	0.0200749	Novel
RNASE4	0.0200433	Novel
RASSF6	0.0199973	Novel
ZNF705D	0.0199892	Novel
TENT5B	0.0199708	Novel
FTHL17	0.0199513	Novel
SAMD7	0.0199296	Novel
KPNA5	0.019885	Novel
CCDC168	0.0198842	Novel
HAUS3	0.0197977	Novel
USP19	0.0197507	Novel
ODF4	0.0197468	Novel
H3-5	0.0197447	Novel
LYZL2	0.0197401	Novel
UMODL1	0.0197355	Novel
NWD1	0.0196945	Novel
PPP3R1	0.0196916	Novel
TRIM4	0.0196861	Novel
MUSTN1	0.0196807	Novel
ZNF124	0.0196785	Novel
RCHY1	0.0195902	Novel
C20orf27	0.0195863	Novel
ALPK2	0.0195669	Novel
[truncated: 16,584 more rows]

## Sheet: STRING-2
STRING-Embedding-DisGeNET
Symbol	Probability	Known/Novel
GAPDH	0.995436	Novel
HRAS	0.958468	Novel
AKT1	0.958154	Novel
TP53	0.952851	Novel
PTEN	0.905391	Novel
IGF1	0.877586	Novel
SLC2A13	0.809106	Novel
SLC2A8	0.79464	Novel
MAPK14	0.755521	Novel
MAPK3	0.743158	Novel
TNF	0.738956	Novel
SLC2A12	0.719231	Novel
SLC2A10	0.693531	Novel
CCND1	0.670155	Novel
PFDN6	0.611456	Novel
TUBA3C	0.596935	Novel
EIF4H	0.587588	Novel
HNRNPA0	0.586173	Novel
CASP3	0.567854	Novel
UBA52	0.546979	Novel
CDH1	0.524222	Novel
POLR2G	0.517431	Novel
POTEE	0.514734	Novel
PFDN5	0.506495	Novel
HNRNPA1L2	0.506326	Novel
EGF	0.501269	Novel
SRSF10	0.494206	Novel
MMP2	0.492855	Novel
PPIL1	0.488889	Novel
ACTR2	0.486036	Novel
EFTUD2	0.484976	Novel
SF3B3	0.478435	Novel
CAT	0.478086	Novel
ACTG1	0.470412	Novel
PRPF38A	0.470186	Novel
SRC	0.468748	Novel
SF3B5	0.463102	Novel
SLC2A6	0.458178	Novel
DDX39A	0.457937	Novel
ACTR3C	0.454866	Novel
MTOR	0.447911	Novel
MAPK8	0.443908	Novel
ANXA1	0.443554	Novel
CAV1	0.440591	Novel
HSPA8	0.435832	Novel
VCAM1	0.422509	Novel
SMU1	0.411159	Novel
PA2G4	0.404961	Novel
ZCRB1	0.40478	Novel
ADGRF3	0.40309	Novel
SYF2	0.397995	Novel
PCBP2	0.396764	Novel
LUC7L	0.392119	Novel
TUBA1C	0.389868	Novel
HNRNPAB	0.387797	Novel
ADCY6	0.38259	Novel
HNRNPA3	0.380621	Novel
POLR2E	0.380495	Novel
BOLA2-SMG1P6	0.373954	Novel
ELOB	0.370833	Novel
KRAS	0.369798	Novel
DCAF10	0.369703	Novel
SNRPD3	0.367524	Novel
YWHAB	0.366763	Novel
CXCL8	0.363297	Novel
NGF	0.362439	Novel
SNRNP40	0.361871	Novel
EIF4B	0.355676	Novel
SRP68	0.349663	Novel
PRPF3	0.349533	Novel
ADGRD2	0.347562	Novel
TFIP11	0.344988	Novel
TLR4	0.342657	Novel
RBM25	0.341642	Novel
CXCL12	0.335208	Novel
PPIH	0.332092	Novel
HNRNPCL2	0.329197	Novel
MAP3K19	0.329035	Novel
RBM34	0.323943	Novel
CDC40	0.31985	Novel
TUBA3E	0.313807	Novel
YJU2	0.313671	Novel
IFNG	0.31324	Novel
WDR25	0.308793	Novel
POTEC	0.30868	Novel
EIF6	0.3077	Novel
CDC42	0.305885	Novel
POTEB3	0.303039	Novel
RPL30	0.302845	Novel
AQR	0.301698	Novel
HNRNPCL3	0.29969	Novel
GNB2	0.29917	Novel
SLC38A2	0.297431	Novel
CRNKL1	0.296817	Novel
POTEG	0.296084	Novel
PPIB	0.295786	Novel
ADGRG5	0.29394	Novel
RNPC3	0.29354	Novel
AIMP1	0.293211	Novel
CXCL3	0.291038	Novel
PPP1CA	0.29015	Novel
PRPF19	0.289479	Novel
RBM22	0.288841	Novel
ADGRF2	0.287583	Novel
UPF1	0.287281	Novel
TAS2R46	0.286336	Novel
CFL1	0.285711	Novel
ADGRE2	0.283922	Novel
PSMD1	0.283326	Novel
ADCY7	0.282859	Novel
SNRPB2	0.282306	Novel
POLR2D	0.281884	Novel
SRSF12	0.281309	Novel
RNASEL	0.279018	Novel
RSRC1	0.278807	Novel
EIF4A1	0.277321	Novel
ANXA5	0.274809	Novel
JAK2	0.274114	Novel
MFAP1	0.27393	Novel
CWC25	0.272949	Novel
LSM7	0.272488	Novel
IL10	0.271806	Novel
DHX38	0.270307	Novel
TRNAU1AP	0.270224	Novel
ACTBL2	0.26999	Novel
PF4	0.268638	Novel
ADGRF5	0.268049	Novel
CPSF1	0.265547	Novel
SFPQ	0.265446	Novel
RALYL	0.26522	Novel
ADGRF1	0.2627	Novel
SMYD5	0.262067	Novel
LSM4	0.262007	Novel
ZMAT5	0.261432	Novel
SLU7	0.259508	Novel
PIK3CB	0.259303	Novel
PRPF6	0.257464	Novel
XAB2	0.256471	Novel
BUD13	0.2558	Novel
RHO	0.255388	Novel
TRA2A	0.255347	Novel
RHOA	0.254999	Novel
CXCL2	0.254512	Novel
ACTC1	0.25448	Novel
DOCK4	0.254404	Novel
RXFP3	0.253404	Novel
ACTR1A	0.252657	Novel
NKTR	0.251792	Novel
MC3R	0.249694	Novel
EFL1	0.248365	Novel
PLOD2	0.247879	Novel
NSD3	0.24754	Novel
ACTR3	0.246693	Novel
CHERP	0.245233	Novel
IL1B	0.243613	Novel
POLR2L	0.243583	Novel
ACTL6A	0.243542	Novel
PRPF4	0.243497	Novel
EIF3G	0.243206	Novel
SNRPF	0.243197	Novel
GNAT3	0.237302	Novel
TCERG1L	0.23653	Novel
THBS1	0.235376	Novel
SF3B2	0.235234	Novel
WDR1	0.234784	Novel
BUD31	0.234736	Novel
LEP	0.233753	Novel
ADIPOQ	0.233748	Novel
RPL37A	0.233141	Novel
HTR1F	0.232706	Novel
CWC15	0.231666	Novel
XRN2	0.23127	Novel
MMP3	0.231246	Novel
SNAPC4	0.230807	Novel
PTGS2	0.229686	Novel
POLR2K	0.22833	Novel
ADGRG7	0.227665	Novel
HNRNPCL4	0.226872	Novel
U2AF2	0.226859	Novel
C3	0.226335	Novel
RBM17	0.225867	Novel
NMUR1	0.225226	Novel
SUPT3H	0.22347	Novel
GNB5	0.223026	Novel
GRK7	0.222874	Novel
ZMAT2	0.222212	Novel
CIRBP	0.221762	Novel
MYO10	0.219977	Novel
DDX23	0.217276	Novel
TAS2R13	0.216123	Novel
CHRM2	0.216035	Novel
HNRNPC	0.215428	Novel
TNPO1	0.214856	Novel
DDX56	0.21464	Novel
SRRM2	0.214243	Novel
RTP2	0.213872	Novel
BOLL	0.213593	Novel
RUVBL2	0.213287	Novel
BDNF	0.212779	Novel
HMOX1	0.212141	Novel
LSM2	0.21139	Novel
ELAVL2	0.211321	Novel
PPIE	0.211158	Novel
PODNL1	0.211107	Novel
CDC5L	0.210352	Novel
SETMAR	0.210225	Novel
RUVBL1	0.210218	Novel
TNS1	0.209437	Novel
DDX54	0.209422	Novel
STIP1	0.209158	Novel
POLR2H	0.209047	Novel
PPIAL4D	0.208189	Novel
POLR2C	0.207469	Novel
PI4KA	0.207453	Novel
HCAR1	0.20721	Novel
TAS2R20	0.206849	Novel
TUBA8	0.206708	Novel
HEATR6	0.206629	Novel
TRA2B	0.205728	Novel
MBTPS1	0.205643	Novel
TAS2R10	0.205185	Novel
GPR33	0.204573	Novel
HDGFL2	0.203372	Novel
GPR39	0.202385	Novel
MCM2	0.202241	Novel
RAD23B	0.201963	Novel
CTTN	0.20104	Novel
NCBP2	0.199916	Novel
RPL32	0.199381	Novel
NMBR	0.199031	Novel
GNG11	0.198775	Novel
SH3PXD2A	0.1986	Novel
PIK3C3	0.198196	Novel
APAF1	0.197894	Novel
FUBP1	0.197443	Novel
IGFALS	0.197107	Novel
HIP1	0.196843	Novel
ACTL9	0.196121	Novel
ARPC4	0.194908	Novel
LUC7L2	0.194626	Novel
OLFML3	0.193962	Novel
GPATCH8	0.193623	Novel
GUCA1B	0.192436	Novel
CD2BP2	0.192004	Novel
NMU	0.191978	Novel
HRH4	0.191325	Novel
STK24	0.190796	Novel
RXFP4	0.190721	Novel
CCN2	0.190441	Novel
TMIGD3	0.190313	Novel
MAP3K3	0.188302	Novel
LRRC20	0.18825	Novel
TIMP1	0.186097	Novel
HNRNPD	0.185963	Novel
NHP2	0.185953	Novel
GPR18	0.185921	Novel
TAS2R4	0.185435	Novel
TAS2R50	0.185234	Novel
TAS2R14	0.18509	Novel
SNRPC	0.185029	Novel
MAP3K2	0.185004	Novel
ZCCHC17	0.184147	Novel
DHX29	0.183147	Novel
CHTOP	0.182969	Novel
SNRNP200	0.18272	Novel
TUBB4B	0.182634	Novel
STK38L	0.182605	Novel
SERPINE1	0.181956	Novel
LSM6	0.181939	Novel
ADCY4	0.181559	Novel
GPKOW	0.181396	Novel
NCBP1	0.181051	Novel
TAS2R3	0.180995	Novel
OR2AT4	0.180769	Novel
ITGB1	0.180435	Novel
PRPF40A	0.180364	Novel
HNRNPL	0.179778	Novel
MXRA8	0.178909	Novel
GPSM2	0.178873	Novel
WDR73	0.178729	Novel
TAF4	0.178479	Novel
LRRIQ1	0.17809	Novel
GRK6	0.178017	Novel
TAS2R40	0.177915	Novel
ACTL7A	0.177255	Novel
LUC7L3	0.176973	Novel
SETDB1	0.176961	Novel
ZNF814	0.176953	Novel
SRCAP	0.175957	Novel
RSKR	0.175794	Novel
GCFC2	0.174994	Novel
TUBA3D	0.174925	Novel
STK38	0.174835	Novel
ADGRG1	0.174685	Novel
CORT	0.174342	Novel
RNPS1	0.17423	Novel
OPN1MW3	0.174171	Novel
GPR176	0.173929	Novel
YEATS2	0.173799	Novel
MLNR	0.173773	Novel
TBC1D30	0.17377	Novel
PPIC	0.173668	Novel
GPN1	0.173132	Novel
ZNF513	0.172758	Novel
SF3A2	0.172533	Novel
TAAR8	0.172453	Novel
TAS2R16	0.172297	Novel
OLFML2B	0.172253	Novel
CXCL10	0.171736	Novel
ARPC5L	0.171447	Novel
CHMP1A	0.171204	Novel
NPB	0.171192	Novel
GPR119	0.171046	Novel
TTF1	0.170718	Novel
RALY	0.170371	Novel
YWHAG	0.170371	Novel
WDR90	0.169889	Novel
SAFB	0.16983	Novel
FFAR4	0.169643	Novel
TAS2R8	0.169117	Novel
POLR2J	0.168856	Novel
CDK4	0.168825	Novel
ETF1	0.168776	Novel
RTP3	0.168589	Novel
GUCY2D	0.168323	Novel
TCERG1	0.168204	Novel
GLUL	0.167988	Novel
TAS2R19	0.16746	Novel
POLR2I	0.167447	Novel
SCAF8	0.167418	Novel
TAAR5	0.167118	Novel
ADGRA2	0.166018	Novel
UPF2	0.165782	Novel
GRK1	0.16573	Novel
WAC	0.165703	Novel
ADCY2	0.165255	Novel
FSCN2	0.164597	Novel
CTSB	0.164507	Novel
ARRB1	0.16447	Novel
PRELP	0.164425	Novel
POTEB2	0.164265	Novel
EIF5	0.164222	Novel
ADAM9	0.16415	Novel
RPL23A	0.164118	Novel
HNRNPK	0.163986	Novel
RLN3	0.163985	Novel
DDX17	0.163873	Novel
ASCC3	0.163757	Novel
PPID	0.163347	Novel
EEF2	0.162564	Novel
FNBP1L	0.162426	Novel
DDX49	0.162078	Novel
HTT	0.161703	Novel
HIP1R	0.161494	Novel
DECR1	0.16129	Novel
GRK4	0.159894	Novel
ARPC3	0.159414	Novel
LSM8	0.158944	Novel
ZNF768	0.158821	Novel
ACTL10	0.158781	Novel
RAI1	0.158675	Novel
CLTB	0.158486	Novel
CWC22	0.158187	Novel
TIAL1	0.15774	Novel
PLRG1	0.157671	Novel
PFDN2	0.157216	Novel
WDR31	0.157166	Novel
PACSIN2	0.156449	Novel
EIF5A	0.156042	Novel
ZNF787	0.155994	Novel
TXNL4B	0.155607	Novel
EPYC	0.155541	Novel
ACTR3B	0.155524	Novel
CCL4	0.155485	Novel
NOS3	0.155126	Novel
C5	0.154791	Novel
ZNF2	0.154735	Novel
HYPK	0.153988	Novel
GPR135	0.153962	Novel
PSMB3	0.153935	Novel
GPR87	0.153441	Novel
RWDD4	0.153316	Novel
TAS2R39	0.153214	Novel
CORO1C	0.153176	Novel
RRP9	0.153156	Novel
MYO7B	0.153067	Novel
PHF5A	0.153005	Novel
FMC1-LUC7L2	0.152834	Novel
ZSCAN32	0.152707	Novel
FCHO1	0.152659	Novel
RPL7A	0.152554	Novel
PHF3	0.152156	Novel
CXCL5	0.152133	Novel
RNF126	0.152106	Novel
HNRNPM	0.151647	Novel
FCHO2	0.151548	Novel
YWHAZ	0.15148	Novel
MAPK11	0.151213	Novel
PTGIR	0.150849	Novel
SSTR1	0.150436	Novel
HNRNPH1	0.150362	Novel
SRSF8	0.15011	Novel
LRRC39	0.150024	Novel
GPR31	0.149871	Novel
TUBAL3	0.14965	Novel
RPS28	0.149627	Novel
TAS1R2	0.149538	Novel
ZNF777	0.149169	Novel
REEP4	0.148972	Novel
SLC2A1	0.148696	Novel
SBF1	0.148163	Novel
POTEM	0.147982	Novel
PRPF18	0.147759	Novel
GNB4	0.14763	Novel
CNOT7	0.14726	Novel
G3BP1	0.146942	Novel
GNB3	0.146801	Novel
RRM2	0.146362	Novel
WBP11	0.145867	Novel
EVPL	0.145582	Novel
DARS1	0.1455	Novel
ZNF260	0.145405	Novel
EHMT2	0.14539	Novel
COL4A1	0.145344	Novel
DDX20	0.145145	Novel
PRDX6	0.145107	Novel
CBY3	0.145042	Novel
PIK3CA	0.144982	Novel
ATG3	0.144976	Novel
FFAR2	0.144663	Novel
PTGDR2	0.144523	Novel
MCHR2	0.144366	Novel
PDE6A	0.144275	Novel
GNAT2	0.144188	Novel
PRCC	0.144133	Novel
CCDC130	0.143812	Novel
PPIAL4E	0.143605	Novel
POLR3E	0.14353	Novel
RPS10	0.143108	Novel
TAS2R5	0.143031	Novel
PIK3C2A	0.142961	Novel
OMD	0.142793	Novel
ADORA1	0.142243	Novel
CCL16	0.142195	Novel
DNM2	0.142137	Novel
SAP18	0.142133	Novel
LRTM1	0.141949	Novel
REEP3	0.141861	Novel
ILF2	0.141796	Novel
MAP3K8	0.141197	Novel
ACTR1B	0.141056	Novel
MYO3B	0.140981	Novel
ACTRT1	0.140954	Novel
ADGRF4	0.140788	Novel
RPP38	0.140674	Novel
SNU13	0.140641	Novel
RBM14	0.140619	Novel
NPY	0.140415	Novel
SSB	0.140356	Novel
TAS2R1	0.140305	Novel
HEBP1	0.140283	Novel
IL18	0.139926	Novel
PPIL2	0.139723	Novel
CWF19L2	0.139653	Novel
EGR1	0.139626	Novel
PPIG	0.139425	Novel
ZNF512	0.139417	Novel
LRRC24	0.139312	Novel
ACTR10	0.139308	Novel
PRPF39	0.139224	Novel
PDCD6IP	0.139182	Novel
COL5A1	0.139146	Novel
GART	0.139104	Novel
TBC1D16	0.13904	Novel
SRSF7	0.13897	Novel
EEF1G	0.1389	Novel
PPBP	0.13887	Novel
HNRNPA1	0.138839	Novel
JUP	0.138774	Novel
RBM5	0.138745	Novel
OXGR1	0.138668	Novel
YBX1	0.138581	Novel
EEFSEC	0.138548	Novel
POLR2F	0.138239	Novel
ABCA4	0.137962	Novel
TIMP3	0.137614	Novel
SAA1	0.137568	Novel
P2RY14	0.137386	Novel
NPR2	0.137291	Novel
VTN	0.137228	Novel
POLR2B	0.137169	Novel
AIPL1	0.136989	Novel
BCAS2	0.136819	Novel
AIF1L	0.136818	Novel
GP5	0.136553	Novel
ZSCAN25	0.136296	Novel
ZNF43	0.136188	Novel
GALR2	0.135981	Novel
PPIL6	0.135963	Novel
ERH	0.135924	Novel
NTN1	0.135828	Novel
NLRP11	0.135754	Novel
DBN1	0.135655	Novel
ZNF615	0.135636	Novel
TXNL4A	0.135592	Novel
RTTN	0.135349	Novel
OPN1LW	0.135306	Novel
SART1	0.13522	Novel
ALB	0.134751	Novel
ZNF99	0.134639	Novel
ACTL7B	0.134601	Novel
THOC6	0.134428	Novel
LSM10	0.134423	Novel
ZNF107	0.134363	Novel
ZSCAN5A	0.13407	Novel
LRRC10B	0.134048	Novel
PKM	0.134047	Novel
ALYREF	0.133814	Novel
PRDX1	0.133613	Novel
IK	0.13355	Novel
RBM3	0.133487	Novel
PCF11	0.133482	Novel
DHX33	0.133347	Novel
HCAR3	0.133248	Novel
SNRPG	0.133165	Novel
MYOC	0.133135	Novel
PPIL3	0.133053	Novel
LRRD1	0.133017	Novel
GRM7	0.132631	Novel
APOE	0.13262	Novel
CCL25	0.132611	Novel
THOC5	0.132428	Novel
CXCL6	0.132107	Novel
DMTF1	0.132088	Novel
SMG1	0.132039	Novel
MAK	0.13201	Novel
TUBE1	0.131844	Novel
NAA10	0.131343	Novel
GNA13	0.13126	Novel
GNG13	0.131155	Novel
ACTG2	0.131023	Novel
SNRPD1	0.130913	Novel
SGIP1	0.130748	Novel
PSMC5	0.130623	Novel
LRRC8E	0.130558	Novel
CCL20	0.1305	Novel
RPL12	0.130495	Novel
FZD4	0.130269	Novel
LPAR5	0.130266	Novel
ZNF519	0.130104	Novel
HNRNPU	0.130044	Novel
HTR6	0.129964	Novel
KPNB1	0.129872	Novel
GUCY2C	0.129819	Novel
PLA2G4A	0.129777	Novel
TAS1R1	0.129725	Novel
SCARB2	0.129585	Novel
ZNF785	0.129239	Novel
DACT3	0.129214	Novel
ZNF692	0.129075	Novel
POTEH	0.128934	Novel
LPAR3	0.128922	Novel
ZNF30	0.128578	Novel
GNG12	0.12855	Novel
MYD88	0.128221	Novel
ADGRE3	0.128167	Novel
PFN1	0.128076	Novel
RPL18A	0.128052	Novel
CCR4	0.12786	Novel
GNG5	0.127769	Novel
TBPL1	0.127664	Novel
DAW1	0.127561	Novel
ARID4B	0.127521	Novel
TGFBI	0.127449	Novel
ZNF473	0.127327	Novel
PFDN1	0.127327	Novel
HDAC3	0.127283	Novel
FFAR3	0.127275	Novel
PCBP4	0.127154	Novel
DRC3	0.127139	Novel
AMPH	0.126915	Novel
ZBTB41	0.126902	Novel
EIF4A2	0.12677	Novel
ADGRL4	0.126616	Novel
GSPT1	0.126528	Novel
RPS4X	0.12652	Novel
NCBP3	0.12615	Novel
S1PR3	0.125981	Novel
GNA12	0.125913	Novel
SRSF11	0.125896	Novel
ZNF425	0.125702	Novel
RBMX2	0.125677	Novel
ZNF80	0.125592	Novel
SNRNP27	0.125178	Novel
SMG5	0.125009	Novel
LOX	0.124963	Novel
LAMB1	0.124925	Novel
SRSF4	0.124859	Novel
ZNF665	0.12485	Novel
INTS14	0.124718	Novel
ERBB2	0.124574	Novel
RPSA	0.124566	Novel
DNAJC8	0.12448	Novel
ZBTB39	0.124408	Novel
LARP1	0.12426	Novel
SNRPE	0.12415	Novel
ZFP69	0.124063	Novel
PSMC4	0.124051	Novel
OPN1MW2	0.124003	Novel
PRCD	0.123849	Novel
LRRC58	0.123726	Novel
SPOCD1	0.123679	Novel
LRRC37A2	0.12361	Novel
ABCF3	0.123535	Novel
RPTOR	0.123518	Novel
SUMO2	0.123304	Novel
LDLR	0.123132	Novel
SRP14	0.122938	Novel
ZNF91	0.12285	Novel
TPBGL	0.122832	Novel
OR56B1	0.122807	Novel
GAL	0.122769	Novel
HDAC5	0.122664	Novel
NOS2	0.122445	Novel
P4HB	0.122438	Novel
LRRC3C	0.122411	Novel
SRP19	0.122365	Novel
POLD2	0.122103	Novel
ZNF394	0.121903	Novel
LPAR2	0.1218	Novel
LRRC8C	0.121795	Novel
RHOC	0.121624	Novel
CTNNBL1	0.121551	Novel
FAM151B	0.121473	Novel
OXER1	0.121472	Novel
YAP1	0.121349	Novel
GPR37	0.121282	Novel
RAE1	0.121261	Novel
ZNF628	0.120847	Novel
FFAR1	0.120675	Novel
MAST1	0.120619	Novel
USP25	0.120578	Novel
G2E3	0.120533	Novel
RPAP2	0.120484	Novel
SCNN1D	0.120461	Novel
ADGRD1	0.120409	Novel
ACTRT2	0.120389	Novel
ZNF273	0.120307	Novel
FIP1L1	0.120231	Novel
EPN2	0.120149	Novel
HCAR2	0.120138	Novel
NCBP2L	0.119965	Novel
GPSM1	0.11994	Novel
RPS16	0.119776	Novel
OGN	0.119732	Novel
GNAZ	0.119702	Novel
SETDB2	0.1195	Novel
ZNF678	0.119189	Novel
FAM151A	0.119173	Novel
REEP6	0.119067	Novel
TCF20	0.11905	Novel
WSB2	0.118996	Novel
PRPF40B	0.118791	Novel
KHSRP	0.118674	Novel
BDKRB1	0.118649	Novel
OLFM4	0.118592	Novel
OR1I1	0.118553	Novel
HSP90AA1	0.118541	Novel
SRSF3	0.118478	Novel
OR51E1	0.118336	Novel
EIF2B2	0.118301	Novel
TAAR2	0.118268	Novel
TAS2R31	0.118246	Novel
RPS8	0.118053	Novel
RPS6KB1	0.117979	Novel
ZCCHC3	0.117974	Novel
CCL7	0.117874	Novel
NSD1	0.117723	Novel
CCDC12	0.117573	Novel
CAB39L	0.117543	Novel
SSTR5	0.117466	Novel
SMARCC2	0.117455	Novel
TAS2R60	0.117336	Novel
KLHL29	0.117317	Novel
OPTC	0.117166	Novel
STRN4	0.117164	Novel
QRFP	0.116922	Novel
ZNF558	0.116822	Novel
CSTF1	0.116667	Novel
ZNF292	0.116606	Novel
PLG	0.11647	Novel
WASF2	0.116438	Novel
RAB5C	0.116303	Novel
SZRD1	0.116167	Novel
PHF7	0.116086	Novel
ZBTB21	0.115966	Novel
ELOC	0.115965	Novel
GALR1	0.115951	Novel
CXCL16	0.115945	Novel
ZNF16	0.115877	Novel
TM4SF1	0.115598	Novel
TJP1	0.115527	Novel
MTNR1B	0.115272	Novel
CDK11A	0.115079	Novel
EFCAB11	0.115061	Novel
CDKN1B	0.114735	Novel
EIF4E2	0.114661	Novel
NIBAN2	0.114629	Novel
WDR72	0.114553	Novel
LRRC37A3	0.114526	Novel
COTL1	0.11444	Novel
MBNL1	0.114155	Novel
SREK1	0.114044	Novel
ZNF792	0.113968	Novel
C17orf64	0.113769	Novel
NCALD	0.113755	Novel
PYM1	0.113554	Novel
ARRB2	0.113514	Novel
RP1L1	0.113463	Novel
SERPINH1	0.113362	Novel
EXOSC7	0.113296	Novel
ACTA1	0.113191	Novel
GZF1	0.113161	Novel
PGR	0.112981	Novel
ELAVL1	0.112961	Novel
WBP4	0.112872	Novel
MORF4L1	0.112445	Novel
OPN1MW	0.112353	Novel
RAD54L2	0.112342	Novel
GNB1	0.112246	Novel
KMT2A	0.111764	Novel
AHCY	0.11168	Novel
LRRC61	0.111396	Novel
SNW1	0.111343	Novel
WDR83	0.111272	Novel
LRRC70	0.111229	Novel
ZNF658	0.111173	Novel
PPWD1	0.111103	Novel
NMS	0.110884	Novel
EZH1	0.110861	Novel
GPATCH1	0.110633	Novel
P2RY12	0.110615	Novel
LRCH2	0.110614	Novel
LRRC37A	0.110604	Novel
LRSAM1	0.110584	Novel
ZNF135	0.110566	Novel
NPY4R	0.110526	Novel
COG2	0.110424	Novel
PKD1L3	0.110266	Novel
GNGT1	0.110032	Novel
ZNF775	0.10988	Novel
HNRNPR	0.109877	Novel
ZNF461	0.109727	Novel
CD34	0.109687	Novel
ZNF799	0.10966	Novel
CXCR2	0.109647	Novel
WTAP	0.109569	Novel
ZNF345	0.109565	Novel
ZSCAN2	0.109534	Novel
DHX37	0.109403	Novel
TUB	0.109398	Novel
ZNF232	0.109366	Novel
ZNF326	0.109145	Novel
ZGRF1	0.108969	Novel
IGF2R	0.108929	Novel
ZNF223	0.108878	Novel
CNGB1	0.108856	Novel
ACTL6B	0.108746	Novel
LTB4R	0.108737	Novel
RPL8	0.108729	Novel
ZNF71	0.108631	Novel
UBAP2L	0.108541	Novel
ZSCAN18	0.108531	Novel
RACK1	0.108492	Novel
LRRC55	0.108447	Novel
ARPC5	0.108414	Novel
CPSF7	0.108331	Novel
TUT4	0.10833	Novel
VN1R1	0.108326	Novel
NUDT21	0.108299	Novel
EIF3B	0.108249	Novel
DDX50	0.108238	Novel
TAS2R9	0.108212	Novel
WDR26	0.108203	Novel
ZNF184	0.10803	Novel
GNRH2	0.107977	Novel
A2M	0.107965	Novel
KLHL7	0.107946	Novel
RNF32	0.107939	Novel
ZNF574	0.107865	Novel
LRRC28	0.107653	Novel
WIPF3	0.107596	Novel
MTNR1A	0.107588	Novel
RBM42	0.107488	Novel
TBPL2	0.107456	Novel
ZNF860	0.107435	Novel
SCAF1	0.107347	Novel
DNAAF1	0.107264	Novel
PSAP	0.107231	Novel
ZNF587	0.106969	Novel
ZNF577	0.106963	Novel
PACSIN3	0.106749	Novel
RPL28	0.106569	Novel
OR52J3	0.106491	Novel
ZNF100	0.106428	Novel
LRFN4	0.106222	Novel
TNS3	0.106192	Novel
OR4C15	0.106152	Novel
UMPS	0.106148	Novel
SMG6	0.10614	Novel
TULP1	0.106132	Novel
GNAT1	0.106082	Novel
SF3A1	0.105967	Novel
FPR3	0.105894	Novel
SERPINF1	0.105711	Novel
NACC1	0.105446	Novel
POTEB	0.105371	Novel
ZNF383	0.10531	Novel
TCP1	0.105301	Novel
UCK2	0.105294	Novel
ZNF613	0.105162	Novel
EPN1	0.105149	Novel
KHDRBS2	0.105058	Novel
DHX16	0.104979	Novel
SRP54	0.104968	Novel
ZNF354A	0.104894	Novel
USP6	0.104893	Novel
RAX2	0.104889	Novel
ABCF1	0.104778	Novel
HNRNPH3	0.104657	Novel
SCGB2B2	0.104575	Novel
ADRA2B	0.10451	Novel
NOP56	0.104366	Novel
CCL1	0.104361	Novel
LOC102723502	0.104312	Novel
GP1BB	0.104288	Novel
EXOSC8	0.104202	Novel
MED24	0.104196	Novel
DHX34	0.104089	Novel
DDX19B	0.104033	Novel
HNRNPH2	0.103983	Novel
SUGP1	0.103964	Novel
CXCL9	0.103955	Novel
CASC3	0.103942	Novel
LRRC57	0.103739	Novel
OLFML2A	0.103617	Novel
CDC20B	0.103505	Novel
CPSF6	0.103493	Novel
ARPC2	0.103452	Novel
SNX17	0.103425	Novel
OR4K5	0.103338	Novel
LRRC38	0.103299	Novel
ZNF322	0.103278	Novel
SP2	0.103197	Novel
ZNF623	0.103159	Novel
NPR3	0.103139	Novel
ARPC1A	0.102958	Novel
DIDO1	0.102956	Novel
U2AF1L4	0.102953	Novel
LRMDA	0.10295	Novel
ZNF283	0.102863	Novel
HDAC6	0.102806	Novel
DEFB104B	0.102697	Novel
COL18A1	0.10267	Novel
ZMYND15	0.102541	Novel
ZFP28	0.102515	Novel
PRKRIP1	0.102403	Novel
PTBP3	0.102336	Novel
GPR3	0.102309	Novel
USP36	0.102308	Novel
RBM24	0.102307	Novel
RIPK4	0.102107	Novel
CD248	0.102035	Novel
GNAI2	0.102019	Novel
RPS11	0.101999	Novel
TUBG1	0.10199	Novel
HNRNPUL1	0.101876	Novel
GPHA2	0.101847	Novel
ZNF875	0.101761	Novel
LRIT2	0.101724	Novel
ZBTB44	0.101587	Novel
PPY	0.101574	Novel
ZNF26	0.101433	Novel
TRAP1	0.101431	Novel
CCR3	0.101421	Novel
TBC1D25	0.101305	Novel
TRIL	0.10126	Novel
GPR4	0.101245	Novel
SNRPB	0.101244	Novel
OR4P4	0.101241	Novel
RPS12	0.101184	Novel
OR51L1	0.101117	Novel
RPS25	0.101056	Novel
RTP5	0.100948	Novel
PRPF38B	0.100887	Novel
UBE2G1	0.10083	Novel
FNBP1	0.100781	Novel
FMOD	0.100547	Novel
ADCY3	0.100537	Novel
FSCN1	0.100473	Novel
TAS2R42	0.100465	Novel
CCR8	0.100463	Novel
ECM2	0.100397	Novel
DDX27	0.100371	Novel
RPS27A	0.100246	Novel
OR4M1	0.100194	Novel
SETD1B	0.100112	Novel
CUL4A	0.100097	Novel
OR7G3	0.100076	Novel
TAGLN2	0.100051	Novel
ZNF343	0.10002	Novel
HTR1D	0.0999673	Novel
HIC2	0.0998406	Novel
CNOT9	0.0997357	Novel
ACTN1	0.0996927	Novel
ZNF496	0.0996849	Novel
GPR148	0.0996209	Novel
TGM2	0.0996055	Novel
ZNF222	0.0996037	Novel
MRGPRX1	0.0995574	Novel
PDCL3	0.0994493	Novel
KDR	0.0990409	Novel
CTSD	0.0988674	Novel
PSIP1	0.0988119	Novel
EIF3H	0.0987653	Novel
NAA38	0.0986593	Novel
SARNP	0.0986297	Novel
TGFB1	0.0985834	Novel
LRCH3	0.0985264	Novel
ZNF827	0.0984963	Novel
ZIK1	0.0984554	Novel
OR52M1	0.0984458	Novel
EIF3I	0.0984155	Novel
TAF5	0.098386	Novel
KDM3B	0.0983821	Novel
GPR107	0.0983513	Novel
ZNF595	0.0983483	Novel
RBM8A	0.098269	Novel
CDHR1	0.0982198	Novel
SYMPK	0.0981826	Novel
BOC	0.098139	Novel
ISLR	0.098074	Novel
CEP120	0.0980669	Novel
ZNF469	0.0980356	Novel
HABP4	0.0980168	Novel
NMT1	0.097916	Novel
MNAT1	0.0977342	Novel
CCNK	0.0976895	Novel
IGFBP6	0.0976699	Novel
LCA5	0.0976384	Novel
PGBD1	0.0976341	Novel
ZBTB25	0.0976194	Novel
LCN2	0.0975289	Novel
VN1R4	0.0975113	Novel
GPR32	0.0974642	Novel
LSM12	0.0974214	Novel
BTF3	0.097289	Novel
S100A10	0.0972836	Novel
TIMP2	0.0971715	Novel
EIF2S1	0.0971624	Novel
TAF15	0.0971395	Novel
ZNF793	0.0971112	Novel
ACTRT3	0.0969409	Novel
OLFML1	0.0969018	Novel
RAB10	0.0968872	Novel
PTK7	0.0968714	Novel
ZNF580	0.0968631	Novel
U2SURP	0.0968331	Novel
TAS2R7	0.096802	Novel
SF3B6	0.0967894	Novel
PPIAL4G	0.0967803	Novel
DDX19A	0.0967429	Novel
KMT5A	0.0966589	Novel
EXOSC5	0.0963396	Novel
TAS2R41	0.0963391	Novel
ADRM1	0.096288	Novel
CFAP20	0.0962631	Novel
ZBTB37	0.0962409	Novel
BDKRB2	0.0962304	Novel
MYL5	0.0961113	Novel
TAAR9	0.0960879	Novel
EHMT1	0.0960861	Novel
TRRAP	0.0960722	Novel
OR8U1	0.0960691	Novel
RBM4	0.0960334	Novel
RIC8B	0.0959459	Novel
ZNF497	0.0957685	Novel
LRRN4	0.0957419	Novel
ZNF729	0.0957042	Novel
CX3CL1	0.0956912	Novel
HSPA1A	0.095661	Novel
CASR	0.0956461	Novel
COPS6	0.0955135	Novel
POTEJ	0.0953774	Novel
ZNF384	0.0953601	Novel
RPL27	0.094923	Novel
CUL1	0.0948097	Novel
LRRC3	0.0947891	Novel
RRM2B	0.0947502	Novel
PTGER3	0.0947275	Novel
TTI1	0.094709	Novel
RAB5A	0.0946025	Novel
TULP3	0.0945368	Novel
PROKR1	0.0943424	Novel
ATG9A	0.0943282	Novel
GNAI1	0.0941253	Novel
PPIAL4F	0.094003	Novel
PGF	0.0939206	Novel
ZSCAN23	0.0938992	Novel
ZNF789	0.093837	Novel
GPR85	0.0937804	Novel
OR51F2	0.0936609	Novel
GLE1	0.0935906	Novel
ZNF70	0.0934004	Novel
DDX59	0.0933785	Novel
ZNF445	0.093246	Novel
GPR52	0.093236	Novel
RPL35	0.0931928	Novel
ZBTB12	0.093182	Novel
CSTF3	0.0930969	Novel
PLD1	0.0930347	Novel
ZNF707	0.0930141	Novel
ACTR8	0.092897	Novel
ARPC1B	0.0928323	Novel
VASN	0.0927486	Novel
LOC100288966	0.0926355	Novel
UBL4B	0.0925669	Novel
BIN1	0.0925373	Novel
ZNF710	0.092515	Novel
PABPN1	0.092443	Novel
POGZ	0.0923976	Novel
ZNF611	0.092379	Novel
RPS10-NUDT3	0.0923593	Novel
ZNF771	0.0923528	Novel
PDE6H	0.0922878	Novel
RPE65	0.0922556	Novel
NPFF	0.0922362	Novel
ZIM3	0.0922283	Novel
RCVRN	0.0922049	Novel
USP32	0.0921189	Novel
CLPB	0.0920785	Novel
ZNF571	0.0920193	Novel
ZNF528	0.0919817	Novel
ZKSCAN4	0.0919093	Novel
COL4A3	0.0918179	Novel
CDK9	0.0918148	Novel
NACA	0.091802	Novel
FOLR1	0.0917856	Novel
SH3GL3	0.0916675	Novel
EXOSC4	0.0916612	Novel
ZNF565	0.0915725	Novel
UBE2V2	0.0915623	Novel
RBM38	0.0915461	Novel
AP2A2	0.0915355	Novel
COL8A1	0.0914874	Novel
SRPK1	0.091434	Novel
TGFBRAP1	0.0912999	Novel
C8orf37	0.0912813	Novel
CCT3	0.0912643	Novel
PTGES3	0.0912585	Novel
SNRPD2	0.0910909	Novel
ZNF772	0.090963	Novel
ZNF408	0.0908828	Novel
ZNF579	0.0908542	Novel
OR52E4	0.0908452	Novel
LRRC69	0.0908139	Novel
ZNF621	0.0907622	Novel
NMUR2	0.0907309	Novel
NUP54	0.0907189	Novel
YTHDF1	0.0906989	Novel
MAGOHB	0.0906011	Novel
SRP9	0.0905312	Novel
MMP23B	0.0904763	Novel
REEP1	0.0904137	Novel
ZNF48	0.0903681	Novel
CYFIP1	0.0903634	Novel
HTR1B	0.0903599	Novel
CALML3	0.0903571	Novel
ZSCAN30	0.090282	Novel
TUBA1B	0.0902657	Novel
UTP18	0.0902587	Novel
ZFP62	0.090225	Novel
TUT7	0.0901946	Novel
ZNF705B	0.0901706	Novel
PDE6G	0.0901429	Novel
ZNF766	0.0901253	Novel
CLU	0.0900407	Novel
TSC2	0.0899887	Novel
ZNF154	0.0899002	Novel
GPR37L1	0.0898663	Novel
RPL21	0.0898288	Novel
WDR33	0.0897964	Novel
ZNF407	0.0896961	Novel
GPR20	0.0896395	Novel
TBC1D2B	0.089632	Novel
PTK2	0.0896107	Novel
CABP2	0.0895621	Novel
ZNHIT2	0.0895583	Novel
ZNF655	0.0895528	Novel
PI3	0.0895462	Novel
ZNF599	0.0895418	Novel
DHX32	0.0895361	Novel
RTN4RL1	0.0894325	Novel
PLS3	0.0893266	Novel
ZNF720	0.089256	Novel
CDH2	0.0892505	Novel
SOD3	0.0891808	Novel
LRRC19	0.0891425	Novel
GPER1	0.0890488	Novel
LTB4R2	0.0890086	Novel
COL7A1	0.0889126	Novel
ZFP36	0.0888877	Novel
ESRP1	0.0888709	Novel
MRGPRF	0.0888607	Novel
TUBB3	0.0888029	Novel
ZNF700	0.0887808	Novel
MRPL2	0.0887707	Novel
HDAC11	0.0887602	Novel
MYEF2	0.0887577	Novel
GP9	0.0886832	Novel
CHP1	0.0885135	Novel
CAPZA1	0.0884721	Novel
UBD	0.0884284	Novel
MMP1	0.0884037	Novel
SPATA7	0.0883512	Novel
ARHGDIA	0.0882974	Novel
GOSR2	0.0882725	Novel
ZNF207	0.0882007	Novel
CELF2	0.0881233	Novel
ZNF578	0.0880688	Novel
WASF1	0.0880346	Novel
LPAR6	0.0880068	Novel
EXOSC3	0.0879162	Novel
OR2D2	0.08784	Novel
EDC4	0.0876644	Novel
RRAGA	0.0875848	Novel
RRAS	0.0875812	Novel
TCEANC	0.0875722	Novel
PIP5K1A	0.0875321	Novel
OLA1	0.0874973	Novel
IFRD2	0.0874067	Novel
PTBP1	0.0873854	Novel
ZNF816	0.0873809	Novel
MYH9	0.0873703	Novel
SSH3	0.0873476	Novel
ZNF471	0.0873103	Novel
ROBO4	0.0872948	Novel
LRRIQ3	0.0872762	Novel
VN1R2	0.087203	Novel
ADCY1	0.0871873	Novel
IL5	0.0871413	Novel
OPRD1	0.0871387	Novel
NPBWR2	0.0871234	Novel
ZNF396	0.0871167	Novel
POLR1D	0.0870647	Novel
TRAM1	0.0869816	Novel
SETD2	0.0869486	Novel
CCL11	0.0869094	Novel
ZNF227	0.0868908	Novel
SNRPN	0.0868632	Novel
LRRC53	0.0867968	Novel
ACE	0.0867604	Novel
CAPZA2	0.0867165	Novel
ABI1	0.0865897	Novel
ZNF699	0.0865482	Novel
ZKSCAN8	0.0865154	Novel
PPP1R10	0.086502	Novel
TENT2	0.0864876	Novel
GPR55	0.086451	Novel
CHD6	0.0863738	Novel
SNIP1	0.0862915	Novel
LARP4	0.0862797	Novel
ADGRA1	0.0862725	Novel
SHOC2	0.0862498	Novel
DYRK2	0.086216	Novel
CCT4	0.0861489	Novel
ANP32A	0.0861426	Novel
RPL11	0.0860695	Novel
STK11	0.0859567	Novel
TAAR6	0.0859246	Novel
GPR89B	0.0859068	Novel
PDC	0.085892	Novel
PPIAL4C	0.0857966	Novel
RAD54B	0.0856575	Novel
CCL21	0.0856332	Novel
PSME3	0.0856069	Novel
LRRC43	0.0855794	Novel
ZNF212	0.0855587	Novel
IGSF10	0.0855273	Novel
HDGF	0.0855066	Novel
ZNF57	0.0854673	Novel
CCT8	0.08537	Novel
GUK1	0.0853251	Novel
SMNDC1	0.0853089	Novel
RTP4	0.0853063	Novel
PYY	0.0852852	Novel
OR2V2	0.0851409	Novel
ZFP30	0.0849521	Novel
ZNF664	0.0849489	Novel
ZNF619	0.0849403	Novel
OR51Q1	0.0848778	Novel
ZNF782	0.0848291	Novel
IWS1	0.0848222	Novel
ZNF518A	0.0847636	Novel
TBL2	0.0847239	Novel
OR2AK2	0.0846897	Novel
AGFG1	0.084657	Novel
PROKR2	0.0845902	Novel
ZNF773	0.084561	Novel
SF1	0.0845143	Novel
FLII	0.0845071	Novel
CYCS	0.0844588	Novel
XPO5	0.0843987	Novel
XPO6	0.0843476	Novel
TPT1	0.0842922	Novel
LINGO2	0.0842114	Novel
SETD7	0.0841916	Novel
ZBTB45	0.0841881	Novel
TPRA1	0.0841684	Novel
ZNF304	0.0841534	Novel
CCL28	0.0841242	Novel
OR4C3	0.0840724	Novel
NONO	0.0840206	Novel
ZNF337	0.0840205	Novel
EIF5AL1	0.0839412	Novel
REG3G	0.0839203	Novel
NID2	0.083893	Novel
IMPDH2	0.0838874	Novel
PSTPIP2	0.0838873	Novel
ADCY5	0.0838867	Novel
GPSM3	0.0838848	Novel
PNN	0.0838616	Novel
CPSF2	0.0837648	Novel
ZBTB11	0.0837262	Novel
IL1A	0.0836928	Novel
KRTCAP2	0.0836907	Novel
PURB	0.0836423	Novel
OR10G4	0.0835565	Novel
KAT2A	0.0835315	Novel
NPFFR2	0.0834575	Novel
MC1R	0.0834475	Novel
COL6A1	0.0833669	Novel
SNRNP35	0.0833592	Novel
OR4K15	0.0833543	Novel
TBC1D21	0.083296	Novel
TLR6	0.0832795	Novel
ZNF420	0.0832591	Novel
PDCL	0.0832388	Novel
CNGA4	0.0832125	Novel
ZNF366	0.0831805	Novel
OLFM2	0.0831297	Novel
GSN	0.0831083	Novel
DEFA3	0.0830296	Novel
NUP93	0.0829569	Novel
ZNF791	0.0828916	Novel
SUCNR1	0.0828906	Novel
CLK3	0.0828703	Novel
ZNF160	0.0828527	Novel
CCL5	0.0828036	Novel
RBM26	0.082778	Novel
ICAM1	0.0827269	Novel
SRA1	0.0827077	Novel
ZFP69B	0.0826936	Novel
LRRC9	0.0826578	Novel
GPR1	0.0825744	Novel
GPR157	0.0825664	Novel
SAFB2	0.082526	Novel
CDC73	0.0825201	Novel
NXNL1	0.0824825	Novel
APRT	0.0824782	Novel
EAF1	0.0824541	Novel
KIRREL1	0.082447	Novel
HDAC2	0.0824249	Novel
WDR18	0.0824115	Novel
PENK	0.0823873	Novel
TUBB8	0.0823846	Novel
SYNJ2	0.0823517	Novel
TCTE1	0.08232	Novel
DCP2	0.0822823	Novel
EIF3D	0.0822335	Novel
STAT6	0.0821535	Novel
LRRC23	0.0821514	Novel
PKLR	0.0821401	Novel
RPL4	0.0821247	Novel
GEMIN5	0.0820597	Novel
PCBP3	0.0820468	Novel
ADGRG2	0.0820182	Novel
SMG9	0.0820071	Novel
IGFBP7	0.0820048	Novel
PDCD7	0.0820025	Novel
PTH2R	0.0819435	Novel
PPIAL4A	0.0819215	Novel
WDTC1	0.0819078	Novel
RPS20	0.0818934	Novel
TBC1D3C	0.0818142	Novel
TENT4A	0.0818108	Novel
FXR1	0.0817662	Novel
ZNF236	0.0817211	Novel
CDK13	0.0817029	Novel
COL5A3	0.0816354	Novel
EIF3L	0.0816312	Novel
ATP5F1B	0.0815168	Novel
ZNF8	0.0814889	Novel
WASL	0.0814266	Novel
TACR3	0.0813905	Novel
SUMO4	0.081366	Novel
ZNF467	0.0813508	Novel
RTCB	0.0812659	Novel
LSM14B	0.0812532	Novel
ZNF335	0.0812356	Novel
ZNF677	0.0811845	Novel
GAS7	0.0811681	Novel
NR2E3	0.0811664	Novel
ZNF845	0.0811615	Novel
MFHAS1	0.0811312	Novel
ZNF319	0.0811188	Novel
CRP	0.0810873	Novel
CNOT10	0.081073	Novel
ZNF718	0.0810467	Novel
EDN2	0.0809954	Novel
ZNF514	0.0809766	Novel
FOS	0.0809704	Novel
ZNF761	0.0809221	Novel
PIK3C2B	0.0809149	Novel
POLR3B	0.0808808	Novel
ZNF132	0.0808195	Novel
MYO1E	0.0807777	Novel
EPS8	0.0807391	Novel
LRG1	0.0807104	Novel
OR5D14	0.0806833	Novel
RRP15	0.0806545	Novel
MMP7	0.0806457	Novel
ZNF649	0.080643	Novel
USH2A	0.0806362	Novel
DPP4	0.080404	Novel
SEC13	0.0803774	Novel
KDM6B	0.0803123	Novel
ZNF85	0.0803119	Novel
MLN	0.0802723	Novel
OR8H3	0.0802442	Novel
GPR139	0.0801849	Novel
CELF1	0.0801737	Novel
LUM	0.0801722	Novel
UXT	0.0801627	Novel
ZNF730	0.0801096	Novel
SCRN1	0.0801073	Novel
CSF2	0.0800945	Novel
CAD	0.0800806	Novel
ZNF10	0.0800768	Novel
THRAP3	0.0800516	Novel
ZNF133	0.0799711	Novel
GTF3A	0.0799401	Novel
NIFK	0.07994	Novel
ZNF320	0.0799326	Novel
LRRK2	0.0798967	Novel
DDX51	0.0798852	Novel
OPN3	0.0798604	Novel
P2RY11	0.0798532	Novel
ZBTB14	0.079733	Novel
ZNF20	0.0797157	Novel
AAMP	0.0796643	Novel
MED17	0.0796351	Novel
QARS1	0.0796081	Novel
CEP97	0.0795671	Novel
COL3A1	0.0795666	Novel
GRTP1	0.0795469	Novel
RPRD1B	0.079495	Novel
DHX35	0.0794692	Novel
SRSF5	0.0794117	Novel
TRAF5	0.0794101	Novel
ZNF835	0.079409	Novel
DUSP15	0.0794016	Novel
MACF1	0.0793469	Novel
ABCG4	0.0793254	Novel
CBL	0.0793155	Novel
ZNF560	0.0793081	Novel
FAU	0.0792917	Novel
OR2C3	0.0792812	Novel
COL4A2	0.0792598	Novel
RAMP2	0.0792544	Novel
LRRC26	0.0792284	Novel
FIZ1	0.0792266	Novel
GPR142	0.079197	Novel
MTF1	0.0791835	Novel
GPR150	0.079162	Novel
ZNF418	0.079142	Novel
RGR	0.0791404	Novel
ZC3H8	0.0790753	Novel
NYX	0.0790383	Novel
GTF2H5	0.0790149	Novel
EEF1D	0.0789343	Novel
RIC8A	0.0789311	Novel
CYSLTR2	0.0788317	Novel
MED27	0.0787864	Novel
ZNF781	0.0787783	Novel
NMB	0.0786946	Novel
PRSS23	0.078676	Novel
NUDT10	0.0786562	Novel
CDK12	0.0786378	Novel
TCEA1	0.0786088	Novel
MRGBP	0.0785759	Novel
ZNF92	0.0785742	Novel
SMG7	0.0785561	Novel
ZNF490	0.0785382	Novel
SRGAP2C	0.0785024	Novel
OR6A2	0.0784473	Novel
C4B	0.0784456	Novel
CDK5	0.0784334	Novel
ZSCAN9	0.0784024	Novel
RP9	0.078396	Novel
GTF2H2	0.078392	Novel
GRK5	0.0783853	Novel
ZNF444	0.0783811	Novel
OR4K1	0.0783226	Novel
CELF6	0.0782831	Novel
ZNF77	0.0782403	Novel
ZNF333	0.0782319	Novel
ZNF205	0.078227	Novel
RPGRIP1	0.0782005	Novel
PHF11	0.0781999	Novel
ZNF544	0.0781483	Novel
ZNF517	0.0781138	Novel
GNA11	0.0781136	Novel
UBL4A	0.0781038	Novel
ZNF552	0.0780304	Novel
GSPT2	0.078019	Novel
NAA50	0.0779887	Novel
ZNF585B	0.0779826	Novel
SMARCAL1	0.0779738	Novel
OR2B3	0.0779623	Novel
OR7A5	0.0779257	Novel
OR1F1	0.0778422	Novel
PLA2G1B	0.0777795	Novel
LRRC63	0.0777778	Novel
ZNF214	0.0777731	Novel
TBP	0.0777584	Novel
DMP1	0.0777144	Novel
SH3GL1	0.077686	Novel
ANXA11	0.0776736	Novel
POLDIP3	0.0776589	Novel
LRRIQ4	0.0776444	Novel
ARL15	0.0776261	Novel
AAR2	0.0776182	Novel
MYBL2	0.0775981	Novel
CCNT2	0.0775827	Novel
MIF4GD	0.0775711	Novel
OR10G9	0.077555	Novel
CCR10	0.0775363	Novel
PTH1R	0.0774944	Novel
SDC2	0.0774324	Novel
SRXN1	0.0774136	Novel
XRRA1	0.077405	Novel
ZNF555	0.0773242	Novel
AP2B1	0.0773163	Novel
ZXDA	0.077313	Novel
OR9A2	0.0772334	Novel
ZNF480	0.0771994	Novel
F3	0.0771059	Novel
ZNF662	0.077095	Novel
ZNF556	0.0770839	Novel
MX2	0.0770825	Novel
ZNF254	0.0770655	Novel
CNN2	0.0770566	Novel
ZNF695	0.0770214	Novel
USP17L3	0.076981	Novel
ZNF98	0.0769806	Novel
ZNF347	0.0769802	Novel
BRS3	0.0769487	Novel
GTPBP4	0.0769344	Novel
EVPLL	0.0769283	Novel
PLAGL1	0.0768638	Novel
YWHAH	0.0768618	Novel
RRAGC	0.076839	Novel
ZNF486	0.0767745	Novel
RPL7	0.0766991	Novel
TNFAIP2	0.0766913	Novel
ZNF440	0.0766623	Novel
HCRT	0.076442	Novel
ERCC6L2	0.0764253	Novel
USP33	0.0764242	Novel
CP	0.0763744	Novel
OR1N1	0.0763483	Novel
CTHRC1	0.0761976	Novel
OR10H4	0.0761498	Novel
RPL19	0.0761388	Novel
CCKAR	0.076137	Novel
LRRC40	0.0761349	Novel
ZNF566	0.0760911	Novel
RPL29	0.0760263	Novel
LTA	0.0759935	Novel
CASP8	0.0759785	Novel
PTMA	0.0759501	Novel
ZNF800	0.0758858	Novel
ZBTB49	0.0758484	Novel
HEXIM1	0.0758263	Novel
LDLRAP1	0.075791	Novel
ZNF669	0.0757898	Novel
STRBP	0.07572	Novel
ZBTB3	0.075688	Novel
EP300	0.0756275	Novel
ZNF69	0.0755991	Novel
ATXN2L	0.0755989	Novel
OR8K1	0.0755931	Novel
SP1	0.0755828	Novel
S1PR5	0.0755744	Novel
CDYL	0.0755684	Novel
ZNF282	0.0755472	Novel
ILKAP	0.0755384	Novel
SBF2	0.0755028	Novel
MAP1LC3B	0.0754737	Novel
ZNF251	0.075459	Novel
ZSCAN12	0.0754267	Novel
GID8	0.0754077	Novel
ZNF367	0.075309	Novel
LRFN1	0.0752784	Novel
FUBP3	0.0752353	Novel
OR13A1	0.0751997	Novel
LRAT	0.075172	Novel
PTPN23	0.075163	Novel
ZBTB48	0.07507	Novel
NEDD4	0.0749478	Novel
ZNF266	0.0749412	Novel
RBM23	0.0749111	Novel
POLR3K	0.0748998	Novel
ADGRL1	0.0748745	Novel
SSTR3	0.0748092	Novel
PKP1	0.0748083	Novel
LSM3	0.0748028	Novel
HNRNPLL	0.0747975	Novel
ZNF778	0.0747818	Novel
ZNF585A	0.074743	Novel
COL6A2	0.0747138	Novel
PSMA3	0.0747072	Novel
ZNF354B	0.0746399	Novel
NASP	0.0745207	Novel
TSSC4	0.0745175	Novel
TNNC2	0.0745132	Novel
COL15A1	0.0744374	Novel
ZNF626	0.0744191	Novel
HARS1	0.0744009	Novel
RAB11B	0.0743197	Novel
TBC1D3H	0.0743146	Novel
RRP1B	0.0743064	Novel
EPS15	0.0742884	Novel
ZNF705A	0.0742811	Novel
ZNF749	0.0742461	Novel
SNAPC2	0.0742186	Novel
OR1A2	0.074204	Novel
GUCA1C	0.0741945	Novel
OR13D1	0.0741298	Novel
ZNF169	0.0741284	Novel
S100A14	0.0741253	Novel
PTGFR	0.0740991	Novel
MFGE8	0.0740947	Novel
CNTRL	0.0740775	Novel
OR56A1	0.0740661	Novel
EVA1C	0.0740287	Novel
RLBP1	0.0739608	Novel
ZNF616	0.0739208	Novel
LRRC14B	0.0739055	Novel
ZNF596	0.0739029	Novel
GMFB	0.0738911	Novel
GRM6	0.0738609	Novel
SNX9	0.0738522	Novel
NPRL2	0.0738429	Novel
RTP1	0.0738212	Novel
INTS12	0.0737692	Novel
ZNF654	0.0737256	Novel
LRRC46	0.0736978	Novel
LINGO4	0.0736871	Novel
EIF3M	0.0736783	Novel
PPP4R2	0.0736728	Novel
KISS1	0.0736298	Novel
SNAPC5	0.0735601	Novel
COMMD9	0.0735418	Novel
ZNF816-ZNF321P	0.0734821	Novel
LAMC1	0.0734409	Novel
TNS2	0.0734075	Novel
CNBP	0.0733599	Novel
CDH5	0.0733476	Novel
NELFB	0.0733094	Novel
NTRK1	0.0733023	Novel
ADCY8	0.0732886	Novel
GPR149	0.0732866	Novel
OR4S1	0.0732827	Novel
OR52N4	0.0732723	Novel
RRH	0.0732635	Novel
ZNF675	0.073261	Novel
TUBA4A	0.0732422	Novel
DEFB106B	0.0732344	Novel
GIPR	0.0732284	Novel
ERBIN	0.0732164	Novel
NFE2L2	0.0731569	Novel
MED26	0.0731458	Novel
PHLPP1	0.0731361	Novel
NUDT2	0.0731334	Novel
ZNF660	0.0730714	Novel
ZBTB26	0.0730237	Novel
P2RY6	0.0729597	Novel
RASD1	0.0729581	Novel
OR6C6	0.0729049	Novel
ZNF331	0.0728704	Novel
OR6K3	0.0728665	Novel
DCAF15	0.0728519	Novel
ZNF530	0.0728443	Novel
PODN	0.0728398	Novel
ADAM12	0.0728162	Novel
OR4C12	0.0727898	Novel
ESM1	0.0727811	Novel
CLK4	0.0727619	Novel
GIP	0.0727612	Novel
EAF2	0.0727245	Novel
ZFP82	0.0727182	Novel
ZNF175	0.0727079	Novel
DEFB103B	0.0726848	Novel
GPR27	0.0726275	Novel
ZBTB42	0.0726161	Novel
LSM14A	0.072615	Novel
LEPR	0.072587	Novel
FABP5	0.0725827	Novel
OASL	0.0725286	Novel
MCHR1	0.0725224	Novel
CCT6A	0.0724514	Novel
CTIF	0.0724446	Novel
IGFBP1	0.0724383	Novel
ZNF202	0.0724293	Novel
FOLR3	0.0724062	Novel
ZNF786	0.072392	Novel
TTC3	0.0723871	Novel
ZNF235	0.0723787	Novel
PRDM5	0.0723004	Novel
ARID5A	0.072225	Novel
PCOLCE	0.0722203	Novel
ZNF264	0.0721908	Novel
ZNF808	0.0721437	Novel
RPRD2	0.0721324	Novel
MATR3	0.0721214	Novel
NRROS	0.072116	Novel
OR51A7	0.0721159	Novel
ZNF114	0.0721021	Novel
ZNF75A	0.0720823	Novel
CUL5	0.0720476	Novel
ZNF410	0.072047	Novel
PKP4	0.0720034	Novel
PRH1	0.0719713	Novel
ZFP41	0.0719282	Novel
DEFB105B	0.0718681	Novel
ZNF614	0.0718444	Novel
OR10J1	0.0718407	Novel
CYP3A5	0.0718337	Novel
CYP51A1	0.0718133	Novel
MXRA5	0.0718052	Novel
SRGAP2	0.0717615	Novel
PNMA8B	0.0717493	Novel
ZBTB24	0.0716889	Novel
OR5AC2	0.0716594	Novel
FAM124B	0.0716493	Novel
SCGN	0.0716255	Novel
MCM4	0.0716089	Novel
STYXL1	0.0716016	Novel
C1S	0.0715821	Novel
INSL5	0.0715425	Novel
GPR83	0.0715332	Novel
IL1RN	0.0715255	Novel
RPP14	0.0715195	Novel
WDR59	0.0714232	Novel
ZNF527	0.0714069	Novel
FLT1	0.0713886	Novel
ZNF226	0.0713816	Novel
LARP1B	0.0713454	Novel
ZNF670	0.0713263	Novel
OR8J3	0.0713194	Novel
GPR25	0.0712676	Novel
SGK3	0.0712656	Novel
ACKR3	0.0712489	Novel
OR1L8	0.0712452	Novel
VIM	0.0712428	Novel
OBP2A	0.0712188	Novel
GPR137	0.071197	Novel
OR5M3	0.0711636	Novel
OR2W3	0.0711025	Novel
SHPRH	0.0710975	Novel
ZNF568	0.0710887	Novel
KERA	0.0710362	Novel
MMP28	0.0709977	Novel
ZNF181	0.0709783	Novel
TNFRSF1A	0.0709728	Novel
WIPF1	0.0709642	Novel
ZNF850	0.0709613	Novel
ZNF324B	0.0709228	Novel
ZFP2	0.0709135	Novel
OR4X1	0.0709051	Novel
OR1M1	0.0708661	Novel
PRR20A	0.070813	Novel
KIN	0.0708042	Novel
DEFB127	0.0707412	Novel
ZNF671	0.0707364	Novel
ZSCAN22	0.0707353	Novel
GARS1	0.0707345	Novel
GPR143	0.0707237	Novel
MAP2K3	0.070691	Novel
TGOLN2	0.0706843	Novel
ZNF696	0.0706833	Novel
DEFA4	0.0706809	Novel
AGTR2	0.0706621	Novel
OR2T6	0.0705972	Novel
ARMC8	0.0705547	Novel
ZKSCAN1	0.0705126	Novel
OR5F1	0.0705117	Novel
AHSG	0.0704467	Novel
ZNF682	0.070384	Novel
ZBTB8A	0.070307	Novel
ZNF570	0.0703064	Novel
GTF2F1	0.0703005	Novel
NRBP1	0.070293	Novel
ESR1	0.0702552	Novel
ZC3H10	0.0702432	Novel
POLR2J3	0.0702285	Novel
EIF2S2	0.0702158	Novel
OR51B4	0.070209	Novel
RPS2	0.0701829	Novel
FAM160A1	0.0701608	Novel
ZNF23	0.0701465	Novel
LTBP2	0.0700984	Novel
ZNF66	0.0700975	Novel
CCDC80	0.0700911	Novel
FAM13B	0.0700305	Novel
GPR42	0.0700143	Novel
ZNF891	0.0699618	Novel
LAMB2	0.0699506	Novel
CAVIN1	0.0698992	Novel
SET	0.0698867	Novel
ZNF641	0.0698724	Novel
TSG101	0.0698338	Novel
IGFBP4	0.0697906	Novel
PROM1	0.0697792	Novel
ZDHHC7	0.0697707	Novel
DDX47	0.0697584	Novel
CASP9	0.0697502	Novel
CEP290	0.0697199	Novel
ZNF234	0.0696926	Novel
ZNF316	0.069672	Novel
MED10	0.0696605	Novel
RXFP1	0.0696589	Novel
INO80B	0.0695849	Novel
RHOB	0.0695524	Novel
OR13C4	0.0695322	Novel
VIT	0.0695225	Novel
OR14C36	0.0694671	Novel
ELOA	0.069459	Novel
ZNF195	0.0694568	Novel
OR4K2	0.069452	Novel
PLOD1	0.0694267	Novel
ZNF200	0.0693964	Novel
OR2T8	0.0693954	Novel
USP6NL	0.0693897	Novel
TBC1D2	0.069372	Novel
MAP3K14	0.06937	Novel
NOL8	0.0693282	Novel
ZBTB40	0.0692657	Novel
CILP	0.0692551	Novel
ZNF790	0.0692532	Novel
CCAR2	0.0692507	Novel
CXCR1	0.0692472	Novel
OR4A16	0.069232	Novel
DAZAP1	0.0691978	Novel
LRRC52	0.069197	Novel
TF	0.0691927	Novel
GPR89A	0.0691775	Novel
ZNF714	0.0691601	Novel
HDAC9	0.0691385	Novel
DHX57	0.069119	Novel
ZNF770	0.0690999	Novel
ZNF524	0.0690844	Novel
PLOD3	0.0690628	Novel
TKT	0.0690372	Novel
RPL13	0.06903	Novel
ARGLU1	0.0690296	Novel
ZNF583	0.0689999	Novel
SCAND1	0.0689923	Novel
SCT	0.0688944	Novel
RPLP2	0.0688648	Novel
DNAJC6	0.0688429	Novel
PIK3CG	0.0688366	Novel
CALM2	0.0688297	Novel
PRG4	0.0688268	Novel
SIRT1	0.0688213	Novel
EXOSC9	0.0688008	Novel
TM7SF3	0.0687993	Novel
ZNF443	0.0687716	Novel
PUF60	0.0687608	Novel
ADAT1	0.0687466	Novel
ZNF439	0.0687277	Novel
GPR17	0.0687123	Novel
ZNF648	0.0686956	Novel
USP17L1	0.0686947	Novel
DDX21	0.0686819	Novel
ZNF653	0.0686698	Novel
OR5D18	0.0686392	Novel
ZNF391	0.0686141	Novel
TACR2	0.0686114	Novel
MLH1	0.0686106	Novel
ZNF716	0.0686043	Novel
PF4V1	0.0685777	Novel
OR2W1	0.0685273	Novel
CFAP300	0.0685015	Novel
OR7A17	0.068473	Novel
SCARB1	0.068449	Novel
OR2M3	0.0684433	Novel
CLK2	0.0684411	Novel
TBC1D9B	0.0684013	Novel
MAP1LC3A	0.0683252	Novel
NOP16	0.0683038	Novel
RNF130	0.0682683	Novel
STK25	0.0682621	Novel
AHCYL1	0.0682493	Novel
CCNQ	0.0682451	Novel
BOLA2	0.0682189	Novel
ZNF676	0.0682011	Novel
HTR4	0.068197	Novel
APLN	0.0681806	Novel
SCAF4	0.0681759	Novel
ULK2	0.0681556	Novel
ZNF501	0.0681467	Novel
MED25	0.0681329	Novel
NRL	0.0681119	Novel
CYRIB	0.0680936	Novel
TACR1	0.0680879	Novel
ADGRE1	0.0680742	Novel
ODR4	0.0680708	Novel
ZNF432	0.0680605	Novel
CYP1A2	0.0680459	Novel
SNX18	0.0680117	Novel
GPR22	0.0679944	Novel
ARF4	0.0679572	Novel
RLN2	0.0679447	Novel
DDX46	0.0679317	Novel
SAG	0.0679243	Novel
ZNF547	0.0678619	Novel
PRLHR	0.0678525	Novel
SNRPA1	0.0678378	Novel
PLSCR4	0.0678251	Novel
DDX31	0.0678114	Novel
LRFN3	0.0677763	Novel
GNA14	0.0677527	Novel
ZNF382	0.0677502	Novel
OR4D11	0.0677346	Novel
NECAP2	0.0677334	Novel
NCKIPSD	0.067573	Novel
ZNF101	0.0675579	Novel
ILF3	0.0675447	Novel
OR7G1	0.0675388	Novel
SSRP1	0.0675313	Novel
SNUPN	0.0675016	Novel
PRDM13	0.0674547	Novel
NUDC	0.0674283	Novel
LRRC6	0.067409	Novel
OR10A3	0.0673749	Novel
ZNF221	0.0673676	Novel
MKKS	0.0673474	Novel
ZNF37A	0.0673304	Novel
ACTN4	0.0672937	Novel
STAB2	0.0672367	Novel
OR5J2	0.0672075	Novel
GHRHR	0.0671949	Novel
OR1N2	0.0671899	Novel
ARL6	0.0671063	Novel
F2R	0.0670537	Novel
RGS9BP	0.0670469	Novel
APOB	0.0670455	Novel
WIPF2	0.0670301	Novel
MAPRE1	0.06698	Novel
STAT5A	0.066936	Novel
PCDHGB3	0.0669099	Novel
ZNF567	0.0669072	Novel
PRDM4	0.0669013	Novel
AP2M1	0.066888	Novel
LRRC8B	0.0668709	Novel
GPR78	0.0667812	Novel
ECM1	0.0667539	Novel
PPP1R7	0.066704	Novel
SLC7A5	0.0666805	Novel
RPS15A	0.0666183	Novel
ZNF679	0.0666074	Novel
OR1Q1	0.0665713	Novel
TAS2R38	0.0665311	Novel
GPR63	0.0665062	Novel
ZNF267	0.0664453	Novel
OR4N4	0.0664419	Novel
OR52D1	0.0664233	Novel
GHDC	0.0664149	Novel
CCT5	0.0664068	Novel
EDN3	0.0663571	Novel
ZBTB34	0.0663443	Novel
ZNF823	0.0663163	Novel
VPS36	0.0663157	Novel
HSD17B7	0.066272	Novel
GPR161	0.0662672	Novel
OR4D2	0.0662532	Novel
OR8H2	0.0662446	Novel
SUFU	0.0662315	Novel
GPR19	0.0661963	Novel
ADAM33	0.0661955	Novel
CCR9	0.0661941	Novel
ZNF691	0.0661828	Novel
RPS13	0.0661474	Novel
GPR45	0.0661124	Novel
ZNF136	0.0660958	Novel
SUV39H1	0.066094	Novel
ZNF829	0.0660572	Novel
ZNF454	0.0660234	Novel
ROBO1	0.0660213	Novel
ZNF684	0.0659826	Novel
MFAP2	0.0659711	Novel
CNGA1	0.0659703	Novel
ZNF644	0.0659574	Novel
SNRNP70	0.0659569	Novel
ZNF124	0.0659343	Novel
GNG2	0.0659019	Novel
DUSP12	0.0658892	Novel
TUFT1	0.0658601	Novel
RPP25L	0.0658529	Novel
SGSM2	0.0658301	Novel
MYNN	0.065808	Novel
HIPK3	0.0658015	Novel
GDI2	0.0657771	Novel
PICALM	0.0657712	Novel
GTF3C5	0.0657131	Novel
SMAD4	0.065634	Novel
F2RL1	0.0656147	Novel
ANTXR1	0.0655887	Novel
PTX3	0.0655865	Novel
AVPR1B	0.0655732	Novel
ZNF404	0.0655584	Novel
ABCE1	0.065542	Novel
ZNF197	0.065508	Novel
INTS1	0.0654483	Novel
PAQR8	0.0654034	Novel
RPS19	0.0653442	Novel
GNAI3	0.0653418	Novel
NUP98	0.0653352	Novel
MC2R	0.06533	Novel
AVPR1A	0.0652853	Novel
PXDC1	0.0652581	Novel
ZNF701	0.0652238	Novel
ZBTB9	0.0652227	Novel
NUCKS1	0.0651949	Novel
ZNF208	0.0651771	Novel
CHRM4	0.0651349	Novel
SNRNP48	0.0651204	Novel
MMP19	0.0650479	Novel
ZNF341	0.065005	Novel
TPTE2	0.0649597	Novel
PCNA	0.0649574	Novel
ADORA2A	0.0649178	Novel
ZNF559	0.0648784	Novel
NCF2	0.0648749	Novel
PTDSS1	0.0648325	Novel
KCNV2	0.0647855	Novel
ZNF417	0.0647407	Novel
ZCCHC9	0.0647171	Novel
OR5D16	0.0647149	Novel
RBM7	0.0647025	Novel
OPN5	0.0646625	Novel
CLRN1	0.0646572	Novel
CCNC	0.0646468	Novel
CPN2	0.0645799	Novel
ZNF90	0.0645578	Novel
ZNF529	0.0645437	Novel
ADAMTS3	0.0645165	Novel
ORM2	0.0644925	Novel
ZNF324	0.064486	Novel
GPR160	0.0644782	Novel
USP17L21	0.0644683	Novel
RBM12B	0.0644663	Novel
ITGA3	0.0644602	Novel
RAB7A	0.0644419	Novel
SSNA1	0.0644397	Novel
ZNF521	0.0644395	Novel
ZNF28	0.0644177	Novel
TBXA2R	0.0643945	Novel
WDR12	0.0643676	Novel
ZNF431	0.0643582	Novel
CHAD	0.0643374	Novel
INTS8	0.0643342	Novel
OR4D9	0.0643311	Novel
ZC3H6	0.0643085	Novel
VBP1	0.0643057	Novel
ZC2HC1A	0.0642264	Novel
ZNF25	0.0642052	Novel
RAD54L	0.0642037	Novel
ZNF862	0.0641995	Novel
RLF	0.0641777	Novel
CDC37	0.0641398	Novel
OR10G8	0.0641341	Novel
GHRH	0.0641324	Novel
ZNF841	0.0640934	Novel
ZNF182	0.0640655	Novel
[truncated: 16,584 more rows]

## Sheet: STRING-3
STRING-Influence-DisGeNET
Symbol	Probability	Known/Novel
RTP3	0.10862	Novel
RTP1	0.106972	Novel
RTP2	0.106675	Novel
REEP6	0.103938	Novel
RTP5	0.10309	Novel
REEP4	0.102411	Novel
GNGT1	0.081838	Novel
GRK3	0.0518229	Novel
GNG13	0.0466308	Novel
GRK2	0.0451559	Novel
DCAF10	0.0296548	Novel
C3orf33	0.0285357	Novel
WDR59	0.0274948	Novel
SIN3B	0.0267192	Novel
KRTAP10-5	0.0266273	Novel
C22orf31	0.0259655	Novel
ROPN1	0.0258483	Novel
PRR23D1	0.0255252	Novel
HDGFL3	0.025508	Novel
DEFB108B	0.025392	Novel
NFATC2IP	0.0251948	Novel
DEFB106B	0.0251874	Novel
SUMO4	0.0250366	Novel
DEFB128	0.0246128	Novel
HDGF	0.0246062	Novel
MTRNR2L6	0.0245432	Novel
DEFB106A	0.0245146	Novel
KRTAP19-1	0.0243975	Novel
HDGFL2	0.0243633	Novel
HDGFL1	0.0243467	Novel
DEFB135	0.0242637	Novel
DEFB126	0.0241982	Novel
DEFB118	0.0241931	Novel
TEDC1	0.0241081	Novel
MPHOSPH8	0.0239937	Novel
TMEM254	0.0239704	Novel
PHF7	0.0239198	Novel
DEFB107B	0.0238068	Novel
KRTAP7-1	0.023761	Novel
DEFB107A	0.0237365	Novel
DEFB121	0.0237237	Novel
KRTAP8-1	0.0237223	Novel
DEFB115	0.023666	Novel
DEFB116	0.0236095	Novel
CT47A5	0.0235218	Novel
C19orf71	0.0235092	Novel
KRTAP19-3	0.023389	Novel
XPO6	0.0233368	Novel
KRTAP27-1	0.0233277	Novel
SUMO3	0.0233094	Novel
KRTAP9-8	0.0232827	Novel
DEFB114	0.0232682	Novel
DEFB127	0.0231989	Novel
KRTAP22-1	0.0231812	Novel
SPANXA1	0.0231787	Novel
KRTAP12-3	0.0231579	Novel
DEFB136	0.0231357	Novel
KRTAP21-2	0.0231264	Novel
DEFB131A	0.0230911	Novel
KRTAP13-2	0.0230773	Novel
KRTAP6-2	0.0230701	Novel
WDR73	0.0230607	Novel
DEFB119	0.0230206	Novel
STK38	0.0229898	Novel
KRTAP21-1	0.0229782	Novel
KRTAP20-1	0.0229216	Novel
USP17L2	0.0229193	Novel
DEFB132	0.0229135	Novel
SPANXA2	0.022856	Novel
HDAC10	0.0228151	Novel
RBBP7	0.0227928	Novel
DEFB125	0.022787	Novel
WFDC10A	0.0227717	Novel
DEFB113	0.0227651	Novel
RPL8	0.0226826	Novel
STK38L	0.0226726	Novel
KRTAP6-3	0.0226532	Novel
CT45A1	0.0226502	Novel
USP17L8	0.0226478	Novel
USP17L4	0.0226385	Novel
UBA52	0.0226296	Novel
KRTAP15-1	0.0226138	Novel
DEFB105B	0.0225387	Novel
KRTAP22-2	0.0225311	Novel
KRTAP19-6	0.0225255	Novel
KRTAP20-2	0.022495	Novel
KRTAP13-3	0.022469	Novel
GAGE12F	0.0224535	Novel
DEFA5	0.0224339	Novel
KRTAP6-1	0.0224051	Novel
DEFB134	0.0223955	Novel
PASK	0.0223723	Novel
SUMO2	0.0223093	Novel
KRTAP26-1	0.0223009	Novel
EZH1	0.0222856	Novel
KRTAP25-1	0.0222706	Novel
KRTAP11-1	0.022268	Novel
KRTAP19-4	0.0222585	Novel
DEFB105A	0.0222545	Novel
KRTAP20-3	0.0222148	Novel
MTRNR2L10	0.0222105	Novel
KRTAP12-1	0.0221802	Novel
KRTAP23-1	0.022154	Novel
DEFB133	0.0221489	Novel
GLYR1	0.0221464	Novel
KRTAP20-4	0.0221387	Novel
DEFB124	0.022123	Novel
MTRNR2L4	0.022111	Novel
RBBP4	0.0220958	Novel
CT83	0.0220679	Novel
KRTAP9-3	0.022036	Novel
WDR38	0.022035	Novel
SMYD5	0.022034	Novel
KRTAP21-3	0.0220244	Novel
KRTAP5-7	0.0220174	Novel
DEFB129	0.0220111	Novel
DEFB123	0.0219657	Novel
SPAG11B	0.0219505	Novel
MTRNR2L7	0.0219468	Novel
TMEM233	0.0219272	Novel
RSKR	0.0219216	Novel
KRTAP19-7	0.021886	Novel
GAGE2A	0.0218716	Novel
SETDB2	0.021834	Novel
KRTAP4-5	0.02183	Novel
G2E3	0.021825	Novel
KRTAP17-1	0.0218211	Novel
KDM5B	0.021816	Novel
KRTAP4-4	0.0218003	Novel
KRTAP10-8	0.021798	Novel
CRNKL1	0.0217186	Novel
KRTAP5-10	0.0216965	Novel
SNRNP200	0.021696	Novel
USP17L3	0.0216923	Novel
KRTAP5-8	0.0216689	Novel
KRTAP12-4	0.0216349	Novel
PRPF3	0.0216264	Novel
KRTAP5-2	0.0215605	Novel
CT47A4	0.0215467	Novel
CT47A8	0.0215344	Novel
MFAP1	0.0215324	Novel
CT47A9	0.0215296	Novel
HDAC2	0.0215187	Novel
KRTAP24-1	0.0215134	Novel
CT47A10	0.021513	Novel
KRTAP1-4	0.0215075	Novel
CCDC33	0.0215037	Novel
CT47A2	0.0214949	Novel
KRTAP19-8	0.021486	Novel
KRTAP5-11	0.0214808	Novel
KRTAP13-4	0.0214536	Novel
CT47A3	0.0214429	Novel
PRR20C	0.0214426	Novel
PHF11	0.0214416	Novel
PRR20D	0.0214279	Novel
JARID2	0.0214242	Novel
KRTAP29-1	0.0214149	Novel
DEFB104A	0.0214139	Novel
USP17L1	0.0214111	Novel
TCF20	0.0213768	Novel
PRKX	0.0213636	Novel
C1orf194	0.0213431	Novel
XAGE1B	0.0213372	Novel
KRTAP10-9	0.0213363	Novel
FAM90A1	0.0213331	Novel
TBRG1	0.0213237	Novel
MTRNR2L3	0.0213231	Novel
KRTAP4-3	0.0212949	Novel
PRR20A	0.0212758	Novel
KRTAP10-11	0.0212665	Novel
PRAMEF14	0.0212445	Novel
KRTAP5-4	0.0212292	Novel
FAM71E1	0.0212034	Novel
ZNF839	0.0211974	Novel
USP17L5	0.0211968	Novel
GAGE12B	0.0211951	Novel
DEFB104B	0.0211932	Novel
PRR23A	0.0211888	Novel
GAGE13	0.0211804	Novel
PRAMEF11	0.0211776	Novel
KRTAP9-4	0.0211697	Novel
USP17L18	0.0211574	Novel
USP17L11	0.0211554	Novel
KRTAP13-1	0.0211514	Novel
SETMAR	0.0211326	Novel
SSX7	0.0211186	Novel
KRTAP9-9	0.021113	Novel
WFDC9	0.0211056	Novel
USP17L17	0.0210647	Novel
CT47A11	0.0210647	Novel
KRTAP12-2	0.021055	Novel
KRTAP2-2	0.021047	Novel
FAM166C	0.0210154	Novel
KMT5A	0.0210117	Novel
SPANXD	0.0210092	Novel
CWC15	0.0209802	Novel
C5orf15	0.0209787	Novel
FAM71F1	0.0209784	Novel
NSD3	0.0209585	Novel
BEST1	0.0209543	Novel
KDM5A	0.0209458	Novel
PRR20B	0.0209348	Novel
USP17L21	0.0209328	Novel
RIPK4	0.0209256	Novel
SPATA3	0.0209204	Novel
KRTAP3-1	0.0209179	Novel
KRTAP4-11	0.0209082	Novel
KRTAP2-1	0.0209074	Novel
DEFB130B	0.0209052	Novel
KRTAP9-7	0.0208956	Novel
SF3B5	0.0208904	Novel
SETD1B	0.0208831	Novel
SETD7	0.0208633	Novel
C6orf201	0.0208554	Novel
KRTAP4-2	0.0208411	Novel
LONRF2	0.0208402	Novel
SETD1A	0.0208363	Novel
PRAMEF12	0.0208116	Novel
KRTCAP3	0.0207833	Novel
CST11	0.0207804	Novel
KRTAP4-12	0.0207759	Novel
USP17L10	0.0207699	Novel
KRTAP4-1	0.0207584	Novel
USP17L19	0.02074	Novel
KRTAP10-4	0.0207237	Novel
KRTAP10-3	0.0207159	Novel
KRTAP3-2	0.0207036	Novel
USP17L20	0.0206986	Novel
KRTAP10-12	0.0206963	Novel
SNAPC5	0.0206937	Novel
PRAMEF6	0.0206871	Novel
PRAMEF15	0.0206821	Novel
SSX5	0.0206719	Novel
KRTAP9-6	0.0206488	Novel
PRR23C	0.0206391	Novel
KRTAP4-8	0.0206289	Novel
KRTAP5-9	0.0206243	Novel
USP17L12	0.0206038	Novel
KRTAP4-6	0.0205969	Novel
HDAC7	0.0205962	Novel
C4orf47	0.0205951	Novel
NCOR2	0.0205519	Novel
KRTAP4-9	0.0205408	Novel
HDAC9	0.0205311	Novel
PRAMEF7	0.0205209	Novel
KRTAP2-4	0.0205142	Novel
PLRG1	0.0205116	Novel
ZMAT2	0.0205091	Novel
PRAMEF10	0.020504	Novel
DHX35	0.0204787	Novel
PRAMEF9	0.020478	Novel
CWC25	0.0204776	Novel
KRTAP1-1	0.0204741	Novel
PRAMEF5	0.0204668	Novel
SMYD1	0.020461	Novel
KRTAP9-1	0.0204543	Novel
ABHD16B	0.0204479	Novel
PRAMEF2	0.0204478	Novel
KRTAP2-3	0.0204406	Novel
USP17L22	0.0204382	Novel
PLPP6	0.0204378	Novel
PRR36	0.0204227	Novel
NBPF9	0.0204115	Novel
USP17L13	0.0204101	Novel
KRTAP10-6	0.0203989	Novel
PRPF6	0.0203924	Novel
ADAM2	0.0203849	Novel
SPACA4	0.0203801	Novel
CDC40	0.0203713	Novel
RBM25	0.0203707	Novel
CT47A6	0.0203632	Novel
C7orf31	0.0203631	Novel
CWC22	0.0203562	Novel
SSX2	0.0203391	Novel
RBM22	0.020331	Novel
KRTAP9-2	0.0203291	Novel
MAGEA11	0.0203136	Novel
CT45A5	0.0203099	Novel
LRRIQ4	0.0202982	Novel
GPR89A	0.0202897	Novel
C16orf46	0.0202895	Novel
SF3A2	0.0202798	Novel
MRPL2	0.0202734	Novel
KLHL7	0.0202708	Novel
USP17L28	0.0202636	Novel
SF3B2	0.0202633	Novel
USP17L24	0.0202616	Novel
PPP3CA	0.0202503	Novel
PRAMEF25	0.0202321	Novel
SNRPA1	0.0202253	Novel
UPK1B	0.0202236	Novel
USP17L29	0.0202136	Novel
PRR30	0.0202113	Novel
PRR23D2	0.0201982	Novel
ABT1	0.0201963	Novel
SNRPD3	0.0201884	Novel
SF3A1	0.0201813	Novel
PRPF38A	0.0201778	Novel
USP17L30	0.0201623	Novel
CT45A7	0.020148	Novel
LCN10	0.0201458	Novel
PRAMEF20	0.0201458	Novel
CCER1	0.0201361	Novel
MUC20	0.0201329	Novel
SLFNL1	0.0201265	Novel
USP17L27	0.0201246	Novel
HDAC6	0.0201224	Novel
MAGEB2	0.0201087	Novel
PRAMEF18	0.0200615	Novel
KRTAP10-2	0.0200363	Novel
CSAG1	0.0200361	Novel
KRTAP16-1	0.0200253	Novel
FAM209B	0.0200238	Novel
KPRP	0.0200225	Novel
NPIPB9	0.0200004	Novel
MTRNR2L8	0.0199989	Novel
PHF5A	0.0199983	Novel
NBPF10	0.0199646	Novel
ADAM32	0.019959	Novel
PRAMEF27	0.0199483	Novel
SUV39H2	0.0199429	Novel
PRPF19	0.0199408	Novel
USP17L25	0.0199389	Novel
PCDHGB4	0.0199366	Novel
PCF11	0.0199284	Novel
C17orf98	0.0199218	Novel
UPK1A	0.0199217	Novel
MTRNR2L1	0.0199197	Novel
CT47A1	0.0199197	Novel
CT47A7	0.0199197	Novel
XAB2	0.0199182	Novel
USP17L26	0.0199134	Novel
FNDC10	0.0199105	Novel
LY6G5C	0.0198921	Novel
KRT222	0.0198921	Novel
EPPIN	0.0198918	Novel
FAM71A	0.0198743	Novel
MUC17	0.0198724	Novel
NCBP2	0.0198722	Novel
UPK3B	0.0198704	Novel
CCDC74B	0.0198689	Novel
MAGEA10	0.0198683	Novel
HYPK	0.0198655	Novel
MMP26	0.019864	Novel
LRRC37A3	0.0198606	Novel
RAB33A	0.0198592	Novel
CDRT15L2	0.0198568	Novel
FAM229A	0.0198565	Novel
SLU7	0.0198327	Novel
DEFA6	0.0198278	Novel
PRPF18	0.0198186	Novel
NPIPA3	0.0198174	Novel
LCE2C	0.0198114	Novel
TMEM268	0.019808	Novel
CSTF2T	0.0198072	Novel
KRTDAP	0.0197991	Novel
KRTAP10-1	0.0197861	Novel
C4orf51	0.0197818	Novel
PATE3	0.0197797	Novel
SNW1	0.0197787	Novel
HNRNPCL3	0.0197716	Novel
TEDDM1	0.0197687	Novel
GAGE12G	0.0197624	Novel
TBC1D3C	0.0197554	Novel
SNRNP40	0.0197449	Novel
POLR2H	0.0197417	Novel
MAGEA2	0.019741	Novel
FNDC8	0.0197369	Novel
LRRC37A	0.0197361	Novel
MUC3A	0.0197346	Novel
SYF2	0.0197314	Novel
TBC1D3D	0.0197245	Novel
MBD3L2	0.0197221	Novel
PRCD	0.0197208	Novel
IQCF5	0.0197205	Novel
REC114	0.0197181	Novel
LCN8	0.0196988	Novel
C16orf87	0.0196902	Novel
SPATA31A6	0.0196886	Novel
FAM161A	0.0196722	Novel
RNF148	0.0196631	Novel
MS4A10	0.0196611	Novel
DHX16	0.0196549	Novel
IGFL4	0.0196535	Novel
EPPIN-WFDC6	0.0196486	Novel
SSX4B	0.0196464	Novel
NBPF12	0.019638	Novel
DDX49	0.0196367	Novel
FAM166A	0.0196291	Novel
VN1R1	0.0196285	Novel
OBP2A	0.0196262	Novel
LCE2A	0.0196261	Novel
WFDC12	0.0196242	Novel
C20orf202	0.0196228	Novel
SPANXC	0.0196142	Novel
ANKRD33B	0.0196058	Novel
SPATS1	0.0196056	Novel
CCDC110	0.0196032	Novel
SNRPD1	0.0196014	Novel
GSDMC	0.0196008	Novel
C17orf50	0.0195945	Novel
CTAGE1	0.0195933	Novel
MAGEA12	0.0195921	Novel
FLACC1	0.0195773	Novel
CHML	0.0195762	Novel
SMIM10	0.0195721	Novel
FAM205A	0.0195671	Novel
DEFA4	0.0195518	Novel
CCDC142	0.0195504	Novel
SF3B6	0.0195441	Novel
FAM71B	0.0195432	Novel
GTF2F2	0.0195414	Novel
RAX2	0.0195394	Novel
LSM10	0.0195298	Novel
DEFB130A	0.0195296	Novel
ZMAT5	0.0195173	Novel
DEFB103A	0.0195078	Novel
FAM209A	0.019502	Novel
SMIM18	0.0195012	Novel
SSX4	0.019487	Novel
ZSWIM2	0.0194855	Novel
PRAMEF8	0.0194818	Novel
GAGE12E	0.0194626	Novel
SNRPF	0.019458	Novel
SPINK8	0.0194577	Novel
MAGEB1	0.0194529	Novel
SIGLECL1	0.0194498	Novel
YOD1	0.0194434	Novel
RNASEL	0.019439	Novel
LY6G5B	0.0194354	Novel
CT45A10	0.0194346	Novel
CNGA4	0.0194307	Novel
ZNF165	0.0194264	Novel
PAPOLA	0.0194252	Novel
ZBED8	0.0194227	Novel
CCDC130	0.0194178	Novel
SUV39H1	0.0194174	Novel
DEFB103B	0.0194107	Novel
BUD31	0.0194088	Novel
TMEM211	0.0194077	Novel
POLR2E	0.019405	Novel
LCN6	0.0193951	Novel
LCN9	0.0193897	Novel
AKAIN1	0.0193869	Novel
PPIL3	0.019386	Novel
TMEM225	0.0193824	Novel
PRPF40A	0.0193821	Novel
OTUD6A	0.0193809	Novel
TRIM43	0.0193799	Novel
WDR83	0.0193798	Novel
TEX38	0.0193775	Novel
CTAG2	0.0193727	Novel
DHX8	0.0193722	Novel
SEMG1	0.0193708	Novel
PRAMEF4	0.01937	Novel
FAM243A	0.0193552	Novel
NBPF14	0.0193545	Novel
LOC100133315	0.019352	Novel
ZUP1	0.0193466	Novel
RBMX2	0.0193458	Novel
OTUD6B	0.019339	Novel
LSM2	0.0193385	Novel
YJU2	0.0193346	Novel
TMEM220	0.0193335	Novel
RPRD2	0.019328	Novel
SPEM2	0.0193264	Novel
RP9	0.0193205	Novel
FAM90A26	0.0193122	Novel
CCDC54	0.019311	Novel
EOLA2	0.0193083	Novel
CRISP2	0.0193075	Novel
GPR137	0.019297	Novel
HDAC3	0.0192944	Novel
LEMD1	0.0192935	Novel
ELL3	0.0192922	Novel
C11orf80	0.0192832	Novel
PATE4	0.0192818	Novel
KIAA1841	0.0192812	Novel
CCDC116	0.0192796	Novel
SUDS3	0.0192788	Novel
GPR137C	0.019264	Novel
GPR142	0.0192612	Novel
MANSC4	0.0192588	Novel
SNRPD2	0.0192559	Novel
SART1	0.0192558	Novel
LSM6	0.0192532	Novel
WDR25	0.0192511	Novel
CCDC183	0.0192501	Novel
TCERG1	0.019246	Novel
MS4A13	0.019245	Novel
MAGEA2B	0.0192389	Novel
MUC12	0.0192347	Novel
RAB11FIP1	0.019233	Novel
LSM7	0.0192302	Novel
TEX36	0.0192251	Novel
SNX11	0.0192219	Novel
SNAPC4	0.0192151	Novel
SLC22A24	0.0192148	Novel
ARMCX6	0.0192147	Novel
PRPF4	0.0192139	Novel
NPIPA2	0.0192124	Novel
UBQLN3	0.0192105	Novel
SRSF10	0.0192023	Novel
KRTAP19-2	0.0192014	Novel
ASCC3	0.0191979	Novel
KIAA1143	0.0191923	Novel
GID8	0.0191903	Novel
SF3B3	0.0191841	Novel
RBM5	0.0191781	Novel
NAA38	0.0191779	Novel
MAGEC1	0.0191731	Novel
MAGEA1	0.0191713	Novel
GAGE12C	0.0191675	Novel
DHX32	0.0191674	Novel
POLR2L	0.0191633	Novel
SRSF7	0.0191622	Novel
BUD13	0.0191598	Novel
TAS2R13	0.0191567	Novel
FAM135A	0.0191567	Novel
WFDC13	0.0191536	Novel
RPAP2	0.0191492	Novel
GPR137B	0.0191453	Novel
CCDC138	0.0191416	Novel
RAB31	0.0191415	Novel
GAGE12D	0.0191395	Novel
FTHL17	0.0191343	Novel
C2orf73	0.019125	Novel
LSM3	0.0191227	Novel
MAGEA3	0.0191188	Novel
POLR2K	0.0191092	Novel
SLCO6A1	0.0191089	Novel
ZSCAN4	0.0190986	Novel
CCDC153	0.0190976	Novel
LDOC1	0.0190966	Novel
GAGE12H	0.0190966	Novel
CCDC97	0.0190964	Novel
CT55	0.0190946	Novel
TMEM213	0.0190945	Novel
PRR20E	0.0190936	Novel
PPIL1	0.0190927	Novel
MFSD4A	0.01909	Novel
POLR2G	0.0190867	Novel
PRAMEF26	0.0190837	Novel
SMCP	0.0190832	Novel
RCE1	0.0190805	Novel
VN1R4	0.0190789	Novel
C19orf81	0.0190778	Novel
CBY2	0.0190717	Novel
FAM186B	0.0190658	Novel
SPANXN1	0.0190617	Novel
PPIL6	0.0190593	Novel
FLYWCH2	0.0190537	Novel
KMT2C	0.0190503	Novel
CCN3	0.0190496	Novel
TRA2A	0.0190488	Novel
DHX38	0.0190477	Novel
KRTCAP2	0.0190447	Novel
LY6L	0.0190424	Novel
CSTF1	0.0190419	Novel
JOSD1	0.0190387	Novel
SPATA2L	0.0190358	Novel
CCDC179	0.0190351	Novel
CCDC9B	0.0190337	Novel
OBP2B	0.0190317	Novel
CNPY2	0.0190316	Novel
MTRNR2L2	0.019029	Novel
SPESP1	0.0190251	Novel
SPANXB1	0.0190239	Novel
UTP23	0.0190146	Novel
SPANXN4	0.0190141	Novel
TMEM159	0.0190136	Novel
GPR42	0.0190086	Novel
WBP4	0.0190082	Novel
WFDC10B	0.0190078	Novel
TBC1D3	0.0190067	Novel
CUL3	0.0190058	Novel
CDHR1	0.0190029	Novel
C12orf40	0.0190022	Novel
SRSF3	0.0189917	Novel
ZNF273	0.0189866	Novel
INTS2	0.0189864	Novel
TXNL4B	0.0189822	Novel
SGSM1	0.0189773	Novel
SRRM2	0.0189768	Novel
RNASE12	0.018975	Novel
SNRPB2	0.0189747	Novel
SNAPC2	0.0189724	Novel
HEATR6	0.0189712	Novel
LCE2D	0.0189685	Novel
PPIH	0.018968	Novel
CWC27	0.0189674	Novel
TSPAN14	0.0189605	Novel
LRRC49	0.01896	Novel
DDX52	0.0189594	Novel
DNAJC8	0.0189591	Novel
XRN2	0.0189574	Novel
POLR1H	0.018954	Novel
NCBP1	0.0189527	Novel
DHX33	0.0189518	Novel
TMEM120B	0.0189432	Novel
TCP11	0.0189419	Novel
RTL8B	0.0189406	Novel
SRSF11	0.0189398	Novel
CEBPZ	0.0189381	Novel
TCEAL3	0.0189281	Novel
TMEM91	0.0189243	Novel
GOLGA6L1	0.0189223	Novel
PRPF39	0.0189159	Novel
FAM162B	0.018915	Novel
CLPSL2	0.0189111	Novel
INAVA	0.0189064	Novel
NWD1	0.0189051	Novel
PUM3	0.0189028	Novel
DCANP1	0.0189005	Novel
ZRANB2	0.0188964	Novel
SMIM34A	0.018896	Novel
RPRD1A	0.0188955	Novel
NUTM2E	0.018893	Novel
FAM168B	0.0188906	Novel
ADGRF1	0.0188895	Novel
MUC15	0.0188872	Novel
IL20RA	0.0188848	Novel
TM7SF3	0.0188769	Novel
MUC13	0.0188704	Novel
PRPF40B	0.0188701	Novel
POLR2I	0.0188681	Novel
NBPF1	0.0188674	Novel
DYDC2	0.0188655	Novel
LKAAEAR1	0.0188649	Novel
SMCO1	0.0188645	Novel
GTSF1L	0.0188587	Novel
ZNF513	0.0188585	Novel
GPR152	0.018858	Novel
LEUTX	0.0188548	Novel
INTS4	0.0188537	Novel
VN1R2	0.0188521	Novel
RTL8C	0.0188493	Novel
LSM4	0.0188489	Novel
PPWD1	0.0188479	Novel
EZHIP	0.0188477	Novel
MANBAL	0.0188465	Novel
LCN15	0.0188462	Novel
ZC3H8	0.0188453	Novel
C8orf74	0.0188449	Novel
ZCCHC17	0.0188443	Novel
GPR82	0.0188419	Novel
CHERP	0.0188357	Novel
C10orf90	0.0188322	Novel
FMR1NB	0.0188282	Novel
ZBED6CL	0.0188265	Novel
GTF2A2	0.0188154	Novel
ZG16	0.0188151	Novel
TCERG1L	0.0188046	Novel
JPT1	0.0188044	Novel
DQX1	0.0188017	Novel
HORMAD1	0.0187944	Novel
SSMEM1	0.018794	Novel
RNF133	0.0187899	Novel
DDX23	0.0187897	Novel
RBM34	0.0187893	Novel
LSM8	0.0187857	Novel
GPN3	0.0187843	Novel
LRRC37B	0.0187812	Novel
TEX37	0.0187698	Novel
CCDC167	0.0187695	Novel
KIAA1958	0.0187658	Novel
C11orf24	0.0187655	Novel
COMMD5	0.0187636	Novel
PPIE	0.0187632	Novel
PRH2	0.0187598	Novel
HHLA3	0.0187584	Novel
ADAM21	0.0187581	Novel
DDX46	0.0187537	Novel
PLAC1	0.0187526	Novel
ZNF479	0.0187514	Novel
USP49	0.0187497	Novel
OTUD1	0.0187471	Novel
THAP6	0.0187429	Novel
C10orf62	0.0187423	Novel
SPINDOC	0.0187387	Novel
CPSF2	0.0187355	Novel
ZSWIM8	0.0187347	Novel
MUC21	0.0187281	Novel
MAGEB6	0.0187256	Novel
C22orf23	0.0187249	Novel
DBNDD1	0.0187225	Novel
DEFB4B	0.0187204	Novel
MOSMO	0.0187174	Novel
SRSF4	0.0187156	Novel
GRAMD1C	0.0187139	Novel
SMU1	0.0187118	Novel
AQR	0.0187108	Novel
TTC31	0.0187082	Novel
USP36	0.0187035	Novel
PATE2	0.0187028	Novel
PSMG3	0.0186984	Novel
SPATA19	0.0186955	Novel
RNPS1	0.0186912	Novel
NBPF15	0.0186911	Novel
GTF2F1	0.0186911	Novel
FAM89B	0.0186898	Novel
OTUD4	0.0186884	Novel
BPIFA2	0.0186869	Novel
LCE2B	0.0186836	Novel
TSGA10	0.01868	Novel
NXF2	0.0186799	Novel
LIME1	0.0186782	Novel
ZNF473	0.0186767	Novel
PRAMEF1	0.0186747	Novel
CLPSL1	0.0186747	Novel
DCAF5	0.0186707	Novel
DDX10	0.0186663	Novel
PRSS58	0.0186656	Novel
WFDC2	0.0186646	Novel
MUCL1	0.0186644	Novel
RRP8	0.0186578	Novel
KCTD19	0.0186569	Novel
AIG1	0.0186559	Novel
USP39	0.0186537	Novel
SSX3	0.0186519	Novel
RRP1B	0.0186517	Novel
PRB4	0.0186512	Novel
LRIT2	0.0186485	Novel
GLYATL3	0.0186413	Novel
RPF2	0.0186412	Novel
CSTF3	0.0186353	Novel
ARMCX4	0.0186349	Novel
CPSF7	0.0186291	Novel
PAGE2B	0.0186276	Novel
FAM221A	0.0186238	Novel
MPHOSPH10	0.0186219	Novel
LRRC24	0.0186211	Novel
DYDC1	0.0186203	Novel
INTS3	0.0186063	Novel
PRH1	0.0186048	Novel
PRAMEF17	0.0185966	Novel
C18orf54	0.0185941	Novel
MFSD14B	0.0185932	Novel
GPR78	0.0185868	Novel
H2BC7	0.0185824	Novel
CNGA1	0.018582	Novel
TMEM72	0.0185788	Novel
KRT27	0.0185755	Novel
C1orf116	0.0185738	Novel
H2BC6	0.0185733	Novel
SLC25A51	0.0185727	Novel
LRRC19	0.0185695	Novel
SHLD3	0.0185679	Novel
GOLGA6L10	0.0185654	Novel
DCAF13	0.018561	Novel
TIGD1	0.0185585	Novel
RAB26	0.0185558	Novel
SRSF12	0.0185555	Novel
H1-7	0.0185554	Novel
SPATA7	0.0185548	Novel
ANKRD36C	0.0185539	Novel
INO80E	0.0185537	Novel
FAM229B	0.0185521	Novel
SUCO	0.0185514	Novel
FAM161B	0.0185488	Novel
IZUMO2	0.0185484	Novel
PCBP2	0.0185482	Novel
CTAG1A	0.0185461	Novel
RPL7A	0.0185428	Novel
SVOPL	0.0185426	Novel
WDR90	0.0185424	Novel
SRRM3	0.0185383	Novel
CHM	0.0185326	Novel
NOL6	0.0185321	Novel
C17orf97	0.0185306	Novel
INTS14	0.0185302	Novel
RHOXF1	0.0185248	Novel
CTNNBL1	0.0185236	Novel
ALYREF	0.0185223	Novel
SNU13	0.0185215	Novel
CNGA2	0.0185206	Novel
PRM2	0.0185202	Novel
GLB1L	0.0185196	Novel
WFDC8	0.0185195	Novel
KHDC1L	0.018519	Novel
ZNF511	0.0185183	Novel
NOC2L	0.0185173	Novel
CD2BP2	0.0185164	Novel
INTS5	0.018511	Novel
U2AF2	0.0185107	Novel
SPACA3	0.01851	Novel
PRKRIP1	0.0185082	Novel
MS4A5	0.0185079	Novel
CALHM4	0.0185077	Novel
UPK3A	0.0185076	Novel
LRRC40	0.018507	Novel
ZKSCAN8	0.0185054	Novel
TMEM174	0.018502	Novel
POLR2D	0.0185004	Novel
HNRNPUL1	0.0184957	Novel
RAB19	0.0184932	Novel
JRKL	0.0184931	Novel
TMEM181	0.0184924	Novel
RNF113A	0.0184919	Novel
FAM3A	0.0184901	Novel
GPKOW	0.01849	Novel
USP5	0.0184896	Novel
RBM3	0.0184887	Novel
NUDT22	0.0184858	Novel
PCDHA3	0.0184843	Novel
MAGEC2	0.0184812	Novel
XRRA1	0.0184795	Novel
USP22	0.0184793	Novel
PROSER2	0.0184782	Novel
OTUD3	0.0184775	Novel
GPR141	0.0184741	Novel
INTS12	0.0184733	Novel
H2BC10	0.0184718	Novel
CTAG1B	0.018471	Novel
C19orf18	0.0184706	Novel
HNRNPM	0.0184688	Novel
FBXO47	0.0184669	Novel
NEDD8	0.0184668	Novel
FATE1	0.0184623	Novel
KRTAP1-5	0.0184621	Novel
RAB34	0.018462	Novel
UMODL1	0.018458	Novel
RRP9	0.018457	Novel
ALOX15	0.0184558	Novel
TMIGD1	0.0184533	Novel
TMEM219	0.0184526	Novel
OTULIN	0.0184525	Novel
GPR160	0.0184502	Novel
GASK1A	0.0184491	Novel
TM4SF19	0.0184457	Novel
METTL22	0.0184414	Novel
HNRNPCL2	0.0184395	Novel
HEATR3	0.018433	Novel
GTF3C6	0.0184324	Novel
C2orf15	0.0184322	Novel
SRSF9	0.0184311	Novel
NANOGNB	0.0184307	Novel
IL11RA	0.0184297	Novel
CT47B1	0.0184282	Novel
DUXA	0.0184206	Novel
C8orf37	0.018415	Novel
HNRNPA3	0.0184145	Novel
UBL7	0.0184138	Novel
DDA1	0.0184132	Novel
EEF1AKMT3	0.0184124	Novel
WDR74	0.0184104	Novel
DDX42	0.0184097	Novel
MINDY4	0.0184071	Novel
CCDC12	0.018406	Novel
ZFAND4	0.0184055	Novel
LRRC55	0.018405	Novel
CCDC81	0.0184042	Novel
CCDC38	0.0184034	Novel
ZRANB1	0.0184023	Novel
FAM183A	0.0184014	Novel
RBM39	0.0184004	Novel
MFHAS1	0.0183988	Novel
ZSCAN16	0.0183969	Novel
UTP6	0.0183944	Novel
ZNF519	0.0183928	Novel
MAGEA9B	0.0183906	Novel
SEMG2	0.0183888	Novel
NIBAN3	0.0183881	Novel
PRXL2A	0.0183865	Novel
ODF3L2	0.0183851	Novel
ZNRF4	0.0183831	Novel
TEX261	0.0183807	Novel
LSG1	0.0183793	Novel
LRRC57	0.0183753	Novel
PRDM7	0.0183739	Novel
DAZAP2	0.0183721	Novel
GSDMA	0.0183698	Novel
ARMCX3	0.0183692	Novel
TMEM185B	0.0183681	Novel
PPIL2	0.0183651	Novel
PRB3	0.018365	Novel
ZCRB1	0.018357	Novel
SEC14L3	0.0183528	Novel
STK25	0.0183526	Novel
SPACA5	0.0183501	Novel
RAB24	0.0183482	Novel
GTF2E1	0.0183452	Novel
YIF1A	0.0183448	Novel
PEBP4	0.0183427	Novel
LRRC46	0.0183425	Novel
SNRNP48	0.0183394	Novel
GPATCH4	0.0183391	Novel
MAP10	0.0183386	Novel
RNF146	0.0183372	Novel
SLC35G3	0.0183369	Novel
CRISP1	0.0183337	Novel
SPDYE3	0.0183332	Novel
FAM24A	0.0183316	Novel
LY6G6D	0.0183292	Novel
TTLL2	0.0183279	Novel
ZNF419	0.018327	Novel
CT45A8	0.0183256	Novel
NUDT17	0.018324	Novel
PCDHB12	0.0183239	Novel
LINGO4	0.0183194	Novel
REG3A	0.0183141	Novel
ABHD16A	0.0183136	Novel
HSPB9	0.0183127	Novel
ADAM7	0.0183124	Novel
ABHD1	0.0183113	Novel
THOC1	0.01831	Novel
DNAJC17	0.0183086	Novel
ZNHIT2	0.0183043	Novel
BRF2	0.0183037	Novel
ZNF622	0.0183019	Novel
LRRC63	0.0183015	Novel
SLC16A8	0.0182983	Novel
LDLRAD1	0.0182937	Novel
POM121L12	0.0182917	Novel
POLR2J	0.0182906	Novel
RABL6	0.0182889	Novel
PAK1IP1	0.0182881	Novel
KRT82	0.0182875	Novel
EVPLL	0.0182863	Novel
RGL4	0.018282	Novel
CCDC154	0.0182814	Novel
TRIM58	0.0182808	Novel
SNAPC1	0.0182798	Novel
DTWD1	0.0182778	Novel
POLR3C	0.0182777	Novel
JOSD2	0.0182766	Novel
RAB27B	0.0182755	Novel
EFTUD2	0.0182751	Novel
PRPF38B	0.0182723	Novel
HNRNPA0	0.0182716	Novel
POLR3F	0.018271	Novel
MPND	0.0182685	Novel
TAF8	0.0182678	Novel
ADAM30	0.0182666	Novel
ATXN7L3	0.0182653	Novel
ESF1	0.0182646	Novel
USP13	0.0182638	Novel
PNRC1	0.0182637	Novel
RABAC1	0.0182618	Novel
TMEM14B	0.0182611	Novel
LDLRAD2	0.0182594	Novel
SAMD11	0.0182564	Novel
PNN	0.0182536	Novel
PHACTR3	0.018253	Novel
TBC1D20	0.0182528	Novel
CFAP20DC	0.0182518	Novel
IL22RA2	0.0182517	Novel
PASD1	0.0182511	Novel
PACC1	0.0182503	Novel
USP6NL	0.0182492	Novel
TMEM52B	0.0182485	Novel
LUC7L	0.0182477	Novel
WBP11	0.0182454	Novel
FAM86B2	0.0182444	Novel
OLFML1	0.0182427	Novel
FAM104B	0.0182415	Novel
ADGRA2	0.0182373	Novel
FMC1-LUC7L2	0.0182341	Novel
IMPG2	0.0182335	Novel
RNF113B	0.0182334	Novel
CCDC9	0.0182302	Novel
COMMD10	0.0182284	Novel
GPN1	0.0182257	Novel
ADGRF5	0.0182251	Novel
KHDRBS1	0.0182251	Novel
TMEM51	0.0182243	Novel
U2SURP	0.0182235	Novel
TCEANC	0.0182225	Novel
SURF6	0.0182222	Novel
KRTAP3-3	0.0182204	Novel
SPANXN5	0.0182201	Novel
SFSWAP	0.0182199	Novel
SPATA31A5	0.0182198	Novel
DCAF6	0.0182159	Novel
SPAG11A	0.0182158	Novel
HNRNPD	0.0182153	Novel
WDR46	0.0182144	Novel
CIRBP	0.0182143	Novel
ZNF827	0.0182138	Novel
RCHY1	0.0182112	Novel
LYAR	0.0182104	Novel
ADNP2	0.0182096	Novel
NCBP2L	0.0182078	Novel
WDR82	0.0182075	Novel
MMP27	0.0182073	Novel
DCUN1D4	0.018207	Novel
DXO	0.0182056	Novel
TMEM141	0.0182048	Novel
YTHDC2	0.018203	Novel
ZNF212	0.018203	Novel
CCDC93	0.0182023	Novel
ZSCAN32	0.0182016	Novel
TEX15	0.018198	Novel
TMCO5A	0.0181975	Novel
TCEA1	0.0181971	Novel
MFSD11	0.0181922	Novel
TAF11	0.0181922	Novel
FCAMR	0.018192	Novel
ZNF445	0.0181914	Novel
PARP15	0.0181908	Novel
THAP9	0.0181908	Novel
IHO1	0.0181889	Novel
HTATSF1	0.0181858	Novel
HTN1	0.0181852	Novel
TFIP11	0.0181843	Novel
PLEKHS1	0.0181837	Novel
GNL2	0.0181813	Novel
ANGPT4	0.0181803	Novel
ZNF571	0.0181801	Novel
RHOXF2	0.0181798	Novel
HHLA1	0.0181776	Novel
SMIM7	0.018177	Novel
SCGB1C2	0.0181756	Novel
ADGRF2	0.0181755	Novel
ETAA1	0.0181742	Novel
MS4A12	0.0181738	Novel
LUC7L3	0.0181723	Novel
ERI2	0.0181705	Novel
USP6	0.0181698	Novel
GPR87	0.0181688	Novel
LRRC38	0.0181683	Novel
SPDYE2	0.0181681	Novel
POLR3E	0.0181671	Novel
ST7L	0.018167	Novel
C17orf78	0.0181658	Novel
UCHL5	0.0181654	Novel
SPACA5B	0.0181652	Novel
TMEM212	0.0181636	Novel
ANKRD13D	0.0181622	Novel
PPP1R36	0.0181622	Novel
DDX28	0.0181618	Novel
GPATCH8	0.0181615	Novel
B4GALNT3	0.0181614	Novel
ADGRA1	0.0181579	Novel
SCGB1C1	0.0181576	Novel
IQCN	0.0181553	Novel
UTP11	0.0181542	Novel
TRIM51	0.0181542	Novel
NOL10	0.0181536	Novel
RRP7A	0.0181535	Novel
TEX101	0.0181522	Novel
C8orf44	0.0181516	Novel
SPINT4	0.0181511	Novel
RPP38	0.018149	Novel
TMC5	0.0181477	Novel
USP46	0.0181475	Novel
NSRP1	0.0181455	Novel
SMIM29	0.0181444	Novel
ALOX15B	0.0181439	Novel
TEX35	0.0181412	Novel
ICE1	0.0181391	Novel
LCE3E	0.0181322	Novel
PAPOLG	0.0181318	Novel
RAB35	0.0181303	Novel
MAGEB5	0.0181284	Novel
KIAA1328	0.0181277	Novel
GPR149	0.0181262	Novel
CUL2	0.0181262	Novel
INTS10	0.0181239	Novel
MAGEA6	0.0181239	Novel
MBD3L3	0.0181216	Novel
H1-6	0.0181204	Novel
UBALD1	0.0181165	Novel
NLRP11	0.018116	Novel
FBXO9	0.018115	Novel
RAB43	0.018115	Novel
H2BW2	0.0181148	Novel
NOC4L	0.0181145	Novel
TTLL10	0.0181134	Novel
USP17L7	0.0181118	Novel
NAA20	0.0181114	Novel
FSCN2	0.0181098	Novel
TMEM123	0.0181094	Novel
RNF175	0.018109	Novel
RAB22A	0.0181079	Novel
CHAC2	0.0181075	Novel
DDX55	0.0181068	Novel
SMNDC1	0.0181055	Novel
THAP8	0.0181049	Novel
KRI1	0.0181036	Novel
DENND10	0.0181028	Novel
PRSS55	0.0181026	Novel
SYMPK	0.0181025	Novel
LRTM1	0.0181018	Novel
FAM207A	0.0180992	Novel
TMEM253	0.0180988	Novel
KMT2A	0.0180987	Novel
BDP1	0.0180973	Novel
KRR1	0.0180973	Novel
ZNF830	0.0180973	Novel
MAGEA4	0.0180947	Novel
ZC3HAV1L	0.0180919	Novel
HNRNPCL4	0.0180903	Novel
CALHM3	0.0180896	Novel
ADAT3	0.0180891	Novel
RNF186	0.018088	Novel
TIGD6	0.0180858	Novel
MAGEB4	0.0180854	Novel
ZNF383	0.0180846	Novel
TFF2	0.0180846	Novel
FBXO22	0.0180842	Novel
COPS8	0.0180836	Novel
ABHD14A	0.0180834	Novel
PPME1	0.0180803	Novel
GAGE10	0.018079	Novel
BPIFA1	0.0180772	Novel
KRT39	0.0180764	Novel
NAA60	0.0180764	Novel
SNRPC	0.0180749	Novel
REP15	0.0180723	Novel
MUC5B	0.0180722	Novel
ZNF30	0.0180722	Novel
NYNRIN	0.0180697	Novel
NUDT16	0.0180684	Novel
MRPL42	0.0180676	Novel
FAM71E2	0.0180675	Novel
SSU72	0.0180663	Novel
CSTF2	0.018066	Novel
TRIM49	0.0180658	Novel
C6orf47	0.0180653	Novel
H2AC11	0.0180652	Novel
ANAPC16	0.0180619	Novel
PATE1	0.0180614	Novel
KHDRBS2	0.018059	Novel
KRTAP5-3	0.0180578	Novel
H2AC15	0.0180575	Novel
SGSM2	0.0180571	Novel
POLR2J3	0.0180565	Novel
MMP17	0.0180555	Novel
PABPC3	0.0180554	Novel
KIAA1522	0.018055	Novel
POLR2J2	0.0180542	Novel
RTL4	0.0180532	Novel
NPIPB8	0.0180531	Novel
ADRM1	0.0180523	Novel
MRPL53	0.0180516	Novel
RAB17	0.0180513	Novel
RSL1D1	0.0180511	Novel
GPR33	0.0180508	Novel
C11orf49	0.0180501	Novel
TBC1D21	0.0180491	Novel
TENT5A	0.0180489	Novel
DEFB4A	0.0180471	Novel
BEX5	0.0180443	Novel
C2orf69	0.0180437	Novel
SSX2IP	0.0180422	Novel
ADIRF	0.018042	Novel
MMP24	0.018041	Novel
OTUB2	0.0180408	Novel
RMND5B	0.01804	Novel
TEX33	0.0180396	Novel
PAGE4	0.0180392	Novel
H2BU1	0.0180363	Novel
ADAM20	0.018035	Novel
ISM1	0.0180343	Novel
THAP12	0.0180336	Novel
PCYOX1L	0.0180336	Novel
TRIM42	0.0180335	Novel
SPSB4	0.0180277	Novel
RBM26	0.0180275	Novel
TEX264	0.0180265	Novel
SPANXN3	0.0180265	Novel
RPS23	0.0180259	Novel
LRRD1	0.0180238	Novel
VTA1	0.0180236	Novel
CLDN2	0.0180234	Novel
SLFN12L	0.0180228	Novel
NKAPD1	0.0180224	Novel
DDX31	0.0180217	Novel
LRRC20	0.0180216	Novel
KRT40	0.018021	Novel
TCEANC2	0.0180209	Novel
VWA2	0.0180202	Novel
ELP5	0.018019	Novel
FAM187B	0.0180172	Novel
EVI5	0.0180171	Novel
HNRNPAB	0.0180156	Novel
IZUMO1	0.0180146	Novel
KHDRBS3	0.0180128	Novel
CUL9	0.0180121	Novel
LRRC71	0.0180056	Novel
DDX17	0.018005	Novel
NOP16	0.0180045	Novel
TAS2R14	0.0180035	Novel
XAGE2	0.0180032	Novel
ANKRD29	0.0180031	Novel
USP51	0.0180007	Novel
TMEM41B	0.0179998	Novel
C9orf16	0.017999	Novel
ZMYM1	0.0179988	Novel
CCDC96	0.0179968	Novel
SMCO4	0.0179965	Novel
POLR3D	0.0179961	Novel
GDAP2	0.0179923	Novel
GTF2E2	0.0179917	Novel
PPIL4	0.0179908	Novel
SDAD1	0.0179905	Novel
EQTN	0.0179893	Novel
FCF1	0.0179885	Novel
TAF9B	0.0179884	Novel
REG4	0.0179883	Novel
METTL8	0.0179872	Novel
TDRD12	0.0179862	Novel
C16orf54	0.0179856	Novel
WDR55	0.017985	Novel
HRNR	0.0179843	Novel
MBD3L5	0.0179824	Novel
RAB11FIP3	0.0179818	Novel
B4GALNT4	0.0179815	Novel
SRSF6	0.0179791	Novel
MEAF6	0.0179785	Novel
RBM28	0.0179775	Novel
PAFAH2	0.0179768	Novel
NTAQ1	0.0179764	Novel
DHX57	0.0179754	Novel
TPGS2	0.0179751	Novel
COMMD2	0.017975	Novel
NAIF1	0.017975	Novel
TRIM49C	0.0179743	Novel
NOP9	0.0179731	Novel
NPIPA1	0.0179713	Novel
CHMP6	0.0179697	Novel
PRAC1	0.0179686	Novel
AATF	0.0179683	Novel
CLDN34	0.017968	Novel
SNRNP35	0.0179671	Novel
ADGRG2	0.0179665	Novel
PABPC5	0.0179648	Novel
MFSD6L	0.017963	Novel
PTGES	0.0179628	Novel
MEI1	0.0179623	Novel
NLRP13	0.017962	Novel
LY6G6F	0.0179614	Novel
SLC22A23	0.0179611	Novel
TP53INP2	0.0179609	Novel
NUTM2B	0.0179606	Novel
MCCD1	0.0179601	Novel
FBXO31	0.0179601	Novel
DCAF15	0.0179593	Novel
KCTD1	0.0179588	Novel
TSACC	0.0179582	Novel
FAM32A	0.017956	Novel
ITPRIP	0.0179554	Novel
WDR75	0.0179538	Novel
NSUN5	0.0179536	Novel
RUFY1	0.0179525	Novel
MORN5	0.0179523	Novel
NOL12	0.0179521	Novel
GPR89B	0.017952	Novel
IMP4	0.0179505	Novel
RNF187	0.0179502	Novel
INTS13	0.0179492	Novel
LRRC53	0.0179488	Novel
EDDM3B	0.0179486	Novel
TBC1D22B	0.0179486	Novel
FBXW12	0.0179481	Novel
RBM27	0.0179464	Novel
OTUD5	0.017944	Novel
ADGRL2	0.0179436	Novel
TCEAL8	0.0179431	Novel
UTP20	0.017942	Novel
HEATR9	0.0179407	Novel
LRRC3	0.0179406	Novel
LY6G6C	0.0179396	Novel
IL22RA1	0.0179395	Novel
GTF2H2	0.017938	Novel
RHOXF2B	0.0179377	Novel
GPRIN2	0.0179374	Novel
LOC102724159	0.0179367	Novel
LYZL6	0.0179363	Novel
PAQR7	0.017929	Novel
SPANXN2	0.0179256	Novel
DCAF4	0.0179253	Novel
IL37	0.017924	Novel
C1orf35	0.0179238	Novel
ASB9	0.0179232	Novel
GPR171	0.0179224	Novel
ZHX3	0.0179218	Novel
KRTAP5-1	0.0179217	Novel
NECAB3	0.0179207	Novel
BEX3	0.0179189	Novel
DNAJC14	0.0179166	Novel
LRRC70	0.0179158	Novel
ZDHHC23	0.017915	Novel
SPIN2B	0.0179135	Novel
METTL3	0.0179128	Novel
SF1	0.0179128	Novel
COLCA2	0.0179128	Novel
FXYD5	0.0179127	Novel
NOX5	0.0179127	Novel
PFN4	0.0179119	Novel
BOLL	0.0179088	Novel
SPA17	0.017907	Novel
ADAT2	0.0179067	Novel
C9orf152	0.0179063	Novel
MS4A6E	0.0179057	Novel
KLHL11	0.0179056	Novel
USO1	0.0179053	Novel
CMTM1	0.0179038	Novel
SLC35E2B	0.0179035	Novel
IL13RA2	0.017903	Novel
TEKT3	0.0179028	Novel
TRNAU1AP	0.0179026	Novel
LBP	0.0179025	Novel
ZNF593	0.0179017	Novel
MOAP1	0.0178993	Novel
PPP4R2	0.0178993	Novel
ITPRIPL1	0.0178958	Novel
HTRA4	0.0178948	Novel
EBNA1BP2	0.0178933	Novel
SNAPC3	0.0178927	Novel
ANAPC2	0.0178921	Novel
UTP15	0.0178913	Novel
TIPARP	0.0178887	Novel
POLR2M	0.0178885	Novel
DHX37	0.017887	Novel
H2BW1	0.0178865	Novel
OTULINL	0.0178843	Novel
RNF183	0.0178841	Novel
RAB11FIP2	0.0178836	Novel
BAIAP2L1	0.0178833	Novel
PWP2	0.0178832	Novel
PNMA5	0.0178826	Novel
NBPF11	0.0178825	Novel
TRMT112	0.0178817	Novel
ABHD13	0.0178803	Novel
FNDC11	0.0178803	Novel
H2BC18	0.0178788	Novel
ZNF577	0.0178787	Novel
NOP2	0.0178787	Novel
ZNF174	0.0178784	Novel
USP12	0.0178778	Novel
TRMT6	0.0178772	Novel
MFSD13A	0.0178764	Novel
B3GALT2	0.0178761	Novel
UBXN6	0.017875	Novel
HNRNPA1L2	0.0178732	Novel
NUTM2A	0.0178732	Novel
GOLGA6L6	0.0178717	Novel
ZFAND2A	0.017871	Novel
ANKRD34A	0.0178702	Novel
FSCN3	0.0178695	Novel
MRGPRE	0.0178693	Novel
TMEM42	0.0178685	Novel
IL17B	0.0178684	Novel
ZNF717	0.0178659	Novel
WDR89	0.0178652	Novel
CEP20	0.0178648	Novel
PRELID3A	0.0178626	Novel
DCUN1D5	0.0178625	Novel
HNRNPH2	0.0178614	Novel
ZNF474	0.017861	Novel
LTC4S	0.0178605	Novel
SCNM1	0.0178599	Novel
CCL15	0.0178587	Novel
C2CD6	0.0178577	Novel
DDX27	0.0178547	Novel
A1BG	0.0178543	Novel
ZDHHC7	0.0178512	Novel
PTX4	0.0178509	Novel
ELL2	0.0178497	Novel
PLEKHH3	0.0178497	Novel
FAM24B	0.0178467	Novel
USPL1	0.0178456	Novel
DCAF16	0.0178456	Novel
RNF19B	0.0178455	Novel
MRPL30	0.0178444	Novel
ZNF397	0.017844	Novel
CDC42EP2	0.0178438	Novel
SMIM11A	0.0178437	Novel
LRRC61	0.0178433	Novel
MIA2	0.0178425	Novel
TMEM207	0.0178415	Novel
EEF1AKMT1	0.0178405	Novel
CYSRT1	0.0178394	Novel
PGBD1	0.017839	Novel
C1orf198	0.0178373	Novel
TCEA3	0.0178358	Novel
ENY2	0.0178307	Novel
GPR162	0.0178301	Novel
METTL14	0.0178288	Novel
BTBD6	0.0178262	Novel
FAM13A	0.0178253	Novel
RAB5IF	0.017825	Novel
GPR139	0.0178236	Novel
FNBP4	0.0178226	Novel
ETV3L	0.0178216	Novel
ERV3-1	0.0178213	Novel
ETFBKMT	0.0178209	Novel
CFHR3	0.0178202	Novel
LRRC37A2	0.0178191	Novel
TNFAIP1	0.0178189	Novel
ALKBH6	0.0178186	Novel
ZNF266	0.0178186	Novel
NUDT18	0.0178169	Novel
AAR2	0.017816	Novel
DNTTIP2	0.0178142	Novel
FBXO10	0.0178139	Novel
LUC7L2	0.0178135	Novel
MAK16	0.0178123	Novel
GFY	0.017812	Novel
SCNN1D	0.0178118	Novel
USP14	0.0178114	Novel
PPP1R11	0.0178114	Novel
TTLL12	0.0178111	Novel
LRRIQ1	0.017811	Novel
UBE2M	0.0178105	Novel
ARHGAP18	0.0178104	Novel
SGSM3	0.01781	Novel
POLR1F	0.0178099	Novel
PID1	0.0178098	Novel
ANAPC15	0.0178096	Novel
RMND5A	0.017809	Novel
TBC1D23	0.0178064	Novel
SARAF	0.0178056	Novel
H2AC4	0.0178047	Novel
ZNF514	0.0178037	Novel
ZCCHC8	0.0178032	Novel
SLC35G6	0.0178028	Novel
COMMD7	0.017802	Novel
DDX39A	0.0178012	Novel
TULP1	0.0178007	Novel
SNX17	0.0178003	Novel
FAM133B	0.0177992	Novel
POLR3GL	0.0177992	Novel
MFSD4B	0.0177989	Novel
GUCA1ANB	0.0177982	Novel
GCNT7	0.0177966	Novel
EMC9	0.0177965	Novel
CLRN3	0.0177962	Novel
PCDHGB1	0.0177934	Novel
LRRN4	0.0177923	Novel
ZCCHC3	0.0177922	Novel
SRRM1	0.0177913	Novel
RBMXL1	0.0177904	Novel
NLRP9	0.0177895	Novel
C17orf75	0.0177888	Novel
GPX5	0.0177882	Novel
ZNF26	0.0177867	Novel
CCDC91	0.0177847	Novel
MRPL52	0.0177843	Novel
IGFL3	0.0177836	Novel
TMEM205	0.0177829	Novel
UTP18	0.0177826	Novel
CUL5	0.0177819	Novel
RWDD2A	0.0177817	Novel
HHLA2	0.0177814	Novel
XAGE5	0.0177789	Novel
TIGD7	0.0177789	Novel
CNGB1	0.0177785	Novel
SSX1	0.0177784	Novel
CNRIP1	0.0177779	Novel
CPSF3	0.0177771	Novel
CASC3	0.0177741	Novel
TDRD9	0.0177735	Novel
ZFPL1	0.0177729	Novel
CFHR1	0.017772	Novel
INSL6	0.0177716	Novel
C17orf58	0.0177715	Novel
P3H4	0.0177699	Novel
C8orf34	0.0177697	Novel
KLHDC4	0.0177696	Novel
C7orf26	0.0177682	Novel
PCDHA11	0.017768	Novel
TBC1D3I	0.0177678	Novel
ARMCX5	0.0177676	Novel
RGL1	0.0177675	Novel
KRT80	0.0177651	Novel
SPINK14	0.0177651	Novel
GTPBP4	0.0177636	Novel
ALKBH5	0.0177624	Novel
SNIP1	0.0177624	Novel
PRPH2	0.0177619	Novel
EPHX3	0.0177612	Novel
POLR3K	0.01776	Novel
USP44	0.0177598	Novel
UBXN7	0.0177597	Novel
KBTBD8	0.0177593	Novel
IZUMO1R	0.0177588	Novel
TMEM270	0.017758	Novel
IL20RB	0.0177576	Novel
TOPORS	0.0177576	Novel
VCPIP1	0.0177574	Novel
PATL2	0.0177557	Novel
ZNF69	0.0177555	Novel
WFDC11	0.0177544	Novel
FAM98C	0.0177531	Novel
CASTOR1	0.0177513	Novel
CCDC87	0.0177511	Novel
FADS6	0.0177492	Novel
TMSB15A	0.0177489	Novel
ARMC7	0.0177488	Novel
AIPL1	0.0177487	Novel
REXO4	0.0177472	Novel
UVSSA	0.0177465	Novel
ABHD17C	0.0177462	Novel
SFTPA2	0.0177462	Novel
LSM12	0.0177457	Novel
H2AC13	0.0177455	Novel
PRPF4B	0.0177453	Novel
FTSJ3	0.0177453	Novel
HCFC1R1	0.017745	Novel
RUNDC1	0.0177446	Novel
EMC10	0.0177444	Novel
ODF3	0.0177436	Novel
C11orf94	0.0177434	Novel
LCN1	0.017743	Novel
H2AC17	0.0177415	Novel
POLR1E	0.0177414	Novel
MAS1L	0.0177414	Novel
ITLN2	0.0177407	Novel
TMEM249	0.0177405	Novel
IQCJ	0.01774	Novel
TMUB2	0.0177396	Novel
ZKSCAN4	0.0177395	Novel
RAB11FIP4	0.0177391	Novel
CCDC22	0.017738	Novel
C12orf60	0.0177377	Novel
COMMD4	0.0177354	Novel
COMMD3	0.0177353	Novel
DNASE1L2	0.0177353	Novel
CTAGE6	0.0177341	Novel
MAB21L4	0.0177337	Novel
GTF3C5	0.0177335	Novel
MRPL57	0.0177328	Novel
NELFE	0.0177325	Novel
KCNRG	0.0177311	Novel
C3orf14	0.0177304	Novel
SUGP1	0.0177302	Novel
LRIT1	0.0177294	Novel
PNMA8A	0.0177287	Novel
LRRN2	0.0177272	Novel
TMEM50B	0.0177271	Novel
DDRGK1	0.0177265	Novel
LYPD5	0.0177253	Novel
MTREX	0.0177248	Novel
ZNF117	0.017724	Novel
KBTBD6	0.0177235	Novel
GIMAP1-GIMAP5	0.0177231	Novel
ADGRL1	0.017723	Novel
KRT38	0.0177226	Novel
TSPAN1	0.0177226	Novel
GORASP2	0.0177219	Novel
SPATA48	0.0177211	Novel
OVCH1	0.017721	Novel
GPR146	0.0177208	Novel
KRT76	0.0177207	Novel
RBM4B	0.0177204	Novel
RRP1	0.0177198	Novel
RP1L1	0.0177188	Novel
PRXL2C	0.0177169	Novel
N4BP2L2	0.0177159	Novel
SPSB1	0.0177156	Novel
GPRC5C	0.0177153	Novel
BTBD7	0.0177138	Novel
FRG2B	0.0177121	Novel
LRRC58	0.0177118	Novel
FBXO17	0.0177099	Novel
GKN2	0.0177083	Novel
INTS11	0.0177065	Novel
ERICH1	0.0177062	Novel
ZKSCAN5	0.0177059	Novel
SERPINB10	0.0177055	Novel
DDX56	0.0177039	Novel
PNO1	0.0177035	Novel
TMCC3	0.017703	Novel
ABHD3	0.0177027	Novel
C1orf174	0.0177017	Novel
EBAG9	0.0177015	Novel
LRRC8D	0.0176983	Novel
SHISAL2B	0.0176969	Novel
TAS2R5	0.0176965	Novel
PATL1	0.0176952	Novel
PRR5	0.0176951	Novel
RPS27L	0.0176936	Novel
ADGRF3	0.0176924	Novel
ZNF420	0.0176912	Novel
SPINK4	0.0176912	Novel
RSL24D1	0.0176907	Novel
SPEF1	0.0176906	Novel
RNF152	0.0176892	Novel
SPATA4	0.0176886	Novel
INTS9	0.0176884	Novel
ANKRD36	0.0176884	Novel
MACROH2A1	0.0176881	Novel
RNF166	0.0176878	Novel
HNRNPL	0.0176876	Novel
MMRN1	0.0176876	Novel
TMPRSS12	0.0176869	Novel
RPL7L1	0.0176867	Novel
CDC42EP5	0.0176855	Novel
NCKAP5	0.0176854	Novel
CCDC134	0.0176851	Novel
CFAP74	0.0176834	Novel
SNRNP70	0.017683	Novel
LTN1	0.017683	Novel
PLEKHB2	0.0176826	Novel
SLC50A1	0.0176826	Novel
LYPD8	0.0176809	Novel
GCFC2	0.0176803	Novel
SCAF4	0.0176803	Novel
FAM151A	0.0176797	Novel
PAGE5	0.0176787	Novel
GOLGA8A	0.0176786	Novel
TMEM45A	0.0176781	Novel
CT45A6	0.017678	Novel
RLBP1	0.017675	Novel
PHAX	0.0176747	Novel
FSCB	0.0176745	Novel
KHDC1	0.0176742	Novel
TIMP4	0.0176736	Novel
CCZ1	0.0176728	Novel
ZNF649	0.0176725	Novel
SLC35G5	0.0176723	Novel
DNAJC4	0.017672	Novel
CXorf66	0.0176715	Novel
TRIM49B	0.0176701	Novel
ADGRF4	0.01767	Novel
SPATA22	0.0176698	Novel
SPRR4	0.0176694	Novel
PAXBP1	0.0176683	Novel
MRPL41	0.0176667	Novel
CPSF6	0.0176665	Novel
CFAP46	0.0176664	Novel
UBQLNL	0.0176641	Novel
ADAM15	0.0176634	Novel
DDX43	0.017663	Novel
FAM200A	0.0176625	Novel
LUZP4	0.0176615	Novel
MLF2	0.0176603	Novel
ABHD2	0.0176595	Novel
PCDHB10	0.0176592	Novel
OR2A42	0.0176591	Novel
OTUB1	0.0176567	Novel
HSBP1L1	0.017656	Novel
RPL29	0.0176554	Novel
MUC6	0.017655	Novel
VXN	0.0176542	Novel
LGALSL	0.0176534	Novel
INTS7	0.0176519	Novel
CD300LG	0.0176517	Novel
CPA5	0.0176515	Novel
PAPOLB	0.0176514	Novel
GNL1	0.0176513	Novel
RNF121	0.0176508	Novel
RPS12	0.0176507	Novel
RPF1	0.0176507	Novel
EMC1	0.0176478	Novel
ASAP2	0.0176471	Novel
ARMC12	0.0176462	Novel
LRRC8B	0.0176453	Novel
SLC7A13	0.0176445	Novel
GPR135	0.0176444	Novel
PCDHGA2	0.0176444	Novel
GPR107	0.0176441	Novel
OSTN	0.0176439	Novel
GRAMD2A	0.0176419	Novel
ANAPC10	0.0176409	Novel
LRRC66	0.0176408	Novel
SLC22A9	0.0176402	Novel
RIMBP3	0.01764	Novel
SREK1IP1	0.0176381	Novel
HNRNPC	0.0176362	Novel
KLHL28	0.0176359	Novel
GPR119	0.0176354	Novel
MFSD5	0.0176352	Novel
S100PBP	0.0176341	Novel
LRRC31	0.0176337	Novel
EIF4E2	0.0176335	Novel
MARVELD1	0.017633	Novel
NIFK	0.017633	Novel
COMMD6	0.0176324	Novel
VMAC	0.0176308	Novel
ANGPTL2	0.0176305	Novel
LSMEM2	0.0176303	Novel
PRR5L	0.01763	Novel
RAD23A	0.0176297	Novel
MRPL37	0.0176295	Novel
PJA2	0.0176292	Novel
COMMD1	0.0176291	Novel
LMO4	0.017629	Novel
TNP1	0.017629	Novel
RBM15B	0.0176289	Novel
EVI5L	0.0176288	Novel
UPK3BL1	0.0176284	Novel
YTHDF1	0.0176281	Novel
TMSB15B	0.0176281	Novel
CBLL1	0.0176276	Novel
RHBDD1	0.0176275	Novel
CAPZA3	0.0176266	Novel
PRXL2B	0.0176256	Novel
EIF2D	0.0176255	Novel
RBM19	0.0176252	Novel
RPS21	0.017625	Novel
C5orf51	0.0176246	Novel
EXOC8	0.0176235	Novel
SUSD2	0.0176222	Novel
CCDC8	0.0176201	Novel
C1orf131	0.0176201	Novel
FAM227A	0.0176198	Novel
IQCF6	0.0176197	Novel
CCZ1B	0.0176196	Novel
DPH1	0.0176181	Novel
TAS2R10	0.0176178	Novel
TFF3	0.0176171	Novel
VPS9D1	0.0176171	Novel
HPGD	0.0176169	Novel
MILR1	0.0176163	Novel
ABHD4	0.0176159	Novel
SREK1	0.0176156	Novel
RAB5B	0.017615	Novel
RALGDS	0.0176139	Novel
TMEM190	0.0176131	Novel
EMC6	0.0176131	Novel
MROH9	0.0176129	Novel
PCDHB5	0.0176125	Novel
PAQR9	0.01761	Novel
RAB5C	0.0176096	Novel
TRMT11	0.017609	Novel
SERHL2	0.0176085	Novel
THOC5	0.0176085	Novel
PCDHGA4	0.0176082	Novel
TRIM49D1	0.017608	Novel
PLEKHO2	0.0176075	Novel
RBP5	0.0176068	Novel
DDX24	0.017606	Novel
ZFYVE28	0.0176058	Novel
SRSF8	0.0176057	Novel
RTL6	0.0176051	Novel
ZNF665	0.0176049	Novel
CFAP65	0.0176049	Novel
RNF144A	0.0176047	Novel
HEATR1	0.0176035	Novel
GPR155	0.0176029	Novel
RABGGTA	0.0176028	Novel
WDR43	0.0176026	Novel
MARCHF3	0.0176021	Novel
KRT26	0.0176017	Novel
RAB20	0.0176013	Novel
AJM1	0.017601	Novel
ANGPTL6	0.0176001	Novel
CFAP20	0.0175997	Novel
SAPCD1	0.0175996	Novel
TPBGL	0.0175994	Novel
SLFN5	0.0175993	Novel
RIOK1	0.0175991	Novel
ZNF232	0.0175987	Novel
CRCP	0.0175984	Novel
GCNT3	0.0175979	Novel
SPEM1	0.0175976	Novel
SNX3	0.0175971	Novel
RSRC1	0.017597	Novel
C10orf82	0.0175961	Novel
GPX2	0.0175961	Novel
TBC1D22A	0.017596	Novel
ITPRIPL2	0.0175953	Novel
CREBL2	0.0175949	Novel
RNLS	0.0175945	Novel
METTL18	0.0175939	Novel
UBXN11	0.0175938	Novel
PRAMEF19	0.0175915	Novel
LRRC28	0.0175912	Novel
ZG16B	0.0175899	Novel
WDR33	0.0175891	Novel
CCDC73	0.0175876	Novel
GPATCH2	0.0175873	Novel
MMP15	0.0175872	Novel
NEDD8-MDP1	0.0175868	Novel
PSMG2	0.0175866	Novel
DNAJB7	0.0175855	Novel
POLR2C	0.0175855	Novel
ZNF763	0.0175839	Novel
RBM38	0.0175837	Novel
USP11	0.0175822	Novel
UBR1	0.0175819	Novel
GPR153	0.0175819	Novel
ANKMY1	0.0175817	Novel
GMCL1	0.017581	Novel
SMIM15	0.0175799	Novel
RAB25	0.0175797	Novel
LRRC52	0.0175796	Novel
GCSAML	0.0175795	Novel
OR4F16	0.0175788	Novel
ZNF326	0.0175787	Novel
MRPS23	0.0175785	Novel
IL36A	0.0175777	Novel
WDR26	0.0175768	Novel
UBE2Q2	0.0175759	Novel
ZNF492	0.0175746	Novel
DDX6	0.0175735	Novel
ZFAND2B	0.0175735	Novel
ISX	0.0175734	Novel
ZC3H12B	0.0175708	Novel
NXT1	0.0175703	Novel
INTS6	0.0175691	Novel
C1orf158	0.0175688	Novel
EMC7	0.0175687	Novel
TXNDC12	0.0175668	Novel
RAB37	0.0175665	Novel
ZKSCAN1	0.017566	Novel
ATP5F1B	0.0175652	Novel
KBTBD7	0.0175649	Novel
ZNF385A	0.0175642	Novel
KCTD10	0.0175635	Novel
CEACAM18	0.0175634	Novel
TMEM89	0.0175623	Novel
NFRKB	0.0175619	Novel
ZDHHC12	0.0175617	Novel
GGT5	0.0175585	Novel
ABHD11	0.0175585	Novel
NIP7	0.0175582	Novel
RASSF6	0.0175579	Novel
SIAH3	0.0175576	Novel
COP1	0.0175574	Novel
C12orf73	0.017557	Novel
TMEM60	0.017556	Novel
TBC1D9	0.0175558	Novel
ELOB	0.0175531	Novel
DCAF12L2	0.0175516	Novel
ZNF629	0.0175514	Novel
SPINT3	0.0175509	Novel
GPR63	0.0175507	Novel
CCDC178	0.0175504	Novel
POLR3G	0.0175494	Novel
POGK	0.0175492	Novel
CACUL1	0.017547	Novel
ZSCAN20	0.0175467	Novel
RAB36	0.0175463	Novel
REG3G	0.0175458	Novel
NOXO1	0.0175451	Novel
ZNF208	0.0175447	Novel
EFCAB5	0.0175446	Novel
PABPN1L	0.0175431	Novel
CST4	0.0175427	Novel
GPS1	0.0175423	Novel
RDH10	0.017542	Novel
KRT25	0.0175407	Novel
ZNF708	0.0175403	Novel
SSC4D	0.0175395	Novel
MS4A18	0.0175383	Novel
TTC39C	0.0175383	Novel
VPS35L	0.0175382	Novel
SYCN	0.0175379	Novel
WTAP	0.0175375	Novel
OMP	0.0175372	Novel
PLA1A	0.0175366	Novel
CLCA1	0.0175359	Novel
MFSD9	0.0175356	Novel
ANKRD13A	0.0175351	Novel
TRIQK	0.0175342	Novel
METTL16	0.0175332	Novel
TSPAN19	0.0175331	Novel
MACROH2A2	0.0175324	Novel
CCNDBP1	0.0175323	Novel
FAM71D	0.0175319	Novel
SPACA1	0.0175318	Novel
NRN1L	0.0175315	Novel
FAM53A	0.0175309	Novel
GOSR1	0.0175309	Novel
SLC25A44	0.0175309	Novel
C16orf92	0.0175303	Novel
TBC1D13	0.0175303	Novel
DCAF4L2	0.0175295	Novel
DNAJC30	0.0175292	Novel
PRB1	0.0175286	Novel
GPR157	0.0175281	Novel
ANKRD36B	0.0175277	Novel
TRIM39	0.0175275	Novel
PTBP3	0.0175261	Novel
COMMD9	0.0175261	Novel
USP4	0.0175258	Novel
C9orf24	0.0175253	Novel
GAREM1	0.0175252	Novel
PHACTR2	0.0175249	Novel
TEX30	0.0175249	Novel
GALNT14	0.0175238	Novel
NSUN6	0.0175231	Novel
CNBD1	0.0175222	Novel
LAIR2	0.0175215	Novel
TBC1D9B	0.01752	Novel
KCTD13	0.0175197	Novel
MAL2	0.0175197	Novel
PELP1	0.0175192	Novel
CGGBP1	0.0175191	Novel
ZNF558	0.0175183	Novel
RAB1B	0.0175178	Novel
WDR3	0.0175166	Novel
FAM168A	0.0175166	Novel
WDR92	0.0175163	Novel
SHISAL2A	0.0175153	Novel
TMEM102	0.0175149	Novel
PCDHB1	0.0175149	Novel
SUPT4H1	0.0175144	Novel
BRCC3	0.0175132	Novel
TMEM52	0.0175132	Novel
RFPL3	0.0175127	Novel
ABHD15	0.0175121	Novel
RPL12	0.0175118	Novel
MEA1	0.0175113	Novel
MSMB	0.0175112	Novel
MORN3	0.0175106	Novel
TMEM169	0.0175102	Novel
SLC38A11	0.0175098	Novel
ZNF501	0.0175065	Novel
WFDC6	0.0175052	Novel
LRRC10B	0.0175052	Novel
ZNHIT6	0.0175051	Novel
GSDMD	0.0175049	Novel
C19orf25	0.0175045	Novel
KRT79	0.0175038	Novel
ZNF436	0.017503	Novel
PRR22	0.017503	Novel
ITPRID1	0.0175023	Novel
C12orf29	0.0174999	Novel
NGDN	0.0174994	Novel
DNAJC5G	0.0174972	Novel
ADGRA3	0.0174972	Novel
DHX29	0.0174971	Novel
RRNAD1	0.017497	Novel
IL36B	0.0174969	Novel
SYCP1	0.0174954	Novel
SPIN2A	0.0174944	Novel
INAFM1	0.017494	Novel
PRR4	0.0174937	Novel
RAB13	0.0174936	Novel
FBXL7	0.0174933	Novel
ZNF772	0.017492	Novel
DNAJB8	0.0174911	Novel
NOXA1	0.017491	Novel
NOP14	0.0174908	Novel
OARD1	0.0174904	Novel
ZSWIM3	0.0174903	Novel
PCDHAC1	0.0174898	Novel
CLDN8	0.0174865	Novel
ANGPTL1	0.0174864	Novel
PPP1R14C	0.0174856	Novel
RUSC2	0.0174854	Novel
C20orf85	0.0174848	Novel
EIPR1	0.0174846	Novel
MRPS21	0.0174846	Novel
ZNHIT1	0.0174841	Novel
TMEM187	0.0174821	Novel
ZCCHC10	0.0174818	Novel
METRN	0.01748	Novel
TRMT61A	0.0174798	Novel
PXT1	0.0174796	Novel
LYPD2	0.0174786	Novel
SAXO1	0.0174782	Novel
ADAM29	0.0174777	Novel
PRB2	0.0174774	Novel
DUOX1	0.0174758	Novel
C3orf62	0.0174752	Novel
BYSL	0.0174732	Novel
FAM83F	0.0174729	Novel
MIER3	0.0174726	Novel
PGBD2	0.0174715	Novel
TMEM221	0.0174709	Novel
SCGB2A1	0.0174707	Novel
LYG1	0.0174707	Novel
CELA3A	0.0174706	Novel
NCBP3	0.0174705	Novel
CCDC185	0.0174699	Novel
VSTM1	0.0174697	Novel
LRCH4	0.0174683	Novel
ZBED9	0.0174682	Novel
DDX18	0.017468	Novel
MAP9	0.0174672	Novel
SMIM13	0.0174667	Novel
BLOC1S2	0.0174666	Novel
DRICH1	0.0174652	Novel
TMEM204	0.0174649	Novel
PAGE1	0.0174646	Novel
MYADM	0.0174644	Novel
AREL1	0.0174631	Novel
PAQR4	0.0174627	Novel
PPP1R15B	0.0174627	Novel
C6orf132	0.0174606	Novel
ZNF354B	0.0174602	Novel
TGM4	0.0174602	Novel
NXF1	0.0174601	Novel
GTF2H5	0.0174598	Novel
TADA1	0.0174596	Novel
LRRC74B	0.0174593	Novel
RNASE13	0.0174591	Novel
RNMT	0.0174567	Novel
TAS2R4	0.0174567	Novel
RNF180	0.0174566	Novel
TMCC1	0.0174564	Novel
VSIG8	0.0174564	Novel
THEM6	0.0174557	Novel
TBL3	0.0174531	Novel
H2AB3	0.0174528	Novel
DERL3	0.0174523	Novel
HNRNPUL2	0.0174522	Novel
C2orf78	0.0174516	Novel
TRAM1L1	0.0174512	Novel
USP25	0.017451	Novel
PAQR5	0.0174508	Novel
[truncated: 16,584 more rows]

## Sheet: STRING-4
STRING-Adjacency-GO
Symbol	Probability	Known/Novel
PSMC4	1	Novel
SRC	1	Novel
PSMA7	1	Novel
PSMC5	1	Novel
PSMB7	1	Novel
PSMC2	1	Novel
MAPK8	1	Novel
PSMA4	1	Novel
PSMD4	1	Novel
PSMA6	1	Novel
PSMA1	1	Novel
PSMC3	1	Novel
PSMC1	1	Novel
AKT1	1	Novel
PSMB4	1	Novel
PSME3	1	Novel
PSMD7	1	Novel
PSMB8	1	Novel
PSMD13	1	Novel
PSMA5	1	Novel
PSMC6	1	Novel
PSMB5	1	Novel
PSMD1	1	Novel
PSMB6	1	Novel
UBA52	1	Novel
PSMD10	1	Novel
PSMA2	1	Novel
PSMD11	1	Novel
PSMD12	1	Novel
ITGB1	1	Novel
PSMB2	1	Novel
PSMD14	1	Novel
PSMA3	1	Novel
PSMB11	1	Novel
PSMB10	1	Novel
PSMD6	1	Novel
PSMD8	1	Novel
PSMF1	1	Novel
PSMD3	1	Novel
PSMB1	1	Novel
PSMB9	1	Novel
PSME4	1	Novel
NGF	1	Novel
PSMB3	1	Novel
PSMD9	0.999999	Novel
PSME1	0.999999	Novel
PSME2	0.999999	Novel
TGFB1	0.999999	Novel
IGF1	0.999999	Novel
CXCL8	0.999999	Novel
PIK3CA	0.999999	Novel
EGF	0.999999	Novel
CDH1	0.999998	Novel
RBX1	0.999998	Novel
YWHAQ	0.999996	Novel
RPL18	0.999996	Novel
PSMD5	0.999995	Novel
CCND1	0.999995	Novel
RPS27A	0.999995	Novel
IL1B	0.999994	Novel
PSMA8	0.999993	Novel
ITGB3	0.999992	Novel
RPL31	0.999991	Novel
ITGAV	0.999991	Novel
YWHAB	0.999989	Novel
YWHAZ	0.999988	Novel
MAPK9	0.999983	Novel
SMAD3	0.999983	Novel
FGF2	0.999977	Novel
RPLP2	0.999975	Novel
RPLP0	0.999974	Novel
BMP2	0.999974	Novel
TGFBR1	0.999972	Novel
SMAD2	0.99997	Novel
RPL19	0.999966	Novel
YWHAH	0.999965	Novel
CCN2	0.999964	Novel
AKT2	0.999958	Novel
RPLP1	0.999956	Novel
PTPN11	0.999954	Novel
MMP2	0.999954	Novel
FYN	0.999954	Novel
WNT3A	0.999951	Novel
KDR	0.999945	Novel
RPL18A	0.999943	Novel
MMP3	0.999936	Novel
SEM1	0.999932	Novel
WNT5A	0.999932	Novel
RPL23A	0.999929	Novel
FOXO3	0.99992	Novel
MAPK10	0.999917	Novel
COL1A2	0.999914	Novel
COL4A1	0.999909	Novel
RPL28	0.999891	Novel
RPL30	0.999888	Novel
OR10A5	0.999884	Novel
WNT4	0.999884	Novel
HSP90AA1	0.999873	Novel
TNF	0.999866	Novel
LYN	0.999859	Novel
WNT1	0.999831	Novel
RPL12	0.999828	Novel
RPL8	0.99982	Novel
FOS	0.999804	Novel
RPL13A	0.999799	Novel
MAPK3	0.999791	Novel
SMAD7	0.999789	Novel
RAD23B	0.999782	Novel
RPL10	0.999778	Novel
RPS24	0.99977	Novel
IRS1	0.999769	Novel
SKP1	0.999748	Novel
RPL13	0.999746	Novel
RPS29	0.999728	Novel
RPL15	0.999717	Novel
GSK3B	0.99971	Novel
RPS26	0.999693	Novel
OR10A4	0.999687	Novel
ACTG1	0.999672	Novel
ITGA6	0.9996	Novel
COL5A1	0.999596	Novel
RPL38	0.999595	Novel
RPS3	0.999501	Novel
RPS12	0.999488	Novel
MAP3K1	0.99947	Novel
PDGFRB	0.999448	Novel
IRS2	0.999432	Novel
SMAD5	0.999414	Novel
LRP6	0.999383	Novel
RPL10A	0.999375	Novel
SMAD4	0.999316	Novel
CUL4A	0.999305	Novel
EP300	0.999297	Novel
RPS11	0.999278	Novel
RPS4X	0.999274	Novel
RPS15	0.999258	Novel
RPL36	0.999173	Novel
TAS2R46	0.999144	Novel
OR4K1	0.999095	Novel
ENG	0.999047	Novel
POLR2L	0.999039	Novel
WNT7A	0.998971	Novel
ITGA2	0.998896	Novel
SERF1B	0.998774	Novel
YWHAG	0.998743	Novel
APOE	0.998664	Novel
RPL4	0.998595	Novel
RPL21	0.998579	Novel
RPS3A	0.998576	Novel
RPL32	0.998564	Novel
ITGA3	0.998551	Novel
ERBB2	0.998499	Novel
ITGB5	0.998481	Novel
RPL7A	0.998476	Novel
RPL23	0.998461	Novel
CREB1	0.998426	Novel
PTK2	0.998421	Novel
VCAM1	0.998395	Novel
AXIN1	0.998362	Novel
INSR	0.998284	Novel
EPO	0.998212	Novel
RPS10	0.998119	Novel
WNT3	0.998062	Novel
POTEE	0.998052	Novel
RPL29	0.99783	Novel
RELA	0.997769	Novel
RPS14	0.997672	Novel
RPL9	0.997664	Novel
SHC1	0.997644	Novel
RPL27A	0.997619	Novel
RPL14	0.997571	Novel
AKT3	0.997358	Novel
BDNF	0.997295	Novel
SMAD1	0.997209	Novel
RPL36A	0.997151	Novel
ERBB3	0.997146	Novel
MTOR	0.996944	Novel
POLR2G	0.996942	Novel
RPS28	0.996828	Novel
RPL24	0.99682	Novel
OR4K2	0.99681	Novel
DDB2	0.99666	Novel
BMPR1A	0.996561	Novel
CUL4B	0.996388	Novel
OR4K5	0.996189	Novel
NTRK1	0.996144	Novel
WNT6	0.996051	Novel
RPL35	0.996046	Novel
RHOA	0.995935	Novel
CDC42	0.995874	Novel
HGF	0.995842	Novel
COL2A1	0.995782	Novel
PECAM1	0.995639	Novel
RPL22L1	0.995609	Novel
ITGA4	0.995525	Novel
MFAP1	0.995434	Novel
BMPR2	0.995237	Novel
POTEG	0.995156	Novel
[truncated: 18,384 more rows]

[truncated: 3 more sheets: STRING-5, STRING-6, Final-RP ]
