# Supplementary material for: Suboptimal Responses to Anti-VEGF in Retinal Neurovascular Diseases: Linking Aging and Alternative Angioinflammatory Pathways
Source: Invest Ophthalmol Vis Sci. 2026 May 4;67(5):4. doi: 10.1167/iovs.67.5.4 (PMC13164572; doi:10.1167/iovs.67.5.4)
Supplement: Supplement 22 [file iovs-67-5-4_s022.xlsx]

## Sheet: STRING-1
STRING-Adjacency-DisGeNET
Symbol	Probability	Known/Novel
RPL15	1	Novel
MAPK3	1	Novel
RPS28	0.99	Novel
RPL18	0.99	Novel
RPLP0	0.99	Novel
CXCL8	0.99	Novel
TNF	0.99	Novel
RPS24	0.99	Novel
CDK11B	0.99	Novel
RPS19	0.99	Novel
RPL13	0.98	Novel
RPS11	0.98	Novel
RPL34	0.98	Novel
RPS16	0.98	Novel
RPS10	0.97	Novel
RPL19	0.97	Novel
RPL7	0.96	Novel
RPS21	0.95	Novel
RPS4X	0.94	Novel
RPL23	0.94	Novel
RPS6	0.93	Novel
RPL36	0.93	Novel
UBA52	0.93	Novel
RPS25	0.92	Novel
RPL38	0.92	Novel
RPL29	0.92	Novel
RPS29	0.9	Novel
RPL32	0.89	Novel
RPL9	0.89	Novel
RPS3A	0.89	Novel
RPS15A	0.88	Novel
RPL31	0.88	Novel
RPS23	0.87	Novel
RPLP1	0.85	Novel
RPL12	0.85	Novel
MMP2	0.84	Novel
RPLP2	0.82	Novel
RPS12	0.8	Novel
RPL22	0.79	Novel
RPL7A	0.78	Novel
RPS9	0.67	Novel
RPS15	0.63	Novel
RPL22L1	0.6	Novel
CEBPZ	0.56	Novel
PPP1CA	0.56	Novel
RPL39L	0.56	Novel
SERPINE1	0.53	Novel
RPL8	0.52	Novel
RPL26L1	0.5	Novel
DERL2	0.43	Novel
RPS27L	0.39	Novel
HGF	0.37	Novel
RAP1A	0.34	Novel
TIMP2	0.33	Novel
PTGS2	0.28	Novel
RPL27A	0.28	Novel
IL1B	0.26	Novel
RPL5	0.26	Novel
ANGPT1	0.26	Novel
PCBP2	0.21	Novel
IL10	0.19	Novel
RELA	0.19	Novel
DDX39B	0.11	Novel
TMED9	0.1	Novel
IL13	0.09	Novel
VCAM1	0.09	Novel
HSPA14	0.08	Novel
PILRA	0.08	Novel
MZT2B	0.07	Novel
IGF1	0.05	Novel
IL4	0.05	Novel
TIMP1	0.05	Novel
RPS27A	0.05	Novel
MMP1	0.04	Novel
TUBGCP4	0.04	Novel
RNFT2	0.04	Novel
RACK1	0.04	Novel
VCPKMT	0.03	Novel
ARRDC3	0.03	Novel
MZT2A	0.03	Novel
PGF	0.03	Novel
TUBGCP5	0.03	Novel
MMP3	0.03	Novel
RPL7L1	0.03	Novel
SNX1	0.03	Novel
ETF1	0.03	Novel
TUBGCP6	0.02	Novel
SEC61B	0.02	Novel
CXCL2	0.02	Novel
TNFAIP8L1	0.02	Novel
CCL5	0.02	Novel
GRAP	0.02	Novel
PDGFB	0.02	Novel
SNX7	0.02	Novel
IL18	0.02	Novel
LCN2	0.02	Novel
TNFRSF1A	0.02	Novel
FOXO3	0.01	Novel
PGBD5	0.01	Novel
CXCL10	0.01	Novel
VEGFD	0.01	Novel
RPL36AL	0.01	Novel
ARPC4	0.01	Novel
ACTR3	0.01	Novel
ANGPT4	0.01	Novel
EEF1B2	0.01	Novel
MAPK8	0.01	Novel
ASNSD1	0.01	Novel
CXCL12	0.01	Novel
PDGFA	0.01	Novel
SNX3	0.01	Novel
ARPC5	0.01	Novel
POLR2E	0.01	Novel
ICAM1	0.01	Novel
SRP9	0.01	Novel
EEF2KMT	0.01	Novel
CCL20	0.01	Novel
KRAS	0.01	Novel
IL1R1	0.01	Novel
DERL3	0.01	Novel
RTRAF	0.01	Novel
NSA2	0.01	Novel
TUBGCP2	0.01	Novel
ATF6	0.01	Novel
MAPK14	0.01	Novel
CXCL5	0.01	Novel
THAP12	0.01	Novel
CXCR4	0.01	Novel
ARFRP1	0.01	Novel
SMNDC1	0.01	Novel
SNX2	0.01	Novel
CCL7	0.01	Novel
TUBG2	0.01	Novel
HEATR3	0.01	Novel
ARPC2	0.01	Novel
EEF1AKMT3	0.01	Novel
CSF3	0.01	Novel
PTPN6	0	Novel
KDR	0	Novel
RPL17-C18orf32	0	Novel
NOC3L	0	Novel
PNMA8A	0	Novel
SNX4	0	Novel
RPS10-NUDT3	0	Novel
THOC3	0	Novel
DMTF1	0	Novel
CCN2	0	Novel
VPS26B	0	Novel
FOS	0	Novel
ARMH4	0	Novel
SIRPG	0	Novel
RSL1D1	0	Novel
CCND1	0	Novel
THOC1	0	Novel
TMED5	0	Novel
ARRDC1	0	Novel
IL1A	0	Novel
TEK	0	Novel
VPS29	0	Novel
PCBP3	0	Novel
NFKBIA	0	Novel
SPCS2	0	Novel
USP39	0	Novel
TRAF2	0	Novel
CLIC4	0	Novel
MICU2	0	Novel
SSR3	0	Novel
ZKSCAN5	0	Novel
CD3D	0	Novel
ETFBKMT	0	Novel
DNTTIP2	0	Novel
SYVN1	0	Novel
SEC61A1	0	Novel
SLC9C2	0	Novel
TMEM91	0	Novel
RSRC1	0	Novel
EEF1AKMT2	0	Novel
SRSF11	0	Novel
CSF2	0	Novel
SNX9	0	Novel
ANKRD45	0	Novel
SNX6	0	Novel
TUBGCP3	0	Novel
FAM102A	0	Novel
HCLS1	0	Novel
DDX50	0	Novel
NOC4L	0	Novel
FAM155A	0	Novel
POLR3F	0	Novel
MOSMO	0	Novel
THOC7	0	Novel
IL5	0	Novel
RELB	0	Novel
TSPAN14	0	Novel
RUNDC3B	0	Novel
BCL2L1	0	Novel
SPCS1	0	Novel
SNX15	0	Novel
TRADD	0	Novel
SNX30	0	Novel
RAP2A	0	Novel
TMEM14B	0	Novel
PLAU	0	Novel
HNRNPM	0	Novel
ZSCAN5A	0	Novel
JUN	0	Novel
HARBI1	0	Novel
SNX11	0	Novel
SKAP1	0	Novel
RPN1	0	Novel
ANGPTL2	0	Novel
NAIF1	0	Novel
TMEM170B	0	Novel
CNOT10	0	Novel
SSR1	0	Novel
SRSF7	0	Novel
CLIC3	0	Novel
SERBP1	0	Novel
IL1RN	0	Novel
METTL18	0	Novel
RPF1	0	Novel
TMEM130	0	Novel
SURF6	0	Novel
ZNF134	0	Novel
LTB	0	Novel
PRSS53	0	Novel
SLC25A40	0	Novel
EIF3A	0	Novel
DOCK4	0	Novel
POLR3GL	0	Novel
POLR3G	0	Novel
ZNF224	0	Novel
EIF3C	0	Novel
SNX12	0	Novel
MAK16	0	Novel
SRSF3	0	Novel
APBB1IP	0	Novel
TMEM14A	0	Novel
EDEM1	0	Novel
RCAN3	0	Novel
SNX27	0	Novel
PPP1R15A	0	Novel
THAP9	0	Novel
TIMP4	0	Novel
RPL24	0	Novel
HNRNPL	0	Novel
FCF1	0	Novel
ARL1	0	Novel
POGK	0	Novel
OSTC	0	Novel
PES1	0	Novel
SNX18	0	Novel
CPA2	0	Novel
RBPMS2	0	Novel
FAM81A	0	Novel
METTL21C	0	Novel
SNX21	0	Novel
RPS8	0	Novel
BAG6	0	Novel
CHTOP	0	Novel
EXOSC4	0	Novel
PGBD2	0	Novel
SRP14	0	Novel
RIPK1	0	Novel
ATF3	0	Novel
RPL23A	0	Novel
CXCR3	0	Novel
ARRDC5	0	Novel
PTX3	0	Novel
POLR3D	0	Novel
DIMT1	0	Novel
OSM	0	Novel
UBL4B	0	Novel
RPL10	0	Novel
RER1	0	Novel
ZNF346	0	Novel
RNPS1	0	Novel
RPN2	0	Novel
CDH5	0	Novel
EIF3M	0	Novel
NIP7	0	Novel
RTF2	0	Novel
KLHL24	0	Novel
SERF2	0	Novel
SPCS3	0	Novel
ANGPTL5	0	Novel
ABCE1	0	Novel
CROT	0	Novel
RPL10A	0	Novel
CFDP1	0	Novel
NIFK	0	Novel
SREK1	0	Novel
ZNF639	0	Novel
TEDC2	0	Novel
RBM45	0	Novel
HNRNPH2	0	Novel
ANGPTL1	0	Novel
GRAP2	0	Novel
FN1	0	Novel
EEF1D	0	Novel
EIF3H	0	Novel
PRDM15	0	Novel
RPL14	0	Novel
SLC46A3	0	Novel
TLR2	0	Novel
GNL2	0	Novel
REM1	0	Novel
ANGPTL6	0	Novel
EEF1AKMT1	0	Novel
SETD1B	0	Novel
MRTO4	0	Novel
ZNF616	0	Novel
ARL8B	0	Novel
IL36A	0	Novel
METTL22	0	Novel
CCL11	0	Novel
CC2D1B	0	Novel
RPS20	0	Novel
IRAG2	0	Novel
TMED10	0	Novel
ZCWPW1	0	Novel
HIF1A	0	Novel
RNF149	0	Novel
BCAP31	0	Novel
MBD3L2	0	Novel
BIRC2	0	Novel
SNX5	0	Novel
RPS14	0	Novel
IL36B	0	Novel
FYTTD1	0	Novel
PNO1	0	Novel
PTGES3L	0	Novel
SERINC5	0	Novel
LEP	0	Novel
RPL36A	0	Novel
CSTF1	0	Novel
CASP9	0	Novel
CLNS1A	0	Novel
TPT1	0	Novel
ZNF528	0	Novel
IMP3	0	Novel
KMT5C	0	Novel
ZNF593	0	Novel
FLT1	0	Novel
YIF1B	0	Novel
SELE	0	Novel
NECAP2	0	Novel
PLA2G2A	0	Novel
DIRAS2	0	Novel
RGP1	0	Novel
CLASP1	0	Novel
LRRC24	0	Novel
EIF3K	0	Novel
GSPT1	0	Novel
TTYH2	0	Novel
SEC61A2	0	Novel
GTF2F1	0	Novel
HDGFL2	0	Novel
SARNP	0	Novel
HBS1L	0	Novel
HBEGF	0	Novel
MIF	0	Novel
ZNF347	0	Novel
NPLOC4	0	Novel
TRAM1	0	Novel
ACBD3	0	Novel
ARL8A	0	Novel
CNPY2	0	Novel
TBC1D10C	0	Novel
PTPMT1	0	Novel
EXOSC1	0	Novel
CXCL3	0	Novel
RASAL3	0	Novel
SRPRB	0	Novel
ANKRD62	0	Novel
MMP12	0	Novel
CASP1	0	Novel
SETD1A	0	Novel
DNAJB11	0	Novel
MAIP1	0	Novel
MTMR12	0	Novel
MINAR1	0	Novel
CTNNBL1	0	Novel
NOP16	0	Novel
RRAS	0	Novel
PCBP4	0	Novel
PFDN5	0	Novel
RPL37A	0	Novel
MAP4K1	0	Novel
HSPA12B	0	Novel
CIB1	0	Novel
GIN1	0	Novel
UTP6	0	Novel
LRRC40	0	Novel
ANGPTL7	0	Novel
CASC3	0	Novel
ITGAM	0	Novel
IL36G	0	Novel
URGCP	0	Novel
ANKRD29	0	Novel
DZANK1	0	Novel
ZNF492	0	Novel
AMMECR1L	0	Novel
RRP1	0	Novel
RPL3	0	Novel
PTGES3L-AARSD1	0	Novel
EDEM3	0	Novel
MTREX	0	Novel
PFDN2	0	Novel
PRELID3A	0	Novel
HNRNPH1	0	Novel
MMP15	0	Novel
PNISR	0	Novel
IL11	0	Novel
SERP1	0	Novel
FGF2	0	Novel
LTA4H	0	Novel
HSPA13	0	Novel
VXN	0	Novel
SRSF6	0	Novel
C1D	0	Novel
TMED2	0	Novel
ANKRD17	0	Novel
SLC25A36	0	Novel
FOSL1	0	Novel
SIT1	0	Novel
POLR3C	0	Novel
PIH1D1	0	Novel
TSC22D4	0	Novel
HYPK	0	Novel
STAT6	0	Novel
GRAPL	0	Novel
MCU	0	Novel
CASP3	0	Novel
ILF3	0	Novel
MAPK1	1	Known
IL6	1	Known
RPS26	1	Known
STAT3	1	Known
MMP9	1	Known
RPL30	1	Known
RPL27	1	Known
FAU	1	Known
RPS18	1	Known
CCL2	1	Known
RPS3	1	Known
GRB2	1	Known
RPL21	1	Known
HSPA5	1	Known
RPS5	1	Known
NFKB1	1	Known
RPL13A	1	Known
RPSA	1	Known
RPL11	1	Known
RPS13	1	Known
RPL35	1	Known
RPL4	1	Known
PTGES3	1	Known
RPL18A	1	Known
RPL37	1	Known
RAP1B	1	Known
RPL26	1	Known
FOXO1	1	Known
RPL39	1	Known
RPL6	1	Known
PPP1CC	1	Known
CDK11A	1	Known
DERL1	1	Known
PHF20	1	Known
POLR3E	1	Known
DDX39A	1	Known
ARPC3	1	Known
DDIT3	1	Known
PCBP1	1	Known
MMP14	1	Known
VEGFC	1	Known
SYS1	1	Known
CLIC1	1	Known
CXCL1	1	Known
RPL28	1	Known
SMDT1	1	Known
NOP53	1	Known
ARRDC2	1	Known
EIF3D	1	Known
BIRC3	1	Known
ANGPT2	1	Known
MZT1	1	Known
TMED4	1	Known
SNX8	1	Known
HNRNPF	1	Known
CGGBP1	1	Known
KMT2B	1	Known
METTL21A	1	Known
PILRB	1	Known
NOL7	1	Known
SMIM12	1	Known
TMEM170A	1	Known
PTPRCAP	1	Known
TMEM243	1	Known
ZNF267	1	Known

## Sheet: STRING-2
STRING-Embedding-DisGeNET
Symbol	Probability	Known/Novel
INS	0.99	Novel
UBA52	0.95	Novel
RPS28	0.95	Novel
KRAS	0.9	Novel
RPS21	0.88	Novel
RPS24	0.86	Novel
RPS27A	0.85	Novel
RPS10	0.84	Novel
RPS25	0.83	Novel
TNF	0.81	Novel
RPL19	0.74	Novel
RPS27L	0.71	Novel
SRP68	0.71	Novel
RPS19	0.71	Novel
RPL8	0.7	Novel
RPLP2	0.67	Novel
RPL32	0.66	Novel
RPS11	0.65	Novel
RPLP1	0.65	Novel
SEC61B	0.64	Novel
RPL7	0.62	Novel
RPL38	0.62	Novel
RPL29	0.61	Novel
RPS4X	0.58	Novel
RPS6	0.56	Novel
EIF1	0.52	Novel
DCAF10	0.5	Novel
DUSP12	0.5	Novel
SSR2	0.48	Novel
PFDN2	0.48	Novel
PFDN6	0.46	Novel
RPL15	0.45	Novel
RPL23A	0.45	Novel
THBS1	0.44	Novel
PSMC6	0.44	Novel
RPS15A	0.44	Novel
SSR1	0.44	Novel
SRP9	0.44	Novel
RPL10	0.43	Novel
RPLP0	0.43	Novel
TRMT112	0.42	Novel
RPS14	0.42	Novel
SRP14	0.42	Novel
KCNA10	0.42	Novel
PSMD1	0.41	Novel
OSTC	0.41	Novel
RPL22L1	0.41	Novel
RPL31	0.41	Novel
UBC	0.4	Novel
SNU13	0.4	Novel
RPL18	0.4	Novel
RPL36A-HNRNPH2	0.39	Novel
EIF6	0.39	Novel
RPL13	0.39	Novel
RSRC1	0.39	Novel
SMYD5	0.38	Novel
RPL26L1	0.38	Novel
RPL34	0.38	Novel
SRPRB	0.38	Novel
TPT1	0.38	Novel
RPL36AL	0.38	Novel
RELA	0.37	Novel
LTV1	0.37	Novel
RPL36	0.36	Novel
LDLR	0.36	Novel
RPL37A	0.35	Novel
EIF3G	0.35	Novel
IMP3	0.35	Novel
RPL7A	0.35	Novel
RPL23	0.34	Novel
MAPK11	0.34	Novel
RRAS	0.34	Novel
MAPK3	0.33	Novel
RWDD4	0.33	Novel
RPS9	0.33	Novel
SPCS2	0.33	Novel
HDAC2	0.33	Novel
RPS20	0.33	Novel
MMP2	0.33	Novel
GSPT2	0.33	Novel
SRP19	0.32	Novel
RPS2	0.32	Novel
MIF	0.32	Novel
RPL36A	0.31	Novel
RPL9	0.31	Novel
RPL12	0.31	Novel
BTF3	0.31	Novel
SPCS1	0.31	Novel
NCBP1	0.31	Novel
RPL22	0.3	Novel
EIF3A	0.3	Novel
RPS3A	0.3	Novel
MAP1LC3B	0.3	Novel
RPL14	0.3	Novel
ETF1	0.3	Novel
RPL10L	0.3	Novel
WDR31	0.29	Novel
AHSA1	0.29	Novel
TRAM1	0.29	Novel
NAA50	0.28	Novel
RPN1	0.28	Novel
SSR3	0.27	Novel
ANXA5	0.27	Novel
ERH	0.27	Novel
SMG9	0.26	Novel
EIF2D	0.26	Novel
OASL	0.26	Novel
MRPL2	0.26	Novel
PTEN	0.25	Novel
RPN2	0.25	Novel
CASC3	0.25	Novel
EIF3L	0.25	Novel
EEF1D	0.25	Novel
RPS15	0.24	Novel
EEF1B2	0.24	Novel
RPS29	0.24	Novel
MRPL24	0.24	Novel
CETN3	0.24	Novel
RPS12	0.24	Novel
EIF3H	0.23	Novel
NSA2	0.23	Novel
RBM34	0.23	Novel
PELO	0.23	Novel
WDR72	0.23	Novel
KCNV1	0.23	Novel
PSMB3	0.23	Novel
EEFSEC	0.23	Novel
EIF2AK2	0.23	Novel
RPS8	0.23	Novel
UBAP2L	0.22	Novel
EIF5	0.22	Novel
IGF1	0.22	Novel
RPL3	0.21	Novel
UBL7	0.21	Novel
GAPDH	0.21	Novel
LSG1	0.21	Novel
MED30	0.21	Novel
MRPL15	0.21	Novel
RPS16	0.21	Novel
EXOSC4	0.21	Novel
STRAP	0.21	Novel
PSMD4	0.21	Novel
SSB	0.21	Novel
PA2G4	0.21	Novel
SEC61G	0.2	Novel
CXCL8	0.2	Novel
HABP4	0.2	Novel
PRKACA	0.2	Novel
SAP18	0.2	Novel
EIF3M	0.2	Novel
RPS10-NUDT3	0.2	Novel
EIF3J	0.2	Novel
PSMA1	0.2	Novel
FRRS1	0.2	Novel
HSPA1B	0.2	Novel
KCNF1	0.2	Novel
HSPA1L	0.2	Novel
HDAC6	0.19	Novel
PPP2CA	0.19	Novel
ANGPTL4	0.19	Novel
PNRC2	0.19	Novel
HYPK	0.19	Novel
RIOK1	0.19	Novel
ARCN1	0.19	Novel
EXOSC9	0.19	Novel
GSPT1	0.19	Novel
EIF5A	0.19	Novel
EIF1B	0.18	Novel
EBNA1BP2	0.18	Novel
UBL4B	0.18	Novel
SEC13	0.18	Novel
RRP9	0.18	Novel
EIF4G2	0.18	Novel
PSME3	0.18	Novel
C11orf68	0.18	Novel
RHOC	0.18	Novel
PNO1	0.18	Novel
PCNP	0.18	Novel
SMKR1	0.18	Novel
TBCA	0.18	Novel
TUBB4B	0.18	Novel
BZW1	0.17	Novel
EIF2S3	0.17	Novel
DUSP1	0.17	Novel
VCAM1	0.17	Novel
KCNG2	0.17	Novel
UTP20	0.17	Novel
POLR2G	0.17	Novel
UPF2	0.17	Novel
DRG1	0.17	Novel
GSTT2B	0.17	Novel
MCTS1	0.17	Novel
HSP90AA1	0.16	Novel
NMD3	0.16	Novel
COPB1	0.16	Novel
DRG2	0.16	Novel
PFDN1	0.16	Novel
PDCD5	0.16	Novel
SRPK1	0.16	Novel
KCNS3	0.16	Novel
NARS1	0.16	Novel
WDR7	0.16	Novel
RHOA	0.16	Novel
EIF2S1	0.16	Novel
EIF5A2	0.16	Novel
STIP1	0.16	Novel
EIF3B	0.15	Novel
KCNV2	0.15	Novel
MTOR	0.15	Novel
YBX1	0.15	Novel
TMA7	0.15	Novel
MAK16	0.15	Novel
NUDT2	0.15	Novel
SAR1A	0.15	Novel
KCNG3	0.15	Novel
CCDC124	0.15	Novel
ZBTB46	0.15	Novel
MRPL16	0.15	Novel
RPL41	0.15	Novel
IPO8	0.15	Novel
PSMA4	0.15	Novel
SERF2	0.15	Novel
NUDT4	0.15	Novel
SP1	0.15	Novel
TRA2A	0.15	Novel
NOP16	0.15	Novel
EIF2A	0.15	Novel
TEP1	0.14	Novel
NACA	0.14	Novel
EGFR	0.14	Novel
IPO7	0.14	Novel
NAA10	0.14	Novel
PSMB5	0.14	Novel
EIF4B	0.14	Novel
NME1	0.14	Novel
EXOSC7	0.14	Novel
PFDN4	0.14	Novel
DDOST	0.14	Novel
PSMB6	0.14	Novel
KCNA7	0.14	Novel
COL4A1	0.14	Novel
DCP2	0.14	Novel
CCT6A	0.14	Novel
CCT4	0.14	Novel
STT3A	0.14	Novel
SDC1	0.14	Novel
RPL5	0.14	Novel
SZRD1	0.14	Novel
LSM12	0.14	Novel
RAB5A	0.14	Novel
KCNG1	0.14	Novel
RPP21	0.13	Novel
MCL1	0.13	Novel
ZNF787	0.13	Novel
BTF3L4	0.13	Novel
TUBA1C	0.13	Novel
SNRPG	0.13	Novel
SLC38A2	0.13	Novel
RACK1	0.13	Novel
PSMB8	0.13	Novel
SETD7	0.13	Novel
UBQLN1	0.13	Novel
PELP1	0.13	Novel
TAF9	0.13	Novel
RPL24	0.13	Novel
SPCS3	0.13	Novel
NACA2	0.13	Novel
NOL12	0.13	Novel
KXD1	0.13	Novel
PES1	0.13	Novel
RAD23B	0.13	Novel
LGALS3	0.13	Novel
EIF2S2	0.13	Novel
MMP1	0.13	Novel
EIF3E	0.13	Novel
PDIA4	0.12	Novel
PASK	0.12	Novel
IL4	0.12	Novel
BRIX1	0.12	Novel
PSMD3	0.12	Novel
KCNA6	0.12	Novel
COPG1	0.12	Novel
CXCL2	0.12	Novel
EIF3CL	0.12	Novel
TTC37	0.12	Novel
COPE	0.12	Novel
P4HB	0.12	Novel
TUBA3E	0.12	Novel
EIF3I	0.12	Novel
LAMTOR2	0.12	Novel
FAM98A	0.12	Novel
PIM2	0.12	Novel
UBD	0.12	Novel
GNL1	0.12	Novel
RCN2	0.12	Novel
KCNB2	0.12	Novel
NFE2L2	0.12	Novel
ZNF593	0.12	Novel
IFNG	0.12	Novel
FKBP3	0.12	Novel
HSPA12B	0.12	Novel
KPNB1	0.12	Novel
NUDT11	0.12	Novel
RAC1	0.11	Novel
TNFAIP2	0.11	Novel
TRMT61A	0.11	Novel
RAB5C	0.11	Novel
HDGFL2	0.11	Novel
CETN2	0.11	Novel
WDR74	0.11	Novel
HSPA13	0.11	Novel
ARL5C	0.11	Novel
PFDN5	0.11	Novel
HDAC9	0.11	Novel
DDX19A	0.11	Novel
RPL27A	0.11	Novel
UTP11	0.11	Novel
ABCE1	0.11	Novel
MRTO4	0.11	Novel
RTCA	0.11	Novel
VBP1	0.11	Novel
GNL2	0.11	Novel
IL1A	0.11	Novel
IMP4	0.11	Novel
WDR43	0.11	Novel
ILKAP	0.11	Novel
CDK9	0.11	Novel
RPL10A	0.11	Novel
RPL17-C18orf32	0.11	Novel
UPF1	0.11	Novel
EIF4E	0.11	Novel
NUDT8	0.1	Novel
LAMTOR3	0.1	Novel
IL15	0.1	Novel
AHCY	0.1	Novel
SNRPD3	0.1	Novel
KRR1	0.1	Novel
CCNB1	0.1	Novel
MTREX	0.1	Novel
HNRNPAB	0.1	Novel
RNPS1	0.1	Novel
IFRD2	0.1	Novel
SMG5	0.1	Novel
IFIT3	0.1	Novel
NIP7	0.1	Novel
ZBTB21	0.1	Novel
TXNL1	0.1	Novel
NOC4L	0.1	Novel
ABCF2-H2BE1	0.1	Novel
PSMA7	0.1	Novel
CLPSL2	0.1	Novel
NPSR1	0.1	Novel
SMG8	0.1	Novel
SRSF10	0.1	Novel
PRPF38B	0.1	Novel
SEC23B	0.1	Novel
CD164	0.1	Novel
HSPA1A	0.1	Novel
TRIB1	0.1	Novel
CASP4	0.1	Novel
CSF2	0.1	Novel
TUBA1A	0.1	Novel
UTP23	0.1	Novel
COG2	0.1	Novel
COX7C	0.1	Novel
PTMA	0.1	Novel
ZNHIT3	0.1	Novel
API5	0.1	Novel
HDGF	0.1	Novel
NUDT14	0.1	Novel
IL18	0.1	Novel
SSR4	0.1	Novel
UBB	0.1	Novel
MAPRE1	0.1	Novel
FBL	0.1	Novel
ZC3H15	0.1	Novel
KCNA1	0.1	Novel
MLEC	0.1	Novel
CCL8	0.1	Novel
RPF2	0.1	Novel
XRN2	0.1	Novel
CCT8	0.1	Novel
ZC3H12D	0.09	Novel
PSMC4	0.09	Novel
TIMM10B	0.09	Novel
MRPS2	0.09	Novel
PSMA2	0.09	Novel
TBRG1	0.09	Novel
RPP14	0.09	Novel
RBM25	0.09	Novel
POLR2H	0.09	Novel
HSPA14	0.09	Novel
RPS23	0.09	Novel
SERBP1	0.09	Novel
HNRNPL	0.09	Novel
MRPL54	0.09	Novel
ZBTB44	0.09	Novel
CLNS1A	0.09	Novel
ZBTB48	0.09	Novel
RHEB	0.09	Novel
UTP4	0.09	Novel
PSMD11	0.09	Novel
TNPO1	0.09	Novel
ARL14	0.09	Novel
UPF3A	0.09	Novel
C1D	0.09	Novel
METAP2	0.09	Novel
PSMD2	0.09	Novel
LTA	0.09	Novel
KPNA4	0.09	Novel
RRP1B	0.09	Novel
H3-3A	0.09	Novel
KCNQ4	0.09	Novel
SERPINE1	0.09	Novel
ILF2	0.09	Novel
NOL8	0.09	Novel
CZIB	0.09	Novel
SET	0.09	Novel
MRAS	0.09	Novel
PDCD2L	0.09	Novel
RPL39L	0.09	Novel
NUDT3	0.09	Novel
MRPS12	0.09	Novel
UBQLNL	0.08	Novel
PLAU	0.08	Novel
EMC7	0.08	Novel
VPS51	0.08	Novel
CD44	0.08	Novel
SSU72	0.08	Novel
ATP5MC2	0.08	Novel
MAPK14	0.08	Novel
COL18A1	0.08	Novel
PSMC2	0.08	Novel
PPM1G	0.08	Novel
NRAS	0.08	Novel
CEBPB	0.08	Novel
ZCCHC3	0.08	Novel
DIRAS3	0.08	Novel
PRKX	0.08	Novel
CAPRIN1	0.08	Novel
AIMP1	0.08	Novel
POLR2I	0.08	Novel
IPO5	0.08	Novel
OAZ1	0.08	Novel
FKBP10	0.08	Novel
NUDT10	0.08	Novel
ZFAND4	0.08	Novel
HSPA6	0.08	Novel
SMAD3	0.08	Novel
LAMP1	0.08	Novel
SNRNP27	0.08	Novel
KCNS2	0.08	Novel
RAB11A	0.08	Novel
KMT2C	0.08	Novel
MRPL18	0.08	Novel
NUP54	0.08	Novel
RTTN	0.08	Novel
PSMA3	0.08	Novel
CCND1	0.08	Novel
RPL21	0.85	Known
RPL30	0.79	Known
MAPK1	0.78	Known
RPL37	0.76	Known
RPS5	0.75	Known
IL6	0.73	Known
RPS3	0.69	Known
RPL13A	0.66	Known
RPL11	0.63	Known
STAT3	0.61	Known
RPS18	0.61	Known
RPL18A	0.6	Known
RPSA	0.6	Known
RPS26	0.6	Known
RPL27	0.59	Known
RPL35	0.54	Known
PTGES3	0.51	Known
RPL6	0.51	Known
RPL28	0.5	Known
HSPA5	0.47	Known
FAU	0.46	Known
RAP1B	0.43	Known
RPL26	0.39	Known
MMP9	0.39	Known
RPS13	0.39	Known
GRB2	0.36	Known
EIF3D	0.33	Known
NFKB1	0.29	Known
CCL2	0.28	Known
RPL4	0.28	Known
PPP1CC	0.23	Known
NOP53	0.21	Known
CXCL1	0.19	Known
PCBP1	0.18	Known
RPL39	0.17	Known
BIRC3	0.16	Known
DDIT3	0.14	Known
DDX39A	0.11	Known
MMP14	0.1	Known
VEGFC	0.1	Known
POLR3E	0.1	Known

## Sheet: STRING-3
STRING-Influence-DisGeNET
Symbol	Probability	Known/Novel
SMG8	0	Novel
RPL41	0	Novel
SMG9	0	Novel
TRAM1	0	Novel
PNRC2	0	Novel
TEDC1	0	Novel
SSR2	0	Novel
SPCS2	0	Novel
RPL36A-HNRNPH2	0	Novel
SSR3	0	Novel
UPF3A	0	Novel
SPCS3	0	Novel
SSR1	0	Novel
EIF3J	0	Novel
SRPRB	0	Novel
EIF3L	0	Novel
SMG5	0	Novel
SPCS1	0	Novel
OST4	0	Novel
SEC11A	0	Novel
SMG7	0	Novel
EIF3K	0	Novel
RPN2	0	Novel
RPL36AL	0	Novel
RPL17-C18orf32	0	Novel
RPL15	0	Novel
SEC61B	0	Novel
RPL22L1	0	Novel
PELO	0	Novel
RPL7L1	0	Novel
RPL19	0	Novel
EIF3C	0	Novel
EIF3M	0	Novel
EIF3H	0	Novel
EIF5	0	Novel
RPL39L	0	Novel
SMG6	0	Novel
EEFSEC	0	Novel
RPLP1	0	Novel
RPL32	0	Novel
RPN1	0	Novel
RPL38	0	Novel
EEF1B2	0	Novel
SERBP1	0	Novel
RPL29	0	Novel
EIF3A	0	Novel
RPS10	0	Novel
RPL13	0	Novel
C3orf33	0	Novel
PELP1	0	Novel
SEC61G	0	Novel
RPS10-NUDT3	0	Novel
RPL18	0	Novel
SRP14	0	Novel
RPL34	0	Novel
RPLP2	0	Novel
SRP68	0	Novel
RPL10L	0	Novel
BTF3L4	0	Novel
RPS25	0	Novel
UPF2	0	Novel
CASC3	0	Novel
SRP9	0	Novel
RPS27L	0	Novel
ISG20L2	0	Novel
RPL12	0	Novel
SEC11C	0	Novel
RPS28	0	Novel
RPS24	0	Novel
EIF2S2	0	Novel
MPHOSPH6	0	Novel
RPL22	0	Novel
RPL36	0	Novel
NACA2	0	Novel
RPL31	0	Novel
RPS21	0	Novel
RPL7	0	Novel
DCP1A	0	Novel
TPT1	0	Novel
RPL26L1	0	Novel
GSPT2	0	Novel
RNPS1	0	Novel
EIF5B	0	Novel
WDR31	0	Novel
C19orf71	0	Novel
RPS19	0	Novel
EEF1D	0	Novel
GSPT1	0	Novel
NUDT10	0	Novel
RPS9	0	Novel
RPS3A	0	Novel
RPL7A	0	Novel
SRPRA	0	Novel
NUDT4	0	Novel
RPL9	0	Novel
RPL23	0	Novel
RPLP0	0	Novel
C1D	0	Novel
BTF3	0	Novel
RPS4X	0	Novel
RPS29	0	Novel
SRP19	0	Novel
RPL27A	0	Novel
RPS6	0	Novel
SEC61A2	0	Novel
ETF1	0	Novel
EIF4B	0	Novel
RPS12	0	Novel
RPL5	0	Novel
EIF4H	0	Novel
RPS23	0	Novel
OSTC	0	Novel
RPS16	0	Novel
RPS15A	0	Novel
RPS11	0	Novel
RSRC1	0	Novel
HABP4	0	Novel
RSL24D1	0	Novel
MAGOH	0	Novel
NOL9	0	Novel
SMKR1	0	Novel
DOCK4	0	Novel
SEC61A1	0	Novel
NSA2	0	Novel
EIF5AL1	0	Novel
RPS15	0	Novel
PPP2R2A	0	Novel
RACK1	0	Novel
RPL8	0	Novel
EIF4G1	0	Novel
EXOSC7	0	Novel
UPF1	0	Novel
MRTO4	0	Novel
EIF4A2	0	Novel
NUDT11	0	Novel
MRPL11	0	Novel
EIF5A2	0	Novel
TEX10	0	Novel
EEF1G	0	Novel
MRPL15	0	Novel
EIF1	0	Novel
EXOSC1	0	Novel
MRPL22	0	Novel
HSPBP1	0	Novel
ABCE1	0	Novel
MRPL24	0	Novel
MRPL1	0	Novel
SRP54	0	Novel
EXOSC6	0	Novel
KCNA6	0	Novel
RPP25	0	Novel
KCNA10	0	Novel
MRPS10	0	Novel
SMIM15	0	Novel
IMP3	0	Novel
NCBP1	0	Novel
MRPS14	0	Novel
MRPS15	0	Novel
NCBP2	0	Novel
BOP1	0	Novel
EXOSC4	0	Novel
MRPS12	0	Novel
MRPS11	0	Novel
SMG1	0	Novel
SENP3	0	Novel
FRRS1	0	Novel
KCNA7	0	Novel
DIS3	0	Novel
EXOSC5	0	Novel
PES1	0	Novel
NPIPB8	0	Novel
RPF2	0	Novel
SNU13	0	Novel
KCNG2	0	Novel
EIF1B	0	Novel
NUDT2	0	Novel
MRPL2	0	Novel
WDR12	0	Novel
NOL11	0	Novel
EXOSC2	0	Novel
MRPL13	0	Novel
RPP38	0	Novel
MRPL4	0	Novel
EIF2A	0	Novel
CCT4	0	Novel
PNO1	0	Novel
QARS1	0	Novel
WDR43	0	Novel
HBS1L	0	Novel
MTREX	0	Novel
NIFK	0	Novel
PPP1R9A	0	Novel
LSG1	0	Novel
IMP4	0	Novel
KCNG3	0	Novel
KCNV1	0	Novel
NUDT3	0	Novel
RTTN	0	Novel
PA2G4	0	Novel
RPP14	0	Novel
NACAD	0	Novel
NUDT8	0	Novel
EEF2KMT	0	Novel
MRPL16	0	Novel
ZNF593	0	Novel
EIF3CL	0	Novel
UTP4	0	Novel
NIP7	0	Novel
NUDT14	0	Novel
COA1	0	Novel
KCNG1	0	Novel
KCND1	0	Novel
WDR18	0	Novel
TMA7	0	Novel
URGCP	0	Novel
KCNS2	0	Novel
SYNCRIP	0	Novel
KCNG4	0	Novel
BYSL	0	Novel
DRG2	0	Novel
EFL1	0	Novel
KXD1	0	Novel
NOC4L	0	Novel
EIF2D	0	Novel
UBA52	0	Novel
GNL3	0	Novel
GNL2	0	Novel
DENR	0	Novel
RSL1D1	0	Novel
PSMC2	0	Novel
GTPBP4	0	Novel
MRPL36	0	Novel
CCT8	0	Novel
EBNA1BP2	0	Novel
IL11RA	0	Novel
RPS27A	0	Novel
EXOSC10	0	Novel
MRPL17	0	Novel
SECISBP2	0	Novel
UTP6	0	Novel
PSMC1	0	Novel
EIF2S3B	0	Novel
NMD3	0	Novel
KCNB2	0	Novel
MRPL33	0	Novel
EFTUD2	0	Novel
NOL6	0	Novel
UTP11	0	Novel
MPHOSPH10	0	Novel
RPP21	0	Novel
RRP9	0	Novel
NEMF	0	Novel
FAM86B1	0	Novel
SURF6	0	Novel
PSMC4	0	Novel
RPF1	0	Novel
PDCD11	0	Novel
ZNF90	0	Novel
ZNF622	0	Novel
MTIF2	0	Novel
MRPL9	0	Novel
EPRS1	0	Novel
C3orf36	0	Novel
HBA1	0	Novel
FBLL1	0	Novel
KCNS1	0	Novel
RWDD4	0	Novel
TOMM7	0	Novel
UTP18	0	Novel
PSMA3	0	Novel
NOB1	0	Novel
NOP2	0	Novel
UTP14A	0	Novel
KCNS3	0	Novel
ABCF1	0	Novel
MRPL20	0	Novel
ADRM1	0	Novel
NUDT5	0	Novel
RIOK1	0	Novel
MRPS18A	0	Novel
RRP7A	0	Novel
SKIV2L	0	Novel
HBA2	0	Novel
FAM86B2	0	Novel
WDR61	0	Novel
METTL22	0	Novel
MIF	0	Novel
PFDN5	0	Novel
LTV1	0	Novel
MRPS9	0	Novel
WDR75	0	Novel
SSB	0	Novel
MRPS18C	0	Novel
TCP1	0	Novel
MRPL27	0	Novel
WDSUB1	0	Novel
LRRC75A	0	Novel
DDX19A	0	Novel
CCT6A	0	Novel
PWP2	0	Novel
MCTS1	0	Novel
RRP36	0	Novel
PFDN2	0	Novel
KCNA3	0	Novel
VPS51	0	Novel
MDN1	0	Novel
UTP14C	0	Novel
IL36A	0	Novel
MRPL32	0	Novel
FCF1	0	Novel
RPP40	0	Novel
TMEM229B	0	Novel
NAA35	0	Novel
SNRPD2	0	Novel
PSMA1	0	Novel
DDX49	0	Novel
BRIX1	0	Novel
ILF3	0	Novel
RPP30	0	Novel
KRR1	0	Novel
CCDC173	0	Novel
MRPL43	0	Novel
ERH	0	Novel
GNL3L	0	Novel
PSMD1	0	Novel
SDAD1	0	Novel
UTP15	0	Novel
NOP14	0	Novel
RIOK3	0	Novel
PSMA7	0	Novel
NPIPB9	0	Novel
PWP1	0	Novel
TSR2	0	Novel
WDR74	0	Novel
UBD	0	Novel
DDT	0	Novel
PSMD11	0	Novel
RUVBL1	0	Novel
NUFIP2	0	Novel
NME1-NME2	0	Novel
NOP16	0	Novel
BZW1	0	Novel
MTRF1	0	Novel
NUDT7	0	Novel
OLA1	0	Novel
DRG1	0	Novel
TIAL1	0	Novel
NUDT19	0	Novel
MRPS6	0	Novel
MRPL21	0	Novel
BUD23	0	Novel
KCNB1	0	Novel
UTP20	0	Novel
GNL1	0	Novel
RUNDC3B	0	Novel
WDR46	0	Novel
ZC3H15	0	Novel
UTP3	0	Novel
PSMD2	0	Novel
COX6A2	0	Novel
HNRNPH3	0	Novel
NUDT1	0	Novel
KCNQ5	0	Novel
TRMT112	0	Novel
MRPL19	0	Novel
TSR1	0	Novel
ZBED8	0	Novel
MTRF1L	0	Novel
HEATR1	0	Novel
UBL4B	0	Novel
PSMA6	0	Novel
TNPO1	0	Novel
UBL4A	0	Novel
CEBPZ	0	Novel
EDF1	0	Novel
DDX52	0	Novel
RRP1B	0	Novel
VWA8	0	Novel
EBI3	0	Novel
KCNF1	0	Novel
PSMC6	0	Novel
MRPL18	0	Novel
NSUN5	0	Novel
FAM207A	0	Novel
KPNA6	0	Novel
PVRIG	0	Novel
ZWINT	0	Novel
TSPYL6	0	Novel
WDR3	0	Novel
TIMM13	0	Novel
RRP1	0	Novel
FTSJ3	0	Novel
KCNA4	0	Novel
EEF1AKMT1	0	Novel
SLC25A6	0	Novel
IL37	0	Novel
DDX18	0	Novel
RTRAF	0	Novel
SNRPA1	0	Novel
DIMT1	0	Novel
RCN2	0	Novel
KHDRBS1	0	Novel
FAM98A	0	Novel
HNRNPC	0	Novel
DDX47	0	Novel
HSPA6	0	Novel
PSMD14	0	Novel
HYPK	0	Novel
C11orf68	0	Novel
NAA50	0	Novel
PDCD2L	0	Novel
TBL3	0	Novel
DCAF13	0	Novel
DNTTIP2	0	Novel
METAP1D	0	Novel
METAP1	0	Novel
C20orf85	0	Novel
UXT	0	Novel
METAP2	0	Novel
KCNC2	0	Novel
CCN3	0	Novel
C19orf67	0	Novel
CFDP1	0	Novel
RRP15	0	Novel
C7orf61	0	Novel
TESPA1	0	Novel
IL25	0	Novel
FAM32A	0	Novel
NLE1	0	Novel
NSMAF	0	Novel
PFDN6	0	Novel
IL1RL2	0	Novel
HDDC3	0	Novel
MAK16	0	Novel
SLC25A5	0	Novel
RPL37	1	Known
RPL28	1	Known
EIF3D	1	Known
RPL39	1	Known
RPS26	1	Known
RPL21	1	Known
RPL18A	1	Known
RPL30	1	Known
RPL27	1	Known
RPL26	1	Known
RPL6	1	Known
RPL35	1	Known
RPL13A	1	Known
RPS5	1	Known
RPL4	1	Known
RPSA	1	Known
RPS13	1	Known
RPS18	1	Known
RPL11	1	Known
RPS3	1	Known
FAU	1	Known
NOP53	1	Known
PCBP1	1	Known
PTGES3	1	Known
HSPA5	1	Known
NOL7	1	Known
DDX39A	1	Known
ANGPT2	1	Known
NFKB1	1	Known
VEGFC	1	Known
DDIT3	1	Known
HNRNPF	1	Known
ZNF267	1	Known
CCL2	1	Known
STAT3	1	Known
PPP1CC	1	Known
CXCL1	1	Known
FOXO1	1	Known
MMP14	1	Known
BIRC3	1	Known
DERL1	1	Known
GRB2	1	Known
MMP9	1	Known
POLR3E	1	Known
CDK11A	1	Known
IL6	1	Known
SNX8	1	Known
MAPK1	1	Known
SYS1	1	Known
CLIC1	1	Known
METTL21A	1	Known
TMED4	1	Known
SMDT1	1	Known
ARPC3	1	Known
KMT2B	1	Known
PHF20	1	Known
CGGBP1	1	Known
RAP1B	1	Known
PILRB	1	Known
SMIM12	1	Known
TMEM243	1	Known
PTPRCAP	1	Known
ARRDC2	1	Known
MZT1	1	Known
TMEM170A	1	Known

## Sheet: STRING-4
STRING-Adjacency-GO
Symbol	Probability	Known/Novel
RPS6	1	Novel
RPL15	1	Novel
RPS9	1	Novel
RPL23A	1	Novel
RPS14	1	Novel
RPLP0	1	Novel
RPS19	1	Novel
RPS28	1	Novel
RPL3	1	Novel
RPS8	1	Novel
RPL24	1	Novel
RPL13	1	Novel
RPS4X	1	Novel
RPS11	1	Novel
RPL38	1	Novel
RPL10A	1	Novel
RPS16	1	Novel
RPL7A	1	Novel
RPS15A	1	Novel
RPL32	1	Novel
RPL19	1	Novel
RPL8	1	Novel
RPL36	1	Novel
RPL18	1	Novel
RPL7	1	Novel
RPS3A	1	Novel
RPL31	1	Novel
RPL23	1	Novel
RPL12	1	Novel
RPL29	1	Novel
RPS20	1	Novel
RPS25	1	Novel
RPL5	1	Novel
RPL22	1	Novel
RPS24	1	Novel
RPLP2	1	Novel
RPL34	1	Novel
RPS10	1	Novel
RPLP1	1	Novel
RPL14	1	Novel
RPS2	1	Novel
CXCL8	1	Novel
RPS21	1	Novel
RPS12	1	Novel
RPL22L1	1	Novel
RPS23	1	Novel
RPL9	1	Novel
RPL10	1	Novel
RPS29	1	Novel
RPL27A	1	Novel
HSP90AA1	1	Novel
RPL36A	1	Novel
RPL36AL	1	Novel
RPS15	1	Novel
UBA52	1	Novel
RPL37A	1	Novel
RPS27L	1	Novel
RPL26L1	1	Novel
MAPK3	1	Novel
TNF	0.99	Novel
RPL10L	0.99	Novel
RPL39L	0.99	Novel
RPL3L	0.99	Novel
RPS27A	0.99	Novel
EIF2S1	0.85	Novel
MMP2	0.8	Novel
DERL2	0.8	Novel
HSP90AB1	0.8	Novel
ATF4	0.77	Novel
EIF3B	0.64	Novel
BIRC2	0.62	Novel
HNRNPH1	0.59	Novel
EIF4G1	0.59	Novel
RACK1	0.56	Novel
EIF3E	0.51	Novel
EIF4A1	0.51	Novel
CEBPZ	0.49	Novel
DDX39B	0.48	Novel
KMT2A	0.47	Novel
KMT2D	0.47	Novel
EIF3I	0.46	Novel
EIF3C	0.45	Novel
EIF3A	0.44	Novel
EIF2S3	0.36	Novel
PCBP2	0.35	Novel
EIF3G	0.31	Novel
RELA	0.3	Novel
EIF2S2	0.29	Novel
IMP3	0.28	Novel
XBP1	0.27	Novel
MMP1	0.26	Novel
ANGPT1	0.25	Novel
EIF4E	0.23	Novel
EIF3H	0.22	Novel
ETF1	0.2	Novel
SERPINE1	0.2	Novel
HSPA4	0.2	Novel
IGF1	0.19	Novel
EIF4A2	0.18	Novel
ATF6	0.18	Novel
FOXO3	0.18	Novel
JUN	0.16	Novel
NSA2	0.15	Novel
FCF1	0.15	Novel
SNU13	0.15	Novel
PABPC1	0.15	Novel
NOC4L	0.14	Novel
MMP3	0.13	Novel
HSPA8	0.12	Novel
HGF	0.11	Novel
IL10	0.1	Novel
TNFRSF1A	0.09	Novel
EXOSC7	0.09	Novel
EIF3M	0.08	Novel
CCT2	0.08	Novel
RSL24D1	0.08	Novel
IL1B	0.08	Novel
PILRA	0.08	Novel
TRAF2	0.08	Novel
ELAVL1	0.08	Novel
NOP58	0.08	Novel
CXCR4	0.07	Novel
HSP90B1	0.07	Novel
TXNIP	0.06	Novel
CXCL12	0.06	Novel
DERL3	0.06	Novel
EIF6	0.06	Novel
ACTR3	0.06	Novel
RNFT2	0.05	Novel
EIF3J	0.05	Novel
MAPK8	0.05	Novel
PTPN6	0.05	Novel
PNO1	0.05	Novel
KRR1	0.05	Novel
CXCL2	0.04	Novel
EIF5	0.04	Novel
SEC61B	0.04	Novel
VCAM1	0.04	Novel
SYVN1	0.04	Novel
NOP56	0.04	Novel
PPP2CA	0.04	Novel
UTP11	0.04	Novel
HSPA14	0.04	Novel
EIF3F	0.03	Novel
PECAM1	0.03	Novel
MTREX	0.03	Novel
ARRDC3	0.03	Novel
EXOSC1	0.03	Novel
EXOSC4	0.03	Novel
SHC1	0.03	Novel
TCP1	0.03	Novel
HNRNPH2	0.03	Novel
RSRC1	0.03	Novel
PPP2R1A	0.03	Novel
CCT7	0.03	Novel
CCL5	0.03	Novel
BMS1	0.03	Novel
DCP1A	0.03	Novel
SEC61A1	0.03	Novel
KMT2C	0.03	Novel
FOS	0.03	Novel
NFKBIA	0.03	Novel
EBNA1BP2	0.03	Novel
RRP9	0.03	Novel
PTBP1	0.02	Novel
KDR	0.02	Novel
HNRNPL	0.02	Novel
EXOSC8	0.02	Novel
PDGFB	0.02	Novel
SYK	0.02	Novel
UTP6	0.02	Novel
EEF2	0.02	Novel
MAPK14	0.02	Novel
UTP4	0.02	Novel
RPL7L1	0.02	Novel
BCL2L1	0.02	Novel
TLR4	0.02	Novel
RPS6KB1	0.02	Novel
EIF3K	0.02	Novel
TNFAIP3	0.02	Novel
SRSF3	0.02	Novel
EIF5B	0.02	Novel
TLR2	0.02	Novel
IRS1	0.01	Novel
ATF3	0.01	Novel
HNRNPA2B1	0.01	Novel
RIPK1	0.01	Novel
GSPT1	0.01	Novel
ARPC5	0.01	Novel
CCL20	0.01	Novel
RNPS1	0.01	Novel
LAS1L	0.01	Novel
NIFK	0.01	Novel
CCT4	0.01	Novel
VCPKMT	0.01	Novel
EXOSC2	0.01	Novel
NHP2	0.01	Novel
BCL2L11	0.01	Novel
CXCL5	0.01	Novel
MAGOH	0.01	Novel
UTP3	0.01	Novel
IL4	0.01	Novel
DMTF1	0.01	Novel
EIF3L	0.01	Novel
UPF1	0.01	Novel
ARPC2	0.01	Novel
C1D	0.01	Novel
HEATR1	0.01	Novel
PSMA2	0.01	Novel
CCT6A	0.01	Novel
WAS	0.01	Novel
MMP7	0.01	Novel
EMG1	0.01	Novel
CCT8	0.01	Novel
NIP7	0.01	Novel
CASP8	0.01	Novel
IL18	0.01	Novel
EXOSC3	0.01	Novel
FGF2	0.01	Novel
GSPT2	0.01	Novel
ICAM1	0.01	Novel
ARPC4	0.01	Novel
STAT1	0.01	Novel
EIF4B	0.01	Novel
ARPC1A	0.01	Novel
EIF1	0.01	Novel
CCT5	0.01	Novel
SPCS2	0.01	Novel
TEX10	0.01	Novel
EDEM1	0.01	Novel
NFKB2	0.01	Novel
IKBKB	0.01	Novel
PELP1	0.01	Novel
TP53	0.01	Novel
TRADD	0.01	Novel
CXCL10	0.01	Novel
TRAF6	0.01	Novel
PNRC2	0.01	Novel
DHX15	0.01	Novel
MZT2A	0.01	Novel
IMP4	0.01	Novel
LCN2	0.01	Novel
XIAP	0.01	Novel
MMP13	0.01	Novel
EXOSC5	0.01	Novel
MAP2K7	0.01	Novel
TRAF1	0.01	Novel
DNAJA1	0.01	Novel
EIF2S3B	0.01	Novel
MAGOHB	0.01	Novel
RPF1	0.01	Novel
SMG5	0.01	Novel
PSMA5	0.01	Novel
SENP3	0.01	Novel
MPHOSPH6	0.01	Novel
UTP18	0.01	Novel
DDX50	0.01	Novel
EEF2KMT	0.01	Novel
CDH5	0.01	Novel
PSMA4	0.01	Novel
SNRPE	0.01	Novel
DNTTIP2	0.01	Novel
UPF2	0.01	Novel
TNFAIP8L1	0	Novel
NOL9	0	Novel
PPP1R15A	0	Novel
FBL	0	Novel
DDX18	0	Novel
HNRNPM	0	Novel
EXOSC6	0	Novel
SIRPG	0	Novel
PSME3	0	Novel
DDX47	0	Novel
NOL11	0	Novel
MRTO4	0	Novel
EDC3	0	Novel
PTPRC	0	Novel
PSMA3	0	Novel
MPHOSPH10	0	Novel
NGDN	0	Novel
TUBGCP4	0	Novel
SNX7	0	Novel
ILF2	0	Novel
PTPN11	0	Novel
JAK2	0	Novel
SRP9	0	Novel
DDX5	0	Novel
CBL	0	Novel
SPCS3	0	Novel
ZKSCAN5	0	Novel
TEK	0	Novel
PA2G4	0	Novel
SSR1	0	Novel
VEGFD	0	Novel
HNRNPA1	0	Novel
RCL1	0	Novel
HSPA1A	0	Novel
RPS10-NUDT3	0	Novel
NOP14	0	Novel
GNL2	0	Novel
HEATR3	0	Novel
EIF3CL	0	Novel
EIF2B4	0	Novel
SRSF1	0	Novel
NCK1	0	Novel
PIK3R1	0	Novel
SRSF7	0	Novel
DIS3	0	Novel
USP39	0	Novel
AMFR	0	Novel
EIF2AK3	0	Novel
CNOT10	0	Novel
DNAJB9	0	Novel
HIF1A	0	Novel
WDR31	0	Novel
SMNDC1	0	Novel
CSF2	0	Novel
NOL6	0	Novel
RPF2	0	Novel
HSPA4L	0	Novel
MMP8	0	Novel
HBS1L	0	Novel
DNAJB1	0	Novel
NOP16	0	Novel
TRA2B	0	Novel
UPF3A	0	Novel
MAP2K1	0	Novel
FOXO4	0	Novel
IKBKG	0	Novel
MMP10	0	Novel
SURF6	0	Novel
HNRNPH3	0	Novel
XPO1	0	Novel
ZNF622	0	Novel
CASC3	0	Novel
CXCL3	0	Novel
ARPC1B	0	Novel
PDGFRB	0	Novel
WDR43	0	Novel
RPL17-C18orf32	0	Novel
FAM102A	0	Novel
MCL1	0	Novel
EXOSC9	0	Novel
PSMB6	0	Novel
CCT3	0	Novel
BRIX1	0	Novel
IL1A	0	Novel
IL13	0	Novel
STAT5A	0	Novel
SRSF9	0	Novel
ZAP70	0	Novel
SLC9C2	0	Novel
PWP2	0	Novel
POLR2E	0	Novel
SKIV2L	0	Novel
ANKRD45	0	Novel
ARFRP1	0	Novel
SSR3	0	Novel
NCL	0	Novel
EIF2A	0	Novel
HNRNPR	0	Novel
CASP1	0	Novel
RPL36A-HNRNPH2	0	Novel
CELF1	0	Novel
RNF139	0	Novel
PSMA1	0	Novel
CCL7	0	Novel
SSR4	0	Novel
HYOU1	0	Novel
CSF3	0	Novel
NACA	0	Novel
SYNCRIP	0	Novel
HCLS1	0	Novel
SEC61A2	0	Novel
MTOR	0	Novel
TRAM1	0	Novel
HNRNPU	0	Novel
MAK16	0	Novel
TLR3	0	Novel
BYSL	0	Novel
PSMA7	0	Novel
PES1	0	Novel
EIF4G3	0	Novel
DNAJB11	0	Novel
WDR12	0	Novel
PHB	0	Novel
EIF1AX	0	Novel
SETD1B	0	Novel
TPT1	0	Novel
GLIPR1	0	Novel
IRS2	0	Novel
ARMH4	0	Novel
RRP36	0	Novel
SNRPA1	0	Novel
SMG9	0	Novel
EIF4H	0	Novel
PRSS53	0	Novel
SPCS1	0	Novel
HSPB1	0	Novel
CLIC4	0	Novel
ATF6B	0	Novel
OS9	0	Novel
ITPKB	0	Novel
CDK11B	0	Novel
NOC3L	0	Novel
SSB	0	Novel
GPATCH3	0	Novel
RBM45	0	Novel
LCP2	0	Novel
SEC63	0	Novel
CREB1	0	Novel
ZNF346	0	Novel
PSMC4	0	Novel
NOB1	0	Novel
SRSF6	0	Novel
SEL1L	0	Novel
VCP	0	Novel
PSMB1	0	Novel
SNRPD2	0	Novel
SMYD2	0	Novel
EEF1AKMT3	0	Novel
DNAJA2	0	Novel
SETD7	0	Novel
FADD	0	Novel
ILF3	0	Novel
PSMB7	0	Novel
SMG6	0	Novel
SIRT1	0	Novel
HSPA13	0	Novel
RUNDC3B	0	Novel
HSPH1	0	Novel
DNAJC3	0	Novel
ZSCAN5A	0	Novel
KHDRBS1	0	Novel
EDEM3	0	Novel
RPS26	1	Known
RPL30	1	Known
RPL27	1	Known
RPL4	1	Known
RPL18A	1	Known
RPS3	1	Known
RPL21	1	Known
RPL26	1	Known
RPS5	1	Known
RPS18	1	Known
RPS13	1	Known
RPL35	1	Known
RPL11	1	Known
RPL13A	1	Known
RPL6	1	Known
MAPK1	1	Known
RPSA	1	Known
RPL37	1	Known
STAT3	1	Known
RPL39	1	Known
IL6	1	Known
FAU	1	Known
MMP9	1	Known
RPL28	1	Known
HSPA5	1	Known
GRB2	1	Known
NFKB1	1	Known
CCL2	1	Known
FOXO1	1	Known
PTGES3	1	Known
DERL1	1	Known
DDIT3	1	Known
BIRC3	1	Known
PHF20	1	Known
ARPC3	1	Known
PCBP1	1	Known
DDX39A	1	Known
EIF3D	1	Known
PPP1CC	1	Known
RAP1B	1	Known
POLR3E	1	Known
KMT2B	1	Known
CXCL1	1	Known
CLIC1	1	Known
MMP14	1	Known
VEGFC	1	Known
NOP53	1	Known
SYS1	1	Known
SMDT1	1	Known
ARRDC2	1	Known
HNRNPF	1	Known
ANGPT2	1	Known
CDK11A	1	Known
CGGBP1	1	Known
TMED4	1	Known
PILRB	1	Known
METTL21A	1	Known
MZT1	1	Known
NOL7	1	Known
SNX8	1	Known
SMIM12	1	Known
PTPRCAP	1	Known
TMEM170A	1	Known
ZNF267	1	Known
TMEM243	1	Known

## Sheet: STRING-5
STRING-Embedding-GO
Symbol	Probability	Known/Novel
PRKACA	0.99	Novel
GAPDH	0.98	Novel
INS	0.96	Novel
UBA52	0.96	Novel
RPS28	0.95	Novel
RPS10	0.89	Novel
RPS25	0.88	Novel
RPS21	0.87	Novel
RPL10	0.86	Novel
RPS24	0.84	Novel
RPS19	0.84	Novel
TNF	0.83	Novel
RPS27A	0.83	Novel
RPL19	0.82	Novel
RPS11	0.81	Novel
RPLP2	0.81	Novel
RPL32	0.75	Novel
RPL7	0.75	Novel
RPS4X	0.73	Novel
EIF6	0.72	Novel
SRP68	0.72	Novel
PSMD1	0.71	Novel
RPL8	0.69	Novel
RPLP0	0.69	Novel
SEC61B	0.68	Novel
RPS27L	0.67	Novel
EGFR	0.67	Novel
RPL29	0.66	Novel
EIF2AK2	0.65	Novel
RPLP1	0.65	Novel
EIF3G	0.65	Novel
RPS6	0.63	Novel
IGF1	0.63	Novel
EIF1	0.62	Novel
THBS1	0.62	Novel
RPS14	0.61	Novel
RPL23A	0.6	Novel
EIF2S1	0.6	Novel
PRKACB	0.59	Novel
RPL15	0.59	Novel
MAPK11	0.57	Novel
MAP1LC3B	0.54	Novel
PSMD4	0.54	Novel
GSPT2	0.53	Novel
RPL10L	0.53	Novel
RPL13	0.52	Novel
TPT1	0.51	Novel
RPL38	0.51	Novel
ETF1	0.51	Novel
SSR2	0.5	Novel
RPL31	0.5	Novel
PRKACG	0.5	Novel
RPS2	0.48	Novel
EIF4E	0.48	Novel
RBM34	0.47	Novel
EIF3L	0.47	Novel
RPL7A	0.47	Novel
RELA	0.47	Novel
PSME3	0.47	Novel
MIF	0.47	Novel
RPL37A	0.47	Novel
HSP90AA1	0.46	Novel
RWDD4	0.46	Novel
PSMB3	0.46	Novel
RPS3A	0.45	Novel
SRP14	0.45	Novel
RPL12	0.45	Novel
RPL34	0.45	Novel
RPS9	0.45	Novel
RPS15A	0.44	Novel
RPL18	0.44	Novel
BTF3	0.44	Novel
RPL36AL	0.44	Novel
RSRC1	0.43	Novel
SNU13	0.43	Novel
SRPRB	0.43	Novel
RPS20	0.43	Novel
EIF3A	0.43	Novel
PPP2CA	0.41	Novel
EIF4B	0.41	Novel
PSMA1	0.4	Novel
EIF3B	0.4	Novel
TRMT112	0.4	Novel
RRP9	0.4	Novel
RPL14	0.4	Novel
UBQLN1	0.4	Novel
EIF3I	0.39	Novel
DCAF10	0.39	Novel
RPL26L1	0.39	Novel
RPS8	0.38	Novel
TP53	0.38	Novel
STRAP	0.38	Novel
MCL1	0.37	Novel
UBC	0.37	Novel
PFDN2	0.37	Novel
PSMA4	0.36	Novel
RPS12	0.36	Novel
PFDN6	0.36	Novel
PSMC6	0.36	Novel
EIF2S3	0.35	Novel
GNB1	0.35	Novel
EEF1B2	0.34	Novel
PSMD3	0.34	Novel
SRP19	0.34	Novel
EIF3H	0.34	Novel
PSMC4	0.33	Novel
RPL22L1	0.33	Novel
RPL23	0.33	Novel
SMYD5	0.33	Novel
UPF1	0.33	Novel
MMP2	0.33	Novel
SSR1	0.33	Novel
RACK1	0.32	Novel
STIP1	0.32	Novel
EEF1D	0.31	Novel
PSMD2	0.31	Novel
RPL36A-HNRNPH2	0.31	Novel
LDLR	0.3	Novel
CASC3	0.3	Novel
ANXA5	0.3	Novel
PSMB8	0.3	Novel
EIF5	0.3	Novel
CXCL8	0.3	Novel
HSP90AB1	0.29	Novel
NAA10	0.29	Novel
HSPA1L	0.29	Novel
AHSA1	0.29	Novel
KRAS	0.29	Novel
TRA2A	0.28	Novel
WDR31	0.28	Novel
EIF5A2	0.28	Novel
EIF3J	0.28	Novel
PSMA7	0.28	Novel
P4HB	0.28	Novel
EIF4G2	0.28	Novel
EIF2D	0.27	Novel
EBNA1BP2	0.27	Novel
WDR72	0.27	Novel
PSMC5	0.27	Novel
RPL3	0.27	Novel
UBB	0.27	Novel
PA2G4	0.26	Novel
HNRNPA1	0.26	Novel
CCT4	0.26	Novel
C11orf68	0.26	Novel
OASL	0.26	Novel
HNRNPAB	0.26	Novel
RPL36A	0.26	Novel
PSMB5	0.25	Novel
SPCS2	0.25	Novel
RPS10-NUDT3	0.25	Novel
EIF4G1	0.25	Novel
PASK	0.25	Novel
RPL22	0.25	Novel
PTEN	0.25	Novel
RPL36	0.25	Novel
SRP9	0.24	Novel
LSM12	0.24	Novel
RPS16	0.24	Novel
EIF5A	0.24	Novel
OSTC	0.24	Novel
HSPA1B	0.24	Novel
EEFSEC	0.24	Novel
LTV1	0.24	Novel
RPS29	0.24	Novel
ERH	0.24	Novel
RPL9	0.24	Novel
SMG9	0.24	Novel
SETD7	0.23	Novel
SEC13	0.23	Novel
PSMD11	0.23	Novel
ARRB1	0.23	Novel
PSMC2	0.23	Novel
NAA50	0.23	Novel
HABP4	0.22	Novel
EIF2A	0.22	Novel
DUSP12	0.22	Novel
UBL7	0.22	Novel
UPF2	0.22	Novel
NCBP1	0.22	Novel
PSMA2	0.22	Novel
RPN2	0.22	Novel
HSPA4	0.22	Novel
GSPT1	0.22	Novel
PELO	0.22	Novel
HDAC6	0.21	Novel
NACA	0.21	Novel
SNRPD3	0.21	Novel
ELAVL1	0.21	Novel
EIF3CL	0.21	Novel
UBL4B	0.21	Novel
PFDN1	0.21	Novel
IMP3	0.21	Novel
TRAM1	0.21	Novel
ARRB2	0.21	Novel
RPL5	0.2	Novel
CCT8	0.2	Novel
SUFU	0.2	Novel
PSMD7	0.2	Novel
SMG5	0.2	Novel
HNRNPL	0.2	Novel
SSB	0.2	Novel
KPNB1	0.2	Novel
SAP18	0.2	Novel
RAD23B	0.2	Novel
PSMA3	0.2	Novel
TBCA	0.2	Novel
HSP90B1	0.19	Novel
EIF1B	0.19	Novel
MTOR	0.19	Novel
RPN1	0.19	Novel
HNRNPK	0.19	Novel
HYPK	0.19	Novel
FKBP10	0.19	Novel
SSR3	0.19	Novel
VCAM1	0.19	Novel
ANGPTL4	0.18	Novel
PNRC2	0.18	Novel
KCNF1	0.18	Novel
BTF3L4	0.18	Novel
HSPA1A	0.18	Novel
PSMB7	0.18	Novel
RIOK1	0.18	Novel
NACA2	0.18	Novel
PDPK1	0.18	Novel
SPCS1	0.18	Novel
RPTOR	0.18	Novel
UBD	0.17	Novel
RPL24	0.17	Novel
PLEC	0.17	Novel
SMKR1	0.17	Novel
PABPC4	0.17	Novel
ZC3H15	0.17	Novel
KCNA10	0.17	Novel
CASP8	0.17	Novel
SRSF10	0.17	Novel
GSTT2B	0.17	Novel
SP1	0.17	Novel
DCP2	0.16	Novel
FKBP3	0.16	Novel
EIF4EBP1	0.16	Novel
BZW1	0.16	Novel
CDC37	0.16	Novel
RCN2	0.16	Novel
IPO7	0.16	Novel
SMG1	0.16	Novel
DDX19A	0.16	Novel
RPL41	0.16	Novel
EP300	0.16	Novel
AIMP1	0.16	Novel
MRPL16	0.16	Novel
PSMB2	0.16	Novel
CSF2	0.15	Novel
PELP1	0.15	Novel
EIF3M	0.15	Novel
WDR43	0.15	Novel
PNO1	0.15	Novel
TUBB4B	0.15	Novel
ADRM1	0.15	Novel
EXOSC7	0.15	Novel
DRG2	0.15	Novel
PSMB10	0.15	Novel
CAPRIN1	0.15	Novel
HNRNPA3	0.15	Novel
SYNCRIP	0.15	Novel
MAP3K8	0.15	Novel
CTSB	0.15	Novel
SRPK1	0.14	Novel
PPP2R1A	0.14	Novel
SEC61G	0.14	Novel
RPL27A	0.14	Novel
NME1	0.14	Novel
RPL10A	0.14	Novel
MAGOH	0.14	Novel
FRRS1	0.14	Novel
ABCE1	0.14	Novel
ALB	0.14	Novel
CNBP	0.14	Novel
CFLAR	0.14	Novel
RNPS1	0.14	Novel
CASP4	0.14	Novel
RPS15	0.14	Novel
YBX1	0.14	Novel
MRPL2	0.14	Novel
UTP20	0.14	Novel
CLPSL2	0.14	Novel
TEP1	0.14	Novel
SDC1	0.13	Novel
HDAC2	0.13	Novel
TIAL1	0.13	Novel
HNRNPCL2	0.13	Novel
MRPL15	0.13	Novel
KPNA4	0.13	Novel
HNRNPA2B1	0.13	Novel
HSPA2	0.13	Novel
FOSL2	0.13	Novel
IL1A	0.13	Novel
PSMA6	0.13	Novel
RPS23	0.13	Novel
PDCD5	0.13	Novel
HSPA12B	0.13	Novel
RPP21	0.13	Novel
PSME2	0.13	Novel
KRR1	0.13	Novel
PPP1R9A	0.13	Novel
PDIA6	0.13	Novel
EIF2S2	0.13	Novel
NARS1	0.13	Novel
CXCL2	0.13	Novel
PSMD13	0.13	Novel
IPO8	0.12	Novel
MAPK14	0.12	Novel
G3BP1	0.12	Novel
NPSR1	0.12	Novel
HDGF	0.12	Novel
TAF15	0.12	Novel
SSR4	0.12	Novel
EIF3E	0.12	Novel
NSA2	0.12	Novel
PDIA4	0.12	Novel
MAP1LC3A	0.12	Novel
HYOU1	0.12	Novel
PCBP2	0.12	Novel
EXOSC9	0.12	Novel
PSMB6	0.12	Novel
FKBP8	0.12	Novel
JUN	0.12	Novel
AKT1	0.12	Novel
ZBTB46	0.12	Novel
CDK9	0.12	Novel
DRG1	0.12	Novel
ACTG1	0.12	Novel
NFE2L2	0.12	Novel
RPL3L	0.12	Novel
KCNG1	0.12	Novel
MRPL24	0.12	Novel
MAPK7	0.12	Novel
RRAS	0.12	Novel
FBL	0.12	Novel
SERPINE1	0.11	Novel
MAK16	0.11	Novel
CCNB1	0.11	Novel
PIK3CB	0.11	Novel
IL4	0.11	Novel
MRTO4	0.11	Novel
TRAF2	0.11	Novel
PSMB1	0.11	Novel
VBP1	0.11	Novel
ARCN1	0.11	Novel
PSMC3	0.11	Novel
EIF4E2	0.11	Novel
EIF5AL1	0.11	Novel
APAF1	0.11	Novel
DUSP1	0.11	Novel
PSMD12	0.11	Novel
HNRNPD	0.11	Novel
TSR1	0.11	Novel
JAK2	0.11	Novel
SET	0.11	Novel
HSPA13	0.11	Novel
SRSF7	0.11	Novel
FKBP1A	0.11	Novel
KHDRBS1	0.11	Novel
RTTN	0.11	Novel
IPO5	0.11	Novel
POLR2G	0.11	Novel
UPF3A	0.1	Novel
NOP16	0.1	Novel
SMG8	0.1	Novel
CHMP1A	0.1	Novel
PABPC4L	0.1	Novel
HDAC5	0.1	Novel
CD44	0.1	Novel
PCNP	0.1	Novel
HSPA6	0.1	Novel
LSG1	0.1	Novel
TNPO1	0.1	Novel
IL18	0.1	Novel
TIA1	0.1	Novel
PDCD2L	0.1	Novel
GNL2	0.1	Novel
PFDN4	0.1	Novel
LTA	0.1	Novel
BCL2L1	0.1	Novel
ILF3	0.1	Novel
CHTOP	0.1	Novel
NOL12	0.1	Novel
PKM	0.1	Novel
UBAP2L	0.1	Novel
TLR4	0.1	Novel
EEF1A2	0.1	Novel
MMP1	0.1	Novel
NUDT4	0.1	Novel
PIM2	0.1	Novel
RTCA	0.1	Novel
KMT2C	0.1	Novel
DENR	0.1	Novel
CIRBP	0.1	Novel
NUDC	0.1	Novel
SMG7	0.1	Novel
ZBTB44	0.1	Novel
EXOSC4	0.1	Novel
EIF2B2	0.09	Novel
RPL39L	0.09	Novel
RPF2	0.09	Novel
CNOT7	0.09	Novel
WDR7	0.09	Novel
METAP2	0.09	Novel
BCL2L2-PABPN1	0.09	Novel
PPM1B	0.09	Novel
NUDT2	0.09	Novel
KCNV1	0.09	Novel
STT3A	0.09	Novel
HRAS	0.09	Novel
SRSF3	0.09	Novel
EIF3F	0.09	Novel
ZCRB1	0.09	Novel
CEBPZ	0.09	Novel
MAGOHB	0.09	Novel
PSMC1	0.09	Novel
PEBP1	0.09	Novel
HDAC9	0.09	Novel
IFRD2	0.09	Novel
MAPK15	0.09	Novel
CCT6A	0.09	Novel
GADD45A	0.09	Novel
PRDX1	0.09	Novel
UTP18	0.09	Novel
LARP1B	0.09	Novel
ANP32A	0.09	Novel
PLOD2	0.09	Novel
CCDC124	0.09	Novel
E4F1	0.09	Novel
SERBP1	0.09	Novel
BATF3	0.09	Novel
CAV1	0.09	Novel
CEBPB	0.09	Novel
COL18A1	0.09	Novel
HNRNPDL	0.09	Novel
CCT5	0.09	Novel
HNRNPM	0.09	Novel
UTP4	0.09	Novel
REEP4	0.09	Novel
NCOR1	0.09	Novel
DDOST	0.09	Novel
ILF2	0.09	Novel
EIF4EBP3	0.08	Novel
CSNK1E	0.08	Novel
PABPC1L	0.08	Novel
LTBR	0.08	Novel
TSR2	0.08	Novel
PABPC1	0.08	Novel
DNAJA4	0.08	Novel
TRNAU1AP	0.08	Novel
PPIA	0.08	Novel
WDR74	0.08	Novel
NCL	0.08	Novel
HNRNPCL4	0.08	Novel
NIP7	0.08	Novel
RPL21	0.89	Known
RPL30	0.89	Known
MAPK1	0.86	Known
RPSA	0.79	Known
IL6	0.78	Known
HSPA5	0.73	Known
RPL13A	0.7	Known
RPS3	0.7	Known
RPL11	0.69	Known
RPS5	0.68	Known
RPL28	0.67	Known
RPL37	0.67	Known
STAT3	0.66	Known
RPL27	0.66	Known
RPL6	0.61	Known
RPL18A	0.61	Known
RPS18	0.6	Known
RPS26	0.57	Known
RPL35	0.57	Known
PTGES3	0.55	Known
RPL26	0.51	Known
GRB2	0.49	Known
RPS13	0.45	Known
MMP9	0.43	Known
FAU	0.42	Known
RPL4	0.42	Known
EIF3D	0.39	Known
RAP1B	0.32	Known
PPP1CC	0.29	Known
PCBP1	0.28	Known
NFKB1	0.27	Known
BIRC3	0.22	Known
NOP53	0.22	Known
DDIT3	0.22	Known
CCL2	0.21	Known
CXCL1	0.16	Known
DDX39A	0.15	Known
RPL39	0.14	Known
FOXO1	0.1	Known
VEGFC	0.09	Known
MMP14	0.09	Known

## Sheet: STRING-6
STRING-Influence-GO
Symbol	Probability	Known/Novel
SECISBP2	0	Novel
SMG8	0	Novel
RPL41	0	Novel
SMG9	0	Novel
TRAM1	0	Novel
PNRC2	0	Novel
SSR2	0	Novel
TEDC1	0	Novel
SPCS2	0	Novel
RPL36A-HNRNPH2	0	Novel
SSR3	0	Novel
UPF3A	0	Novel
SPCS3	0	Novel
EIF3J	0	Novel
SSR1	0	Novel
EIF3L	0	Novel
SRPRB	0	Novel
SMG5	0	Novel
SSR4	0	Novel
SPCS1	0	Novel
SMG7	0	Novel
SEC11A	0	Novel
EIF3K	0	Novel
RPL36A	0	Novel
RPL15	0	Novel
RPL36AL	0	Novel
RPL17-C18orf32	0	Novel
RPL19	0	Novel
EIF5	0	Novel
EIF3G	0	Novel
EIF3H	0	Novel
SEC61B	0	Novel
EIF3C	0	Novel
RPL22L1	0	Novel
EIF3M	0	Novel
SMG6	0	Novel
EEFSEC	0	Novel
PELO	0	Novel
RPL7L1	0	Novel
RPL39L	0	Novel
RPL32	0	Novel
RPLP1	0	Novel
EIF3A	0	Novel
RPL3	0	Novel
RPL38	0	Novel
RPS10	0	Novel
RPL29	0	Novel
PELP1	0	Novel
EIF3E	0	Novel
RPL13	0	Novel
RPLP2	0	Novel
EIF3F	0	Novel
RPL18	0	Novel
RPS10-NUDT3	0	Novel
CASC3	0	Novel
RPL34	0	Novel
RPL10L	0	Novel
UPF2	0	Novel
EIF2S2	0	Novel
NACA	0	Novel
SRP14	0	Novel
BTF3L4	0	Novel
SRP68	0	Novel
RPL3L	0	Novel
SEC61G	0	Novel
EIF3I	0	Novel
RPS25	0	Novel
RPS27L	0	Novel
RPS24	0	Novel
MPHOSPH6	0	Novel
ISG20L2	0	Novel
RPL7	0	Novel
SRP9	0	Novel
RPL14	0	Novel
EIF2S3	0	Novel
RPL22	0	Novel
EIF3B	0	Novel
RPS28	0	Novel
RPL12	0	Novel
SEC11C	0	Novel
DCP1A	0	Novel
RPL10	0	Novel
NACA2	0	Novel
RPL24	0	Novel
TPT1	0	Novel
RPS21	0	Novel
RPL36	0	Novel
RPL31	0	Novel
RNPS1	0	Novel
EIF2S1	0	Novel
RPL37A	0	Novel
GSPT2	0	Novel
EIF5B	0	Novel
RPL10A	0	Novel
RPS19	0	Novel
RPL26L1	0	Novel
WDR31	0	Novel
EEF1D	0	Novel
GSPT1	0	Novel
MAGOHB	0	Novel
RPL7A	0	Novel
RPS9	0	Novel
RPS3A	0	Novel
UPF3B	0	Novel
RPLP0	0	Novel
RPS6	0	Novel
EIF1AX	0	Novel
EIF4B	0	Novel
C1D	0	Novel
RPS4X	0	Novel
BTF3	0	Novel
RPL23A	0	Novel
RPL9	0	Novel
SRPRA	0	Novel
RPL23	0	Novel
LAS1L	0	Novel
EIF4H	0	Novel
RPS12	0	Novel
RPL27A	0	Novel
RPL5	0	Novel
RPS8	0	Novel
SRP19	0	Novel
ETF1	0	Novel
RPS2	0	Novel
PABPC1	0	Novel
RPS29	0	Novel
RPS16	0	Novel
C19orf71	0	Novel
RPS15A	0	Novel
SEC61A2	0	Novel
RPS23	0	Novel
MAGOH	0	Novel
RPS14	0	Novel
NOL9	0	Novel
RSRC1	0	Novel
RPS11	0	Novel
HABP4	0	Novel
EIF4G1	0	Novel
RACK1	0	Novel
RSL24D1	0	Novel
EIF4E	0	Novel
EEF2	0	Novel
RPS20	0	Novel
EXOSC7	0	Novel
UPF1	0	Novel
SMKR1	0	Novel
RBM8A	0	Novel
EIF4A2	0	Novel
EIF5AL1	0	Novel
RPL8	0	Novel
EIF4A1	0	Novel
SEC61A1	0	Novel
NSA2	0	Novel
RPS15	0	Novel
PPP2R2A	0	Novel
MRTO4	0	Novel
TEX10	0	Novel
EIF5A2	0	Novel
EIF1	0	Novel
EIF6	0	Novel
EXOSC1	0	Novel
EXOSC8	0	Novel
EXOSC6	0	Novel
HSPBP1	0	Novel
EXOSC9	0	Novel
SRP54	0	Novel
SMIM15	0	Novel
EXOSC4	0	Novel
SENP3	0	Novel
BOP1	0	Novel
SMG1	0	Novel
NCBP1	0	Novel
SNU13	0	Novel
IMP3	0	Novel
EXOSC5	0	Novel
NCBP2	0	Novel
DIS3	0	Novel
NPIPB8	0	Novel
RPF2	0	Novel
PES1	0	Novel
EIF1B	0	Novel
PPP2R1A	0	Novel
KCNA7	0	Novel
EXOSC2	0	Novel
EXOSC3	0	Novel
FRRS1	0	Novel
WDR12	0	Novel
NOL11	0	Novel
CCT4	0	Novel
CCT7	0	Novel
FBL	0	Novel
EIF2A	0	Novel
MTREX	0	Novel
NUDT2	0	Novel
PPP1R9A	0	Novel
PNO1	0	Novel
HBS1L	0	Novel
WDR43	0	Novel
RTTN	0	Novel
NIFK	0	Novel
PA2G4	0	Novel
NACAD	0	Novel
IMP4	0	Novel
TTC37	0	Novel
CCT2	0	Novel
EIF3CL	0	Novel
NHP2	0	Novel
ILF2	0	Novel
EEF2KMT	0	Novel
UTP4	0	Novel
SYNCRIP	0	Novel
NIP7	0	Novel
WDR18	0	Novel
NUDT8	0	Novel
SIL1	0	Novel
HSPA8	0	Novel
MRPS2	0	Novel
CCT8	0	Novel
CCT5	0	Novel
DRG2	0	Novel
KCNS2	0	Novel
EFL1	0	Novel
BYSL	0	Novel
PSMC2	0	Novel
TMA7	0	Novel
RRS1	0	Novel
PSMC5	0	Novel
GNL3	0	Novel
PSMA5	0	Novel
NOP56	0	Novel
DENR	0	Novel
URGCP	0	Novel
EBNA1BP2	0	Novel
EXOSC10	0	Novel
NOC4L	0	Novel
UBA52	0	Novel
EIF2D	0	Novel
GTPBP4	0	Novel
GNL2	0	Novel
PSMC1	0	Novel
RPS27A	0	Novel
EIF2S3B	0	Novel
PSMC4	0	Novel
EFTUD2	0	Novel
PPP2CA	0	Novel
EMG1	0	Novel
KCNV2	0	Novel
UTP6	0	Novel
RWDD4	0	Novel
NOL6	0	Novel
RRP9	0	Novel
GAR1	0	Novel
UTP11	0	Novel
MPHOSPH10	0	Novel
NOP58	0	Novel
PSMA3	0	Novel
PDCD11	0	Novel
NMD3	0	Novel
FAM86B1	0	Novel
RCL1	0	Novel
SURF6	0	Novel
ZNF90	0	Novel
ZNF622	0	Novel
RPF1	0	Novel
FBLL1	0	Novel
HBA1	0	Novel
UTP18	0	Novel
TCP1	0	Novel
STT3B	0	Novel
C3orf36	0	Novel
NOB1	0	Novel
MIF	0	Novel
EPRS1	0	Novel
SSB	0	Novel
UTP14A	0	Novel
SKIV2L	0	Novel
CCT6A	0	Novel
ABCF1	0	Novel
NOP2	0	Novel
HBA2	0	Novel
ILF3	0	Novel
DDX19A	0	Novel
RRP7A	0	Novel
EIF2AK2	0	Novel
RIOK1	0	Novel
FAM86B2	0	Novel
LTV1	0	Novel
KARS1	0	Novel
PSMA7	0	Novel
MDN1	0	Novel
WDR61	0	Novel
MTIF2	0	Novel
PWP2	0	Novel
PSMD1	0	Novel
RRP36	0	Novel
PSMA1	0	Novel
WDR75	0	Novel
SNRPD2	0	Novel
IL36A	0	Novel
WDR72	0	Novel
WDSUB1	0	Novel
FCF1	0	Novel
CCDC173	0	Novel
UTP14C	0	Novel
CCT3	0	Novel
NCL	0	Novel
LRRC75A	0	Novel
MCTS1	0	Novel
MMP10	0	Novel
DDX49	0	Novel
BRIX1	0	Novel
PSMD11	0	Novel
HSPA4	0	Novel
RIOK3	0	Novel
NOP14	0	Novel
GNL3L	0	Novel
KRR1	0	Novel
HSP90AA1	0	Novel
TIAL1	0	Novel
UTP15	0	Novel
SDAD1	0	Novel
HNRNPA1	0	Novel
HNRNPR	0	Novel
NPIPB9	0	Novel
TMEM229B	0	Novel
PSMD2	0	Novel
TSR2	0	Novel
PSMA2	0	Novel
NAA35	0	Novel
HNRNPH3	0	Novel
BZW1	0	Novel
WDR74	0	Novel
PSMA6	0	Novel
NME1-NME2	0	Novel
DDT	0	Novel
NUFIP2	0	Novel
PSMD12	0	Novel
DKC1	0	Novel
NPM1	0	Novel
RIOK2	0	Novel
NOP10	0	Novel
NOP16	0	Novel
BMS1	0	Novel
UTP3	0	Novel
UTP20	0	Novel
OST4	0	Novel
WDR46	0	Novel
HEATR1	0	Novel
BUD23	0	Novel
GNL1	0	Novel
PSMB7	0	Novel
COX6A2	0	Novel
PSMA4	0	Novel
PSMC6	0	Novel
HSP90AB1	0	Novel
MTRF1	0	Novel
TSR1	0	Novel
RUNDC3B	0	Novel
UBL4B	0	Novel
NME1	0	Novel
CEBPZ	0	Novel
EBI3	0	Novel
UBL4A	0	Novel
C12orf66	0	Novel
KHDRBS1	0	Novel
EDF1	0	Novel
VWA8	0	Novel
PTBP1	0	Novel
TRMT112	0	Novel
DDX52	0	Novel
NUDT1	0	Novel
RAN	0	Novel
DDX18	0	Novel
IL32	0	Novel
HSPA6	0	Novel
ZBED8	0	Novel
WDR36	0	Novel
WDR3	0	Novel
RRP1	0	Novel
FAM207A	0	Novel
SNRPE	0	Novel
SNRPA1	0	Novel
TSPYL6	0	Novel
NSUN5	0	Novel
C11orf68	0	Novel
IL37	0	Novel
FRRS1L	0	Novel
RCN2	0	Novel
DDX47	0	Novel
ELAVL1	0	Novel
HNRNPA2B1	0	Novel
PSMD14	0	Novel
IL25	0	Novel
TRA2B	0	Novel
DHX9	0	Novel
TARDBP	0	Novel
CSNK1E	0	Novel
DIMT1	0	Novel
DDX39B	0	Novel
TBL3	0	Novel
HNRNPM	0	Novel
EEF1AKMT1	0	Novel
NLE1	0	Novel
C20orf85	0	Novel
C7orf61	0	Novel
RRP15	0	Novel
IL12B	0	Novel
DCAF13	0	Novel
DNTTIP2	0	Novel
CCN3	0	Novel
RANBP1	0	Novel
PSMC3	0	Novel
PDCD2L	0	Novel
GUF1	0	Novel
TNFSF12	0	Novel
RPN2	0	Novel
PCBP2	0	Novel
METAP1	0	Novel
IL36G	0	Novel
SNRPD3	0	Novel
ATF6B	0	Novel
MAP1LC3B	0	Novel
VKORC1L1	0	Novel
PPIA	0	Novel
IL36RN	0	Novel
UTP25	0	Novel
IL1F10	0	Novel
PTMA	0	Novel
SNRPG	0	Novel
C19orf67	0	Novel
SNTB2	0	Novel
MYBBP1A	0	Novel
PSMB6	0	Novel
IL36B	0	Novel
MAK16	0	Novel
RPL28	1	Known
EIF3D	1	Known
RPL37	1	Known
RPL39	1	Known
RPS26	1	Known
RPL21	1	Known
RPL18A	1	Known
RPL30	1	Known
RPL27	1	Known
RPL6	1	Known
RPL26	1	Known
RPL13A	1	Known
RPL35	1	Known
RPL4	1	Known
RPS5	1	Known
RPSA	1	Known
RPS13	1	Known
RPS3	1	Known
RPL11	1	Known
RPS18	1	Known
FAU	1	Known
NOP53	1	Known
PCBP1	1	Known
HSPA5	1	Known
PTGES3	1	Known
NOL7	1	Known
DDIT3	1	Known
ANGPT2	1	Known
NFKB1	1	Known
CCL2	1	Known
VEGFC	1	Known
HNRNPF	1	Known
DDX39A	1	Known
FOXO1	1	Known
STAT3	1	Known
MMP9	1	Known
CXCL1	1	Known
ZNF267	1	Known
IL6	1	Known
MMP14	1	Known
BIRC3	1	Known
MAPK1	1	Known
GRB2	1	Known
PPP1CC	1	Known
DERL1	1	Known
CDK11A	1	Known
POLR3E	1	Known
CLIC1	1	Known
METTL21A	1	Known
SNX8	1	Known
KMT2B	1	Known
SYS1	1	Known
TMED4	1	Known
ARPC3	1	Known
SMDT1	1	Known
RAP1B	1	Known
PTPRCAP	1	Known
CGGBP1	1	Known
PILRB	1	Known
PHF20	1	Known
SMIM12	1	Known
ARRDC2	1	Known
TMEM243	1	Known
TMEM170A	1	Known
MZT1	1	Known

## Sheet: BioGRID-1
BioGRID-Adjacency-DisGeNET
Symbol	Probability	Known/Novel
PTPN6	1	Novel
PTPN11	1	Novel
TRIM68	1	Novel
RPS7	1	Novel
RPL7	0.99	Novel
RPS4X	0.99	Novel
RPL36	0.98	Novel
IKBKG	0.98	Novel
NID2	0.98	Novel
RPS9	0.97	Novel
LRRTM4	0.96	Novel
B4GALNT3	0.96	Novel
RPL19	0.96	Novel
RPS24	0.94	Novel
B4GALNT4	0.94	Novel
VEGFD	0.94	Novel
RPS25	0.94	Novel
SORBS1	0.93	Novel
DNPH1	0.92	Novel
RPS23	0.92	Novel
RPS3A	0.9	Novel
RPS19	0.9	Novel
RPL34	0.88	Novel
RPL15	0.87	Novel
RPL23	0.84	Novel
RPS16	0.84	Novel
PAICS	0.81	Novel
RPL5	0.81	Novel
FAM114A2	0.8	Novel
RPLP2	0.79	Novel
WDR5	0.78	Novel
PODXL	0.74	Novel
TOM1	0.73	Novel
RPL10A	0.72	Novel
TNF	0.71	Novel
RPL13	0.69	Novel
RPL35A	0.69	Novel
RPL31	0.66	Novel
RPL27A	0.66	Novel
RPS10	0.65	Novel
RPS15	0.61	Novel
RPS15A	0.61	Novel
RPL18	0.6	Novel
RPL22	0.57	Novel
RPS11	0.52	Novel
TPD52L2	0.5	Novel
RPS14	0.48	Novel
RPL9	0.45	Novel
RPL8	0.44	Novel
MMP2	0.43	Novel
NINJ2	0.43	Novel
NOP58	0.42	Novel
RPS17	0.42	Novel
ERBB2	0.41	Novel
RPL7A	0.39	Novel
ITGB1	0.39	Novel
RPLP0	0.38	Novel
RPL12	0.37	Novel
RPS21	0.36	Novel
EIF3E	0.35	Novel
PIP4P1	0.34	Novel
ILKAP	0.33	Novel
FBL	0.33	Novel
POP5	0.31	Novel
RPL32	0.27	Novel
PFDN5	0.23	Novel
RPS27	0.23	Novel
NCL	0.22	Novel
LGALS8	0.2	Novel
RRS1	0.19	Novel
DUSP19	0.18	Novel
RPS12	0.17	Novel
ARRDC3	0.16	Novel
MRFAP1	0.15	Novel
RPL17	0.14	Novel
PCDHGB1	0.14	Novel
RPS29	0.13	Novel
EPN1	0.13	Novel
COMMD9	0.12	Novel
XRN2	0.12	Novel
XRCC5	0.12	Novel
RPS28	0.11	Novel
RPL10L	0.11	Novel
RPS6	0.1	Novel
MAPK3	0.07	Novel
B3GNT5	0.06	Novel
TIE1	0.06	Novel
FAM118A	0.06	Novel
ZNF432	0.05	Novel
TPX2	0.05	Novel
RPLP1	0.05	Novel
RPL29	0.05	Novel
FOXK2	0.04	Novel
FAIM2	0.04	Novel
RAB3IP	0.03	Novel
RBBP5	0.03	Novel
MICALL2	0.03	Novel
STAU1	0.03	Novel
ITGB3	0.03	Novel
WBP1L	0.03	Novel
LMO3	0.03	Novel
GIMAP1	0.03	Novel
CHTF8	0.02	Novel
FANCM	0.02	Novel
SLC38A2	0.02	Novel
ASH2L	0.02	Novel
TRIM62	0.02	Novel
STYX	0.02	Novel
TMED10	0.02	Novel
UBA52	0.02	Novel
APOE	0.02	Novel
GIMAP5	0.01	Novel
RPL38	0.01	Novel
ADIPOQ	0.01	Novel
RPS27L	0.01	Novel
CDIP1	0.01	Novel
PMEPA1	0.01	Novel
FLT1	0.01	Novel
RPS27A	0.01	Novel
UPK2	0.01	Novel
NIF3L1	0.01	Novel
ARRDC1	0.01	Novel
UTP4	0.01	Novel
FAM168A	0.01	Novel
IL16	0.01	Novel
DUSP18	0.01	Novel
POLR2F	0.01	Novel
TMEM65	0.01	Novel
RPL26L1	0.01	Novel
MID1	0.01	Novel
CENPO	0.01	Novel
TMEM42	0.01	Novel
MLANA	0.01	Novel
ANGPT1	0.01	Novel
CARM1	0.01	Novel
DDX18	0.01	Novel
ANGPT4	0.01	Novel
TMED2	0.01	Novel
CD8A	0.01	Novel
RPLP0P6	0.01	Novel
TMED9	0.01	Novel
PLP2	0.01	Novel
MMP3	0.01	Novel
LRRK1	0.01	Novel
LYZL2	0.01	Novel
RNF8	0.01	Novel
THOP1	0.01	Novel
NMU	0.01	Novel
PRKAA2	0.01	Novel
PHF19	0.01	Novel
PTPRR	0.01	Novel
PHF20L1	0.01	Novel
JAGN1	0.01	Novel
ZNF775	0.01	Novel
PPIE	0.01	Novel
SERP1	0	Novel
MAGOH	0	Novel
CD1D	0	Novel
BMP10	0	Novel
CKS1B	0	Novel
ZNF324B	0	Novel
ITGAL	0	Novel
CDH5	0	Novel
SRFBP1	0	Novel
ZBBX	0	Novel
TRIM26	0	Novel
SND1	0	Novel
WBP1	0	Novel
NKAP	0	Novel
IGSF8	0	Novel
C1D	0	Novel
UHRF2	0	Novel
THBS1	0	Novel
ANKMY2	0	Novel
PAEP	0	Novel
DAZAP2	0	Novel
DIMT1	0	Novel
ZBTB47	0	Novel
TSNARE1	0	Novel
BRIX1	0	Novel
CD22	0	Novel
THSD7A	0	Novel
UBE2S	0	Novel
PLK3	0	Novel
LYZL1	0	Novel
NEDD1	0	Novel
RELA	0	Novel
EIF3K	0	Novel
KMT2C	0	Novel
TSR1	0	Novel
EBNA1BP2	0	Novel
ERP29	0	Novel
ACTA2	0	Novel
EEF1A1P5	0	Novel
CEP250	0	Novel
PYM1	0	Novel
EIF3L	0	Novel
RPL36A	0	Novel
YBX1	0	Novel
CCL11	0	Novel
TNFRSF25	0	Novel
EIF3I	0	Novel
TMEM128	0	Novel
LAMA4	0	Novel
CMTM5	0	Novel
PDGFB	0	Novel
EXOSC10	0	Novel
DOK2	0	Novel
NECAB1	0	Novel
CXCL9	0	Novel
UROD	0	Novel
PACC1	0	Novel
BMP4	0	Novel
EIF3A	0	Novel
POLR3D	0	Novel
SMIM3	0	Novel
SUPT16H	0	Novel
SCUBE2	0	Novel
SEMA4D	0	Novel
MTX2	0	Novel
OGA	0	Novel
SAR1B	0	Novel
SKAP1	0	Novel
CCDC12	0	Novel
PCBD1	0	Novel
FAIM	0	Novel
NAP1L1	0	Novel
EXOSC4	0	Novel
SPOCK2	0	Novel
PSMD14	0	Novel
CARD9	0	Novel
MAPK14	0	Novel
PGAM5	0	Novel
KLF2	0	Novel
PLVAP	0	Novel
NFKB2	0	Novel
YRDC	0	Novel
LARP1	0	Novel
SMAD4	0	Novel
HNRNPCL2	0	Novel
SMIM1	0	Novel
TMEM52B	0	Novel
POLR3C	0	Novel
TMEM255B	0	Novel
PINX1	0	Novel
SHC2	0	Novel
ERG28	0	Novel
C1orf35	0	Novel
CBL	0	Novel
CD151	0	Novel
LACRT	0	Novel
IER3	0	Novel
EIF2A	0	Novel
KRR1	0	Novel
ITSN1	0	Novel
DDX24	0	Novel
PLEKHB2	0	Novel
ZNF552	0	Novel
SLC38A7	0	Novel
SPINDOC	0	Novel
TMEM254	0	Novel
GTPBP4	0	Novel
RB1CC1	0	Novel
CXCL3	0	Novel
SLC2A1	0	Novel
RPS20	0	Novel
NEMF	0	Novel
EIF4B	0	Novel
KRTAP9-3	0	Novel
TMED1	0	Novel
GNL3	0	Novel
MTF1	0	Novel
ZSCAN21	0	Novel
OPN3	0	Novel
PUM3	0	Novel
SETD4	0	Novel
COPE	0	Novel
BUD31	0	Novel
RUSF1	0	Novel
PLPP6	0	Novel
DDX21	0	Novel
CXCL12	0	Novel
RAPGEF6	0	Novel
CRLF3	0	Novel
TTC33	0	Novel
TBC1D3K	0	Novel
MRPS24	0	Novel
RBM28	0	Novel
FOXN3	0	Novel
RAPGEF3	0	Novel
RBM22	0	Novel
SIRT7	0	Novel
RPF1	0	Novel
RNF20	0	Novel
RPL23A	0	Novel
NOLC1	0	Novel
PI4K2A	0	Novel
GAST	0	Novel
SYF2	0	Novel
FAM3C	0	Novel
PTPN21	0	Novel
KIAA0319L	0	Novel
CCNL1	0	Novel
CWF19L2	0	Novel
TBC1D3C	0	Novel
NAXD	0	Novel
FOXA1	0	Novel
PDCL3	0	Novel
FOXO6	0	Novel
WFDC10A	0	Novel
TMEM147	0	Novel
ZNF316	0	Novel
ATP6V1G1	0	Novel
NOP2	0	Novel
KNOP1	0	Novel
LGALS3	0	Novel
RNU5A-1	0	Novel
GABARAP	0	Novel
GPRC5A	0	Novel
CXCL2	0	Novel
GPR182	0	Novel
RNU6-1	0	Novel
PBLD	0	Novel
MPHOSPH10	0	Novel
TMED5	0	Novel
UVRAG	0	Novel
CYBC1	0	Novel
CDC45	0	Novel
PLXND1	0	Novel
IHO1	0	Novel
FEN1	0	Novel
BRAF	0	Novel
SEPTIN7	0	Novel
TRMT1	0	Novel
C3orf52	0	Novel
RPL24	0	Novel
GADD45B	0	Novel
WNT9B	0	Novel
ARHGAP11A	0	Novel
NUDT16L1	0	Novel
RPS10P5	0	Novel
ZBTB1	0	Novel
ARHGAP8	0	Novel
RPL3L	0	Novel
COMMD3	0	Novel
POLR3F	0	Novel
GNMT	0	Novel
ZNF17	0	Novel
DNAJB13	0	Novel
PFDN4	0	Novel
COA7	0	Novel
RCC1	0	Novel
ADGRA3	0	Novel
CMTR1	0	Novel
TBC1D3G	0	Novel
ARPC5L	0	Novel
PWP1	0	Novel
FOSL2	0	Novel
FERMT3	0	Novel
BTNL3	0	Novel
RNPS1	0	Novel
EDEM2	0	Novel
TBC1D3B	0	Novel
SPART	0	Novel
TBC1D30	0	Novel
ZNF490	0	Novel
INO80B	0	Novel
FGFR4	0	Novel
CD53	0	Novel
RECQL5	0	Novel
H2BC11	0	Novel
SEL1L	0	Novel
CXCL10	0	Novel
DYNC2LI1	0	Novel
EIF3CL	0	Novel
WIZ	0	Novel
CDC40	0	Novel
SPIN1	0	Novel
EDDM3A	0	Novel
POLR3GL	0	Novel
BRCC3	0	Novel
PPIL2	0	Novel
CBX7	0	Novel
TSPYL4	0	Novel
RPL37A	0	Novel
DHX35	0	Novel
CD68	0	Novel
TBC1D3	0	Novel
POLR2E	0	Novel
IP6K3	0	Novel
TRAF4	0	Novel
TUT7	0	Novel
RPL36AL	0	Novel
CCL8	0	Novel
MFAP1	0	Novel
NOL11	0	Novel
PPID	0	Novel
PLRG1	0	Novel
IFI16	0	Novel
CTTNBP2	0	Novel
ZNF599	0	Novel
INSIG2	0	Novel
C12orf73	0	Novel
H2AC21	0	Novel
ENDOG	0	Novel
MAGEB2	0	Novel
KLF5	0	Novel
DERL2	0	Novel
EEF1B2	0	Novel
RPL39P5	0	Novel
GTSE1	0	Novel
ARNTL2	0	Novel
YIPF4	0	Novel
WBP2	0	Novel
CRBN	0	Novel
CHCHD1	0	Novel
ZNF575	0	Novel
HIVEP3	0	Novel
TXNDC12	0	Novel
PNO1	0	Novel
TNFSF13B	0	Novel
ITGB5	0	Novel
ICOS	0	Novel
SNIP1	0	Novel
SAE1	0	Novel
RPS8	0	Novel
NSMCE3	0	Novel
CORO7	0	Novel
RPL3	0	Novel
PGBD3	0	Novel
DNAJA2	0	Novel
TRAPPC2B	0	Novel
RASAL3	0	Novel
H2AC7	0	Novel
HSPA5	1	Known
PPP1CC	1	Known
MYC	1	Known
BIRC3	1	Known
GRB2	1	Known
RPL11	1	Known
MAPK1	1	Known
STAT3	1	Known
PCBP1	1	Known
RPL6	1	Known
RPL18A	1	Known
RPL30	1	Known
RPL35	1	Known
RPL28	1	Known
RPSA	1	Known
CCL2	1	Known
RPL13A	1	Known
RPS18	1	Known
RPL4	1	Known
RPS13	1	Known
RPS5	1	Known
HNRNPF	1	Known
DDIT3	1	Known
NFKB1	1	Known
RPS3	1	Known
RPS26	1	Known
RPL27	1	Known
ARPC3	1	Known
DERL1	1	Known
RPL21	1	Known
CDK11A	1	Known
RAP1B	1	Known
PTGES3	1	Known
FOXO1	1	Known
RPL26	1	Known
VEGFA	1	Known
NOP53	1	Known
CLIC1	1	Known
DDX39A	1	Known
MZT1	1	Known
MMP14	1	Known
MMP9	1	Known
EIF3D	1	Known
FAU	1	Known
POLR3E	1	Known
CXCL1	1	Known
RPL39	1	Known
TMEM243	1	Known
METTL21A	1	Known
SYS1	1	Known
TMED4	1	Known
KMT2B	1	Known
SNX8	1	Known
IL6	1	Known
ZNF267	1	Known
RPL37	1	Known
NOL7	1	Known
CGGBP1	1	Known
SMDT1	1	Known
PHF20	1	Known
SMIM12	0.99	Known
ANGPT2	0.99	Known
PTPRCAP	0.99	Known
VEGFC	0.98	Known
PILRB	0.98	Known
ARRDC2	0.97	Known

## Sheet: BioGRID-2
BioGRID-Embedding-DisGeNET
Symbol	Probability	Known/Novel
ZRANB1	1	Novel
FAM9B	1	Novel
HSP90B1	1	Novel
RPL9	1	Novel
TFF1	1	Novel
RAP2B	1	Novel
INO80E	1	Novel
SGTB	1	Novel
LNX1	1	Novel
TSPYL2	1	Novel
CUEDC1	1	Novel
PSMA1	1	Novel
CDK5RAP3	1	Novel
SPAG9	1	Novel
RPS25	1	Novel
PLEKHF2	1	Novel
PHF1	1	Novel
MCFD2	1	Novel
ING5	1	Novel
FOSL2	1	Novel
ZNF212	1	Novel
SMAD3	1	Novel
ZBTB43	1	Novel
PTPN6	1	Novel
KDR	1	Novel
GTF2E1	1	Novel
EFNA5	1	Novel
COIL	1	Novel
SNX6	1	Novel
PNMA5	1	Novel
RPS28	1	Novel
DYDC1	1	Novel
GPKOW	1	Novel
HOMEZ	0.99	Novel
DAPK1	0.99	Novel
RPL15	0.99	Novel
ZBTB1	0.99	Novel
CYTIP	0.99	Novel
CHMP5	0.99	Novel
TOMM34	0.99	Novel
ZDHHC18	0.99	Novel
RPS23	0.99	Novel
DIP2B	0.99	Novel
RPL31	0.99	Novel
USP14	0.99	Novel
PGAM5	0.99	Novel
RPL8	0.99	Novel
TFRC	0.99	Novel
RPS4X	0.99	Novel
CCL13	0.99	Novel
MZT2B	0.99	Novel
MAGEB2	0.99	Novel
ITGB7	0.99	Novel
GART	0.98	Novel
NUDT1	0.98	Novel
PNMT	0.98	Novel
NIP7	0.98	Novel
PRR11	0.98	Novel
RPS9	0.98	Novel
USP15	0.98	Novel
CXCL6	0.98	Novel
MYDGF	0.98	Novel
RPL38	0.98	Novel
MUS81	0.98	Novel
MT2A	0.97	Novel
CXCL12	0.97	Novel
HRAS	0.97	Novel
TPT1	0.97	Novel
POMC	0.97	Novel
TMED10	0.97	Novel
TMED9	0.97	Novel
ABT1	0.97	Novel
IL6R	0.97	Novel
HDGFL3	0.97	Novel
UBE2S	0.97	Novel
HIVEP1	0.97	Novel
POLB	0.97	Novel
ATP6V0A1	0.97	Novel
MSLN	0.96	Novel
RIOX2	0.96	Novel
KIF9	0.96	Novel
SAP30BP	0.96	Novel
ABR	0.96	Novel
TCEANC	0.96	Novel
CXCL14	0.96	Novel
BDP1	0.96	Novel
HUS1	0.96	Novel
CCL28	0.95	Novel
COL4A1	0.95	Novel
SCARA3	0.95	Novel
TDG	0.95	Novel
SLAMF6	0.95	Novel
SERPINE1	0.95	Novel
NTMT1	0.94	Novel
LHX2	0.94	Novel
PDGFB	0.94	Novel
EIF1	0.94	Novel
RPLP0P6	0.94	Novel
LAMTOR1	0.93	Novel
RO60	0.93	Novel
TSNAX	0.93	Novel
CXCL8	0.93	Novel
CYP2E1	0.93	Novel
CPNE7	0.93	Novel
TUBGCP4	0.93	Novel
TUBG2	0.93	Novel
RPLP0	0.92	Novel
CXCL11	0.92	Novel
ITGB5	0.92	Novel
CCL11	0.92	Novel
PCNA	0.92	Novel
PPID	0.92	Novel
SRGN	0.92	Novel
RPL7L1	0.92	Novel
YWHAE	0.92	Novel
KIT	0.92	Novel
HSPA13	0.92	Novel
PDIA5	0.92	Novel
LAMTOR2	0.91	Novel
SWAP70	0.91	Novel
CCDC57	0.91	Novel
PIK3R3	0.91	Novel
COL1A1	0.91	Novel
ADAT2	0.9	Novel
BZW2	0.9	Novel
RBM34	0.9	Novel
TXNDC11	0.9	Novel
CCL17	0.9	Novel
LSM7	0.9	Novel
EIF4H	0.9	Novel
KMT2C	0.9	Novel
IMP4	0.89	Novel
SPINT1	0.89	Novel
RPS21	0.89	Novel
RPL36A	0.89	Novel
CUBN	0.89	Novel
STX4	0.89	Novel
API5	0.88	Novel
RPL22L1	0.88	Novel
ITGA5	0.88	Novel
CXCL17	0.88	Novel
F2	0.87	Novel
TPM4	0.86	Novel
RPL13	0.86	Novel
SOD3	0.86	Novel
NEDD1	0.86	Novel
PHB	0.86	Novel
PTPRR	0.86	Novel
AMIGO1	0.85	Novel
GALNT2	0.85	Novel
DNAJC8	0.85	Novel
COLEC12	0.85	Novel
ZNF286A	0.84	Novel
KIR2DL3	0.84	Novel
RPS24	0.83	Novel
RPS19	0.83	Novel
TUBB2A	0.83	Novel
SMIM11A	0.83	Novel
TCP10L	0.82	Novel
RPS27L	0.81	Novel
RAP2A	0.81	Novel
MPHOSPH6	0.81	Novel
CSNK1G2	0.8	Novel
APEH	0.8	Novel
TRIR	0.8	Novel
ASPH	0.8	Novel
TRIP6	0.79	Novel
RPL32	0.78	Novel
NFKBIA	0.77	Novel
SSRP1	0.77	Novel
CCL8	0.77	Novel
WDR89	0.76	Novel
CHCHD4	0.76	Novel
RELT	0.76	Novel
CORO7	0.76	Novel
IL6ST	0.76	Novel
CCL5	0.75	Novel
KLF5	0.74	Novel
FAM133B	0.74	Novel
SUPT6H	0.74	Novel
TMEM30A	0.73	Novel
LEPR	0.73	Novel
MAD1L1	0.72	Novel
RPS27A	0.71	Novel
ASF1B	0.7	Novel
HDDC2	0.7	Novel
CREB3L3	0.7	Novel
WTAP	0.7	Novel
RPL23	0.7	Novel
TBC1D26	0.7	Novel
PF4	0.68	Novel
IGF1	0.68	Novel
PIK3CA	0.67	Novel
GIPC1	0.67	Novel
SH2D3C	0.66	Novel
FAM189B	0.66	Novel
RPL36	0.66	Novel
EXOSC1	0.65	Novel
MUCL1	0.65	Novel
RPL7A	0.64	Novel
RPL12	0.64	Novel
DOK1	0.63	Novel
C3orf52	0.63	Novel
TRAM1L1	0.62	Novel
EBI3	0.62	Novel
HMGN4	0.62	Novel
ZFP64	0.62	Novel
SEPTIN8	0.61	Novel
ZNF280C	0.61	Novel
COL18A1	0.6	Novel
ERP29	0.6	Novel
FCRL4	0.59	Novel
SEL1L	0.59	Novel
CCNDBP1	0.59	Novel
RAD51B	0.58	Novel
TM4SF19	0.58	Novel
C1orf35	0.58	Novel
NFYA	0.57	Novel
CD68	0.57	Novel
OSGIN1	0.57	Novel
AGT	0.56	Novel
NKTR	0.56	Novel
TEK	0.56	Novel
FCGR2B	0.56	Novel
TEX15	0.55	Novel
GADD45GIP1	0.55	Novel
GNB2	0.55	Novel
EME1	0.55	Novel
MYL12A	0.54	Novel
SLC16A3	0.54	Novel
CCL26	0.54	Novel
GRB10	0.54	Novel
PA2G4	0.54	Novel
EEF1G	0.53	Novel
DUSP19	0.53	Novel
EEF1A1P5	0.53	Novel
TMEM267	0.53	Novel
CD200R1	0.53	Novel
ICAM3	0.52	Novel
GNL3	0.52	Novel
ACKR2	0.52	Novel
RPS10P5	0.52	Novel
NACAD	0.51	Novel
UBA2	0.51	Novel
SNX17	0.51	Novel
HOXB5	0.5	Novel
TUBGCP5	0.5	Novel
RPL10A	0.5	Novel
SETD1A	0.5	Novel
MCM3	0.5	Novel
LUC7L2	0.49	Novel
ZBTB8B	0.48	Novel
HBZ	0.48	Novel
MCM10	0.47	Novel
PAGR1	0.47	Novel
SUPT20H	0.47	Novel
ABCG4	0.46	Novel
BRIX1	0.45	Novel
SLC38A9	0.45	Novel
CHAF1B	0.44	Novel
AGER	0.44	Novel
NCR3LG1	0.44	Novel
NCKAP1	0.43	Novel
XRCC5	0.43	Novel
ZNF552	0.43	Novel
GPANK1	0.43	Novel
WWP1	0.43	Novel
PLG	0.43	Novel
ADRM1	0.43	Novel
HDLBP	0.43	Novel
H3C3	0.42	Novel
WWP2	0.42	Novel
KIN	0.4	Novel
SEC22A	0.4	Novel
RELL2	0.4	Novel
STX7	0.4	Novel
NPM3	0.4	Novel
ADGRL1	0.39	Novel
USP2	0.39	Novel
IFNGR2	0.39	Novel
RRP15	0.38	Novel
RPS14	0.38	Novel
PFKFB3	0.38	Novel
EIF4G2	0.38	Novel
TMED2	0.37	Novel
TOM1	0.37	Novel
RRAGB	0.37	Novel
GTF2F1	0.37	Novel
RPS3A	0.37	Novel
DDX18	0.36	Novel
NOP2	0.36	Novel
PDCD7	0.35	Novel
ARPC5	0.35	Novel
XCL1	0.35	Novel
SNIP1	0.35	Novel
ARF6	0.34	Novel
ICAM5	0.34	Novel
PWP1	0.34	Novel
TMUB1	0.34	Novel
POLDIP3	0.34	Novel
ABI1	0.33	Novel
SPIN1	0.33	Novel
FAM118B	0.33	Novel
UBLCP1	0.33	Novel
LILRB3	0.33	Novel
SYK	0.33	Novel
FANCB	0.33	Novel
THBS1	0.33	Novel
RIF1	0.32	Novel
DDX27	0.32	Novel
EIF1AD	0.32	Novel
FMNL3	0.32	Novel
RUNDC3A	0.32	Novel
RPL35A	0.32	Novel
AIDA	0.32	Novel
GRAMD2B	0.31	Novel
HIRIP3	0.31	Novel
PCYT1B	0.31	Novel
TIMP1	0.3	Novel
MFAP1	0.3	Novel
GTF2H4	0.3	Novel
SPN	0.3	Novel
SAMM50	0.29	Novel
CCR3	0.29	Novel
GMPS	0.29	Novel
ACBD4	0.29	Novel
MLLT6	0.29	Novel
VWF	0.28	Novel
DUSP29	0.28	Novel
MIR9-1HG	0.28	Novel
CHP1	0.28	Novel
NACA2	0.28	Novel
ZBTB25	0.28	Novel
SETD7	0.26	Novel
NPRL2	0.26	Novel
NDFIP2	0.26	Novel
ZNF417	0.26	Novel
TRIB3	0.25	Novel
RCHY1	0.24	Novel
WASF2	0.24	Novel
DTX2	0.23	Novel
STAM	0.23	Novel
ZBTB14	0.23	Novel
CCL21	0.23	Novel
CCPG1	0.22	Novel
IGF1R	0.21	Novel
OTUB1	0.21	Novel
ZNF48	0.21	Novel
ATP13A1	0.21	Novel
RAD1	0.21	Novel
DAAM1	0.21	Novel
TYRP1	0.21	Novel
CDKL3	0.21	Novel
TEAD4	0.2	Novel
MORF4L2	0.2	Novel
TMEM220	0.2	Novel
SLC51B	0.2	Novel
CYTH2	0.2	Novel
E2F4	0.2	Novel
TMEM45B	0.19	Novel
LAMTOR3	0.19	Novel
H4C8	0.19	Novel
ACTL6A	0.19	Novel
CXCL10	0.19	Novel
DUSP12	0.19	Novel
ZNRF4	0.18	Novel
JAZF1	0.18	Novel
VDAC3	0.18	Novel
ENOPH1	0.18	Novel
SMAD4	0.18	Novel
ITGAV	0.18	Novel
ITGAM	0.18	Novel
MXD4	0.17	Novel
NTAQ1	0.17	Novel
UTP4	0.17	Novel
UNC50	0.17	Novel
PRMT5	0.17	Novel
VMAC	0.17	Novel
PAFAH1B2	0.17	Novel
ZNF277	0.17	Novel
PCNP	0.17	Novel
DCTD	0.17	Novel
XCL2	0.16	Novel
FAM47E-STBD1	0.16	Novel
NRM	0.16	Novel
RPF2	0.16	Novel
NUP35	0.16	Novel
DZIP1	0.16	Novel
ETS1	0.16	Novel
MAD2L1BP	0.16	Novel
CINP	0.16	Novel
RPL39P5	0.16	Novel
NME3	0.15	Novel
SLC10A2	0.15	Novel
PSMD14	0.15	Novel
WIPF2	0.15	Novel
NMI	0.15	Novel
HNRNPH3	0.15	Novel
ACE2	0.15	Novel
IL16	0.15	Novel
ACVR1B	0.15	Novel
TEKT4	0.14	Novel
MSH4	0.14	Novel
RPL24	0.13	Novel
EP300	0.13	Novel
RPL5	0.13	Novel
EGR2	0.13	Novel
H4C2	0.13	Novel
PINX1	0.13	Novel
FES	0.13	Novel
VAMP5	0.13	Novel
CCL25	0.13	Novel
RRBP1	0.13	Novel
MZT2A	0.12	Novel
CMTM6	0.12	Novel
CITED1	0.12	Novel
ATP6V0E1	0.12	Novel
CD8A	0.12	Novel
PDGFRA	0.12	Novel
GADD45G	0.12	Novel
SLC39A9	0.12	Novel
GTF2H3	0.12	Novel
SMAD2	0.12	Novel
PRR16	0.12	Novel
TREML2	0.12	Novel
ZFYVE27	0.12	Novel
PPIE	0.12	Novel
TNFAIP8L1	0.12	Novel
PCNT	0.12	Novel
F13A1	0.11	Novel
RPS12	0.11	Novel
VARS1	0.11	Novel
RASL10A	0.11	Novel
PSMD11	0.11	Novel
RPL27	1	Known
STAT3	1	Known
MMP9	0.99	Known
RPL26	0.99	Known
RPS26	0.99	Known
RPS3	0.99	Known
RPL18A	0.98	Known
HSPA5	0.98	Known
RPSA	0.98	Known
RPL28	0.98	Known
RPL13A	0.98	Known
MYC	0.97	Known
RPL4	0.97	Known
CCL2	0.95	Known
RPL35	0.95	Known
MAPK1	0.95	Known
VEGFA	0.95	Known
RPL11	0.95	Known
RPL39	0.95	Known
RPS13	0.94	Known
HNRNPF	0.94	Known
PCBP1	0.94	Known
RPL21	0.94	Known
DDX39A	0.94	Known
BIRC3	0.93	Known
RPS5	0.92	Known
RPS18	0.92	Known
PPP1CC	0.92	Known
ARPC3	0.92	Known
RPL30	0.92	Known
EIF3D	0.91	Known
NOP53	0.91	Known
GRB2	0.91	Known
FAU	0.91	Known
MZT1	0.91	Known
DDIT3	0.9	Known
CLIC1	0.9	Known
POLR3E	0.9	Known
NFKB1	0.9	Known
RPL6	0.88	Known
DERL1	0.88	Known
RAP1B	0.87	Known
PTGES3	0.87	Known
KMT2B	0.87	Known
CDK11A	0.87	Known
MMP14	0.86	Known
CGGBP1	0.86	Known
PHF20	0.84	Known
METTL21A	0.84	Known
SMDT1	0.83	Known
RPL37	0.81	Known
CXCL1	0.79	Known
FOXO1	0.78	Known
IL6	0.78	Known
TMED4	0.78	Known
ANGPT2	0.78	Known
SNX8	0.76	Known
SYS1	0.75	Known
NOL7	0.73	Known
PTPRCAP	0.73	Known
ZNF267	0.7	Known
TMEM243	0.6	Known
SMIM12	0.6	Known
PILRB	0.41	Known
ARRDC2	0.27	Known
VEGFC	0.27	Known

## Sheet: BioGRID-3
BioGRID-Influence-DisGeNET
Symbol	Probability	Known/Novel
CCL15	0	Novel
WNT8B	0	Novel
MEG3	0	Novel
SERPINA11	0	Novel
GJA9	0	Novel
TEPP	0	Novel
GPATCH3	0	Novel
NAPEPLD	0	Novel
PPP1R14D	0	Novel
ATP8B4	0	Novel
CHST2	0	Novel
TXNDC2	0	Novel
NUDT11	0	Novel
C10orf120	0	Novel
TIPARP	0	Novel
GALR3	0	Novel
WEE2	0	Novel
LY6G6F	0	Novel
PDE6B	0	Novel
TMEM117	0	Novel
PLCL1	0	Novel
ANGPTL2	0	Novel
TEX36	0	Novel
C9orf50	0	Novel
CHST13	0	Novel
VIT	0	Novel
BRCA1	0	Novel
SPOCD1	0	Novel
ZC3H12B	0	Novel
KDR	0	Novel
ACKR1	0	Novel
ZRANB1	0	Novel
ADORA2B	0	Novel
PILRA	0	Novel
CCL4L1	0	Novel
WWP1	0	Novel
EPN2	0	Novel
ZNF875	0	Novel
FN1	0	Novel
AEBP1	0	Novel
ALAS2	0	Novel
KIAA1549L	0	Novel
SH2D5	0	Novel
ZBED5	0	Novel
GPX2	0	Novel
ALKBH1	0	Novel
SGTB	0	Novel
DYNLT4	0	Novel
ANKRD42	0	Novel
MISP3	0	Novel
MGAM2	0	Novel
N6AMT1	0	Novel
PPP1R2C	0	Novel
PRDM7	0	Novel
CCDC38	0	Novel
CXCL6	0	Novel
PGF	0	Novel
CCR10	0	Novel
DANCR	0	Novel
GIMAP6	0	Novel
SPPL2A	0	Novel
PRR32	0	Novel
ADH4	0	Novel
IQCA1L	0	Novel
ANKRD26P1	0	Novel
CAPN8	0	Novel
HES5	0	Novel
HUNK	0	Novel
KCNN1	0	Novel
RPS15	0	Novel
CXCL5	0	Novel
TCF15	0	Novel
SPOCK3	0	Novel
THEMIS	0	Novel
ARSI	0	Novel
EPPIN	0	Novel
AIF1	0	Novel
MUC19	0	Novel
RPS9	0	Novel
MROH8	0	Novel
SFRP5	0	Novel
DUOX2	0	Novel
ESR1	0	Novel
ZNF667	0	Novel
MCOLN2	0	Novel
ZC3H18	0	Novel
FOXO3B	0	Novel
SLC22A8	0	Novel
PLA2G15	0	Novel
TIMP1	0	Novel
TG	0	Novel
CSRNP2	0	Novel
TDRD6	0	Novel
GALNT5	0	Novel
C21orf91	0	Novel
RPL35A	0	Novel
RPS4X	0	Novel
IL6R	0	Novel
FLT4	0	Novel
TRIM28	0	Novel
RPS11	0	Novel
ZFP14	0	Novel
ERAP2	0	Novel
IL22RA2	0	Novel
FOXO6	0	Novel
PRR5-ARHGAP8	0	Novel
RPS25	0	Novel
IL12RB1	0	Novel
CCL11	0	Novel
RPS3A	0	Novel
PLEKHS1	0	Novel
RPS15A	0	Novel
RPL19	0	Novel
RPS23	0	Novel
RPL23	0	Novel
HRH1	0	Novel
LAT2	0	Novel
ZBTB12	0	Novel
RPS12	0	Novel
PAQR7	0	Novel
ZNF354A	0	Novel
RPL36	0	Novel
RPS19	0	Novel
ATP6V0A1	0	Novel
CLCA2	0	Novel
RPL32	0	Novel
RPL10L	0	Novel
RPL38	0	Novel
CCDC168	0	Novel
RPL10AP3	0	Novel
ZNF280D	0	Novel
ZNF184	0	Novel
RPL34	0	Novel
HOXA11	0	Novel
H4C1	0	Novel
RPL5	0	Novel
MACROD2	0	Novel
RPS16	0	Novel
RPL18	0	Novel
RPS6	0	Novel
RPL27A	0	Novel
LRRC32	0	Novel
RPLP2	0	Novel
KCTD16	0	Novel
ZNF33A	0	Novel
RPL7A	0	Novel
MOV10	0	Novel
DARS1-AS1	0	Novel
RPS27	0	Novel
CCR3	0	Novel
BMP4	0	Novel
GBA3	0	Novel
ZNF358	0	Novel
CACNG5	0	Novel
RPL22	0	Novel
RPL9	0	Novel
RPS29	0	Novel
GRB7	0	Novel
GZF1	0	Novel
ELF1	0	Novel
ADGRF5	0	Novel
SULT2A1	0	Novel
RPS10	0	Novel
RPL13	0	Novel
RPL7	0	Novel
RPS21	0	Novel
RPL8	0	Novel
RPS7	0	Novel
EIF3CL	0	Novel
RPLP1	0	Novel
RPL12	0	Novel
GHET1	0	Novel
PRUNE2	0	Novel
ITGA5	0	Novel
STARD10	0	Novel
GAB3	0	Novel
KIF27	0	Novel
TOR4A	0	Novel
IFNL3	0	Novel
PPP4R4	0	Novel
RPS28	0	Novel
RASL10A	0	Novel
RPS24	0	Novel
RPL31	0	Novel
GLB1L	0	Novel
PRAG1	0	Novel
BOK	0	Novel
RPS14	0	Novel
RPLP0P6	0	Novel
TPM4	0	Novel
RPL17	0	Novel
ANKRD18A	0	Novel
XDH	0	Novel
PPP1R2B	0	Novel
KRCC1	0	Novel
ZNF121	0	Novel
WNT9B	0	Novel
ADCY4	0	Novel
RSPO3	0	Novel
SPACA3	0	Novel
GLB1L3	0	Novel
FCGR2B	0	Novel
ADGRA3	0	Novel
INHA	0	Novel
NREP	0	Novel
ITFG1	0	Novel
THUMPD2	0	Novel
ADAMTS18	0	Novel
AGO4	0	Novel
RPLP0	0	Novel
JAK1	0	Novel
LMTK3	0	Novel
ARPC4-TTLL3	0	Novel
RPSAP58	0	Novel
IL3RA	0	Novel
CYGB	0	Novel
STAB2	0	Novel
NUDT4	0	Novel
METTL21C	0	Novel
RPL10A	0	Novel
PIH1D1	0	Novel
IL22RA1	0	Novel
SNRNP70	0	Novel
FGD3	0	Novel
PTPN6	0	Novel
MEPCE	0	Novel
FAM120B	0	Novel
NRBP2	0	Novel
RPL15	0	Novel
WWP2	0	Novel
LAX1	0	Novel
DNAH6	0	Novel
TCEAL8	0	Novel
LCT	0	Novel
MRC1	0	Novel
NEU3	0	Novel
KIN	0	Novel
SPRR3	0	Novel
GAREM2	0	Novel
FANCD2	0	Novel
IL36A	0	Novel
RRS1	0	Novel
CNMD	0	Novel
FABP1	0	Novel
TIE1	0	Novel
PPP1R35	0	Novel
HECTD3	0	Novel
MYLK3	0	Novel
KNDC1	0	Novel
RETN	0	Novel
AIFM2	0	Novel
CREBL2	0	Novel
WIPF3	0	Novel
NCL	0	Novel
CYP2E1	0	Novel
NFX1	0	Novel
ASTL	0	Novel
SYCP1	0	Novel
ASNSD1	0	Novel
SDR39U1	0	Novel
PODN	0	Novel
BRIX1	0	Novel
CPA2	0	Novel
ZWILCH	0	Novel
TEK	0	Novel
VCAM1	0	Novel
API5	0	Novel
RPS10P5	0	Novel
RPL26L1	0	Novel
UTP4	0	Novel
MST1	0	Novel
PNO1	0	Novel
ETV3	0	Novel
DUSP8	0	Novel
SLC25A14	0	Novel
CDKN1A	0	Novel
AAR2	0	Novel
NOL11	0	Novel
DNHD1	0	Novel
UBL4A	0	Novel
EFTUD2	0	Novel
FOLH1	0	Novel
CMTR1	0	Novel
RPS17	0	Novel
RPS27A	0	Novel
SH3GL2	0	Novel
CCL8	0	Novel
SDK1	0	Novel
TBC1D3G	0	Novel
RPS27L	0	Novel
CDK9	0	Novel
MCM2	0	Novel
MFAP4	0	Novel
DPEP3	0	Novel
FAM32A	0	Novel
RTL6	0	Novel
HMGB1	0	Novel
NECAB3	0	Novel
ANKIB1	0	Novel
ARHGEF35	0	Novel
SIGLEC10	0	Novel
AGT	0	Novel
TASP1	0	Novel
ZNF135	0	Novel
ITGA4	0	Novel
KANSL3	0	Novel
PNMT	0	Novel
IGSF8	0	Novel
FBLN7	0	Novel
CXCL8	0	Novel
PLEKHA4	0	Novel
IL36G	0	Novel
CD3D	0	Novel
ESR2	0	Novel
PTGDR	0	Novel
NAPSA	0	Novel
CEBPB	0	Novel
ZFAND2A	0	Novel
ITGB6	0	Novel
GSTM5	0	Novel
IGFBP7	0	Novel
ICAM1	0	Novel
SPACA4	0	Novel
KIF26A	0	Novel
F2	0	Novel
TUBGCP4	0	Novel
ANXA7	0	Novel
PSCA	0	Novel
TRIM54	0	Novel
MMP3	0	Novel
BTNL9	0	Novel
PPP1R3F	0	Novel
PRPF8	0	Novel
FLT1	0	Novel
CD28	0	Novel
MAGEB2	0	Novel
RBBP8NL	0	Novel
PHB	0	Novel
TNF	0	Novel
STARD9	0	Novel
ARAF	0	Novel
PRRG4	0	Novel
CEP250	0	Novel
NFKB2	0	Novel
PYM1	0	Novel
STAU1	0	Novel
TBC1D3B	0	Novel
CASP12	0	Novel
CXCL17	0	Novel
FBL	0	Novel
PPP1CA	0	Novel
KCTD20	0	Novel
ARIH2	0	Novel
NACA2	0	Novel
PLEK2	0	Novel
SPATA2L	0	Novel
WDR47	0	Novel
PRR11	0	Novel
SULT1A2	0	Novel
ZNF70	0	Novel
MMP1	0	Novel
RC3H2	0	Novel
PRPS1L1	0	Novel
MTF1	0	Novel
MATN2	0	Novel
RC3H1	0	Novel
ATP6V1D	0	Novel
RIOK1	0	Novel
WNT2	0	Novel
CHD4	0	Novel
ITGAV	0	Novel
MZT2B	0	Novel
TBC1D19	0	Novel
ZBED8	0	Novel
HPS1	0	Novel
RPL29	0	Novel
GREB1L	0	Novel
H3C1	0	Novel
CLU	0	Novel
TIMP2	0	Novel
POLR1B	0	Novel
ALOX5AP	0	Novel
CAND1	0	Novel
SFRP1	0	Novel
KANSL2	0	Novel
PPP1R3D	0	Novel
ANKH	0	Novel
MAGEB10	0	Novel
CD40LG	0	Novel
RRP36	0	Novel
FTSJ3	0	Novel
LYSMD2	0	Novel
CDCA2	0	Novel
HOXA5	0	Novel
ZNF689	0	Novel
GNL3	0	Novel
TM4SF19	0	Novel
PA2G4	0	Novel
SERPINB11	0	Novel
TUBGCP3	0	Novel
XCL2	0	Novel
FNIP1	0	Novel
FOXA1	0	Novel
CYLD	0	Novel
POLR3G	0	Novel
TMED3	0	Novel
STK32C	0	Novel
COL4A1	0	Novel
ZNF16	0	Novel
PELP1	0	Novel
TNFRSF25	0	Novel
DDX56	0	Novel
SEC61A1	0	Novel
RBM34	0	Novel
GAREM1	0	Novel
SH3D19	0	Novel
KRR1	0	Novel
RNF2	0	Novel
IMP4	0	Novel
AUNIP	0	Novel
WDR77	0	Novel
PUM3	0	Novel
WDR43	0	Novel
GRWD1	0	Novel
DIMT1	0	Novel
L3MBTL4	0	Novel
PTEN	0	Novel
TMC6	0	Novel
FNIP2	0	Novel
NT5DC1	0	Novel
NEIL1	0	Novel
RPL3L	0	Novel
METTL14	0	Novel
VCPKMT	0	Novel
BIRC3	1	Known
PPP1CC	1	Known
HSPA5	1	Known
MYC	1	Known
GRB2	1	Known
RPL18A	1	Known
RPL6	1	Known
STAT3	1	Known
RPL35	1	Known
RPS18	1	Known
RPS3	1	Known
RPL11	1	Known
RPL27	1	Known
RPL30	1	Known
CDK11A	1	Known
RPS13	1	Known
RPL4	1	Known
RPS26	1	Known
RPL21	1	Known
CCL2	1	Known
RPL13A	1	Known
RPSA	1	Known
RPS5	1	Known
ZNF267	1	Known
RPL26	1	Known
FAU	1	Known
PCBP1	1	Known
RPL28	1	Known
RPL37	1	Known
DDIT3	1	Known
NOP53	1	Known
KMT2B	1	Known
RAP1B	1	Known
EIF3D	1	Known
MAPK1	1	Known
NFKB1	1	Known
MMP9	1	Known
VEGFA	1	Known
PTGES3	1	Known
MMP14	1	Known
MZT1	1	Known
METTL21A	1	Known
CLIC1	1	Known
RPL39	1	Known
NOL7	1	Known
POLR3E	1	Known
ARPC3	1	Known
HNRNPF	1	Known
FOXO1	1	Known
DDX39A	1	Known
CXCL1	1	Known
DERL1	1	Known
IL6	1	Known
TMED4	1	Known
CGGBP1	1	Known
SNX8	1	Known
SYS1	1	Known
PHF20	1	Known
TMEM243	1	Known
SMIM12	1	Known
ANGPT2	1	Known
SMDT1	1	Known
PTPRCAP	1	Known
ARRDC2	1	Known
PILRB	1	Known
VEGFC	1	Known

## Sheet: BioGRID-4
BioGRID-Adjacency-GO
Symbol	Probability	Known/Novel
RPL7	1	Novel
RPS4X	1	Novel
RPL23A	1	Novel
RPL5	1	Novel
RPS2	1	Novel
PTPN6	1	Novel
RPS3A	1	Novel
RPS9	1	Novel
RPS25	1	Novel
RPL13	1	Novel
RPS23	1	Novel
RPS20	1	Novel
RPL18	1	Novel
RPS7	1	Novel
RPL37A	1	Novel
RPL10	1	Novel
RPS6	1	Novel
RPS16	1	Novel
RPL36	1	Novel
RPL31	1	Novel
RPS8	1	Novel
RPS14	1	Novel
RPL14	1	Novel
RPL24	1	Novel
RPL19	1	Novel
RPL9	1	Novel
RPS19	1	Novel
RPS15A	1	Novel
PTPN11	1	Novel
RPL7A	1	Novel
RPS24	1	Novel
RPL15	1	Novel
RPL8	1	Novel
RPL27A	1	Novel
RPL23	1	Novel
RPL17	1	Novel
RPS11	1	Novel
RPL10A	0.99	Novel
RPLP2	0.99	Novel
RPS10	0.99	Novel
RPL12	0.99	Novel
RPL34	0.98	Novel
RPLP0	0.98	Novel
RPL32	0.98	Novel
NPM1	0.98	Novel
RPS12	0.98	Novel
RPS15	0.98	Novel
RPL35A	0.97	Novel
RPL22	0.97	Novel
RPL3	0.96	Novel
LRRTM4	0.95	Novel
RPS21	0.95	Novel
EIF3E	0.95	Novel
B4GALNT4	0.94	Novel
RPS27	0.94	Novel
RPS17	0.94	Novel
VEGFD	0.94	Novel
B4GALNT3	0.93	Novel
FBL	0.92	Novel
TNF	0.92	Novel
SHC1	0.9	Novel
IKBKG	0.88	Novel
RRS1	0.83	Novel
ERBB2	0.82	Novel
WDR5	0.82	Novel
HSP90AA1	0.77	Novel
HNRNPU	0.73	Novel
FAM114A2	0.69	Novel
RPS28	0.68	Novel
RPL38	0.63	Novel
NOP58	0.6	Novel
LITAF	0.55	Novel
RPLP1	0.49	Novel
NOP56	0.49	Novel
TPD52L2	0.41	Novel
RPL10L	0.4	Novel
OGT	0.37	Novel
RPL29	0.36	Novel
RPS29	0.36	Novel
PLVAP	0.24	Novel
PCDHGB1	0.23	Novel
KIAA0319L	0.19	Novel
ILKAP	0.16	Novel
CD4	0.15	Novel
MMP2	0.13	Novel
EIF3B	0.12	Novel
RPLP0P6	0.12	Novel
PTGER3	0.09	Novel
APOE	0.09	Novel
RPS27L	0.07	Novel
EZR	0.06	Novel
MLANA	0.06	Novel
IGSF8	0.06	Novel
XRN2	0.06	Novel
EIF3I	0.06	Novel
DUSP19	0.06	Novel
TPX2	0.06	Novel
FAIM2	0.06	Novel
EIF3A	0.05	Novel
WBP1L	0.05	Novel
ARRDC3	0.05	Novel
FOXK2	0.05	Novel
RAB3IP	0.04	Novel
XRCC5	0.04	Novel
TRIM62	0.04	Novel
TLK2	0.04	Novel
EIF3L	0.04	Novel
RBBP5	0.03	Novel
SLC9A3R2	0.03	Novel
RPL26L1	0.03	Novel
WBP1	0.03	Novel
MID1	0.03	Novel
FLT1	0.03	Novel
CHTF8	0.03	Novel
EBNA1BP2	0.02	Novel
DIMT1	0.02	Novel
MRFAP1	0.02	Novel
H1-4	0.02	Novel
UBA52	0.02	Novel
DDX18	0.02	Novel
NRP1	0.02	Novel
FANCM	0.02	Novel
RPS27A	0.02	Novel
CBL	0.02	Novel
EIF3F	0.01	Novel
EIF3K	0.01	Novel
MAPK3	0.01	Novel
GIMAP1	0.01	Novel
CXCL3	0.01	Novel
ILF2	0.01	Novel
ITGB3	0.01	Novel
ASH2L	0.01	Novel
FAM118A	0.01	Novel
ZNF432	0.01	Novel
ITFG1	0.01	Novel
REST	0.01	Novel
CD8A	0.01	Novel
EIF3G	0.01	Novel
COMMD9	0.01	Novel
FAM168A	0.01	Novel
GADD45B	0.01	Novel
WDR46	0.01	Novel
EIF2B1	0.01	Novel
TXNIP	0.01	Novel
BRIX1	0.01	Novel
CXCL2	0.01	Novel
RNF8	0.01	Novel
CD2	0.01	Novel
UTP4	0.01	Novel
TMEM42	0.01	Novel
GIMAP5	0.01	Novel
UPK2	0.01	Novel
EIF2B2	0.01	Novel
MICALL2	0.01	Novel
TSR1	0.01	Novel
MAGOH	0.01	Novel
CD1D	0.01	Novel
PSMD14	0.01	Novel
PRKCSH	0.01	Novel
ADIPOQ	0.01	Novel
EXOSC4	0	Novel
BMP4	0	Novel
SNRNP70	0	Novel
DNPH1	0	Novel
ANGPT4	0	Novel
ZBBX	0	Novel
THOP1	0	Novel
ANGPT1	0	Novel
PLP2	0	Novel
TMEM65	0	Novel
EIF4B	0	Novel
SKAP1	0	Novel
RPL3L	0	Novel
C1D	0	Novel
RALY	0	Novel
EXOSC10	0	Novel
MMP3	0	Novel
SRFBP1	0	Novel
EIF3C	0	Novel
TRIM26	0	Novel
ZNF324B	0	Novel
PDGFB	0	Novel
FUBP1	0	Novel
PAEP	0	Novel
PHF20L1	0	Novel
PLK3	0	Novel
EIF2B4	0	Novel
PTK2	0	Novel
GNL3	0	Novel
B3GNT5	0	Novel
ZNF775	0	Novel
NKAP	0	Novel
PYM1	0	Novel
IL16	0	Novel
CD247	0	Novel
CD81	0	Novel
CDH5	0	Novel
UBL4A	0	Novel
ZBTB47	0	Novel
HNRNPM	0	Novel
SLC38A2	0	Novel
FOXA1	0	Novel
PRKAA2	0	Novel
EPN3	0	Novel
LYZL2	0	Novel
ICOS	0	Novel
DDX24	0	Novel
GTPBP4	0	Novel
KMT2C	0	Novel
POLR2F	0	Novel
CCL11	0	Novel
ANKMY2	0	Novel
SERP1	0	Novel
LARP1	0	Novel
EEF1A1P5	0	Novel
LAMA4	0	Novel
GPR183	0	Novel
TSNARE1	0	Novel
CHD3	0	Novel
UROD	0	Novel
SIRT7	0	Novel
TMEM128	0	Novel
LCK	0	Novel
RELA	0	Novel
SAR1B	0	Novel
RPL36A	0	Novel
KCTD10	0	Novel
SNRPD3	0	Novel
EIF3H	0	Novel
DDX56	0	Novel
EIF3CL	0	Novel
STAT5B	0	Novel
MTF1	0	Novel
PPAN	0	Novel
PMEPA1	0	Novel
EIF6	0	Novel
CDIP1	0	Novel
HMGB1	0	Novel
CD79B	0	Novel
PIP4P1	0	Novel
CXCL12	0	Novel
RPS6KB2	0	Novel
THBS1	0	Novel
LACRT	0	Novel
ERF	0	Novel
STYX	0	Novel
PLEKHB2	0	Novel
CD44	0	Novel
HNRNPCL2	0	Novel
PODXL	0	Novel
NIF3L1	0	Novel
LYZL1	0	Novel
OPN3	0	Novel
IER3	0	Novel
NOP2	0	Novel
THSD7A	0	Novel
TNFSF13B	0	Novel
RC3H1	0	Novel
MPHOSPH10	0	Novel
JAGN1	0	Novel
SPOCK2	0	Novel
PUM3	0	Novel
RPS10P5	0	Novel
EIF2S1	0	Novel
KRR1	0	Novel
CKS1B	0	Novel
SCUBE2	0	Novel
SPINDOC	0	Novel
IFI16	0	Novel
KDR	0	Novel
ITGAL	0	Novel
UBE2S	0	Novel
TMEM52B	0	Novel
MAPK14	0	Novel
MYBBP1A	0	Novel
YRDC	0	Novel
RC3H2	0	Novel
FAIM	0	Novel
RNF20	0	Novel
PPIA	0	Novel
EIF2B5	0	Novel
SEL1L	0	Novel
POP5	0	Novel
NFX1	0	Novel
NID2	0	Novel
NOLC1	0	Novel
DNAJB6	0	Novel
VAMP1	0	Novel
SMIM3	0	Novel
TWIST1	0	Novel
ESS2	0	Novel
RACK1	0	Novel
ICAM1	0	Novel
HSP90AB3P	0	Novel
ADAM9	0	Novel
PINX1	0	Novel
RBM28	0	Novel
TMEM254	0	Novel
EIF2B3	0	Novel
P2RX4	0	Novel
SRC	0	Novel
BRAF	0	Novel
C1orf35	0	Novel
PTPN2	0	Novel
IHO1	0	Novel
NECAB1	0	Novel
ERBB4	0	Novel
MNDA	0	Novel
RBMX	0	Novel
PRPF3	0	Novel
SEMA4D	0	Novel
IGSF21	0	Novel
FGFR4	0	Novel
NFKB2	0	Novel
PNO1	0	Novel
NAT10	0	Novel
SORBS1	0	Novel
KLF2	0	Novel
EIF4A1	0	Novel
PLXND1	0	Novel
GPR182	0	Novel
SPART	0	Novel
CCDC86	0	Novel
FOSL2	0	Novel
DIDO1	0	Novel
SETD4	0	Novel
TOM1	0	Novel
NANOS2	0	Novel
ATP6V1G1	0	Novel
H2AC7	0	Novel
WFDC10A	0	Novel
PDCL3	0	Novel
RNU5A-1	0	Novel
GYPB	0	Novel
PRPF8	0	Novel
POLR2E	0	Novel
RNF40	0	Novel
ARPC5L	0	Novel
SUPT16H	0	Novel
RNU6-1	0	Novel
MMP10	0	Novel
DNAJB13	0	Novel
CCDC12	0	Novel
PPP1R3A	0	Novel
WBP2	0	Novel
CXCL10	0	Novel
RBM19	0	Novel
TMED1	0	Novel
ARRDC1	0	Novel
DUSP18	0	Novel
H2BC11	0	Novel
CCL7	0	Novel
DNAJA2	0	Novel
GPATCH4	0	Novel
RPF1	0	Novel
EIF2A	0	Novel
TBC1D3K	0	Novel
PRR11	0	Novel
TMEM255B	0	Novel
PAICS	0	Novel
NOL11	0	Novel
ZNF169	0	Novel
ZSCAN21	0	Novel
CMTM5	0	Novel
MAGEB2	0	Novel
ZNF2	0	Novel
LYN	0	Novel
ZNF316	0	Novel
RUSF1	0	Novel
PBLD	0	Novel
CCT4	0	Novel
SLC35A1	0	Novel
INSIG2	0	Novel
IL6ST	0	Novel
PPID	0	Novel
SHC2	0	Novel
FOXO6	0	Novel
TBC1D3C	0	Novel
NOC2L	0	Novel
SMIM1	0	Novel
FGF8	0	Novel
ZNF599	0	Novel
RPL36AL	0	Novel
CBX7	0	Novel
CYFIP2	0	Novel
DCC	0	Novel
CCNL1	0	Novel
ILF3	0	Novel
EDEM2	0	Novel
WNT9B	0	Novel
DYNC2LI1	0	Novel
DERL2	0	Novel
MASP2	0	Novel
EIF2S3	0	Novel
BTNL3	0	Novel
BUD31	0	Novel
CHCHD4	0	Novel
ARPC1B	0	Novel
COX8A	0	Novel
PAN2	0	Novel
KNOP1	0	Novel
TBL3	0	Novel
PAK1IP1	0	Novel
PPP1R21	0	Novel
TBC1D3G	0	Novel
ILDR1	0	Novel
ERG28	0	Novel
SOCS1	0	Novel
SRP14	0	Novel
PSMD3	0	Novel
TBC1D3B	0	Novel
ADGRA3	0	Novel
NSMCE3	0	Novel
SPN	0	Novel
VSIG4	0	Novel
GPBP1L1	0	Novel
WNT1	0	Novel
NCOA1	0	Novel
ARPC1A	0	Novel
NT5DC3	0	Novel
TXNRD3	0	Novel
WASL	0	Novel
ZNF552	0	Novel
RPL39P5	0	Novel
CALM1	0	Novel
CNBP	0	Novel
GOSR2	0	Novel
CSAD	0	Novel
EGFL6	0	Novel
MAGEB1	0	Novel
ZNF17	0	Novel
TMEM147	0	Novel
INO80B	0	Novel
TOPORS	0	Novel
RPL11	1	Known
RPS13	1	Known
RPS18	1	Known
PPP1CC	1	Known
RPL6	1	Known
HSPA5	1	Known
RPS26	1	Known
MYC	1	Known
GRB2	1	Known
RPL30	1	Known
BIRC3	1	Known
RPL18A	1	Known
RPL4	1	Known
RPL21	1	Known
RPL27	1	Known
RPL35	1	Known
RPS3	1	Known
RPL13A	1	Known
STAT3	1	Known
MAPK1	1	Known
RPSA	1	Known
PCBP1	1	Known
RPS5	1	Known
RPL28	1	Known
CCL2	1	Known
DDIT3	1	Known
NFKB1	1	Known
HNRNPF	1	Known
ARPC3	1	Known
RPL26	1	Known
DERL1	1	Known
CDK11A	1	Known
VEGFA	1	Known
FOXO1	1	Known
RAP1B	1	Known
NOP53	1	Known
PTGES3	1	Known
MMP14	1	Known
CLIC1	1	Known
DDX39A	1	Known
EIF3D	1	Known
MZT1	1	Known
MMP9	1	Known
FAU	1	Known
CXCL1	1	Known
POLR3E	1	Known
RPL39	1	Known
TMEM243	1	Known
METTL21A	1	Known
KMT2B	1	Known
SYS1	1	Known
IL6	1	Known
SNX8	1	Known
TMED4	1	Known
ZNF267	1	Known
RPL37	1	Known
SMDT1	1	Known
NOL7	1	Known
CGGBP1	1	Known
PHF20	1	Known
SMIM12	0.99	Known
ANGPT2	0.99	Known
PTPRCAP	0.99	Known
VEGFC	0.99	Known
PILRB	0.97	Known
ARRDC2	0.97	Known

[truncated: 3 more sheets: BioGRID-5, BioGRID-6, Final]
