# Supplementary material for: Suboptimal Responses to Anti-VEGF in Retinal Neurovascular Diseases: Linking Aging and Alternative Angioinflammatory Pathways
Source: Invest Ophthalmol Vis Sci. 2026 May 4;67(5):4. doi: 10.1167/iovs.67.5.4 (PMC13164572; doi:10.1167/iovs.67.5.4)
Supplement: Supplement 23 [file iovs-67-5-4_s023.xlsx]

## Sheet: STRING-1
STRING-Adjacency-DisGeNET
Symbol	Probability	Known/Novel
TIMP1	1	Novel
TNF	1	Novel
MMP2	1	Novel
FN1	1	Novel
CXCL8	0.99	Novel
SERPINE1	0.99	Novel
MAPK3	0.98	Novel
TGFB1	0.98	Novel
EGF	0.98	Novel
IGF1	0.93	Novel
MTRNR2L6	0.9	Novel
VWF	0.86	Novel
PDGFB	0.85	Novel
MAPK8	0.84	Novel
HSPA13	0.82	Novel
TGFB3	0.77	Novel
TIMP2	0.68	Novel
HGF	0.65	Novel
TEK	0.6	Novel
TIMP3	0.51	Novel
CLEC14A	0.42	Novel
CXCL12	0.41	Novel
HSPA12A	0.4	Novel
MTRNR2L10	0.4	Novel
IL1B	0.39	Novel
MRPS23	0.38	Novel
THBS1	0.35	Novel
TRAPPC8	0.34	Novel
RAB8A	0.32	Novel
ENG	0.32	Novel
AKT1	0.31	Novel
ANGPT1	0.31	Novel
RAB10	0.3	Novel
CCN2	0.3	Novel
MMP3	0.3	Novel
ISLR	0.3	Novel
VCAM1	0.3	Novel
SPARC	0.26	Novel
LOX	0.23	Novel
MARCHF4	0.22	Novel
TMEM106C	0.2	Novel
PTGS2	0.19	Novel
CCDC127	0.19	Novel
LYVE1	0.19	Novel
EFEMP2	0.18	Novel
ROBO4	0.16	Novel
PGF	0.15	Novel
DENND5B	0.15	Novel
DLL4	0.15	Novel
CLDN5	0.14	Novel
ADGRF5	0.14	Novel
MMP1	0.14	Novel
TGFBR1	0.14	Novel
ICAM1	0.14	Novel
VEGFB	0.12	Novel
COL1A1	0.12	Novel
MTRNR2L4	0.11	Novel
TGFB2	0.11	Novel
ESAM	0.1	Novel
EMCN	0.09	Novel
RAB15	0.09	Novel
MRPS33	0.08	Novel
F5	0.08	Novel
MTRNR2L8	0.08	Novel
CXCL2	0.07	Novel
RAB8B	0.07	Novel
HSPA1L	0.06	Novel
VEGFD	0.06	Novel
TRADD	0.06	Novel
PF4	0.06	Novel
GJA4	0.06	Novel
LRRC14B	0.06	Novel
MB21D2	0.06	Novel
MRPL50	0.05	Novel
TMTC1	0.05	Novel
ZNF805	0.05	Novel
ZNF214	0.05	Novel
COL1A2	0.05	Novel
CCM2	0.05	Novel
KLF2	0.04	Novel
HSPA14	0.04	Novel
PLG	0.04	Novel
FLT1	0.04	Novel
MRPL1	0.04	Novel
POLE3	0.04	Novel
SMAD3	0.04	Novel
ACVRL1	0.03	Novel
CXCL10	0.03	Novel
CD248	0.03	Novel
MRPS35	0.03	Novel
CDH1	0.03	Novel
ZNF514	0.03	Novel
CDC42EP3	0.03	Novel
CCL7	0.03	Novel
JUN	0.03	Novel
TRAPPC12	0.03	Novel
COL5A2	0.03	Novel
HSPA6	0.03	Novel
IL13	0.02	Novel
KPNA5	0.02	Novel
MRPL11	0.02	Novel
FOXO3	0.02	Novel
TRAPPC3L	0.02	Novel
IST1	0.02	Novel
NOS3	0.02	Novel
FAM162B	0.02	Novel
PDGFRB	0.02	Novel
TRAPPC13	0.02	Novel
IL10	0.02	Novel
SELE	0.02	Novel
CCL5	0.02	Novel
MRPL52	0.02	Novel
CXCL5	0.02	Novel
ANTXR1	0.02	Novel
ZNF729	0.02	Novel
TIE1	0.02	Novel
TFPI2	0.02	Novel
MRPL33	0.02	Novel
SOX18	0.02	Novel
MRPL15	0.02	Novel
MRPS21	0.02	Novel
HSPA1B	0.02	Novel
RPL17-C18orf32	0.01	Novel
MRPS28	0.01	Novel
DNAJC3	0.01	Novel
MTRNR2L3	0.01	Novel
CCL11	0.01	Novel
IL18	0.01	Novel
TLR4	0.01	Novel
ZUP1	0.01	Novel
TMCO3	0.01	Novel
RAB35	0.01	Novel
ELN	0.01	Novel
ANGPTL2	0.01	Novel
ANKRD45	0.01	Novel
CCL20	0.01	Novel
S100A4	0.01	Novel
MRPL24	0.01	Novel
HSPA1A	0.01	Novel
TGFBRAP1	0.01	Novel
TRAPPC6A	0.01	Novel
CCL8	0.01	Novel
MRPL32	0.01	Novel
KPNA1	0.01	Novel
TRAPPC5	0.01	Novel
RASIP1	0.01	Novel
ZNF264	0.01	Novel
MYCT1	0.01	Novel
MRPS18C	0.01	Novel
RPA3	0.01	Novel
EDN1	0.01	Novel
IGF2	0.01	Novel
MRPS24	0.01	Novel
IL1A	0.01	Novel
ZNF43	0.01	Novel
MRPS14	0.01	Novel
CXCL14	0.01	Novel
EGFR	0.01	Novel
FGF2	0.01	Novel
TMEM117	0.01	Novel
MMP7	0.01	Novel
IL1R1	0.01	Novel
KCTD5	0.01	Novel
RAB40C	0.01	Novel
MRPL57	0.01	Novel
ECSCR	0.01	Novel
ZBTB26	0.01	Novel
MRPL46	0.01	Novel
MRPL54	0.01	Novel
IL18R1	0.01	Novel
MRPL35	0.01	Novel
APOE	0.01	Novel
MMRN2	0.01	Novel
CCL18	0.01	Novel
COL4A1	0.01	Novel
MMP12	0.01	Novel
ZNF25	0.01	Novel
SLC9C2	0.01	Novel
COL5A1	0.01	Novel
MRPL20	0.01	Novel
FMOD	0.01	Novel
MRPL30	0.01	Novel
TRAPPC3	0.01	Novel
IGFBP7	0.01	Novel
POLD4	0.01	Novel
MAPK14	0.01	Novel
TAS2R3	0.01	Novel
OR51A7	0.01	Novel
MRPL18	0.01	Novel
FBN1	0.01	Novel
NRP1	0.01	Novel
ZSCAN30	0	Novel
TAS2R4	0	Novel
MRPL13	0	Novel
PDGFA	0	Novel
ESM1	0	Novel
CXCL9	0	Novel
RAB40A	0	Novel
PPBP	0	Novel
MRPS9	0	Novel
RAB27A	0	Novel
ZSCAN18	0	Novel
GDI2	0	Novel
ZNF23	0	Novel
RAB40B	0	Novel
GCK	0	Novel
TBC1D14	0	Novel
IL33	0	Novel
SDCBP	0	Novel
IL4	0	Novel
IL1RL1	0	Novel
PAGE5	0	Novel
KRIT1	0	Novel
TMSB15B	0	Novel
MRPL14	0	Novel
TSPYL5	0	Novel
CCL19	0	Novel
HIF1A	0	Novel
OR10A4	0	Novel
RAE1	0	Novel
HMOX1	0	Novel
CCL26	0	Novel
MRPL10	0	Novel
LOXL1	0	Novel
MXRA8	0	Novel
TAGLN	0	Novel
AKAP12	0	Novel
CCL24	0	Novel
MRPL34	0	Novel
POLD3	0	Novel
FSTL1	0	Novel
APLNR	0	Novel
C2CD2	0	Novel
MRPL39	0	Novel
CCL25	0	Novel
FOS	0	Novel
CCL16	0	Novel
GTF2IRD2B	0	Novel
RAMP2	0	Novel
MRPL55	0	Novel
RAB24	0	Novel
CCL21	0	Novel
NR4A1	0	Novel
MRPS36	0	Novel
HBEGF	0	Novel
ANGPT4	0	Novel
KCTD2	0	Novel
S1PR3	0	Novel
EOGT	0	Novel
AURKAIP1	0	Novel
MRPS18B	0	Novel
CXCL11	0	Novel
RAB27B	0	Novel
MRPL53	0	Novel
MRPS25	0	Novel
CCL15	0	Novel
FAP	0	Novel
OR2D3	0	Novel
RASEF	0	Novel
SMAD7	0	Novel
MMRN1	0	Novel
ZMYM1	0	Novel
QSOX1	0	Novel
FSTL3	0	Novel
MTRNR2L2	0	Novel
HTRA1	0	Novel
PTPRB	0	Novel
APLP2	0	Novel
MRPS15	0	Novel
ATF3	0	Novel
TAMALIN	0	Novel
MRPS12	0	Novel
MRPL16	0	Novel
NOX4	0	Novel
TMEM178B	0	Novel
WASL	0	Novel
ZNF639	0	Novel
MTRNR2L7	0	Novel
TLR2	0	Novel
ADGRA2	0	Novel
LTBP1	0	Novel
ZNF471	0	Novel
PLAU	0	Novel
MRPL28	0	Novel
OR1Q1	0	Novel
SMAD2	0	Novel
FOXD2	0	Novel
NEIL1	0	Novel
MRPS17	0	Novel
ADCY4	0	Novel
ZYX	0	Novel
GINS4	0	Novel
OR2D2	0	Novel
IPO9	0	Novel
FGD5	0	Novel
ABCC3	0	Novel
IL5	0	Novel
ZNF248	0	Novel
PTPRK	0	Novel
CALD1	0	Novel
MRPL49	0	Novel
VTA1	0	Novel
ABCA2	0	Novel
ANXA1	0	Novel
RAB19	0	Novel
MRPL41	0	Novel
VPS36	0	Novel
SP1	0	Novel
TSG101	0	Novel
TRAPPC2	0	Novel
MYH15	0	Novel
SRPX	0	Novel
TMEM59	0	Novel
MYL9	0	Novel
HSPA4L	0	Novel
ITPKB	0	Novel
PTX3	0	Novel
MRPS18A	0	Novel
SOD3	0	Novel
MYH11	0	Novel
CCL13	0	Novel
TSLP	0	Novel
B3GNTL1	0	Novel
STAT1	0	Novel
SCRN3	0	Novel
HGS	0	Novel
THBD	0	Novel
S100A6	0	Novel
TOR4A	0	Novel
ZNF215	0	Novel
JAM2	0	Novel
MRPL17	0	Novel
EGR3	0	Novel
LCN2	0	Novel
LGALS1	0	Novel
CST3	0	Novel
RAB1B	0	Novel
MTRNR2L5	0	Novel
ALG5	0	Novel
LTBP2	0	Novel
ACTR2	0	Novel
MRPL27	0	Novel
PF4V1	0	Novel
MRPL40	0	Novel
ZBTB25	0	Novel
SNX21	0	Novel
CCND1	0	Novel
ERBB2	0	Novel
MRPS26	0	Novel
GTF2H2C	0	Novel
ZNF678	0	Novel
CPPED1	0	Novel
ADAM12	0	Novel
CXCL16	0	Novel
EGFL7	0	Novel
CSF3	0	Novel
KLHL29	0	Novel
COTL1	0	Novel
MRPL38	0	Novel
TAF9B	0	Novel
ZNF35	0	Novel
VPS4A	0	Novel
ZBTB21	0	Novel
MRPL51	0	Novel
IL1RN	0	Novel
TRAF2	0	Novel
MAP4K2	0	Novel
POLD2	0	Novel
ASPN	0	Novel
KCTD1	0	Novel
MICALL1	0	Novel
PALM2AKAP2	0	Novel
VSIG10	0	Novel
TGFBI	0	Novel
CCL17	0	Novel
ARL6IP5	0	Novel
OR52J3	0	Novel
IL9	0	Novel
ZNF543	0	Novel
KCTD8	0	Novel
RAB30	0	Novel
OGN	0	Novel
RAB22A	0	Novel
ZNF345	0	Novel
CHMP4C	0	Novel
ZNF235	0	Novel
RNF103-CHMP3	0	Novel
MRPS11	0	Novel
GPRC5A	0	Novel
XKR9	0	Novel
TGFBR3	0	Novel
VTI1B	0	Novel
CASP8	0	Novel
MRPS6	0	Novel
TMSB15A	0	Novel
AQP1	0	Novel
ZSWIM3	0	Novel
ANGPTL1	0	Novel
RAB31	0	Novel
CHCHD1	0	Novel
TXNDC11	0	Novel
CRACR2A	0	Novel
MRPS27	0	Novel
TNFSF10	0	Novel
SUSD5	0	Novel
IGSF5	0	Novel
ITGB1BP1	0	Novel
A2M	0	Novel
CHMP6	0	Novel
SNAI2	0	Novel
F13A1	0	Novel
CHMP7	0	Novel
NGF	0	Novel
KCTD15	0	Novel
KCTD16	0	Novel
DNAJB9	0	Novel
RAB43	0	Novel
NHLRC2	0	Novel
TRAPPC10	0	Novel
RAB29	0	Novel
CXCL3	0	Novel
EXOC3	0	Novel
PECAM1	0	Novel
VSTM4	0	Novel
MYO10	0	Novel
ADGRA3	0	Novel
TEDC2	0	Novel
GADD45GIP1	0	Novel
MYO16	0	Novel
SEC61B	0	Novel
ZNF726	0	Novel
SCRN1	0	Novel
MFAP4	0	Novel
SOX17	0	Novel
CASP3	0	Novel
MRPL4	0	Novel
COL5A3	0	Novel
EXOC8	0	Novel
XCL1	0	Novel
IL22	0	Novel
RBM38	0	Novel
MBTPS1	0	Novel
HSPB6	0	Novel
CCL2	1	Known
MMP9	1	Known
IL6	1	Known
STAT3	1	Known
CDH5	1	Known
MAPK1	1	Known
HSPA5	1	Known
KDR	1	Known
APP	1	Known
CAV1	1	Known
GRB2	1	Known
TGFBR2	1	Known
FOXO1	1	Known
VEGFC	1	Known
POLE4	1	Known
TMSB4X	1	Known
TNFRSF1A	1	Known
MMP14	1	Known
EFEMP1	1	Known
COL3A1	1	Known
RAB13	1	Known
ADGRL4	1	Known
DDIT3	1	Known
HSPA12B	1	Known
CLIC1	1	Known
MYH9	1	Known
CHMP2A	1	Known
MTRNR2L1	1	Known
DKK3	1	Known
DPM1	1	Known
TRAPPC1	1	Known
PLS3	1	Known
ANGPT2	1	Known
CXCL1	1	Known
ERCC1	1	Known
DENND5A	1	Known
PTPRM	1	Known
PDLIM1	1	Known
IGFBP4	1	Known
NDUFA12	1	Known
S1PR1	1	Known
IPO11	1	Known
LRRC32	1	Known
FILIP1L	1	Known
PRSS23	1	Known
MRPL22	1	Known
NUCB2	1	Known
KCTD12	1	Known
BCL6B	1	Known
PTTG1IP	1	Known
CCM2L	1	Known
CCL14	1	Known
TMSB10	1	Known
TMEM273	1	Known
TRAPPC2B	1	Known
ZNF677	1	Known
C11orf96	0.99	Known

## Sheet: STRING-2
STRING-Embedding-DisGeNET
Symbol	Known/Novel	Probability
GAPDH	Novel	0.97
CXCL8	Novel	0.93
KRAS	Novel	0.93
MAPK3	Novel	0.92
CDH1	Novel	0.84
AKT1	Novel	0.83
MMP2	Novel	0.82
MAPK8	Novel	0.82
THBS1	Novel	0.8
TNF	Novel	0.77
FN1	Novel	0.76
PTEN	Novel	0.72
EGFR	Novel	0.64
INS	Novel	0.63
CXCL12	Novel	0.6
TP53	Novel	0.55
CCN2	Novel	0.49
ANXA1	Novel	0.48
SRP9	Novel	0.47
COL4A1	Novel	0.46
PLOD2	Novel	0.44
COL5A1	Novel	0.43
VCAM1	Novel	0.42
HSP90B1	Novel	0.4
CCND1	Novel	0.4
PGR	Novel	0.39
TIMP3	Novel	0.39
MMP1	Novel	0.37
MTOR	Novel	0.36
CXCL10	Novel	0.35
CASP3	Novel	0.34
TNS1	Novel	0.34
TGFBI	Novel	0.32
ERBB2	Novel	0.32
SMAD3	Novel	0.32
COL18A1	Novel	0.3
TUBA1C	Novel	0.29
UBC	Novel	0.28
P4HB	Novel	0.28
PIK3CA	Novel	0.28
ICAM1	Novel	0.27
ACTR2	Novel	0.27
SERPINE1	Novel	0.27
ITGA5	Novel	0.26
CXCL2	Novel	0.26
SERPINH1	Novel	0.26
YAP1	Novel	0.26
MAPK14	Novel	0.25
CCN1	Novel	0.24
TGFBR1	Novel	0.23
CCL4	Novel	0.23
COL6A1	Novel	0.23
POSTN	Novel	0.23
CYCS	Novel	0.23
ADGRA2	Novel	0.23
FGF1	Novel	0.22
CLPSL2	Novel	0.22
ITGB1	Novel	0.22
ADCY4	Novel	0.22
LAMP1	Novel	0.21
LOX	Novel	0.21
FGF2	Novel	0.21
ANXA5	Novel	0.21
EDN1	Novel	0.21
CX3CL1	Novel	0.21
MYO1B	Novel	0.21
IFNG	Novel	0.2
LAMB1	Novel	0.2
SDC1	Novel	0.2
UBA52	Novel	0.19
TLR9	Novel	0.19
HRAS	Novel	0.19
CD63	Novel	0.19
CXCL3	Novel	0.19
FLT1	Novel	0.18
RAB5A	Novel	0.18
DUSP12	Novel	0.18
GNB1	Novel	0.18
FSTL1	Novel	0.18
PTPN23	Novel	0.18
PLEC	Novel	0.18
BCAR1	Novel	0.17
MMP12	Novel	0.17
RAB5C	Novel	0.17
PDIA4	Novel	0.17
PDGFRA	Novel	0.17
DNAJC10	Novel	0.17
STAT6	Novel	0.16
COL6A2	Novel	0.16
MAP1LC3A	Novel	0.16
PASK	Novel	0.16
VWF	Novel	0.16
THBS2	Novel	0.16
RELA	Novel	0.16
COL14A1	Novel	0.16
RRAS	Novel	0.16
MMP3	Novel	0.16
PPARG	Novel	0.16
KIT	Novel	0.16
CXCL5	Novel	0.16
WDTC1	Novel	0.15
VIM	Novel	0.15
ITGB5	Novel	0.15
ATP6V1H	Novel	0.15
CD44	Novel	0.15
COL7A1	Novel	0.15
SELE	Novel	0.15
PDGFRB	Novel	0.15
TLR4	Novel	0.15
CXCL9	Novel	0.15
IFIT2	Novel	0.15
LGALS3	Novel	0.15
EPAS1	Novel	0.15
SRC	Novel	0.15
HSPA8	Novel	0.14
JUN	Novel	0.14
PTGS2	Novel	0.14
PLAUR	Novel	0.14
CCL21	Novel	0.14
MIF	Novel	0.14
MET	Novel	0.14
EHD2	Novel	0.14
MCAM	Novel	0.14
DUSP1	Novel	0.14
COL12A1	Novel	0.14
IL18	Novel	0.14
LAMA4	Novel	0.14
MBTPS1	Novel	0.14
TIMP1	Novel	0.14
ADCY5	Novel	0.14
ISLR	Novel	0.13
GNG12	Novel	0.13
TGFBRAP1	Novel	0.13
LDLR	Novel	0.13
TNFSF11	Novel	0.13
SNAI2	Novel	0.13
COL4A3	Novel	0.13
COL4A2	Novel	0.13
CAVIN1	Novel	0.13
SEC23A	Novel	0.13
TNFAIP2	Novel	0.13
SPARC	Novel	0.13
HERPUD1	Novel	0.13
TIMP2	Novel	0.12
TNS3	Novel	0.12
UBL4B	Novel	0.12
RFC4	Novel	0.12
THBS3	Novel	0.12
PDIA3	Novel	0.12
APLNR	Novel	0.12
PTK2	Novel	0.12
BCL2L1	Novel	0.12
PPIC	Novel	0.12
MYO3B	Novel	0.12
HMOX1	Novel	0.12
CTHRC1	Novel	0.12
SAR1A	Novel	0.12
AMPH	Novel	0.11
ITGA2	Novel	0.11
FBLN2	Novel	0.11
AKT2	Novel	0.11
GABARAPL2	Novel	0.11
NID1	Novel	0.11
FURIN	Novel	0.11
XBP1	Novel	0.11
NNMT	Novel	0.11
COL6A3	Novel	0.11
SRP68	Novel	0.11
ACTR3	Novel	0.11
POLR2G	Novel	0.11
IGFBP3	Novel	0.11
ADAM17	Novel	0.11
TM4SF1	Novel	0.11
LAMA5	Novel	0.11
NID2	Novel	0.11
EFEMP2	Novel	0.11
ANXA2	Novel	0.11
HTRA1	Novel	0.11
TLR3	Novel	0.11
DDR2	Novel	0.11
PECAM1	Novel	0.11
TGM2	Novel	0.11
ANTXR1	Novel	0.1
IGF1	Novel	0.1
IL13	Novel	0.1
MRGPRF	Novel	0.1
NEDD8	Novel	0.1
COL1A1	Novel	0.1
AREG	Novel	0.1
SEC61B	Novel	0.1
ITGB4	Novel	0.1
SAR1B	Novel	0.1
MMP7	Novel	0.1
SH3PXD2A	Novel	0.1
ITGA3	Novel	0.1
KIRREL1	Novel	0.1
HSPA13	Novel	0.1
PDGFB	Novel	0.1
CDH11	Novel	0.1
IFIT3	Novel	0.1
PF4	Novel	0.1
TAGLN	Novel	0.1
HSPG2	Novel	0.1
COL15A1	Novel	0.1
IGFBP7	Novel	0.1
CXCL16	Novel	0.1
P4HA2	Novel	0.1
ADORA1	Novel	0.1
LONRF2	Novel	0.1
C12orf40	Novel	0.1
FAP	Novel	0.1
COL9A2	Novel	0.1
LOXL2	Novel	0.1
FBLN5	Novel	0.1
STK11	Novel	0.1
DNAJC3	Novel	0.09
LUM	Novel	0.09
ECM1	Novel	0.09
ENG	Novel	0.09
ESM1	Novel	0.09
ADAMTS1	Novel	0.09
THY1	Novel	0.09
CAVIN3	Novel	0.09
ZBTB21	Novel	0.09
ERP44	Novel	0.09
PLAU	Novel	0.09
SP2	Novel	0.09
BGN	Novel	0.09
BAG3	Novel	0.09
ANGPTL4	Novel	0.09
ALB	Novel	0.09
DNM1	Novel	0.09
CFL1	Novel	0.09
RHOA	Novel	0.09
ADAM10	Novel	0.09
SRP14	Novel	0.09
FBLN1	Novel	0.09
NFE2L2	Novel	0.09
ELN	Novel	0.09
COL16A1	Novel	0.09
PCOLCE	Novel	0.09
FAM90A26	Novel	0.09
PIK3CB	Novel	0.09
ADAMTS2	Novel	0.09
CCR8	Novel	0.09
HSP90AA1	Novel	0.09
CHMP4C	Novel	0.09
CNIH1	Novel	0.09
S100A4	Novel	0.09
NIBAN2	Novel	0.09
LOXL1	Novel	0.09
SF3B5	Novel	0.09
PIK3C3	Novel	0.09
DCN	Novel	0.09
SNRPG	Novel	0.09
CCL19	Novel	0.09
S1PR3	Novel	0.09
PSMB4	Novel	0.08
PLG	Novel	0.08
COL5A3	Novel	0.08
F3	Novel	0.08
RAB7B	Novel	0.08
LTBP2	Novel	0.08
MAP3K3	Novel	0.08
LAMB3	Novel	0.08
COL8A1	Novel	0.08
RAP1B	Novel	0.08
IL1A	Novel	0.08
SPP1	Novel	0.08
RPS27A	Novel	0.08
CCNB1	Novel	0.08
CCL7	Novel	0.08
RAB22A	Novel	0.08
MAP2K1	Novel	0.08
BNIP3	Novel	0.08
TNFSF10	Novel	0.08
RAD23B	Novel	0.08
GNAI3	Novel	0.08
DNAJB9	Novel	0.08
TNFRSF12A	Novel	0.08
TRAP1	Novel	0.08
PXDN	Novel	0.08
HSPA12A	Novel	0.08
HYOU1	Novel	0.08
EMILIN1	Novel	0.08
PTGS1	Novel	0.08
CD9	Novel	0.08
MS4A10	Novel	0.08
ZBTB46	Novel	0.08
SCAND1	Novel	0.08
LOC100133315	Novel	0.08
CHMP4A	Novel	0.08
NOS3	Novel	0.08
MFAP4	Novel	0.08
SNAI1	Novel	0.08
HBEGF	Novel	0.08
SSR3	Novel	0.08
RASL11B	Novel	0.08
VPS28	Novel	0.08
ARPC1A	Novel	0.08
PLAGL2	Novel	0.08
MAP2K7	Novel	0.08
SMIM10	Novel	0.08
MRAS	Novel	0.08
HMGB1	Novel	0.08
MYOF	Novel	0.08
SUGT1	Novel	0.08
RPS15	Novel	0.08
OPA1	Novel	0.08
TMTC1	Novel	0.08
APAF1	Novel	0.08
PPIB	Novel	0.08
HGF	Novel	0.08
PI3	Novel	0.08
MMP13	Novel	0.08
ITGB3	Novel	0.08
GNG11	Novel	0.08
SNRPF	Novel	0.08
RHPN2	Novel	0.08
REEP4	Novel	0.08
LMAN1	Novel	0.08
CKAP4	Novel	0.08
ATP6V1F	Novel	0.08
SEC23B	Novel	0.08
AXL	Novel	0.08
LAMC1	Novel	0.08
ZNF469	Novel	0.08
TIMP4	Novel	0.08
CD151	Novel	0.08
HIP1	Novel	0.08
MYL9	Novel	0.07
RAB25	Novel	0.07
ATG3	Novel	0.07
KDELR3	Novel	0.07
EPHA2	Novel	0.07
TGFB1	Novel	0.07
MYO10	Novel	0.07
LAMB2	Novel	0.07
OGN	Novel	0.07
PDZRN3	Novel	0.07
PCSK6	Novel	0.07
AGTR1	Novel	0.07
TXN	Novel	0.07
CCL1	Novel	0.07
SOD3	Novel	0.07
NMUR2	Novel	0.07
COPG1	Novel	0.07
GOLPH3	Novel	0.07
FLNC	Novel	0.07
DIRAS3	Novel	0.07
TSG101	Novel	0.07
STK38L	Novel	0.07
CASP14	Novel	0.07
CD248	Novel	0.07
REG3G	Novel	0.07
PFDN2	Novel	0.07
LIMA1	Novel	0.07
SCARF2	Novel	0.07
JUP	Novel	0.07
LLGL1	Novel	0.07
CCL5	Novel	0.07
ADGRE1	Novel	0.07
UBL4A	Novel	0.07
ESR1	Novel	0.07
P4HA1	Novel	0.07
ZNF710	Novel	0.07
ZNF787	Novel	0.07
ADAM33	Novel	0.07
SLC2A4	Novel	0.07
ARL4C	Novel	0.07
CLEC3B	Novel	0.07
ZBTB47	Novel	0.07
IL4	Novel	0.07
PERP	Novel	0.07
ITGAE	Novel	0.07
RIPK2	Novel	0.07
COL11A1	Novel	0.07
CDC42	Novel	0.07
VAMP3	Novel	0.07
RAB5B	Novel	0.07
NME1	Novel	0.07
STAT5A	Novel	0.07
RAB12	Novel	0.07
DAB2	Novel	0.07
SIRT1	Novel	0.07
CORO1C	Novel	0.07
CDKN1B	Novel	0.07
TRAM1	Novel	0.07
ZNF366	Novel	0.07
CILP	Novel	0.07
ADAMTS3	Novel	0.07
HSPA1B	Novel	0.07
TLR1	Novel	0.07
GAS7	Novel	0.07
EDNRB	Novel	0.07
PEAR1	Novel	0.07
PPIA	Novel	0.06
NHP2	Novel	0.06
PTGDR2	Novel	0.06
RAB6A	Novel	0.06
GNA13	Novel	0.06
MS4A13	Novel	0.06
CD81	Novel	0.06
PRELP	Novel	0.06
SYDE1	Novel	0.06
NMUR1	Novel	0.06
C3	Novel	0.06
PPIL1	Novel	0.06
TPST1	Novel	0.06
NT5E	Novel	0.06
SERPINB5	Novel	0.06
HRH4	Novel	0.06
TGFB1I1	Novel	0.06
CD163	Novel	0.06
EZR	Novel	0.06
ITGA6	Novel	0.06
CALU	Novel	0.06
TEK	Novel	0.06
COPG2	Novel	0.06
MFN2	Novel	0.06
PTGFR	Novel	0.06
CASP8	Novel	0.06
CCDC142	Novel	0.06
ITGA10	Novel	0.06
CXCR2	Novel	0.06
TJP1	Novel	0.06
ANXA4	Novel	0.06
SHC1	Novel	0.06
CD68	Novel	0.06
EIF2AK3	Novel	0.06
AIMP1	Novel	0.06
IL10	Novel	0.06
ADAMTS7	Novel	0.06
SOCS3	Novel	0.06
CEBPB	Novel	0.06
FRMPD2	Novel	0.06
LPAR2	Novel	0.06
SSR1	Novel	0.06
TJP2	Novel	0.06
SP1	Novel	0.06
LMNB1	Novel	0.06
VTN	Novel	0.06
PTPRC	Novel	0.06
ARL5A	Novel	0.06
RHOC	Novel	0.06
OCLN	Novel	0.06
ARL5C	Novel	0.06
NOX4	Novel	0.06
S100A10	Novel	0.06
GDF15	Novel	0.06
ARHGEF25	Novel	0.06
PSMD1	Novel	0.06
LTBP1	Novel	0.06
DAD1	Novel	0.06
CRYAB	Novel	0.06
RAB10	Novel	0.06
ADCY2	Novel	0.06
CLDN5	Novel	0.06
EGF	Novel	0.06
ZBTB44	Novel	0.06
ANXA7	Novel	0.06
CCR4	Novel	0.06
ATP6V1C1	Novel	0.06
CCL16	Novel	0.06
RAC1	Novel	0.06
BAK1	Novel	0.06
MMP9	Known	0.79
CAV1	Known	0.78
IL6	Known	0.77
MAPK1	Known	0.74
HSPA5	Known	0.65
STAT3	Known	0.64
APP	Known	0.6
MMP14	Known	0.48
CCL2	Known	0.46
COL3A1	Known	0.44
KDR	Known	0.43
CDH5	Known	0.42
CXCL1	Known	0.38
VEGFC	Known	0.36
GRB2	Known	0.26
ANGPT2	Known	0.23
TNFRSF1A	Known	0.23
S1PR1	Known	0.23
DDIT3	Known	0.21
TGFBR2	Known	0.2
HSPA12B	Known	0.17
EFEMP1	Known	0.17
FOXO1	Known	0.16
DKK3	Known	0.15
IGFBP4	Known	0.12
PLS3	Known	0.12
PDLIM1	Known	0.12
MYH9	Known	0.09
ADGRL4	Known	0.09
CHMP2A	Known	0.08
PRSS23	Known	0.08
LRRC32	Known	0.07
TRAPPC1	Known	0.07
DPM1	Known	0.06

## Sheet: STRING-3
STRING-Influence-DisGeNET
Symbol	Probability	Known/Novel
MTRNR2L3	0	Novel
MTRNR2L10	0	Novel
TEDC1	0	Novel
MTRNR2L2	0	Novel
MTRNR2L6	0	Novel
MTRNR2L8	0	Novel
TMEM117	0	Novel
C3orf33	0	Novel
C19orf71	0	Novel
ECSCR	0	Novel
TIMP1	0	Novel
CLEC14A	0	Novel
MMP24	0	Novel
TMEM106C	0	Novel
CLDN5	0	Novel
TM4SF19	0	Novel
VEGFD	0	Novel
VEGFB	0	Novel
ESAM	0	Novel
TRAPPC13	0	Novel
LYVE1	0	Novel
VWF	0	Novel
EMCN	0	Novel
PDGFB	0	Novel
TIMP3	0	Novel
CCN3	0	Novel
SERPINE1	0	Novel
ITPRIP	0	Novel
FAM81B	0	Novel
TIMP4	0	Novel
TEK	0	Novel
ANGPT1	0	Novel
MTRNR2L4	0	Novel
IGFBP7	0	Novel
TIMP2	0	Novel
ENG	0	Novel
CCN2	0	Novel
OR9G1	0	Novel
KRIT1	0	Novel
FSTL1	0	Novel
TMCO3	0	Novel
MMP2	0	Novel
THBS1	0	Novel
HGF	0	Novel
QSOX1	0	Novel
TGFB2	0	Novel
TRAPPC3L	0	Novel
FAM9C	0	Novel
MARCHF4	0	Novel
BAMBI	0	Novel
FGF2	0	Novel
GJA4	0	Novel
COL18A1	0	Novel
MMP1	0	Novel
PGF	0	Novel
SPP1	0	Novel
FLT1	0	Novel
NPIPB5	0	Novel
CCL15	0	Novel
ESM1	0	Novel
DLL4	0	Novel
MMP26	0	Novel
FN1	0	Novel
LTBP1	0	Novel
ANGPTL2	0	Novel
CDCA7L	0	Novel
CXCL12	0	Novel
CXCL14	0	Novel
MMP10	0	Novel
SOX18	0	Novel
SPARC	0	Novel
S100A6	0	Novel
CCL11	0	Novel
PDGFRB	0	Novel
IER3	0	Novel
IL25	0	Novel
PAPPA	0	Novel
PF4	0	Novel
CXCL17	0	Novel
TGFB3	0	Novel
CALD1	0	Novel
LGALS3	0	Novel
ADAM12	0	Novel
PLAT	0	Novel
THBD	0	Novel
IL6R	0	Novel
LAMC1	0	Novel
RBM46	0	Novel
TGFB1	0	Novel
IGF1	0	Novel
VSTM4	0	Novel
KATNBL1	0	Novel
PDGFD	0	Novel
ROBO4	0	Novel
IL1RL2	0	Novel
A1BG	0	Novel
VCAM1	0	Novel
AGER	0	Novel
PDCD10	0	Novel
MISP3	0	Novel
TOR4A	0	Novel
MMP15	0	Novel
CXCL5	0	Novel
ACKR2	0	Novel
CXCL16	0	Novel
NRP1	0	Novel
SELE	0	Novel
SERPINA1	0	Novel
TIE1	0	Novel
MMP28	0	Novel
TGFBI	0	Novel
SDC2	0	Novel
PLG	0	Novel
CDH11	0	Novel
MMP3	0	Novel
JAM2	0	Novel
MMP27	0	Novel
GINS4	0	Novel
LOXL2	0	Novel
PCSK1	0	Novel
F5	0	Novel
MFGE8	0	Novel
MIA3	0	Novel
VASH1	0	Novel
TEX26	0	Novel
ADAMTS3	0	Novel
MMP17	0	Novel
PCOLCE	0	Novel
TRAPPC6A	0	Novel
C3	0	Novel
IL37	0	Novel
FBN1	0	Novel
S100A4	0	Novel
MXRA8	0	Novel
LRRC10B	0	Novel
ELN	0	Novel
IL27	0	Novel
PTGS2	0	Novel
PIGX	0	Novel
ZNF331	0	Novel
MMP7	0	Novel
ITGB1	0	Novel
IL17C	0	Novel
ACVRL1	0	Novel
PPBP	0	Novel
CXCL8	0	Novel
EVA1A	0	Novel
RAE1	0	Novel
PDGFRA	0	Novel
MMP25	0	Novel
TMEM163	0	Novel
COL1A2	0	Novel
IL1F10	0	Novel
HBEGF	0	Novel
LGALS1	0	Novel
CCL19	0	Novel
IL6ST	0	Novel
CDH1	0	Novel
NR4A1	0	Novel
IL11	0	Novel
WDR86	0	Novel
SH2D2A	0	Novel
CXCL2	0	Novel
CFD	0	Novel
CCN4	0	Novel
PDGFA	0	Novel
CST3	0	Novel
CSF3	0	Novel
A2M	0	Novel
FGF1	0	Novel
F11R	0	Novel
CXCR4	0	Novel
XG	0	Novel
TGFA	0	Novel
UGGT2	0	Novel
COL1A1	0	Novel
TGFBR1	0	Novel
TMEM132A	0	Novel
DNAJC3	0	Novel
VCAN	0	Novel
FAM20A	0	Novel
CXCL10	0	Novel
HEG1	0	Novel
CCR2	0	Novel
SELP	0	Novel
CCL20	0	Novel
AREG	0	Novel
LAMB1	0	Novel
CCR1	0	Novel
CTSG	0	Novel
CX3CL1	0	Novel
DDR1	0	Novel
COL4A1	0	Novel
ACKR4	0	Novel
CCR3	0	Novel
CCER2	0	Novel
CRYBG3	0	Novel
ISLR	0	Novel
SPHK1	0	Novel
CCL7	0	Novel
ILK	0	Novel
PAGE5	0	Novel
CCL8	0	Novel
TRAPPC8	0	Novel
LOX	0	Novel
IGFBP1	0	Novel
MMP16	0	Novel
MMRN2	0	Novel
EGF	0	Novel
GAREM2	0	Novel
ANTXR1	0	Novel
CXCR2	0	Novel
CLU	0	Novel
MMP23B	0	Novel
IGF2	0	Novel
IL33	0	Novel
CCL21	0	Novel
CTHRC1	0	Novel
TRAPPC12	0	Novel
SPINDOC	0	Novel
CXCL9	0	Novel
TNFRSF11B	0	Novel
LEP	0	Novel
IL36A	0	Novel
RHBDF1	0	Novel
FGF13	0	Novel
TAGLN	0	Novel
ECM1	0	Novel
SEMA3G	0	Novel
GTPBP2	0	Novel
PLAU	0	Novel
CCL18	0	Novel
TNRC6C	0	Novel
C17orf99	0	Novel
FUCA2	0	Novel
TNF	0	Novel
FGF7	0	Novel
MDP1	0	Novel
TFPI2	0	Novel
CTF1	0	Novel
RPUSD1	0	Novel
CCR5	0	Novel
BSG	0	Novel
AHSG	0	Novel
ADAMTS5	0	Novel
EBI3	0	Novel
SIGIRR	0	Novel
DLL3	0	Novel
FAP	0	Novel
MSLN	0	Novel
GPRC5A	0	Novel
IL17B	0	Novel
KLF2	0	Novel
CCL5	0	Novel
TNC	0	Novel
TEX264	0	Novel
IL36B	0	Novel
CXCL6	0	Novel
CXCR1	0	Novel
EFEMP2	0	Novel
SMIM20	0	Novel
MMP19	0	Novel
IL9	0	Novel
SHISA5	0	Novel
MMRN1	0	Novel
EFNB1	0	Novel
CXCL11	0	Novel
CXCR3	0	Novel
CSF2	0	Novel
TMEM144	0	Novel
IL13	0	Novel
SCARA3	0	Novel
SCCPDH	0	Novel
MRC1	0	Novel
COL4A3	0	Novel
S100A11	0	Novel
IL18BP	0	Novel
AXL	0	Novel
IL36G	0	Novel
ITGAV	0	Novel
HMOX1	0	Novel
AMELX	0	Novel
ICAM1	0	Novel
RAB1A	0	Novel
IL15	0	Novel
BGN	0	Novel
MKRN2OS	0	Novel
TRAPPC5	0	Novel
CCL26	0	Novel
F3	0	Novel
ADAMTS4	0	Novel
TRAPPC3	0	Novel
SERINC4	0	Novel
ANGPTL4	0	Novel
IL10	0	Novel
LTBP2	0	Novel
TESPA1	0	Novel
MDGA1	0	Novel
IL27RA	0	Novel
CD248	0	Novel
KBTBD3	0	Novel
ABCA2	0	Novel
ANGPT4	0	Novel
VTN	0	Novel
FSTL3	0	Novel
IL1R1	0	Novel
ITGB3	0	Novel
EGFL7	0	Novel
PTX3	0	Novel
EDN1	0	Novel
ADGRF5	0	Novel
CDK5RAP3	0	Novel
CCR4	0	Novel
CCR6	0	Novel
TGFBR3	0	Novel
CD44	0	Novel
MMP12	0	Novel
BPIFB2	0	Novel
ORM2	0	Novel
MBTPS1	0	Novel
SHISAL2B	0	Novel
RASIP1	0	Novel
C2CD2	0	Novel
LOXL1	0	Novel
PFN1	0	Novel
VIL1	0	Novel
CD163	0	Novel
CCL17	0	Novel
SHB	0	Novel
LEPR	0	Novel
IL18	0	Novel
NOS3	0	Novel
FBLN2	0	Novel
CCL25	0	Novel
JAM3	0	Novel
IL4	0	Novel
CDC42EP3	0	Novel
CHML	0	Novel
PRDX1	0	Novel
OLFML3	0	Novel
ITGB5	0	Novel
TRAPPC2L	0	Novel
HSP90B1	0	Novel
SSTR2	0	Novel
SNAI1	0	Novel
RETN	0	Novel
COL5A2	0	Novel
SNAI2	0	Novel
NOX4	0	Novel
FAM20C	0	Novel
AZU1	0	Novel
EGFR	0	Novel
CCL3L3	0	Novel
IL12B	0	Novel
TMTC1	0	Novel
IFNGR2	0	Novel
S100A16	0	Novel
SELL	0	Novel
IL20RB	0	Novel
ELFN2	0	Novel
EHD2	0	Novel
IL2	0	Novel
HTRA1	0	Novel
MET	0	Novel
FLNA	0	Novel
IL1B	0	Novel
IL5	0	Novel
STAT6	0	Novel
AFP	0	Novel
IFNL1	0	Novel
ANO8	0	Novel
CLCF1	0	Novel
CCR9	0	Novel
CXCR5	0	Novel
SERPINH1	0	Novel
OSM	0	Novel
RTL10	0	Novel
TJP1	0	Novel
SMTN	0	Novel
MTRNR2L7	0	Novel
TNFSF18	0	Novel
NHLRC2	0	Novel
IL22RA1	0	Novel
COL16A1	0	Novel
RUSC2	0	Novel
PROSER2	0	Novel
APOOL	0	Novel
THY1	0	Novel
FGF9	0	Novel
LBP	0	Novel
MGAT4A	0	Novel
FCGRT	0	Novel
LCN2	0	Novel
SMAD3	0	Novel
CCDC127	0	Novel
TRAPPC10	0	Novel
ANXA1	0	Novel
RBM38	0	Novel
IL17RA	0	Novel
BAD	0	Novel
CCL4	0	Novel
IGFBP2	0	Novel
IL22	0	Novel
EPO	0	Novel
PCYOX1L	0	Novel
DCAF4L2	0	Novel
VWA1	0	Novel
LY6G6F	0	Novel
PTGES	0	Novel
IL24	0	Novel
S1PR3	0	Novel
C18orf54	0	Novel
PDIA6	0	Novel
CCL3	0	Novel
BCAR1	0	Novel
RAB30	0	Novel
CASP8	0	Novel
CCL13	0	Novel
PROC	0	Novel
IL10RB	0	Novel
SERPING1	0	Novel
TSPAN33	0	Novel
FASLG	0	Novel
HRC	0	Novel
MRGPRF	0	Novel
ALB	0	Novel
KIRREL1	0	Novel
TLR4	0	Novel
IRS1	0	Novel
IL1R2	0	Novel
LMO4	0	Novel
ADGRE1	0	Novel
CILP	0	Novel
GBP2	0	Novel
MSMP	0	Novel
GDI2	0	Novel
HSPA1L	0	Novel
GPX8	0	Novel
CCM2	0	Novel
ICOSLG	0	Novel
NGF	0	Novel
LOC102723996	0	Novel
EPCAM	0	Novel
VEGFC	1	Known
CDH5	1	Known
KDR	1	Known
CAV1	1	Known
IL6	1	Known
ANGPT2	1	Known
IGFBP4	1	Known
MMP14	1	Known
MMP9	1	Known
CXCL1	1	Known
CCL2	1	Known
S1PR1	1	Known
STAT3	1	Known
COL3A1	1	Known
APP	1	Known
PRSS23	1	Known
ADGRL4	1	Known
MAPK1	1	Known
TNFRSF1A	1	Known
FOXO1	1	Known
TGFBR2	1	Known
GRB2	1	Known
EFEMP1	1	Known
TMSB4X	1	Known
TRAPPC1	1	Known
CCL14	1	Known
DDIT3	1	Known
TRAPPC2B	1	Known
CCM2L	1	Known
HSPA5	1	Known
DKK3	1	Known
BCL6B	1	Known
LRRC32	1	Known
PLS3	1	Known
ZNF677	1	Known
PTPRM	1	Known
HSPA12B	1	Known
PTTG1IP	1	Known
NUCB2	1	Known
POLE4	1	Known
CLIC1	1	Known
TMSB10	1	Known
MYH9	1	Known
MTRNR2L1	1	Known
RAB13	1	Known
PDLIM1	1	Known
ERCC1	1	Known
FILIP1L	1	Known
DENND5A	1	Known
CHMP2A	1	Known
DPM1	1	Known
IPO11	1	Known
KCTD12	1	Known
MRPL22	1	Known
TMEM273	1	Known
NDUFA12	1	Known
C11orf96	1	Known

## Sheet: STRING-4
STRING-Adjacency-GO
Symbol	Probability	Known/Novel
FN1	1	Novel
TIMP1	1	Novel
EGF	1	Novel
VWF	1	Novel
IGF1	1	Novel
MMP2	1	Novel
THBS1	1	Novel
TGFB1	1	Novel
SERPINE1	1	Novel
HGF	1	Novel
SPARC	1	Novel
PECAM1	1	Novel
TGFB3	1	Novel
PDGFB	1	Novel
TNF	1	Novel
TIMP2	1	Novel
COL1A1	0.99	Novel
TGFB2	0.99	Novel
IGFBP3	0.99	Novel
CCN2	0.99	Novel
TIMP3	0.99	Novel
ITGB1	0.99	Novel
CXCL12	0.99	Novel
IGFBP5	0.99	Novel
ENG	0.99	Novel
MAPK3	0.98	Novel
AKT1	0.98	Novel
FBN1	0.98	Novel
MMP3	0.98	Novel
CXCL8	0.98	Novel
MAPK8	0.97	Novel
MMP1	0.97	Novel
VCAM1	0.97	Novel
LOX	0.96	Novel
IGF2	0.95	Novel
TEK	0.95	Novel
ICAM1	0.95	Novel
ISLR	0.94	Novel
PDGFRB	0.94	Novel
F5	0.93	Novel
COL1A2	0.93	Novel
TGFBR1	0.92	Novel
EGFR	0.91	Novel
FGF2	0.9	Novel
ELN	0.89	Novel
PLG	0.89	Novel
FLT1	0.88	Novel
MTRNR2L6	0.86	Novel
DCN	0.85	Novel
PTK2	0.82	Novel
GAS6	0.82	Novel
CLDN5	0.81	Novel
ACTN1	0.8	Novel
PF4	0.79	Novel
POSTN	0.78	Novel
COL4A1	0.77	Novel
VCL	0.76	Novel
EFEMP2	0.73	Novel
SRC	0.71	Novel
BGN	0.67	Novel
VEGFB	0.61	Novel
PXN	0.58	Novel
VEGFD	0.58	Novel
SMAD3	0.57	Novel
SPP1	0.56	Novel
ACTN4	0.52	Novel
ANGPT1	0.48	Novel
NUCB1	0.48	Novel
QSOX1	0.47	Novel
IGFBP7	0.45	Novel
PGF	0.43	Novel
CSF1	0.42	Novel
ITGB3	0.42	Novel
FLT4	0.41	Novel
LTBP1	0.41	Novel
CCN1	0.41	Novel
NGF	0.41	Novel
ANXA5	0.4	Novel
DLL4	0.37	Novel
ESAM	0.34	Novel
ACVRL1	0.33	Novel
HSPA13	0.31	Novel
FSTL1	0.3	Novel
THBS2	0.29	Novel
MTRNR2L10	0.28	Novel
COL6A1	0.28	Novel
CDH1	0.27	Novel
COL5A1	0.27	Novel
DNAJC3	0.26	Novel
MMP7	0.26	Novel
HSPA12A	0.24	Novel
ANXA2	0.22	Novel
IST1	0.2	Novel
COL4A2	0.17	Novel
CLEC14A	0.17	Novel
FSTL3	0.16	Novel
DENND5B	0.15	Novel
TSG101	0.15	Novel
MMP8	0.15	Novel
MAP2K7	0.14	Novel
ROBO4	0.14	Novel
COL5A2	0.14	Novel
MXRA8	0.14	Novel
A2M	0.14	Novel
SMAD2	0.13	Novel
JUN	0.13	Novel
TNC	0.12	Novel
COL6A2	0.11	Novel
VCAN	0.1	Novel
HBEGF	0.1	Novel
ITGA5	0.1	Novel
TMEM106C	0.1	Novel
IL1B	0.09	Novel
VTN	0.09	Novel
MMP12	0.09	Novel
ITGB5	0.08	Novel
OCLN	0.08	Novel
SMAD7	0.08	Novel
PPBP	0.08	Novel
SHC1	0.07	Novel
HSP90B1	0.07	Novel
KLF2	0.07	Novel
CCDC127	0.06	Novel
FOXO3	0.06	Novel
ZNF805	0.06	Novel
COL6A3	0.06	Novel
BMP4	0.06	Novel
CCM2	0.06	Novel
FBLN5	0.06	Novel
CCL5	0.05	Novel
CD248	0.05	Novel
ERBB2	0.05	Novel
ASPN	0.05	Novel
MARCHF4	0.05	Novel
COL18A1	0.05	Novel
ATF4	0.05	Novel
CHMP4C	0.05	Novel
FGG	0.05	Novel
ADAMTS5	0.05	Novel
ADGRF5	0.05	Novel
BMPR2	0.05	Novel
FLNA	0.05	Novel
MMP13	0.04	Novel
WASL	0.04	Novel
ACTN2	0.04	Novel
LTBP2	0.04	Novel
MTRNR2L4	0.04	Novel
CASP3	0.04	Novel
ZNF514	0.04	Novel
ITGAV	0.04	Novel
FBLN1	0.04	Novel
MB21D2	0.04	Novel
PLVAP	0.04	Novel
APOE	0.04	Novel
CD34	0.03	Novel
VPS4A	0.03	Novel
TFPI2	0.03	Novel
CHMP4A	0.03	Novel
ZNF214	0.03	Novel
MTRNR2L8	0.03	Novel
CALU	0.03	Novel
SELE	0.03	Novel
RNF103-CHMP3	0.03	Novel
TRADD	0.03	Novel
TJP1	0.03	Novel
VPS36	0.03	Novel
CXCR4	0.03	Novel
NRP1	0.03	Novel
CXCL10	0.03	Novel
THY1	0.03	Novel
LOXL1	0.03	Novel
F13A1	0.03	Novel
RAB10	0.02	Novel
ARPC1B	0.02	Novel
HTRA1	0.02	Novel
ELANE	0.02	Novel
EMCN	0.02	Novel
FMOD	0.02	Novel
FURIN	0.02	Novel
ANTXR1	0.02	Novel
MMRN1	0.02	Novel
SERPINF1	0.02	Novel
GJA4	0.02	Novel
BCAR1	0.02	Novel
TGFBRAP1	0.02	Novel
POLE3	0.02	Novel
CHMP6	0.02	Novel
ANGPTL2	0.02	Novel
KIT	0.02	Novel
CD44	0.02	Novel
XBP1	0.02	Novel
SERPINA1	0.02	Novel
ADAMTS1	0.02	Novel
ADAM12	0.02	Novel
COL12A1	0.02	Novel
VTA1	0.02	Novel
ZYX	0.02	Novel
MBTPS1	0.02	Novel
VPS37B	0.02	Novel
ACTR2	0.02	Novel
VPS28	0.02	Novel
MCAM	0.02	Novel
IGFBP1	0.01	Novel
MMP10	0.01	Novel
CXCL5	0.01	Novel
MET	0.01	Novel
TOR4A	0.01	Novel
CHMP7	0.01	Novel
NOS3	0.01	Novel
BMP1	0.01	Novel
SERPING1	0.01	Novel
BCL2L11	0.01	Novel
LRRC14B	0.01	Novel
TGFBR3	0.01	Novel
ERCC4	0.01	Novel
LAMC1	0.01	Novel
PDGFA	0.01	Novel
TGFB1I1	0.01	Novel
PROS1	0.01	Novel
NID1	0.01	Novel
VPS4B	0.01	Novel
MVB12A	0.01	Novel
ZNF729	0.01	Novel
FLNB	0.01	Novel
TLR4	0.01	Novel
CHMP2B	0.01	Novel
SOX18	0.01	Novel
GSN	0.01	Novel
CHRDL1	0.01	Novel
RPA3	0.01	Novel
RAE1	0.01	Novel
EDN1	0.01	Novel
FBLN2	0.01	Novel
RPL17-C18orf32	0.01	Novel
CHMP4B	0.01	Novel
CHMP5	0.01	Novel
ITGA2	0.01	Novel
RCN1	0.01	Novel
VPS37C	0.01	Novel
ESM1	0.01	Novel
ZSCAN18	0.01	Novel
CCL7	0.01	Novel
HIF1A	0.01	Novel
SNAI1	0.01	Novel
CHMP1B	0.01	Novel
SERPINH1	0.01	Novel
PTPRT	0.01	Novel
LAMB1	0.01	Novel
A1BG	0.01	Novel
FOS	0.01	Novel
MAPK14	0.01	Novel
SERPINF2	0.01	Novel
ITPKB	0.01	Novel
IL10	0.01	Novel
NHLRC2	0.01	Novel
HGS	0.01	Novel
MTRNR2L3	0.01	Novel
ZNF264	0.01	Novel
ANXA1	0.01	Novel
P4HB	0.01	Novel
INHBA	0.01	Novel
ORM2	0.01	Novel
CDC42EP3	0.01	Novel
SNAI2	0.01	Novel
ITGA4	0.01	Novel
LEFTY2	0.01	Novel
ITGA6	0.01	Novel
MYH10	0.01	Novel
SPARCL1	0.01	Novel
MYH11	0.01	Novel
PLAU	0.01	Novel
MVB12B	0.01	Novel
IGFBP2	0.01	Novel
LUM	0.01	Novel
COL16A1	0.01	Novel
TP53	0.01	Novel
CNN2	0.01	Novel
APLNR	0.01	Novel
MYCT1	0.01	Novel
FAM162B	0.01	Novel
CYRIB	0.01	Novel
ZUP1	0.01	Novel
APLP2	0.01	Novel
PDGFRA	0.01	Novel
ZNF43	0.01	Novel
PTN	0.01	Novel
STAT1	0.01	Novel
FKBP10	0.01	Novel
MMP15	0.01	Novel
JAM3	0.01	Novel
HSPB2	0.01	Novel
CFL1	0.01	Novel
MFGE8	0	Novel
SHISA5	0	Novel
ADAM17	0	Novel
POLD4	0	Novel
CASP8	0	Novel
GTPBP2	0	Novel
MMP11	0	Novel
MDM2	0	Novel
CFD	0	Novel
KPNB1	0	Novel
TEX264	0	Novel
THBD	0	Novel
FST	0	Novel
MATN3	0	Novel
UBAP1	0	Novel
PTX3	0	Novel
PDCD6IP	0	Novel
ORM1	0	Novel
F11R	0	Novel
CXCL9	0	Novel
ACTG1	0	Novel
F8	0	Novel
BSG	0	Novel
LTBP3	0	Novel
MXRA5	0	Novel
CCL11	0	Novel
DDR2	0	Novel
SDCBP	0	Novel
POLD3	0	Novel
PLAT	0	Novel
TAMALIN	0	Novel
VTI1B	0	Novel
MFAP2	0	Novel
VPS25	0	Novel
CLIC4	0	Novel
VPS37A	0	Novel
MFAP4	0	Novel
MFAP5	0	Novel
CCL19	0	Novel
VPS37D	0	Novel
WASF2	0	Novel
ACTA1	0	Novel
ADAMTS6	0	Novel
JAM2	0	Novel
TRAPPC3L	0	Novel
ATF3	0	Novel
EIF2AK3	0	Novel
HYOU1	0	Novel
ATF6	0	Novel
PAGE5	0	Novel
ECSCR	0	Novel
ANKRD45	0	Novel
RAC1	0	Novel
SMAD5	0	Novel
LAMA1	0	Novel
DDR1	0	Novel
COL8A1	0	Novel
PTPRU	0	Novel
PTPRK	0	Novel
MEN1	0	Novel
TRAPPC13	0	Novel
FERMT3	0	Novel
C2CD2	0	Novel
MMRN2	0	Novel
DIAPH3	0	Novel
AHSG	0	Novel
VGF	0	Novel
MAP2K1	0	Novel
TMCO3	0	Novel
LAMB2	0	Novel
ITGA1	0	Novel
TRAF2	0	Novel
FAP	0	Novel
NR4A1	0	Novel
CXCL14	0	Novel
RHOA	0	Novel
GJA1	0	Novel
HSPB3	0	Novel
BMP2	0	Novel
IL1A	0	Novel
ITGA3	0	Novel
ZBTB26	0	Novel
PFN1	0	Novel
NCK1	0	Novel
SERPIND1	0	Novel
ADAMTS12	0	Novel
PIK3R1	0	Novel
RETN	0	Novel
SCCPDH	0	Novel
KCTD5	0	Novel
HSPA1A	0	Novel
FSCN1	0	Novel
BCL2L1	0	Novel
CCL20	0	Novel
CRK	0	Novel
MMP16	0	Novel
COL5A3	0	Novel
CREB1	0	Novel
FGB	0	Novel
ZNF23	0	Novel
ITGB8	0	Novel
ADAMTS4	0	Novel
FRMD4B	0	Novel
PCOLCE	0	Novel
ZNF25	0	Novel
TIMP4	0	Novel
ARPC1A	0	Novel
LCN2	0	Novel
CCL25	0	Novel
GAB1	0	Novel
MTRNR2L2	0	Novel
CSF3	0	Novel
EGFL7	0	Novel
ACVR1	0	Novel
IL18	0	Novel
KRIT1	0	Novel
PLAUR	0	Novel
AFP	0	Novel
NID2	0	Novel
CCL21	0	Novel
IL13	0	Novel
SOX17	0	Novel
HSPB1	0	Novel
ALB	0	Novel
MPDZ	0	Novel
KPNA1	0	Novel
MMP17	0	Novel
LOXL2	0	Novel
SELP	0	Novel
IL4	0	Novel
COL2A1	0	Novel
CLU	0	Novel
KTN1	0	Novel
CX3CL1	0	Novel
LOC112694756	0	Novel
ADAM10	0	Novel
ITGB4	0	Novel
TRAPPC2	0	Novel
ZNF471	0	Novel
CRIP1	0	Novel
S1PR3	0	Novel
OR51A7	0	Novel
LCP1	0	Novel
ZNF639	0	Novel
CDC42	0	Novel
TNS1	0	Novel
LIF	0	Novel
GRN	0	Novel
WASF1	0	Novel
STK24	0	Novel
GDF15	0	Novel
KDR	1	Known
MMP9	1	Known
IL6	1	Known
CDH5	1	Known
STAT3	1	Known
CCL2	1	Known
MAPK1	1	Known
VEGFC	1	Known
HSPA5	1	Known
CAV1	1	Known
APP	1	Known
GRB2	1	Known
COL3A1	1	Known
MMP14	1	Known
TMSB4X	1	Known
TGFBR2	1	Known
EFEMP1	1	Known
FOXO1	1	Known
TNFRSF1A	1	Known
POLE4	1	Known
DDIT3	1	Known
CHMP2A	1	Known
MYH9	1	Known
ANGPT2	1	Known
IGFBP4	1	Known
ADGRL4	1	Known
PLS3	1	Known
DKK3	1	Known
CLIC1	1	Known
ERCC1	1	Known
DPM1	1	Known
RAB13	1	Known
MTRNR2L1	1	Known
CXCL1	1	Known
HSPA12B	1	Known
PTPRM	1	Known
PDLIM1	1	Known
PRSS23	1	Known
DENND5A	1	Known
S1PR1	1	Known
TRAPPC1	1	Known
LRRC32	1	Known
IPO11	1	Known
NDUFA12	1	Known
NUCB2	1	Known
FILIP1L	1	Known
BCL6B	1	Known
KCTD12	1	Known
PTTG1IP	1	Known
CCM2L	1	Known
MRPL22	1	Known
CCL14	1	Known
TMSB10	1	Known
TMEM273	1	Known
TRAPPC2B	1	Known
ZNF677	0.99	Known
C11orf96	0.99	Known

## Sheet: STRING-5
STRING-Embedding-GO
Symbol	Probability	Known/Novel
MMP2	0.97	Novel
THBS1	0.95	Novel
FN1	0.91	Novel
P4HB	0.89	Novel
CXCL8	0.88	Novel
COL5A1	0.88	Novel
CCN2	0.85	Novel
HSP90B1	0.84	Novel
MAPK3	0.79	Novel
MMP1	0.77	Novel
TIMP3	0.77	Novel
COL4A1	0.75	Novel
MAPK8	0.73	Novel
COL18A1	0.72	Novel
COL6A1	0.68	Novel
CCN1	0.67	Novel
ITGB1	0.66	Novel
CXCL12	0.66	Novel
ITGA5	0.65	Novel
SERPINE1	0.63	Novel
POSTN	0.62	Novel
THBS2	0.61	Novel
HSPG2	0.6	Novel
VCAM1	0.6	Novel
LAMB1	0.59	Novel
ICAM1	0.58	Novel
LOX	0.58	Novel
PLOD2	0.57	Novel
ANXA1	0.57	Novel
CDH1	0.57	Novel
SERPINH1	0.57	Novel
COL6A2	0.56	Novel
ADAM10	0.55	Novel
PTK2	0.54	Novel
MMP3	0.54	Novel
FLT1	0.54	Novel
SPARC	0.54	Novel
FURIN	0.54	Novel
AKT1	0.53	Novel
TIMP1	0.53	Novel
KIT	0.52	Novel
ELN	0.52	Novel
TP53	0.51	Novel
COL12A1	0.51	Novel
ERBB2	0.51	Novel
ITGA3	0.5	Novel
ADAM17	0.5	Novel
FSTL1	0.49	Novel
ANXA5	0.48	Novel
TGFBI	0.48	Novel
SMAD3	0.48	Novel
TNF	0.47	Novel
IGFBP3	0.47	Novel
TNS1	0.47	Novel
YAP1	0.46	Novel
ANXA2	0.46	Novel
VWF	0.44	Novel
COL6A3	0.44	Novel
FBLN5	0.44	Novel
TGFBR1	0.43	Novel
EDN1	0.43	Novel
SPP1	0.43	Novel
LAMA4	0.43	Novel
PTEN	0.43	Novel
SRC	0.42	Novel
FBLN1	0.42	Novel
ITGA2	0.42	Novel
MCAM	0.42	Novel
ITGB5	0.41	Novel
CASP3	0.41	Novel
COL1A1	0.41	Novel
ITGB3	0.41	Novel
COL14A1	0.4	Novel
BCAR1	0.4	Novel
MMP12	0.4	Novel
COL4A3	0.4	Novel
DCN	0.39	Novel
PDGFRA	0.39	Novel
BGN	0.39	Novel
MMP13	0.38	Novel
COL2A1	0.38	Novel
LAMB2	0.38	Novel
NID1	0.37	Novel
PECAM1	0.37	Novel
HTRA1	0.37	Novel
SDC1	0.36	Novel
COL4A2	0.36	Novel
MAPK14	0.35	Novel
MTOR	0.35	Novel
NID2	0.34	Novel
FGF2	0.34	Novel
LAMA5	0.34	Novel
EFEMP2	0.33	Novel
TIMP2	0.33	Novel
IGFBP7	0.33	Novel
CX3CL1	0.33	Novel
ADAMTS1	0.32	Novel
CD44	0.32	Novel
ENG	0.32	Novel
LGALS3	0.32	Novel
FBLN2	0.32	Novel
CCL4	0.32	Novel
COL7A1	0.32	Novel
PLAU	0.31	Novel
VIM	0.31	Novel
PLAUR	0.31	Novel
DDR2	0.31	Novel
UBC	0.3	Novel
VTN	0.3	Novel
PDGFRB	0.3	Novel
LAMC1	0.3	Novel
FBN1	0.3	Novel
THBS3	0.29	Novel
LOXL1	0.29	Novel
TEK	0.29	Novel
ADAMTS2	0.29	Novel
COL11A1	0.28	Novel
COL16A1	0.28	Novel
COL9A2	0.28	Novel
EZR	0.27	Novel
PTPN23	0.27	Novel
RAB5A	0.27	Novel
CSF1	0.27	Novel
HGF	0.27	Novel
EGFR	0.26	Novel
COMP	0.26	Novel
CD63	0.26	Novel
WDTC1	0.26	Novel
BCL2L1	0.26	Novel
LOXL2	0.25	Novel
ITGB4	0.25	Novel
PLG	0.25	Novel
LUM	0.25	Novel
GSN	0.25	Novel
CDH11	0.25	Novel
LTBP2	0.25	Novel
COL1A2	0.25	Novel
LTBP1	0.25	Novel
CXCL10	0.25	Novel
PCOLCE	0.24	Novel
PDIA3	0.24	Novel
ACTR2	0.24	Novel
EPHA2	0.24	Novel
VCAN	0.23	Novel
THY1	0.23	Novel
IGF1	0.23	Novel
EPAS1	0.23	Novel
CAVIN1	0.22	Novel
ANTXR1	0.22	Novel
COL5A3	0.22	Novel
ITGA7	0.22	Novel
ITGA1	0.22	Novel
COL15A1	0.22	Novel
ISLR	0.22	Novel
CD9	0.22	Novel
ITGA8	0.21	Novel
KIRREL1	0.21	Novel
ARPC1A	0.21	Novel
PDGFB	0.21	Novel
ADAM12	0.21	Novel
GAS6	0.2	Novel
JUN	0.2	Novel
COL8A1	0.2	Novel
ITGA11	0.2	Novel
SELE	0.2	Novel
KRAS	0.2	Novel
FGF1	0.2	Novel
SNAI2	0.2	Novel
ITGA6	0.2	Novel
EMILIN1	0.19	Novel
LAMB3	0.19	Novel
CXCL2	0.19	Novel
MSN	0.19	Novel
CTSL	0.19	Novel
MIF	0.19	Novel
SDC4	0.19	Novel
ITGBL1	0.19	Novel
DNAJC3	0.19	Novel
DNM1	0.19	Novel
MET	0.19	Novel
ITGAV	0.19	Novel
TGFB2	0.19	Novel
AKT2	0.18	Novel
ITGA10	0.18	Novel
ACTR3	0.18	Novel
ITGA9	0.18	Novel
HMOX1	0.18	Novel
MMP7	0.18	Novel
MXRA8	0.18	Novel
ACTG1	0.18	Novel
PLEC	0.18	Novel
CALR	0.18	Novel
GNB1	0.18	Novel
TIMP4	0.18	Novel
CCND1	0.18	Novel
CALU	0.17	Novel
SHC1	0.17	Novel
TLR4	0.17	Novel
LAMP1	0.17	Novel
TAGLN	0.17	Novel
HRAS	0.17	Novel
TLR9	0.16	Novel
TGM2	0.16	Novel
PGR	0.16	Novel
HBEGF	0.16	Novel
EHD2	0.16	Novel
ADAMTS3	0.16	Novel
CYCS	0.16	Novel
PDIA4	0.16	Novel
AREG	0.16	Novel
TM4SF1	0.16	Novel
IGFBP5	0.16	Novel
CBL	0.16	Novel
ANXA4	0.16	Novel
DUSP1	0.15	Novel
ECM1	0.15	Novel
BMP1	0.15	Novel
CD34	0.15	Novel
MBTPS1	0.15	Novel
MAP2K1	0.15	Novel
NGF	0.15	Novel
SNAI1	0.15	Novel
ITGA4	0.15	Novel
SERPINF1	0.15	Novel
BMP4	0.15	Novel
ADAMTS4	0.15	Novel
PPARG	0.15	Novel
COL5A2	0.15	Novel
CLPSL2	0.14	Novel
HSPA8	0.14	Novel
CD248	0.14	Novel
CD151	0.14	Novel
AGTR1	0.14	Novel
PCSK6	0.14	Novel
XBP1	0.14	Novel
MAP2K7	0.14	Novel
VCL	0.14	Novel
PIK3CA	0.14	Novel
CD68	0.14	Novel
F3	0.14	Novel
CTHRC1	0.14	Novel
STAT6	0.14	Novel
CXCL5	0.14	Novel
PF4	0.14	Novel
FAP	0.14	Novel
TLR3	0.14	Novel
COL4A4	0.14	Novel
PDGFA	0.14	Novel
VWA1	0.14	Novel
GNG12	0.13	Novel
DAB2	0.13	Novel
MMP19	0.13	Novel
SYDE1	0.13	Novel
TNFSF11	0.13	Novel
CILP	0.13	Novel
HYOU1	0.13	Novel
LAMC2	0.13	Novel
TNC	0.13	Novel
CFL1	0.13	Novel
IL18	0.13	Novel
ITGB6	0.13	Novel
MMP15	0.13	Novel
MATN2	0.13	Novel
FLT4	0.13	Novel
ITGB8	0.13	Novel
IGFBP6	0.13	Novel
MMP27	0.13	Novel
TGFB1	0.13	Novel
LTBP3	0.13	Novel
MAP1LC3A	0.13	Novel
ESM1	0.13	Novel
RFC4	0.13	Novel
FLNC	0.13	Novel
CD81	0.13	Novel
MMP11	0.12	Novel
AXL	0.12	Novel
ADAMTSL1	0.12	Novel
INS	0.12	Novel
IL1A	0.12	Novel
ADGRA2	0.12	Novel
BAG3	0.12	Novel
MATN3	0.12	Novel
SYNPO	0.12	Novel
FBN2	0.12	Novel
PASK	0.12	Novel
PXDN	0.12	Novel
ANXA11	0.12	Novel
HMGB1	0.12	Novel
GDF15	0.12	Novel
RELA	0.12	Novel
TGFBR3	0.12	Novel
ANGPTL4	0.12	Novel
ALB	0.12	Novel
ESR1	0.12	Novel
RRAS	0.12	Novel
TJP1	0.12	Novel
S100A4	0.12	Novel
CCL7	0.11	Novel
MMP10	0.11	Novel
NOS3	0.11	Novel
CKAP4	0.11	Novel
SRP9	0.11	Novel
COL9A1	0.11	Novel
IL1B	0.11	Novel
ADAMTS5	0.11	Novel
PRDM10	0.11	Novel
CD163	0.11	Novel
TGFB1I1	0.11	Novel
CRYAB	0.11	Novel
P4HA1	0.11	Novel
ITGA2B	0.11	Novel
NIBAN2	0.11	Novel
HSPA9	0.11	Novel
GAPDH	0.11	Novel
EGR1	0.11	Novel
TNS3	0.11	Novel
LIMA1	0.11	Novel
OPA1	0.11	Novel
NES	0.11	Novel
NFE2L2	0.11	Novel
ADAMTS7	0.11	Novel
MFN2	0.11	Novel
SMAD2	0.11	Novel
ADAM33	0.11	Novel
LAMA2	0.11	Novel
CCL5	0.11	Novel
ROCK1	0.11	Novel
BNIP3	0.11	Novel
IFNG	0.11	Novel
CTSB	0.11	Novel
IL4	0.11	Novel
PTPN12	0.11	Novel
NNMT	0.11	Novel
DMP1	0.1	Novel
FOS	0.1	Novel
CCN4	0.1	Novel
OGN	0.1	Novel
ADAM9	0.1	Novel
PEAR1	0.1	Novel
ITGAE	0.1	Novel
TNFSF10	0.1	Novel
TGFB3	0.1	Novel
INHBA	0.1	Novel
MMP24	0.1	Novel
ZEB1	0.1	Novel
NCK2	0.1	Novel
P4HA2	0.1	Novel
PDCD6IP	0.1	Novel
IL10	0.1	Novel
JAG1	0.1	Novel
C3	0.1	Novel
CSPG4	0.1	Novel
MMP8	0.1	Novel
CCL19	0.1	Novel
CDC42	0.1	Novel
ZYX	0.1	Novel
NT5E	0.1	Novel
PRELP	0.1	Novel
TXN	0.1	Novel
FGF7	0.1	Novel
PTPN1	0.09	Novel
PRKACA	0.09	Novel
RAC1	0.09	Novel
ADGRE1	0.09	Novel
MMP17	0.09	Novel
ROBO4	0.09	Novel
COL6A6	0.09	Novel
TNFRSF12A	0.09	Novel
CTTN	0.09	Novel
CCL21	0.09	Novel
CAVIN3	0.09	Novel
IL13	0.09	Novel
VASP	0.09	Novel
ANGPT1	0.09	Novel
GJA1	0.09	Novel
SDC2	0.09	Novel
MXRA5	0.09	Novel
TSG101	0.09	Novel
SEC23A	0.09	Novel
ALCAM	0.09	Novel
TJP2	0.09	Novel
NOX4	0.09	Novel
RPS27A	0.09	Novel
EIF2AK3	0.09	Novel
PAPLN	0.09	Novel
TIE1	0.09	Novel
CXCR4	0.09	Novel
DSTN	0.09	Novel
PGF	0.09	Novel
COL21A1	0.09	Novel
ADAMTS12	0.09	Novel
CASP8	0.09	Novel
F11R	0.09	Novel
PPIA	0.09	Novel
MYOF	0.09	Novel
ACTC1	0.09	Novel
CSRP1	0.09	Novel
CXCL9	0.09	Novel
EDNRB	0.09	Novel
VEGFB	0.09	Novel
MYO1B	0.09	Novel
LMNA	0.09	Novel
MMP16	0.09	Novel
ADAMTS15	0.09	Novel
TLR1	0.09	Novel
PPIB	0.09	Novel
ZNF469	0.08	Novel
CLDN5	0.08	Novel
SERPINE2	0.08	Novel
RAB5C	0.08	Novel
TFPI2	0.08	Novel
CDKN1B	0.08	Novel
CD47	0.08	Novel
HIF1A	0.08	Novel
CXCL16	0.08	Novel
HERPUD1	0.08	Novel
MRC2	0.08	Novel
PIK3R1	0.08	Novel
HSPB6	0.08	Novel
SP2	0.08	Novel
FGFR3	0.08	Novel
PTGS2	0.08	Novel
SCARF2	0.08	Novel
PI3	0.08	Novel
COL10A1	0.08	Novel
BCL2L11	0.08	Novel
WASL	0.08	Novel
CASP9	0.08	Novel
ERP44	0.08	Novel
GABARAPL1	0.08	Novel
CXCL3	0.08	Novel
PSMB4	0.08	Novel
PTPN14	0.08	Novel
FMOD	0.08	Novel
CCNB1	0.08	Novel
CALD1	0.08	Novel
OS9	0.08	Novel
STAT5A	0.08	Novel
OLFML3	0.08	Novel
P4HA3	0.08	Novel
CLEC3B	0.08	Novel
ACAN	0.08	Novel
RHPN2	0.08	Novel
PLAT	0.08	Novel
RHBDF1	0.08	Novel
ADAMTS8	0.08	Novel
FRMPD2	0.08	Novel
CSF2	0.08	Novel
PTN	0.08	Novel
MFAP2	0.08	Novel
HSPA1B	0.08	Novel
RHOA	0.08	Novel
ATP6V1H	0.08	Novel
SPARCL1	0.08	Novel
PDGFRL	0.08	Novel
IFIT2	0.08	Novel
SRPX	0.08	Novel
THBS4	0.08	Novel
HSPA4	0.08	Novel
CD40	0.08	Novel
ARHGDIA	0.08	Novel
OSMR	0.07	Novel
DNAJC10	0.07	Novel
ADAMTS14	0.07	Novel
PAPPA	0.07	Novel
TLR2	0.07	Novel
PDZRN3	0.07	Novel
MRGPRF	0.07	Novel
SLC2A4	0.07	Novel
CXCR2	0.07	Novel
HSPB2	0.07	Novel
CAV1	0.89	Known
MMP14	0.81	Known
MMP9	0.81	Known
MAPK1	0.77	Known
COL3A1	0.74	Known
APP	0.73	Known
HSPA5	0.73	Known
IL6	0.68	Known
STAT3	0.64	Known
VEGFC	0.63	Known
CDH5	0.62	Known
KDR	0.59	Known
EFEMP1	0.44	Known
CXCL1	0.42	Known
CCL2	0.41	Known
GRB2	0.34	Known
ANGPT2	0.31	Known
TGFBR2	0.3	Known
IGFBP4	0.29	Known
TNFRSF1A	0.24	Known
S1PR1	0.22	Known
DDIT3	0.21	Known
HSPA12B	0.19	Known
DKK3	0.18	Known
PLS3	0.16	Known
FOXO1	0.14	Known
MYH9	0.13	Known
PRSS23	0.12	Known
PDLIM1	0.11	Known

## Sheet: STRING-6
STRING-Influence-GO
Symbol	Probability	Known/Novel
MTRNR2L3	0	Novel
MTRNR2L10	0	Novel
TEDC1	0	Novel
MTRNR2L2	0	Novel
MTRNR2L6	0	Novel
MTRNR2L8	0	Novel
TMEM117	0	Novel
C3orf33	0	Novel
C19orf71	0	Novel
ECSCR	0	Novel
TIMP1	0	Novel
CLEC14A	0	Novel
MMP24	0	Novel
TMEM106C	0	Novel
CLDN5	0	Novel
TM4SF19	0	Novel
VEGFD	0	Novel
VEGFB	0	Novel
ESAM	0	Novel
TRAPPC13	0	Novel
LYVE1	0	Novel
VWF	0	Novel
EMCN	0	Novel
PDGFB	0	Novel
TIMP3	0	Novel
CCN3	0	Novel
SERPINE1	0	Novel
ITPRIP	0	Novel
FAM81B	0	Novel
TIMP4	0	Novel
TEK	0	Novel
ANGPT1	0	Novel
MTRNR2L4	0	Novel
IGFBP7	0	Novel
TIMP2	0	Novel
ENG	0	Novel
CCN2	0	Novel
OR9G1	0	Novel
KRIT1	0	Novel
FSTL1	0	Novel
TMCO3	0	Novel
MMP2	0	Novel
THBS1	0	Novel
HGF	0	Novel
QSOX1	0	Novel
TGFB2	0	Novel
TRAPPC3L	0	Novel
FAM9C	0	Novel
MARCHF4	0	Novel
BAMBI	0	Novel
FGF2	0	Novel
GJA4	0	Novel
COL18A1	0	Novel
MMP1	0	Novel
PGF	0	Novel
SPP1	0	Novel
FLT1	0	Novel
NPIPB5	0	Novel
CCL15	0	Novel
ESM1	0	Novel
DLL4	0	Novel
MMP26	0	Novel
FN1	0	Novel
LTBP1	0	Novel
ANGPTL2	0	Novel
CDCA7L	0	Novel
CXCL12	0	Novel
CXCL14	0	Novel
MMP10	0	Novel
SOX18	0	Novel
SPARC	0	Novel
S100A6	0	Novel
CCL11	0	Novel
PDGFRB	0	Novel
IER3	0	Novel
IL25	0	Novel
PAPPA	0	Novel
PF4	0	Novel
CXCL17	0	Novel
TGFB3	0	Novel
CALD1	0	Novel
LGALS3	0	Novel
ADAM12	0	Novel
PLAT	0	Novel
THBD	0	Novel
IL6R	0	Novel
LAMC1	0	Novel
RBM46	0	Novel
TGFB1	0	Novel
IGF1	0	Novel
VSTM4	0	Novel
KATNBL1	0	Novel
PDGFD	0	Novel
ROBO4	0	Novel
IL1RL2	0	Novel
A1BG	0	Novel
VCAM1	0	Novel
AGER	0	Novel
PDCD10	0	Novel
MISP3	0	Novel
TOR4A	0	Novel
MMP15	0	Novel
CXCL5	0	Novel
ACKR2	0	Novel
CXCL16	0	Novel
NRP1	0	Novel
SELE	0	Novel
SERPINA1	0	Novel
TIE1	0	Novel
MMP28	0	Novel
TGFBI	0	Novel
SDC2	0	Novel
PLG	0	Novel
CDH11	0	Novel
MMP3	0	Novel
JAM2	0	Novel
MMP27	0	Novel
GINS4	0	Novel
LOXL2	0	Novel
PCSK1	0	Novel
F5	0	Novel
MFGE8	0	Novel
MIA3	0	Novel
VASH1	0	Novel
TEX26	0	Novel
ADAMTS3	0	Novel
MMP17	0	Novel
PCOLCE	0	Novel
TRAPPC6A	0	Novel
C3	0	Novel
IL37	0	Novel
FBN1	0	Novel
S100A4	0	Novel
MXRA8	0	Novel
LRRC10B	0	Novel
ELN	0	Novel
IL27	0	Novel
PTGS2	0	Novel
PIGX	0	Novel
ZNF331	0	Novel
MMP7	0	Novel
ITGB1	0	Novel
IL17C	0	Novel
ACVRL1	0	Novel
PPBP	0	Novel
CXCL8	0	Novel
EVA1A	0	Novel
RAE1	0	Novel
PDGFRA	0	Novel
MMP25	0	Novel
TMEM163	0	Novel
COL1A2	0	Novel
IL1F10	0	Novel
HBEGF	0	Novel
LGALS1	0	Novel
CCL19	0	Novel
IL6ST	0	Novel
CDH1	0	Novel
NR4A1	0	Novel
IL11	0	Novel
WDR86	0	Novel
SH2D2A	0	Novel
CXCL2	0	Novel
CFD	0	Novel
CCN4	0	Novel
PDGFA	0	Novel
CST3	0	Novel
CSF3	0	Novel
A2M	0	Novel
FGF1	0	Novel
F11R	0	Novel
CXCR4	0	Novel
XG	0	Novel
TGFA	0	Novel
UGGT2	0	Novel
COL1A1	0	Novel
TGFBR1	0	Novel
TMEM132A	0	Novel
DNAJC3	0	Novel
VCAN	0	Novel
FAM20A	0	Novel
CXCL10	0	Novel
HEG1	0	Novel
CCR2	0	Novel
SELP	0	Novel
CCL20	0	Novel
AREG	0	Novel
LAMB1	0	Novel
CCR1	0	Novel
CTSG	0	Novel
CX3CL1	0	Novel
DDR1	0	Novel
COL4A1	0	Novel
ACKR4	0	Novel
CCR3	0	Novel
CCER2	0	Novel
CRYBG3	0	Novel
ISLR	0	Novel
SPHK1	0	Novel
CCL7	0	Novel
ILK	0	Novel
PAGE5	0	Novel
CCL8	0	Novel
TRAPPC8	0	Novel
LOX	0	Novel
IGFBP1	0	Novel
MMP16	0	Novel
MMRN2	0	Novel
EGF	0	Novel
GAREM2	0	Novel
ANTXR1	0	Novel
CXCR2	0	Novel
CLU	0	Novel
MMP23B	0	Novel
IGF2	0	Novel
IL33	0	Novel
CCL21	0	Novel
CTHRC1	0	Novel
TRAPPC12	0	Novel
SPINDOC	0	Novel
CXCL9	0	Novel
TNFRSF11B	0	Novel
LEP	0	Novel
IL36A	0	Novel
RHBDF1	0	Novel
FGF13	0	Novel
TAGLN	0	Novel
ECM1	0	Novel
SEMA3G	0	Novel
GTPBP2	0	Novel
PLAU	0	Novel
CCL18	0	Novel
TNRC6C	0	Novel
C17orf99	0	Novel
FUCA2	0	Novel
TNF	0	Novel
FGF7	0	Novel
MDP1	0	Novel
TFPI2	0	Novel
CTF1	0	Novel
RPUSD1	0	Novel
CCR5	0	Novel
BSG	0	Novel
AHSG	0	Novel
ADAMTS5	0	Novel
EBI3	0	Novel
SIGIRR	0	Novel
DLL3	0	Novel
FAP	0	Novel
MSLN	0	Novel
GPRC5A	0	Novel
IL17B	0	Novel
KLF2	0	Novel
CCL5	0	Novel
TNC	0	Novel
TEX264	0	Novel
IL36B	0	Novel
CXCL6	0	Novel
CXCR1	0	Novel
EFEMP2	0	Novel
SMIM20	0	Novel
MMP19	0	Novel
IL9	0	Novel
SHISA5	0	Novel
MMRN1	0	Novel
EFNB1	0	Novel
CXCL11	0	Novel
CXCR3	0	Novel
CSF2	0	Novel
TMEM144	0	Novel
IL13	0	Novel
SCARA3	0	Novel
SCCPDH	0	Novel
MRC1	0	Novel
COL4A3	0	Novel
S100A11	0	Novel
IL18BP	0	Novel
AXL	0	Novel
IL36G	0	Novel
ITGAV	0	Novel
HMOX1	0	Novel
AMELX	0	Novel
ICAM1	0	Novel
RAB1A	0	Novel
IL15	0	Novel
BGN	0	Novel
MKRN2OS	0	Novel
TRAPPC5	0	Novel
CCL26	0	Novel
F3	0	Novel
ADAMTS4	0	Novel
TRAPPC3	0	Novel
SERINC4	0	Novel
ANGPTL4	0	Novel
IL10	0	Novel
LTBP2	0	Novel
TESPA1	0	Novel
MDGA1	0	Novel
IL27RA	0	Novel
CD248	0	Novel
KBTBD3	0	Novel
ABCA2	0	Novel
ANGPT4	0	Novel
VTN	0	Novel
FSTL3	0	Novel
IL1R1	0	Novel
ITGB3	0	Novel
EGFL7	0	Novel
PTX3	0	Novel
EDN1	0	Novel
ADGRF5	0	Novel
CDK5RAP3	0	Novel
CCR4	0	Novel
CCR6	0	Novel
TGFBR3	0	Novel
CD44	0	Novel
MMP12	0	Novel
BPIFB2	0	Novel
ORM2	0	Novel
MBTPS1	0	Novel
SHISAL2B	0	Novel
RASIP1	0	Novel
C2CD2	0	Novel
LOXL1	0	Novel
PFN1	0	Novel
VIL1	0	Novel
CD163	0	Novel
CCL17	0	Novel
SHB	0	Novel
LEPR	0	Novel
IL18	0	Novel
NOS3	0	Novel
FBLN2	0	Novel
CCL25	0	Novel
JAM3	0	Novel
IL4	0	Novel
CDC42EP3	0	Novel
CHML	0	Novel
PRDX1	0	Novel
OLFML3	0	Novel
ITGB5	0	Novel
TRAPPC2L	0	Novel
HSP90B1	0	Novel
SSTR2	0	Novel
SNAI1	0	Novel
RETN	0	Novel
COL5A2	0	Novel
SNAI2	0	Novel
NOX4	0	Novel
FAM20C	0	Novel
AZU1	0	Novel
EGFR	0	Novel
CCL3L3	0	Novel
IL12B	0	Novel
TMTC1	0	Novel
IFNGR2	0	Novel
S100A16	0	Novel
SELL	0	Novel
IL20RB	0	Novel
ELFN2	0	Novel
EHD2	0	Novel
IL2	0	Novel
HTRA1	0	Novel
MET	0	Novel
FLNA	0	Novel
IL1B	0	Novel
IL5	0	Novel
STAT6	0	Novel
AFP	0	Novel
IFNL1	0	Novel
ANO8	0	Novel
CLCF1	0	Novel
CCR9	0	Novel
CXCR5	0	Novel
SERPINH1	0	Novel
OSM	0	Novel
RTL10	0	Novel
TJP1	0	Novel
SMTN	0	Novel
MTRNR2L7	0	Novel
TNFSF18	0	Novel
NHLRC2	0	Novel
IL22RA1	0	Novel
COL16A1	0	Novel
RUSC2	0	Novel
PROSER2	0	Novel
APOOL	0	Novel
THY1	0	Novel
FGF9	0	Novel
LBP	0	Novel
MGAT4A	0	Novel
FCGRT	0	Novel
LCN2	0	Novel
SMAD3	0	Novel
CCDC127	0	Novel
TRAPPC10	0	Novel
ANXA1	0	Novel
RBM38	0	Novel
IL17RA	0	Novel
BAD	0	Novel
CCL4	0	Novel
IGFBP2	0	Novel
IL22	0	Novel
EPO	0	Novel
PCYOX1L	0	Novel
DCAF4L2	0	Novel
VWA1	0	Novel
LY6G6F	0	Novel
PTGES	0	Novel
IL24	0	Novel
S1PR3	0	Novel
C18orf54	0	Novel
PDIA6	0	Novel
CCL3	0	Novel
BCAR1	0	Novel
RAB30	0	Novel
CASP8	0	Novel
CCL13	0	Novel
PROC	0	Novel
IL10RB	0	Novel
SERPING1	0	Novel
TSPAN33	0	Novel
FASLG	0	Novel
HRC	0	Novel
MRGPRF	0	Novel
ALB	0	Novel
KIRREL1	0	Novel
TLR4	0	Novel
IRS1	0	Novel
IL1R2	0	Novel
LMO4	0	Novel
ADGRE1	0	Novel
CILP	0	Novel
GBP2	0	Novel
MSMP	0	Novel
GDI2	0	Novel
HSPA1L	0	Novel
GPX8	0	Novel
CCM2	0	Novel
ICOSLG	0	Novel
NGF	0	Novel
LOC102723996	0	Novel
EPCAM	0	Novel
VEGFC	1	Known
CDH5	1	Known
KDR	1	Known
CAV1	1	Known
IL6	1	Known
ANGPT2	1	Known
IGFBP4	1	Known
MMP14	1	Known
MMP9	1	Known
CXCL1	1	Known
CCL2	1	Known
S1PR1	1	Known
STAT3	1	Known
COL3A1	1	Known
APP	1	Known
PRSS23	1	Known
ADGRL4	1	Known
MAPK1	1	Known
TNFRSF1A	1	Known
FOXO1	1	Known
TGFBR2	1	Known
GRB2	1	Known
EFEMP1	1	Known
TMSB4X	1	Known
TRAPPC1	1	Known
CCL14	1	Known
DDIT3	1	Known
TRAPPC2B	1	Known
CCM2L	1	Known
HSPA5	1	Known
DKK3	1	Known
BCL6B	1	Known
LRRC32	1	Known
PLS3	1	Known
ZNF677	1	Known
PTPRM	1	Known
HSPA12B	1	Known
PTTG1IP	1	Known
NUCB2	1	Known
POLE4	1	Known
CLIC1	1	Known
TMSB10	1	Known
MYH9	1	Known
MTRNR2L1	1	Known
RAB13	1	Known
PDLIM1	1	Known
ERCC1	1	Known
FILIP1L	1	Known
DENND5A	1	Known
CHMP2A	1	Known
DPM1	1	Known
IPO11	1	Known
KCTD12	1	Known
MRPL22	1	Known
TMEM273	1	Known
NDUFA12	1	Known
C11orf96	1	Known

## Sheet: BioGRID-1
BioGRID-Adjacency-DisGeNET
Symbol	Probability	Known/Novel
TRAPPC2	1	Novel
SLC7A13	1	Novel
TC2N	1	Novel
MASP1	0.99	Novel
SHC2	0.99	Novel
SH3YL1	0.98	Novel
FOSL1	0.95	Novel
RAB40B	0.94	Novel
ILKAP	0.92	Novel
VEGFD	0.9	Novel
ZPBP	0.9	Novel
AGPAT4-IT1	0.9	Novel
ARRDC5	0.89	Novel
TIMP4	0.89	Novel
GTF2H2	0.88	Novel
ADAM5	0.86	Novel
IGFBP7	0.86	Novel
RUBCNL	0.85	Novel
MMP26	0.83	Novel
TM2D3	0.83	Novel
AOX1	0.82	Novel
KANK4	0.8	Novel
GNPDA2	0.8	Novel
PLEKHA3	0.78	Novel
TMEM59	0.64	Novel
CCL8	0.63	Novel
IGFBP1	0.63	Novel
CCN3	0.61	Novel
CXCL10	0.55	Novel
TNFRSF25	0.55	Novel
GEM	0.54	Novel
ACBD3	0.5	Novel
METTL1	0.49	Novel
LGALS8	0.48	Novel
ACTG2	0.46	Novel
PHYHIPL	0.44	Novel
RAB18	0.43	Novel
OSTF1	0.41	Novel
PAPSS1	0.34	Novel
CXCL3	0.31	Novel
TRPC4AP	0.27	Novel
SYCE1L	0.25	Novel
CTDSPL	0.23	Novel
DLG2	0.22	Novel
POTEKP	0.21	Novel
OGN	0.21	Novel
RGS8	0.21	Novel
PDCD2	0.21	Novel
NRP1	0.21	Novel
SLC22A2	0.18	Novel
MINDY3	0.18	Novel
ZNF165	0.18	Novel
PCSK4	0.16	Novel
CTSO	0.16	Novel
RAD9B	0.15	Novel
CIAO2B	0.14	Novel
WDR61	0.14	Novel
ZWINT	0.14	Novel
SHANK2	0.14	Novel
TMEM106B	0.13	Novel
CXCL2	0.13	Novel
PYROXD2	0.13	Novel
STYX	0.13	Novel
CACUL1	0.13	Novel
UBASH3B	0.13	Novel
CCL5	0.12	Novel
DCTN6	0.12	Novel
COL5A1	0.12	Novel
PCDHGB1	0.12	Novel
DUSP19	0.12	Novel
ODC1	0.12	Novel
CHRM3	0.12	Novel
FLT1	0.11	Novel
GFRA3	0.1	Novel
TRAPPC3	0.1	Novel
TRAPPC10	0.1	Novel
PTPRZ1	0.1	Novel
NPY2R	0.1	Novel
FBXW12	0.08	Novel
PTPRR	0.08	Novel
CPEB2	0.08	Novel
AXDND1	0.08	Novel
NMRK2	0.08	Novel
COL4A1	0.08	Novel
FGFR2	0.08	Novel
EPN1	0.07	Novel
CD80	0.07	Novel
ZNF175	0.07	Novel
TRAPPC8	0.07	Novel
SHC3	0.06	Novel
ABCG2	0.06	Novel
SULT1B1	0.06	Novel
COLEC10	0.06	Novel
ADCYAP1R1	0.06	Novel
KLRF1	0.05	Novel
MAPK3	0.05	Novel
PDLIM7	0.05	Novel
TRAPPC6B	0.05	Novel
PPP1R14C	0.05	Novel
ITLN2	0.05	Novel
RDX	0.05	Novel
CYP2J2	0.05	Novel
PLEKHD1	0.05	Novel
PXDNL	0.05	Novel
RNF213	0.05	Novel
ZNF225	0.05	Novel
CCL20	0.05	Novel
DYNLT2	0.05	Novel
LIPI	0.05	Novel
TLCD5	0.05	Novel
GCNT4	0.05	Novel
FAM216B	0.05	Novel
SUN3	0.05	Novel
MCHR2	0.05	Novel
GPR160	0.05	Novel
SLC52A3	0.05	Novel
PLD5	0.05	Novel
CATSPER2	0.05	Novel
ACCSL	0.05	Novel
ZMYND15	0.05	Novel
SEMA3E	0.05	Novel
HRH2	0.05	Novel
MAMDC4	0.05	Novel
C1orf185	0.05	Novel
BPIFA3	0.05	Novel
C7orf61	0.05	Novel
CARMIL3	0.05	Novel
PRELID2	0.05	Novel
OSTN	0.05	Novel
PRRX2	0.05	Novel
MS4A10	0.05	Novel
TMEM233	0.05	Novel
IRX5	0.05	Novel
FABP12	0.05	Novel
TEDDM1	0.05	Novel
ITPRID1	0.05	Novel
WDR31	0.05	Novel
PKHD1L1	0.05	Novel
CCDC169	0.05	Novel
SCN9A	0.05	Novel
CLECL1	0.05	Novel
C11orf49	0.05	Novel
POTEF	0.05	Novel
ERN2	0.04	Novel
CYRIA	0.04	Novel
COL2A1	0.04	Novel
PXDC1	0.04	Novel
SLC22A25	0.04	Novel
IAPP	0.04	Novel
ZNF415	0.04	Novel
TMTC1	0.04	Novel
ZNF229	0.04	Novel
SLC25A21	0.04	Novel
TLL2	0.04	Novel
GMNC	0.04	Novel
UBTFL1	0.04	Novel
ARL2	0.04	Novel
TBC1D14	0.04	Novel
TMEM116	0.04	Novel
CLMP	0.04	Novel
ELOVL3	0.04	Novel
PPP1R36	0.04	Novel
MCOLN2	0.04	Novel
METTL6	0.04	Novel
TIGD2	0.04	Novel
MANSC4	0.04	Novel
LRRD1	0.04	Novel
OPALIN	0.04	Novel
ZNF776	0.04	Novel
APOBEC3A	0.04	Novel
CCDC30	0.04	Novel
CXCL9	0.04	Novel
COL1A1	0.04	Novel
SGIP1	0.04	Novel
IL1RL2	0.04	Novel
SOAT2	0.04	Novel
SHF	0.04	Novel
LY6G5B	0.04	Novel
EFCAB7	0.04	Novel
ADAM33	0.04	Novel
SHOC1	0.04	Novel
ZIM3	0.04	Novel
ZNF713	0.04	Novel
TAFA2	0.04	Novel
NEK5	0.04	Novel
PPP2R5B	0.04	Novel
TMEM241	0.04	Novel
KLHL8	0.04	Novel
ATP6V1G1	0.04	Novel
TMCO5A	0.03	Novel
NCR2	0.03	Novel
SARDH	0.03	Novel
STX8	0.03	Novel
NUDT13	0.03	Novel
EPYC	0.03	Novel
CACNG1	0.03	Novel
LUZP2	0.03	Novel
TBC1D12	0.03	Novel
ARL14	0.03	Novel
UTS2	0.03	Novel
LYPD6B	0.03	Novel
STMN4	0.03	Novel
CA11	0.03	Novel
TOR2A	0.03	Novel
CXCL12	0.03	Novel
FAM20C	0.03	Novel
PF4	0.03	Novel
FAM71D	0.03	Novel
EEF1AKMT1	0.03	Novel
ERMAP	0.03	Novel
C2orf78	0.03	Novel
GTF2A1L	0.03	Novel
PP2D1	0.03	Novel
ADAM28	0.03	Novel
ITGB3	0.03	Novel
PPIL6	0.03	Novel
IL21	0.03	Novel
SYCP1	0.03	Novel
RGS16	0.03	Novel
KIAA1143	0.03	Novel
HTR3D	0.03	Novel
RGSL1	0.03	Novel
TMEM184C	0.03	Novel
TTC13	0.03	Novel
SWT1	0.03	Novel
CCL13	0.03	Novel
DRAM2	0.03	Novel
MMP1	0.03	Novel
IER3	0.03	Novel
CABS1	0.03	Novel
ABRACL	0.03	Novel
PLPP5	0.03	Novel
CYP24A1	0.03	Novel
SLCO1B1	0.03	Novel
ACER3	0.03	Novel
SLC2A2	0.03	Novel
COX19	0.03	Novel
RAP2B	0.03	Novel
CXorf58	0.03	Novel
CD300LF	0.03	Novel
HRG	0.03	Novel
NRCAM	0.03	Novel
BTN3A2	0.03	Novel
C11orf54	0.03	Novel
SEC61A2	0.03	Novel
HYDIN	0.03	Novel
LGR5	0.03	Novel
HORMAD2	0.03	Novel
CTSE	0.03	Novel
GABRA4	0.03	Novel
DENND5B	0.03	Novel
ANGPT1	0.03	Novel
DSPP	0.03	Novel
METAP1D	0.03	Novel
DZANK1	0.03	Novel
ZDHHC4	0.03	Novel
IFI27	0.03	Novel
PYGO1	0.03	Novel
PDZD9	0.03	Novel
MAGI2	0.03	Novel
POTEE	0.03	Novel
STK33	0.03	Novel
PDE8A	0.02	Novel
PRAG1	0.02	Novel
CASP5	0.02	Novel
PTH	0.02	Novel
KLK8	0.02	Novel
GXYLT1	0.02	Novel
ACOXL	0.02	Novel
PSMB6	0.02	Novel
ATP8B1	0.02	Novel
XYLB	0.02	Novel
REG3A	0.02	Novel
ABITRAM	0.02	Novel
ZNF461	0.02	Novel
TDRD10	0.02	Novel
ZNF607	0.02	Novel
ORAI1	0.02	Novel
IRX2	0.02	Novel
XRRA1	0.02	Novel
AVL9	0.02	Novel
ZHX3	0.02	Novel
PUS10	0.02	Novel
APBB2	0.02	Novel
THBS1	0.02	Novel
FGFR4	0.02	Novel
DNASE1L2	0.02	Novel
PLXDC1	0.02	Novel
SPOCK2	0.02	Novel
DQX1	0.02	Novel
C1orf21	0.02	Novel
AFF2	0.02	Novel
STXBP5L	0.02	Novel
NLRP9	0.02	Novel
PIGF	0.02	Novel
COL11A1	0.02	Novel
KCNH5	0.02	Novel
ANGPT4	0.02	Novel
XKRX	0.02	Novel
SLC35G2	0.02	Novel
CPN2	0.02	Novel
APOBEC1	0.02	Novel
SCUBE2	0.02	Novel
CCDC7	0.02	Novel
TRAPPC3L	0.02	Novel
COL9A1	0.02	Novel
SAMD9L	0.02	Novel
SMIM15	0.02	Novel
SEMA3D	0.02	Novel
SNX16	0.02	Novel
RGS7	0.02	Novel
TDP1	0.02	Novel
NME8	0.02	Novel
HSPA12A	0.02	Novel
ETFBKMT	0.02	Novel
ELAVL4	0.02	Novel
DNAAF1	0.02	Novel
SYNE3	0.02	Novel
MLLT11	0.02	Novel
MSH4	0.02	Novel
SPATA22	0.02	Novel
DHRS9	0.02	Novel
CCDC70	0.02	Novel
UPK2	0.02	Novel
CCL7	0.02	Novel
BAHD1	0.02	Novel
SEC22A	0.02	Novel
HOGA1	0.02	Novel
ADAT2	0.02	Novel
TMEM64	0.02	Novel
IGSF10	0.02	Novel
ZNF214	0.02	Novel
ZSWIM2	0.02	Novel
SPATA6	0.02	Novel
PTPA	0.02	Novel
RAG2	0.02	Novel
VASN	0.02	Novel
PALMD	0.02	Novel
FBXO3	0.02	Novel
ZNF200	0.02	Novel
ST6GALNAC2	0.02	Novel
CCDC83	0.02	Novel
RASSF6	0.02	Novel
ERI2	0.02	Novel
ZNF578	0.02	Novel
HAPLN2	0.02	Novel
TIE1	0.02	Novel
SPDEF	0.02	Novel
TRAPPC2L	0.02	Novel
FGF1	0.02	Novel
CBWD2	0.02	Novel
ZNF566	0.02	Novel
ITGB1	0.02	Novel
HTR1D	0.02	Novel
FXYD2	0.02	Novel
TMEM87B	0.02	Novel
EPB41L4A	0.02	Novel
GAS1	0.02	Novel
GEN1	0.02	Novel
NOSTRIN	0.02	Novel
POLB	0.02	Novel
VWA3A	0.01	Novel
FAP	0.01	Novel
FETUB	0.01	Novel
TMEM108	0.01	Novel
BRMS1	0.01	Novel
CD3D	0.01	Novel
MRPL18	0.01	Novel
C9orf43	0.01	Novel
STARD9	0.01	Novel
RNF121	0.01	Novel
DCK	0.01	Novel
TNFRSF1B	0.01	Novel
AOC1	0.01	Novel
GPR26	0.01	Novel
ATAD2	0.01	Novel
AKAP7	0.01	Novel
THAP2	0.01	Novel
PADI2	0.01	Novel
CYTH3	0.01	Novel
FCN1	0.01	Novel
ADAMTS18	0.01	Novel
GPR107	0.01	Novel
ATP11B	0.01	Novel
ABCB5	0.01	Novel
SCNN1G	0.01	Novel
NOL4	0.01	Novel
ZNF639	0.01	Novel
PNMA8A	0.01	Novel
EFR3B	0.01	Novel
ICA1L	0.01	Novel
MAPKAPK5	0.01	Novel
GLT8D2	0.01	Novel
PROCA1	0.01	Novel
TM4SF1	0.01	Novel
HSBP1L1	0.01	Novel
PCDHB7	0.01	Novel
ZNF843	0.01	Novel
ERMN	0.01	Novel
C1QTNF3	0.01	Novel
KRT20	0.01	Novel
SCG3	0.01	Novel
ALPK2	0.01	Novel
SPIN2B	0.01	Novel
PCDH18	0.01	Novel
CALN1	0.01	Novel
CARHSP1	0.01	Novel
SAMD7	0.01	Novel
TNF	0.01	Novel
ZDHHC1	0.01	Novel
FOXO6	0.01	Novel
DPP7	0.01	Novel
DENND2B	0.01	Novel
LRRC46	0.01	Novel
ATP5MC1	0.01	Novel
ERBB2	0.01	Novel
CAMK1	0.01	Novel
FBXO16	0.01	Novel
COMMD1	0.01	Novel
AKR1C3	0.01	Novel
SCIN	0.01	Novel
LMLN	0.01	Novel
UNC13D	0.01	Novel
S1PR3	0.01	Novel
ATP1A4	0.01	Novel
GPRC5B	0.01	Novel
WBP1	0.01	Novel
RFK	0.01	Novel
TMC8	0.01	Novel
ANKRD40	0.01	Novel
NUDT12	0.01	Novel
DUS1L	0.01	Novel
RNF145	0.01	Novel
COL25A1	0.01	Novel
ARMC1	0.01	Novel
PTBP2	0.01	Novel
HOXB2	0.01	Novel
NAGPA	0.01	Novel
MMP2	0.01	Novel
BCAR3	0.01	Novel
KLKB1	0.01	Novel
SELL	0.01	Novel
APP	1	Known
GRB2	1	Known
HSPA5	1	Known
MYH9	1	Known
EFEMP1	1	Known
CAV1	1	Known
CCL2	1	Known
STAT3	1	Known
TNFRSF1A	1	Known
MAPK1	1	Known
DDIT3	1	Known
TGFBR2	1	Known
KDR	1	Known
CDH5	1	Known
VEGFA	1	Known
MMP9	1	Known
FOXO1	1	Known
CHMP2A	1	Known
DKK3	1	Known
PRSS23	1	Known
MMP14	1	Known
CXCL1	1	Known
IL6	1	Known
IPO11	1	Known
CLIC1	1	Known
S1PR1	1	Known
PLS3	1	Known
MRPL22	1	Known
ERCC1	1	Known
KCTD12	1	Known
NDUFA12	1	Known
DPM1	1	Known
NUCB2	1	Known
TMSB4X	1	Known
PTPRM	1	Known
TRAPPC1	1	Known
PDLIM1	1	Known
SHANK3	1	Known
TRAPPC2B	1	Known
POLE4	1	Known
RAB13	1	Known
CCL14	1	Known
COL3A1	1	Known
PTTG1IP	1	Known
TMSB10	1	Known
BCL6B	1	Known
ANGPT2	1	Known
LRRC32	1	Known
ZNF677	0.99	Known
HSPA12B	0.99	Known
IGFBP4	0.99	Known
MTRNR2L1	0.99	Known
FILIP1L	0.99	Known
VEGFC	0.99	Known
CCM2L	0.99	Known
DENND5A	0.98	Known
SMIM30	0.9	Known
ADGRL4	0.05	Known

## Sheet: BioGRID-2
BioGRID-Embedding-DisGeNET
Symbol	Probability	Known/Novel
KRT8	1	Novel
LTN1	1	Novel
PTTG1	1	Novel
SRC	1	Novel
NXF1	1	Novel
AHCYL2	1	Novel
MAPK3	1	Novel
ARIH1	1	Novel
GSK3B	1	Novel
SKIL	1	Novel
PTEN	1	Novel
CCND1	1	Novel
RCHY1	1	Novel
HECTD3	1	Novel
SNAI1	1	Novel
GFAP	1	Novel
TCP10L	1	Novel
INTS3	1	Novel
INTS5	1	Novel
TRIM54	1	Novel
ATF6	1	Novel
PDGFB	1	Novel
SHARPIN	1	Novel
TTC23	1	Novel
SH3KBP1	1	Novel
RFFL	1	Novel
MRPS28	1	Novel
CLPP	1	Novel
NFYA	1	Novel
POLR2J	1	Novel
PTPRR	1	Novel
MRPL12	1	Novel
CCDC102B	1	Novel
TCF7L2	1	Novel
PDGFRB	1	Novel
BAG6	1	Novel
DUSP4	1	Novel
OSTF1	0.99	Novel
PSMD1	0.99	Novel
RANBP3	0.99	Novel
LDLR	0.99	Novel
IP6K3	0.99	Novel
NCR3LG1	0.99	Novel
CCL21	0.99	Novel
CXCL10	0.99	Novel
SNAPC5	0.99	Novel
ETAA1	0.99	Novel
USE1	0.99	Novel
PDIA6	0.99	Novel
SESTD1	0.99	Novel
VCAN	0.99	Novel
IPO5	0.99	Novel
SPDL1	0.99	Novel
MITD1	0.99	Novel
MYL9	0.99	Novel
HIF1A	0.98	Novel
ARL2	0.98	Novel
NFYC	0.98	Novel
CREBZF	0.98	Novel
ACTR5	0.98	Novel
MC4R	0.98	Novel
MYLK	0.98	Novel
COL1A1	0.98	Novel
POLR2G	0.98	Novel
CREB3	0.98	Novel
SEC22B	0.98	Novel
ATP1A3	0.97	Novel
ZNF136	0.97	Novel
ALK	0.97	Novel
TYW3	0.97	Novel
SEC23A	0.97	Novel
TUBB8	0.97	Novel
CCR5	0.97	Novel
ZBTB48	0.97	Novel
CCL26	0.97	Novel
LRRC31	0.97	Novel
TNF	0.97	Novel
FOS	0.97	Novel
CENPQ	0.96	Novel
CCL13	0.96	Novel
SEC61B	0.96	Novel
PPIF	0.96	Novel
VPS4A	0.96	Novel
KLF5	0.96	Novel
TAFA3	0.95	Novel
FBXO22	0.95	Novel
HSPA1A	0.95	Novel
MAP2K7	0.95	Novel
GTF2F2	0.95	Novel
EIF4G2	0.95	Novel
RHOU	0.95	Novel
KEAP1	0.95	Novel
CXCL17	0.94	Novel
LPXN	0.94	Novel
RPS6KA6	0.94	Novel
CCDC130	0.94	Novel
NELL1	0.94	Novel
SPARC	0.94	Novel
CXCL11	0.93	Novel
PPP1R21	0.93	Novel
FOSL2	0.93	Novel
CENPU	0.93	Novel
P4HA3	0.93	Novel
CCL8	0.93	Novel
ARNTL2	0.93	Novel
PRMT3	0.93	Novel
TIMP1	0.93	Novel
CXCL8	0.92	Novel
FBXL14	0.92	Novel
MRPL34	0.92	Novel
IL6R	0.92	Novel
HEY2	0.92	Novel
CXCL5	0.91	Novel
PPBP	0.91	Novel
MMP25	0.91	Novel
GABPA	0.91	Novel
PRKG1	0.91	Novel
DTX3	0.91	Novel
PF4	0.91	Novel
FASN	0.91	Novel
ARHGAP9	0.91	Novel
MRPL30	0.9	Novel
RNF166	0.9	Novel
NNMT	0.9	Novel
NFYB	0.9	Novel
FARSB	0.9	Novel
PSMB1	0.9	Novel
UTP14C	0.89	Novel
SNX2	0.89	Novel
CHMP5	0.89	Novel
CCL5	0.89	Novel
RLIM	0.88	Novel
PCDHB5	0.88	Novel
AGRP	0.88	Novel
CCL11	0.87	Novel
DYDC1	0.86	Novel
NAB2	0.86	Novel
CENPS	0.86	Novel
MRPL41	0.85	Novel
ITSN1	0.85	Novel
CMTM6	0.85	Novel
ESRRG	0.84	Novel
TRAPPC5	0.84	Novel
MRPL24	0.83	Novel
NDUFA7	0.83	Novel
MRPS21	0.83	Novel
SCAMP1	0.83	Novel
NAA10	0.83	Novel
IRF3	0.82	Novel
USP47	0.82	Novel
CEP70	0.82	Novel
GUCY1B1	0.82	Novel
CSNK1G3	0.81	Novel
ARL14	0.81	Novel
WFDC1	0.8	Novel
PLEKHJ1	0.8	Novel
TRIB3	0.8	Novel
TAC1	0.8	Novel
FXYD1	0.79	Novel
IL17RE	0.79	Novel
UGGT1	0.78	Novel
SELE	0.78	Novel
HECTD1	0.77	Novel
NFKBIA	0.77	Novel
TRAPPC2L	0.76	Novel
STX7	0.76	Novel
CPEB2	0.75	Novel
TRAPPC2	0.75	Novel
PPIA	0.74	Novel
CXCL2	0.73	Novel
STX8	0.73	Novel
FBXL5	0.72	Novel
SMPD2	0.72	Novel
MOV10	0.72	Novel
DNAJC30	0.71	Novel
BSG	0.7	Novel
LENG1	0.7	Novel
MISP	0.7	Novel
SELL	0.7	Novel
THNSL1	0.69	Novel
MSH5	0.69	Novel
PSME3IP1	0.68	Novel
DUSP19	0.68	Novel
USP32	0.68	Novel
NPC1	0.68	Novel
CXCL6	0.67	Novel
LIMS1	0.67	Novel
AP2B1	0.67	Novel
METTL2B	0.67	Novel
TNFSF8	0.67	Novel
MRPL53	0.67	Novel
IGF2	0.66	Novel
CDK2AP2	0.66	Novel
AGBL2	0.66	Novel
CCL28	0.66	Novel
TIMP3	0.66	Novel
ARIH2	0.65	Novel
MEI4	0.65	Novel
POMC	0.64	Novel
FBXW7	0.64	Novel
FBN1	0.63	Novel
SEC14L1	0.63	Novel
C14orf39	0.63	Novel
BMX	0.63	Novel
TRAF2	0.62	Novel
PSMD2	0.62	Novel
ENO1	0.62	Novel
IL12RB2	0.6	Novel
TINAG	0.6	Novel
RAP1A	0.6	Novel
BPGM	0.6	Novel
TMEM223	0.59	Novel
PLD1	0.59	Novel
CENPX	0.59	Novel
KLHL26	0.59	Novel
ZNF707	0.58	Novel
SNX17	0.58	Novel
SOCS5	0.57	Novel
TBX21	0.57	Novel
IGFBP7	0.57	Novel
SLC26A2	0.57	Novel
PELI3	0.57	Novel
MTERF4	0.57	Novel
TRIP10	0.56	Novel
FBXO34	0.56	Novel
POLR2H	0.56	Novel
SETD3	0.56	Novel
SORT1	0.55	Novel
BTNL8	0.55	Novel
AGR3	0.55	Novel
VWA5A	0.54	Novel
ENKD1	0.54	Novel
ITCH	0.53	Novel
EMILIN2	0.53	Novel
MRPL49	0.53	Novel
PLA2G2A	0.52	Novel
NTMT1	0.52	Novel
KRT6A	0.52	Novel
ZNF629	0.52	Novel
GPR85	0.51	Novel
HOMEZ	0.51	Novel
NEDD9	0.51	Novel
C5orf24	0.51	Novel
TMEM200A	0.51	Novel
LIG3	0.51	Novel
SUZ12	0.5	Novel
ANTXR1	0.5	Novel
USP28	0.49	Novel
ECHDC2	0.49	Novel
CORO7	0.49	Novel
RNF114	0.49	Novel
CXCL12	0.49	Novel
FCHO2	0.49	Novel
ATRNL1	0.49	Novel
OSBP	0.48	Novel
TMEM25	0.48	Novel
POLM	0.48	Novel
MGRN1	0.48	Novel
SLC9A3R2	0.48	Novel
MRPL20	0.48	Novel
CUX1	0.46	Novel
ERP29	0.46	Novel
MCM3AP	0.46	Novel
PPP2R2D	0.46	Novel
STAB2	0.46	Novel
EPHB2	0.46	Novel
TGFBR1	0.45	Novel
HDGFL3	0.44	Novel
PALMD	0.44	Novel
HOXC11	0.43	Novel
GPX7	0.43	Novel
CETN1	0.43	Novel
NME2P1	0.43	Novel
NRP1	0.43	Novel
ZNF319	0.43	Novel
CDCA4	0.43	Novel
JDP2	0.42	Novel
ACKR2	0.42	Novel
CCR3	0.42	Novel
NFE2L1	0.41	Novel
LBHD1	0.41	Novel
MMP1	0.41	Novel
ANAPC11	0.41	Novel
PCYT1A	0.41	Novel
EEF1AKMT1	0.4	Novel
RIMBP2	0.4	Novel
TUSC2	0.4	Novel
PIWIL1	0.4	Novel
OTP	0.4	Novel
USP13	0.4	Novel
TRIB2	0.4	Novel
TPGS2	0.4	Novel
VTI1B	0.4	Novel
UACA	0.39	Novel
XCL1	0.39	Novel
THG1L	0.39	Novel
SMURF2	0.39	Novel
RPP25	0.39	Novel
MRPL13	0.38	Novel
TRADD	0.38	Novel
NCOR2	0.38	Novel
PLOD1	0.38	Novel
PTGS2	0.38	Novel
MUC13	0.37	Novel
AP3M1	0.37	Novel
PCP2	0.37	Novel
ABI2	0.37	Novel
PTPN2	0.37	Novel
BHLHB9	0.37	Novel
CGAS	0.37	Novel
CENPO	0.36	Novel
PMEL	0.36	Novel
LDB1	0.36	Novel
SP1	0.36	Novel
AP3S1	0.36	Novel
POLD3	0.35	Novel
PXDNL	0.35	Novel
DYNLL1	0.35	Novel
TM2D2	0.34	Novel
RIC8A	0.34	Novel
OSGIN1	0.34	Novel
HEATR6	0.34	Novel
C14orf119	0.34	Novel
RBFA	0.34	Novel
GPRC5C	0.33	Novel
ASAP2	0.33	Novel
ETV5	0.32	Novel
TMED8	0.32	Novel
BCAR3	0.32	Novel
QRSL1	0.32	Novel
OCLN	0.32	Novel
YBEY	0.32	Novel
TSPAN2	0.32	Novel
PTP4A1	0.31	Novel
CCL24	0.31	Novel
PPM1A	0.31	Novel
SCNM1	0.31	Novel
DNMT3L	0.31	Novel
NFIL3	0.3	Novel
XRCC6	0.3	Novel
ACACA	0.29	Novel
PPFIA1	0.29	Novel
DCP1B	0.29	Novel
MDFI	0.29	Novel
ARFGEF1	0.29	Novel
CEP162	0.29	Novel
USP22	0.28	Novel
ZNF20	0.28	Novel
MRPL15	0.28	Novel
RAB40A	0.28	Novel
SERPINA5	0.28	Novel
TEK	0.28	Novel
FBXL15	0.28	Novel
SPSB2	0.27	Novel
TNIP1	0.27	Novel
GTF3C3	0.27	Novel
CXCL14	0.27	Novel
TRMT11	0.26	Novel
PPL	0.26	Novel
BLOC1S5	0.26	Novel
PSMB5	0.26	Novel
CYTH3	0.26	Novel
GADD45A	0.25	Novel
PPP1R12B	0.25	Novel
SMARCD3	0.25	Novel
PTGDR	0.25	Novel
GET3	0.25	Novel
HIVEP1	0.25	Novel
PRB3	0.25	Novel
ANKMY2	0.25	Novel
VAMP5	0.25	Novel
KCNE4	0.25	Novel
BCAR1	0.25	Novel
RECQL5	0.25	Novel
MAMDC2	0.25	Novel
DAB2IP	0.24	Novel
PARVG	0.24	Novel
PTPN6	0.24	Novel
GOLGA7	0.24	Novel
SHOC1	0.24	Novel
ITGB7	0.24	Novel
PSMG1	0.24	Novel
TPM2	0.23	Novel
ITPK1	0.23	Novel
HLA-B	0.23	Novel
JUN	0.23	Novel
ITPR3	0.23	Novel
PCLAF	0.23	Novel
KRTAP10-5	0.23	Novel
ALB	0.23	Novel
STAR	0.23	Novel
KRIT1	0.23	Novel
ETS1	0.23	Novel
GTF2B	0.23	Novel
ATP1A4	0.23	Novel
SLC36A1	0.23	Novel
PAK4	0.23	Novel
SLC39A10	0.22	Novel
F2	0.22	Novel
IL13RA2	0.22	Novel
SHISA5	0.22	Novel
TRIM28	0.22	Novel
POLRMT	0.22	Novel
CUL5	0.21	Novel
DR1	0.21	Novel
MRPS17	0.21	Novel
RPS6KA4	0.21	Novel
SWAP70	0.21	Novel
MAP3K10	0.21	Novel
BCAN	0.21	Novel
IRAK3	0.21	Novel
CCN3	0.21	Novel
INTS8	0.21	Novel
DPF1	0.21	Novel
DNAH14	0.21	Novel
CTU2	0.2	Novel
IRF5	0.2	Novel
MRPL19	0.2	Novel
TNR	0.2	Novel
PNMA8A	0.2	Novel
STMN2	0.19	Novel
LRRN2	0.19	Novel
SRPRB	0.19	Novel
IMPACT	0.19	Novel
SELP	0.19	Novel
MEIKIN	0.19	Novel
PPP1R12C	0.19	Novel
NEU3	0.19	Novel
CPNE7	0.19	Novel
CHFR	0.19	Novel
KDM4A	0.19	Novel
ZNF12	0.18	Novel
TNFSF11	0.18	Novel
NABP2	0.18	Novel
POLI	0.18	Novel
CAB39L	0.18	Novel
GALNT12	0.18	Novel
CCL20	0.18	Novel
KLHL20	0.18	Novel
TCHP	0.18	Novel
NELL2	0.17	Novel
JOSD2	0.17	Novel
PODXL	0.17	Novel
SOCS4	0.17	Novel
STAT3	1	Known
EFEMP1	1	Known
VEGFA	1	Known
KDR	1	Known
GRB2	0.99	Known
TGFBR2	0.97	Known
CAV1	0.97	Known
HSPA5	0.96	Known
ANGPT2	0.96	Known
MRPL22	0.95	Known
IL6	0.94	Known
APP	0.93	Known
MAPK1	0.93	Known
CCL2	0.91	Known
PLS3	0.91	Known
MYH9	0.9	Known
S1PR1	0.89	Known
KCTD12	0.89	Known
MMP9	0.89	Known
CHMP2A	0.88	Known
MMP14	0.88	Known
RAB13	0.88	Known
CLIC1	0.87	Known
IPO11	0.87	Known
CDH5	0.87	Known
COL3A1	0.87	Known
NUCB2	0.87	Known
TRAPPC2B	0.87	Known
TMSB4X	0.87	Known
DDIT3	0.86	Known
TNFRSF1A	0.85	Known
DKK3	0.85	Known
POLE4	0.85	Known
PTPRM	0.83	Known
CCL14	0.82	Known
HSPA12B	0.81	Known
DPM1	0.79	Known
ERCC1	0.78	Known
PRSS23	0.78	Known
NDUFA12	0.78	Known
PDLIM1	0.77	Known
FOXO1	0.77	Known
BCL6B	0.76	Known
SHANK3	0.72	Known
TMSB10	0.7	Known
CXCL1	0.69	Known
PTTG1IP	0.68	Known
TRAPPC1	0.64	Known
IGFBP4	0.59	Known
LRRC32	0.57	Known
MTRNR2L1	0.49	Known
DENND5A	0.46	Known
ZNF677	0.43	Known
VEGFC	0.36	Known
FILIP1L	0.34	Known
CCM2L	0.32	Known

## Sheet: BioGRID-3
BioGRID-Influence-DisGeNET
Symbol	Probability	Known/Novel
CCL15	0	Novel
MEG3	0	Novel
CUZD1	0	Novel
OR9Q2	0	Novel
SCUBE2	0	Novel
GJA9	0	Novel
TEPP	0	Novel
GPATCH3	0	Novel
WFDC1	0	Novel
PARVG	0	Novel
ERRFI1	0	Novel
LTB	0	Novel
ZNF791	0	Novel
TXNDC2	0	Novel
KCNK18	0	Novel
SPATA16	0	Novel
TTC16	0	Novel
LY6G6F	0	Novel
ANGPTL2	0	Novel
PLCL1	0	Novel
ZC3H12B	0	Novel
VIT	0	Novel
TPRXL	0	Novel
GPR12	0	Novel
HERC2P9	0	Novel
BIN3-IT1	0	Novel
CLEC2B	0	Novel
OR7A5	0	Novel
OR4D6	0	Novel
SPINK6	0	Novel
KCNMB2	0	Novel
MUCL3	0	Novel
DSCR9	0	Novel
HCP5	0	Novel
GPR78	0	Novel
PRDM16-DT	0	Novel
DLGAP1-AS2	0	Novel
OR2W1	0	Novel
SLIT1-AS1	0	Novel
FAM151A	0	Novel
ACTL7B	0	Novel
MOGAT3	0	Novel
TP53TG1	0	Novel
DPY19L2P4	0	Novel
TENM3-AS1	0	Novel
GIMAP4	0	Novel
IL6-AS1	0	Novel
IL26	0	Novel
BAALC-AS2	0	Novel
LOC403312	0	Novel
PLA2G4D	0	Novel
FITM1	0	Novel
GTDC1	0	Novel
ADAD2	0	Novel
GNRH2	0	Novel
CCDC144NL	0	Novel
TARP	0	Novel
SPRR4	0	Novel
VCY1B	0	Novel
LOC254896	0	Novel
ACKR1	0	Novel
CCL11	0	Novel
HTR1D	0	Novel
GIMAP6	0	Novel
RPL4P5	0	Novel
CCL4L1	0	Novel
CSK	0	Novel
SGTB	0	Novel
AEBP1	0	Novel
KIAA1549L	0	Novel
SH2D5	0	Novel
MRC1	0	Novel
CXCL6	0	Novel
N6AMT1	0	Novel
PTGIS	0	Novel
PGF	0	Novel
NEU3	0	Novel
C15orf40	0	Novel
TGFB3	0	Novel
DANCR	0	Novel
P2RY2	0	Novel
CXCL5	0	Novel
ANKRD26P1	0	Novel
HES5	0	Novel
SPOCK3	0	Novel
HUNK	0	Novel
TCF15	0	Novel
THEMIS	0	Novel
TTLL6	0	Novel
AIF1	0	Novel
EPPIN	0	Novel
ARSI	0	Novel
STARD10	0	Novel
SLC22A8	0	Novel
TIMP1	0	Novel
ACHE	0	Novel
PLA1A	0	Novel
FOXO3B	0	Novel
TGFB2	0	Novel
CLDN16	0	Novel
TPMT	0	Novel
VCY	0	Novel
FAAH2	0	Novel
CPED1	0	Novel
CAPSL	0	Novel
USE1	0	Novel
TBCC	0	Novel
PRR15	0	Novel
MSMB	0	Novel
APOBEC3H	0	Novel
C3orf20	0	Novel
TG	0	Novel
CD300LB	0	Novel
CCIN	0	Novel
SLCO2B1	0	Novel
IFNA16	0	Novel
ZNF486	0	Novel
GPR15	0	Novel
SPX	0	Novel
LETM2	0	Novel
NUDT16L2P	0	Novel
SCAND2P	0	Novel
HS3ST1	0	Novel
PURG	0	Novel
MMP12	0	Novel
ZNF322	0	Novel
TERB2	0	Novel
C11orf53	0	Novel
PCDHGC5	0	Novel
TSPY2	0	Novel
PARP15	0	Novel
PCDHGA12	0	Novel
PLCD4	0	Novel
SMTN	0	Novel
SLFNL1	0	Novel
NIM1K	0	Novel
IFNW1	0	Novel
RNASE11	0	Novel
MPV17L	0	Novel
TM2D1	0	Novel
TBC1D3P2	0	Novel
TMEM175	0	Novel
PBX4	0	Novel
MYRF-AS1	0	Novel
KRAS	0	Novel
IL6R	0	Novel
NNAT	0	Novel
FLT4	0	Novel
R3HDML	0	Novel
IL18R1	0	Novel
HTR1A	0	Novel
LTN1	0	Novel
TMC8	0	Novel
IL22RA2	0	Novel
IL12RB1	0	Novel
TCEAL8	0	Novel
TEK	0	Novel
PP2D1	0	Novel
PLEKHA4	0	Novel
PSMB1	0	Novel
ITGA5	0	Novel
TNFRSF25	0	Novel
PAQR7	0	Novel
ETAA1	0	Novel
PLEKHS1	0	Novel
FLT1	0	Novel
ACKR2	0	Novel
PRR5-ARHGAP8	0	Novel
LAT2	0	Novel
ZNF136	0	Novel
HRH1	0	Novel
ZBTB12	0	Novel
HOXA11	0	Novel
VWF	0	Novel
CCDC168	0	Novel
TRAF2	0	Novel
ZNF358	0	Novel
MACROD2	0	Novel
ZNF628	0	Novel
THBS1	0	Novel
IL10RB	0	Novel
CCR3	0	Novel
IFNL3	0	Novel
HMGCS2	0	Novel
FBXL17	0	Novel
ADCY5	0	Novel
SLC25A35	0	Novel
PTPRB	0	Novel
SULT2A1	0	Novel
IGF2	0	Novel
VWA1	0	Novel
PTGDR	0	Novel
SH3GL2	0	Novel
SPARC	0	Novel
SHC2	0	Novel
DNLZ	0	Novel
GAB3	0	Novel
TGFB1	0	Novel
IFI6	0	Novel
HRAS	0	Novel
RRAD	0	Novel
PPP4R4	0	Novel
GOLGA6L9	0	Novel
RSPO3	0	Novel
WNT9B	0	Novel
PDGFA	0	Novel
SPACA3	0	Novel
IGF1	0	Novel
ZDHHC6	0	Novel
GLB1L3	0	Novel
SYT4	0	Novel
EFNA3	0	Novel
COL5A1	0	Novel
LY86	0	Novel
C11orf71	0	Novel
INHA	0	Novel
OTUD3	0	Novel
UBE2DNL	0	Novel
EBF4	0	Novel
CACNG3	0	Novel
DNAJB7	0	Novel
PASD1	0	Novel
VASH2	0	Novel
SPAG6	0	Novel
C22orf46	0	Novel
CTF1	0	Novel
LMNTD1	0	Novel
ART4	0	Novel
FAM53A	0	Novel
SASH3	0	Novel
ZNF720	0	Novel
FRG1BP	0	Novel
FGFBP2	0	Novel
ZNF75A	0	Novel
THBS4	0	Novel
OR6B3	0	Novel
STAB2	0	Novel
IL22RA1	0	Novel
CABS1	0	Novel
ETNPPL	0	Novel
ACYP1	0	Novel
ADAMTS18	0	Novel
KIAA0319	0	Novel
ACSBG1	0	Novel
TSPAN13	0	Novel
SLC16A10	0	Novel
OARD1	0	Novel
MSTN	0	Novel
TRAPPC3	0	Novel
RSPH10B2	0	Novel
CARF	0	Novel
CFAP299	0	Novel
DPY19L2P1	0	Novel
OLFML2A	0	Novel
C1orf115	0	Novel
DTD2	0	Novel
LRRC66	0	Novel
C6orf201	0	Novel
WDR88	0	Novel
CSAG1	0	Novel
TMEM183A	0	Novel
DLGAP1	0	Novel
RAB38	0	Novel
SPIC	0	Novel
PHYHD1	0	Novel
ALAS2	0	Novel
PPA1	0	Novel
RBPJL	0	Novel
RCVRN	0	Novel
AMBP	0	Novel
PODXL	0	Novel
AMZ2	0	Novel
AFG3L1P	0	Novel
CLU	0	Novel
LCT	0	Novel
DENND6B	0	Novel
ACTL7A	0	Novel
ROS1	0	Novel
HCFC1R1	0	Novel
LAX1	0	Novel
COL18A1	0	Novel
TRIM11	0	Novel
RETN	0	Novel
FABP1	0	Novel
ZNF627	0	Novel
STK11IP	0	Novel
GAREM2	0	Novel
CPA2	0	Novel
SRC	0	Novel
CYBB	0	Novel
CREBL2	0	Novel
NOX1	0	Novel
RCE1	0	Novel
ASTL	0	Novel
PODN	0	Novel
CCL8	0	Novel
WIPF3	0	Novel
BIN2	0	Novel
ADAMTS1	0	Novel
LTA	0	Novel
NPR1	0	Novel
IMPDH2	0	Novel
MST1	0	Novel
PTGS1	0	Novel
TRADD	0	Novel
UBE2NL	0	Novel
MPHOSPH8	0	Novel
COL4A1	0	Novel
SYCP1	0	Novel
CDKN1A	0	Novel
EPHA5	0	Novel
SP1	0	Novel
DLGAP2	0	Novel
YRDC	0	Novel
QTRT1	0	Novel
AGT	0	Novel
CCDC83	0	Novel
IGFBP7	0	Novel
ARL4C	0	Novel
LRFN1	0	Novel
AR	0	Novel
CCDC42	0	Novel
RTL6	0	Novel
STAR	0	Novel
SIGLEC10	0	Novel
MFAP4	0	Novel
SCHIP1	0	Novel
TBC1D3G	0	Novel
ARHGEF35	0	Novel
CCL13	0	Novel
DPEP3	0	Novel
SERPIND1	0	Novel
TRAPPC3L	0	Novel
SMPD2	0	Novel
GNRH1	0	Novel
PLXND1	0	Novel
HECTD3	0	Novel
PDIA5	0	Novel
PNMT	0	Novel
NAPSA	0	Novel
UHMK1	0	Novel
CXCL8	0	Novel
FBLN7	0	Novel
FOXO6	0	Novel
CCL26	0	Novel
GDF11	0	Novel
PRRG4	0	Novel
ITGB6	0	Novel
MMP3	0	Novel
PIK3R1	0	Novel
AP2B1	0	Novel
REG1A	0	Novel
FXYD1	0	Novel
MYL10	0	Novel
FAM47B	0	Novel
DYNLRB2	0	Novel
KIAA0513	0	Novel
SPACA4	0	Novel
VIM	0	Novel
PRDX1	0	Novel
SLC17A5	0	Novel
HMGB4	0	Novel
TMEM53	0	Novel
TIGD1	0	Novel
NHSL1	0	Novel
XRN2	0	Novel
HSPA12A	0	Novel
GSTA3	0	Novel
CXCL17	0	Novel
CCDC149	0	Novel
GAGE1	0	Novel
C19orf33	0	Novel
ATRAID	0	Novel
CD28	0	Novel
KRT40	0	Novel
P2RX6	0	Novel
DTWD1	0	Novel
IL15	0	Novel
SPATA4	0	Novel
C16orf78	0	Novel
ZNF385B	0	Novel
TCP10L3	0	Novel
SUV39H1	0	Novel
GNLY	0	Novel
AKT2	0	Novel
DNAJC4	0	Novel
IL18RAP	0	Novel
CASP12	0	Novel
ANXA7	0	Novel
F3	0	Novel
NFYB	0	Novel
TBC1D3B	0	Novel
KRT34	0	Novel
PRELID1	0	Novel
KLF7	0	Novel
XCL2	0	Novel
SYCP2L	0	Novel
CCDC190	0	Novel
LINC00663	0	Novel
PRICKLE2	0	Novel
ITGAV	0	Novel
MROH8	0	Novel
C19orf18	0	Novel
OCEL1	0	Novel
NRP1	0	Novel
CRHR2	0	Novel
MYL5	0	Novel
TIMP2	0	Novel
TRAPPC5	0	Novel
HSPA13	0	Novel
SLC16A2	0	Novel
ARAP1	0	Novel
KDM1A	0	Novel
ALOX5AP	0	Novel
GLIPR2	0	Novel
SPATA2L	0	Novel
MMP1	0	Novel
SLX1A	0	Novel
KISS1	0	Novel
VEGFB	0	Novel
CD300LF	0	Novel
DCP2	0	Novel
ITGB1	0	Novel
HOXA5	0	Novel
PDZD9	0	Novel
TSLP	0	Novel
TRPC1	0	Novel
OSTCP1	0	Novel
TTYH3	0	Novel
PDGFB	0	Novel
DBP	0	Novel
TMEM11	0	Novel
WNT2	0	Novel
C21orf91	0	Novel
BSG	0	Novel
SNAPC5	0	Novel
SERPINB11	0	Novel
ZNF280A	0	Novel
NICN1	0	Novel
GPAM	0	Novel
IER3	0	Novel
PTTG1	0	Novel
APP	1	Known
HSPA5	1	Known
KDR	1	Known
GRB2	1	Known
MYH9	1	Known
STAT3	1	Known
VEGFC	1	Known
CAV1	1	Known
CCL2	1	Known
LRRC32	1	Known
MAPK1	1	Known
TNFRSF1A	1	Known
TMSB10	1	Known
SHANK3	1	Known
VEGFA	1	Known
EFEMP1	1	Known
S1PR1	1	Known
DDIT3	1	Known
TGFBR2	1	Known
MMP14	1	Known
FOXO1	1	Known
CDH5	1	Known
TMSB4X	1	Known
PRSS23	1	Known
ERCC1	1	Known
CXCL1	1	Known
IPO11	1	Known
RAB13	1	Known
CHMP2A	1	Known
TRAPPC1	1	Known
MMP9	1	Known
DKK3	1	Known
PLS3	1	Known
PTPRM	1	Known
KCTD12	1	Known
MRPL22	1	Known
DPM1	1	Known
TRAPPC2B	1	Known
CLIC1	1	Known
POLE4	1	Known
PDLIM1	1	Known
IL6	1	Known
NDUFA12	1	Known
NUCB2	1	Known
CCL14	1	Known
BCL6B	1	Known
HSPA12B	1	Known
COL3A1	1	Known
ANGPT2	1	Known
PTTG1IP	1	Known
DENND5A	1	Known
IGFBP4	1	Known
MTRNR2L1	1	Known
FILIP1L	1	Known
CCM2L	1	Known
ZNF677	1	Known
ADGRL4	1	Known
SMIM30	1	Known

## Sheet: BioGRID-4
BioGRID-Adjacency-GO
Symbol	Probability	Known/Novel
SHC1	1	Novel
HYDIN	1	Novel
SLC7A13	1	Novel
TC2N	1	Novel
PLVAP	1	Novel
SHC2	0.99	Novel
SH3YL1	0.97	Novel
ITGB1	0.95	Novel
ILKAP	0.91	Novel
TIMP4	0.91	Novel
AGPAT4-IT1	0.9	Novel
RAB40B	0.89	Novel
ARRDC5	0.89	Novel
ZPBP	0.89	Novel
ADAM5	0.87	Novel
MMP26	0.85	Novel
TM2D3	0.85	Novel
VEGFD	0.82	Novel
IGFBP7	0.81	Novel
GTF2H2	0.76	Novel
CRHBP	0.69	Novel
KANK4	0.68	Novel
IL2RG	0.66	Novel
VSIG4	0.61	Novel
CCN3	0.54	Novel
PHYHIPL	0.52	Novel
LGALS8	0.49	Novel
THBS1	0.48	Novel
COL4A1	0.44	Novel
MINDY3	0.43	Novel
DLG2	0.41	Novel
SYCE1L	0.41	Novel
MMP1	0.4	Novel
SLC8A1	0.36	Novel
CTSO	0.34	Novel
MMP2	0.33	Novel
PCOLCE2	0.33	Novel
COL5A1	0.33	Novel
SHANK2	0.21	Novel
COL2A1	0.19	Novel
COL1A1	0.18	Novel
POTEKP	0.16	Novel
PYROXD2	0.15	Novel
ANGPTL3	0.15	Novel
ITGB3	0.15	Novel
GFRA3	0.13	Novel
ADAM33	0.13	Novel
TMEM106B	0.12	Novel
UBASH3B	0.12	Novel
CTDSPL	0.11	Novel
IGFBP1	0.1	Novel
FBXW12	0.1	Novel
IDE	0.1	Novel
IGSF6	0.09	Novel
IGFALS	0.09	Novel
AXDND1	0.09	Novel
PCDHGB1	0.09	Novel
IGFBP2	0.09	Novel
ZNF165	0.08	Novel
ITLN2	0.08	Novel
KLRF1	0.08	Novel
ZNF175	0.08	Novel
ADCYAP1R1	0.07	Novel
PPP1R14C	0.07	Novel
IGSF1	0.07	Novel
TMEM108	0.07	Novel
CD80	0.07	Novel
SHF	0.07	Novel
PSMB6	0.06	Novel
FLT1	0.06	Novel
CASQ1	0.06	Novel
CA11	0.06	Novel
TAFA2	0.06	Novel
ZNF713	0.06	Novel
C7orf61	0.06	Novel
MCHR2	0.06	Novel
MAMDC4	0.06	Novel
TEDDM1	0.06	Novel
FABP12	0.06	Novel
SEMA3E	0.06	Novel
HRH2	0.06	Novel
CCDC169	0.06	Novel
LIPI	0.06	Novel
PRELID2	0.06	Novel
GPR160	0.06	Novel
DYNLT2	0.06	Novel
FAM216B	0.06	Novel
OSTN	0.06	Novel
BPIFA3	0.06	Novel
CATSPER2	0.06	Novel
PKHD1L1	0.06	Novel
C1orf185	0.06	Novel
MS4A10	0.06	Novel
TMEM233	0.06	Novel
IRX5	0.06	Novel
CARMIL3	0.06	Novel
PLD5	0.06	Novel
ITPRID1	0.06	Novel
TLCD5	0.06	Novel
WDR31	0.06	Novel
GCNT4	0.06	Novel
SLC52A3	0.06	Novel
PRRX2	0.06	Novel
ACCSL	0.06	Novel
ZMYND15	0.06	Novel
SCN9A	0.06	Novel
SUN3	0.06	Novel
CLECL1	0.06	Novel
DCAF17	0.06	Novel
HTR1B	0.06	Novel
CNGB1	0.06	Novel
CPEB2	0.06	Novel
SYT14	0.06	Novel
CYRIA	0.06	Novel
PXDC1	0.06	Novel
SEMA3D	0.06	Novel
PLEKHD1	0.06	Novel
SLC22A25	0.06	Novel
EPN1	0.06	Novel
DSPP	0.05	Novel
MELTF	0.05	Novel
TNF	0.05	Novel
GMNC	0.05	Novel
PDK2	0.05	Novel
ZNF225	0.05	Novel
ZNF229	0.05	Novel
ZNF776	0.05	Novel
FAP	0.05	Novel
IAPP	0.05	Novel
OPALIN	0.05	Novel
ABRACL	0.05	Novel
ZIM3	0.05	Novel
SHOC1	0.05	Novel
TIGD2	0.05	Novel
LRRD1	0.05	Novel
TMEM116	0.05	Novel
DUSP19	0.05	Novel
UPK2	0.05	Novel
CASP5	0.05	Novel
EFCAB7	0.05	Novel
TMEM241	0.05	Novel
TLL2	0.05	Novel
TMCO5A	0.05	Novel
ABCG2	0.05	Novel
NEK5	0.05	Novel
MANSC4	0.05	Novel
PDE10A	0.05	Novel
TOR2A	0.05	Novel
CRYGS	0.04	Novel
LUZP2	0.04	Novel
LYPD6B	0.04	Novel
SHC3	0.04	Novel
CHRM3	0.04	Novel
HORMAD2	0.04	Novel
COL6A1	0.04	Novel
IL21	0.04	Novel
PTGER3	0.04	Novel
PPP2R5B	0.04	Novel
CCDC30	0.04	Novel
CLMP	0.04	Novel
CHRNB3	0.04	Novel
CHRNA1	0.04	Novel
AXL	0.04	Novel
ARL14	0.04	Novel
TDRD10	0.04	Novel
C2orf78	0.04	Novel
STK33	0.04	Novel
DRAM2	0.04	Novel
CYP24A1	0.04	Novel
LY6G5B	0.04	Novel
PP2D1	0.04	Novel
SWT1	0.04	Novel
AVL9	0.04	Novel
PXDNL	0.04	Novel
DENND5B	0.04	Novel
TMEM184C	0.04	Novel
ACBD3	0.04	Novel
DZANK1	0.04	Novel
RGSL1	0.04	Novel
FAM71D	0.04	Novel
PALMD	0.04	Novel
GABRA4	0.04	Novel
PDZD9	0.04	Novel
SEC61A2	0.04	Novel
XKRX	0.03	Novel
MAPKAPK5	0.03	Novel
COL25A1	0.03	Novel
TMEM64	0.03	Novel
NLRP9	0.03	Novel
SGIP1	0.03	Novel
MMP8	0.03	Novel
CKAP2L	0.03	Novel
IRX2	0.03	Novel
MATK	0.03	Novel
ZNF415	0.03	Novel
RPE65	0.03	Novel
IL17RD	0.03	Novel
FRK	0.03	Novel
WBP1	0.03	Novel
ZNF461	0.03	Novel
ZNF214	0.03	Novel
TBC1D12	0.03	Novel
ADAM10	0.03	Novel
DNAAF1	0.03	Novel
ZNF607	0.03	Novel
TTC13	0.03	Novel
COL9A1	0.03	Novel
CCDC83	0.03	Novel
NME8	0.03	Novel
SAMD9L	0.03	Novel
RXFP1	0.02	Novel
ERI2	0.02	Novel
PNMA8A	0.02	Novel
ERMAP	0.02	Novel
STXBP5L	0.02	Novel
VWA3A	0.02	Novel
ACOXL	0.02	Novel
TM4SF1	0.02	Novel
SLC9A8	0.02	Novel
DQX1	0.02	Novel
HSPA12A	0.02	Novel
FETUB	0.02	Novel
ZDHHC4	0.02	Novel
IGSF10	0.02	Novel
INSL3	0.02	Novel
PLXDC1	0.02	Novel
CXCL3	0.02	Novel
TRIM36	0.02	Novel
CLIC4	0.02	Novel
IL13RA1	0.02	Novel
NDUFA6	0.02	Novel
C1orf21	0.02	Novel
PPIL6	0.02	Novel
TOMM20L	0.02	Novel
RNF121	0.02	Novel
BTN3A2	0.02	Novel
EPB41L4A	0.02	Novel
ST6GALNAC2	0.02	Novel
RAG2	0.02	Novel
TIMP3	0.02	Novel
MAGI2	0.02	Novel
RBAK	0.02	Novel
LAMB3	0.02	Novel
THAP2	0.02	Novel
ZNF566	0.02	Novel
HERC6	0.02	Novel
ZNF200	0.02	Novel
SPAG1	0.02	Novel
C9orf43	0.02	Novel
AOC1	0.02	Novel
CXCL10	0.02	Novel
IGFBP5	0.02	Novel
RASSF6	0.02	Novel
UBTFL1	0.02	Novel
CXorf58	0.02	Novel
SYNE3	0.02	Novel
PRAG1	0.02	Novel
GPR107	0.02	Novel
SAMD7	0.02	Novel
PROCA1	0.02	Novel
CAMK1	0.02	Novel
GAS1	0.02	Novel
SCG3	0.02	Novel
TGFB1I1	0.02	Novel
DENND2B	0.01	Novel
SOCS1	0.01	Novel
LMLN	0.01	Novel
SLC35G2	0.01	Novel
ATAD2	0.01	Novel
PADI2	0.01	Novel
ELMOD3	0.01	Novel
KIAA1143	0.01	Novel
CCDC7	0.01	Novel
CD3D	0.01	Novel
PCDHB7	0.01	Novel
PLG	0.01	Novel
ZNF639	0.01	Novel
HSF2	0.01	Novel
ACER3	0.01	Novel
TTBK2	0.01	Novel
TBX19	0.01	Novel
IST1	0.01	Novel
SMIM15	0.01	Novel
NRCAM	0.01	Novel
BCL2L11	0.01	Novel
CXorf56	0.01	Novel
HRG	0.01	Novel
CALN1	0.01	Novel
ANGPT4	0.01	Novel
ANGPT1	0.01	Novel
TNS1	0.01	Novel
ALPK2	0.01	Novel
CPN2	0.01	Novel
NOL4	0.01	Novel
ADAMTS18	0.01	Novel
PCDH18	0.01	Novel
ALK	0.01	Novel
ZNF510	0.01	Novel
FGF1	0.01	Novel
DPP7	0.01	Novel
GRHL2	0.01	Novel
AFF2	0.01	Novel
PECAM1	0.01	Novel
SPATA6	0.01	Novel
CYTH3	0.01	Novel
ATP6V1G1	0.01	Novel
C11orf54	0.01	Novel
XRRA1	0.01	Novel
MAPK3	0.01	Novel
MAGIX	0.01	Novel
GRIA1	0.01	Novel
GLG1	0.01	Novel
CHN1	0.01	Novel
MMP3	0.01	Novel
STYX	0.01	Novel
SRCIN1	0.01	Novel
ARMC1	0.01	Novel
PPP1R36	0.01	Novel
ZSWIM2	0.01	Novel
ZNF578	0.01	Novel
AKAP7	0.01	Novel
ICA1L	0.01	Novel
UTS2	0.01	Novel
LBP	0.01	Novel
GAS2	0.01	Novel
MSH4	0.01	Novel
AFMID	0.01	Novel
SARDH	0.01	Novel
CCDC70	0.01	Novel
CD300LF	0.01	Novel
GOLT1A	0.01	Novel
CTSH	0.01	Novel
CDH19	0.01	Novel
ERMN	0.01	Novel
ICOSLG	0.01	Novel
LRRC46	0.01	Novel
FGFR2	0.01	Novel
PTPRR	0.01	Novel
ARHGAP10	0.01	Novel
POU1F1	0.01	Novel
SCUBE2	0.01	Novel
TIGD6	0.01	Novel
MTM1	0.01	Novel
ANO5	0.01	Novel
UPRT	0.01	Novel
ZNF32	0.01	Novel
KLHL8	0.01	Novel
SIT1	0.01	Novel
RALGAPA2	0.01	Novel
ETV5	0.01	Novel
CDK20	0.01	Novel
TMC8	0.01	Novel
AKR1C3	0.01	Novel
FUZ	0.01	Novel
H2BU1	0.01	Novel
SPATA22	0.01	Novel
ELMO1	0.01	Novel
SPDEF	0.01	Novel
KBTBD4	0.01	Novel
PKD1	0.01	Novel
MCOLN2	0.01	Novel
EPYC	0.01	Novel
DUS1L	0.01	Novel
TNIP3	0.01	Novel
ERN2	0.01	Novel
PDZRN3	0.01	Novel
NOL3	0.01	Novel
LTK	0.01	Novel
CCR8	0.01	Novel
PLCB4	0.01	Novel
SERPINF1	0.01	Novel
ZNF224	0.01	Novel
SCIN	0.01	Novel
SMYD3	0.01	Novel
C1QTNF3	0	Novel
COX19	0	Novel
GATA3	0	Novel
CLEC1A	0	Novel
RNF125	0	Novel
TIMP1	0	Novel
CNPY2	0	Novel
MPZ	0	Novel
ZNF843	0	Novel
SLITRK3	0	Novel
ANKRD40	0	Novel
C11orf49	0	Novel
CMTM3	0	Novel
RIPPLY2	0	Novel
FAM160B1	0	Novel
TARBP1	0	Novel
LAMA2	0	Novel
CBWD2	0	Novel
NGFR	0	Novel
IL22	0	Novel
CABS1	0	Novel
REG3A	0	Novel
KCNH5	0	Novel
USP6NL	0	Novel
SOX4	0	Novel
HMGA2	0	Novel
C5	0	Novel
BBS5	0	Novel
NIPAL4	0	Novel
ORAI1	0	Novel
KLKB1	0	Novel
FBXO16	0	Novel
FBXO3	0	Novel
AOX1	0	Novel
STMN4	0	Novel
GRIA4	0	Novel
ZNF80	0	Novel
HOXC5	0	Novel
TNFRSF1B	0	Novel
HAPLN2	0	Novel
TMEM190	0	Novel
PTPRU	0	Novel
NRP1	0	Novel
LIMS1	0	Novel
CCL7	0	Novel
CLDN11	0	Novel
ABITRAM	0	Novel
SNX24	0	Novel
TET3	0	Novel
SNX10	0	Novel
RLN1	0	Novel
TRMT11	0	Novel
GIPC2	0	Novel
LRRC42	0	Novel
FBXO8	0	Novel
FOXO6	0	Novel
ZNF599	0	Novel
GLT8D2	0	Novel
SYCP1	0	Novel
VPS4A	0	Novel
ZNF524	0	Novel
SEMA6A	0	Novel
CASR	0	Novel
CCDC172	0	Novel
SERPINB7	0	Novel
KLHL35	0	Novel
DNASE1L2	0	Novel
GEN1	0	Novel
APP	1	Known
GRB2	1	Known
HSPA5	1	Known
EFEMP1	1	Known
MYH9	1	Known
STAT3	1	Known
CAV1	1	Known
TNFRSF1A	1	Known
KDR	1	Known
CCL2	1	Known
MAPK1	1	Known
TGFBR2	1	Known
DDIT3	1	Known
CDH5	1	Known
VEGFA	1	Known
FOXO1	1	Known
MMP9	1	Known
CHMP2A	1	Known
DKK3	1	Known
CXCL1	1	Known
PRSS23	1	Known
CLIC1	1	Known
MMP14	1	Known
IL6	1	Known
S1PR1	1	Known
IPO11	1	Known
PLS3	1	Known
NDUFA12	1	Known
MRPL22	1	Known
ERCC1	1	Known
KCTD12	1	Known
DPM1	1	Known
PTPRM	1	Known
NUCB2	1	Known
PDLIM1	1	Known
POLE4	1	Known
SHANK3	1	Known
COL3A1	1	Known
TMSB4X	1	Known
TRAPPC2B	1	Known
CCL14	1	Known
RAB13	1	Known
TRAPPC1	1	Known
PTTG1IP	1	Known
TMSB10	1	Known
LRRC32	1	Known
BCL6B	1	Known
ANGPT2	1	Known
ZNF677	0.99	Known
HSPA12B	0.99	Known
IGFBP4	0.99	Known
MTRNR2L1	0.99	Known
FILIP1L	0.99	Known
VEGFC	0.99	Known
CCM2L	0.98	Known
DENND5A	0.98	Known
SMIM30	0.9	Known
ADGRL4	0.06	Known

[truncated: 3 more sheets: BioGRID-5, BioGRID-6, Final]
