# Supplementary material for: Suboptimal Responses to Anti-VEGF in Retinal Neurovascular Diseases: Linking Aging and Alternative Angioinflammatory Pathways
Source: Invest Ophthalmol Vis Sci. 2026 May 4;67(5):4. doi: 10.1167/iovs.67.5.4 (PMC13164572; doi:10.1167/iovs.67.5.4)
Supplement: Supplement 24 [file iovs-67-5-4_s024.xlsx]

## Sheet: STRING-1
STRING-Adjacency-DisGeNET
Symbol	Probability	Known/Novel
MMP2	1	Novel
FN1	1	Novel
CXCL8	1	Novel
CCN2	1	Novel
COL1A1	1	Novel
LUM	1	Novel
BGN	1	Novel
MAPK3	1	Novel
COL3A1	1	Novel
SERPINE1	1	Novel
SH3PXD2A	0.98	Novel
VCAM1	0.98	Novel
MAPK8	0.96	Novel
COL5A1	0.96	Novel
TNF	0.95	Novel
COL18A1	0.94	Novel
TIMP3	0.92	Novel
TIMP1	0.92	Novel
AKT1	0.91	Novel
RHOA	0.89	Novel
POSTN	0.85	Novel
LOX	0.84	Novel
IL10	0.83	Novel
COL6A1	0.78	Novel
COL12A1	0.77	Novel
ELN	0.77	Novel
IGF1	0.74	Novel
COL5A2	0.72	Novel
COL6A2	0.69	Novel
ISLR	0.62	Novel
TNS1	0.59	Novel
ANGPTL2	0.57	Novel
NOS3	0.57	Novel
ICAM1	0.49	Novel
SERPINH1	0.47	Novel
THBS1	0.46	Novel
TIMP2	0.44	Novel
IL4	0.42	Novel
OGN	0.4	Novel
MMP1	0.39	Novel
PLPP2	0.35	Novel
IL13	0.35	Novel
PDGFRB	0.33	Novel
VWF	0.32	Novel
ANGPT1	0.31	Novel
KDR	0.25	Novel
S1PR5	0.22	Novel
EGF	0.22	Novel
RHOC	0.22	Novel
MMP3	0.21	Novel
PCOLCE	0.21	Novel
COL16A1	0.2	Novel
EGFR	0.2	Novel
PRELP	0.18	Novel
FBLN5	0.17	Novel
CXCL12	0.17	Novel
CXCL2	0.15	Novel
FOXO3	0.14	Novel
CCN1	0.14	Novel
TLR4	0.14	Novel
CSPG4	0.13	Novel
COL6A3	0.13	Novel
OMD	0.13	Novel
HGF	0.13	Novel
TNS3	0.1	Novel
CD248	0.09	Novel
SOD3	0.07	Novel
PTGS2	0.07	Novel
PTEN	0.07	Novel
JUN	0.07	Novel
COL5A3	0.06	Novel
BOLA2B	0.06	Novel
TGFB1	0.06	Novel
CCL5	0.05	Novel
IL18	0.05	Novel
ASPN	0.05	Novel
BOLA2	0.05	Novel
RND2	0.05	Novel
TEK	0.04	Novel
LRRC69	0.03	Novel
CLEC3B	0.03	Novel
ENG	0.03	Novel
CRP	0.03	Novel
KERA	0.02	Novel
PDGFB	0.02	Novel
RHOBTB1	0.02	Novel
SRC	0.02	Novel
CCL20	0.02	Novel
FKBP10	0.02	Novel
TGFBI	0.02	Novel
FLNC	0.02	Novel
FBLN2	0.02	Novel
CXCL3	0.02	Novel
AQP1	0.02	Novel
CXCL10	0.02	Novel
CXCL5	0.02	Novel
SCARA3	0.02	Novel
LTBP2	0.02	Novel
SPP1	0.02	Novel
FSTL1	0.02	Novel
MAPK14	0.02	Novel
ANGPT4	0.02	Novel
APOE	0.02	Novel
ECM2	0.02	Novel
PLG	0.02	Novel
CASP3	0.02	Novel
FBN1	0.01	Novel
APLNR	0.01	Novel
ECM1	0.01	Novel
FOXP3	0.01	Novel
VCAN	0.01	Novel
SELE	0.01	Novel
RHOBTB2	0.01	Novel
RND1	0.01	Novel
SGPP2	0.01	Novel
SCARF1	0.01	Novel
COL11A1	0.01	Novel
APLN	0.01	Novel
A2M	0.01	Novel
SNAI2	0.01	Novel
IL1B	0.01	Novel
MYL9	0.01	Novel
EMCN	0.01	Novel
CXCL16	0.01	Novel
CALD1	0.01	Novel
LCN2	0.01	Novel
RHOD	0.01	Novel
ACAN	0.01	Novel
RHOU	0.01	Novel
NID2	0.01	Novel
CCND1	0.01	Novel
MTOR	0.01	Novel
DKK3	0.01	Novel
CDH5	0.01	Novel
MMP12	0.01	Novel
SPHK1	0.01	Novel
RHOB	0.01	Novel
AEBP1	0.01	Novel
COL8A2	0.01	Novel
TGFB3	0.01	Novel
CLEC14A	0.01	Novel
LOXL2	0.01	Novel
SERPINF1	0.01	Novel
S1PR4	0.01	Novel
PLAU	0.01	Novel
KIRREL1	0.01	Novel
TGFB2	0.01	Novel
TMEM14C	0.01	Novel
ERBB2	0.01	Novel
RHOF	0.01	Novel
CYB5B	0.01	Novel
ANTXR1	0.01	Novel
TJP1	0.01	Novel
FLT1	0.01	Novel
LRRC49	0.01	Novel
ANGPTL7	0.01	Novel
ATF3	0	Novel
ESM1	0	Novel
TSLP	0	Novel
PLPP1	0	Novel
BMP1	0	Novel
LIAS	0	Novel
EFEMP2	0	Novel
SGPP1	0	Novel
CDH1	0	Novel
TAGLN	0	Novel
RHOJ	0	Novel
CPB1	0	Novel
STAT6	0	Novel
VASN	0	Novel
COL8A1	0	Novel
CRTAP	0	Novel
SH2D4B	0	Novel
LYVE1	0	Novel
PHLPP2	0	Novel
CDH11	0	Novel
DCUN1D4	0	Novel
TOMM5	0	Novel
IL33	0	Novel
MRGPRF	0	Novel
MFAP5	0	Novel
NOX4	0	Novel
PLAUR	0	Novel
NDUFC1	0	Novel
CYB5A	0	Novel
BCAN	0	Novel
TMEM74	0	Novel
MMP19	0	Novel
SYNPO2	0	Novel
CX3CL1	0	Novel
HSPA1L	0	Novel
CLDN5	0	Novel
SGPL1	0	Novel
TNC	0	Novel
ACER1	0	Novel
DNAJC9	0	Novel
CCN4	0	Novel
RHOQ	0	Novel
UGGT2	0	Novel
YAP1	0	Novel
MRPS33	0	Novel
EMP3	0	Novel
OCIAD2	0	Novel
ADAM12	0	Novel
ANGPTL1	0	Novel
GUCY1B1	0	Novel
FOS	0	Novel
FGF2	0	Novel
S100A4	0	Novel
TNFSF15	0	Novel
IFNG	0	Novel
PLPPR3	0	Novel
PF4	0	Novel
ANGPTL4	0	Novel
VTN	0	Novel
FAP	0	Novel
ATF6	0	Novel
ADGRA2	0	Novel
LRRIQ1	0	Novel
IL5	0	Novel
C11orf49	0	Novel
ARFIP1	0	Novel
SUSD3	0	Novel
LRRC15	0	Novel
TIGD4	0	Novel
LPIN3	0	Novel
CLU	0	Novel
HMOX1	0	Novel
DUSP1	0	Novel
RAC2	0	Novel
CSF2	0	Novel
BCL2L1	0	Novel
HBEGF	0	Novel
ACER3	0	Novel
SGMS2	0	Novel
MAP2K7	0	Novel
TLR2	0	Novel
CFD	0	Novel
CD44	0	Novel
FIBIN	0	Novel
VSTM4	0	Novel
NPY1R	0	Novel
FRMPD1	0	Novel
PLOD2	0	Novel
MAPK9	0	Novel
MMP16	0	Novel
CFH	0	Novel
CXCL9	0	Novel
RNF150	0	Novel
MMP7	0	Novel
LPIN1	0	Novel
REM1	0	Novel
COLEC12	0	Novel
RHOV	0	Novel
IGFBP7	0	Novel
ICOSLG	0	Novel
HSPB6	0	Novel
HIGD1B	0	Novel
PTGDR2	0	Novel
IL2	0	Novel
LRRC19	0	Novel
SOD2	0	Novel
LOC102723996	0	Novel
TM4SF1	0	Novel
ADAMTS12	0	Novel
TWIST2	0	Novel
PIK3C2B	0	Novel
RRAS	0	Novel
LRG1	0	Novel
SMAD3	0	Novel
TEDC2	0	Novel
DDIT4L	0	Novel
COMMD8	0	Novel
ZCCHC24	0	Novel
PAM16	0	Novel
TIMP4	0	Novel
DOLPP1	0	Novel
ALB	0	Novel
RHOG	0	Novel
TPBG	0	Novel
CORO6	0	Novel
RASL12	0	Novel
FNDC1	0	Novel
EDN1	0	Novel
PTGDS	0	Novel
RAC3	0	Novel
LRRIQ4	0	Novel
ANGPTL6	0	Novel
BOLA2-SMG1P6	0	Novel
RHBDF1	0	Novel
TPRX1	0	Novel
MYO1B	0	Novel
PDGFA	0	Novel
VEGFD	0	Novel
TGFBR3	0	Novel
ANGPTL5	0	Novel
SPHK2	0	Novel
TMEM131L	0	Novel
DNAJC8	0	Novel
CORO1C	0	Novel
FRMD6	0	Novel
DNAJC25	0	Novel
FLACC1	0	Novel
PPIC	0	Novel
LGALS3	0	Novel
CCL7	0	Novel
DYDC1	0	Novel
DNAJC3	0	Novel
IL15	0	Novel
WDR53	0	Novel
SCCPDH	0	Novel
IL18R1	0	Novel
COL4A2	0	Novel
PI4KA	0	Novel
CPZ	0	Novel
MXRA5	0	Novel
MXRA8	0	Novel
TMEM167A	0	Novel
HS3ST2	0	Novel
FBN2	0	Novel
LRIT1	0	Novel
ITGA5	0	Novel
PGF	0	Novel
PLPP5	0	Novel
LTBP1	0	Novel
CCL1	0	Novel
IGF2	0	Novel
CSF3	0	Novel
RAC1	0	Novel
TM2D1	0	Novel
PHLDA3	0	Novel
ARHGEF5	0	Novel
PLPPR2	0	Novel
DYDC2	0	Novel
TEAD1	0	Novel
HSPB9	0	Novel
GPX8	0	Novel
CISD2	0	Novel
C3	0	Novel
FIBCD1	0	Novel
ELANE	0	Novel
PPIB	0	Novel
ROMO1	0	Novel
EPYC	0	Novel
ACER2	0	Novel
DNAJC27	0	Novel
CCL11	0	Novel
VEGFB	0	Novel
SERPINA12	0	Novel
TPPP2	0	Novel
NNMT	0	Novel
PTX3	0	Novel
BTG2	0	Novel
PLAT	0	Novel
TMEM219	0	Novel
ADAM33	0	Novel
ROBO4	0	Novel
THBS2	0	Novel
CXCL11	0	Novel
ADAMTS17	0	Novel
LRRN4	0	Novel
S1PR1	0	Novel
THBD	0	Novel
SPON1	0	Novel
DUSP10	0	Novel
TEX264	0	Novel
DNAJC24	0	Novel
PLPP4	0	Novel
TSKU	0	Novel
PPP1R15A	0	Novel
GDPD5	0	Novel
HTRA3	0	Novel
TNFRSF1A	0	Novel
CTSW	0	Novel
SLC9C2	0	Novel
CCDC174	0	Novel
COL24A1	0	Novel
MICOS10	0	Novel
CRELD2	0	Novel
TMEM254	0	Novel
PDIA4	0	Novel
IL1RL1	0	Novel
TBL2	0	Novel
COL4A3	0	Novel
GAS7	0	Novel
COL14A1	0	Novel
CXCR4	0	Novel
IL17RA	0	Novel
PDGFRA	0	Novel
MRC2	0	Novel
RCAN2	0	Novel
EHD2	0	Novel
ASAH2	0	Novel
IL9	0	Novel
DNAJC4	0	Novel
SMPD4	0	Novel
SMPD2	0	Novel
TMEM87B	0	Novel
ANKRD53	0	Novel
EGR1	0	Novel
OPTC	0	Novel
CXCL6	0	Novel
CIAO1	0	Novel
HSPB8	0	Novel
CTSK	0	Novel
ADAMTS10	0	Novel
TPTE2	0	Novel
DEXI	0	Novel
SFTPA2	0	Novel
NGF	0	Novel
LRRC66	0	Novel
STYXL1	0	Novel
PECAM1	0	Novel
PIK3C2G	0	Novel
MMP24	0	Novel
EFEMP1	0	Novel
IRS1	0	Novel
FAM166A	0	Novel
CXCL14	0	Novel
CAVIN3	0	Novel
RXFP3	0	Novel
LRRIQ3	0	Novel
MAPK4	0	Novel
HSPA14	0	Novel
TM9SF4	0	Novel
PLA2G1B	0	Novel
DNAJC22	0	Novel
TPGS1	0	Novel
LRRTM4	0	Novel
TLN2	0	Novel
TPTE	0	Novel
LRRC28	0	Novel
VCL	0	Novel
DDR2	0	Novel
ADAMTS15	0	Novel
CFB	0	Novel
LRFN4	0	Novel
CAV2	0	Novel
HCFC1R1	0	Novel
FBLN1	0	Novel
ADAMTS4	0	Novel
WDR1	0	Novel
LPIN2	0	Novel
THSD4	0	Novel
LRRC63	0	Novel
FSCN1	0	Novel
CTSG	0	Novel
FLRT2	0	Novel
IL6	1	Known
STAT3	1	Known
SPARC	1	Known
DCN	1	Known
MMP9	1	Known
MAPK1	1	Known
CCL2	1	Known
CAV1	1	Known
COL1A2	1	Known
GRB2	1	Known
HSPA5	1	Known
FMOD	1	Known
MMP14	1	Known
PLPP3	1	Known
LOXL1	1	Known
FOXO1	1	Known
COL4A1	1	Known
HTRA1	1	Known
VEGFC	1	Known
HIGD1A	1	Known
MFAP4	1	Known
CXCL1	1	Known
DDIT3	1	Known
HSCB	1	Known
SPARCL1	1	Known
SERPING1	1	Known
RND3	1	Known
CYB5D1	1	Known
SPON2	1	Known
HELLS	1	Known
AMOTL2	1	Known
COL15A1	1	Known
TNS2	1	Known
TIMMDC1	1	Known
SVEP1	1	Known
SH3PXD2B	1	Known
LRRC32	1	Known
ANGPT2	1	Known
SCARA5	1	Known
SRPX	1	Known
SCARF2	1	Known
CTSO	1	Known
UQCC2	1	Known
PODN	1	Known
CD276	1	Known
PLAC9	1	Known
CISD1	1	Known
PHLDB2	1	Known
S1PR3	1	Known
CUTC	1	Known
WDR86	1	Known
SMIM4	1	Known

## Sheet: STRING-2
STRING-Embedding-DisGeNET
Symbol	Probability	Known/Novel
MMP2	0.95	Novel
GAPDH	0.92	Novel
THBS1	0.91	Novel
BGN	0.88	Novel
MAPK3	0.85	Novel
COL5A1	0.84	Novel
TIMP3	0.83	Novel
COL6A1	0.81	Novel
AKT1	0.77	Novel
CCN1	0.76	Novel
CXCL8	0.75	Novel
PPIC	0.71	Novel
SERPINE1	0.69	Novel
TGFBI	0.66	Novel
MMP1	0.66	Novel
MMP3	0.64	Novel
PLOD2	0.64	Novel
LUM	0.63	Novel
SERPINH1	0.6	Novel
EGFR	0.6	Novel
COL8A1	0.59	Novel
COL18A1	0.59	Novel
OGN	0.59	Novel
ISLR	0.58	Novel
ANGPTL4	0.56	Novel
COL6A2	0.55	Novel
COL12A1	0.55	Novel
KRAS	0.55	Novel
CCN2	0.54	Novel
COL16A1	0.54	Novel
ANGPTL2	0.51	Novel
VCAM1	0.51	Novel
COL4A2	0.5	Novel
TNF	0.5	Novel
TNC	0.48	Novel
CLEC3B	0.48	Novel
SOD3	0.48	Novel
FN1	0.47	Novel
POSTN	0.47	Novel
PPIB	0.45	Novel
IGFBP7	0.44	Novel
COL3A1	0.42	Novel
CXCL12	0.42	Novel
PASK	0.42	Novel
TIMP1	0.42	Novel
COL6A3	0.42	Novel
TP53	0.42	Novel
P4HB	0.41	Novel
MXRA5	0.41	Novel
PCOLCE	0.41	Novel
FBLN2	0.4	Novel
OLFML3	0.4	Novel
SELE	0.4	Novel
HSP90B1	0.4	Novel
ASPN	0.39	Novel
LOXL2	0.38	Novel
APP	0.37	Novel
COL5A3	0.37	Novel
FSTL1	0.37	Novel
EFEMP2	0.36	Novel
COL14A1	0.36	Novel
SH3PXD2A	0.36	Novel
NID2	0.36	Novel
CD248	0.34	Novel
PRELP	0.34	Novel
PLAU	0.34	Novel
MMP12	0.33	Novel
ECM1	0.33	Novel
MTOR	0.32	Novel
RHOC	0.3	Novel
CASP14	0.3	Novel
GPX8	0.3	Novel
CXCL2	0.29	Novel
THBS2	0.29	Novel
THBS3	0.29	Novel
BOLA2	0.29	Novel
TLR2	0.28	Novel
PTEN	0.28	Novel
CXCL10	0.28	Novel
PRSS23	0.28	Novel
IGFBP3	0.28	Novel
MRC2	0.27	Novel
SDC1	0.26	Novel
BCL2L1	0.26	Novel
MRAS	0.26	Novel
ADAMTS1	0.26	Novel
RHOBTB2	0.25	Novel
ANTXR1	0.25	Novel
MAPK12	0.25	Novel
CILP	0.25	Novel
BMP1	0.25	Novel
COL2A1	0.25	Novel
ADGRA2	0.25	Novel
FBLN5	0.24	Novel
FBLN1	0.24	Novel
COL4A3	0.24	Novel
HSPB6	0.24	Novel
LIMS2	0.24	Novel
HSPG2	0.24	Novel
CASP4	0.24	Novel
BOLA2B	0.24	Novel
NNMT	0.24	Novel
LOX	0.23	Novel
CTHRC1	0.23	Novel
MBTPS1	0.23	Novel
REG3G	0.23	Novel
SLC2A13	0.23	Novel
LRRC15	0.23	Novel
COL1A1	0.23	Novel
MXRA8	0.22	Novel
COL9A2	0.22	Novel
LAMB1	0.22	Novel
PDIA4	0.22	Novel
COL11A1	0.22	Novel
PIM2	0.22	Novel
NID1	0.22	Novel
RHOQ	0.21	Novel
STK38L	0.21	Novel
ECM2	0.21	Novel
TNFAIP2	0.21	Novel
FURIN	0.21	Novel
TSSK3	0.21	Novel
P4HA3	0.2	Novel
TRIB3	0.2	Novel
TMX3	0.2	Novel
RRAS	0.2	Novel
TNS1	0.2	Novel
PPIAL4F	0.2	Novel
ADAMTS2	0.2	Novel
TNFRSF12A	0.2	Novel
MX1	0.2	Novel
PXDN	0.2	Novel
PPIAL4H	0.2	Novel
RHOD	0.19	Novel
CDC42	0.19	Novel
MAP1LC3A	0.19	Novel
PIK3CA	0.19	Novel
PPIAL4C	0.19	Novel
RHOB	0.19	Novel
LAMB2	0.18	Novel
STK38	0.18	Novel
LAMA4	0.18	Novel
TIMP2	0.18	Novel
LAMA2	0.18	Novel
COLEC11	0.18	Novel
LSM3	0.18	Novel
OMD	0.18	Novel
EPHA2	0.18	Novel
OLFML2B	0.17	Novel
ITGA5	0.17	Novel
CHAD	0.17	Novel
TUBA3C	0.17	Novel
LPIN1	0.17	Novel
SERPINF1	0.17	Novel
PLG	0.17	Novel
HDAC11	0.17	Novel
ADCY4	0.17	Novel
RHOV	0.17	Novel
MIF	0.17	Novel
MFAP5	0.17	Novel
ADAMTS5	0.17	Novel
TLR5	0.17	Novel
MMP13	0.17	Novel
SGK3	0.17	Novel
IGFBP4	0.17	Novel
RHOT1	0.17	Novel
DNAJC3	0.16	Novel
MYL9	0.16	Novel
ITGB1	0.16	Novel
MFAP2	0.16	Novel
PIK3CB	0.16	Novel
SMAD3	0.16	Novel
TIMP4	0.16	Novel
ANGPTL1	0.16	Novel
TM4SF1	0.16	Novel
TNXB	0.16	Novel
DNAJC10	0.15	Novel
ANKRD37	0.15	Novel
RHBDL3	0.15	Novel
CCL7	0.15	Novel
VWF	0.15	Novel
P4HA2	0.15	Novel
ANXA5	0.15	Novel
DDR2	0.15	Novel
PDIA3	0.15	Novel
TLR4	0.15	Novel
ITGA2	0.15	Novel
PTGS1	0.15	Novel
GABARAPL2	0.15	Novel
C1S	0.15	Novel
COL7A1	0.15	Novel
IFIT2	0.14	Novel
EMILIN1	0.14	Novel
SLC2A10	0.14	Novel
MAP3K14	0.14	Novel
ANKRD45	0.14	Novel
HSPA12A	0.14	Novel
RHOBTB1	0.14	Novel
BOC	0.14	Novel
CXCL5	0.14	Novel
PLSCR4	0.14	Novel
COL9A1	0.14	Novel
PIK3C3	0.14	Novel
ATG4D	0.14	Novel
HDAC7	0.14	Novel
IGF1	0.14	Novel
FA2H	0.14	Novel
ADAMTS7	0.14	Novel
CLPSL2	0.13	Novel
PPEF2	0.13	Novel
EPYC	0.13	Novel
ANGPT4	0.13	Novel
EFEMP1	0.13	Novel
NKTR	0.13	Novel
MAPK8	0.13	Novel
CXCL3	0.13	Novel
MATN3	0.13	Novel
LAMTOR2	0.13	Novel
IL13	0.12	Novel
LPIN3	0.12	Novel
CAVIN3	0.12	Novel
TGFB1	0.12	Novel
TLR9	0.12	Novel
PPIL1	0.12	Novel
PDZRN3	0.12	Novel
RAB5A	0.12	Novel
COL10A1	0.12	Novel
HSPA12B	0.12	Novel
ESM1	0.12	Novel
PPIAL4E	0.12	Novel
SDC4	0.12	Novel
TLR3	0.12	Novel
NIBAN2	0.12	Novel
COL4A4	0.12	Novel
ERP44	0.12	Novel
EPAS1	0.12	Novel
MMP19	0.12	Novel
LTBP2	0.12	Novel
PPID	0.12	Novel
BNIP3	0.12	Novel
TPTE	0.12	Novel
PSMB4	0.11	Novel
PTX3	0.11	Novel
PDIA5	0.11	Novel
COL21A1	0.11	Novel
LTA	0.11	Novel
ADAM33	0.11	Novel
TUBA3E	0.11	Novel
BCAP31	0.11	Novel
TNS3	0.11	Novel
TXN	0.11	Novel
ADAMTS4	0.11	Novel
PRDX1	0.11	Novel
SCARA3	0.11	Novel
IGFBP6	0.11	Novel
KERA	0.11	Novel
MCL1	0.11	Novel
VASN	0.11	Novel
P4HA1	0.11	Novel
PLOD1	0.11	Novel
ELANE	0.11	Novel
ADGRL4	0.11	Novel
PIM3	0.11	Novel
CLEC1A	0.11	Novel
OLR1	0.11	Novel
NDUFA8	0.11	Novel
G0S2	0.11	Novel
SERPINC1	0.11	Novel
RHOU	0.1	Novel
SYDE1	0.1	Novel
CARD17	0.1	Novel
CFB	0.1	Novel
EDN1	0.1	Novel
ACOD1	0.1	Novel
STC2	0.1	Novel
GP5	0.1	Novel
LAMB3	0.1	Novel
S100A4	0.1	Novel
MAPK14	0.1	Novel
PPIAL4A	0.1	Novel
RELA	0.1	Novel
HYOU1	0.1	Novel
ADAMTS3	0.1	Novel
CAVIN1	0.1	Novel
CX3CL1	0.1	Novel
FCN2	0.1	Novel
SOD2	0.1	Novel
MRGPRF	0.1	Novel
ADAM12	0.1	Novel
SFTPD	0.1	Novel
ADAMTS15	0.1	Novel
COX5B	0.1	Novel
TNFAIP6	0.1	Novel
LTBP1	0.1	Novel
CH25H	0.1	Novel
TLR1	0.1	Novel
COL6A6	0.09	Novel
MELK	0.09	Novel
NDUFB5	0.09	Novel
HSPA13	0.09	Novel
PSMD14	0.09	Novel
TRIB2	0.09	Novel
RAP1B	0.09	Novel
MAPK11	0.09	Novel
PPARG	0.09	Novel
COL8A2	0.09	Novel
ACAN	0.09	Novel
ANGPTL5	0.09	Novel
ATP5MF	0.09	Novel
CCL5	0.09	Novel
ADAMTS6	0.09	Novel
DNAJA4	0.09	Novel
TRIB1	0.09	Novel
ERBB2	0.09	Novel
C15orf48	0.09	Novel
COL5A2	0.09	Novel
SF3B5	0.09	Novel
PSMD4	0.09	Novel
KIRREL1	0.09	Novel
ITGA3	0.09	Novel
P3H1	0.09	Novel
PDIA6	0.09	Novel
RHBDF1	0.09	Novel
ATG4A	0.09	Novel
SPHK1	0.09	Novel
MMP10	0.09	Novel
PNPLA2	0.09	Novel
ADAMTS8	0.09	Novel
ADGRE1	0.09	Novel
LAMA5	0.09	Novel
ZMPSTE24	0.09	Novel
ANGPT1	0.09	Novel
BAK1	0.09	Novel
ANGPTL7	0.09	Novel
TNFSF10	0.09	Novel
MYOC	0.09	Novel
BAX	0.09	Novel
HMOX1	0.09	Novel
IL10	0.09	Novel
COMP	0.09	Novel
CYB5A	0.09	Novel
SPOCK1	0.09	Novel
P3H3	0.09	Novel
LTF	0.09	Novel
CARD16	0.08	Novel
PARVA	0.08	Novel
SLC9C2	0.08	Novel
PPIH	0.08	Novel
COX7A1	0.08	Novel
F3	0.08	Novel
TNFRSF1A	0.08	Novel
IFNG	0.08	Novel
FCN3	0.08	Novel
HPCAL4	0.08	Novel
MAPK4	0.08	Novel
BAG3	0.08	Novel
HTRA3	0.08	Novel
PTGIS	0.08	Novel
FAP	0.08	Novel
TOMM20L	0.08	Novel
PDIA2	0.08	Novel
ITGB5	0.08	Novel
TSSK1B	0.08	Novel
ATP5ME	0.08	Novel
PF4	0.08	Novel
CLEC4E	0.08	Novel
CORO1C	0.08	Novel
ADAM10	0.08	Novel
BCL2L10	0.08	Novel
PSMD8	0.08	Novel
GUCY1A2	0.08	Novel
RASL12	0.08	Novel
PDGFB	0.08	Novel
CD207	0.08	Novel
PLAUR	0.08	Novel
IL18	0.08	Novel
GDF15	0.08	Novel
LAYN	0.08	Novel
GP9	0.08	Novel
HERPUD1	0.08	Novel
NFKBID	0.08	Novel
LONRF2	0.08	Novel
MAP3K19	0.08	Novel
ELOC	0.08	Novel
MAP1LC3C	0.08	Novel
PPIAL4D	0.08	Novel
MMP27	0.08	Novel
OSMR	0.08	Novel
LY96	0.08	Novel
A2M	0.08	Novel
NFKBIE	0.08	Novel
MFN1	0.08	Novel
HMGB1	0.08	Novel
CYB5R4	0.08	Novel
KIT	0.08	Novel
CXCL16	0.08	Novel
PIK3C2G	0.07	Novel
ADGRE2	0.07	Novel
C1QC	0.07	Novel
TNN	0.07	Novel
DIRAS3	0.07	Novel
CCDC80	0.07	Novel
VDAC2	0.07	Novel
AGPAT3	0.07	Novel
CCNG2	0.07	Novel
RND2	0.07	Novel
JUN	0.07	Novel
DPT	0.07	Novel
TMEM258	0.07	Novel
SRC	0.07	Novel
CCND1	0.07	Novel
TSSK4	0.07	Novel
C5	0.07	Novel
STK40	0.07	Novel
DNAJB9	0.07	Novel
DGAT2	0.07	Novel
RASL11B	0.07	Novel
ITGA10	0.07	Novel
MEDAG	0.07	Novel
DMTF1	0.07	Novel
TEK	0.07	Novel
PTGS2	0.07	Novel
CTSC	0.07	Novel
ATP6V1F	0.07	Novel
CCL18	0.07	Novel
ATP5PD	0.07	Novel
KLRF2	0.07	Novel
SPP1	0.07	Novel
LYG2	0.07	Novel
TLR6	0.07	Novel
COPS5	0.07	Novel
CSPG4	0.07	Novel
PPP1CA	0.07	Novel
RAB12	0.07	Novel
CNPY3	0.07	Novel
GPNMB	0.07	Novel
GP1BA	0.07	Novel
STK25	0.07	Novel
ECSIT	0.07	Novel
ADAMTS12	0.07	Novel
KDELR3	0.07	Novel
C3	0.07	Novel
CCN4	0.07	Novel
SLC2A6	0.07	Novel
LRRC57	0.07	Novel
PRG4	0.07	Novel
CYCS	0.07	Novel
NDUFA13	0.07	Novel
CXCL9	0.07	Novel
NDUFS5	0.07	Novel
TFPI2	0.07	Novel
TXNDC11	0.07	Novel
VSTM4	0.07	Novel
PDGFRB	0.07	Novel
COX5A	0.07	Novel
S100A11	0.07	Novel
PLIN3	0.07	Novel
RHEB	0.07	Novel
LTBP4	0.07	Novel
NDUFS6	0.07	Novel
RERGL	0.07	Novel
MATN2	0.07	Novel
COL4A1	0.88	Known
MAPK1	0.87	Known
MMP9	0.86	Known
IL6	0.76	Known
MMP14	0.71	Known
FMOD	0.7	Known
HTRA1	0.68	Known
DCN	0.66	Known
MFAP4	0.65	Known
CAV1	0.62	Known
SPARC	0.59	Known
COL15A1	0.58	Known
CCL2	0.54	Known
HSPA5	0.49	Known
LOXL1	0.47	Known
SH3PXD2B	0.46	Known
VEGFC	0.45	Known
ANGPT2	0.41	Known
STAT3	0.32	Known
SPON2	0.28	Known
COL1A2	0.27	Known
RND3	0.27	Known
GRB2	0.25	Known
CXCL1	0.24	Known
TNS2	0.22	Known
SVEP1	0.21	Known
PODN	0.21	Known
LRRC32	0.2	Known
SCARF2	0.15	Known
SERPING1	0.14	Known
CYB5D1	0.12	Known
SRPX	0.12	Known
FOXO1	0.11	Known
SPARCL1	0.1	Known
HIGD1A	0.1	Known
DDIT3	0.09	Known
AMOTL2	0.08	Known
CTSO	0.07	Known

## Sheet: STRING-3
STRING-Influence-DisGeNET
Symbol	Probability	Known/Novel
TEDC1	0	Novel
C3orf33	0	Novel
C19orf71	0	Novel
TMEM141	0	Novel
COL3A1	0	Novel
COL12A1	0	Novel
SERPINH1	0	Novel
COL6A1	0	Novel
POSTN	0	Novel
COL6A2	0	Novel
COL16A1	0	Novel
FBLN5	0	Novel
COL1A1	0	Novel
PCOLCE	0	Novel
LUM	0	Novel
MMP2	0	Novel
CD248	0	Novel
MFAP5	0	Novel
SHLD3	0	Novel
THBS1	0	Novel
FN1	0	Novel
CCN2	0	Novel
COL5A2	0	Novel
FBN1	0	Novel
COL5A1	0	Novel
ADAMTS4	0	Novel
COL5A3	0	Novel
ADAMTS3	0	Novel
COL6A3	0	Novel
CALHM5	0	Novel
FBLN2	0	Novel
TIMP1	0	Novel
ELN	0	Novel
CCN1	0	Novel
COL18A1	0	Novel
EMILIN1	0	Novel
NID2	0	Novel
BGN	0	Novel
PDGFRB	0	Novel
TIMP3	0	Novel
ESM1	0	Novel
CCN4	0	Novel
ADAMTS12	0	Novel
ANGPTL2	0	Novel
LOXL2	0	Novel
COL8A2	0	Novel
P3H1	0	Novel
LTBP2	0	Novel
TIMP4	0	Novel
SERPINF1	0	Novel
ADAMTS5	0	Novel
CCN3	0	Novel
MMP3	0	Novel
VEGFD	0	Novel
EFEMP2	0	Novel
RIPOR3	0	Novel
FSTL1	0	Novel
MMP1	0	Novel
SERPINE1	0	Novel
TIMP2	0	Novel
LOX	0	Novel
TGFB3	0	Novel
TGFBI	0	Novel
ISLR	0	Novel
VWF	0	Novel
RD3L	0	Novel
TGFB2	0	Novel
COL8A1	0	Novel
BMP1	0	Novel
CDH11	0	Novel
AEBP1	0	Novel
IGFBP7	0	Novel
TMEM254	0	Novel
LOXL3	0	Novel
VTN	0	Novel
ACAN	0	Novel
TGFB1	0	Novel
PDGFRA	0	Novel
PDGFB	0	Novel
CSPG4	0	Novel
MMP24	0	Novel
P3H3	0	Novel
MMP7	0	Novel
HGF	0	Novel
COL4A3	0	Novel
MMP15	0	Novel
MMP16	0	Novel
ADAMTS14	0	Novel
MMP19	0	Novel
KIRREL1	0	Novel
ECM1	0	Novel
C11orf42	0	Novel
HSPB6	0	Novel
IGFBP4	0	Novel
LYVE1	0	Novel
COL11A1	0	Novel
MMP10	0	Novel
CLEC3B	0	Novel
TRIQK	0	Novel
LAMC1	0	Novel
CRTAP	0	Novel
MRGPRF	0	Novel
SFTPD	0	Novel
A2M	0	Novel
FAP	0	Novel
CILP	0	Novel
TNMD	0	Novel
VCAN	0	Novel
TOR4A	0	Novel
PLAT	0	Novel
TEK	0	Novel
MMP17	0	Novel
MMP23B	0	Novel
MXRA8	0	Novel
ENG	0	Novel
LAMB1	0	Novel
PLG	0	Novel
COL27A1	0	Novel
CALD1	0	Novel
OLFML3	0	Novel
PAMR1	0	Novel
CDH5	0	Novel
A1BG	0	Novel
MYOC	0	Novel
COL20A1	0	Novel
CFD	0	Novel
LTBP1	0	Novel
ASPN	0	Novel
S100A16	0	Novel
OGN	0	Novel
FLNC	0	Novel
P4HA3	0	Novel
SCARA3	0	Novel
ADAMTS6	0	Novel
ZCCHC24	0	Novel
ITGB5	0	Novel
CXCL12	0	Novel
ANGPT1	0	Novel
ADAMTSL1	0	Novel
COL9A1	0	Novel
COL4A6	0	Novel
OCSTAMP	0	Novel
COL4A4	0	Novel
ADAM12	0	Novel
ANTXR1	0	Novel
PLOD2	0	Novel
FLT1	0	Novel
FIBIN	0	Novel
SELE	0	Novel
TGFBR3	0	Novel
MMP27	0	Novel
ADAMTS15	0	Novel
C1S	0	Novel
CAVIN3	0	Novel
FBN2	0	Novel
VCAM1	0	Novel
PLOD3	0	Novel
PLOD1	0	Novel
TMEM132A	0	Novel
LAMA2	0	Novel
ADAMTS10	0	Novel
ITGA11	0	Novel
SELP	0	Novel
QSOX1	0	Novel
TLL2	0	Novel
MMP12	0	Novel
COL4A5	0	Novel
COLGALT1	0	Novel
KDR	0	Novel
IL25	0	Novel
PDGFD	0	Novel
CLDN5	0	Novel
TMEM273	0	Novel
VTCN1	0	Novel
FGF2	0	Novel
IGFBP2	0	Novel
COL9A2	0	Novel
ITGB1	0	Novel
NUGGC	0	Novel
SDC2	0	Novel
CCN5	0	Novel
COL24A1	0	Novel
OCIAD1	0	Novel
CTF1	0	Novel
P4HA1	0	Novel
OLFML2B	0	Novel
SOD3	0	Novel
SPP1	0	Novel
LTBP4	0	Novel
PGF	0	Novel
COL26A1	0	Novel
PDGFA	0	Novel
APELA	0	Novel
SNAI2	0	Novel
PTX3	0	Novel
IL10	0	Novel
COLEC12	0	Novel
PPIB	0	Novel
MATN2	0	Novel
COL23A1	0	Novel
P4HA2	0	Novel
GAREM2	0	Novel
SPOCK2	0	Novel
IL6R	0	Novel
CLU	0	Novel
TNFRSF11B	0	Novel
NNMT	0	Novel
IGF1	0	Novel
IBSP	0	Novel
IGF2	0	Novel
CFB	0	Novel
S100A4	0	Novel
COLGALT2	0	Novel
ITGA5	0	Novel
CXCL8	0	Novel
RCN3	0	Novel
EGF	0	Novel
IL27	0	Novel
TMPRSS5	0	Novel
THBS3	0	Novel
SPINDOC	0	Novel
TNC	0	Novel
ADAMTS8	0	Novel
CCL15	0	Novel
TIE1	0	Novel
COL6A5	0	Novel
TAGLN	0	Novel
TEX264	0	Novel
PRXL2A	0	Novel
SIGIRR	0	Novel
AHSG	0	Novel
EBI3	0	Novel
IL4	0	Novel
COLCA2	0	Novel
C17orf99	0	Novel
MACC1	0	Novel
IL37	0	Novel
PF4	0	Novel
CXCL14	0	Novel
ANGPTL4	0	Novel
PLAU	0	Novel
ADAMTS18	0	Novel
THSD4	0	Novel
ITGAV	0	Novel
CYRIB	0	Novel
CMA1	0	Novel
HBEGF	0	Novel
CXCL16	0	Novel
FNDC1	0	Novel
FAM166C	0	Novel
CFH	0	Novel
ADAM15	0	Novel
IL9	0	Novel
PRSS23	0	Novel
ADAMTS17	0	Novel
PRELP	0	Novel
SPHK1	0	Novel
MKX	0	Novel
RSPO3	0	Novel
ESAM	0	Novel
CISD3	0	Novel
TWIST2	0	Novel
PTGS2	0	Novel
SERPINA12	0	Novel
IL13	0	Novel
SELL	0	Novel
OSM	0	Novel
SPOCK1	0	Novel
C14orf28	0	Novel
ITGA7	0	Novel
IL17C	0	Novel
COL6A6	0	Novel
OTOL1	0	Novel
ACP5	0	Novel
CEBPG	0	Novel
MKRN2OS	0	Novel
CLEC11A	0	Novel
IL17RA	0	Novel
CRELD2	0	Novel
IL17RE	0	Novel
MMRN1	0	Novel
OLR1	0	Novel
SCX	0	Novel
LCN2	0	Novel
ITGA9	0	Novel
SOGA3	0	Novel
SERPINB1	0	Novel
ARHGEF17	0	Novel
IL17B	0	Novel
TMEM220	0	Novel
MMP26	0	Novel
MPL	0	Novel
IL15RA	0	Novel
SERPINE2	0	Novel
SPRY3	0	Novel
FGF1	0	Novel
THBS4	0	Novel
SRGN	0	Novel
ILK	0	Novel
ITGAM	0	Novel
SERPINA1	0	Novel
IL33	0	Novel
WBP1L	0	Novel
TMEM74	0	Novel
CLEC17A	0	Novel
FKBP10	0	Novel
NHLRC2	0	Novel
DYDC1	0	Novel
TPPP2	0	Novel
ITGB3	0	Novel
FGF7	0	Novel
IL32	0	Novel
IL20RB	0	Novel
EMCN	0	Novel
PTOV1	0	Novel
C3	0	Novel
SMAD3	0	Novel
ZNF841	0	Novel
BSG	0	Novel
PRG4	0	Novel
C1QTNF2	0	Novel
PXDC1	0	Novel
IL11	0	Novel
PCYOX1L	0	Novel
KLK11	0	Novel
BGLAP	0	Novel
CXCL5	0	Novel
EPAS1	0	Novel
CCL20	0	Novel
VSTM4	0	Novel
TNFSF18	0	Novel
FST	0	Novel
CST3	0	Novel
CCL8	0	Novel
CCL17	0	Novel
IL36A	0	Novel
CCL7	0	Novel
CXCR4	0	Novel
AGER	0	Novel
CCL11	0	Novel
CD44	0	Novel
ADIPOQ	0	Novel
PPIC	0	Novel
GJA1	0	Novel
CCL5	0	Novel
CHST6	0	Novel
TGM2	0	Novel
MFGE8	0	Novel
FOSL1	0	Novel
IL1F10	0	Novel
IL15	0	Novel
ICAM1	0	Novel
NOX5	0	Novel
ASAH2	0	Novel
SULF1	0	Novel
IL11RA	0	Novel
CXCR3	0	Novel
REG3A	0	Novel
LY6G6F	0	Novel
RECK	0	Novel
CPXM2	0	Novel
TGFBR1	0	Novel
FSTL3	0	Novel
FSCN1	0	Novel
TMIGD2	0	Novel
TMEM14A	0	Novel
CSF2	0	Novel
CLEC4M	0	Novel
DLC1	0	Novel
GPC6	0	Novel
IL22	0	Novel
BICRAL	0	Novel
IL36B	0	Novel
STAB2	0	Novel
ADAMTSL5	0	Novel
MET	0	Novel
STAB1	0	Novel
FOXP3	0	Novel
PROS1	0	Novel
CCL18	0	Novel
PLAUR	0	Novel
P4HB	0	Novel
TLR4	0	Novel
SFTPA2	0	Novel
SCCPDH	0	Novel
VCL	0	Novel
EMP1	0	Novel
DTWD1	0	Novel
THBD	0	Novel
FERMT3	0	Novel
ALB	0	Novel
IL1R2	0	Novel
TIMM21	0	Novel
NT5E	0	Novel
URGCP	0	Novel
STC1	0	Novel
THY1	0	Novel
HIF1A	0	Novel
UCMA	0	Novel
BCAN	0	Novel
TNF	0	Novel
OMD	0	Novel
TNFRSF12A	0	Novel
EVA1A	0	Novel
ANGPT4	0	Novel
RETN	0	Novel
ANTXRL	0	Novel
LBP	0	Novel
CLCF1	0	Novel
IL1B	0	Novel
CCDC87	0	Novel
MMP25	0	Novel
TTLL11	0	Novel
IL36G	0	Novel
ACKR4	0	Novel
IL22RA1	0	Novel
TMEM47	0	Novel
THSD7A	0	Novel
HMOX1	0	Novel
CXCL10	0	Novel
ARHGAP24	0	Novel
CLEC14A	0	Novel
DYDC2	0	Novel
IL6ST	0	Novel
ADAM33	0	Novel
FAM20C	0	Novel
ADGRE1	0	Novel
DKK3	0	Novel
F3	0	Novel
CXCL2	0	Novel
PDGFRL	0	Novel
TNFRSF1A	0	Novel
IL20	0	Novel
LMO4	0	Novel
AGT	0	Novel
SP7	0	Novel
ECM2	0	Novel
FASLG	0	Novel
IL18BP	0	Novel
IGFBP1	0	Novel
NTN4	0	Novel
IL17D	0	Novel
IDO1	0	Novel
HSPB2	0	Novel
KERA	0	Novel
CAV2	0	Novel
NOX4	0	Novel
CCDC174	0	Novel
DCN	1	Known
COL4A1	1	Known
MMP14	1	Known
COL1A2	1	Known
SPARC	1	Known
LOXL1	1	Known
VEGFC	1	Known
SRPX	1	Known
COL15A1	1	Known
FMOD	1	Known
MMP9	1	Known
CAV1	1	Known
MFAP4	1	Known
CCL2	1	Known
ANGPT2	1	Known
HTRA1	1	Known
IL6	1	Known
AMOTL2	1	Known
SERPING1	1	Known
PHLDB2	1	Known
SVEP1	1	Known
CXCL1	1	Known
SPON2	1	Known
GRB2	1	Known
STAT3	1	Known
SCARF2	1	Known
CD276	1	Known
MAPK1	1	Known
RND3	1	Known
S1PR3	1	Known
FOXO1	1	Known
SPARCL1	1	Known
PODN	1	Known
HSPA5	1	Known
DDIT3	1	Known
SCARA5	1	Known
SH3PXD2B	1	Known
PLPP3	1	Known
TNS2	1	Known
LRRC32	1	Known
HSCB	1	Known
CTSO	1	Known
CYB5D1	1	Known
CISD1	1	Known
WDR86	1	Known
HIGD1A	1	Known
UQCC2	1	Known
PLAC9	1	Known
SMIM4	1	Known
CUTC	1	Known
TIMMDC1	1	Known
HELLS	1	Known

## Sheet: STRING-4
STRING-Adjacency-GO
Symbol	Probability	Known/Novel
FN1	1	Novel
MMP2	1	Novel
THBS1	1	Novel
BGN	1	Novel
COL1A1	1	Novel
COL3A1	1	Novel
VWF	1	Novel
CXCL8	1	Novel
VCAM1	1	Novel
SERPINE1	1	Novel
LUM	1	Novel
TIMP1	1	Novel
IGF1	1	Novel
COL6A1	1	Novel
COL18A1	1	Novel
MAPK3	1	Novel
COL6A2	1	Novel
COL4A2	1	Novel
TIMP3	1	Novel
THBS2	0.99	Novel
EGF	0.99	Novel
ISLR	0.99	Novel
KDR	0.99	Novel
PDGFRB	0.98	Novel
COL5A1	0.98	Novel
HGF	0.98	Novel
COL12A1	0.98	Novel
SH3PXD2A	0.97	Novel
COL5A2	0.96	Novel
ELN	0.96	Novel
LOX	0.95	Novel
AKT1	0.95	Novel
TNF	0.94	Novel
TIMP2	0.94	Novel
SRC	0.92	Novel
IL10	0.91	Novel
CXCL12	0.9	Novel
MAPK8	0.9	Novel
ICAM1	0.9	Novel
COL6A3	0.87	Novel
ANGPTL2	0.86	Novel
FBLN2	0.86	Novel
FBLN5	0.86	Novel
POSTN	0.85	Novel
EFEMP1	0.84	Novel
COL16A1	0.84	Novel
MMP3	0.82	Novel
SERPINH1	0.81	Novel
TNS1	0.81	Novel
MMP1	0.81	Novel
PDGFB	0.8	Novel
FBLN1	0.79	Novel
ANGPT1	0.78	Novel
PECAM1	0.76	Novel
PCOLCE	0.76	Novel
TGFB1	0.75	Novel
NID1	0.73	Novel
PLG	0.64	Novel
FBN1	0.63	Novel
HSPG2	0.56	Novel
CSPG4	0.55	Novel
TEK	0.5	Novel
EGFR	0.5	Novel
CD248	0.47	Novel
IL4	0.42	Novel
EFEMP2	0.42	Novel
NOS3	0.41	Novel
A2M	0.4	Novel
GAS6	0.4	Novel
COL14A1	0.4	Novel
TLR4	0.39	Novel
VTN	0.38	Novel
MXRA5	0.36	Novel
FGG	0.34	Novel
VCAN	0.33	Novel
CD44	0.33	Novel
CTSK	0.32	Novel
FLT4	0.28	Novel
COL5A3	0.28	Novel
FLT1	0.27	Novel
ITGB1	0.26	Novel
PTK2	0.25	Novel
ITGA5	0.24	Novel
FGB	0.24	Novel
TGFB2	0.23	Novel
ADAMTS2	0.23	Novel
VEGFB	0.21	Novel
SERPINF2	0.2	Novel
CISD2	0.2	Novel
OGN	0.2	Novel
TNC	0.19	Novel
NID2	0.19	Novel
IGF2	0.18	Novel
ITGAV	0.18	Novel
PF4	0.18	Novel
TNXB	0.17	Novel
APP	0.16	Novel
TGFB3	0.15	Novel
APOE	0.14	Novel
CLEC3B	0.13	Novel
ITGB3	0.12	Novel
VEGFD	0.11	Novel
FGF2	0.11	Novel
PPBP	0.09	Novel
FOXO3	0.08	Novel
S1PR1	0.08	Novel
S1PR5	0.08	Novel
SPP1	0.07	Novel
ITGA2	0.07	Novel
TNS3	0.07	Novel
ECM1	0.06	Novel
BCAR1	0.06	Novel
CCL5	0.06	Novel
ENG	0.06	Novel
PRELP	0.05	Novel
RHOA	0.05	Novel
ACAN	0.05	Novel
COL4A3	0.05	Novel
LYVE1	0.05	Novel
ANGPT4	0.05	Novel
MMP8	0.05	Novel
ATF4	0.05	Novel
CSF1	0.04	Novel
COL8A1	0.04	Novel
CRK	0.04	Novel
LAMA4	0.04	Novel
ADAMTS4	0.04	Novel
MMP13	0.04	Novel
FOXP3	0.04	Novel
CASP3	0.04	Novel
IL18	0.03	Novel
CDH5	0.03	Novel
SELE	0.03	Novel
LTBP2	0.03	Novel
NGF	0.03	Novel
IL13	0.03	Novel
ADAMTS1	0.03	Novel
OMD	0.03	Novel
PLAU	0.03	Novel
ATF6	0.03	Novel
NRP1	0.03	Novel
ERBB2	0.03	Novel
MMP12	0.03	Novel
CLU	0.03	Novel
PDGFRA	0.03	Novel
MFAP2	0.02	Novel
MFAP5	0.02	Novel
COL8A2	0.02	Novel
LAMB1	0.02	Novel
IGFBP3	0.02	Novel
FBN2	0.02	Novel
FURIN	0.02	Novel
FSTL1	0.02	Novel
DDR2	0.02	Novel
ADAMTS3	0.02	Novel
BCAN	0.02	Novel
PTEN	0.02	Novel
SOD3	0.02	Novel
ADAM12	0.02	Novel
PLAUR	0.02	Novel
SERPINF1	0.02	Novel
FKBP10	0.01	Novel
QSOX1	0.01	Novel
LRRC69	0.01	Novel
SCCPDH	0.01	Novel
ADAMTS12	0.01	Novel
ALB	0.01	Novel
CFD	0.01	Novel
CXCR4	0.01	Novel
SHC1	0.01	Novel
F5	0.01	Novel
XBP1	0.01	Novel
MMP7	0.01	Novel
LOXL2	0.01	Novel
THY1	0.01	Novel
SCARF1	0.01	Novel
COL4A5	0.01	Novel
AQP1	0.01	Novel
SDC1	0.01	Novel
MRC2	0.01	Novel
ITGB5	0.01	Novel
ADAMTS14	0.01	Novel
CPB1	0.01	Novel
PDPN	0.01	Novel
BCL2L1	0.01	Novel
TEX264	0.01	Novel
RND2	0.01	Novel
HBEGF	0.01	Novel
ESM1	0.01	Novel
ANGPTL7	0.01	Novel
AEBP1	0.01	Novel
PIK3CB	0.01	Novel
CCDC80	0.01	Novel
TLR3	0.01	Novel
SPON1	0.01	Novel
ANXA5	0.01	Novel
CSF2	0.01	Novel
MMP19	0.01	Novel
ITGA1	0.01	Novel
ANGPTL4	0.01	Novel
MMP16	0.01	Novel
IGFBP5	0.01	Novel
AHSG	0.01	Novel
LAMA1	0.01	Novel
CTSB	0.01	Novel
CXCL10	0.01	Novel
ADAMTS5	0.01	Novel
LAMB2	0.01	Novel
LAMC1	0.01	Novel
COL7A1	0.01	Novel
LYRM4	0.01	Novel
EMCN	0.01	Novel
PLAT	0.01	Novel
MXRA8	0.01	Novel
FERMT3	0.01	Novel
DPT	0.01	Novel
JUN	0.01	Novel
CD274	0.01	Novel
ITGA3	0.01	Novel
APLNR	0.01	Novel
COL4A6	0.01	Novel
COL4A4	0.01	Novel
ANGPTL1	0	Novel
THBS3	0	Novel
A1BG	0	Novel
SERPINE2	0	Novel
CD28	0	Novel
KIRREL1	0	Novel
LRP1	0	Novel
DNAJC3	0	Novel
LAMA3	0	Novel
SERPINA1	0	Novel
COMP	0	Novel
TNN	0	Novel
IGFBP7	0	Novel
MAPK14	0	Novel
CLDN5	0	Novel
HYOU1	0	Novel
THSD4	0	Novel
THBD	0	Novel
ADAMTS15	0	Novel
SNAI2	0	Novel
NCK1	0	Novel
TLR2	0	Novel
KERA	0	Novel
MET	0	Novel
MMRN1	0	Novel
COL13A1	0	Novel
TNFRSF1A	0	Novel
CX3CL1	0	Novel
LIAS	0	Novel
CRKL	0	Novel
CXCL5	0	Novel
MMP10	0	Novel
PROS1	0	Novel
SMOC2	0	Novel
BMP1	0	Novel
ADAMTS17	0	Novel
CD80	0	Novel
IL2	0	Novel
LAMB3	0	Novel
PDCD1LG2	0	Novel
ICOSLG	0	Novel
IL1B	0	Novel
SH2D4B	0	Novel
F2R	0	Novel
TMEM14C	0	Novel
LOC102723996	0	Novel
AXL	0	Novel
AGRN	0	Novel
CRP	0	Novel
CREB3	0	Novel
ANGPTL6	0	Novel
NHLRC2	0	Novel
APOOL	0	Novel
MMP15	0	Novel
SERPIND1	0	Novel
BSG	0	Novel
MRGPRF	0	Novel
FGF1	0	Novel
COL2A1	0	Novel
CD47	0	Novel
MRC1	0	Novel
CD34	0	Novel
ADAM17	0	Novel
ADAMTS10	0	Novel
APLN	0	Novel
TJP1	0	Novel
HSP90B1	0	Novel
LRG1	0	Novel
TIMP4	0	Novel
FGF13	0	Novel
ELANE	0	Novel
LRRC49	0	Novel
TSLP	0	Novel
ITGA9	0	Novel
SPHK1	0	Novel
VASN	0	Novel
VSTM4	0	Novel
FAP	0	Novel
CD68	0	Novel
ORM1	0	Novel
ATF3	0	Novel
ANGPTL3	0	Novel
MATN2	0	Novel
TMSB4X	0	Novel
SELP	0	Novel
COLEC12	0	Novel
COL9A2	0	Novel
DOCK1	0	Novel
ANGPTL5	0	Novel
CDH1	0	Novel
MMP24	0	Novel
FIBCD1	0	Novel
CST3	0	Novel
COL21A1	0	Novel
CCL20	0	Novel
ISCU	0	Novel
LGALS3	0	Novel
MMP17	0	Novel
CYRIB	0	Novel
P4HA3	0	Novel
PXDN	0	Novel
LAMC2	0	Novel
PDGFA	0	Novel
IFNG	0	Novel
FCN3	0	Novel
VCL	0	Novel
ADAMTSL1	0	Novel
THBS4	0	Novel
MTOR	0	Novel
MMP11	0	Novel
PXN	0	Novel
CRELD2	0	Novel
ADAMTS8	0	Novel
EMP3	0	Novel
PLPP1	0	Novel
TOR4A	0	Novel
MAPK9	0	Novel
CCN4	0	Novel
CCN2	0	Novel
HSPB6	0	Novel
COL23A1	0	Novel
ACTN4	0	Novel
COL24A1	0	Novel
ADAM33	0	Novel
SDC4	0	Novel
CXCL3	0	Novel
TPRX1	0	Novel
COL10A1	0	Novel
TLR5	0	Novel
LOXL4	0	Novel
ITGA4	0	Novel
FIBIN	0	Novel
DLL4	0	Novel
MAGED2	0	Novel
CHAD	0	Novel
FAS	0	Novel
BCL2L11	0	Novel
MCAM	0	Novel
F3	0	Novel
FCN2	0	Novel
COL27A1	0	Novel
ROBO4	0	Novel
MFRP	0	Novel
ZCCHC24	0	Novel
CTSL	0	Novel
PCYOX1L	0	Novel
CCL21	0	Novel
CCL19	0	Novel
TNR	0	Novel
IBA57	0	Novel
PPIB	0	Novel
LRRIQ1	0	Novel
ACKR3	0	Novel
SULF1	0	Novel
COL19A1	0	Novel
ISCA1	0	Novel
IL15	0	Novel
PALLD	0	Novel
GPC1	0	Novel
LRIT1	0	Novel
ANXA2	0	Novel
FGL2	0	Novel
CASP8	0	Novel
ITGA8	0	Novel
ITGA11	0	Novel
FXN	0	Novel
CXCL2	0	Novel
SERPINA12	0	Novel
GPC6	0	Novel
HIGD1B	0	Novel
TFPI2	0	Novel
LEFTY2	0	Novel
LAMA2	0	Novel
ATF6B	0	Novel
ITGAM	0	Novel
PODNL1	0	Novel
TMEM167A	0	Novel
ISCA2	0	Novel
PPP1R15A	0	Novel
CPXM2	0	Novel
COL11A1	0	Novel
OLFML3	0	Novel
CSF3	0	Novel
DDR1	0	Novel
CX3CR1	0	Novel
FGF7	0	Novel
FOXO4	0	Novel
C11orf49	0	Novel
DNAJC12	0	Novel
EIF2AK3	0	Novel
ITPKB	0	Novel
ACTN1	0	Novel
OCIAD2	0	Novel
ECM2	0	Novel
CSF1R	0	Novel
HMCN1	0	Novel
ITGB4	0	Novel
PTN	0	Novel
HMOX1	0	Novel
CTSW	0	Novel
FLACC1	0	Novel
HRG	0	Novel
NOX4	0	Novel
ADAMTSL4	0	Novel
COL25A1	0	Novel
PIK3CD	0	Novel
EPO	0	Novel
EDEM1	0	Novel
ITGA6	0	Novel
TLR6	0	Novel
TM2D1	0	Novel
DNAJC8	0	Novel
ADAMTS18	0	Novel
GTPBP2	0	Novel
NTN4	0	Novel
ASPN	0	Novel
PLCG1	0	Novel
GP1BB	0	Novel
JAK2	0	Novel
ABCB7	0	Novel
WDR53	0	Novel
OLFML2B	0	Novel
SUSD3	0	Novel
DYDC1	0	Novel
REM1	0	Novel
MSR1	0	Novel
SPARC	1	Known
DCN	1	Known
MMP9	1	Known
STAT3	1	Known
IL6	1	Known
COL1A2	1	Known
VEGFC	1	Known
COL4A1	1	Known
GRB2	1	Known
MAPK1	1	Known
MMP14	1	Known
HSPA5	1	Known
CCL2	1	Known
CAV1	1	Known
FMOD	1	Known
LOXL1	1	Known
SERPING1	1	Known
FOXO1	1	Known
MFAP4	1	Known
HTRA1	1	Known
COL15A1	1	Known
PLPP3	1	Known
DDIT3	1	Known
HSCB	1	Known
HIGD1A	1	Known
SPARCL1	1	Known
SPON2	1	Known
ANGPT2	1	Known
SVEP1	1	Known
HELLS	1	Known
CXCL1	1	Known
TNS2	1	Known
TIMMDC1	1	Known
SCARF2	1	Known
LRRC32	1	Known
SCARA5	1	Known
CYB5D1	1	Known
AMOTL2	1	Known
SRPX	1	Known
SH3PXD2B	1	Known
RND3	1	Known
CTSO	1	Known
CD276	1	Known
CISD1	1	Known
UQCC2	1	Known
PODN	1	Known
PLAC9	1	Known
PHLDB2	1	Known
S1PR3	1	Known
CUTC	1	Known
WDR86	1	Known
SMIM4	1	Known

## Sheet: STRING-5
STRING-Embedding-GO
Symbol	Probability	Known/Novel
MMP2	0.98	Novel
THBS1	0.96	Novel
COL5A1	0.95	Novel
BGN	0.92	Novel
TIMP3	0.91	Novel
COL6A1	0.89	Novel
MMP3	0.86	Novel
MMP1	0.85	Novel
SERPINE1	0.84	Novel
COL18A1	0.82	Novel
SDC1	0.79	Novel
COL12A1	0.75	Novel
COL4A2	0.75	Novel
COL16A1	0.72	Novel
THBS2	0.72	Novel
HSPG2	0.71	Novel
EGFR	0.7	Novel
CCN1	0.69	Novel
COL6A2	0.68	Novel
LUM	0.68	Novel
SERPINH1	0.67	Novel
COL8A1	0.67	Novel
COL2A1	0.65	Novel
CCN2	0.64	Novel
COL14A1	0.64	Novel
IGFBP3	0.64	Novel
TIMP1	0.63	Novel
NID2	0.62	Novel
MMP12	0.62	Novel
CXCL8	0.62	Novel
FURIN	0.62	Novel
POSTN	0.61	Novel
ANGPTL4	0.6	Novel
FBLN2	0.6	Novel
TGFBI	0.59	Novel
HSP90B1	0.59	Novel
COL6A3	0.58	Novel
TNC	0.58	Novel
ISLR	0.57	Novel
ANGPTL2	0.57	Novel
OGN	0.56	Novel
FBLN5	0.56	Novel
PCOLCE	0.56	Novel
COL3A1	0.55	Novel
FBLN1	0.54	Novel
ADAMTS1	0.53	Novel
EFEMP2	0.53	Novel
IGFBP7	0.53	Novel
PLOD2	0.52	Novel
SELE	0.51	Novel
LOX	0.51	Novel
NID1	0.5	Novel
APP	0.5	Novel
BMP1	0.49	Novel
MXRA5	0.49	Novel
COL5A3	0.49	Novel
PLAU	0.48	Novel
THBS3	0.48	Novel
LOXL2	0.48	Novel
VCAM1	0.47	Novel
CD248	0.47	Novel
FSTL1	0.47	Novel
CLEC3B	0.47	Novel
ADAM10	0.47	Novel
FN1	0.45	Novel
MMP13	0.45	Novel
LAMB1	0.44	Novel
COL4A3	0.44	Novel
CXCL12	0.44	Novel
COL1A1	0.44	Novel
LAMB2	0.44	Novel
ITGA2	0.43	Novel
ADAMTS2	0.43	Novel
P4HB	0.43	Novel
ADAM17	0.42	Novel
MAPK3	0.41	Novel
PLG	0.4	Novel
MRC2	0.39	Novel
COL11A1	0.39	Novel
MTOR	0.38	Novel
LAMA4	0.38	Novel
ADAMTS5	0.37	Novel
PRELP	0.37	Novel
ECM1	0.37	Novel
COL9A2	0.37	Novel
TIMP2	0.37	Novel
VWF	0.36	Novel
BCL2L1	0.35	Novel
DDR2	0.35	Novel
ITGB1	0.35	Novel
PPIB	0.35	Novel
OLFML3	0.35	Novel
PPIC	0.34	Novel
CDC42	0.34	Novel
COL9A1	0.33	Novel
MXRA8	0.31	Novel
TNS1	0.31	Novel
ITGA3	0.31	Novel
TIMP4	0.31	Novel
ERBB2	0.3	Novel
ASPN	0.3	Novel
AKT1	0.29	Novel
EFEMP1	0.29	Novel
COL4A5	0.29	Novel
IGFBP4	0.28	Novel
TNXB	0.28	Novel
MATN3	0.28	Novel
ADAMTS4	0.28	Novel
COL7A1	0.27	Novel
COMP	0.27	Novel
SDC4	0.27	Novel
FLT1	0.27	Novel
SOD3	0.27	Novel
COL4A4	0.27	Novel
CTHRC1	0.27	Novel
CILP	0.26	Novel
TNF	0.26	Novel
LAMA5	0.26	Novel
ANXA5	0.26	Novel
PRSS23	0.26	Novel
TEK	0.26	Novel
PXDN	0.26	Novel
ITGA5	0.25	Novel
COL5A2	0.25	Novel
MMP19	0.25	Novel
CCL7	0.25	Novel
PIK3CA	0.25	Novel
PASK	0.24	Novel
COL10A1	0.24	Novel
CSPG4	0.24	Novel
TLR5	0.24	Novel
ANGPT1	0.24	Novel
KIT	0.23	Novel
PSMB4	0.23	Novel
EPHA2	0.23	Novel
EMILIN1	0.23	Novel
SERPINF1	0.23	Novel
MFAP5	0.23	Novel
IL4	0.23	Novel
P4HA3	0.22	Novel
ANTXR1	0.22	Novel
MX1	0.22	Novel
ADAM33	0.22	Novel
SH3PXD2A	0.22	Novel
ADAM12	0.22	Novel
TP53	0.21	Novel
TNFRSF12A	0.21	Novel
ADAMTS3	0.21	Novel
LTBP2	0.21	Novel
PIK3CB	0.21	Novel
TLR2	0.21	Novel
LAMA2	0.21	Novel
MMP10	0.21	Novel
MMP27	0.21	Novel
MFAP2	0.2	Novel
TLR9	0.2	Novel
CXCL10	0.2	Novel
ANGPT4	0.2	Novel
MBTPS1	0.2	Novel
ADAMTS7	0.2	Novel
MIF	0.2	Novel
COL6A6	0.19	Novel
LRRC15	0.19	Novel
PDGFB	0.19	Novel
SYDE1	0.19	Novel
GPX8	0.19	Novel
IL10	0.19	Novel
ADAMTS15	0.19	Novel
CHAD	0.19	Novel
TLR3	0.19	Novel
SMAD3	0.18	Novel
ATG4A	0.18	Novel
PDGFRA	0.18	Novel
PTEN	0.18	Novel
TGFB1	0.18	Novel
OLFML2B	0.18	Novel
TNFRSF1A	0.18	Novel
IGFBP6	0.18	Novel
MMP15	0.18	Novel
COL21A1	0.17	Novel
C1S	0.17	Novel
LAMB3	0.17	Novel
LTBP1	0.17	Novel
HGF	0.17	Novel
KIRREL1	0.17	Novel
SPP1	0.17	Novel
LAMA3	0.17	Novel
PLAUR	0.17	Novel
IL13	0.17	Novel
ANGPTL1	0.17	Novel
PDGFRB	0.16	Novel
DNAJC3	0.16	Novel
EPAS1	0.16	Novel
LTA	0.16	Novel
ADGRA2	0.16	Novel
ITGB3	0.16	Novel
BOC	0.16	Novel
CSF2	0.15	Novel
ACAN	0.15	Novel
MATN2	0.15	Novel
VCAN	0.15	Novel
MMP24	0.15	Novel
TLR6	0.15	Novel
ELN	0.15	Novel
COL8A2	0.15	Novel
ADAMTSL1	0.14	Novel
MCL1	0.14	Novel
ECM2	0.14	Novel
CTSL	0.14	Novel
ADAM9	0.14	Novel
COLEC11	0.14	Novel
PLAT	0.14	Novel
EDN1	0.13	Novel
CSF1	0.13	Novel
ENG	0.13	Novel
CD40	0.13	Novel
MMP7	0.13	Novel
ATG4D	0.13	Novel
NNMT	0.13	Novel
PTX3	0.13	Novel
IL1R1	0.13	Novel
PTN	0.13	Novel
ITGB5	0.13	Novel
ESM1	0.13	Novel
ADAMTS12	0.13	Novel
CD68	0.13	Novel
SOD2	0.13	Novel
DNM1	0.13	Novel
IGF1	0.13	Novel
TNFSF10	0.13	Novel
CX3CL1	0.13	Novel
CXCL2	0.13	Novel
LAMC1	0.12	Novel
P4HA2	0.12	Novel
F3	0.12	Novel
ICAM1	0.12	Novel
IL15	0.12	Novel
CD207	0.12	Novel
REG3G	0.12	Novel
RHOC	0.12	Novel
A2M	0.12	Novel
RAB5A	0.12	Novel
HSPB6	0.12	Novel
ADAMTS6	0.12	Novel
KERA	0.12	Novel
FAP	0.12	Novel
LGALS3	0.12	Novel
CCN4	0.12	Novel
ITGA8	0.12	Novel
LIMS2	0.12	Novel
MCAM	0.11	Novel
LTBP3	0.11	Novel
ITGA10	0.11	Novel
TLR1	0.11	Novel
TM4SF1	0.11	Novel
TFPI2	0.11	Novel
PECAM1	0.11	Novel
P4HA1	0.11	Novel
CXCL5	0.11	Novel
ADAMTS8	0.11	Novel
TNN	0.11	Novel
KRAS	0.11	Novel
CD151	0.11	Novel
CCL5	0.11	Novel
GAS6	0.11	Novel
LAMC2	0.11	Novel
SPOCK1	0.11	Novel
P3H3	0.11	Novel
FCN3	0.11	Novel
TSSK3	0.11	Novel
PAPPA	0.11	Novel
TNFAIP6	0.11	Novel
IFNG	0.1	Novel
ITGA11	0.1	Novel
THBD	0.1	Novel
HAPLN1	0.1	Novel
SERPINC1	0.1	Novel
IL18	0.1	Novel
GDF15	0.1	Novel
CTSK	0.1	Novel
HBEGF	0.1	Novel
ITGA4	0.1	Novel
HTRA3	0.1	Novel
CFB	0.1	Novel
COL4A6	0.1	Novel
MAP1LC3A	0.1	Novel
ITGAE	0.1	Novel
DPT	0.1	Novel
FGF2	0.1	Novel
PTK2	0.1	Novel
BOLA2	0.1	Novel
ADAMTS14	0.1	Novel
IGFBP5	0.1	Novel
P3H1	0.1	Novel
EPYC	0.1	Novel
ITGA9	0.09	Novel
RHBDF1	0.09	Novel
OMD	0.09	Novel
TLR4	0.09	Novel
PRG4	0.09	Novel
ELANE	0.09	Novel
FCN2	0.09	Novel
RHOB	0.09	Novel
PLOD1	0.09	Novel
PTGS1	0.09	Novel
SFTPD	0.09	Novel
NIBAN2	0.09	Novel
VTN	0.09	Novel
SRPX2	0.09	Novel
VWA1	0.09	Novel
OSMR	0.09	Novel
TMX3	0.09	Novel
MMP11	0.09	Novel
CYCS	0.09	Novel
MGP	0.09	Novel
HMCN1	0.09	Novel
HMOX1	0.08	Novel
HYOU1	0.08	Novel
PPARG	0.08	Novel
ITGA6	0.08	Novel
VASN	0.08	Novel
PIM2	0.08	Novel
OLR1	0.08	Novel
BNIP3	0.08	Novel
S100A4	0.08	Novel
MMP20	0.08	Novel
LTBP4	0.08	Novel
PDGFRL	0.08	Novel
CMA1	0.08	Novel
ANGPTL5	0.08	Novel
THY1	0.08	Novel
TNS3	0.08	Novel
ADGRL4	0.08	Novel
SPHK1	0.08	Novel
ANKRD45	0.08	Novel
NDUFA13	0.08	Novel
PPIAL4F	0.08	Novel
PDIA3	0.08	Novel
MFGE8	0.08	Novel
PTGS2	0.08	Novel
CCNE2	0.08	Novel
TNFSF11	0.08	Novel
ADAMTS10	0.08	Novel
TLL1	0.08	Novel
BCAR1	0.08	Novel
CASP4	0.08	Novel
SCARA3	0.08	Novel
CDH5	0.08	Novel
COL11A2	0.08	Novel
FGF7	0.08	Novel
PPIAL4C	0.08	Novel
TNFSF12	0.08	Novel
ANXA2	0.08	Novel
CXCL16	0.08	Novel
RHBDL3	0.08	Novel
NDUFA8	0.08	Novel
ADAM15	0.08	Novel
BCAN	0.08	Novel
CASP14	0.08	Novel
FLT4	0.07	Novel
CAVIN3	0.07	Novel
NOS3	0.07	Novel
IL1A	0.07	Novel
FBN1	0.07	Novel
TLR7	0.07	Novel
HMGB1	0.07	Novel
SELP	0.07	Novel
TXN	0.07	Novel
TRAF3	0.07	Novel
CTSB	0.07	Novel
PDZRN3	0.07	Novel
MAP3K14	0.07	Novel
STC2	0.07	Novel
COL27A1	0.07	Novel
CAVIN1	0.07	Novel
BOLA2B	0.07	Novel
YAP1	0.07	Novel
PLSCR4	0.07	Novel
ADAMTS9	0.07	Novel
RHOBTB2	0.07	Novel
IFIT2	0.07	Novel
IL6ST	0.07	Novel
ITGA1	0.07	Novel
MMP16	0.07	Novel
HP	0.07	Novel
LPIN1	0.07	Novel
PCSK6	0.07	Novel
CCDC80	0.07	Novel
MFN2	0.07	Novel
HAS2	0.07	Novel
HSPA12A	0.07	Novel
LTF	0.07	Novel
TLR10	0.07	Novel
ADAMTS16	0.07	Novel
ADAMTS13	0.07	Novel
SOD1	0.07	Novel
HSPA9	0.07	Novel
EPPIN-WFDC6	0.06	Novel
COL6A5	0.06	Novel
PEAR1	0.06	Novel
CDH11	0.06	Novel
ITGB4	0.06	Novel
TGFB2	0.06	Novel
THBS4	0.06	Novel
PIK3C3	0.06	Novel
COX5A	0.06	Novel
PPIAL4H	0.06	Novel
BAX	0.06	Novel
MAPK8	0.06	Novel
COL13A1	0.06	Novel
KDR	0.06	Novel
IL13RA1	0.06	Novel
LAYN	0.06	Novel
CD47	0.06	Novel
HSPA12B	0.06	Novel
MMP25	0.06	Novel
MRAS	0.06	Novel
IL1RN	0.06	Novel
APOB	0.06	Novel
PSMD14	0.06	Novel
LAMA1	0.06	Novel
PLVAP	0.06	Novel
TGFBR3	0.06	Novel
TF	0.06	Novel
ADGRE1	0.06	Novel
FBXL7	0.06	Novel
CCNG2	0.06	Novel
MYOC	0.06	Novel
PF4	0.06	Novel
KLK11	0.06	Novel
ADAMTS18	0.06	Novel
ANGPTL7	0.06	Novel
RHOV	0.06	Novel
IGFBP1	0.06	Novel
GABARAPL2	0.06	Novel
TRIB3	0.06	Novel
NLRP3	0.06	Novel
DPP4	0.06	Novel
MDK	0.06	Novel
PPID	0.06	Novel
RELA	0.06	Novel
COX5B	0.06	Novel
TIE1	0.06	Novel
MFN1	0.06	Novel
CLEC1A	0.06	Novel
MAP3K8	0.06	Novel
MMP23B	0.06	Novel
CCL18	0.06	Novel
ATG4C	0.06	Novel
CXCR4	0.06	Novel
LYVE1	0.06	Novel
GSN	0.06	Novel
ATP5MF	0.06	Novel
IL33	0.06	Novel
ANGPTL6	0.06	Novel
UBL4B	0.06	Novel
QSOX1	0.06	Novel
CD44	0.06	Novel
CP	0.06	Novel
F2	0.06	Novel
OPA1	0.06	Novel
AMTN	0.05	Novel
STK11	0.05	Novel
TRADD	0.05	Novel
APOE	0.05	Novel
COL4A1	0.9	Known
MMP14	0.88	Known
MMP9	0.82	Known
DCN	0.81	Known
SPARC	0.8	Known
MAPK1	0.79	Known
HTRA1	0.79	Known
IL6	0.78	Known
FMOD	0.76	Known
VEGFC	0.7	Known
COL15A1	0.67	Known
CAV1	0.67	Known
MFAP4	0.6	Known
LOXL1	0.6	Known
ANGPT2	0.55	Known
CCL2	0.47	Known
HSPA5	0.44	Known
COL1A2	0.43	Known
GRB2	0.34	Known
SH3PXD2B	0.31	Known
SVEP1	0.31	Known
STAT3	0.28	Known
SPON2	0.25	Known
CXCL1	0.24	Known
TNS2	0.21	Known
SERPING1	0.18	Known
SRPX	0.14	Known
LRRC32	0.13	Known
SCARF2	0.13	Known
SPARCL1	0.12	Known
RND3	0.11	Known
FOXO1	0.1	Known
PODN	0.1	Known
AMOTL2	0.09	Known
DDIT3	0.06	Known

## Sheet: STRING-6
STRING-Influence-GO
Symbol	Probability	Known/Novel
TEDC1	0	Novel
THBS2	0	Novel
TMEM141	0	Novel
COL3A1	0	Novel
C19orf71	0	Novel
COL12A1	0	Novel
SERPINH1	0	Novel
COL6A1	0	Novel
POSTN	0	Novel
COL4A2	0	Novel
COL6A2	0	Novel
FN1	0	Novel
COL16A1	0	Novel
COL1A1	0	Novel
MMP2	0	Novel
FBLN5	0	Novel
THBS1	0	Novel
LUM	0	Novel
PCOLCE	0	Novel
FBN1	0	Novel
COL14A1	0	Novel
COL5A2	0	Novel
COL5A1	0	Novel
MFAP5	0	Novel
TIMP1	0	Novel
ADAMTS4	0	Novel
CD248	0	Novel
SHLD3	0	Novel
COL6A3	0	Novel
ADAMTS3	0	Novel
PDGFRB	0	Novel
COL5A3	0	Novel
ELN	0	Novel
ADAMTS1	0	Novel
FBLN1	0	Novel
MFAP2	0	Novel
COL18A1	0	Novel
FBLN2	0	Novel
ADAMTS2	0	Novel
TIMP3	0	Novel
BGN	0	Novel
NID2	0	Novel
NID1	0	Novel
CALHM5	0	Novel
MRC2	0	Novel
DDR2	0	Novel
ADAMTS12	0	Novel
CCN4	0	Novel
ESM1	0	Novel
MMP3	0	Novel
DPT	0	Novel
ADAMTS5	0	Novel
ANGPTL2	0	Novel
LOXL2	0	Novel
VEGFD	0	Novel
SERPINF1	0	Novel
LTBP2	0	Novel
TIMP4	0	Novel
COL8A2	0	Novel
VWF	0	Novel
MMP1	0	Novel
SERPINE1	0	Novel
CCN3	0	Novel
FSTL1	0	Novel
TGFB3	0	Novel
EFEMP1	0	Novel
EFEMP2	0	Novel
GAS6	0	Novel
TGFB2	0	Novel
MMP13	0	Novel
TIMP2	0	Novel
LOX	0	Novel
CCDC80	0	Novel
COL13A1	0	Novel
PDGFB	0	Novel
BMP1	0	Novel
IGFBP5	0	Novel
HGF	0	Novel
TGFB1	0	Novel
HSPG2	0	Novel
PDGFRA	0	Novel
ISLR	0	Novel
VTN	0	Novel
IGFBP7	0	Novel
COL8A1	0	Novel
RIPOR3	0	Novel
RD3L	0	Novel
ACAN	0	Novel
COMP	0	Novel
IGFBP3	0	Novel
AEBP1	0	Novel
MMP7	0	Novel
COL4A3	0	Novel
CSPG4	0	Novel
P3H3	0	Novel
MMP16	0	Novel
MMP24	0	Novel
MMP15	0	Novel
VEGFB	0	Novel
CTHRC1	0	Novel
LAMC1	0	Novel
MMP19	0	Novel
KIRREL1	0	Novel
LYVE1	0	Novel
ADAMTS14	0	Novel
ECM1	0	Novel
MMP10	0	Novel
COL10A1	0	Novel
COL21A1	0	Novel
C11orf42	0	Novel
TMEM254	0	Novel
VCAN	0	Novel
TEK	0	Novel
A2M	0	Novel
CLEC3B	0	Novel
PLG	0	Novel
LAMB1	0	Novel
HSPB6	0	Novel
PLAT	0	Novel
ENG	0	Novel
SDC1	0	Novel
FGF2	0	Novel
MXRA8	0	Novel
EGF	0	Novel
MMP17	0	Novel
COL2A1	0	Novel
CILP	0	Novel
TOR4A	0	Novel
CDH5	0	Novel
TNMD	0	Novel
CXCL12	0	Novel
MMP11	0	Novel
COL27A1	0	Novel
FAP	0	Novel
SFTPD	0	Novel
MRGPRF	0	Novel
FLT1	0	Novel
TRIQK	0	Novel
MXRA5	0	Novel
KDR	0	Novel
COL9A1	0	Novel
A1BG	0	Novel
IGF1	0	Novel
MMP23B	0	Novel
FLT4	0	Novel
OLFML3	0	Novel
COL4A6	0	Novel
ANGPT1	0	Novel
CFD	0	Novel
COL4A4	0	Novel
COL20A1	0	Novel
C3orf33	0	Novel
VCAM1	0	Novel
MYOC	0	Novel
ITGB1	0	Novel
PAMR1	0	Novel
MMP20	0	Novel
CTSB	0	Novel
P4HA3	0	Novel
COL4A5	0	Novel
ITGB5	0	Novel
ADAMTSL1	0	Novel
SPP1	0	Novel
ADAMTS6	0	Novel
IL10	0	Novel
SELE	0	Novel
OCSTAMP	0	Novel
QSOX1	0	Novel
OGN	0	Novel
ADAM12	0	Novel
RARRES2	0	Novel
IGF2	0	Novel
TGFBR3	0	Novel
FBN2	0	Novel
LAMA2	0	Novel
TMEM132A	0	Novel
SELP	0	Novel
CTSK	0	Novel
COL9A2	0	Novel
S100A16	0	Novel
COL19A1	0	Novel
MMP27	0	Novel
FIBIN	0	Novel
ITGA11	0	Novel
MMP12	0	Novel
SNAI2	0	Novel
GPC1	0	Novel
ADAMTS15	0	Novel
TLL2	0	Novel
TLL1	0	Novel
AXL	0	Novel
ZCCHC24	0	Novel
PET117	0	Novel
COL24A1	0	Novel
CLDN5	0	Novel
ADAMTS10	0	Novel
COL22A1	0	Novel
P3H2	0	Novel
PDGFD	0	Novel
PDGFA	0	Novel
IGFBP2	0	Novel
SDC2	0	Novel
MSR1	0	Novel
CXCL8	0	Novel
LAMA4	0	Novel
CLU	0	Novel
LAMB2	0	Novel
MCAM	0	Novel
CSF1	0	Novel
CTF1	0	Novel
ITGA2	0	Novel
IL25	0	Novel
CAVIN3	0	Novel
SDC4	0	Novel
VTCN1	0	Novel
ITGA3	0	Novel
P4HA1	0	Novel
ITGA5	0	Novel
IL4	0	Novel
COLGALT1	0	Novel
CCN5	0	Novel
SERPINF2	0	Novel
MATN2	0	Novel
COL23A1	0	Novel
COL26A1	0	Novel
FGF13	0	Novel
SOD3	0	Novel
PECAM1	0	Novel
IL6R	0	Novel
LOXL4	0	Novel
LRP1	0	Novel
OLFML2B	0	Novel
TNC	0	Novel
P4HA2	0	Novel
IBSP	0	Novel
COL7A1	0	Novel
NUGGC	0	Novel
COL25A1	0	Novel
MMP8	0	Novel
BCL6	0	Novel
TMEM273	0	Novel
ITGAV	0	Novel
PPIB	0	Novel
AHSG	0	Novel
CD44	0	Novel
OCIAD1	0	Novel
MFRP	0	Novel
COL6A5	0	Novel
APELA	0	Novel
ADAMTS8	0	Novel
DCSTAMP	0	Novel
SMOC2	0	Novel
COLGALT2	0	Novel
COLEC12	0	Novel
ADAMTSL4	0	Novel
PLAU	0	Novel
TEX264	0	Novel
LAMB3	0	Novel
EGFR	0	Novel
THBS3	0	Novel
TNF	0	Novel
TMPRSS5	0	Novel
MATN3	0	Novel
IL13	0	Novel
ALB	0	Novel
ITGAM	0	Novel
HBEGF	0	Novel
GAREM2	0	Novel
BMP6	0	Novel
MDK	0	Novel
SMAD3	0	Novel
PF4	0	Novel
RCN3	0	Novel
CSF1R	0	Novel
COL6A6	0	Novel
IL27	0	Novel
ITGB3	0	Novel
FGF1	0	Novel
OSM	0	Novel
TFPI2	0	Novel
PDPN	0	Novel
CYRIB	0	Novel
BCAR1	0	Novel
SIGIRR	0	Novel
MKX	0	Novel
PTN	0	Novel
IL37	0	Novel
MACC1	0	Novel
CXCL14	0	Novel
ADAMTS18	0	Novel
HAPLN1	0	Novel
IQCC	0	Novel
SPINDOC	0	Novel
CTSL	0	Novel
C17orf99	0	Novel
FNDC1	0	Novel
ADAMTS17	0	Novel
PRSS23	0	Novel
FGF7	0	Novel
CXCR4	0	Novel
ITGA9	0	Novel
THSD4	0	Novel
TNXB	0	Novel
CMA1	0	Novel
ICAM1	0	Novel
GJA1	0	Novel
BMP2	0	Novel
ITGA1	0	Novel
ITGA7	0	Novel
ORM1	0	Novel
EBI3	0	Novel
APP	0	Novel
OTOL1	0	Novel
COL11A2	0	Novel
GTPBP2	0	Novel
ANGPTL4	0	Novel
MET	0	Novel
PPBP	0	Novel
HMCN1	0	Novel
SERPINE2	0	Novel
CHI3L1	0	Novel
CSF2	0	Novel
EGLN1	0	Novel
COLCA2	0	Novel
ADAM15	0	Novel
S1PR1	0	Novel
IL23A	0	Novel
SCX	0	Novel
EPAS1	0	Novel
IL17RC	0	Novel
TLR4	0	Novel
SERPINA12	0	Novel
CEBPG	0	Novel
GPC3	0	Novel
IL1B	0	Novel
TGFBR1	0	Novel
BMP4	0	Novel
CLEC11A	0	Novel
SERPINA1	0	Novel
MPL	0	Novel
MMRN1	0	Novel
THBS4	0	Novel
IL31	0	Novel
IL11	0	Novel
PTK2	0	Novel
SERPINB2	0	Novel
IL17B	0	Novel
SPRY3	0	Novel
FOXP3	0	Novel
PCOLCE2	0	Novel
IL33	0	Novel
MFGE8	0	Novel
CST3	0	Novel
IL17C	0	Novel
SERPINB1	0	Novel
CCL5	0	Novel
HIF1A	0	Novel
IL17F	0	Novel
SNAI1	0	Novel
THY1	0	Novel
CRELD2	0	Novel
IL17RE	0	Novel
SHC1	0	Novel
CD34	0	Novel
MMP26	0	Novel
SOGA3	0	Novel
SRGN	0	Novel
IL15RA	0	Novel
IL15	0	Novel
BSG	0	Novel
PRELP	0	Novel
PLEKHA1	0	Novel
C14orf28	0	Novel
INHBA	0	Novel
SPHK1	0	Novel
SRC	0	Novel
CDH1	0	Novel
FSTL3	0	Novel
AGER	0	Novel
C1QTNF2	0	Novel
CLEC17A	0	Novel
IL32	0	Novel
F12	0	Novel
VCL	0	Novel
NHLRC2	0	Novel
MKRN2OS	0	Novel
SMAD2	0	Novel
PRG4	0	Novel
PROS1	0	Novel
CCL7	0	Novel
PXDN	0	Novel
NRP1	0	Novel
GPC4	0	Novel
TNFSF11	0	Novel
PTOV1	0	Novel
NRP2	0	Novel
CCL20	0	Novel
KLK11	0	Novel
P4HB	0	Novel
TNFRSF12A	0	Novel
GPC6	0	Novel
COL28A1	0	Novel
ITGB4	0	Novel
CCL17	0	Novel
CXCL5	0	Novel
OSMR	0	Novel
FAM166C	0	Novel
WNT5A	0	Novel
FKBP10	0	Novel
PCYOX1L	0	Novel
ADIPOQ	0	Novel
FGFR4	0	Novel
CCL11	0	Novel
WBP1L	0	Novel
ERBB2	0	Novel
TNFSF12	0	Novel
FGFR1	0	Novel
IL2	0	Novel
TNFSF18	0	Novel
FGFR2	0	Novel
THBD	0	Novel
TNFRSF1A	0	Novel
EMCN	0	Novel
CXCR3	0	Novel
AGRN	0	Novel
PLAUR	0	Novel
F3	0	Novel
IL22	0	Novel
PLVAP	0	Novel
CSF3	0	Novel
STAB1	0	Novel
FGG	0	Novel
FASLG	0	Novel
RECK	0	Novel
DDR1	0	Novel
LAMA5	0	Novel
ADAMTSL5	0	Novel
HSPB2	0	Novel
IL1F10	0	Novel
FSCN1	0	Novel
IL36A	0	Novel
XBP1	0	Novel
TMIGD2	0	Novel
MAGED2	0	Novel
FERMT3	0	Novel
PXDC1	0	Novel
SEMA5A	0	Novel
LY6G6F	0	Novel
DCN	1	Known
COL4A1	1	Known
MMP14	1	Known
COL1A2	1	Known
SPARC	1	Known
VEGFC	1	Known
LOXL1	1	Known
MMP9	1	Known
SRPX	1	Known
COL15A1	1	Known
FMOD	1	Known
IL6	1	Known
CAV1	1	Known
CCL2	1	Known
MFAP4	1	Known
ANGPT2	1	Known
HTRA1	1	Known
SERPING1	1	Known
AMOTL2	1	Known
STAT3	1	Known
SVEP1	1	Known
CXCL1	1	Known
PHLDB2	1	Known
GRB2	1	Known
SPON2	1	Known
MAPK1	1	Known
SCARF2	1	Known
CD276	1	Known
FOXO1	1	Known
SPARCL1	1	Known
RND3	1	Known
DDIT3	1	Known
S1PR3	1	Known
HSPA5	1	Known
PODN	1	Known
SCARA5	1	Known
SH3PXD2B	1	Known
TNS2	1	Known
HSCB	1	Known
LRRC32	1	Known
PLPP3	1	Known
CTSO	1	Known
CYB5D1	1	Known
CISD1	1	Known
WDR86	1	Known
HIGD1A	1	Known
PLAC9	1	Known
UQCC2	1	Known
SMIM4	1	Known
CUTC	1	Known
HELLS	1	Known
TIMMDC1	1	Known

## Sheet: BioGRID-1
BioGRID-Adjacency-DisGeNET
Symbol	Probability	Known/Novel
GOLPH3	1	Novel
SELENOF	1	Novel
MAP3K21	0.99	Novel
KLHL26	0.99	Novel
PCBD1	0.98	Novel
PRPSAP2	0.98	Novel
MPP5	0.97	Novel
HTR1D	0.97	Novel
POLD2	0.97	Novel
GPR26	0.97	Novel
DENR	0.97	Novel
SARNP	0.96	Novel
VEGFD	0.96	Novel
MIA2	0.96	Novel
BTBD9	0.95	Novel
RAB11FIP4	0.94	Novel
LAMB4	0.94	Novel
COX11	0.92	Novel
VPS37B	0.92	Novel
KERA	0.88	Novel
RND2	0.87	Novel
COL18A1	0.87	Novel
TNFAIP1	0.86	Novel
C16orf89	0.86	Novel
SMIM17	0.86	Novel
DNAJC9	0.85	Novel
CEMIP	0.8	Novel
TBC1D14	0.78	Novel
PFDN2	0.78	Novel
QTRT2	0.78	Novel
CSTF1	0.77	Novel
TSHZ1	0.76	Novel
SPATA5L1	0.76	Novel
RND1	0.73	Novel
AGPAT5	0.73	Novel
TRIM68	0.71	Novel
ZNF699	0.7	Novel
STK11IP	0.68	Novel
EFNA1	0.67	Novel
ZNF14	0.67	Novel
PLCG1	0.66	Novel
LRRC41	0.66	Novel
UBE2F	0.65	Novel
DHX32	0.65	Novel
COPS7B	0.63	Novel
IGHV3OR15-7	0.62	Novel
RGSL1	0.61	Novel
CASC3	0.61	Novel
MFSD14A	0.6	Novel
ELOCP3	0.59	Novel
ZNF77	0.58	Novel
DOCK1	0.56	Novel
RPSAP12	0.54	Novel
RPL7P32	0.54	Novel
GPBP1	0.53	Novel
RAB40C	0.52	Novel
RPL36AP37	0.52	Novel
ATP5ME	0.51	Novel
NDUFB6	0.51	Novel
CAMSAP1	0.51	Novel
ZNF721	0.51	Novel
UNC80	0.51	Novel
RPL7AP9	0.51	Novel
DOCK4	0.5	Novel
PHF2	0.5	Novel
BZW2	0.5	Novel
SNORD6	0.49	Novel
SNORD2	0.49	Novel
SBDSP1	0.49	Novel
NDUFC1	0.49	Novel
SNORD27	0.49	Novel
SNORA4	0.49	Novel
SMIM26	0.49	Novel
SNORD29	0.49	Novel
SNORD5	0.49	Novel
SNHG6	0.49	Novel
ALKAL1	0.49	Novel
C9orf85	0.49	Novel
SNORD28	0.49	Novel
SERTAD4-AS1	0.49	Novel
SNORD75	0.49	Novel
SNORD87	0.49	Novel
SNORA32	0.49	Novel
SNORD30	0.49	Novel
SNORD31	0.49	Novel
LINC00205	0.49	Novel
RPL7AP27	0.49	Novel
SUSD6	0.49	Novel
THBS1	0.49	Novel
HOXD11	0.48	Novel
TKTL2	0.48	Novel
CCSAP	0.47	Novel
SMIM8	0.47	Novel
HS3ST3A1	0.46	Novel
CHAD	0.46	Novel
CHCHD7	0.45	Novel
GRPEL2	0.44	Novel
C2orf76	0.44	Novel
COL3A1	0.44	Novel
ZBED3	0.44	Novel
TLNRD1	0.43	Novel
VPS35L	0.43	Novel
ENOX1	0.43	Novel
LINC02593	0.43	Novel
GPX1	0.43	Novel
FOXF2	0.42	Novel
TMEM178B	0.41	Novel
PRELID1	0.41	Novel
FOXD1	0.41	Novel
ISG20L2	0.41	Novel
C15orf61	0.41	Novel
NAP1L3	0.4	Novel
CALCB	0.4	Novel
SNORD76	0.39	Novel
KLHL8	0.39	Novel
IRX3	0.39	Novel
CPSF2	0.39	Novel
PABPC5	0.37	Novel
KIN	0.37	Novel
KLHL23	0.37	Novel
TBC1D9	0.37	Novel
SMIM13	0.36	Novel
SNORD26	0.36	Novel
SNORD25	0.36	Novel
COL1A1	0.35	Novel
DDX4	0.35	Novel
ZIC5	0.35	Novel
PAPPA	0.35	Novel
TTLL11	0.35	Novel
URB1-AS1	0.34	Novel
EN2	0.34	Novel
DCUN1D2	0.34	Novel
SNORA63	0.34	Novel
ANGPT1	0.34	Novel
KLHL18	0.34	Novel
RHOA	0.33	Novel
KCTD10	0.32	Novel
FLT1	0.32	Novel
KIAA1109	0.32	Novel
MIGA1	0.31	Novel
PLCL2	0.31	Novel
DAD1	0.31	Novel
GNGT1	0.31	Novel
WASF3	0.31	Novel
LPA	0.31	Novel
WARS2	0.31	Novel
DLL1	0.3	Novel
ABHD17C	0.3	Novel
MMD	0.29	Novel
MRPL18	0.29	Novel
COPS9	0.29	Novel
SLC17A5	0.28	Novel
SPATA2L	0.28	Novel
PAK1IP1	0.28	Novel
ZFAND2A	0.28	Novel
HSBP1L1	0.27	Novel
SNORD22	0.27	Novel
CMTM8	0.27	Novel
ZNF706	0.26	Novel
TRAPPC3	0.25	Novel
CCDC34	0.25	Novel
RNMT	0.25	Novel
PLEKHA7	0.24	Novel
FAM135A	0.24	Novel
GUCY1B1	0.24	Novel
ITGB1	0.23	Novel
ZBED4	0.23	Novel
NUDT15	0.23	Novel
CXCL3	0.23	Novel
WSB1	0.22	Novel
USP35	0.21	Novel
CNIH4	0.21	Novel
LILRB2	0.21	Novel
PPP1R26	0.21	Novel
LMAN2	0.2	Novel
TBCK	0.2	Novel
ZBTB6	0.2	Novel
AKIRIN2	0.19	Novel
ANGEL1	0.19	Novel
ARL10	0.18	Novel
TBR1	0.18	Novel
NET1	0.18	Novel
MMP2	0.18	Novel
RTL8A	0.18	Novel
MAPK3	0.17	Novel
DEPDC7	0.17	Novel
C1orf52	0.16	Novel
EPN1	0.16	Novel
FAM171A1	0.15	Novel
SRSF4	0.15	Novel
CDIP1	0.14	Novel
TPD52L1	0.14	Novel
THUMPD1	0.14	Novel
DUSP19	0.14	Novel
CPNE8	0.14	Novel
CMC2	0.13	Novel
ZNF550	0.13	Novel
FOLR3	0.13	Novel
PLPP2	0.13	Novel
KLHDC2	0.13	Novel
SOCS5	0.13	Novel
COLGALT1	0.13	Novel
OVCH1	0.13	Novel
LZTS3	0.12	Novel
MIR17HG	0.12	Novel
ANGPT4	0.12	Novel
HSP90AA4P	0.12	Novel
MERTK	0.12	Novel
PDHA2	0.12	Novel
RBM38	0.12	Novel
DENND4C	0.12	Novel
ALKBH5	0.11	Novel
CPSF3	0.11	Novel
CLMN	0.11	Novel
HDDC2	0.11	Novel
CST3	0.11	Novel
MRS2	0.11	Novel
WASF1	0.11	Novel
USP25	0.11	Novel
C9orf78	0.1	Novel
TBC1D2	0.1	Novel
ZNF530	0.1	Novel
TREM1	0.1	Novel
CNNM4	0.1	Novel
GPS1	0.1	Novel
USF3	0.1	Novel
RPAP2	0.1	Novel
POFUT2	0.1	Novel
CBR4	0.1	Novel
MTX3	0.1	Novel
SNRNP25	0.1	Novel
CIR1	0.1	Novel
KDELR1	0.1	Novel
ARIH1	0.1	Novel
RCE1	0.09	Novel
ECI1	0.09	Novel
CXXC5	0.09	Novel
LRRC71	0.09	Novel
C16orf71	0.09	Novel
STXBP4	0.09	Novel
PLA2R1	0.09	Novel
PIGW	0.08	Novel
H2AC1	0.08	Novel
EMILIN2	0.08	Novel
ENY2	0.08	Novel
DAZAP2	0.08	Novel
NADK	0.08	Novel
TCEAL2	0.08	Novel
CBLL1	0.08	Novel
TRAM1L1	0.08	Novel
NUAK1	0.08	Novel
PWWP2A	0.08	Novel
DNAJC10	0.08	Novel
LRRC46	0.07	Novel
NORAD	0.07	Novel
TMEM253	0.07	Novel
CYTH4	0.07	Novel
ARMC7	0.07	Novel
BOD1	0.07	Novel
ENTPD5	0.07	Novel
LIN52	0.07	Novel
RRP1	0.07	Novel
C1QA	0.07	Novel
ARHGEF1	0.07	Novel
COPS8	0.07	Novel
KCTD3	0.07	Novel
SIRT3	0.07	Novel
HEATR3	0.07	Novel
ABR	0.07	Novel
GOLGA7	0.06	Novel
TMED2	0.06	Novel
APBA2	0.06	Novel
NUDT18	0.06	Novel
ZDHHC7	0.06	Novel
MVB12B	0.06	Novel
EIF1	0.06	Novel
ZNF200	0.06	Novel
GTF3C6	0.06	Novel
ARPC1A	0.06	Novel
AIFM2	0.06	Novel
SUMF2	0.06	Novel
EIF1B	0.06	Novel
SFTPA1	0.06	Novel
FBXL12	0.06	Novel
PSPC1	0.06	Novel
KRT24	0.06	Novel
VPS37D	0.06	Novel
C1S	0.06	Novel
HOXC6	0.06	Novel
PHF14	0.06	Novel
EIF2AK4	0.06	Novel
HSPA7	0.06	Novel
MRPS36	0.06	Novel
LRRTM2	0.06	Novel
RSRP1	0.06	Novel
RIMKLB	0.06	Novel
PTBP2	0.06	Novel
TMEM255B	0.05	Novel
SCUBE2	0.05	Novel
BLOC1S5	0.05	Novel
CSNK1A1L	0.05	Novel
TBC1D9B	0.05	Novel
PLPP1	0.05	Novel
LRRC4C	0.05	Novel
ZCCHC14	0.05	Novel
AGMAT	0.05	Novel
FAM221A	0.05	Novel
SPOCK2	0.05	Novel
ERVK-6	0.05	Novel
SRGAP2	0.05	Novel
ZCCHC3	0.05	Novel
EMC8	0.05	Novel
POLR2I	0.05	Novel
RPP14	0.05	Novel
CYTH3	0.05	Novel
TMEM263	0.05	Novel
CBR3	0.05	Novel
NUDT1	0.05	Novel
RAP2A	0.05	Novel
COL5A1	0.04	Novel
TSKU	0.04	Novel
TIE1	0.04	Novel
ZC3H4	0.04	Novel
KLHL15	0.04	Novel
RASGEF1B	0.04	Novel
ISLR	0.04	Novel
CWC27	0.04	Novel
CD47	0.04	Novel
ELF2	0.04	Novel
TEK	0.04	Novel
TDRKH	0.04	Novel
UMAD1	0.04	Novel
USP32	0.04	Novel
KRT77	0.04	Novel
MPP2	0.04	Novel
THAP5	0.04	Novel
NPTXR	0.04	Novel
ASB3	0.04	Novel
THSD7A	0.04	Novel
PPP3R2	0.04	Novel
MARCKSL1	0.04	Novel
LLPH	0.04	Novel
SFSWAP	0.04	Novel
HMGB1P1	0.04	Novel
BCL2L12	0.04	Novel
RPIA	0.03	Novel
RBP5	0.03	Novel
KLK1	0.03	Novel
EIF2D	0.03	Novel
NUP37	0.03	Novel
MRPL34	0.03	Novel
DHX57	0.03	Novel
P3H4	0.03	Novel
FAIM	0.03	Novel
FOXO6	0.03	Novel
GK2	0.03	Novel
SMNDC1	0.03	Novel
MPP4	0.03	Novel
DNASE1L1	0.03	Novel
ZNF653	0.03	Novel
HSD17B8	0.03	Novel
ERVK13-1	0.03	Novel
PPFIBP1	0.03	Novel
CCL8	0.03	Novel
POLR2D	0.03	Novel
NXF3	0.03	Novel
PTPN13	0.03	Novel
ARID5B	0.03	Novel
PDGFA	0.03	Novel
PPAN-P2RY11	0.03	Novel
DDX56	0.03	Novel
VTA1	0.03	Novel
PANX3	0.03	Novel
PLA2G4F	0.03	Novel
SEC61G	0.03	Novel
DKK3	0.03	Novel
CDC42SE1	0.03	Novel
TMA7	0.03	Novel
CCL14	0.03	Novel
FHAD1	0.03	Novel
NUP160	0.03	Novel
MSL1	0.03	Novel
SIPA1L1	0.03	Novel
ZBTB7C	0.03	Novel
DEFA6	0.03	Novel
MRFAP1L1	0.03	Novel
PLBD2	0.02	Novel
WDR75	0.02	Novel
RNF113A	0.02	Novel
FOXN3	0.02	Novel
TRMT112	0.02	Novel
LIAS	0.02	Novel
MRI1	0.02	Novel
SGO2	0.02	Novel
SCFD2	0.02	Novel
NGDN	0.02	Novel
CXCL2	0.02	Novel
TOP3B	0.02	Novel
SDAD1	0.02	Novel
COX7A2	0.02	Novel
MMP3	0.02	Novel
CKMT1A	0.02	Novel
CTSV	0.02	Novel
DDX28	0.02	Novel
CCN5	0.02	Novel
RAB7B	0.02	Novel
MPZL2	0.02	Novel
FLG2	0.02	Novel
GSC	0.02	Novel
KLHDC10	0.02	Novel
MTFP1	0.02	Novel
S100A11	0.02	Novel
ZCRB1	0.02	Novel
ANO9	0.02	Novel
ODR4	0.02	Novel
ITGB3	0.02	Novel
EIF3K	0.02	Novel
YBX3	0.02	Novel
SERF2	0.02	Novel
MTFR1L	0.02	Novel
GMPPA	0.02	Novel
CD209	0.02	Novel
LMOD2	0.02	Novel
TTC6	0.02	Novel
KMT5A	0.02	Novel
FOXRED2	0.02	Novel
SERPINE2	0.02	Novel
ZNHIT2	0.02	Novel
CCDC97	0.02	Novel
GLRB	0.02	Novel
NOSIP	0.02	Novel
SSX7	0.02	Novel
NDFIP2	0.02	Novel
BARHL2	0.02	Novel
THAP10	0.02	Novel
BTBD7	0.02	Novel
ABCG4	0.02	Novel
KLHL13	0.02	Novel
SKA1	0.02	Novel
TXNL4B	0.02	Novel
PGBD3	0.02	Novel
ULBP1	0.02	Novel
THUMPD3	0.02	Novel
CCDC173	0.02	Novel
TMEM129	0.02	Novel
GRB2	1	Known
HSPA5	1	Known
HSCB	1	Known
STAT3	1	Known
CCL2	1	Known
MAPK1	1	Known
TNS2	1	Known
DDIT3	1	Known
CAV1	1	Known
HELLS	1	Known
TIMMDC1	1	Known
COL4A1	1	Known
AMOTL2	1	Known
MMP9	1	Known
DCN	1	Known
FOXO1	1	Known
C1R	1	Known
MMP14	1	Known
CXCL1	1	Known
VEGFA	1	Known
SERPING1	1	Known
UQCC2	1	Known
SPARC	1	Known
IL6	1	Known
HTRA1	1	Known
RND3	1	Known
HIGD1A	1	Known
CISD1	1	Known
SCARA5	1	Known
CUTC	1	Known
PODN	1	Known
COL1A2	1	Known
PLPP3	1	Known
CD276	1	Known
PHLDB2	1	Known
S1PR3	1	Known
SH3PXD2B	1	Known
LRRC32	1	Known
WDR86	1	Known
ANGPT2	0.99	Known
CTSO	0.99	Known
LOXL1	0.99	Known
PLAC9	0.99	Known
FMOD	0.99	Known
SCARF2	0.99	Known
VEGFC	0.99	Known
SPARCL1	0.99	Known
SVEP1	0.99	Known
MFAP4	0.99	Known
SRPX	0.98	Known
SPON2	0.97	Known
CYB5D1	0.88	Known
COL15A1	0.85	Known
SMIM4	0.81	Known
FAM200B	0.49	Known

## Sheet: BioGRID-2
BioGRID-Embedding-DisGeNET
Symbol	Probability	Known/Novel
PIK3R3	1	Novel
SPRING1	1	Novel
ILF3	1	Novel
COLGALT2	1	Novel
CUL3	1	Novel
KCTD13	1	Novel
SPINT2	1	Novel
KLHL8	1	Novel
DCP1A	1	Novel
GPRASP2	1	Novel
MEOX2	1	Novel
UBXN7	1	Novel
DPPA4	1	Novel
PLEKHF2	1	Novel
IL6R	1	Novel
COL4A2	1	Novel
CEP97	1	Novel
KLHDC2	1	Novel
PLEKHB2	1	Novel
PYCR3	1	Novel
TRIM28	1	Novel
ARHGAP5	1	Novel
RAE1	1	Novel
CCND1	1	Novel
TRAFD1	1	Novel
NPLOC4	1	Novel
UBXN6	1	Novel
TRAF3IP3	1	Novel
ABRAXAS2	1	Novel
ARIH1	1	Novel
SKIL	0.99	Novel
MAP3K4	0.99	Novel
IRF5	0.99	Novel
DCUN1D1	0.99	Novel
C1QTNF2	0.99	Novel
MAGEA11	0.99	Novel
YAE1	0.99	Novel
VCAN	0.99	Novel
ARHGAP31	0.99	Novel
PLOD1	0.99	Novel
SNRPF	0.99	Novel
USP32	0.99	Novel
COPS3	0.99	Novel
MID1	0.99	Novel
SH3KBP1	0.99	Novel
BANP	0.99	Novel
TAFA4	0.98	Novel
KLRG2	0.98	Novel
RNF144A	0.98	Novel
TSNAX	0.98	Novel
RPS25	0.98	Novel
DIABLO	0.98	Novel
ACTA2	0.98	Novel
MVP	0.98	Novel
BCAR3	0.98	Novel
SFTPC	0.98	Novel
GEM	0.98	Novel
SMURF2	0.97	Novel
TUBGCP2	0.97	Novel
TIMP3	0.97	Novel
PDCD2L	0.97	Novel
LYG2	0.97	Novel
MUS81	0.97	Novel
CCL5	0.96	Novel
VPS37D	0.96	Novel
AMZ2	0.96	Novel
ACTR1B	0.96	Novel
TCF25	0.96	Novel
COLEC11	0.96	Novel
HNRNPD	0.96	Novel
DCAF8	0.96	Novel
EXOC7	0.96	Novel
CCDC57	0.95	Novel
AGR3	0.95	Novel
CNNM4	0.95	Novel
SMPD2	0.95	Novel
MMP2	0.95	Novel
ARHGAP9	0.95	Novel
PSMA5	0.95	Novel
CEP76	0.94	Novel
PLAAT4	0.94	Novel
NCALD	0.94	Novel
RHPN2	0.94	Novel
KLHL22	0.94	Novel
VASN	0.93	Novel
PBXIP1	0.93	Novel
TMEM201	0.93	Novel
C1S	0.92	Novel
TTC21A	0.92	Novel
KLHL12	0.92	Novel
MTNR1A	0.92	Novel
KLHL15	0.91	Novel
DOCK1	0.91	Novel
NID2	0.91	Novel
CPN1	0.91	Novel
RNH1	0.91	Novel
ARHGAP21	0.9	Novel
FBXL5	0.9	Novel
OTUD7B	0.9	Novel
MMP25	0.9	Novel
PNMT	0.89	Novel
NEU3	0.89	Novel
PPIB	0.88	Novel
SRP14	0.88	Novel
USP4	0.88	Novel
SSR1	0.88	Novel
MLF1	0.88	Novel
PDF	0.88	Novel
CA9	0.88	Novel
TNIP1	0.87	Novel
SEMA4D	0.86	Novel
GAST	0.86	Novel
PTPN13	0.86	Novel
BCAN	0.86	Novel
DDX17	0.86	Novel
FCF1	0.86	Novel
FAM131B	0.85	Novel
CD209	0.85	Novel
HDAC7	0.85	Novel
ZYG11B	0.85	Novel
KRAS	0.84	Novel
ACADSB	0.84	Novel
NLGN3	0.83	Novel
HIF1A	0.83	Novel
NUDCD3	0.83	Novel
HM13	0.82	Novel
C3AR1	0.82	Novel
BTBD1	0.82	Novel
CLVS2	0.81	Novel
HNF1A	0.81	Novel
AFDN	0.81	Novel
LRRC15	0.81	Novel
HKDC1	0.8	Novel
SEPTIN5	0.8	Novel
KCNF1	0.8	Novel
C1QA	0.79	Novel
MEPCE	0.79	Novel
FBN1	0.79	Novel
MFF	0.79	Novel
PZP	0.78	Novel
SHB	0.77	Novel
SH3PXD2A	0.77	Novel
UCHL5	0.77	Novel
ENC1	0.77	Novel
ASAP3	0.77	Novel
BEX1	0.77	Novel
FAF2	0.77	Novel
CXCL8	0.76	Novel
WDR47	0.76	Novel
RHBDL1	0.76	Novel
COPS8	0.76	Novel
KLHL17	0.76	Novel
ENG	0.76	Novel
PIK3CG	0.75	Novel
BMPR2	0.74	Novel
FAM120B	0.74	Novel
NEDD9	0.74	Novel
RNF19B	0.74	Novel
NCK2	0.73	Novel
FN1	0.73	Novel
IRS4	0.73	Novel
TRIM68	0.72	Novel
KCTD9	0.72	Novel
CALCOCO1	0.71	Novel
ACAD8	0.71	Novel
RHOBTB3	0.7	Novel
EDC3	0.7	Novel
TNFAIP1	0.69	Novel
DAZAP2	0.69	Novel
PIP4P1	0.69	Novel
TIMP2	0.69	Novel
HEYL	0.69	Novel
UACA	0.68	Novel
PTTG1	0.68	Novel
DCTN6	0.68	Novel
KRT8	0.67	Novel
PRAG1	0.67	Novel
CMTM6	0.67	Novel
PIK3CD	0.67	Novel
CDIPT	0.67	Novel
VPS37C	0.66	Novel
APPBP2	0.66	Novel
ZBBX	0.65	Novel
CHRM3	0.65	Novel
NEDD1	0.65	Novel
TIMM13	0.64	Novel
XKRX	0.64	Novel
COL4A6	0.63	Novel
BTBD9	0.63	Novel
SLC16A3	0.62	Novel
DNAH14	0.62	Novel
CDC16	0.62	Novel
CHD9	0.61	Novel
CRTC2	0.61	Novel
ZNF185	0.61	Novel
FNTA	0.61	Novel
PLAT	0.61	Novel
DDX4	0.6	Novel
SSB	0.6	Novel
KLHL24	0.6	Novel
ZNF675	0.59	Novel
MIF	0.59	Novel
TENT5A	0.59	Novel
CDC37	0.58	Novel
SEPTIN6	0.58	Novel
RILPL1	0.58	Novel
CCN5	0.58	Novel
FZD10	0.58	Novel
PF4	0.58	Novel
TRIM14	0.57	Novel
RHOBTB1	0.56	Novel
SUSD6	0.55	Novel
ILK	0.55	Novel
P3H4	0.55	Novel
TNIP2	0.55	Novel
PNMA5	0.55	Novel
FAM168A	0.55	Novel
EMILIN2	0.54	Novel
SPOCK2	0.54	Novel
PSMB6	0.54	Novel
ITGB1	0.53	Novel
ASPRV1	0.53	Novel
YOD1	0.53	Novel
BZW2	0.53	Novel
OLFM2	0.51	Novel
IGF2	0.51	Novel
ZDHHC18	0.51	Novel
SAV1	0.51	Novel
IGSF8	0.51	Novel
CCL21	0.51	Novel
ACP2	0.5	Novel
CIAO1	0.49	Novel
TPD52L1	0.49	Novel
STK11IP	0.49	Novel
TUBB6	0.49	Novel
EPSTI1	0.49	Novel
UGGT2	0.49	Novel
TINAG	0.49	Novel
DEFA5	0.48	Novel
H4C8	0.48	Novel
LAMB2	0.48	Novel
EFNB3	0.47	Novel
SAMSN1	0.47	Novel
SERPINC1	0.47	Novel
SEMA4C	0.47	Novel
SF3A1	0.47	Novel
NAP1L1	0.46	Novel
PRPF8	0.46	Novel
ATP1A4	0.46	Novel
ABCE1	0.46	Novel
WDR83	0.46	Novel
CA8	0.46	Novel
GEMIN6	0.45	Novel
TRAF2	0.45	Novel
PCDH9	0.45	Novel
DNLZ	0.44	Novel
CBX6	0.44	Novel
TUBB8	0.44	Novel
SOCS4	0.43	Novel
DTX2	0.42	Novel
S100A14	0.42	Novel
SIGLEC7	0.42	Novel
C19orf44	0.41	Novel
LTN1	0.41	Novel
DHRS2	0.41	Novel
HIP1	0.41	Novel
POMC	0.41	Novel
MS4A4A	0.41	Novel
FBXO21	0.4	Novel
DCP2	0.4	Novel
DOCK4	0.4	Novel
WDR89	0.4	Novel
NAB2	0.4	Novel
ARFGAP3	0.4	Novel
DCBLD1	0.39	Novel
MET	0.39	Novel
VAC14	0.39	Novel
PSMC2	0.39	Novel
MATN4	0.39	Novel
TCP10L	0.39	Novel
KLHL21	0.39	Novel
MTMR12	0.39	Novel
PSG11	0.39	Novel
PRDM10	0.38	Novel
APBB2	0.38	Novel
CSF2RA	0.38	Novel
DCUN1D3	0.38	Novel
DOCK3	0.37	Novel
ZSWIM8	0.37	Novel
ZBTB26	0.37	Novel
APLP2	0.36	Novel
XRCC5	0.36	Novel
MAL2	0.35	Novel
BORCS6	0.35	Novel
NCCRP1	0.35	Novel
ARHGEF1	0.35	Novel
COL18A1	0.34	Novel
CD46	0.34	Novel
HOXA5	0.34	Novel
ITGB7	0.34	Novel
VIM	0.33	Novel
SEMA4G	0.33	Novel
DYNLRB1	0.32	Novel
TMEM33	0.32	Novel
LRRK2	0.32	Novel
QSOX2	0.32	Novel
AZU1	0.32	Novel
DOT1L	0.32	Novel
EPHA6	0.32	Novel
A1BG	0.32	Novel
SPATA5	0.32	Novel
ITM2C	0.32	Novel
CLNS1A	0.31	Novel
UBE2Q1	0.31	Novel
LNX1	0.31	Novel
FBXL19	0.31	Novel
IL1R1	0.31	Novel
ZHX2	0.31	Novel
CCN2	0.31	Novel
KLHL3	0.3	Novel
CSPG4	0.3	Novel
CCDC22	0.3	Novel
CCP110	0.3	Novel
PTGS2	0.3	Novel
CACNG4	0.3	Novel
MRTFA	0.3	Novel
LCP2	0.3	Novel
SYNJ2	0.29	Novel
PODXL	0.29	Novel
TSR3	0.29	Novel
RSAD1	0.29	Novel
COLQ	0.29	Novel
TIGD5	0.29	Novel
ZXDC	0.29	Novel
SEC23A	0.29	Novel
PROC	0.29	Novel
DRAP1	0.29	Novel
PCDHAC2	0.28	Novel
UBXN8	0.28	Novel
ABL2	0.28	Novel
EMID1	0.28	Novel
KLF4	0.28	Novel
MAP7D3	0.27	Novel
ZBTB32	0.27	Novel
RNF213	0.27	Novel
EGFL7	0.27	Novel
PHETA1	0.27	Novel
MAGED1	0.27	Novel
RNF123	0.27	Novel
BEX2	0.27	Novel
RPS11	0.27	Novel
RELL1	0.27	Novel
STXBP4	0.26	Novel
SPACA1	0.26	Novel
TSPOAP1	0.26	Novel
CALCR	0.26	Novel
CDC73	0.26	Novel
KLHL2	0.26	Novel
DUSP16	0.26	Novel
GPX1	0.26	Novel
RASGEF1B	0.26	Novel
C4BPB	0.26	Novel
DCPS	0.25	Novel
UCHL3	0.25	Novel
ICAM1	0.25	Novel
GZMK	0.25	Novel
AVP	0.25	Novel
ODR4	0.25	Novel
ITGAV	0.25	Novel
GPS2	0.24	Novel
FAM9B	0.24	Novel
CDIP1	0.24	Novel
CALCA	0.24	Novel
USP28	0.24	Novel
CDK9	0.24	Novel
ODF2	0.24	Novel
DSC3	0.24	Novel
DTWD2	0.23	Novel
CGRRF1	0.23	Novel
KIF21B	0.23	Novel
CD83	0.23	Novel
HP	0.23	Novel
GSTK1	0.23	Novel
RPE	0.22	Novel
PPFIBP2	0.22	Novel
MMP3	0.22	Novel
XCL1	0.22	Novel
TNR	0.22	Novel
KLHL25	0.22	Novel
RALGPS1	0.22	Novel
OSBPL3	0.22	Novel
CYTIP	0.22	Novel
CCDC34	0.21	Novel
FRYL	0.21	Novel
RNASE7	0.21	Novel
HEATR3	0.21	Novel
RAB3IP	0.21	Novel
RBM3	0.21	Novel
GCK	0.21	Novel
SPOCK3	0.2	Novel
FRY	0.2	Novel
DNASE1L1	0.2	Novel
ZDHHC23	0.2	Novel
NLGN2	0.2	Novel
CCL28	0.2	Novel
SPSB2	0.2	Novel
NEUROD2	0.2	Novel
HEATR1	0.2	Novel
DOK2	0.2	Novel
PLB1	0.2	Novel
SIGLEC12	0.2	Novel
SERPINF1	0.2	Novel
LACC1	0.2	Novel
PSMB3	0.2	Novel
SNRPA1	0.2	Novel
KLC3	0.19	Novel
IFT74	0.19	Novel
KLHL29	0.19	Novel
FCN1	0.19	Novel
CLDN3	0.19	Novel
PLXNA1	0.19	Novel
TMEM50A	0.19	Novel
FAM114A1	0.19	Novel
CYTH3	0.19	Novel
VWF	0.19	Novel
DAAM1	0.19	Novel
PCDH10	0.19	Novel
MRFAP1L1	0.18	Novel
IL17RE	0.18	Novel
H2AC15	0.18	Novel
IL12A	0.18	Novel
LIMD1	0.18	Novel
CXCL11	0.18	Novel
MAGEB2	0.18	Novel
CDC42EP4	0.18	Novel
PPARG	0.18	Novel
SVIL	0.18	Novel
FBXO27	0.18	Novel
PRSS2	0.18	Novel
METTL16	0.18	Novel
TUBE1	0.18	Novel
CNTF	0.18	Novel
ECE1	0.18	Novel
FBXO45	0.18	Novel
LYPD6	0.18	Novel
FBXL17	0.18	Novel
HROB	0.18	Novel
PKP4	0.17	Novel
CCR6	0.17	Novel
NXPH2	0.17	Novel
STAT3	1	Known
GRB2	1	Known
CAV1	1	Known
HSCB	1	Known
HSPA5	0.98	Known
SPARC	0.96	Known
MMP14	0.96	Known
C1R	0.95	Known
CXCL1	0.94	Known
TNS2	0.92	Known
VEGFA	0.92	Known
DCN	0.89	Known
DDIT3	0.89	Known
SCARA5	0.88	Known
AMOTL2	0.87	Known
MAPK1	0.86	Known
TIMMDC1	0.86	Known
FOXO1	0.83	Known
CUTC	0.83	Known
COL4A1	0.81	Known
UQCC2	0.8	Known
COL1A2	0.79	Known
SH3PXD2B	0.78	Known
HIGD1A	0.77	Known
MMP9	0.77	Known
IL6	0.76	Known
CISD1	0.73	Known
LRRC32	0.72	Known
CTSO	0.72	Known
HELLS	0.69	Known
FMOD	0.67	Known
CCL2	0.67	Known
SERPING1	0.66	Known
HTRA1	0.62	Known
RND3	0.61	Known
ANGPT2	0.6	Known
PHLDB2	0.55	Known
SVEP1	0.53	Known
MFAP4	0.51	Known
PLPP3	0.48	Known
WDR86	0.44	Known
SPARCL1	0.44	Known
CD276	0.42	Known
LOXL1	0.33	Known
SPON2	0.27	Known
SCARF2	0.26	Known
VEGFC	0.23	Known
S1PR3	0.21	Known
PODN	0.18	Known
SRPX	0.17	Known

## Sheet: BioGRID-3
BioGRID-Influence-DisGeNET
Symbol	Probability	Known/Novel
CCL15	0	Novel
LOC102723729	0	Novel
TNIP2	0	Novel
MEG3	0	Novel
GJA9	0	Novel
ZNF530	0	Novel
TEPP	0	Novel
GPATCH3	0	Novel
DCUN1D1	0	Novel
TXNDC2	0	Novel
GTSF1L	0	Novel
VIRMA	0	Novel
ANO9	0	Novel
ZNF134	0	Novel
MPEG1	0	Novel
CUL3	0	Novel
LY6G6F	0	Novel
POFUT2	0	Novel
LRRC71	0	Novel
PLA2R1	0	Novel
TREM1	0	Novel
ANGPTL2	0	Novel
PLCL1	0	Novel
ZC3H12B	0	Novel
KDR	0	Novel
VIT	0	Novel
ACKR1	0	Novel
SKIL	0	Novel
C1S	0	Novel
TGFB1	0	Novel
KCTD13	0	Novel
SGTB	0	Novel
C1RL	0	Novel
CCL4L1	0	Novel
ZNF586	0	Novel
COX6B2	0	Novel
GRSF1	0	Novel
ACHE	0	Novel
LRRC15	0	Novel
AEBP1	0	Novel
SH2D5	0	Novel
KIAA1549L	0	Novel
SFTPD	0	Novel
KLHL17	0	Novel
CXCL6	0	Novel
N6AMT1	0	Novel
PDGFRL	0	Novel
CNPY4	0	Novel
NEU3	0	Novel
NRAS	0	Novel
C1QA	0	Novel
PGF	0	Novel
HTR1A	0	Novel
DANCR	0	Novel
GIMAP6	0	Novel
EPGN	0	Novel
FBXW12	0	Novel
FBLN5	0	Novel
SUSD2	0	Novel
ESR2	0	Novel
TCF15	0	Novel
ANKRD26P1	0	Novel
CXCL5	0	Novel
AIF1	0	Novel
EGFR	0	Novel
HES5	0	Novel
SPOCK3	0	Novel
HUNK	0	Novel
THEMIS	0	Novel
HS3ST2	0	Novel
EPPIN	0	Novel
ARSI	0	Novel
TIMP1	0	Novel
FLT4	0	Novel
COMT	0	Novel
FOXO3B	0	Novel
SLC22A8	0	Novel
TG	0	Novel
PDGFA	0	Novel
AMZ2	0	Novel
A2M	0	Novel
REG4	0	Novel
LYPLA1	0	Novel
IL6R	0	Novel
PLPP1	0	Novel
CCL11	0	Novel
HNRNPL	0	Novel
SFTPC	0	Novel
IL22RA2	0	Novel
GBA3	0	Novel
IL12RB1	0	Novel
SPSB3	0	Novel
PAQR7	0	Novel
PLEKHS1	0	Novel
LNX1	0	Novel
PRR5-ARHGAP8	0	Novel
LAT2	0	Novel
ZBTB12	0	Novel
BTBD1	0	Novel
CPLANE2	0	Novel
ZFYVE9	0	Novel
HRH1	0	Novel
HOXA11	0	Novel
CUL2	0	Novel
ZBTB32	0	Novel
RNF213	0	Novel
GYPB	0	Novel
KLHL22	0	Novel
CCDC168	0	Novel
EMILIN1	0	Novel
TEK	0	Novel
CCDC14	0	Novel
MACROD2	0	Novel
PLPP2	0	Novel
COL4A2	0	Novel
STK11IP	0	Novel
CCR3	0	Novel
F2	0	Novel
PLEKHF2	0	Novel
SPINT2	0	Novel
GPRASP2	0	Novel
MTNR1A	0	Novel
SULT2A1	0	Novel
SMAD3	0	Novel
ADCY5	0	Novel
SMAD9	0	Novel
ITGA5	0	Novel
SNAPIN	0	Novel
CEACAM5	0	Novel
LRP5	0	Novel
IL22RA1	0	Novel
PLK1	0	Novel
COLGALT2	0	Novel
STARD10	0	Novel
LOC102724334	0	Novel
GAB3	0	Novel
ALAS2	0	Novel
COL5A1	0	Novel
SLC16A8	0	Novel
SPINK4	0	Novel
PDGFB	0	Novel
ZBTB7C	0	Novel
GK2	0	Novel
ZDHHC6	0	Novel
H2BC18	0	Novel
RBP5	0	Novel
THBS1	0	Novel
SPACA3	0	Novel
PPP4R4	0	Novel
WNT9B	0	Novel
COL6A1	0	Novel
TMEM144	0	Novel
PLAT	0	Novel
RSPO3	0	Novel
MRC1	0	Novel
LCT	0	Novel
GLB1L3	0	Novel
SELP	0	Novel
STAB2	0	Novel
TUBB8	0	Novel
ADAMTS18	0	Novel
INHA	0	Novel
OS9	0	Novel
LILRB4	0	Novel
SLC16A10	0	Novel
RNF115	0	Novel
JAK1	0	Novel
TINAG	0	Novel
TCEAL8	0	Novel
LMBR1L	0	Novel
TGFB2	0	Novel
SH2B3	0	Novel
LAX1	0	Novel
GAREM2	0	Novel
RETN	0	Novel
CREBL2	0	Novel
SOCS7	0	Novel
WIPF3	0	Novel
GSTM5	0	Novel
PTEN	0	Novel
CA9	0	Novel
PLXNB1	0	Novel
ASTL	0	Novel
KRAS	0	Novel
MASP2	0	Novel
RECQL4	0	Novel
TTLL11	0	Novel
DISC1	0	Novel
NPR1	0	Novel
UBE2NL	0	Novel
MST1	0	Novel
CPA2	0	Novel
TEX101	0	Novel
KRTAP23-1	0	Novel
NT5C	0	Novel
TNFSF13B	0	Novel
CCL8	0	Novel
EPB41L4A	0	Novel
SH3GL2	0	Novel
H2BC21	0	Novel
TNF	0	Novel
COL3A1	0	Novel
PTGS1	0	Novel
PIGF	0	Novel
PHOSPHO2	0	Novel
RTL6	0	Novel
PCK1	0	Novel
OGDHL	0	Novel
KIR2DL4	0	Novel
HECTD3	0	Novel
SELE	0	Novel
TBC1D3G	0	Novel
SIGLEC10	0	Novel
RCE1	0	Novel
SMPD2	0	Novel
ARHGEF35	0	Novel
KRT31	0	Novel
DPEP3	0	Novel
CBR4	0	Novel
AGT	0	Novel
FCRL5	0	Novel
PNMT	0	Novel
CXCL8	0	Novel
EP300	0	Novel
FOXO6	0	Novel
ITGB6	0	Novel
PTGDR	0	Novel
UNC80	0	Novel
FGF21	0	Novel
ELN	0	Novel
IGFBP7	0	Novel
FBLN7	0	Novel
ODR4	0	Novel
MMP3	0	Novel
RGS14	0	Novel
MMP2	0	Novel
COL18A1	0	Novel
NAPSA	0	Novel
SPACA4	0	Novel
PRRG4	0	Novel
FLT1	0	Novel
DRAM1	0	Novel
CXCL17	0	Novel
CD28	0	Novel
ITGAV	0	Novel
RNF151	0	Novel
MMP1	0	Novel
TBC1D3B	0	Novel
FUT1	0	Novel
SLX1A	0	Novel
CASP12	0	Novel
XCL2	0	Novel
SPATA2L	0	Novel
COL1A1	0	Novel
GLIPR2	0	Novel
AHSG	0	Novel
TIMP2	0	Novel
TMEM150A	0	Novel
GRN	0	Novel
H2BC9	0	Novel
ARHGAP5	0	Novel
CBWD3	0	Novel
CHSY1	0	Novel
IFNA2	0	Novel
DCP2	0	Novel
ITFG2	0	Novel
DBP	0	Novel
HOXA5	0	Novel
BCHE	0	Novel
SERTAD2	0	Novel
WNT2	0	Novel
TMEM11	0	Novel
ROCK1	0	Novel
TNFRSF25	0	Novel
SERPINB11	0	Novel
ARHGAP35	0	Novel
KANK2	0	Novel
C21orf91	0	Novel
CLU	0	Novel
LMX1A	0	Novel
EPHX2	0	Novel
STK32C	0	Novel
GAREM1	0	Novel
CMTM2	0	Novel
SH3D19	0	Novel
IFI6	0	Novel
DNASE1L1	0	Novel
HKDC1	0	Novel
MET	0	Novel
NFIL3	0	Novel
PF4	0	Novel
AUNIP	0	Novel
MASP1	0	Novel
SERF1B	0	Novel
CCL13	0	Novel
TMC6	0	Novel
MYBPHL	0	Novel
CCL26	0	Novel
EXOC8	0	Novel
HRAS	0	Novel
ZZEF1	0	Novel
NADSYN1	0	Novel
CDKN1A	0	Novel
ITGB1	0	Novel
GNG11	0	Novel
ARG2	0	Novel
VCAN	0	Novel
PDCL	0	Novel
PLA2G2A	0	Novel
ADCK5	0	Novel
NKD2	0	Novel
NOS3	0	Novel
SPATA12	0	Novel
PTPRB	0	Novel
LUM	0	Novel
ATXN1	0	Novel
CCN2	0	Novel
PCDHB5	0	Novel
MAML1	0	Novel
TMEM208	0	Novel
PROZ	0	Novel
PFDN4	0	Novel
FBXO28	0	Novel
FABP7	0	Novel
PTGIS	0	Novel
SMOX	0	Novel
HMGB1P1	0	Novel
MSMO1	0	Novel
PPP2R5B	0	Novel
DOK3	0	Novel
LOXL3	0	Novel
SLC35B4	0	Novel
DEFB127	0	Novel
TMX1	0	Novel
B4GALT4	0	Novel
ITIH4	0	Novel
KIF27	0	Novel
SLC6A6	0	Novel
FASLG	0	Novel
TM2D2	0	Novel
UBXN11	0	Novel
CEBPB	0	Novel
LONP2	0	Novel
TXNDC9	0	Novel
MESD	0	Novel
IPCEF1	0	Novel
LRRC6	0	Novel
PSTPIP2	0	Novel
AGAP3	0	Novel
TRAT1	0	Novel
ZSWIM7	0	Novel
NDUFC2	0	Novel
CEACAM21	0	Novel
AVP	0	Novel
OFCC1	0	Novel
IL2RB	0	Novel
NID2	0	Novel
PRAG1	0	Novel
SHC2	0	Novel
PRR22	0	Novel
C14orf119	0	Novel
MTFP1	0	Novel
C1QL4	0	Novel
TATDN1	0	Novel
PIM2	0	Novel
OGFOD3	0	Novel
ST3GAL2	0	Novel
LRRC4	0	Novel
ACAP1	0	Novel
SELL	0	Novel
TRAPPC2B	0	Novel
XRCC3	0	Novel
NRDE2	0	Novel
KNG1	0	Novel
DZIP1	0	Novel
CCT4	0	Novel
COLEC11	0	Novel
CLMN	0	Novel
DNASE1L2	0	Novel
VHL	0	Novel
ZNF557	0	Novel
P4HA3	0	Novel
TENT5A	0	Novel
ANXA7	0	Novel
C5orf46	0	Novel
OTUD3	0	Novel
PRRC1	0	Novel
MVP	0	Novel
NACAD	0	Novel
SLC22A1	0	Novel
SH3KBP1	0	Novel
TCP1	0	Novel
MGAT4C	0	Novel
SLC30A2	0	Novel
FAM187B	0	Novel
IPP	0	Novel
GABPA	0	Novel
GRPEL2	0	Novel
RAPGEF5	0	Novel
KCNIP4	0	Novel
TMEM176A	0	Novel
SLC35E4	0	Novel
NUDT18	0	Novel
NKAPL	0	Novel
NR4A1	0	Novel
FAM13B	0	Novel
OCIAD1	0	Novel
KRTCAP2	0	Novel
RBP4	0	Novel
RCVRN	0	Novel
AZU1	0	Novel
IDI1	0	Novel
TUBA4B	0	Novel
TOMM7	0	Novel
DIS3	0	Novel
ETV3	0	Novel
ASCC2	0	Novel
SIGLECL1	0	Novel
ARFGAP2	0	Novel
PPP2CA	0	Novel
GPX1	0	Novel
SERF1A	0	Novel
PRAP1	0	Novel
NTAQ1	0	Novel
GSTCD	0	Novel
NT5DC3	0	Novel
CFH	0	Novel
SLC39A5	0	Novel
PACRGL	0	Novel
CLEC18A	0	Novel
CEP76	0	Novel
CCL5	0	Novel
BATF	0	Novel
LGALS9	0	Novel
PLA2G4A	0	Novel
PCDHB15	0	Novel
MEOX2	0	Novel
NIF3L1	0	Novel
AGMAT	0	Novel
ETFBKMT	0	Novel
NDUFB6	0	Novel
DUSP19	0	Novel
AGER	0	Novel
CAPNS1	0	Novel
MLYCD	0	Novel
HSPA5	1	Known
HSCB	1	Known
GRB2	1	Known
STAT3	1	Known
SMIM4	1	Known
TNS2	1	Known
HELLS	1	Known
CCL2	1	Known
SERPING1	1	Known
C1R	1	Known
LRRC32	1	Known
COL4A1	1	Known
PODN	1	Known
MMP9	1	Known
MFAP4	1	Known
VEGFA	1	Known
DDIT3	1	Known
CAV1	1	Known
SPARC	1	Known
MMP14	1	Known
SH3PXD2B	1	Known
FOXO1	1	Known
MAPK1	1	Known
TIMMDC1	1	Known
UQCC2	1	Known
AMOTL2	1	Known
DCN	1	Known
CISD1	1	Known
CXCL1	1	Known
IL6	1	Known
HTRA1	1	Known
HIGD1A	1	Known
COL1A2	1	Known
PHLDB2	1	Known
SCARA5	1	Known
RND3	1	Known
CD276	1	Known
CUTC	1	Known
ANGPT2	1	Known
PLPP3	1	Known
WDR86	1	Known
SPON2	1	Known
SVEP1	1	Known
FMOD	1	Known
SCARF2	1	Known
PLAC9	1	Known
CTSO	1	Known
LOXL1	1	Known
SPARCL1	1	Known
VEGFC	1	Known
COL15A1	1	Known
SRPX	1	Known
CYB5D1	1	Known
S1PR3	1	Known
FAM200B	1	Known

## Sheet: BioGRID-4
BioGRID-Adjacency-GO
Symbol	Probability	Known/Novel
PLVAP	0.99	Novel
MIA2	0.99	Novel
VEGFD	0.97	Novel
PRPSAP2	0.95	Novel
CYTH1	0.91	Novel
KLHL26	0.9	Novel
BFSP1	0.9	Novel
MAP3K21	0.89	Novel
LAMB4	0.89	Novel
COX11	0.89	Novel
THBS1	0.87	Novel
C16orf89	0.83	Novel
SMIM17	0.83	Novel
ZNF699	0.82	Novel
COL18A1	0.79	Novel
CEMIP	0.77	Novel
DOCK1	0.74	Novel
MMP2	0.73	Novel
RGSL1	0.72	Novel
KLHL8	0.69	Novel
UBE2F	0.66	Novel
RND2	0.66	Novel
FLT1	0.64	Novel
CYTH3	0.59	Novel
NRP1	0.51	Novel
COL1A1	0.48	Novel
DHX32	0.48	Novel
RAB40C	0.46	Novel
UNC80	0.44	Novel
COL3A1	0.43	Novel
SUSD6	0.41	Novel
ELOCP3	0.4	Novel
GRPEL2	0.39	Novel
IGHV3OR15-7	0.39	Novel
RPL7P32	0.37	Novel
PDGFA	0.33	Novel
RPSAP12	0.31	Novel
RPL7AP9	0.3	Novel
RPL7AP27	0.29	Novel
ZNF14	0.29	Novel
RPL36AP37	0.29	Novel
LILRB2	0.28	Novel
DOCK4	0.28	Novel
KERA	0.26	Novel
LRRC41	0.25	Novel
MFSD14A	0.24	Novel
PAPPA	0.22	Novel
CAMSAP1	0.21	Novel
NID2	0.21	Novel
ANGPT1	0.2	Novel
OVCH1	0.19	Novel
TSHZ1	0.19	Novel
STK11IP	0.18	Novel
EFNA1	0.18	Novel
DHRS7B	0.18	Novel
ZNF77	0.18	Novel
SLC39A10	0.18	Novel
THSD7A	0.18	Novel
EMILIN2	0.17	Novel
HEATR3	0.17	Novel
SNORD6	0.17	Novel
SNHG6	0.17	Novel
SNORD31	0.17	Novel
SMIM26	0.17	Novel
SNORA32	0.17	Novel
SNORD5	0.17	Novel
SNORD27	0.17	Novel
SNORD30	0.17	Novel
SNORA4	0.17	Novel
SNORD87	0.17	Novel
SNORD28	0.17	Novel
SNORD75	0.17	Novel
SNORD29	0.17	Novel
LINC00205	0.17	Novel
ALKAL1	0.17	Novel
NDUFC1	0.17	Novel
C9orf85	0.17	Novel
SBDSP1	0.17	Novel
SERTAD4-AS1	0.17	Novel
SNORD2	0.17	Novel
FOXD1	0.16	Novel
HOXD11	0.15	Novel
KLHL23	0.15	Novel
CYTH4	0.15	Novel
TLNRD1	0.14	Novel
SPATA5L1	0.14	Novel
ZBED3	0.14	Novel
SOCS5	0.14	Novel
WSB1	0.14	Novel
SMIM8	0.14	Novel
DCUN1D2	0.13	Novel
LINC02593	0.13	Novel
IRX3	0.13	Novel
TMEM178B	0.13	Novel
C15orf61	0.12	Novel
C2orf76	0.12	Novel
EPN1	0.12	Novel
ANGEL1	0.12	Novel
VSIG4	0.12	Novel
NAP1L3	0.11	Novel
SMIM13	0.11	Novel
SNORD26	0.11	Novel
SNORD25	0.11	Novel
URB1-AS1	0.11	Novel
COL5A1	0.11	Novel
ZIC5	0.11	Novel
ZNF721	0.1	Novel
PRELID1	0.1	Novel
MAG	0.1	Novel
BZW2	0.1	Novel
SNORD76	0.09	Novel
TKTL2	0.09	Novel
ALKBH5	0.09	Novel
USF3	0.08	Novel
DLL1	0.08	Novel
GPX1	0.08	Novel
COA8	0.08	Novel
BTBD9	0.08	Novel
TSC22D2	0.08	Novel
H2AC1	0.08	Novel
ZBTB6	0.07	Novel
WASF3	0.07	Novel
ZNF653	0.07	Novel
ZNF200	0.07	Novel
PABPC5	0.07	Novel
CMTM8	0.07	Novel
COL2A1	0.07	Novel
CNNM4	0.06	Novel
KLK1	0.06	Novel
CCSAP	0.06	Novel
ENOX1	0.06	Novel
CLMN	0.06	Novel
CCDC34	0.06	Novel
PLCL2	0.06	Novel
CNN3	0.06	Novel
AKIRIN2	0.06	Novel
SAP30L	0.06	Novel
MIR17HG	0.06	Novel
CHAD	0.06	Novel
SNORA63	0.06	Novel
PWWP2A	0.06	Novel
ZNF530	0.05	Novel
DKK1	0.05	Novel
LRRC71	0.05	Novel
ZNF706	0.05	Novel
CHCHD7	0.05	Novel
NDNF	0.05	Novel
CXXC5	0.05	Novel
ZBED4	0.05	Novel
SPATA2L	0.05	Novel
PLA2R1	0.05	Novel
FAM135A	0.05	Novel
CST6	0.04	Novel
USP25	0.04	Novel
SPATS2L	0.04	Novel
TBC1D9	0.04	Novel
CD200R1	0.04	Novel
SMYD4	0.04	Novel
ANGPT4	0.04	Novel
SCAPER	0.04	Novel
ITGB1	0.04	Novel
LRRC46	0.04	Novel
COLGALT1	0.04	Novel
GPBP1	0.04	Novel
FAM171A1	0.04	Novel
SNORD22	0.04	Novel
ERVK-6	0.04	Novel
RANBP17	0.04	Novel
HOXC6	0.04	Novel
C16orf71	0.03	Novel
TMEM255B	0.03	Novel
SERPINE2	0.03	Novel
ICOSLG	0.03	Novel
TMEM253	0.03	Novel
THAP5	0.03	Novel
ZFAND2A	0.03	Novel
SEC61G	0.03	Novel
SHCBP1	0.03	Novel
HSBP1L1	0.03	Novel
KCNV2	0.03	Novel
TSKU	0.03	Novel
EN2	0.03	Novel
GMPPA	0.03	Novel
C9orf78	0.03	Novel
LZTS3	0.03	Novel
RASGEF1B	0.03	Novel
DENND4A	0.03	Novel
RTL8A	0.03	Novel
PLCG1	0.02	Novel
CIR1	0.02	Novel
HSPA7	0.02	Novel
HSPB8	0.02	Novel
PDGFB	0.02	Novel
CSNK1A1L	0.02	Novel
ARIH1	0.02	Novel
NET1	0.02	Novel
CXCL3	0.02	Novel
ZNF550	0.02	Novel
TPD52L1	0.02	Novel
ZBTB7C	0.02	Novel
TNFSF9	0.02	Novel
DEPDC7	0.02	Novel
CST3	0.02	Novel
ZNF562	0.02	Novel
NORAD	0.02	Novel
USP35	0.02	Novel
SEC23B	0.02	Novel
TYROBP	0.02	Novel
HMGB1P1	0.02	Novel
CYTH2	0.02	Novel
PDK3	0.02	Novel
ANKRD34A	0.02	Novel
PANX3	0.02	Novel
HDDC2	0.02	Novel
C1orf52	0.02	Novel
ERVK13-1	0.02	Novel
GK2	0.02	Novel
BCL2L12	0.02	Novel
UMAD1	0.02	Novel
FHAD1	0.02	Novel
MORN1	0.02	Novel
SCUBE2	0.02	Novel
C10orf88	0.02	Novel
LIN52	0.02	Novel
TIA1	0.02	Novel
HPN	0.02	Novel
ZNF396	0.02	Novel
CCN5	0.02	Novel
FAIM	0.02	Novel
CMC2	0.02	Novel
TFPI2	0.02	Novel
AGMAT	0.02	Novel
FAM110B	0.02	Novel
ZCCHC14	0.02	Novel
UBXN11	0.02	Novel
NUDT1	0.02	Novel
PPFIBP1	0.02	Novel
GPR26	0.02	Novel
LAPTM5	0.02	Novel
ARMC7	0.01	Novel
GSTM2	0.01	Novel
GSKIP	0.01	Novel
HS3ST3A1	0.01	Novel
FAM221A	0.01	Novel
CBLL1	0.01	Novel
RBP5	0.01	Novel
TTLL11	0.01	Novel
MON2	0.01	Novel
PREB	0.01	Novel
TCEAL2	0.01	Novel
SNRNP25	0.01	Novel
LMOD2	0.01	Novel
TTC6	0.01	Novel
TMEM263	0.01	Novel
LIAS	0.01	Novel
NUDT15	0.01	Novel
CD24	0.01	Novel
PRTN3	0.01	Novel
ZBTB18	0.01	Novel
ABHD17C	0.01	Novel
RABEPK	0.01	Novel
MTO1	0.01	Novel
DUSP19	0.01	Novel
BTBD7	0.01	Novel
DENND4C	0.01	Novel
STK10	0.01	Novel
MARCKSL1	0.01	Novel
ITGB3	0.01	Novel
PPP3R2	0.01	Novel
SCGB1D4	0.01	Novel
CD47	0.01	Novel
PGBD3	0.01	Novel
LLPH	0.01	Novel
SLC17A5	0.01	Novel
OGFOD3	0.01	Novel
ADGRA3	0.01	Novel
MPP4	0.01	Novel
NDFIP2	0.01	Novel
FBN1	0.01	Novel
SIGLEC9	0.01	Novel
BZW1	0.01	Novel
NID1	0.01	Novel
KLHL2	0.01	Novel
C1orf167	0.01	Novel
MANEAL	0.01	Novel
PDZD7	0.01	Novel
CEACAM1	0.01	Novel
PCNX1	0.01	Novel
ANKRD30B	0.01	Novel
NFXL1	0.01	Novel
POFUT2	0.01	Novel
SMR3B	0.01	Novel
QPCT	0.01	Novel
ODR4	0.01	Novel
WNT9B	0.01	Novel
BMT2	0.01	Novel
F11	0.01	Novel
UXS1	0.01	Novel
APBA2	0.01	Novel
ITIH2	0.01	Novel
RIN3	0.01	Novel
WFDC10A	0.01	Novel
DNASE1L1	0.01	Novel
SHC2	0.01	Novel
MLYCD	0.01	Novel
DHX57	0.01	Novel
MROH1	0.01	Novel
ARID5B	0.01	Novel
KCTD10	0.01	Novel
HSP90AA4P	0.01	Novel
PARS2	0.01	Novel
MNX1	0.01	Novel
NLRP10	0.01	Novel
TMEM135	0.01	Novel
GJB4	0.01	Novel
ICAM3	0.01	Novel
RPS6KA2	0.01	Novel
CTSV	0.01	Novel
GPR179	0.01	Novel
IL22	0.01	Novel
GAS1	0.01	Novel
INSM2	0.01	Novel
HSPB9	0.01	Novel
FOXO3B	0.01	Novel
POLR2I	0.01	Novel
ESYT3	0.01	Novel
KIAA1109	0.01	Novel
FOLR3	0.01	Novel
LAMA3	0.01	Novel
SNRPGP15	0.01	Novel
TUSC2	0.01	Novel
TTC38	0.01	Novel
COX4I2	0.01	Novel
LIN28B	0.01	Novel
GJB3	0.01	Novel
COL4A2	0.01	Novel
ADGRF5	0.01	Novel
PLBD2	0.01	Novel
C12orf66	0.01	Novel
PPP2R2C	0.01	Novel
SFRP4	0.01	Novel
C5orf22	0.01	Novel
OTOP3	0.01	Novel
ADCY10	0.01	Novel
MMP3	0.01	Novel
VWCE	0.01	Novel
CFAP206	0.01	Novel
CPNE8	0.01	Novel
LPA	0.01	Novel
CLCA2	0.01	Novel
TIMP1	0.01	Novel
RTN2	0.01	Novel
ANO9	0.01	Novel
WARS2	0.01	Novel
HMCN2	0.01	Novel
BARHL2	0	Novel
TMEM130	0	Novel
ZFAND3	0	Novel
NAV1	0	Novel
MAMLD1	0	Novel
FBXL12	0	Novel
PHF14	0	Novel
SLC25A35	0	Novel
EIF2AK4	0	Novel
LGALS13	0	Novel
MVB12B	0	Novel
CALCB	0	Novel
PANK3	0	Novel
CDC42SE1	0	Novel
CCDC18	0	Novel
ARHGAP20	0	Novel
NGF	0	Novel
KLKB1	0	Novel
IFI6	0	Novel
SFSWAP	0	Novel
TDRKH	0	Novel
GLIPR2	0	Novel
FAM199X	0	Novel
FOXO6	0	Novel
ARID4B	0	Novel
TNFSF13	0	Novel
NTPCR	0	Novel
DNAH1	0	Novel
RESF1	0	Novel
TRAM2	0	Novel
COQ10B	0	Novel
DGKB	0	Novel
NT5DC3	0	Novel
MIDN	0	Novel
ZNF28	0	Novel
RCE1	0	Novel
IL1B	0	Novel
XCR1	0	Novel
GGH	0	Novel
SASH1	0	Novel
ZNF611	0	Novel
FUZ	0	Novel
PRG4	0	Novel
HNRNPCL3	0	Novel
THAP10	0	Novel
C1orf174	0	Novel
LRRTM2	0	Novel
LRRC1	0	Novel
SLC2A10	0	Novel
ND3	0	Novel
IGHV1-46	0	Novel
OR4L1	0	Novel
SLC66A3	0	Novel
OR5AC2	0	Novel
NDST3	0	Novel
PPP1R26	0	Novel
SSX7	0	Novel
PYCR2	0	Novel
IGKV1-12	0	Novel
BTNL3	0	Novel
TARS3	0	Novel
RRP1	0	Novel
CWC15	0	Novel
NLN	0	Novel
CXCL13	0	Novel
LYPD5	0	Novel
PLA2G4F	0	Novel
MMP10	0	Novel
STON1	0	Novel
ZNHIT3	0	Novel
MPP2	0	Novel
SHROOM2	0	Novel
CCDC97	0	Novel
SULT1A4	0	Novel
ELANE	0	Novel
EIF1B	0	Novel
MAP3K8	0	Novel
ZBTB34	0	Novel
IRF2BPL	0	Novel
SELPLG	0	Novel
ZNF83	0	Novel
LRCH4	0	Novel
TNFSF12	0	Novel
KLHDC10	0	Novel
PIPSL	0	Novel
ZNF821	0	Novel
BCAS1	0	Novel
PISD	0	Novel
TMEM50A	0	Novel
ASB3	0	Novel
GRB2	1	Known
HSPA5	1	Known
HSCB	1	Known
CCL2	1	Known
STAT3	1	Known
MAPK1	1	Known
TNS2	1	Known
DDIT3	1	Known
COL4A1	1	Known
MMP9	1	Known
CAV1	1	Known
AMOTL2	1	Known
HELLS	1	Known
TIMMDC1	1	Known
FOXO1	1	Known
VEGFA	1	Known
DCN	1	Known
C1R	1	Known
MMP14	1	Known
CXCL1	1	Known
SPARC	1	Known
UQCC2	1	Known
SERPING1	1	Known
IL6	1	Known
HTRA1	1	Known
RND3	1	Known
COL1A2	1	Known
SCARA5	1	Known
HIGD1A	1	Known
CUTC	1	Known
CISD1	1	Known
LRRC32	1	Known
PODN	1	Known
SH3PXD2B	1	Known
WDR86	1	Known
PHLDB2	1	Known
CD276	1	Known
PLPP3	1	Known
ANGPT2	0.99	Known
CTSO	0.99	Known
PLAC9	0.99	Known
VEGFC	0.99	Known
LOXL1	0.99	Known
SCARF2	0.99	Known
SVEP1	0.99	Known
FMOD	0.99	Known
SPARCL1	0.99	Known
S1PR3	0.98	Known
MFAP4	0.98	Known
SRPX	0.98	Known
SPON2	0.97	Known
CYB5D1	0.86	Known
COL15A1	0.83	Known
SMIM4	0.76	Known
FAM200B	0.17	Known

[truncated: 3 more sheets: BioGRID-5, BioGRID-6, Final ]
