# Supplementary material for: Suboptimal Responses to Anti-VEGF in Retinal Neurovascular Diseases: Linking Aging and Alternative Angioinflammatory Pathways
Source: Invest Ophthalmol Vis Sci. 2026 May 4;67(5):4. doi: 10.1167/iovs.67.5.4 (PMC13164572; doi:10.1167/iovs.67.5.4)
Supplement: Supplement 25 [file iovs-67-5-4_s025.xlsx]

## Sheet: STRING-1
STRING-Adjacency-DisGeNET
Symbol	Probability	Known/Novel
IL1B	1	Novel
H2AC19	1	Novel
CYBB	0.99	Novel
CASP1	0.99	Novel
ITGB2	0.99	Novel
TNF	0.99	Novel
CD53	0.99	Novel
NCF4	0.99	Novel
CXCL8	0.98	Novel
NCF1	0.96	Novel
SERPINE1	0.95	Novel
PTGS2	0.94	Novel
MMP2	0.94	Novel
DNAJC5G	0.94	Novel
MNDA	0.92	Novel
CFAP97D1	0.92	Novel
RETN	0.9	Novel
LY86	0.87	Novel
C5orf52	0.83	Novel
H2AC20	0.82	Novel
TIMP1	0.8	Novel
CYBA	0.76	Novel
TLR4	0.74	Novel
TEX37	0.73	Novel
ADIPOQ	0.7	Novel
IL18	0.7	Novel
LCP2	0.66	Novel
ADIPOR2	0.66	Novel
LILRB2	0.65	Novel
CKS1B	0.63	Novel
IL1RN	0.61	Novel
ACTR2	0.6	Novel
CCL5	0.57	Novel
CCL4	0.56	Novel
ARHGDIB	0.53	Novel
VCAM1	0.51	Novel
FGR	0.51	Novel
CXCL2	0.47	Novel
CCDC24	0.46	Novel
HCST	0.46	Novel
MAPK3	0.41	Novel
HGF	0.41	Novel
ZFAND2B	0.4	Novel
CXCL10	0.4	Novel
NLRP3	0.36	Novel
TMEM42	0.34	Novel
MRPL35	0.29	Novel
MRPS24	0.28	Novel
ADAM8	0.28	Novel
PLAU	0.27	Novel
SRGN	0.24	Novel
CCDC116	0.24	Novel
ARPC1A	0.23	Novel
IGF1	0.21	Novel
MRPS26	0.21	Novel
CCL7	0.2	Novel
SYK	0.2	Novel
CD14	0.2	Novel
CLEC5A	0.19	Novel
MRPS33	0.19	Novel
MAPK8	0.19	Novel
IL10RA	0.18	Novel
CD300A	0.17	Novel
MCEMP1	0.15	Novel
IL10	0.14	Novel
ARHGAP15	0.14	Novel
MRPL50	0.14	Novel
MRPS28	0.13	Novel
STAT1	0.13	Novel
SNX2	0.13	Novel
ANGPT1	0.13	Novel
TLR2	0.12	Novel
CD48	0.12	Novel
MRPS25	0.11	Novel
ARPC3	0.1	Novel
PLAUR	0.1	Novel
PYCARD	0.1	Novel
MRPL10	0.1	Novel
OSM	0.1	Novel
MRPL30	0.09	Novel
C3AR1	0.09	Novel
MRPL34	0.09	Novel
MRPL52	0.09	Novel
IL1R1	0.08	Novel
S100A4	0.08	Novel
ICAM1	0.08	Novel
TAGAP	0.08	Novel
TIMM22	0.08	Novel
ANXA2	0.08	Novel
ARHGAP9	0.07	Novel
GMFG	0.07	Novel
ARPC4	0.07	Novel
ARPC2	0.07	Novel
IL1A	0.07	Novel
CLEC4D	0.07	Novel
LILRA1	0.07	Novel
MRPL14	0.06	Novel
NOD2	0.06	Novel
ATP6V1D	0.06	Novel
CSF3	0.06	Novel
MRPL57	0.06	Novel
MRPL42	0.06	Novel
LEP	0.06	Novel
MMP3	0.06	Novel
ATF4	0.06	Novel
ITGAM	0.06	Novel
MRPS35	0.05	Novel
IL13	0.05	Novel
MRPS17	0.05	Novel
LAMTOR2	0.05	Novel
MRPS21	0.05	Novel
THEMIS2	0.05	Novel
VEGFD	0.05	Novel
EVI2B	0.04	Novel
CCR1	0.04	Novel
MRPS18C	0.04	Novel
NCKAP1L	0.04	Novel
MRPL54	0.04	Novel
PDGFB	0.04	Novel
MRPL51	0.04	Novel
TIMP2	0.04	Novel
MPO	0.04	Novel
MPEG1	0.04	Novel
IL4	0.04	Novel
MRPL55	0.04	Novel
ALOX5	0.03	Novel
HMOX1	0.03	Novel
CD300LB	0.03	Novel
MRPL22	0.03	Novel
MRPL46	0.03	Novel
MRPS36	0.03	Novel
CHCHD1	0.03	Novel
MMP1	0.03	Novel
PPP1R35	0.03	Novel
VAMP7	0.03	Novel
XBP1	0.03	Novel
MRPL28	0.02	Novel
TREM1	0.02	Novel
STX11	0.02	Novel
CPNE3	0.02	Novel
TXNDC5	0.02	Novel
GRN	0.02	Novel
CTSS	0.02	Novel
AURKAIP1	0.02	Novel
CCN2	0.02	Novel
MRPS30	0.02	Novel
ATF3	0.02	Novel
ATF6	0.02	Novel
HK3	0.02	Novel
PGF	0.02	Novel
SNX4	0.02	Novel
RNASE2	0.02	Novel
CD244	0.02	Novel
MRPL36	0.02	Novel
CCR2	0.02	Novel
MRPS23	0.02	Novel
CFAP299	0.02	Novel
CD300LF	0.02	Novel
H2AW	0.02	Novel
ATP6V1H	0.01	Novel
SLAMF7	0.01	Novel
CRP	0.01	Novel
JUN	0.01	Novel
SNX1	0.01	Novel
TGFB1	0.01	Novel
IST1	0.01	Novel
MRPL38	0.01	Novel
CEBPB	0.01	Novel
LGALS3	0.01	Novel
MRPL41	0.01	Novel
SNX7	0.01	Novel
MRPL53	0.01	Novel
CNPY2	0.01	Novel
GPR84	0.01	Novel
TFEC	0.01	Novel
GLYATL3	0.01	Novel
MRPL37	0.01	Novel
SASH3	0.01	Novel
TNFRSF1A	0.01	Novel
ATP5ME	0.01	Novel
PLEK	0.01	Novel
NFKBIA	0.01	Novel
GBP2	0.01	Novel
SNAP23	0.01	Novel
VAMP5	0.01	Novel
UNC13D	0.01	Novel
IL36A	0.01	Novel
THBS1	0.01	Novel
CCRL2	0.01	Novel
PARVG	0.01	Novel
GADD45GIP1	0.01	Novel
ARPC5	0.01	Novel
CD300C	0.01	Novel
CD93	0.01	Novel
FOXO3	0.01	Novel
COTL1	0.01	Novel
LCN2	0.01	Novel
CYTIP	0.01	Novel
CASP5	0.01	Novel
CLDN34	0.01	Novel
CXCL9	0.01	Novel
ATP5PF	0.01	Novel
FGFBP3	0.01	Novel
CASP3	0.01	Novel
IL1R2	0.01	Novel
SREBF1	0.01	Novel
SNX5	0.01	Novel
ATP5PB	0.01	Novel
RELB	0.01	Novel
SLAMF6	0.01	Novel
PSMB3	0.01	Novel
TNFAIP3	0.01	Novel
CFAP69	0.01	Novel
CD47	0.01	Novel
SNX3	0.01	Novel
SNX30	0.01	Novel
DNAJC3	0.01	Novel
SLC25A35	0.01	Novel
LCN10	0.01	Novel
MRPL49	0.01	Novel
NKG7	0.01	Novel
DENND6B	0.01	Novel
ATP6V0C	0.01	Novel
CCL11	0.01	Novel
KLHDC7B	0.01	Novel
MAPK14	0.01	Novel
LAMTOR1	0.01	Novel
S100A6	0.01	Novel
ANGPT4	0.01	Novel
OLR1	0.01	Novel
ATP8A1	0.01	Novel
VAMP3	0.01	Novel
MRPS18A	0.01	Novel
LMF2	0.01	Novel
MIF	0.01	Novel
AP1M1	0.01	Novel
LY9	0.01	Novel
RAB44	0.01	Novel
LSP1	0.01	Novel
ZFAND1	0.01	Novel
FGF21	0.01	Novel
ACTR8	0.01	Novel
CCDC18	0.01	Novel
CD52	0.01	Novel
CXCL5	0.01	Novel
FBXL17	0.01	Novel
OBP2A	0	Novel
CASP4	0	Novel
DNAJC5	0	Novel
C6orf120	0	Novel
MRPL43	0	Novel
GCA	0	Novel
IL33	0	Novel
MRPL33	0	Novel
SPEF1	0	Novel
IL2RG	0	Novel
CLEC4A	0	Novel
GIMAP1-GIMAP5	0	Novel
TARM1	0	Novel
IRS1	0	Novel
SLAMF8	0	Novel
TNFAIP8L2	0	Novel
S100A9	0	Novel
TMEM30A	0	Novel
ATP6V1G1	0	Novel
CD68	0	Novel
CARD17	0	Novel
MRPL20	0	Novel
LRRC36	0	Novel
S100A12	0	Novel
GIMAP8	0	Novel
CCL8	0	Novel
EGR1	0	Novel
FABP5	0	Novel
RIPK3	0	Novel
H2AC1	0	Novel
RNASE3	0	Novel
SIGLEC7	0	Novel
OBP2B	0	Novel
DOK2	0	Novel
IL36B	0	Novel
NOS3	0	Novel
H2AB2	0	Novel
LTB	0	Novel
A1BG	0	Novel
RAB37	0	Novel
OR10K1	0	Novel
CEACAM3	0	Novel
VTI1B	0	Novel
CNBD1	0	Novel
GGNBP2	0	Novel
MRPL23	0	Novel
ANGPTL4	0	Novel
CLEC4E	0	Novel
TXNIP	0	Novel
LST1	0	Novel
H2AC12	0	Novel
ODF3	0	Novel
SP1	0	Novel
TRABD	0	Novel
ATP6V1C1	0	Novel
NHLRC3	0	Novel
H2AC21	0	Novel
MRPS18B	0	Novel
STEAP1B	0	Novel
SIGLEC9	0	Novel
MRAP2	0	Novel
ATP8B4	0	Novel
PLAC8	0	Novel
GIMAP4	0	Novel
LILRB3	0	Novel
LAT2	0	Novel
FAM184A	0	Novel
S1PR4	0	Novel
NOXA1	0	Novel
IL18RAP	0	Novel
MRPS31	0	Novel
OR10H4	0	Novel
DPEP2	0	Novel
SLAMF9	0	Novel
PLS3	0	Novel
HBEGF	0	Novel
ATP5MD	0	Novel
CLEC1B	0	Novel
SCAMP1	0	Novel
SELE	0	Novel
MRPL48	0	Novel
MMP16	0	Novel
TEK	0	Novel
MRPS27	0	Novel
CD37	0	Novel
TNFSF10	0	Novel
CEACAM4	0	Novel
ARHGAP25	0	Novel
TOLLIP	0	Novel
CASP9	0	Novel
AGER	0	Novel
ATP5MC3	0	Novel
TXNDC9	0	Novel
HSP90B1	0	Novel
CSF2	0	Novel
OR52K1	0	Novel
STAT6	0	Novel
NPC1	0	Novel
IL17RA	0	Novel
CCL3L3	0	Novel
DAP3	0	Novel
H2AC4	0	Novel
OR6C75	0	Novel
ITGAL	0	Novel
IRAK1	0	Novel
ERO1B	0	Novel
PRKCD	0	Novel
RNASET2	0	Novel
SIRPA	0	Novel
H2AC8	0	Novel
DPP7	0	Novel
LCN15	0	Novel
H2BC21	0	Novel
CRELD2	0	Novel
H2AB3	0	Novel
MACROH2A2	0	Novel
IRS2	0	Novel
SAMSN1	0	Novel
ATP5MPL	0	Novel
SCGB1C1	0	Novel
ORMDL3	0	Novel
HSPA6	0	Novel
SCGB1C2	0	Novel
TLCD5	0	Novel
FOS	0	Novel
TIFAB	0	Novel
PTX3	0	Novel
HSP90AB1	0	Novel
IL6R	0	Novel
IL37	0	Novel
ATP5MG	0	Novel
ARHGAP4	0	Novel
HACD2	0	Novel
ATP6V1C2	0	Novel
MRPL27	0	Novel
SOCS3	0	Novel
GM2A	0	Novel
IL1F10	0	Novel
HMGB1	0	Novel
MRPL16	0	Novel
BIRC3	0	Novel
GADD45A	0	Novel
MRPL32	0	Novel
MRPL17	0	Novel
FLT1	0	Novel
ATP6V1F	0	Novel
HSPB1	0	Novel
IFNG	0	Novel
TIMP4	0	Novel
CDKN1A	0	Novel
IL17REL	0	Novel
LILRB4	0	Novel
S100A3	0	Novel
OR51L1	0	Novel
NAMPT	0	Novel
GAPT	0	Novel
PLCG2	0	Novel
IL1RL2	0	Novel
SDCBP	0	Novel
PTPRB	0	Novel
CRIP1	0	Novel
FCN1	0	Novel
SIRT1	0	Novel
ANGPTL2	0	Novel
SNX11	0	Novel
OR2K2	0	Novel
CMTM6	0	Novel
NOX4	0	Novel
CXCL12	0	Novel
PARP6	0	Novel
DNAJB11	0	Novel
CCT2	0	Novel
IL4R	0	Novel
FUCA1	0	Novel
CARD9	0	Novel
PACSIN3	0	Novel
FBXO25	0	Novel
PSMD1	0	Novel
TRIB3	0	Novel
SUPT3H	0	Novel
IL18R1	0	Novel
IL36G	0	Novel
ZNF713	0	Novel
CLECL1	0	Novel
SNX9	0	Novel
CYTH4	0	Novel
SIRPD	0	Novel
ITPKB	0	Novel
ZNF596	0	Novel
DNAJB4	0	Novel
PSMB8	0	Novel
MACROH2A1	0	Novel
OR2V1	0	Novel
IGF2	0	Novel
CCL20	0	Novel
CLIC4	0	Novel
CLEC12B	0	Novel
HACD3	0	Novel
MMP12	0	Novel
LGALS9	0	Novel
CCL2	1	Known
MMP9	1	Known
STAT3	1	Known
IL6	1	Known
MAPK1	1	Known
HSPA5	1	Known
LAPTM5	1	Known
NCF2	1	Known
GRB2	1	Known
HCLS1	1	Known
FCER1G	1	Known
TYROBP	1	Known
MYD88	1	Known
LCP1	1	Known
LYN	1	Known
TNFRSF1B	1	Known
VAMP8	1	Known
ALOX5AP	1	Known
FOXO1	1	Known
FTL	1	Known
DDIT3	1	Known
CAP1	1	Known
NPC2	1	Known
LY96	1	Known
MMP14	1	Known
ARPC1B	1	Known
ARHGAP27	1	Known
FKBP4	1	Known
CKS2	1	Known
VEGFC	1	Known
CLIC1	1	Known
CCL3	1	Known
CXCL1	1	Known
ATP5MF	1	Known
CARD16	1	Known
CLEC12A	1	Known
TMSB4X	1	Known
ATP6V1B2	1	Known
S100A11	1	Known
ADIPOR1	1	Known
RPL27	1	Known
H2AC18	1	Known
HACD4	1	Known
ANGPT2	1	Known
SNX8	1	Known
ODF3B	1	Known
ARHGAP30	1	Known
MRPL18	1	Known
ZFAND2A	1	Known
ZBTB43	1	Known
CD84	1	Known
VMO1	1	Known
TMEM273	1	Known
C19orf38	0.99	Known

## Sheet: STRING-2
STRING-Embedding-DisGeNET
Symbol	Probability	Known/Novel
PSMB8	0.83	Novel
CLEC4D	0.75	Novel
IFIT2	0.73	Novel
HSP90B1	0.73	Novel
IFIT3	0.66	Novel
NCF1	0.66	Novel
ACTR2	0.66	Novel
THBS1	0.64	Novel
HK3	0.62	Novel
MMP2	0.62	Novel
TLR4	0.61	Novel
CASP5	0.6	Novel
CXCL8	0.6	Novel
CLEC5A	0.59	Novel
TNF	0.59	Novel
LAMTOR2	0.54	Novel
CTSS	0.51	Novel
ADAM8	0.5	Novel
CYBB	0.49	Novel
CLEC12B	0.49	Novel
MS4A14	0.48	Novel
IL1A	0.48	Novel
MIF	0.48	Novel
PIK3CB	0.48	Novel
TIFAB	0.47	Novel
TREM1	0.46	Novel
CXCL10	0.45	Novel
IL10	0.45	Novel
CLEC4E	0.44	Novel
CYBA	0.44	Novel
LILRA5	0.43	Novel
CASP1	0.43	Novel
RETN	0.43	Novel
BCL2A1	0.43	Novel
NOD2	0.43	Novel
SERPINE1	0.42	Novel
CALHM6	0.42	Novel
ZNF831	0.41	Novel
CD68	0.41	Novel
IRAK1	0.41	Novel
IL1B	0.41	Novel
MYO1G	0.41	Novel
MS4A7	0.4	Novel
CLECL1	0.4	Novel
PRDX1	0.39	Novel
ANXA2	0.39	Novel
ALOX5	0.39	Novel
LILRB2	0.39	Novel
SRGN	0.38	Novel
PARVG	0.38	Novel
PSTPIP1	0.37	Novel
GAPT	0.37	Novel
CXCL2	0.37	Novel
CAV1	0.36	Novel
OLR1	0.36	Novel
S100A8	0.36	Novel
LRRC25	0.36	Novel
LAIR1	0.36	Novel
PILRA	0.36	Novel
CD300C	0.36	Novel
UBA52	0.36	Novel
GBP2	0.36	Novel
P4HB	0.36	Novel
SIRPD	0.35	Novel
S100A12	0.35	Novel
CEACAM21	0.34	Novel
NLRP3	0.34	Novel
PSMB5	0.34	Novel
PTGS2	0.34	Novel
HCST	0.34	Novel
TNFAIP2	0.33	Novel
NCKAP1L	0.33	Novel
IFNG	0.32	Novel
RAB44	0.32	Novel
CCL4	0.32	Novel
CLEC6A	0.32	Novel
CD37	0.32	Novel
PSMB2	0.32	Novel
DPEP2	0.32	Novel
TFEC	0.32	Novel
PSMA2	0.32	Novel
IGF1	0.32	Novel
IFIT5	0.32	Novel
CD300A	0.32	Novel
ARHGDIB	0.32	Novel
ITGAM	0.31	Novel
MPEG1	0.31	Novel
MCEMP1	0.31	Novel
CD14	0.31	Novel
CD36	0.31	Novel
CCL8	0.31	Novel
LAMTOR1	0.31	Novel
SYK	0.31	Novel
MAPK8	0.31	Novel
PSMB10	0.31	Novel
PLAU	0.31	Novel
CD300LF	0.3	Novel
CCL18	0.3	Novel
CASP4	0.3	Novel
TNFAIP8L2	0.3	Novel
GMFG	0.3	Novel
GSN	0.3	Novel
FCAR	0.3	Novel
CD53	0.3	Novel
THEMIS2	0.3	Novel
ACLY	0.29	Novel
MMP12	0.29	Novel
CEACAM4	0.29	Novel
TLR9	0.29	Novel
PLD4	0.29	Novel
LILRA1	0.29	Novel
LIPN	0.28	Novel
CLEC4A	0.28	Novel
IL1RN	0.28	Novel
CARD17	0.27	Novel
COTL1	0.27	Novel
PPARG	0.27	Novel
EGR1	0.27	Novel
ARG1	0.27	Novel
NCF4	0.27	Novel
RUFY4	0.27	Novel
STAT6	0.26	Novel
ANXA5	0.26	Novel
BTN3A1	0.26	Novel
PSMB4	0.26	Novel
NLRC5	0.26	Novel
AQP9	0.26	Novel
CST7	0.25	Novel
PSMB9	0.25	Novel
PFN1	0.25	Novel
PSME2	0.25	Novel
CD163	0.25	Novel
TMEM30A	0.25	Novel
INS	0.25	Novel
CCL7	0.25	Novel
IFIT1	0.25	Novel
BIRC3	0.25	Novel
TSPAN32	0.24	Novel
ZBTB46	0.24	Novel
GIMAP7	0.24	Novel
CXCL9	0.24	Novel
RPL32	0.24	Novel
MAP1LC3B	0.24	Novel
MTOR	0.24	Novel
RAB5A	0.24	Novel
IL4I1	0.24	Novel
CD300LB	0.23	Novel
GNLY	0.23	Novel
SH3PXD2A	0.23	Novel
STAP1	0.23	Novel
GIMAP8	0.23	Novel
SOD3	0.23	Novel
CTSC	0.23	Novel
CEACAM3	0.23	Novel
IL32	0.23	Novel
NKG7	0.23	Novel
SREBF1	0.23	Novel
TNFSF10	0.23	Novel
ITGB2	0.23	Novel
PPIA	0.23	Novel
TCIRG1	0.23	Novel
ACOD1	0.22	Novel
CLEC7A	0.22	Novel
FCGR2B	0.22	Novel
ACP5	0.22	Novel
TNFSF12	0.22	Novel
CR1	0.22	Novel
CD93	0.22	Novel
CCL5	0.22	Novel
TRADD	0.22	Novel
GBP1	0.22	Novel
RPLP0	0.21	Novel
FCGR1A	0.21	Novel
CTSB	0.21	Novel
RSAD2	0.21	Novel
ARPC1A	0.21	Novel
SIGLEC1	0.21	Novel
LST1	0.2	Novel
TIMP1	0.2	Novel
C3AR1	0.2	Novel
CD86	0.2	Novel
PSMA4	0.2	Novel
PLAUR	0.2	Novel
PSMB3	0.2	Novel
IFI44	0.2	Novel
CLEC1B	0.2	Novel
YWHAB	0.2	Novel
TP53	0.2	Novel
TNFRSF12A	0.2	Novel
CFL1	0.2	Novel
LY86	0.19	Novel
CCL11	0.19	Novel
TXNDC5	0.19	Novel
TXN	0.19	Novel
TREML4	0.19	Novel
CLEC9A	0.19	Novel
TOLLIP	0.19	Novel
GBP5	0.19	Novel
TMBIM1	0.19	Novel
CCR1	0.19	Novel
RNASE2	0.19	Novel
HMOX1	0.19	Novel
TRAF3IP3	0.19	Novel
MX2	0.19	Novel
LGALS3	0.19	Novel
C1QA	0.19	Novel
PYCARD	0.19	Novel
EIF4EBP1	0.19	Novel
TNFSF8	0.19	Novel
FERMT3	0.19	Novel
IL1R2	0.18	Novel
RAB5C	0.18	Novel
STAT1	0.18	Novel
RPS27A	0.18	Novel
ARHGAP25	0.18	Novel
CYCS	0.18	Novel
FOS	0.18	Novel
LYZ	0.18	Novel
VCAM1	0.18	Novel
UNC93B1	0.18	Novel
OAS2	0.18	Novel
FABP5	0.18	Novel
SLAMF7	0.18	Novel
CORO1A	0.18	Novel
GIMAP4	0.18	Novel
STX11	0.17	Novel
IL7R	0.17	Novel
PSMD6	0.17	Novel
SEC61B	0.17	Novel
ATP6V1C1	0.17	Novel
SIGLEC9	0.17	Novel
PSMC5	0.17	Novel
HLA-DMB	0.17	Novel
CAMP	0.17	Novel
OSM	0.17	Novel
HLA-DPA1	0.17	Novel
STING1	0.17	Novel
CYTH4	0.17	Novel
IGSF6	0.17	Novel
ITGAL	0.17	Novel
AOAH	0.17	Novel
MX1	0.17	Novel
OSCAR	0.17	Novel
IFNAR2	0.17	Novel
GBP6	0.17	Novel
LAMTOR3	0.17	Novel
LY75	0.16	Novel
ATP8B4	0.16	Novel
TREML2	0.16	Novel
IL15RA	0.16	Novel
CTSZ	0.16	Novel
PDIA4	0.16	Novel
SNX20	0.16	Novel
APOBR	0.16	Novel
PIK3CG	0.16	Novel
ANXA1	0.16	Novel
APAF1	0.16	Novel
SLA	0.16	Novel
ARPC4	0.16	Novel
LILRB4	0.16	Novel
STIP1	0.16	Novel
CLEC10A	0.16	Novel
CTSD	0.16	Novel
CDH1	0.16	Novel
IFIT1B	0.15	Novel
TLR2	0.15	Novel
LILRB3	0.15	Novel
DUSP1	0.15	Novel
PSMA1	0.15	Novel
CCL3L3	0.15	Novel
LAT2	0.15	Novel
MEFV	0.15	Novel
LOC100288966	0.15	Novel
PTEN	0.15	Novel
PSTPIP2	0.15	Novel
CD200R1	0.15	Novel
MARCO	0.15	Novel
HLA-DOA	0.15	Novel
DAPP1	0.15	Novel
BST2	0.15	Novel
CORO1C	0.15	Novel
CD63	0.15	Novel
RRAS	0.15	Novel
FASN	0.15	Novel
SLAMF8	0.15	Novel
APBB1IP	0.15	Novel
TAGLN2	0.15	Novel
IL18RAP	0.15	Novel
TBXAS1	0.15	Novel
MSR1	0.15	Novel
TNFRSF1A	0.15	Novel
IRAG2	0.15	Novel
SH3PXD2B	0.15	Novel
GDI2	0.15	Novel
IL13	0.14	Novel
SIT1	0.14	Novel
NFE2L2	0.14	Novel
TLR1	0.14	Novel
ATP6V1H	0.14	Novel
ADAMDEC1	0.14	Novel
LDLR	0.14	Novel
ARHGAP4	0.14	Novel
C1orf162	0.14	Novel
KRAS	0.14	Novel
RNASE6	0.14	Novel
RPS6	0.14	Novel
CD177	0.14	Novel
TNFRSF13B	0.14	Novel
KLRF1	0.14	Novel
MLEC	0.14	Novel
TREML1	0.14	Novel
PSMD1	0.14	Novel
FES	0.14	Novel
TNFSF11	0.13	Novel
GAB3	0.13	Novel
EVI2A	0.13	Novel
STAB1	0.13	Novel
LTA	0.13	Novel
IFI30	0.13	Novel
BIRC5	0.13	Novel
IL24	0.13	Novel
AHSA1	0.13	Novel
GIMAP6	0.13	Novel
CD207	0.13	Novel
CSF2	0.13	Novel
IFNA21	0.13	Novel
PTGS1	0.13	Novel
SERPINB1	0.13	Novel
AKT1	0.13	Novel
CD300E	0.13	Novel
SELE	0.13	Novel
SEC61G	0.13	Novel
TARM1	0.13	Novel
PSMA3	0.13	Novel
PIK3R5	0.13	Novel
EBI3	0.13	Novel
CKAP4	0.13	Novel
ACTR3	0.13	Novel
MRC1	0.13	Novel
LTB	0.13	Novel
PSMB11	0.13	Novel
SELL	0.13	Novel
PSMA6	0.13	Novel
GSTP1	0.13	Novel
CIDEB	0.12	Novel
TUBA1C	0.12	Novel
FCRL6	0.12	Novel
ATG3	0.12	Novel
ATG16L1	0.12	Novel
CSF3R	0.12	Novel
IFI6	0.12	Novel
BNIP3	0.12	Novel
ANGPTL4	0.12	Novel
NME1	0.12	Novel
VSIG4	0.12	Novel
PIK3AP1	0.12	Novel
DGAT2	0.12	Novel
IFI44L	0.12	Novel
PECAM1	0.12	Novel
RNASE3	0.12	Novel
IL1R1	0.12	Novel
MRPL16	0.12	Novel
ITGAE	0.12	Novel
IRAK3	0.12	Novel
CLEC1A	0.12	Novel
HERPUD1	0.12	Novel
AP2M1	0.12	Novel
PPP2CA	0.12	Novel
CCR2	0.12	Novel
IFNL3	0.12	Novel
CARD8	0.12	Novel
C1QC	0.12	Novel
C6orf120	0.12	Novel
ADAM10	0.12	Novel
MCL1	0.12	Novel
CD1B	0.12	Novel
TMEM71	0.12	Novel
MNDA	0.12	Novel
PGLYRP1	0.12	Novel
HVCN1	0.12	Novel
DBI	0.12	Novel
PLIN3	0.12	Novel
RPL8	0.12	Novel
CSF2RB	0.12	Novel
STAT2	0.11	Novel
ARPC3	0.11	Novel
FGF2	0.11	Novel
TNIP3	0.11	Novel
GIMAP1-GIMAP5	0.11	Novel
LILRA4	0.11	Novel
ZBP1	0.11	Novel
IL4R	0.11	Novel
PLS3	0.11	Novel
IRS1	0.11	Novel
RASAL3	0.11	Novel
DOK2	0.11	Novel
NOX4	0.11	Novel
CEBPB	0.11	Novel
ANXA4	0.11	Novel
PI3	0.11	Novel
HDAC9	0.11	Novel
XBP1	0.11	Novel
NOD1	0.11	Novel
RELB	0.11	Novel
TNFSF13B	0.11	Novel
IFNA5	0.11	Novel
DEFA3	0.11	Novel
ATG5	0.11	Novel
ARHGAP15	0.11	Novel
LCP2	0.11	Novel
MS4A4A	0.11	Novel
ARPC2	0.11	Novel
CCT2	0.11	Novel
WIPF1	0.11	Novel
SGK1	0.11	Novel
NLRP6	0.11	Novel
CH25H	0.11	Novel
PSMD11	0.11	Novel
HLA-DMA	0.11	Novel
PTGES2	0.11	Novel
WAS	0.11	Novel
APOL6	0.11	Novel
PDPK1	0.11	Novel
PRDX2	0.11	Novel
TNFSF14	0.1	Novel
BAX	0.1	Novel
S100A9	0.1	Novel
BAD	0.1	Novel
RIPK3	0.1	Novel
RNASEL	0.1	Novel
IL26	0.1	Novel
REG3G	0.1	Novel
CASP14	0.1	Novel
TNFSF13	0.1	Novel
NLRC4	0.1	Novel
SIRPB2	0.1	Novel
ELANE	0.1	Novel
LAMP1	0.1	Novel
POTEC	0.1	Novel
EPSTI1	0.1	Novel
SCARB1	0.1	Novel
LPIN1	0.1	Novel
POTEB2	0.1	Novel
MMP1	0.1	Novel
ZNF787	0.1	Novel
PSMC6	0.1	Novel
GBP3	0.1	Novel
IFI16	0.1	Novel
CEACAM8	0.1	Novel
PLA2G4A	0.1	Novel
CARD9	0.1	Novel
IRF7	0.1	Novel
KLRC2	0.1	Novel
ATF3	0.1	Novel
FCMR	0.1	Novel
SMYD5	0.1	Novel
APOL3	0.1	Novel
ECSIT	0.1	Novel
SIGLEC14	0.1	Novel
ARHGDIA	0.1	Novel
IDO1	0.1	Novel
H2AC12	0.1	Novel
HLA-F	0.1	Novel
NCF2	0.7	Known
MMP9	0.68	Known
IL6	0.65	Known
MAPK1	0.65	Known
CARD16	0.56	Known
CCL2	0.54	Known
HSPA5	0.52	Known
TYROBP	0.5	Known
STAT3	0.49	Known
LAPTM5	0.45	Known
FCER1G	0.45	Known
GRB2	0.42	Known
CXCL1	0.38	Known
LCP1	0.37	Known
ALOX5AP	0.34	Known
HCLS1	0.33	Known
DDIT3	0.32	Known
FTL	0.3	Known
CD84	0.29	Known
TNFRSF1B	0.28	Known
LYN	0.28	Known
CLEC12A	0.27	Known
CCL3	0.26	Known
ARHGAP30	0.21	Known
CAP1	0.2	Known
VAMP8	0.2	Known
ANGPT2	0.19	Known
ODF3B	0.17	Known
MYD88	0.16	Known
LY96	0.16	Known
ARPC1B	0.14	Known
S100A11	0.13	Known
FOXO1	0.12	Known
CKS2	0.11	Known
MMP14	0.11	Known
NPC2	0.11	Known
RPL27	0.1	Known

## Sheet: STRING-3
STRING-Influence-DisGeNET
Symbol	Probability	Known/Novel
TEDC1	0	Novel
C3orf33	0	Novel
C19orf71	0	Novel
TIMM29	0	Novel
CFAP69	0	Novel
CNBD1	0	Novel
MNDA	0	Novel
LAT2	0	Novel
ITGB2	0	Novel
TREM1	0	Novel
SRGN	0	Novel
CD53	0	Novel
LILRB2	0	Novel
C1orf162	0	Novel
CLDN34	0	Novel
C9orf131	0	Novel
SPATA12	0	Novel
CD300LB	0	Novel
ITGAM	0	Novel
THEMIS2	0	Novel
CLEC6A	0	Novel
CD14	0	Novel
CLEC4E	0	Novel
IL10RA	0	Novel
CYBB	0	Novel
EVI2B	0	Novel
S100A9	0	Novel
LY86	0	Novel
NCF4	0	Novel
CYBA	0	Novel
RETN	0	Novel
HCST	0	Novel
CTSS	0	Novel
CD300A	0	Novel
LCP2	0	Novel
ADAM8	0	Novel
ARHGDIB	0	Novel
CD300LF	0	Novel
CD86	0	Novel
TNFAIP8L2	0	Novel
EBI3	0	Novel
SYK	0	Novel
TMEM42	0	Novel
FCGR2A	0	Novel
CLEC4D	0	Novel
CD48	0	Novel
CLEC5A	0	Novel
CD68	0	Novel
OSM	0	Novel
RNASE2	0	Novel
CCDC116	0	Novel
MS4A7	0	Novel
PPP1R35	0	Novel
LILRA1	0	Novel
TLR2	0	Novel
PLEK	0	Novel
GMFG	0	Novel
FGR	0	Novel
IL1RN	0	Novel
NCKAP1L	0	Novel
PYCARD	0	Novel
SIGIRR	0	Novel
NCF1	0	Novel
CCR1	0	Novel
CD52	0	Novel
MPO	0	Novel
SLAMF8	0	Novel
PTPRC	0	Novel
TLR4	0	Novel
SIGLEC9	0	Novel
ALOX5	0	Novel
TNF	0	Novel
CCL4	0	Novel
SIGLEC14	0	Novel
IL1B	0	Novel
SIGLEC7	0	Novel
DNAJC5G	0	Novel
FCGR1A	0	Novel
CTSG	0	Novel
C3AR1	0	Novel
CCL3L3	0	Novel
MS4A14	0	Novel
MPEG1	0	Novel
CASP1	0	Novel
ITGAL	0	Novel
TIMP1	0	Novel
CD300C	0	Novel
IL25	0	Novel
S100A12	0	Novel
MCEMP1	0	Novel
IL27	0	Novel
IL1RL2	0	Novel
TOLLIP	0	Novel
IL37	0	Novel
TIFAB	0	Novel
CD200R1	0	Novel
CLEC4A	0	Novel
SELL	0	Novel
NKG7	0	Novel
BPI	0	Novel
IL36A	0	Novel
EVI2A	0	Novel
CD93	0	Novel
TNFSF8	0	Novel
AZU1	0	Novel
NOD2	0	Novel
KATNBL1	0	Novel
OLR1	0	Novel
IL36G	0	Novel
SLAMF7	0	Novel
IL36B	0	Novel
AGER	0	Novel
CCR2	0	Novel
IRF8	0	Novel
CD163	0	Novel
CCR5	0	Novel
TREML1	0	Novel
CST7	0	Novel
MS4A2	0	Novel
IL10	0	Novel
CD244	0	Novel
IL6R	0	Novel
TAGAP	0	Novel
LSP1	0	Novel
APBB1IP	0	Novel
LILRB3	0	Novel
DOK2	0	Novel
CD37	0	Novel
IL1R2	0	Novel
MS4A4A	0	Novel
NLRP3	0	Novel
IL2RG	0	Novel
LGALS9	0	Novel
IL1F10	0	Novel
APOBR	0	Novel
COMMD9	0	Novel
RIPK3	0	Novel
LILRB4	0	Novel
RNASE3	0	Novel
NHLRC3	0	Novel
ANXA2	0	Novel
CCL8	0	Novel
CXCL8	0	Novel
FAM9C	0	Novel
CSF2	0	Novel
SASH3	0	Novel
LBP	0	Novel
CD69	0	Novel
LST1	0	Novel
COTL1	0	Novel
PIK3R6	0	Novel
CMKLR1	0	Novel
GAPT	0	Novel
PLAC8	0	Novel
HK3	0	Novel
DOK3	0	Novel
C6orf120	0	Novel
CD80	0	Novel
VCAM1	0	Novel
CD300E	0	Novel
TEX37	0	Novel
FCAR	0	Novel
TNFRSF14	0	Novel
GIMAP6	0	Novel
SLC15A3	0	Novel
IL18	0	Novel
PTPN6	0	Novel
CCL18	0	Novel
SH3TC1	0	Novel
LYPD6B	0	Novel
ACP5	0	Novel
HVCN1	0	Novel
NRDE2	0	Novel
CCDC24	0	Novel
CCRL2	0	Novel
APOL3	0	Novel
CD180	0	Novel
SAMSN1	0	Novel
F13A1	0	Novel
CLECL1	0	Novel
CCL5	0	Novel
SLC11A1	0	Novel
S1PR4	0	Novel
TMEM71	0	Novel
IRAK3	0	Novel
CEACAM4	0	Novel
ADGRE1	0	Novel
JAML	0	Novel
SHISAL2A	0	Novel
PIK3AP1	0	Novel
CD79B	0	Novel
SELP	0	Novel
ARHGAP9	0	Novel
PDGFB	0	Novel
IL4	0	Novel
IL5	0	Novel
ITPRIP	0	Novel
ZFPL1	0	Novel
CSF3	0	Novel
TARM1	0	Novel
MARCO	0	Novel
OSCAR	0	Novel
CEACAM3	0	Novel
IL18RAP	0	Novel
VEGFD	0	Novel
TICAM1	0	Novel
CD47	0	Novel
NLRC4	0	Novel
PLAU	0	Novel
LGALS3	0	Novel
LILRB1	0	Novel
CD79A	0	Novel
TMEM202	0	Novel
TFEC	0	Novel
SOWAHD	0	Novel
CYTH4	0	Novel
GBP2	0	Novel
IL17B	0	Novel
CARD9	0	Novel
IL17C	0	Novel
GIMAP4	0	Novel
CSF2RA	0	Novel
IL15RA	0	Novel
TLR9	0	Novel
TLR6	0	Novel
AQP9	0	Novel
CCL7	0	Novel
SIRPA	0	Novel
CXCL10	0	Novel
HGF	0	Novel
NOX3	0	Novel
CD1C	0	Novel
IL1R1	0	Novel
PARVG	0	Novel
S100A4	0	Novel
SERPINE1	0	Novel
HS1BP3	0	Novel
CCL15	0	Novel
CLEC4C	0	Novel
ORM2	0	Novel
CASP4	0	Novel
GRN	0	Novel
ARG1	0	Novel
FCER2	0	Novel
GPR84	0	Novel
KIR2DL4	0	Novel
TIMP4	0	Novel
GIMAP8	0	Novel
IL15	0	Novel
IL17RA	0	Novel
LAMTOR3	0	Novel
SLAMF1	0	Novel
CD177	0	Novel
PLAUR	0	Novel
ARHGAP25	0	Novel
IL32	0	Novel
IRAG2	0	Novel
PTGS2	0	Novel
ATP6V1D	0	Novel
CD83	0	Novel
HEXB	0	Novel
UNC13D	0	Novel
ADIPOR2	0	Novel
HAVCR2	0	Novel
MMP25	0	Novel
IL33	0	Novel
TNFSF13B	0	Novel
HEBP2	0	Novel
CLEC10A	0	Novel
GAB3	0	Novel
MRC1	0	Novel
LRRC25	0	Novel
RPUSD1	0	Novel
PTX3	0	Novel
NCR1	0	Novel
PADI2	0	Novel
IL2RB	0	Novel
CYTIP	0	Novel
SLAMF6	0	Novel
GIMAP1-GIMAP5	0	Novel
LAMTOR2	0	Novel
SIGLEC1	0	Novel
IL13	0	Novel
TANK	0	Novel
IL4R	0	Novel
DPEP2	0	Novel
GCA	0	Novel
CD40	0	Novel
RASAL3	0	Novel
IL18BP	0	Novel
CXCL2	0	Novel
IL16	0	Novel
PRKCD	0	Novel
WDFY4	0	Novel
IRF5	0	Novel
IRF7	0	Novel
EMILIN2	0	Novel
TLR10	0	Novel
IL18R1	0	Novel
TGFB1	0	Novel
KLRG1	0	Novel
STX11	0	Novel
WDR86	0	Novel
GBP3	0	Novel
IL1A	0	Novel
PF4	0	Novel
NFAM1	0	Novel
TNFSF11	0	Novel
LTB	0	Novel
SIRPD	0	Novel
TRAF3IP3	0	Novel
VSTM4	0	Novel
CXCR5	0	Novel
TMBIM1	0	Novel
BCL6	0	Novel
CXCR3	0	Novel
A1BG	0	Novel
ICAM1	0	Novel
TICAM2	0	Novel
MMP2	0	Novel
AIM2	0	Novel
PRF1	0	Novel
ADAMDEC1	0	Novel
SELE	0	Novel
GAB2	0	Novel
S100A6	0	Novel
MAPK14	0	Novel
CALHM6	0	Novel
VAT1	0	Novel
RNASET2	0	Novel
CEACAM8	0	Novel
TNRC6C	0	Novel
KLRK1	0	Novel
ACTR2	0	Novel
FABP5	0	Novel
FCN1	0	Novel
RGS18	0	Novel
CPPED1	0	Novel
LTC4S	0	Novel
CASP5	0	Novel
BATF	0	Novel
CCL17	0	Novel
APOE	0	Novel
RBM46	0	Novel
SNX20	0	Novel
IL9	0	Novel
DUOX1	0	Novel
GZMA	0	Novel
GAREM2	0	Novel
CYB561D1	0	Novel
TLR3	0	Novel
MMP1	0	Novel
C12orf73	0	Novel
HLA-B	0	Novel
HMOX1	0	Novel
SERPINB2	0	Novel
SIRPB1	0	Novel
C1QTNF9	0	Novel
CXCR1	0	Novel
NCR2	0	Novel
CNPY4	0	Novel
LCN2	0	Novel
GM2A	0	Novel
CD209	0	Novel
ICAM3	0	Novel
MIF	0	Novel
OAS2	0	Novel
CAMP	0	Novel
CRP	0	Novel
GIMAP7	0	Novel
ARSA	0	Novel
TNFSF10	0	Novel
CD28	0	Novel
TNFRSF1A	0	Novel
PGLYRP1	0	Novel
TREML4	0	Novel
MMP12	0	Novel
CXCR4	0	Novel
IL6ST	0	Novel
TBX21	0	Novel
CD40LG	0	Novel
FRMPD3	0	Novel
CCL11	0	Novel
SPINDOC	0	Novel
SIGLEC15	0	Novel
CLEC1B	0	Novel
CD72	0	Novel
SPHK1	0	Novel
CYSTM1	0	Novel
MMP10	0	Novel
PLEKHO2	0	Novel
CCR6	0	Novel
ADIPOQ	0	Novel
MMP3	0	Novel
FASLG	0	Novel
TWF2	0	Novel
IL11	0	Novel
CFD	0	Novel
LILRA2	0	Novel
CTSH	0	Novel
TXNDC5	0	Novel
MDGA1	0	Novel
TMEM163	0	Novel
FCRL6	0	Novel
TNFRSF11B	0	Novel
LOC102723996	0	Novel
SH3BGRL3	0	Novel
PGF	0	Novel
APOL5	0	Novel
STAT6	0	Novel
CCN3	0	Novel
CLCF1	0	Novel
ICOSLG	0	Novel
TIMP2	0	Novel
IL27RA	0	Novel
FPR2	0	Novel
CXCL9	0	Novel
PILRA	0	Novel
IL2	0	Novel
IL22	0	Novel
IL26	0	Novel
C17orf99	0	Novel
IL3RA	0	Novel
HBEGF	0	Novel
MMP27	0	Novel
IFI44	0	Novel
BIRC3	0	Novel
IFNL1	0	Novel
LPXN	0	Novel
NOX5	0	Novel
PLCG2	0	Novel
TMC6	0	Novel
NLRC5	0	Novel
NRROS	0	Novel
TMEM144	0	Novel
CD200	0	Novel
IFNG	0	Novel
TSPAN14	0	Novel
MMP17	0	Novel
TNFAIP3	0	Novel
IDO1	0	Novel
CD63	0	Novel
ALOX15	0	Novel
STAT1	0	Novel
THBS1	0	Novel
IL2RA	0	Novel
TYROBP	1	Known
LAPTM5	1	Known
FCER1G	1	Known
HCLS1	1	Known
ALOX5AP	1	Known
NCF2	1	Known
CCL3	1	Known
ARHGAP30	1	Known
TNFRSF1B	1	Known
IL6	1	Known
CARD16	1	Known
CLEC12A	1	Known
LY96	1	Known
CCL2	1	Known
LCP1	1	Known
MAPK1	1	Known
CD84	1	Known
MMP9	1	Known
LYN	1	Known
STAT3	1	Known
NPC2	1	Known
MYD88	1	Known
VEGFC	1	Known
CXCL1	1	Known
FTL	1	Known
S100A11	1	Known
GRB2	1	Known
ANGPT2	1	Known
VAMP8	1	Known
ARPC1B	1	Known
DDIT3	1	Known
FOXO1	1	Known
ADIPOR1	1	Known
CAP1	1	Known
TMSB4X	1	Known
ODF3B	1	Known
MMP14	1	Known
HSPA5	1	Known
CLIC1	1	Known
VMO1	1	Known
HACD4	1	Known
ATP6V1B2	1	Known
ARHGAP27	1	Known
FKBP4	1	Known
ZFAND2A	1	Known
SNX8	1	Known
ZBTB43	1	Known
ATP5MF	1	Known
MRPL18	1	Known
H2AC18	1	Known
RPL27	1	Known
CKS2	1	Known
TMEM273	1	Known
C19orf38	1	Known

## Sheet: STRING-4
STRING-Adjacency-GO
Symbol	Probability	Known/Novel
TLR4	1	Novel
TNF	1	Novel
TLR2	1	Novel
IL1B	1	Novel
SYK	1	Novel
CASP1	1	Novel
CXCL8	1	Novel
CYBB	1	Novel
H2AC19	1	Novel
DNAJC5G	1	Novel
TLR1	1	Novel
TEX37	0.99	Novel
PTGS2	0.99	Novel
TLR8	0.99	Novel
CFAP97D1	0.99	Novel
CCDC116	0.98	Novel
MMP2	0.98	Novel
NCF1	0.98	Novel
KDR	0.97	Novel
C5orf52	0.97	Novel
TLCD5	0.97	Novel
TMEM42	0.96	Novel
LCP2	0.96	Novel
CCDC24	0.95	Novel
ACTR2	0.94	Novel
MAPK3	0.93	Novel
IL18	0.93	Novel
TLR3	0.93	Novel
MAPK8	0.92	Novel
ITGB2	0.91	Novel
TLR6	0.9	Novel
ATP6V1B1	0.85	Novel
TRAF6	0.85	Novel
HGF	0.84	Novel
TIMP1	0.82	Novel
VAV1	0.82	Novel
NCF4	0.82	Novel
ARPC1A	0.82	Novel
CCL5	0.81	Novel
TLR5	0.8	Novel
IL10	0.8	Novel
CD53	0.8	Novel
ARPC3	0.78	Novel
NLRP3	0.77	Novel
FGR	0.77	Novel
TLR7	0.75	Novel
SERPINE1	0.74	Novel
FLT1	0.71	Novel
PYCARD	0.69	Novel
ANGPT1	0.68	Novel
CCL4	0.66	Novel
CYBA	0.66	Novel
TLR10	0.65	Novel
MNDA	0.58	Novel
IGF1	0.58	Novel
BTK	0.58	Novel
ANXA2	0.48	Novel
SRC	0.45	Novel
NCK1	0.43	Novel
FLT4	0.42	Novel
LILRB2	0.39	Novel
CFL1	0.39	Novel
ARPC4	0.39	Novel
CSF1R	0.39	Novel
FCGR2A	0.39	Novel
NCKAP1L	0.38	Novel
CKS1B	0.37	Novel
FYN	0.37	Novel
HCST	0.36	Novel
TLR9	0.35	Novel
PDGFB	0.35	Novel
TCIRG1	0.34	Novel
IL1R1	0.34	Novel
WAS	0.34	Novel
H2AC20	0.33	Novel
ATP6V1D	0.33	Novel
CXCL2	0.33	Novel
NOD2	0.32	Novel
JUN	0.32	Novel
ITGAM	0.31	Novel
IRAK1	0.3	Novel
ATP5PD	0.29	Novel
PGF	0.29	Novel
ATP5PB	0.27	Novel
RETN	0.27	Novel
SHC1	0.25	Novel
TNFRSF1A	0.25	Novel
MMP3	0.24	Novel
PTPN6	0.22	Novel
CD14	0.22	Novel
ARPC2	0.22	Novel
MMP1	0.21	Novel
TFRC	0.21	Novel
CD300A	0.2	Novel
NFKBIA	0.19	Novel
VEGFB	0.19	Novel
GMFG	0.18	Novel
ICAM1	0.17	Novel
LAIR1	0.17	Novel
ATP6V1H	0.17	Novel
CBL	0.15	Novel
HSP90AB1	0.15	Novel
PDGFRB	0.15	Novel
FCGR2B	0.15	Novel
TEK	0.15	Novel
MAP2K7	0.14	Novel
MPO	0.14	Novel
PTPN11	0.14	Novel
VEGFD	0.14	Novel
CD48	0.13	Novel
HSP90AA1	0.12	Novel
VCAM1	0.12	Novel
CFAP299	0.12	Novel
IGSF6	0.12	Novel
MAPK14	0.11	Novel
PECAM1	0.11	Novel
ATP5ME	0.1	Novel
DMXL2	0.1	Novel
CFAP69	0.09	Novel
BCL2A1	0.09	Novel
HMOX1	0.09	Novel
CASP3	0.09	Novel
CXCL10	0.08	Novel
ATP6V0C	0.08	Novel
CD86	0.07	Novel
HMGB1	0.07	Novel
ATP5F1E	0.07	Novel
EVI2B	0.07	Novel
CNBD1	0.07	Novel
ARPC5	0.07	Novel
CD244	0.06	Novel
IL1A	0.06	Novel
CCL7	0.06	Novel
IKBKG	0.06	Novel
XBP1	0.05	Novel
HSP90B1	0.05	Novel
CCR2	0.05	Novel
PFN1	0.05	Novel
MMP8	0.05	Novel
ARHGAP15	0.05	Novel
ATP6V1C1	0.05	Novel
SLAMF7	0.05	Novel
FTH1	0.05	Novel
CXCL12	0.05	Novel
ATP5PF	0.05	Novel
PIK3R1	0.05	Novel
TIMP2	0.05	Novel
RELB	0.04	Novel
CSF1	0.04	Novel
ATP5MC3	0.04	Novel
ATP6V1G1	0.04	Novel
PLCG2	0.04	Novel
FOXO3	0.04	Novel
ATP6V1F	0.04	Novel
MMP13	0.04	Novel
VAMP7	0.04	Novel
CSF3	0.04	Novel
ATP6V1C2	0.04	Novel
NGF	0.04	Novel
IL10RA	0.04	Novel
STAT1	0.04	Novel
AKT1	0.04	Novel
FCGR1A	0.04	Novel
ATF4	0.04	Novel
ATF6	0.04	Novel
IL36A	0.03	Novel
OSM	0.03	Novel
CTSS	0.03	Novel
PTK2	0.03	Novel
NOS3	0.03	Novel
IL4	0.03	Novel
CORO1A	0.03	Novel
ADAM8	0.03	Novel
CEBPB	0.03	Novel
BIRC3	0.03	Novel
ATP6V0B	0.03	Novel
ATP5MG	0.03	Novel
ALOX5	0.03	Novel
PSMB3	0.03	Novel
SP1	0.03	Novel
ACTR3	0.03	Novel
TNFAIP3	0.03	Novel
ATP6V1A	0.03	Novel
NLRC4	0.03	Novel
FOS	0.02	Novel
LGALS3	0.02	Novel
IL36B	0.02	Novel
GRN	0.02	Novel
MAPK9	0.02	Novel
NFKB1	0.02	Novel
ITPKB	0.02	Novel
CSF2	0.02	Novel
SLAMF6	0.02	Novel
LYZ	0.02	Novel
PLCG1	0.02	Novel
ADIPOQ	0.02	Novel
SLAMF1	0.02	Novel
NRP1	0.02	Novel
THEMIS2	0.02	Novel
CASP5	0.02	Novel
IKBKB	0.02	Novel
IRS1	0.02	Novel
HSPB1	0.02	Novel
SLA	0.02	Novel
HBEGF	0.02	Novel
CASP9	0.02	Novel
LILRA1	0.02	Novel
WASF2	0.02	Novel
PLEK	0.02	Novel
S100A10	0.02	Novel
ATF3	0.02	Novel
CXCR4	0.02	Novel
WIPF1	0.02	Novel
MAP2K1	0.02	Novel
SPI1	0.01	Novel
ZAP70	0.01	Novel
ATP6V0A1	0.01	Novel
CLEC5A	0.01	Novel
MMP7	0.01	Novel
WASF1	0.01	Novel
RELA	0.01	Novel
CTTN	0.01	Novel
THBS1	0.01	Novel
ATP6V0E1	0.01	Novel
TIRAP	0.01	Novel
AGER	0.01	Novel
STAT5A	0.01	Novel
TMSB10	0.01	Novel
CD300C	0.01	Novel
TXNDC5	0.01	Novel
ATP6V1G3	0.01	Novel
CLDN34	0.01	Novel
CD79B	0.01	Novel
ATP6V0D2	0.01	Novel
RAC2	0.01	Novel
CD40	0.01	Novel
TAB2	0.01	Novel
ATP6V0A4	0.01	Novel
RIPK3	0.01	Novel
ATP6V1E2	0.01	Novel
LY9	0.01	Novel
MET	0.01	Novel
CASP4	0.01	Novel
GGNBP2	0.01	Novel
NCK2	0.01	Novel
ATP6V0A2	0.01	Novel
REL	0.01	Novel
ELANE	0.01	Novel
AKT2	0.01	Novel
CCN2	0.01	Novel
MMP16	0.01	Novel
TXN	0.01	Novel
PRKCD	0.01	Novel
MEFV	0.01	Novel
WASF3	0.01	Novel
S100A6	0.01	Novel
HIP1R	0.01	Novel
CD4	0.01	Novel
MCEMP1	0.01	Novel
BIRC2	0.01	Novel
CRP	0.01	Novel
NGFR	0.01	Novel
MIF	0.01	Novel
IRAK4	0.01	Novel
NFKB2	0.01	Novel
SELE	0.01	Novel
IL36RN	0.01	Novel
PTPRC	0.01	Novel
ATP5MPL	0.01	Novel
CARD17	0.01	Novel
FGF2	0.01	Novel
CD300LF	0.01	Novel
PLAUR	0.01	Novel
EPHA2	0.01	Novel
EFNA4	0.01	Novel
CD300LB	0.01	Novel
H4C1	0.01	Novel
ANGPT4	0.01	Novel
TFEC	0.01	Novel
MRAP2	0.01	Novel
IL13	0.01	Novel
S100A7	0.01	Novel
CAPG	0.01	Novel
VAV2	0.01	Novel
TRAF1	0.01	Novel
RAC1	0	Novel
CTSB	0	Novel
NOX4	0	Novel
CCDC18	0	Novel
AIF1	0	Novel
ATP5MC2	0	Novel
FOXO4	0	Novel
VAMP2	0	Novel
FBXW12	0	Novel
IL2RG	0	Novel
NOD1	0	Novel
ATP5MD	0	Novel
WIPF2	0	Novel
EIF2AK3	0	Novel
FLT3	0	Novel
LAT2	0	Novel
ATP6V1E1	0	Novel
BLNK	0	Novel
INSR	0	Novel
S100A12	0	Novel
H4C14	0	Novel
TXNIP	0	Novel
CRK	0	Novel
H4C9	0	Novel
BCL2L1	0	Novel
CD40LG	0	Novel
CXCL5	0	Novel
TGFB1	0	Novel
CD47	0	Novel
COTL1	0	Novel
EFNA1	0	Novel
H4-16	0	Novel
SOD1	0	Novel
PCNX3	0	Novel
H4C13	0	Novel
LCN2	0	Novel
H4C8	0	Novel
MMP12	0	Novel
H4C12	0	Novel
H4C15	0	Novel
H4C11	0	Novel
CPNE3	0	Novel
H4C2	0	Novel
H4C3	0	Novel
LRRC36	0	Novel
H4C4	0	Novel
CCR1	0	Novel
SELP	0	Novel
H4C6	0	Novel
CDKN1A	0	Novel
SELPLG	0	Novel
CTSD	0	Novel
ATP6V0D1	0	Novel
FGL2	0	Novel
IL37	0	Novel
VAMP3	0	Novel
AKT3	0	Novel
IL1F10	0	Novel
P2RX1	0	Novel
EDN1	0	Novel
CHUK	0	Novel
CASP8	0	Novel
WASL	0	Novel
DNAJC3	0	Novel
IL36G	0	Novel
PSMD6	0	Novel
CYTIP	0	Novel
PTGES2	0	Novel
MMP10	0	Novel
VAV3	0	Novel
CLEC7A	0	Novel
H4C5	0	Novel
CARD18	0	Novel
SIRPA	0	Novel
SASH3	0	Novel
HIF1A	0	Novel
NOX1	0	Novel
SPEF1	0	Novel
PRTN3	0	Novel
SLAMF8	0	Novel
PIK3R6	0	Novel
AIM2	0	Novel
FCER1A	0	Novel
ODF3	0	Novel
EGFR	0	Novel
IRS2	0	Novel
CXCL9	0	Novel
HSPB2	0	Novel
LILRB4	0	Novel
TXNDC9	0	Novel
C6orf120	0	Novel
ATP5MGL	0	Novel
DSTN	0	Novel
GLYATL3	0	Novel
JUNB	0	Novel
IL1RL2	0	Novel
CLEC4A	0	Novel
CARD9	0	Novel
ATP6AP1	0	Novel
CD37	0	Novel
EFNA3	0	Novel
GPR183	0	Novel
LILRB3	0	Novel
PSMD1	0	Novel
WDR1	0	Novel
CNPY2	0	Novel
HSPA8	0	Novel
IGLL5	0	Novel
PIK3CG	0	Novel
ATP5PO	0	Novel
PIK3CB	0	Novel
MMP25	0	Novel
EFNA2	0	Novel
CD68	0	Novel
SNAP23	0	Novel
FCN1	0	Novel
GAB1	0	Novel
DMAC2L	0	Novel
PTGES3	0	Novel
PTGS1	0	Novel
TRAF2	0	Novel
LAT	0	Novel
MMP15	0	Novel
GSN	0	Novel
S100A9	0	Novel
DUSP1	0	Novel
KLHDC7B	0	Novel
WIPF3	0	Novel
SAMSN1	0	Novel
NRROS	0	Novel
LMF2	0	Novel
F3	0	Novel
SLAMF9	0	Novel
CCRL2	0	Novel
PLS1	0	Novel
MMP17	0	Novel
PRDX6	0	Novel
PSMB5	0	Novel
BCL6	0	Novel
CTSG	0	Novel
TNFAIP8L2	0	Novel
CCL20	0	Novel
LILRB1	0	Novel
GADD45A	0	Novel
CD200	0	Novel
UNC13D	0	Novel
CD74	0	Novel
FAM184A	0	Novel
ACTR8	0	Novel
NRP2	0	Novel
ADIPOR2	0	Novel
IL3	0	Novel
ARPC5L	0	Novel
PDPK1	0	Novel
MMP27	0	Novel
IRAK3	0	Novel
IST1	0	Novel
SDCBP	0	Novel
ADAM17	0	Novel
GAPT	0	Novel
IL33	0	Novel
MMP9	1	Known
CCL2	1	Known
IL6	1	Known
MAPK1	1	Known
STAT3	1	Known
GRB2	1	Known
MYD88	1	Known
FCER1G	1	Known
LYN	1	Known
HSPA5	1	Known
LAPTM5	1	Known
TYROBP	1	Known
HCLS1	1	Known
NCF2	1	Known
LCP1	1	Known
FOXO1	1	Known
ARPC1B	1	Known
FTL	1	Known
VEGFC	1	Known
CAP1	1	Known
TNFRSF1B	1	Known
DDIT3	1	Known
ALOX5AP	1	Known
MMP14	1	Known
ATP6V1B2	1	Known
VAMP8	1	Known
CXCL1	1	Known
CCL3	1	Known
NPC2	1	Known
LY96	1	Known
CLIC1	1	Known
ATP5MF	1	Known
FKBP4	1	Known
TMSB4X	1	Known
ARHGAP27	1	Known
CARD16	1	Known
CKS2	1	Known
ANGPT2	1	Known
S100A11	1	Known
RPL27	1	Known
CLEC12A	1	Known
H2AC18	1	Known
HACD4	1	Known
ODF3B	1	Known
SNX8	1	Known
ARHGAP30	1	Known
CD84	1	Known
ADIPOR1	1	Known
ZBTB43	1	Known
VMO1	1	Known
ZFAND2A	1	Known
MRPL18	1	Known
TMEM273	1	Known
C19orf38	0.99	Known

## Sheet: STRING-5
STRING-Embedding-GO
Symbol	Probability	Known/Novel
CFL1	0.91	Novel
HSP90B1	0.82	Novel
TLR4	0.81	Novel
ACTR2	0.78	Novel
ANXA2	0.77	Novel
NCF1	0.76	Novel
ARPC1A	0.74	Novel
IL1B	0.73	Novel
GSN	0.72	Novel
TP53	0.7	Novel
PSMB8	0.7	Novel
MMP2	0.68	Novel
BCL2A1	0.66	Novel
CAV1	0.65	Novel
IL10	0.64	Novel
TXN	0.61	Novel
PPIA	0.61	Novel
CTSB	0.6	Novel
PFN1	0.57	Novel
MIF	0.57	Novel
THBS1	0.57	Novel
UBA52	0.55	Novel
CYBA	0.55	Novel
PSTPIP1	0.54	Novel
RPS27A	0.54	Novel
PRDX1	0.54	Novel
EZR	0.53	Novel
CXCL8	0.53	Novel
MAPK8	0.51	Novel
S100A8	0.5	Novel
IGF1	0.49	Novel
CYBB	0.48	Novel
WAS	0.48	Novel
ITGAM	0.48	Novel
CASP5	0.45	Novel
RETN	0.45	Novel
TLR9	0.43	Novel
PTGS2	0.43	Novel
SERPINE1	0.42	Novel
ELANE	0.41	Novel
ADAM8	0.41	Novel
PSMB4	0.4	Novel
PSMB2	0.4	Novel
SYK	0.4	Novel
CDH1	0.4	Novel
FOS	0.39	Novel
NCKAP1L	0.39	Novel
CLEC4D	0.38	Novel
CASP1	0.38	Novel
PTK2	0.38	Novel
CTSS	0.38	Novel
IL1A	0.37	Novel
ANXA1	0.37	Novel
ALOX5	0.36	Novel
ESR1	0.36	Novel
CORO1A	0.35	Novel
ANXA5	0.35	Novel
YWHAB	0.34	Novel
HCST	0.34	Novel
APBB1IP	0.33	Novel
CBL	0.33	Novel
COTL1	0.33	Novel
MAP2K7	0.32	Novel
ANXA4	0.31	Novel
PSMB5	0.31	Novel
TLR2	0.31	Novel
CD37	0.31	Novel
LAIR1	0.3	Novel
TNF	0.3	Novel
CLEC12B	0.29	Novel
ARHGDIB	0.29	Novel
HK3	0.29	Novel
NOD2	0.29	Novel
ITGB1	0.29	Novel
CTSD	0.29	Novel
CD300A	0.29	Novel
TLR1	0.28	Novel
S100A12	0.28	Novel
CYCS	0.28	Novel
PSMA2	0.28	Novel
GAPT	0.28	Novel
BIRC3	0.28	Novel
GMFG	0.28	Novel
PECAM1	0.27	Novel
TIFAB	0.27	Novel
CD300C	0.27	Novel
ARPC4	0.27	Novel
GSTP1	0.27	Novel
PLAU	0.27	Novel
MYO1G	0.26	Novel
LYZ	0.26	Novel
ARPC3	0.26	Novel
IFIT2	0.26	Novel
CLEC5A	0.26	Novel
PARVG	0.26	Novel
PSMB3	0.26	Novel
CD14	0.25	Novel
MAPK14	0.25	Novel
RAC2	0.25	Novel
TNFAIP8L2	0.25	Novel
NCF4	0.25	Novel
PPP2CA	0.25	Novel
PSMA1	0.25	Novel
LILRB2	0.25	Novel
ADAM10	0.25	Novel
NLRP3	0.25	Novel
TNFSF12	0.25	Novel
VAV1	0.24	Novel
FES	0.24	Novel
TREM1	0.24	Novel
ACTR3	0.24	Novel
PPARG	0.24	Novel
FCGR2B	0.24	Novel
PSMA4	0.24	Novel
LILRA5	0.23	Novel
ACTG1	0.23	Novel
IRS1	0.23	Novel
CTSC	0.23	Novel
ARHGDIA	0.23	Novel
DSTN	0.23	Novel
CXCL10	0.23	Novel
CXCL2	0.22	Novel
CDK5	0.22	Novel
HMOX1	0.22	Novel
ZNF831	0.22	Novel
FLT1	0.22	Novel
STIP1	0.22	Novel
MPEG1	0.22	Novel
MS4A14	0.22	Novel
PEBP1	0.21	Novel
EGR1	0.21	Novel
SIRPD	0.21	Novel
TRADD	0.21	Novel
PTPN1	0.21	Novel
CD53	0.21	Novel
CTSL	0.21	Novel
SRC	0.21	Novel
IRAK1	0.21	Novel
LAT2	0.21	Novel
PLAUR	0.21	Novel
CLEC4E	0.2	Novel
LILRA1	0.2	Novel
MMP12	0.2	Novel
ITGB2	0.2	Novel
PSMB10	0.2	Novel
PSMB9	0.2	Novel
PILRA	0.2	Novel
CCL7	0.2	Novel
SHC1	0.2	Novel
P4HB	0.2	Novel
IFNG	0.2	Novel
PLEK	0.2	Novel
FN1	0.2	Novel
LRRC25	0.2	Novel
MAP1LC3B	0.19	Novel
CD68	0.19	Novel
TFEC	0.19	Novel
TGM2	0.19	Novel
PRKACA	0.19	Novel
AP2M1	0.19	Novel
PTPN6	0.19	Novel
CD300LF	0.19	Novel
FRK	0.19	Novel
LCK	0.19	Novel
SRGN	0.19	Novel
MCEMP1	0.18	Novel
ARG1	0.18	Novel
DPEP2	0.18	Novel
CD300LB	0.18	Novel
MS4A7	0.18	Novel
FCAR	0.18	Novel
WIPF1	0.18	Novel
CST7	0.18	Novel
OLR1	0.18	Novel
FERMT3	0.18	Novel
CCL4	0.18	Novel
CD86	0.18	Novel
CALHM6	0.18	Novel
EGF	0.18	Novel
LAMTOR2	0.18	Novel
IL32	0.18	Novel
CEACAM4	0.18	Novel
ITGAL	0.18	Novel
ARPC5	0.18	Novel
VASP	0.18	Novel
PIK3CB	0.17	Novel
PRDX2	0.17	Novel
APAF1	0.17	Novel
IL1RN	0.17	Novel
CEACAM21	0.17	Novel
CDKN1A	0.17	Novel
FGF2	0.17	Novel
PAK2	0.17	Novel
MPO	0.17	Novel
ACP5	0.17	Novel
BAD	0.17	Novel
PSMB7	0.17	Novel
LGALS3	0.17	Novel
GPX1	0.17	Novel
PTGS1	0.17	Novel
EPS15	0.16	Novel
THEMIS2	0.16	Novel
CSF3R	0.16	Novel
TIMP1	0.16	Novel
PLG	0.16	Novel
CD36	0.16	Novel
STAP1	0.16	Novel
PSME2	0.16	Novel
GNLY	0.16	Novel
TSPAN32	0.16	Novel
IFIT3	0.16	Novel
C1QA	0.16	Novel
IL4I1	0.16	Novel
MSN	0.16	Novel
NKG7	0.16	Novel
TREM2	0.16	Novel
PSMC5	0.16	Novel
ACLY	0.16	Novel
FCGR1A	0.15	Novel
CR1	0.15	Novel
OSM	0.15	Novel
LIPN	0.15	Novel
PI3	0.15	Novel
DOK3	0.15	Novel
OSCAR	0.15	Novel
CCL11	0.15	Novel
TLR6	0.15	Novel
DUSP1	0.15	Novel
TRAF3IP3	0.15	Novel
TLR8	0.15	Novel
CDK2	0.15	Novel
ANXA3	0.15	Novel
PDPK1	0.15	Novel
CORO1C	0.15	Novel
HSPB1	0.15	Novel
CCL8	0.15	Novel
TNFSF8	0.15	Novel
CLECL1	0.15	Novel
NFE2L2	0.15	Novel
TAGLN2	0.15	Novel
MAP2K3	0.15	Novel
CLEC6A	0.15	Novel
SLAMF7	0.14	Novel
HPGDS	0.14	Novel
ARPC2	0.14	Novel
MMP1	0.14	Novel
TOLLIP	0.14	Novel
LDLR	0.14	Novel
CCL18	0.14	Novel
SLC25A5	0.14	Novel
CD200R1	0.14	Novel
CD163	0.14	Novel
TNFRSF12A	0.14	Novel
CASP4	0.14	Novel
RIPK3	0.14	Novel
STAT1	0.14	Novel
CTSZ	0.14	Novel
IL4R	0.14	Novel
RRAS	0.14	Novel
VCAM1	0.14	Novel
HRAS	0.14	Novel
LY86	0.14	Novel
PSMD6	0.14	Novel
LCP2	0.14	Novel
CCL5	0.14	Novel
CCR1	0.14	Novel
NCK1	0.14	Novel
C1QC	0.13	Novel
BAX	0.13	Novel
TBXAS1	0.13	Novel
TNFSF10	0.13	Novel
GDI2	0.13	Novel
CD3G	0.13	Novel
RNASE2	0.13	Novel
IL7R	0.13	Novel
LILRB3	0.13	Novel
CARD17	0.13	Novel
DBI	0.13	Novel
MAP3K8	0.13	Novel
SOD3	0.13	Novel
RAB44	0.13	Novel
EPHA2	0.13	Novel
VCP	0.13	Novel
NME1	0.12	Novel
NLRC5	0.12	Novel
HLA-DPA1	0.12	Novel
PTEN	0.12	Novel
FABP5	0.12	Novel
PSMA6	0.12	Novel
PSMB6	0.12	Novel
CCND1	0.12	Novel
CD63	0.12	Novel
LAT	0.12	Novel
GBP2	0.12	Novel
SLA	0.12	Novel
PMAIP1	0.12	Novel
PLA2G4A	0.12	Novel
CSF2	0.12	Novel
MAPK3	0.12	Novel
NR3C1	0.12	Novel
CD93	0.12	Novel
ICAM1	0.12	Novel
LOX	0.12	Novel
FCHO1	0.12	Novel
CSF2RB	0.12	Novel
MSR1	0.12	Novel
GIMAP7	0.12	Novel
CEACAM3	0.12	Novel
EVI2A	0.11	Novel
CTSG	0.11	Novel
TNFRSF13B	0.11	Novel
MAP3K5	0.11	Novel
GIMAP8	0.11	Novel
JAK2	0.11	Novel
CASP7	0.11	Novel
LTF	0.11	Novel
MCL1	0.11	Novel
DOK2	0.11	Novel
CCL3L3	0.11	Novel
RUFY4	0.11	Novel
ARHGAP45	0.11	Novel
KLRC2	0.11	Novel
RELB	0.11	Novel
TGFBR1	0.11	Novel
STAT6	0.11	Novel
CALR	0.11	Novel
IFNAR2	0.11	Novel
TREML4	0.11	Novel
ARHGAP15	0.11	Novel
SDC1	0.11	Novel
DOK1	0.11	Novel
RAB5A	0.11	Novel
FGR	0.11	Novel
HLA-DMA	0.11	Novel
PLA2G1B	0.11	Novel
CAMP	0.11	Novel
LILRB1	0.11	Novel
POTEI	0.11	Novel
CD44	0.11	Novel
HLA-DMB	0.11	Novel
SIT1	0.11	Novel
UBB	0.11	Novel
IRAG2	0.1	Novel
TREML1	0.1	Novel
JUN	0.1	Novel
TNFSF11	0.1	Novel
GNB1	0.1	Novel
RNASE3	0.1	Novel
HLA-DRA	0.1	Novel
CLEC4A	0.1	Novel
MTOR	0.1	Novel
IL18RAP	0.1	Novel
NOX4	0.1	Novel
ARHGAP25	0.1	Novel
UCP2	0.1	Novel
TNFRSF1A	0.1	Novel
SIGLEC1	0.1	Novel
PLD4	0.1	Novel
APOBR	0.1	Novel
PRDM10	0.1	Novel
PSMD1	0.1	Novel
CLU	0.1	Novel
CXCL9	0.1	Novel
PDIA3	0.1	Novel
CD4	0.1	Novel
SH3PXD2A	0.1	Novel
TNFSF13B	0.1	Novel
PSMA3	0.1	Novel
RNASE6	0.1	Novel
MMP13	0.1	Novel
RHOC	0.1	Novel
PLS3	0.1	Novel
ACTR10	0.1	Novel
SMAD2	0.1	Novel
VSIG4	0.1	Novel
GAB3	0.1	Novel
EBI3	0.1	Novel
C4B	0.1	Novel
TREML2	0.1	Novel
LILRA4	0.1	Novel
CAPG	0.1	Novel
TNFRSF13C	0.1	Novel
DAPP1	0.1	Novel
S100A9	0.1	Novel
BNIP3	0.1	Novel
EIF4EBP1	0.09	Novel
CLEC7A	0.09	Novel
S100A6	0.09	Novel
CD1B	0.09	Novel
STING1	0.09	Novel
IFNA21	0.09	Novel
LOC100288966	0.09	Novel
TCIRG1	0.09	Novel
S100A4	0.09	Novel
SNX20	0.09	Novel
CDK4	0.09	Novel
SLAMF8	0.09	Novel
RPS6KA5	0.09	Novel
SELPLG	0.09	Novel
CLEC1B	0.09	Novel
PTGES3	0.09	Novel
CCR2	0.09	Novel
SELL	0.09	Novel
WASL	0.09	Novel
PYCARD	0.09	Novel
REL	0.09	Novel
CKAP4	0.09	Novel
PIK3R5	0.09	Novel
LILRB4	0.09	Novel
FOSL1	0.09	Novel
TXNDC5	0.09	Novel
GIMAP6	0.09	Novel
SERPINB1	0.09	Novel
NOX1	0.09	Novel
BIRC5	0.09	Novel
WASF2	0.09	Novel
STX11	0.09	Novel
PINK1	0.09	Novel
PSTPIP2	0.09	Novel
SH3PXD2B	0.09	Novel
RPLP0	0.09	Novel
MAPK11	0.09	Novel
MAP2K4	0.09	Novel
ITPKC	0.09	Novel
IL1R2	0.09	Novel
PIK3CG	0.09	Novel
LTBR	0.09	Novel
FCHO2	0.09	Novel
GIMAP4	0.09	Novel
IQGAP1	0.09	Novel
TRIP10	0.09	Novel
TIRAP	0.09	Novel
CCN1	0.09	Novel
PIK3AP1	0.09	Novel
RGS18	0.09	Novel
IL24	0.09	Novel
AQP9	0.09	Novel
MT1F	0.08	Novel
PSMA7	0.08	Novel
IL15RA	0.08	Novel
MARCO	0.08	Novel
NLRC4	0.08	Novel
IRAK3	0.08	Novel
TNFSF9	0.08	Novel
ICAM3	0.08	Novel
PSMB11	0.08	Novel
IGSF6	0.08	Novel
RIPK2	0.08	Novel
SIRPA	0.08	Novel
AGER	0.08	Novel
XBP1	0.08	Novel
UBC	0.08	Novel
STAT2	0.08	Novel
RTL10	0.08	Novel
BTN3A1	0.08	Novel
LRP1	0.08	Novel
HSP90AB1	0.08	Novel
CEBPB	0.08	Novel
CLEC9A	0.08	Novel
TMBIM1	0.08	Novel
GIMAP1-GIMAP5	0.08	Novel
BLNK	0.08	Novel
KLRF1	0.08	Novel
TMEM30A	0.08	Novel
CYTIP	0.08	Novel
RHOA	0.08	Novel
NCF2	0.84	Known
MMP9	0.7	Known
GRB2	0.7	Known
IL6	0.69	Known
MAPK1	0.63	Known
LYN	0.54	Known
TYROBP	0.54	Known
LCP1	0.46	Known
HCLS1	0.45	Known
HSPA5	0.44	Known
STAT3	0.43	Known
FCER1G	0.43	Known
FTL	0.4	Known
CCL2	0.39	Known
CARD16	0.38	Known
LAPTM5	0.37	Known
ALOX5AP	0.29	Known
CAP1	0.29	Known
DDIT3	0.28	Known
CD84	0.26	Known
CXCL1	0.26	Known
TNFRSF1B	0.24	Known
LY96	0.24	Known
CCL3	0.22	Known
ARPC1B	0.22	Known
CLEC12A	0.18	Known
ARHGAP30	0.17	Known
S100A11	0.17	Known
ANGPT2	0.15	Known
MYD88	0.15	Known
FOXO1	0.13	Known
VEGFC	0.12	Known
VAMP8	0.12	Known
MMP14	0.12	Known

## Sheet: STRING-6
STRING-Influence-GO
Symbol	Known/Novel	Probability
TEDC1	Novel	0
CNBD1	Novel	0
CFAP69	Novel	0
LYZ	Novel	0
C19orf71	Novel	0
ITGB2	Novel	0
MNDA	Novel	0
LAT2	Novel	0
LILRB2	Novel	0
CD53	Novel	0
ITGAM	Novel	0
C1orf162	Novel	0
SPATA12	Novel	0
CLDN34	Novel	0
C9orf131	Novel	0
CD300LB	Novel	0
CD14	Novel	0
CYBB	Novel	0
THEMIS2	Novel	0
IL10RA	Novel	0
S100A9	Novel	0
SPI1	Novel	0
LCP2	Novel	0
NCF4	Novel	0
SYK	Novel	0
CD86	Novel	0
EVI2B	Novel	0
CYBA	Novel	0
RETN	Novel	0
HCST	Novel	0
CTSS	Novel	0
BTK	Novel	0
CD300A	Novel	0
SLA	Novel	0
ADAM8	Novel	0
FCGR2A	Novel	0
CD300LF	Novel	0
FCGR2B	Novel	0
TNF	Novel	0
TNFAIP8L2	Novel	0
PTPRC	Novel	0
CD48	Novel	0
IGSF6	Novel	0
EBI3	Novel	0
OSM	Novel	0
TLR2	Novel	0
FGR	Novel	0
TMEM42	Novel	0
PLEK	Novel	0
S100A8	Novel	0
TLR8	Novel	0
TLR4	Novel	0
CD68	Novel	0
TLR1	Novel	0
CLEC5A	Novel	0
IL1B	Novel	0
CCDC116	Novel	0
MS4A7	Novel	0
LILRA1	Novel	0
CSF1R	Novel	0
MPO	Novel	0
NCKAP1L	Novel	0
GMFG	Novel	0
PYCARD	Novel	0
TIMP1	Novel	0
NCF1	Novel	0
CCR1	Novel	0
FCGR1A	Novel	0
CCL4	Novel	0
SLAMF8	Novel	0
CTSG	Novel	0
SIGLEC9	Novel	0
BCL2A1	Novel	0
CASP1	Novel	0
IL10	Novel	0
SIGLEC7	Novel	0
SELPLG	Novel	0
FCER1A	Novel	0
ALOX5	Novel	0
SIGLEC14	Novel	0
TLCD5	Novel	0
MS4A14	Novel	0
IL25	Novel	0
DNAJC5G	Novel	0
VAV1	Novel	0
PCNX3	Novel	0
CCL3L3	Novel	0
CD74	Novel	0
LAIR1	Novel	0
IL1RL2	Novel	0
CLEC7A	Novel	0
CD300C	Novel	0
S100A12	Novel	0
IL37	Novel	0
CAPG	Novel	0
S100A7	Novel	0
CD200R1	Novel	0
MCEMP1	Novel	0
IL27	Novel	0
CLEC4A	Novel	0
CSF3R	Novel	0
NKG7	Novel	0
IL36A	Novel	0
CCR2	Novel	0
AGER	Novel	0
TNFSF8	Novel	0
CCR5	Novel	0
BPI	Novel	0
NOD2	Novel	0
IL36G	Novel	0
CXCL8	Novel	0
CD244	Novel	0
IL36B	Novel	0
CSF2	Novel	0
SLAMF7	Novel	0
MS4A2	Novel	0
IL6R	Novel	0
WAS	Novel	0
CORO1A	Novel	0
IL36RN	Novel	0
IL2RG	Novel	0
APBB1IP	Novel	0
AZU1	Novel	0
TREML1	Novel	0
ANXA2	Novel	0
CD37	Novel	0
NLRP3	Novel	0
ELANE	Novel	0
LILRB3	Novel	0
EVI2A	Novel	0
MS4A4A	Novel	0
LSP1	Novel	0
VCAM1	Novel	0
RIPK3	Novel	0
CD80	Novel	0
CD69	Novel	0
LGALS9	Novel	0
SASH3	Novel	0
IL1F10	Novel	0
TREM2	Novel	0
PTPN6	Novel	0
RAC2	Novel	0
LILRB4	Novel	0
LILRA4	Novel	0
IL18	Novel	0
DOK3	Novel	0
IL4	Novel	0
PDGFB	Novel	0
MS4A6A	Novel	0
NHLRC3	Novel	0
TLR7	Novel	0
CSF3	Novel	0
COTL1	Novel	0
VSIG4	Novel	0
IL17RC	Novel	0
AIF1	Novel	0
PIK3R6	Novel	0
PIK3R5	Novel	0
CCL5	Novel	0
CD79B	Novel	0
COMMD9	Novel	0
GAPT	Novel	0
TNFRSF14	Novel	0
P2RX1	Novel	0
CMKLR1	Novel	0
LST1	Novel	0
C6orf120	Novel	0
CCL18	Novel	0
HGF	Novel	0
SAMSN1	Novel	0
PLAC8	Novel	0
LBP	Novel	0
SELP	Novel	0
CCRL2	Novel	0
TEX37	Novel	0
SLC11A1	Novel	0
CD300E	Novel	0
CD33	Novel	0
WIPF1	Novel	0
FAM9C	Novel	0
TIRAP	Novel	0
GIMAP6	Novel	0
SH3TC1	Novel	0
FCAR	Novel	0
PIK3AP1	Novel	0
ADGRE1	Novel	0
SLC15A3	Novel	0
LGALS3	Novel	0
CD2	Novel	0
IRAK3	Novel	0
CD47	Novel	0
CD79A	Novel	0
HVCN1	Novel	0
PRTN3	Novel	0
LYPD6B	Novel	0
C1QC	Novel	0
PTGS2	Novel	0
VEGFD	Novel	0
OSCAR	Novel	0
CD19	Novel	0
TLR9	Novel	0
LILRB1	Novel	0
FGL2	Novel	0
CCL23	Novel	0
JAML	Novel	0
TMEM71	Novel	0
CEACAM4	Novel	0
CLECL1	Novel	0
SERPINE1	Novel	0
IL1R1	Novel	0
DCSTAMP	Novel	0
NLRC4	Novel	0
CCR7	Novel	0
SHISAL2A	Novel	0
TLR6	Novel	0
MMP2	Novel	0
CCDC24	Novel	0
IL15	Novel	0
SIRPA	Novel	0
IL17B	Novel	0
PECAM1	Novel	0
CCL7	Novel	0
CD40	Novel	0
CSF2RA	Novel	0
CYTH4	Novel	0
APOL3	Novel	0
IL18RAP	Novel	0
CXCL10	Novel	0
TFEC	Novel	0
ZAP70	Novel	0
CARD9	Novel	0
MAPK14	Novel	0
TIMP4	Novel	0
IL13	Novel	0
ZFPL1	Novel	0
GRN	Novel	0
SLAMF1	Novel	0
CEACAM3	Novel	0
IL17C	Novel	0
PLAUR	Novel	0
GIMAP4	Novel	0
TARM1	Novel	0
TNFSF11	Novel	0
KIR2DL4	Novel	0
NCR1	Novel	0
PTX3	Novel	0
IL33	Novel	0
IL15RA	Novel	0
CTSB	Novel	0
ARG1	Novel	0
TNFSF13B	Novel	0
AQP9	Novel	0
TGFB1	Novel	0
ICAM1	Novel	0
CASP4	Novel	0
NOX3	Novel	0
HAVCR2	Novel	0
VEGFB	Novel	0
APOE	Novel	0
MMP25	Novel	0
HS1BP3	Novel	0
IL32	Novel	0
CSF1	Novel	0
HLA-E	Novel	0
ITPRIP	Novel	0
IL2RB	Novel	0
ORM2	Novel	0
SOWAHD	Novel	0
IL23A	Novel	0
ARHGAP25	Novel	0
TLR5	Novel	0
GPR84	Novel	0
GIMAP8	Novel	0
MAPK3	Novel	0
CYTIP	Novel	0
TMEM202	Novel	0
BLNK	Novel	0
BCL6	Novel	0
DOCK8	Novel	0
RASAL3	Novel	0
IL1A	Novel	0
IL16	Novel	0
CEACAM1	Novel	0
CD177	Novel	0
SLAMF6	Novel	0
CXCR4	Novel	0
CD247	Novel	0
LRRC25	Novel	0
GAB3	Novel	0
IL17F	Novel	0
TLR10	Novel	0
C3orf33	Novel	0
CXCL2	Novel	0
STAT5A	Novel	0
PRKCD	Novel	0
IL2	Novel	0
ATP6V1D	Novel	0
CARM1	Novel	0
MMP1	Novel	0
UNC13D	Novel	0
GIMAP1-GIMAP5	Novel	0
IL4R	Novel	0
KLRG1	Novel	0
CD44	Novel	0
SIGLEC1	Novel	0
CD40LG	Novel	0
PADI2	Novel	0
CD28	Novel	0
MMP3	Novel	0
SELE	Novel	0
LCK	Novel	0
PRF1	Novel	0
IRF5	Novel	0
WDFY4	Novel	0
MS4A1	Novel	0
SERPINB6	Novel	0
KLRK1	Novel	0
GAB2	Novel	0
PF4	Novel	0
TLR3	Novel	0
ACTR2	Novel	0
PTGES	Novel	0
CXCR3	Novel	0
TRAF3IP3	Novel	0
RGS18	Novel	0
LAT	Novel	0
TNFRSF1A	Novel	0
DPEP2	Novel	0
GPR183	Novel	0
TICAM2	Novel	0
IL18R1	Novel	0
EMILIN2	Novel	0
PTGES2	Novel	0
ICOS	Novel	0
S100A6	Novel	0
IRF7	Novel	0
CD5	Novel	0
IL9	Novel	0
PGF	Novel	0
BATF	Novel	0
CRP	Novel	0
GZMA	Novel	0
CD3E	Novel	0
SIRPD	Novel	0
HMOX1	Novel	0
AIM2	Novel	0
FASLG	Novel	0
CCL17	Novel	0
IFNG	Novel	0
THBS1	Novel	0
RPUSD1	Novel	0
TBXAS1	Novel	0
NFAM1	Novel	0
NCR2	Novel	0
LCN2	Novel	0
STAT1	Novel	0
IL11	Novel	0
MMP12	Novel	0
IL31	Novel	0
MMP10	Novel	0
CD4	Novel	0
GBP3	Novel	0
ADAMDEC1	Novel	0
TIMP2	Novel	0
WDR86	Novel	0
MAPK8	Novel	0
CCL11	Novel	0
HLA-B	Novel	0
SRC	Novel	0
TRPM2	Novel	0
FCN1	Novel	0
ADAM10	Novel	0
ITPKB	Novel	0
IL6ST	Novel	0
PLA2G4A	Novel	0
PLCG2	Novel	0
RHOA	Novel	0
CASP5	Novel	0
TNRC6C	Novel	0
CD72	Novel	0
GAREM2	Novel	0
NCR3	Novel	0
TMBIM1	Novel	0
A2M	Novel	0
IER3	Novel	0
P2RY8	Novel	0
MIF	Novel	0
TNFSF13	Novel	0
CCR6	Novel	0
FLT1	Novel	0
CLCF1	Novel	0
PTPN11	Novel	0
SIRPB1	Novel	0
SNX20	Novel	0
VSTM4	Novel	0
PLG	Novel	0
CD209	Novel	0
GP6	Novel	0
IL24	Novel	0
FYN	Novel	0
RAC1	Novel	0
RBM46	Novel	0
LOC102723996	Novel	0
CLEC1B	Novel	0
CXCR1	Novel	0
IL3	Novel	0
HBEGF	Novel	0
MMP13	Novel	0
CD200	Novel	0
RNASET2	Novel	0
CALHM6	Novel	0
ADIPOQ	Novel	0
ICOSLG	Novel	0
IGLL5	Novel	0
CREG1	Novel	0
IL22	Novel	0
LTC4S	Novel	0
TNFAIP3	Novel	0
TWF2	Novel	0
IL3RA	Novel	0
SERPINB3	Novel	0
ANGPT1	Novel	0
C1QTNF9	Novel	0
IL2RA	Novel	0
MMP27	Novel	0
AKT1	Novel	0
MMP8	Novel	0
CD274	Novel	0
PILRA	Novel	0
LILRA2	Novel	0
CHI3L1	Novel	0
CCN3	Novel	0
CPPED1	Novel	0
MMP17	Novel	0
FPR2	Novel	0
FRMPD3	Novel	0
MEFV	Novel	0
SH3BGRL3	Novel	0
C17orf99	Novel	0
BIRC3	Novel	0
TXNDC5	Novel	0
FLT3	Novel	0
LY9	Novel	0
CXCL9	Novel	0
TSLP	Novel	0
IGF1	Novel	0
TYROBP	Known	1
LAPTM5	Known	1
FCER1G	Known	1
HCLS1	Known	1
ALOX5AP	Known	1
NCF2	Known	1
CCL3	Known	1
IL6	Known	1
ARHGAP30	Known	1
TNFRSF1B	Known	1
CCL2	Known	1
CARD16	Known	1
CLEC12A	Known	1
LY96	Known	1
MAPK1	Known	1
MMP9	Known	1
LCP1	Known	1
STAT3	Known	1
CD84	Known	1
LYN	Known	1
MYD88	Known	1
VEGFC	Known	1
NPC2	Known	1
CXCL1	Known	1
GRB2	Known	1
FTL	Known	1
S100A11	Known	1
ANGPT2	Known	1
FOXO1	Known	1
MMP14	Known	1
ARPC1B	Known	1
VAMP8	Known	1
DDIT3	Known	1
CAP1	Known	1
ADIPOR1	Known	1
ODF3B	Known	1
TMSB4X	Known	1
HSPA5	Known	1
CLIC1	Known	1
VMO1	Known	1
ATP6V1B2	Known	1
HACD4	Known	1
ARHGAP27	Known	1
FKBP4	Known	1
ZFAND2A	Known	1
ZBTB43	Known	1
ATP5MF	Known	1
SNX8	Known	1
H2AC18	Known	1
TMEM273	Known	1
RPL27	Known	1
CKS2	Known	1
MRPL18	Known	1
C19orf38	Known	1

## Sheet: BioGRID-1
BioGRID-Adjacency-DisGeNET
Symbol	Probability	Known/Novel
BCAM	1	Novel
EPN1	1	Novel
NOD2	1	Novel
LRRN4	0.99	Novel
EMP1	0.99	Novel
FFAR3	0.98	Novel
MRPL23	0.97	Novel
VEGFD	0.97	Novel
AMBP	0.87	Novel
FOXD4L3	0.87	Novel
IFITM2	0.86	Novel
SLC46A3	0.85	Novel
OR14I1	0.84	Novel
MT1B	0.84	Novel
SLC6A12	0.84	Novel
SLC43A2	0.8	Novel
REM2	0.75	Novel
SLC25A30	0.74	Novel
OLIG1	0.74	Novel
NSUN3	0.73	Novel
OLIG3	0.73	Novel
EMP3	0.7	Novel
IL33	0.69	Novel
SLC10A7	0.67	Novel
CDA	0.66	Novel
TNFRSF1A	0.65	Novel
NOCT	0.64	Novel
SLC2A8	0.63	Novel
AKR7A3	0.6	Novel
ZDHHC22	0.59	Novel
CYSLTR2	0.58	Novel
DEGS1	0.56	Novel
EDDM3B	0.55	Novel
UBAC1	0.53	Novel
PKMYT1	0.51	Novel
TMEM176A	0.5	Novel
NIPAL3	0.49	Novel
ITGB3	0.49	Novel
TM4SF4	0.49	Novel
MMD2	0.48	Novel
EFNA3	0.47	Novel
MOSPD3	0.45	Novel
KLHDC9	0.45	Novel
DEFB127	0.44	Novel
GTPBP6	0.43	Novel
MMP2	0.43	Novel
SLC13A4	0.41	Novel
MARCHF2	0.4	Novel
PTPRC	0.4	Novel
GALNT15	0.37	Novel
OTOP2	0.36	Novel
VSTM4	0.36	Novel
NOD1	0.36	Novel
IKBKG	0.35	Novel
PRPSAP2	0.35	Novel
MFSD12	0.35	Novel
FKBP1B	0.33	Novel
ABHD18	0.33	Novel
UFSP2	0.31	Novel
MELTF	0.3	Novel
FAM221A	0.3	Novel
TMEM262	0.29	Novel
TMEM187	0.28	Novel
NEU1	0.28	Novel
ATP23	0.27	Novel
CYB561D2	0.27	Novel
LTC4S	0.27	Novel
ZNF491	0.26	Novel
CTSZ	0.25	Novel
STX12	0.24	Novel
NAT8	0.23	Novel
MYADML2	0.23	Novel
CCL3L1	0.23	Novel
C10orf62	0.23	Novel
WFDC2	0.22	Novel
RPP14	0.22	Novel
SLC30A2	0.21	Novel
INS	0.2	Novel
STK11IP	0.19	Novel
MRGBP	0.19	Novel
SLC35B1	0.19	Novel
MXD3	0.18	Novel
CATIP	0.18	Novel
AVIL	0.18	Novel
NPY2R	0.18	Novel
TSNARE1	0.17	Novel
TM4SF19	0.17	Novel
SLIT1	0.17	Novel
SNX18	0.16	Novel
CYHR1	0.15	Novel
IL1B	0.15	Novel
OSER1	0.15	Novel
ARHGAP4	0.15	Novel
CD300LG	0.15	Novel
TRAF3	0.14	Novel
VAMP3	0.13	Novel
ZNF524	0.13	Novel
RTN4RL1	0.13	Novel
LY9	0.13	Novel
HYAL2	0.13	Novel
LOX	0.12	Novel
CCL5	0.12	Novel
CASP1	0.12	Novel
ZNF669	0.11	Novel
KCTD12	0.11	Novel
SLAMF6	0.11	Novel
SMIM3	0.11	Novel
TTC28	0.1	Novel
THBD	0.1	Novel
TGM5	0.1	Novel
PLPPR2	0.1	Novel
FLT1	0.1	Novel
CARD6	0.1	Novel
GAS2L1	0.09	Novel
PLCL2	0.09	Novel
PPP1R18	0.09	Novel
CASP12	0.09	Novel
YOD1	0.08	Novel
STAT4	0.08	Novel
PLA2G4B	0.08	Novel
RNF111	0.08	Novel
RPS19BP1	0.08	Novel
CRLF3	0.08	Novel
ADAMTSL3	0.08	Novel
CCDC74A	0.08	Novel
TMEM19	0.07	Novel
NAT16	0.07	Novel
CKB	0.07	Novel
HSBP1	0.07	Novel
CST2	0.07	Novel
LRCH1	0.07	Novel
SPACA9	0.06	Novel
BDH1	0.06	Novel
TMEM86B	0.06	Novel
MYADM	0.06	Novel
FAM168A	0.06	Novel
NTM	0.06	Novel
FAM71C	0.06	Novel
ZBTB9	0.05	Novel
FAXDC2	0.05	Novel
SYK	0.05	Novel
GRAMD1A	0.05	Novel
TNFRSF10C	0.05	Novel
RIPK1	0.05	Novel
LRRIQ4	0.05	Novel
STX8	0.05	Novel
CAPN15	0.05	Novel
MARK4	0.05	Novel
LAMB1	0.05	Novel
WDR49	0.05	Novel
HARS2	0.04	Novel
SLC35B4	0.04	Novel
SLC66A2	0.04	Novel
KDM3A	0.04	Novel
PLEKHG2	0.04	Novel
ANKRD31	0.04	Novel
AFP	0.04	Novel
AIDA	0.04	Novel
CYB561A3	0.04	Novel
FAM241B	0.04	Novel
KLK8	0.04	Novel
USF3	0.03	Novel
LGALS8	0.03	Novel
IL18	0.03	Novel
GSTP1	0.03	Novel
PCDHGB1	0.03	Novel
C11orf87	0.03	Novel
SLC41A2	0.03	Novel
PPIAL4C	0.03	Novel
TAS2R5	0.03	Novel
PIK3AP1	0.03	Novel
LPCAT1	0.03	Novel
YIPF4	0.03	Novel
TMEM11	0.03	Novel
CMTM7	0.03	Novel
NMU	0.03	Novel
NKG7	0.03	Novel
CD244	0.03	Novel
ARC	0.03	Novel
ZNF786	0.02	Novel
IL37	0.02	Novel
CASP14	0.02	Novel
ZDHHC1	0.02	Novel
HPF1	0.02	Novel
NEK11	0.02	Novel
CYB561	0.02	Novel
TRAM1L1	0.02	Novel
ANGPT1	0.02	Novel
LRCH2	0.02	Novel
MOB1B	0.02	Novel
ANGPT4	0.02	Novel
SLC26A6	0.02	Novel
RBFOX3	0.02	Novel
KIR2DL4	0.02	Novel
TICAM1	0.02	Novel
AQP1	0.02	Novel
GPR42	0.02	Novel
RPS6KA4	0.02	Novel
WNT11	0.02	Novel
TNP2	0.02	Novel
ZBTB48	0.02	Novel
GTF2A1	0.02	Novel
MAPK11	0.02	Novel
SLC20A2	0.02	Novel
PGAP6	0.02	Novel
MICALL2	0.02	Novel
ATXN7L1	0.02	Novel
PI4KB	0.02	Novel
QPRT	0.02	Novel
DUX1	0.02	Novel
SLU7	0.02	Novel
ITGB6	0.02	Novel
CNIH1	0.02	Novel
CD79B	0.01	Novel
ADGRA3	0.01	Novel
TMOD3	0.01	Novel
SPATS1	0.01	Novel
ETV5	0.01	Novel
DMAC2L	0.01	Novel
PELI3	0.01	Novel
MRPL30	0.01	Novel
MON2	0.01	Novel
LRCH4	0.01	Novel
DOCK6	0.01	Novel
MGLL	0.01	Novel
SLC16A12	0.01	Novel
NLRC4	0.01	Novel
ZNF648	0.01	Novel
SH3D19	0.01	Novel
BIRC2	0.01	Novel
KLHL36	0.01	Novel
SDC3	0.01	Novel
CAMK2B	0.01	Novel
NUTM1	0.01	Novel
TBCK	0.01	Novel
TICAM2	0.01	Novel
SERP1	0.01	Novel
HNF4G	0.01	Novel
IRF4	0.01	Novel
TMEM101	0.01	Novel
MMP3	0.01	Novel
TMEM229B	0.01	Novel
USP17L2	0.01	Novel
KRTAP10-11	0.01	Novel
POMC	0.01	Novel
TMEM254	0.01	Novel
NAPA	0.01	Novel
FOXO6	0.01	Novel
MAGEA8	0.01	Novel
MRPL16	0.01	Novel
SERGEF	0.01	Novel
TIE1	0.01	Novel
STYX	0.01	Novel
H3-2	0.01	Novel
LRCH3	0.01	Novel
C12orf4	0.01	Novel
STX6	0.01	Novel
EMC6	0.01	Novel
CRYZL1	0.01	Novel
SLC38A1	0.01	Novel
STRIT1	0.01	Novel
SCUBE2	0.01	Novel
DCAF4	0.01	Novel
FZD10	0.01	Novel
SPOCK2	0.01	Novel
GMIP	0.01	Novel
TRIM58	0.01	Novel
MYBL2	0.01	Novel
GJA4	0.01	Novel
CDC42SE1	0.01	Novel
ITGB5	0.01	Novel
ARHGAP44	0.01	Novel
S100A2	0.01	Novel
CTXN3	0.01	Novel
DUSP19	0.01	Novel
FLYWCH1	0.01	Novel
MORC3	0.01	Novel
ITGB1	0.01	Novel
HOXD12	0.01	Novel
CLEC4M	0.01	Novel
CASP10	0.01	Novel
NME4	0.01	Novel
PRMT6	0.01	Novel
LTB	0.01	Novel
C21orf58	0.01	Novel
MTMR7	0.01	Novel
RASSF10	0.01	Novel
ZNF330	0.01	Novel
KRTAP5-4	0.01	Novel
ORMDL2	0.01	Novel
SLC9A2	0.01	Novel
AMZ2	0.01	Novel
CDC42SE2	0.01	Novel
ARAP1	0.01	Novel
SHC2	0.01	Novel
ARHGAP15	0.01	Novel
DUSP13	0.01	Novel
MAGEB4	0.01	Novel
SCARF1	0.01	Novel
PYCARD	0.01	Novel
TWF2	0.01	Novel
TMPPE	0.01	Novel
CD14	0.01	Novel
FATE1	0.01	Novel
NFE2L2	0.01	Novel
MCF2L	0.01	Novel
ALPK3	0.01	Novel
C1GALT1	0.01	Novel
GATC	0.01	Novel
GUCD1	0.01	Novel
SIGIRR	0.01	Novel
ITGAM	0.01	Novel
PLPPR4	0.01	Novel
FRA10AC1	0.01	Novel
SLC6A20	0.01	Novel
STXBP5	0.01	Novel
CCDC167	0	Novel
NCF1	0	Novel
ZNF497	0	Novel
SYNJ2BP	0	Novel
USP30	0	Novel
CYGB	0	Novel
TNFRSF25	0	Novel
PRMT2	0	Novel
TMEM147	0	Novel
ARPC3	0	Novel
HIP1	0	Novel
CCL11	0	Novel
PLP2	0	Novel
CROCCP2	0	Novel
ZNF446	0	Novel
BCL2L2	0	Novel
KATNB1	0	Novel
IL23A	0	Novel
PDIA4	0	Novel
VWA5B1	0	Novel
DCANP1	0	Novel
MTURN	0	Novel
EVA1A	0	Novel
TNFRSF12A	0	Novel
GIMAP1	0	Novel
BRICD5	0	Novel
STIMATE	0	Novel
TSPAN2	0	Novel
DUSP18	0	Novel
ADAM12	0	Novel
SLC13A5	0	Novel
MCF2	0	Novel
IFNL3	0	Novel
PLPP5	0	Novel
MTG2	0	Novel
MRPL2	0	Novel
VGLL3	0	Novel
MOB1A	0	Novel
PGBD3	0	Novel
MXRA5	0	Novel
ADPRS	0	Novel
LYPLA1	0	Novel
DPH2	0	Novel
TMEM196	0	Novel
IL23R	0	Novel
SFTPC	0	Novel
WFDC10A	0	Novel
ERVK13-1	0	Novel
LGALS2	0	Novel
DENND2A	0	Novel
SLAMF1	0	Novel
ITGA2B	0	Novel
RPF2	0	Novel
TRARG1	0	Novel
SACM1L	0	Novel
ARAP2	0	Novel
TRAF5	0	Novel
SLC7A11	0	Novel
ALOX12	0	Novel
GDPD2	0	Novel
IRF3	0	Novel
UBE2C	0	Novel
TTC14	0	Novel
NUBP2	0	Novel
CSNK2A3	0	Novel
ZCCHC10	0	Novel
APOA1	0	Novel
IRAK4	0	Novel
SERPINB9	0	Novel
CEBPB	0	Novel
ALG10B	0	Novel
IL1RAPL2	0	Novel
BPIFB2	0	Novel
MFSD6	0	Novel
GPR182	0	Novel
TPPP	0	Novel
LMNTD1	0	Novel
TIMP2	0	Novel
TOGARAM1	0	Novel
LRRK1	0	Novel
HSPA7	0	Novel
ERBB2	0	Novel
ADHFE1	0	Novel
DUX4L9	0	Novel
SASH3	0	Novel
KIAA1549L	0	Novel
PGGT1B	0	Novel
SYNJ2	0	Novel
NGEF	0	Novel
DDX28	0	Novel
FAM76B	0	Novel
HEATR9	0	Novel
TOLLIP	0	Novel
VTI1B	0	Novel
HNRNPCL2	0	Novel
DUSP26	0	Novel
TPPP3	0	Novel
IL1RL1	0	Novel
DDN	0	Novel
MRPL51	0	Novel
ARPC5	0	Novel
LRRCC1	0	Novel
PIH1D2	0	Novel
CXCR4	0	Novel
ARPC1A	0	Novel
OR10H3	0	Novel
KRTAP2-3	0	Novel
ZNF611	0	Novel
C4BPB	0	Novel
AGAP2	0	Novel
ARHGEF26	0	Novel
DCUN1D2	0	Novel
DENND10P1	0	Novel
DOK1	0	Novel
DDX52	0	Novel
SEPTIN8	0	Novel
LYG2	0	Novel
TSPY1	0	Novel
PMF1	0	Novel
TUT7	0	Novel
RTKN2	0	Novel
STAP1	0	Novel
LTB4R	0	Novel
ZNF439	0	Novel
C7orf25	0	Novel
AGTRAP	0	Novel
BTNL3	0	Novel
TMEM222	0	Novel
CSF1	0	Novel
CH25H	0	Novel
LYN	1	Known
GRB2	1	Known
HSPA5	1	Known
STAT3	1	Known
CCL2	1	Known
MAPK1	1	Known
DDIT3	1	Known
HCK	1	Known
MYD88	1	Known
ARPC1B	1	Known
FCER1G	1	Known
FKBP4	1	Known
FOXO1	1	Known
TYROBP	1	Known
MMP14	1	Known
ATP6V1B2	1	Known
CLIC1	1	Known
VEGFA	1	Known
NCF2	1	Known
CLEC12A	1	Known
MMP9	1	Known
HCLS1	1	Known
CAP1	1	Known
RPL27	1	Known
LAPTM5	1	Known
CXCL1	1	Known
NPC2	1	Known
FTL	1	Known
ATP5MF	1	Known
H2AC18	1	Known
ZBTB43	1	Known
TMSB4X	1	Known
SNX8	1	Known
VAMP8	1	Known
ADIPOR1	1	Known
CKS2	1	Known
LCP1	1	Known
MRPL18	1	Known
TNFRSF1B	1	Known
S100A11	1	Known
IL6	1	Known
ALOX5AP	1	Known
ANGPT2	0.99	Known
CCL3	0.99	Known
LY96	0.99	Known
CD84	0.99	Known
ZFAND2A	0.99	Known
ODF3B	0.99	Known
VEGFC	0.99	Known
CARD16	0.98	Known
ARHGAP27	0.96	Known
ARHGAP30	0.95	Known
C19orf38	0.88	Known
HACD4	0.87	Known

## Sheet: BioGRID-2
BioGRID-Embedding-DisGeNET
Symbol	Probability	Known/Novel
H2BC21	1	Novel
HSF2BP	1	Novel
TLN1	1	Novel
HOXB5	1	Novel
ATP6V1D	1	Novel
H1-3	1	Novel
GSTP1	1	Novel
PLPP6	1	Novel
CCNE1	1	Novel
CREBBP	1	Novel
SGTB	1	Novel
ZCCHC17	1	Novel
YIPF6	1	Novel
PLEKHB2	1	Novel
PDGFB	1	Novel
LGALS9	1	Novel
PSMD14	1	Novel
CDK9	1	Novel
RAP2A	1	Novel
ACTBL2	1	Novel
GRM1	1	Novel
CYBB	1	Novel
CST1	1	Novel
NKAPD1	1	Novel
GCK	1	Novel
SPRY1	1	Novel
NFKBID	1	Novel
NXF1	0.99	Novel
PVR	0.99	Novel
MACROH2A2	0.99	Novel
PSMA6	0.99	Novel
IFI16	0.99	Novel
THOC2	0.99	Novel
SNIP1	0.99	Novel
CUL5	0.99	Novel
TLN2	0.99	Novel
ARPC3	0.98	Novel
TFF1	0.98	Novel
MKRN1	0.98	Novel
CD63	0.98	Novel
NTAQ1	0.98	Novel
GIPC1	0.98	Novel
POTEF	0.97	Novel
FZD7	0.97	Novel
MAPKAPK2	0.97	Novel
PLXNB1	0.97	Novel
AGR3	0.97	Novel
RAB9A	0.96	Novel
PSMB1	0.96	Novel
PTTG1	0.96	Novel
CCR5	0.96	Novel
RHOXF2	0.96	Novel
APP	0.96	Novel
DNAJC9	0.96	Novel
RPS6KA4	0.95	Novel
RNF216	0.95	Novel
RCHY1	0.95	Novel
CST4	0.95	Novel
DAG1	0.94	Novel
PSMA7	0.94	Novel
CASP1	0.94	Novel
PPARGC1A	0.94	Novel
C7orf25	0.94	Novel
GTPBP1	0.94	Novel
EIF1AD	0.94	Novel
KASH5	0.94	Novel
TRARG1	0.93	Novel
LAMTOR3	0.93	Novel
IST1	0.92	Novel
KLHDC2	0.92	Novel
TRAF3	0.92	Novel
NUP153	0.92	Novel
ITGAL	0.92	Novel
LYVE1	0.92	Novel
RPS6KA5	0.92	Novel
PLXNA1	0.91	Novel
CIRBP	0.91	Novel
DCUN1D5	0.91	Novel
PLK2	0.91	Novel
TNFAIP3	0.91	Novel
MRPL22	0.91	Novel
RNF169	0.9	Novel
KDELR2	0.9	Novel
IL6R	0.9	Novel
HMGB4	0.89	Novel
CNTFR	0.88	Novel
E2F4	0.88	Novel
ECM1	0.88	Novel
MAGEA8	0.88	Novel
IRF3	0.87	Novel
ITGAV	0.87	Novel
TTYH2	0.87	Novel
RNF4	0.87	Novel
KDR	0.87	Novel
CCL3L1	0.86	Novel
XAB2	0.86	Novel
SCNM1	0.86	Novel
DDX6	0.85	Novel
SUV39H1	0.85	Novel
KRTAP6-2	0.85	Novel
CCNA2	0.85	Novel
RAB21	0.85	Novel
MCMBP	0.84	Novel
ZNF648	0.84	Novel
ESRRG	0.84	Novel
TNFRSF12A	0.84	Novel
HVCN1	0.84	Novel
CENPU	0.84	Novel
ALOX5	0.83	Novel
SOCS4	0.83	Novel
MOXD1	0.82	Novel
H1-1	0.82	Novel
FHL3	0.81	Novel
CORO7	0.81	Novel
CDK6	0.81	Novel
IL33	0.81	Novel
HNRNPD	0.8	Novel
CALCOCO2	0.8	Novel
MYL12A	0.8	Novel
PLA2G4A	0.8	Novel
TMEM108	0.8	Novel
FBXO25	0.8	Novel
COL1A2	0.8	Novel
IL5RA	0.79	Novel
USP28	0.78	Novel
PNMT	0.78	Novel
MCM3	0.78	Novel
FZD10	0.77	Novel
COMT	0.77	Novel
HDAC11	0.76	Novel
PLEKHF2	0.75	Novel
BECN1	0.75	Novel
CPNE6	0.75	Novel
LTB	0.74	Novel
ZNF655	0.74	Novel
IRAK4	0.74	Novel
ACTN3	0.74	Novel
SEMA4G	0.73	Novel
TOMM6	0.73	Novel
PRR4	0.72	Novel
F2	0.72	Novel
DNMT3L	0.72	Novel
RAPGEF1	0.71	Novel
AKT1	0.71	Novel
KIF11	0.7	Novel
ZNF343	0.7	Novel
SERPINE1	0.7	Novel
RBL1	0.7	Novel
CA9	0.7	Novel
MAPK14	0.69	Novel
PSMD11	0.69	Novel
STYX	0.69	Novel
ZG16B	0.69	Novel
ALB	0.68	Novel
FGR	0.67	Novel
USP20	0.67	Novel
CST2	0.67	Novel
UBAC1	0.67	Novel
TMEM79	0.67	Novel
CDC42	0.67	Novel
STX4	0.66	Novel
SLC39A9	0.66	Novel
CHCHD1	0.66	Novel
DRD2	0.66	Novel
TAF1B	0.65	Novel
CXCL6	0.65	Novel
STK11	0.65	Novel
NUP58	0.64	Novel
FCGR2A	0.64	Novel
IRGQ	0.63	Novel
ACTR3	0.63	Novel
POMC	0.63	Novel
CXCL5	0.62	Novel
TCEANC	0.62	Novel
VASN	0.62	Novel
MCAT	0.62	Novel
SDK2	0.62	Novel
PSME3	0.62	Novel
ATP6V1C2	0.62	Novel
LTA	0.61	Novel
DOK1	0.61	Novel
DDX60L	0.61	Novel
VPS26C	0.61	Novel
ETV5	0.61	Novel
SAMD4B	0.6	Novel
LRR1	0.6	Novel
CUEDC1	0.59	Novel
PPP3R1	0.59	Novel
H4C5	0.59	Novel
ATP6V0A1	0.59	Novel
TTLL12	0.58	Novel
MYEF2	0.58	Novel
AP2M1	0.58	Novel
MFSD3	0.58	Novel
CREB3L3	0.56	Novel
COA7	0.56	Novel
TRIP6	0.55	Novel
ARIH1	0.55	Novel
CD9	0.54	Novel
ITGB7	0.54	Novel
CYBA	0.53	Novel
DNAJC8	0.53	Novel
LUC7L2	0.53	Novel
CCDC87	0.52	Novel
ZNF491	0.52	Novel
SYT1	0.52	Novel
MBLAC1	0.52	Novel
NFKB2	0.52	Novel
RRP15	0.52	Novel
PF4V1	0.52	Novel
CRP	0.51	Novel
CYSLTR2	0.51	Novel
APPBP2	0.51	Novel
CHMP5	0.49	Novel
BPNT2	0.49	Novel
CCR3	0.48	Novel
HERC2	0.47	Novel
MAGEA11	0.47	Novel
PLAAT4	0.47	Novel
ZBTB14	0.46	Novel
ITGA2B	0.46	Novel
FCHSD2	0.46	Novel
CSF2RA	0.46	Novel
RIBC2	0.45	Novel
NME2P1	0.44	Novel
XCL2	0.43	Novel
H4C12	0.43	Novel
NMT1	0.43	Novel
STX12	0.43	Novel
ADPRS	0.43	Novel
PSG1	0.43	Novel
IL37	0.42	Novel
IQCF5	0.42	Novel
ZDHHC17	0.42	Novel
RBM34	0.41	Novel
PLEKHG2	0.41	Novel
SYK	0.41	Novel
SMARCA4	0.41	Novel
MCM10	0.41	Novel
GRB10	0.4	Novel
IL10RB	0.4	Novel
MSN	0.39	Novel
SELL	0.39	Novel
DGUOK	0.39	Novel
MAL	0.38	Novel
MPP6	0.38	Novel
CD82	0.38	Novel
TNIP3	0.38	Novel
RNF11	0.37	Novel
ZNF71	0.37	Novel
LCE4A	0.37	Novel
UBE2B	0.36	Novel
IFITM1	0.36	Novel
VPS37B	0.36	Novel
SHBG	0.35	Novel
CSGALNACT2	0.35	Novel
SERPINB9	0.34	Novel
ODAM	0.34	Novel
VPS37C	0.34	Novel
TRAF3IP3	0.34	Novel
AKAP12	0.33	Novel
ANKHD1	0.33	Novel
H3-2	0.33	Novel
SRGAP2B	0.33	Novel
HLA-E	0.33	Novel
C6orf15	0.32	Novel
GC	0.32	Novel
DUXAP9	0.32	Novel
IFIT3	0.32	Novel
KCNF1	0.32	Novel
RHBDL1	0.32	Novel
PKNOX1	0.32	Novel
ASCL1	0.32	Novel
SLC13A5	0.31	Novel
MATN1	0.31	Novel
MELTF	0.3	Novel
RNF41	0.3	Novel
CXCL11	0.3	Novel
ATR	0.3	Novel
MMS22L	0.29	Novel
PTPRC	0.29	Novel
ZSCAN26	0.29	Novel
TNFRSF25	0.29	Novel
TEK	0.29	Novel
PDGFRA	0.29	Novel
HBM	0.29	Novel
H4C9	0.29	Novel
ZNF101	0.29	Novel
MARCKSL1	0.28	Novel
RB1CC1	0.28	Novel
DENR	0.28	Novel
RRS1	0.28	Novel
H2BC4	0.28	Novel
PLEKHG6	0.28	Novel
SV2B	0.28	Novel
BORCS8	0.28	Novel
KCNG4	0.28	Novel
SEC11C	0.28	Novel
SPATA31A7	0.28	Novel
SLC35A5	0.27	Novel
SEC31A	0.27	Novel
C11orf24	0.26	Novel
SH3BGRL2	0.26	Novel
RIPK3	0.26	Novel
KLHL35	0.25	Novel
UNK	0.25	Novel
CCR1	0.25	Novel
TRIB3	0.25	Novel
DDX24	0.25	Novel
LRP2BP	0.25	Novel
MOV10	0.25	Novel
MINDY3	0.25	Novel
TRAF2	0.25	Novel
KPNA3	0.24	Novel
PDIA2	0.24	Novel
DDX31	0.24	Novel
ZNF175	0.24	Novel
IL10RA	0.23	Novel
BHLHB9	0.23	Novel
DHX57	0.23	Novel
MFF	0.23	Novel
NSF	0.22	Novel
CCL8	0.22	Novel
UBQLN1	0.22	Novel
RANBP1	0.22	Novel
MMP2	0.22	Novel
PLSCR1	0.22	Novel
IL20RB	0.22	Novel
RAMAC	0.22	Novel
SLC16A11	0.21	Novel
ABI2	0.21	Novel
XRN1	0.21	Novel
CCDC185	0.21	Novel
INPP1	0.21	Novel
ZNF441	0.21	Novel
SLC38A9	0.21	Novel
BCL10	0.2	Novel
DEK	0.2	Novel
FAM209A	0.2	Novel
MTURN	0.2	Novel
AOC3	0.2	Novel
MVP	0.2	Novel
TLR2	0.2	Novel
CD22	0.19	Novel
IL5	0.19	Novel
NDUFAB1	0.19	Novel
CYB561A3	0.19	Novel
ASAP2	0.19	Novel
ARHGAP15	0.19	Novel
NAA16	0.19	Novel
LRP2	0.19	Novel
CX3CR1	0.18	Novel
SEC22A	0.18	Novel
ZNF16	0.18	Novel
GINM1	0.18	Novel
CGRRF1	0.18	Novel
ANXA6	0.18	Novel
RUSF1	0.18	Novel
MST1	0.18	Novel
TAF11	0.18	Novel
COMMD3	0.18	Novel
IL1RL1	0.18	Novel
CALML5	0.17	Novel
TRAT1	0.17	Novel
MTUS2	0.17	Novel
ICOS	0.17	Novel
CROCCP2	0.17	Novel
AMBP	0.17	Novel
RNF8	0.17	Novel
APOL6	0.17	Novel
PGF	0.17	Novel
FLT1	0.17	Novel
GRN	0.17	Novel
CD33	0.17	Novel
HAT1	0.17	Novel
PCDH10	0.17	Novel
TMEM222	0.17	Novel
GLCE	0.17	Novel
SLC16A2	0.17	Novel
CST3	0.17	Novel
ZNF792	0.16	Novel
PSG3	0.16	Novel
NFYA	0.16	Novel
STN1	0.16	Novel
HSPA12B	0.16	Novel
XPO6	0.16	Novel
CCL13	0.16	Novel
PPP1R21	0.16	Novel
BPIFB2	0.16	Novel
ZNF675	0.16	Novel
ANKRD46	0.16	Novel
KCNB1	0.16	Novel
FBXL19	0.16	Novel
SPDYE4	0.16	Novel
AMIGO1	0.16	Novel
CABIN1	0.16	Novel
EDAR	0.15	Novel
WASHC3	0.15	Novel
DAB2IP	0.15	Novel
PTGDS	0.15	Novel
RNF152	0.15	Novel
GAB2	0.15	Novel
GBP6	0.15	Novel
EPO	0.15	Novel
ZNF431	0.15	Novel
HOXB2	0.15	Novel
ATM	0.15	Novel
ARHGAP12	0.15	Novel
COMMD8	0.15	Novel
C1orf35	0.15	Novel
TENM1	0.14	Novel
UMOD	0.14	Novel
PIK3IP1	0.14	Novel
H3C3	0.14	Novel
ATAD2	0.14	Novel
MICA	0.14	Novel
MYL6	0.14	Novel
BAG4	0.14	Novel
FEN1	0.14	Novel
ZNF580	0.14	Novel
XPO4	0.14	Novel
TNFRSF13C	0.14	Novel
MS4A2	0.14	Novel
SLPI	0.14	Novel
GPRC5B	0.14	Novel
APLF	0.14	Novel
LDLR	0.14	Novel
MYDGF	0.13	Novel
CCND1	0.13	Novel
SLC25A48	0.13	Novel
CCR6	0.13	Novel
ULBP2	0.13	Novel
RELA	0.13	Novel
MAP4K5	0.13	Novel
APOL2	0.13	Novel
CD47	0.13	Novel
DARS1	0.13	Novel
WDR74	0.13	Novel
FBLN2	0.13	Novel
PSD	0.13	Novel
ENPP7	0.13	Novel
ARHGEF5	0.13	Novel
GCA	0.12	Novel
ELOA2	0.12	Novel
ZMYND12	0.12	Novel
VAC14	0.12	Novel
KRTAP12-4	0.12	Novel
IL1B	0.12	Novel
EFNA4	0.12	Novel
ZNF57	0.12	Novel
VEGFA	1	Known
MAPK1	0.99	Known
LYN	0.99	Known
CCL2	0.98	Known
SNX8	0.98	Known
GRB2	0.97	Known
FTL	0.97	Known
STAT3	0.96	Known
HCK	0.94	Known
CLIC1	0.93	Known
HCLS1	0.91	Known
NCF2	0.91	Known
HSPA5	0.91	Known
CLEC12A	0.9	Known
ARPC1B	0.9	Known
H2AC18	0.89	Known
CAP1	0.87	Known
MYD88	0.85	Known
ZBTB43	0.84	Known
RPL27	0.84	Known
MMP14	0.84	Known
FKBP4	0.83	Known
ATP6V1B2	0.83	Known
ATP5MF	0.83	Known
LAPTM5	0.82	Known
CXCL1	0.82	Known
TMSB4X	0.81	Known
DDIT3	0.81	Known
FOXO1	0.81	Known
NPC2	0.8	Known
VAMP8	0.78	Known
TYROBP	0.78	Known
S100A11	0.78	Known
TNFRSF1B	0.75	Known
IL6	0.75	Known
ADIPOR1	0.73	Known
CCL3	0.73	Known
ANGPT2	0.71	Known
ZFAND2A	0.71	Known
CKS2	0.7	Known
MMP9	0.7	Known
FCER1G	0.69	Known
MRPL18	0.68	Known
LCP1	0.64	Known
ALOX5AP	0.59	Known
LY96	0.55	Known
ODF3B	0.49	Known
VEGFC	0.42	Known
ARHGAP27	0.37	Known
CARD16	0.18	Known

## Sheet: BioGRID-3
BioGRID-Influence-DisGeNET
Symbol	Probability	Known/Novel
CD79A	0	Novel
KRTAP1-1	0	Novel
CCL15	0	Novel
FAM227A	0	Novel
MEG3	0	Novel
GJA9	0	Novel
ZNF577	0	Novel
TEPP	0	Novel
GPATCH3	0	Novel
TREM1	0	Novel
CASP1	0	Novel
RIPK2	0	Novel
TXNDC2	0	Novel
SCIMP	0	Novel
SPESP1	0	Novel
DUOXA1	0	Novel
MYRF-AS1	0	Novel
LY6G6F	0	Novel
ANGPTL2	0	Novel
PLCL1	0	Novel
VIT	0	Novel
ZC3H12B	0	Novel
NCR2	0	Novel
ACKR1	0	Novel
KDR	0	Novel
FCAR	0	Novel
CCL4L1	0	Novel
RPS10-NUDT3	0	Novel
CCR3	0	Novel
ATG16L1	0	Novel
GAB3	0	Novel
KIAA1549L	0	Novel
AEBP1	0	Novel
SH2D5	0	Novel
SLITRK4	0	Novel
SGTB	0	Novel
N6AMT1	0	Novel
CXCL6	0	Novel
SH2D1B	0	Novel
TLR7	0	Novel
CCR5	0	Novel
PGF	0	Novel
DANCR	0	Novel
H2BC21	0	Novel
GIMAP6	0	Novel
SARDH	0	Novel
TCF15	0	Novel
AIF1	0	Novel
ANKRD26P1	0	Novel
HES5	0	Novel
SYK	0	Novel
CXCL5	0	Novel
KLRA1P	0	Novel
HUNK	0	Novel
SPOCK3	0	Novel
THEMIS	0	Novel
ARSI	0	Novel
PLA2G4A	0	Novel
IFI6	0	Novel
EPPIN	0	Novel
RNF180	0	Novel
SLC22A8	0	Novel
TG	0	Novel
CDC42	0	Novel
TIMP1	0	Novel
FLT4	0	Novel
WNT2	0	Novel
FOXO3B	0	Novel
SIRPB1	0	Novel
PEMT	0	Novel
CCL4	0	Novel
IL6R	0	Novel
PNMT	0	Novel
ERAP2	0	Novel
CCL11	0	Novel
TLR2	0	Novel
HMGN2	0	Novel
IL22RA2	0	Novel
TLR4	0	Novel
CUL3	0	Novel
IL12RB1	0	Novel
PAQR7	0	Novel
PLEKHS1	0	Novel
FSD1L	0	Novel
PIK3AP1	0	Novel
LAT2	0	Novel
CCR4	0	Novel
HRH1	0	Novel
ZBTB12	0	Novel
CCDC168	0	Novel
LRRIQ3	0	Novel
MACROD2	0	Novel
SPOPL	0	Novel
NCF4	0	Novel
LRRC32	0	Novel
FHL3	0	Novel
UBQLN1	0	Novel
TLDC2	0	Novel
IL33	0	Novel
TRPV4	0	Novel
TTL	0	Novel
SULT2A1	0	Novel
RNF216	0	Novel
SYTL1	0	Novel
ITGA5	0	Novel
CYBB	0	Novel
SH2D1A	0	Novel
STARD10	0	Novel
FRA10AC1	0	Novel
PLEKHH2	0	Novel
TRAT1	0	Novel
DENND2C	0	Novel
ALAS2	0	Novel
PPP4R4	0	Novel
CLEC4E	0	Novel
WNT9B	0	Novel
GLB1L3	0	Novel
SPACA3	0	Novel
MRC1	0	Novel
LCT	0	Novel
RSPO3	0	Novel
CDKN1A	0	Novel
ADAMTS18	0	Novel
INHA	0	Novel
THUMPD2	0	Novel
HSF2BP	0	Novel
STAB2	0	Novel
IL22RA1	0	Novel
BANK1	0	Novel
PTPN11	0	Novel
AMBP	0	Novel
KIR2DS2	0	Novel
LTC4S	0	Novel
SLC35B4	0	Novel
DPH3	0	Novel
NEU3	0	Novel
TCEAL8	0	Novel
SLC29A2	0	Novel
CPA2	0	Novel
TRIM23	0	Novel
CFAP91	0	Novel
NKAPL	0	Novel
FABP1	0	Novel
LAX1	0	Novel
KRTAP3-3	0	Novel
RETN	0	Novel
ASTL	0	Novel
HTR2A	0	Novel
PODN	0	Novel
CREBL2	0	Novel
ACTN3	0	Novel
NT5C	0	Novel
WIPF3	0	Novel
GAREM2	0	Novel
ZWILCH	0	Novel
TMEM86A	0	Novel
NPR1	0	Novel
LACC1	0	Novel
LCN2	0	Novel
MST1	0	Novel
TEK	0	Novel
SKAP2	0	Novel
PLEKHB2	0	Novel
POGK	0	Novel
BPGM	0	Novel
SH3GL2	0	Novel
TMEM120B	0	Novel
SIGLEC10	0	Novel
CCL8	0	Novel
FFAR2	0	Novel
ZBTB25	0	Novel
NCR3	0	Novel
RTL6	0	Novel
TBC1D3G	0	Novel
MFAP4	0	Novel
ARHGEF35	0	Novel
NAA20	0	Novel
LOXHD1	0	Novel
SCHIP1	0	Novel
NAPSA	0	Novel
ALOX5	0	Novel
AGT	0	Novel
DPEP3	0	Novel
DOCK7	0	Novel
HECTD3	0	Novel
FBLN7	0	Novel
UHMK1	0	Novel
TNFSF12	0	Novel
PTGDR	0	Novel
CXCL8	0	Novel
FOXO6	0	Novel
SPACA4	0	Novel
FN1	0	Novel
NAPB	0	Novel
ITGB6	0	Novel
ATP6V1D	0	Novel
RPL30	0	Novel
IGFBP7	0	Novel
NCR1	0	Novel
MMP3	0	Novel
PRRG4	0	Novel
ADAM15	0	Novel
LTA	0	Novel
LNP1	0	Novel
GPC1	0	Novel
MDFI	0	Novel
TNIP2	0	Novel
CD28	0	Novel
DAZAP2	0	Novel
TBC1D3B	0	Novel
CALM1	0	Novel
CASP12	0	Novel
CXCL17	0	Novel
FLT1	0	Novel
HDGFL3	0	Novel
ANXA7	0	Novel
HK3	0	Novel
MMP1	0	Novel
ANKRD54	0	Novel
SPATA2L	0	Novel
RIMS2	0	Novel
TIMP2	0	Novel
IL1RAP	0	Novel
CD24	0	Novel
SLC22A16	0	Novel
ITGAV	0	Novel
SLC16A2	0	Novel
FBXO28	0	Novel
HOXA5	0	Novel
SOX13	0	Novel
DNAJC2	0	Novel
IRGQ	0	Novel
SLC22A2	0	Novel
XCL2	0	Novel
GPR42	0	Novel
LMX1A	0	Novel
STK32C	0	Novel
RAPGEF1	0	Novel
SERPINB11	0	Novel
AQP6	0	Novel
IRF4	0	Novel
RAC1	0	Novel
C21orf91	0	Novel
STX18	0	Novel
TNFRSF25	0	Novel
IL6ST	0	Novel
U2AF2	0	Novel
TTC38	0	Novel
AUNIP	0	Novel
FCGR2B	0	Novel
DNASE1L1	0	Novel
GAREM1	0	Novel
SH3D19	0	Novel
SCG3	0	Novel
MAP4K5	0	Novel
TMC6	0	Novel
ARR3	0	Novel
UBE2F	0	Novel
DOK1	0	Novel
CYBA	0	Novel
COL4A1	0	Novel
FGR	0	Novel
MYDGF	0	Novel
CCL13	0	Novel
PF4	0	Novel
SLC1A2	0	Novel
CLU	0	Novel
CCL26	0	Novel
PCDHB5	0	Novel
ZZEF1	0	Novel
SMOX	0	Novel
DENND10	0	Novel
LRP11	0	Novel
CCN2	0	Novel
MAP3K12	0	Novel
PTPRB	0	Novel
SH3KBP1	0	Novel
OPRM1	0	Novel
ATF2	0	Novel
RASA3	0	Novel
OLIG1	0	Novel
MLXIPL	0	Novel
ZADH2	0	Novel
PDE3A	0	Novel
IL1R1	0	Novel
MOV10	0	Novel
LOXL3	0	Novel
PPP2R5B	0	Novel
CEBPB	0	Novel
GP6	0	Novel
HS3ST2	0	Novel
ITGB1	0	Novel
B4GALT4	0	Novel
SOCS7	0	Novel
SLC6A6	0	Novel
ARPC4-TTLL3	0	Novel
KRT36	0	Novel
LUM	0	Novel
KIF27	0	Novel
ZSWIM7	0	Novel
IFI35	0	Novel
PSTPIP2	0	Novel
NHLRC2	0	Novel
ZSCAN4	0	Novel
DNAJC1	0	Novel
ZNF420	0	Novel
UBQLN2	0	Novel
IL2RB	0	Novel
SLC35G2	0	Novel
PRAG1	0	Novel
STX6	0	Novel
MSLN	0	Novel
SPRR2A	0	Novel
MEOX2	0	Novel
BLZF1	0	Novel
GON7	0	Novel
COL18A1	0	Novel
MAP4K1	0	Novel
OFCC1	0	Novel
SHC2	0	Novel
TRPC4	0	Novel
CD14	0	Novel
RRAGA	0	Novel
FES	0	Novel
ST3GAL2	0	Novel
SRSF1	0	Novel
CDH23	0	Novel
STAP2	0	Novel
GAS6	0	Novel
ACAP1	0	Novel
NCF1	0	Novel
XRCC3	0	Novel
DNASE1L2	0	Novel
LRRC4	0	Novel
OTUD3	0	Novel
CEP20	0	Novel
ZNF557	0	Novel
ABL2	0	Novel
RUFY1	0	Novel
SPINK7	0	Novel
ZNF558	0	Novel
SYPL1	0	Novel
BIRC3	0	Novel
CSNK2A3	0	Novel
PTPRC	0	Novel
IL1RL1	0	Novel
SMURF2	0	Novel
COLEC11	0	Novel
FAM187B	0	Novel
KIR3DL3	0	Novel
CCL5	0	Novel
KCNA3	0	Novel
SH2D4A	0	Novel
RNF168	0	Novel
DRD3	0	Novel
NACAD	0	Novel
HSP90AB3P	0	Novel
CSNK1A1L	0	Novel
SELL	0	Novel
IPP	0	Novel
IRF5	0	Novel
STX8	0	Novel
PRR5-ARHGAP8	0	Novel
CLEC18A	0	Novel
PIK3R3	0	Novel
CTLA4	0	Novel
IKBKG	0	Novel
GSTCD	0	Novel
TUBA4B	0	Novel
RDX	0	Novel
AZU1	0	Novel
NFKBIL1	0	Novel
HRAS	0	Novel
ETFBKMT	0	Novel
IL1B	0	Novel
THBS1	0	Novel
MCM3	0	Novel
ZNF302	0	Novel
RUSF1	0	Novel
TEC	0	Novel
ETV3	0	Novel
PACRGL	0	Novel
PDE4A	0	Novel
PDE4D	0	Novel
PBXIP1	0	Novel
INHBE	0	Novel
DISP1	0	Novel
CD22	0	Novel
IRAK3	0	Novel
PRAP1	0	Novel
CYB5D2	0	Novel
ZNF133	0	Novel
MAN2A2	0	Novel
AGER	0	Novel
S100A2	0	Novel
HEYL	0	Novel
BATF	0	Novel
SLC18A1	0	Novel
C21orf58	0	Novel
GAS2L1	0	Novel
OGA	0	Novel
F2	0	Novel
TPRG1	0	Novel
C14orf119	0	Novel
VTI1A	0	Novel
PLP2	0	Novel
SCARA3	0	Novel
CCDC153	0	Novel
SH2B2	0	Novel
RGS16	0	Novel
ZNF184	0	Novel
CDKN1B	0	Novel
SH2B3	0	Novel
OGDHL	0	Novel
CPA5	0	Novel
STX10	0	Novel
HOXA11	0	Novel
CD93	0	Novel
GCA	0	Novel
CNDP2	0	Novel
F11R	0	Novel
HAPLN3	0	Novel
STX19	0	Novel
CPT1A	0	Novel
SYNJ2	0	Novel
GPR61	0	Novel
STRADB	0	Novel
ITPK1	0	Novel
DHDDS	0	Novel
ACTR3	0	Novel
HOXC11	0	Novel
LYVE1	0	Novel
COLEC12	0	Novel
CCDC87	0	Novel
YIF1B	0	Novel
VTN	0	Novel
GLT8D2	0	Novel
VIM	0	Novel
JDP2	0	Novel
ODR4	0	Novel
ITGA2B	0	Novel
SYS1	0	Novel
SETD7	0	Novel
MSMO1	0	Novel
NFYB	0	Novel
CCNL2	0	Novel
HSPA5	1	Known
LYN	1	Known
GRB2	1	Known
STAT3	1	Known
CCL2	1	Known
ARPC1B	1	Known
CLIC1	1	Known
ALOX5AP	1	Known
HCLS1	1	Known
ANGPT2	1	Known
DDIT3	1	Known
HCK	1	Known
TYROBP	1	Known
FKBP4	1	Known
LAPTM5	1	Known
VEGFA	1	Known
MRPL18	1	Known
MYD88	1	Known
CKS2	1	Known
FCER1G	1	Known
MAPK1	1	Known
FTL	1	Known
FOXO1	1	Known
CXCL1	1	Known
MMP14	1	Known
NCF2	1	Known
H2AC18	1	Known
ATP6V1B2	1	Known
RPL27	1	Known
ZBTB43	1	Known
IL6	1	Known
CAP1	1	Known
LCP1	1	Known
S100A11	1	Known
CLEC12A	1	Known
VAMP8	1	Known
MMP9	1	Known
TMSB4X	1	Known
ADIPOR1	1	Known
ATP5MF	1	Known
TNFRSF1B	1	Known
SNX8	1	Known
NPC2	1	Known
ZFAND2A	1	Known
CCL3	1	Known
ODF3B	1	Known
LY96	1	Known
ARHGAP27	1	Known
ARHGAP30	1	Known
CD84	1	Known
VEGFC	1	Known
CARD16	1	Known
HACD4	1	Known
C19orf38	1	Known

## Sheet: BioGRID-4
BioGRID-Adjacency-GO
Symbol	Probability	Known/Novel
PTK2	1	Novel
IER3	1	Novel
BLK	1	Novel
TIRAP	1	Novel
NOD2	1	Novel
KIT	1	Novel
EPN1	0.99	Novel
LRRN4	0.98	Novel
ERBB2	0.98	Novel
EMP1	0.98	Novel
SYK	0.98	Novel
FFAR3	0.97	Novel
MET	0.97	Novel
VEGFD	0.96	Novel
SHC1	0.96	Novel
OLIG1	0.93	Novel
FOXD4L3	0.89	Novel
AMBP	0.85	Novel
MAP3K4	0.82	Novel
SLC46A3	0.82	Novel
OR14I1	0.81	Novel
NOD1	0.8	Novel
ALG10B	0.77	Novel
BLNK	0.77	Novel
TMEM262	0.76	Novel
IKBKG	0.76	Novel
REM2	0.74	Novel
PTPRC	0.71	Novel
MT1B	0.7	Novel
PRPSAP2	0.65	Novel
PLVAP	0.62	Novel
SLC25A30	0.61	Novel
TM4SF4	0.59	Novel
CD19	0.59	Novel
EMP3	0.57	Novel
CYSLTR2	0.57	Novel
DEGS1	0.56	Novel
IL33	0.55	Novel
FMN2	0.52	Novel
ITGB3	0.52	Novel
NIPAL3	0.52	Novel
OLIG3	0.5	Novel
UBAC1	0.49	Novel
GAB1	0.47	Novel
MMD2	0.45	Novel
ERBB3	0.43	Novel
FEZF1	0.41	Novel
DUSP19	0.4	Novel
SLC10A7	0.4	Novel
CCL3L1	0.39	Novel
KLHDC9	0.39	Novel
TM4SF19	0.37	Novel
TNFRSF1A	0.35	Novel
MFSD12	0.33	Novel
CCL5	0.33	Novel
VSTM4	0.29	Novel
CSF1	0.29	Novel
OTOP2	0.27	Novel
FLT1	0.27	Novel
TMEM176A	0.26	Novel
MOSPD3	0.24	Novel
CYB561A3	0.23	Novel
LTC4S	0.23	Novel
C10orf62	0.2	Novel
TNK2	0.2	Novel
TMEM187	0.2	Novel
ERBB4	0.18	Novel
SLAMF6	0.17	Novel
CD300LG	0.16	Novel
CASP1	0.16	Novel
SLC30A2	0.15	Novel
EDDM3B	0.15	Novel
CATIP	0.14	Novel
GTPBP6	0.14	Novel
NCK1	0.13	Novel
LY9	0.13	Novel
STK11IP	0.13	Novel
NCF1	0.12	Novel
PLCL2	0.12	Novel
EFNA3	0.12	Novel
TTC28	0.12	Novel
HEY2	0.11	Novel
AQP3	0.11	Novel
OSER1	0.11	Novel
XK	0.1	Novel
MMP2	0.1	Novel
ZNF491	0.1	Novel
PLA2G4B	0.09	Novel
SMIM3	0.09	Novel
ZNF524	0.09	Novel
TLR1	0.09	Novel
MARCHF2	0.08	Novel
MELTF	0.08	Novel
IL1B	0.08	Novel
SLC41A2	0.08	Novel
FKBP1B	0.08	Novel
CARD6	0.08	Novel
CYB561D2	0.08	Novel
ZNF669	0.07	Novel
AFP	0.07	Novel
FAM221A	0.07	Novel
SLC41A1	0.07	Novel
PPP1R18	0.07	Novel
CCDC74A	0.07	Novel
CAPN15	0.06	Novel
CXCL3	0.06	Novel
PLEKHG2	0.06	Novel
CTSZ	0.05	Novel
HYAL2	0.05	Novel
DOK1	0.05	Novel
AVIL	0.04	Novel
MAPK11	0.04	Novel
CASP12	0.04	Novel
INS	0.04	Novel
ARID4B	0.04	Novel
GRB7	0.04	Novel
KCTD12	0.04	Novel
LRCH1	0.04	Novel
CXCR4	0.04	Novel
CRLF3	0.04	Novel
TRAF3	0.04	Novel
NAT16	0.03	Novel
ABHD18	0.03	Novel
CXCL2	0.03	Novel
WFS1	0.03	Novel
ALPK3	0.03	Novel
PLPPR2	0.03	Novel
FAM71C	0.03	Novel
SPACA9	0.03	Novel
MYADML2	0.03	Novel
LRRIQ4	0.03	Novel
PYCARD	0.03	Novel
WDR49	0.03	Novel
IL18	0.03	Novel
PCDHGB1	0.03	Novel
SLC6A12	0.03	Novel
ITGB1	0.03	Novel
ANKRD31	0.03	Novel
ALG10	0.02	Novel
TSNARE1	0.02	Novel
PLK4	0.02	Novel
NHEJ1	0.02	Novel
CYHR1	0.02	Novel
NLRC4	0.02	Novel
CD79B	0.02	Novel
LRCH2	0.02	Novel
ATXN7L1	0.02	Novel
MICALL2	0.02	Novel
MXD3	0.02	Novel
P2RX4	0.02	Novel
ZBTB9	0.02	Novel
MRGBP	0.02	Novel
PPIAL4C	0.02	Novel
KIR2DL4	0.02	Novel
AIDA	0.02	Novel
MYBL2	0.02	Novel
CD244	0.02	Novel
SH3D19	0.02	Novel
DUX1	0.02	Novel
TRAM1L1	0.02	Novel
RIPK2	0.02	Novel
IRF3	0.02	Novel
ARC	0.02	Novel
USF3	0.02	Novel
KDR	0.02	Novel
ETV5	0.02	Novel
ARHGAP44	0.02	Novel
ARAP1	0.02	Novel
KDM3A	0.02	Novel
DOCK6	0.02	Novel
CCL11	0.02	Novel
YOD1	0.02	Novel
MYADM	0.01	Novel
IL37	0.01	Novel
DOCK8	0.01	Novel
TMOD3	0.01	Novel
MEGF10	0.01	Novel
AKT3	0.01	Novel
MMP3	0.01	Novel
SLC35B4	0.01	Novel
TLR9	0.01	Novel
NGFR	0.01	Novel
C11orf87	0.01	Novel
RPS6KA4	0.01	Novel
ANGPT4	0.01	Novel
CSN2	0.01	Novel
ANGPT1	0.01	Novel
ADAMTSL3	0.01	Novel
SLC16A12	0.01	Novel
GRAMD1A	0.01	Novel
CEBPB	0.01	Novel
SHC2	0.01	Novel
MICU1	0.01	Novel
RTN4RL1	0.01	Novel
SYNPO2L	0.01	Novel
PTK2B	0.01	Novel
RIPK1	0.01	Novel
TNFRSF10C	0.01	Novel
STAT5B	0.01	Novel
SLC20A2	0.01	Novel
VSIG4	0.01	Novel
USP17L2	0.01	Novel
IRF4	0.01	Novel
TNFRSF8	0.01	Novel
CMTM7	0.01	Novel
RNF34	0.01	Novel
TLR5	0.01	Novel
IFITM2	0.01	Novel
ARHGAP15	0.01	Novel
ARPC3	0.01	Novel
DCAF4	0.01	Novel
TRIM58	0.01	Novel
LGALS7	0.01	Novel
WNT11	0.01	Novel
STAP1	0.01	Novel
CAMK2B	0.01	Novel
IL24	0.01	Novel
CD4	0.01	Novel
SLC9A2	0.01	Novel
RBFOX3	0.01	Novel
NFE2L2	0.01	Novel
TMEM19	0.01	Novel
FAM241B	0.01	Novel
TNP2	0.01	Novel
SPOCK2	0.01	Novel
ATF3	0.01	Novel
FLYWCH1	0.01	Novel
CXCL12	0.01	Novel
SLC66A2	0.01	Novel
CCL7	0.01	Novel
CYB561	0.01	Novel
MCF2L	0.01	Novel
POMC	0.01	Novel
KLHL36	0.01	Novel
HOXD12	0.01	Novel
ILKAP	0.01	Novel
AGAP2	0.01	Novel
ARHGEF6	0	Novel
KLK8	0	Novel
CD14	0	Novel
MGLL	0	Novel
DNMBP	0	Novel
MCF2	0	Novel
MAGEB4	0	Novel
MAGEA8	0	Novel
RPS19BP1	0	Novel
SCUBE2	0	Novel
TMEM101	0	Novel
DEF6	0	Novel
ADPRS	0	Novel
SWAP70	0	Novel
CDC42BPG	0	Novel
KATNB1	0	Novel
PAK3	0	Novel
SRGAP1	0	Novel
HNRNPCL2	0	Novel
TWF2	0	Novel
TRAF5	0	Novel
CAPG	0	Novel
LRCH4	0	Novel
CRYZL1	0	Novel
FOXO6	0	Novel
CDC42SE1	0	Novel
ITGB6	0	Novel
PLPPR4	0	Novel
SLC16A13	0	Novel
MORC3	0	Novel
ARAP2	0	Novel
MON2	0	Novel
LRCH3	0	Novel
NSUN3	0	Novel
SERP1	0	Novel
DMAC2L	0	Novel
SYNE1	0	Novel
C21orf58	0	Novel
NUTM1	0	Novel
RASSF10	0	Novel
MXRA5	0	Novel
CCDC113	0	Novel
H3-2	0	Novel
FAM13B	0	Novel
STYX	0	Novel
SPATS1	0	Novel
SERGEF	0	Novel
SLC7A11	0	Novel
SLC35B1	0	Novel
PRMT2	0	Novel
GPR42	0	Novel
PREX2	0	Novel
MYPN	0	Novel
FGR	0	Novel
PGBD3	0	Novel
SERPINB9	0	Novel
TPPP	0	Novel
TBCK	0	Novel
TMPPE	0	Novel
IQGAP2	0	Novel
ARPC5	0	Novel
LRRCC1	0	Novel
OPHN1	0	Novel
CHD6	0	Novel
CTXN3	0	Novel
SH3RF3	0	Novel
TLR3	0	Novel
WIPF1	0	Novel
HSPA7	0	Novel
ATP6V1G1	0	Novel
BIRC2	0	Novel
USP27X	0	Novel
ASPSCR1	0	Novel
GSTP1	0	Novel
NPHS2	0	Novel
C12orf4	0	Novel
VWA5B1	0	Novel
UBASH3A	0	Novel
MFSD6	0	Novel
SH2D2A	0	Novel
MMP10	0	Novel
TSPAN2	0	Novel
ZNF439	0	Novel
DDN	0	Novel
NEK11	0	Novel
GDPD2	0	Novel
LRP2BP	0	Novel
MYOM1	0	Novel
JAM2	0	Novel
CSNK2A3	0	Novel
TMEM135	0	Novel
SLC43A2	0	Novel
ZSWIM5	0	Novel
NRP1	0	Novel
DOCK2	0	Novel
ERVK13-1	0	Novel
EVA1A	0	Novel
PGGT1B	0	Novel
OR10H3	0	Novel
RHOH	0	Novel
TOGARAM1	0	Novel
SLC6A20	0	Novel
RTP5	0	Novel
ZNF786	0	Novel
ATP6V1E1	0	Novel
TLR4	0	Novel
IL1RAPL2	0	Novel
ALOXE3	0	Novel
DENND2A	0	Novel
ACVRL1	0	Novel
STRIT1	0	Novel
STIMATE	0	Novel
LAIR2	0	Novel
H2BC18	0	Novel
CDC42EP5	0	Novel
CDC42SE2	0	Novel
USP6	0	Novel
SLIT1	0	Novel
PAK6	0	Novel
FGF9	0	Novel
HPS4	0	Novel
NDUFC2-KCTD14	0	Novel
KIAA1549L	0	Novel
TTC14	0	Novel
MUC12	0	Novel
FAM76B	0	Novel
ARHGAP20	0	Novel
HEATR9	0	Novel
CWC27	0	Novel
LMNTD1	0	Novel
ZCCHC10	0	Novel
VTI1B	0	Novel
NPPA	0	Novel
FZD10	0	Novel
KIAA2026	0	Novel
ARHGAP4	0	Novel
CXCL10	0	Novel
ZNF234	0	Novel
WFDC10A	0	Novel
SASH3	0	Novel
RTKN2	0	Novel
NAA25	0	Novel
PLXND1	0	Novel
CAST	0	Novel
GGH	0	Novel
TIMP3	0	Novel
ARHGEF10	0	Novel
PDGFA	0	Novel
ARHGEF26	0	Novel
EID1	0	Novel
BCAM	0	Novel
TICAM2	0	Novel
AMZ2	0	Novel
BRICD5	0	Novel
LTB	0	Novel
ARHGAP17	0	Novel
FRA10AC1	0	Novel
ALOX12	0	Novel
ARHGAP32	0	Novel
ZNF611	0	Novel
RABL6	0	Novel
C2orf88	0	Novel
LETMD1	0	Novel
TMEM196	0	Novel
SLAMF1	0	Novel
BATF	0	Novel
PCLO	0	Novel
CXCL13	0	Novel
CROCCP2	0	Novel
BTNL3	0	Novel
COL1A2	0	Novel
TMEM140	0	Novel
PTPN6	0	Novel
ZNF648	0	Novel
SLC2A8	0	Novel
MAP3K11	0	Novel
MYH15	0	Novel
MYDGF	0	Novel
CD63	0	Novel
APOH	0	Novel
F13A1	0	Novel
TIMP2	0	Novel
VAMP3	0	Novel
ARHGDIB	0	Novel
ATP6V1G2	0	Novel
SYNJ2	0	Novel
CACNA1E	0	Novel
PIK3AP1	0	Novel
PELI3	0	Novel
IL1RL1	0	Novel
CASS4	0	Novel
CST9L	0	Novel
RASIP1	0	Novel
SOHLH2	0	Novel
MAP3K9	0	Novel
DNAH2	0	Novel
IL22	0	Novel
FOXO3B	0	Novel
PSMA5	0	Novel
COX3	0	Novel
ZNF696	0	Novel
HIP1	0	Novel
HMGB1P1	0	Novel
TMEM229B	0	Novel
DENND10P1	0	Novel
ATP6V1E2	0	Novel
GPR182	0	Novel
AMZ2P1	0	Novel
SYPL2	0	Novel
LYN	1	Known
GRB2	1	Known
HSPA5	1	Known
STAT3	1	Known
CCL2	1	Known
MAPK1	1	Known
HCK	1	Known
DDIT3	1	Known
MYD88	1	Known
ARPC1B	1	Known
FKBP4	1	Known
FCER1G	1	Known
TYROBP	1	Known
VEGFA	1	Known
FOXO1	1	Known
CLIC1	1	Known
ATP6V1B2	1	Known
MMP14	1	Known
MMP9	1	Known
NCF2	1	Known
HCLS1	1	Known
CLEC12A	1	Known
CXCL1	1	Known
CAP1	1	Known
RPL27	1	Known
LAPTM5	1	Known
FTL	1	Known
NPC2	1	Known
ATP5MF	1	Known
IL6	1	Known
H2AC18	1	Known
ZBTB43	1	Known
TMSB4X	1	Known
ADIPOR1	1	Known
SNX8	1	Known
CKS2	1	Known
VAMP8	1	Known
LCP1	1	Known
TNFRSF1B	1	Known
S100A11	1	Known
MRPL18	1	Known
ALOX5AP	1	Known
ANGPT2	0.99	Known
CCL3	0.99	Known
LY96	0.99	Known
CD84	0.99	Known
ZFAND2A	0.99	Known
VEGFC	0.99	Known
ODF3B	0.99	Known
CARD16	0.98	Known
ARHGAP27	0.96	Known
ARHGAP30	0.95	Known
C19orf38	0.86	Known
HACD4	0.83	Known

[truncated: 3 more sheets: BioGRID-5, BioGRID-6, Final]
