# Supplementary material for: Suboptimal Responses to Anti-VEGF in Retinal Neurovascular Diseases: Linking Aging and Alternative Angioinflammatory Pathways
Source: Invest Ophthalmol Vis Sci. 2026 May 4;67(5):4. doi: 10.1167/iovs.67.5.4 (PMC13164572; doi:10.1167/iovs.67.5.4)
Supplement: Supplement 26 [file iovs-67-5-4_s026.xlsx]

## Sheet: STRING-1
STRING-Adjacency-DisGeNET
Symbol	Probability	Known/Novel
RPS27A	1	Novel
TNF	1	Novel
UBA52	1	Novel
RPL19	1	Novel
RPS24	1	Novel
RPL27	1	Novel
RPS28	1	Novel
RPS21	1	Novel
RPL18	0.99	Novel
RPS25	0.99	Novel
CXCL8	0.99	Novel
RPL31	0.99	Novel
RPS4X	0.99	Novel
RPL29	0.99	Novel
RPS16	0.99	Novel
RPS10	0.99	Novel
RAB27A	0.99	Novel
RPS12	0.98	Novel
MAPK3	0.98	Novel
MMP2	0.97	Novel
RPS19	0.97	Novel
RPL30	0.97	Novel
RPL34	0.97	Novel
RPL36	0.97	Novel
RPS6	0.96	Novel
RPL23	0.95	Novel
RPS14	0.94	Novel
RPLP1	0.93	Novel
RPS15	0.93	Novel
RPL38	0.93	Novel
RPLP0	0.93	Novel
FAU	0.92	Novel
RPS18	0.91	Novel
SERPINE1	0.91	Novel
RPL15	0.87	Novel
RPS15A	0.86	Novel
RPL9	0.86	Novel
RPL32	0.82	Novel
COX6A2	0.8	Novel
HGF	0.79	Novel
RPL27A	0.77	Novel
RPLP2	0.76	Novel
RPS9	0.75	Novel
TIMP1	0.74	Novel
RPS3	0.7	Novel
RPL13	0.7	Novel
RPL7	0.7	Novel
IL13	0.64	Novel
IGF1	0.64	Novel
IL10	0.6	Novel
RPL26L1	0.56	Novel
RPS27L	0.46	Novel
TIMP2	0.34	Novel
RPL22	0.3	Novel
ANGPT1	0.28	Novel
RPL5	0.22	Novel
ARPC4	0.18	Novel
IL4	0.17	Novel
ICAM1	0.15	Novel
PDGFB	0.12	Novel
EGF	0.11	Novel
PTGS2	0.11	Novel
MAPK8	0.11	Novel
RPL22L1	0.1	Novel
KDR	0.1	Novel
RPL39	0.09	Novel
CSF3	0.08	Novel
RPL8	0.08	Novel
PLAU	0.07	Novel
CCL5	0.07	Novel
TNFRSF1A	0.07	Novel
PGF	0.06	Novel
FOXO3	0.05	Novel
MYO5A	0.05	Novel
RSL24D1	0.05	Novel
SPCS1	0.04	Novel
COX5B	0.04	Novel
FLT1	0.04	Novel
RAB27B	0.03	Novel
CCN2	0.03	Novel
SRP14	0.03	Novel
FOS	0.03	Novel
MMP1	0.03	Novel
VEGFD	0.03	Novel
FGF2	0.03	Novel
SNAP23	0.03	Novel
TEK	0.03	Novel
MRPS12	0.03	Novel
PDGFRB	0.03	Novel
CSF2	0.02	Novel
RPL36AL	0.02	Novel
ARPC5	0.02	Novel
PLAUR	0.02	Novel
RAB37	0.02	Novel
VCAM1	0.02	Novel
NACA2	0.02	Novel
ATP6V0C	0.02	Novel
ARPC2	0.02	Novel
SRP9	0.02	Novel
IL5	0.02	Novel
MFAP1	0.02	Novel
RPL17-C18orf32	0.02	Novel
FN1	0.02	Novel
IL1B	0.01	Novel
CD68	0.01	Novel
RPL39L	0.01	Novel
PLG	0.01	Novel
SEC61B	0.01	Novel
RPP38	0.01	Novel
MMP3	0.01	Novel
CXCL2	0.01	Novel
EEF1B2	0.01	Novel
RACK1	0.01	Novel
SFT2D2	0.01	Novel
RAB3D	0.01	Novel
TSPAN14	0.01	Novel
OR5I1	0.01	Novel
SPARC	0.01	Novel
CXCL10	0.01	Novel
IL18	0.01	Novel
INS	0.01	Novel
LCN2	0.01	Novel
JUN	0.01	Novel
PFDN5	0.01	Novel
ATP5PF	0.01	Novel
DOCK4	0.01	Novel
CXCL12	0.01	Novel
RAB44	0.01	Novel
TPT1	0.01	Novel
HIF1A	0.01	Novel
TRIM54	0.01	Novel
CCND1	0.01	Novel
SPCS2	0.01	Novel
TIMP3	0.01	Novel
GMFB	0.01	Novel
ARPC5L	0.01	Novel
VTI1B	0.01	Novel
ATP5PB	0.01	Novel
LGALS3	0.01	Novel
TFRC	0	Novel
NAA20	0	Novel
ATF6	0	Novel
HMOX1	0	Novel
TRIM55	0	Novel
CXCL5	0	Novel
DYNLL2	0	Novel
MIF	0	Novel
CD53	0	Novel
IL7	0	Novel
VAMP3	0	Novel
CNPY2	0	Novel
TRADD	0	Novel
THBS1	0	Novel
ENG	0	Novel
CCL7	0	Novel
RPS10-NUDT3	0	Novel
C11orf49	0	Novel
IL9	0	Novel
CCL20	0	Novel
TNFRSF1B	0	Novel
RAB24	0	Novel
TUBE1	0	Novel
CCL11	0	Novel
TBC1D21	0	Novel
RTF1	0	Novel
EDN1	0	Novel
ARPC1A	0	Novel
RSRC1	0	Novel
TGFB1	0	Novel
COX7A2	0	Novel
DCTN3	0	Novel
TMSB15B	0	Novel
MAP1LC3B	0	Novel
BTF3	0	Novel
CEACAM8	0	Novel
COX6C	0	Novel
DUS4L-BCAP29	0	Novel
CXCR4	0	Novel
MZT2B	0	Novel
STBD1	0	Novel
ZNF846	0	Novel
ACTR3	0	Novel
BRMS1L	0	Novel
RAB5C	0	Novel
SSR1	0	Novel
TOM1	0	Novel
SRP68	0	Novel
TMEM14B	0	Novel
SRP54	0	Novel
HYPK	0	Novel
IL2	0	Novel
RAB38	0	Novel
SSR2	0	Novel
SNAP29	0	Novel
SEC11A	0	Novel
SOD1	0	Novel
ATP5ME	0	Novel
ANGPT4	0	Novel
MMP12	0	Novel
SSR3	0	Novel
SPCS3	0	Novel
NSA2	0	Novel
BCL2L1	0	Novel
IL3	0	Novel
WIPF3	0	Novel
ETFBKMT	0	Novel
LOX	0	Novel
ATF3	0	Novel
LAMTOR1	0	Novel
WDR61	0	Novel
NLRP3	0	Novel
ARPC4-TTLL3	0	Novel
TRIM41	0	Novel
UQCRHL	0	Novel
BSG	0	Novel
LONRF3	0	Novel
MRPL24	0	Novel
ATP5PO	0	Novel
IL1A	0	Novel
PHF20L1	0	Novel
COL18A1	0	Novel
RPS8	0	Novel
MRPL13	0	Novel
SRP19	0	Novel
BNIP3	0	Novel
LEP	0	Novel
SRPRA	0	Novel
GRAP	0	Novel
TIMP4	0	Novel
CLVS1	0	Novel
XIAP	0	Novel
MMP10	0	Novel
IL1R1	0	Novel
CTR9	0	Novel
CCDC71L	0	Novel
PDGFA	0	Novel
MRPL15	0	Novel
RPS20	0	Novel
SYNGR4	0	Novel
NOS3	0	Novel
PTX3	0	Novel
DCTN2	0	Novel
SEC61G	0	Novel
TUBB	0	Novel
RIPK1	0	Novel
RPL7L1	0	Novel
RPL21	0	Novel
EGR1	0	Novel
ANGPTL2	0	Novel
MRPL11	0	Novel
IL11	0	Novel
SRPRB	0	Novel
ITGA5	0	Novel
PF4	0	Novel
TLR4	0	Novel
TUBA1C	0	Novel
NEDD8	0	Novel
RPL36A	0	Novel
SNU13	0	Novel
ZFAND4	0	Novel
GSPT1	0	Novel
ZNF225	0	Novel
HBEGF	0	Novel
RPL23A	0	Novel
RPL10	0	Novel
LAPTM4B	0	Novel
CTTN	0	Novel
ANAPC5	0	Novel
BIRC2	0	Novel
KLHL34	0	Novel
SYTL4	0	Novel
RPL10A	0	Novel
WIPF2	0	Novel
VEGFB	0	Novel
BRMS1	0	Novel
VAMP5	0	Novel
KCNS3	0	Novel
RPL37A	0	Novel
ETF1	0	Novel
MCL1	0	Novel
SOCS3	0	Novel
MET	0	Novel
CASP9	0	Novel
COX6B2	0	Novel
FGF21	0	Novel
DCTN5	0	Novel
CCL3	0	Novel
RPL36A-HNRNPH2	0	Novel
NHLRC2	0	Novel
STOM	0	Novel
TMSB15A	0	Novel
UQCRH	0	Novel
WDR90	0	Novel
TIE1	0	Novel
ELANE	0	Novel
SERP2	0	Novel
OR2C3	0	Novel
MRPS15	0	Novel
IL17RA	0	Novel
CXCL3	0	Novel
TMEM192	0	Novel
EEF1D	0	Novel
OSTC	0	Novel
ATP5PD	0	Novel
UBE2V1	0	Novel
MYL12B	0	Novel
MAPK14	0	Novel
COX4I2	0	Novel
FBXO32	0	Novel
RBCK1	0	Novel
IL15	0	Novel
AGFG1	0	Novel
AP2M1	0	Novel
RPL14	0	Novel
MYL12A	0	Novel
MMP25	0	Novel
VDAC1	0	Novel
UNC13D	0	Novel
COX7C	0	Novel
CD3D	0	Novel
ATP5MC3	0	Novel
PPIF	0	Novel
LOC112694756	0	Novel
CMTM6	0	Novel
EIF3K	0	Novel
UBB	0	Novel
CYFIP1	0	Novel
WASL	0	Novel
TMA7	0	Novel
SEC61A2	0	Novel
UBD	0	Novel
FAM227A	0	Novel
TRAF2	0	Novel
RPN2	0	Novel
GOLT1A	0	Novel
PPIAL4A	0	Novel
MRPL33	0	Novel
ANGPTL5	0	Novel
WDR31	0	Novel
CLIC4	0	Novel
SH3RF2	0	Novel
DNASE1L1	0	Novel
FGF7	0	Novel
TRAM1	0	Novel
VDAC3	0	Novel
SLC25A5	0	Novel
OSM	0	Novel
RAB8A	0	Novel
PPIAL4G	0	Novel
NAA50	0	Novel
EPO	0	Novel
SELE	0	Novel
FLT4	0	Novel
POLR2G	0	Novel
MTMR8	0	Novel
SMKR1	0	Novel
ACTR2	0	Novel
S100A4	0	Novel
RPL3	0	Novel
SYTL2	0	Novel
STX7	0	Novel
CPA3	0	Novel
NFKB1	0	Novel
TUBA4A	0	Novel
PECAM1	0	Novel
ZNF616	0	Novel
SIRT1	0	Novel
GSPT2	0	Novel
ANAPC11	0	Novel
ELL3	0	Novel
MMP16	0	Novel
MYD88	0	Novel
TSLP	0	Novel
UBE2N	0	Novel
PHACTR3	0	Novel
RPL10L	0	Novel
RPS2	0	Novel
FOSL1	0	Novel
C1orf122	0	Novel
EEPD1	0	Novel
ATG5	0	Novel
UBL7	0	Novel
CCDC183	0	Novel
SLCO4C1	0	Novel
PPIAL4D	0	Novel
HPS6	0	Novel
ZNF124	0	Novel
MMP8	0	Novel
HCLS1	0	Novel
RPL3L	0	Novel
IFNG	0	Novel
RETN	0	Novel
STX11	0	Novel
PHF13	0	Novel
C6orf118	0	Novel
ATP5MG	0	Novel
TMEM30A	0	Novel
SYT8	0	Novel
NIBAN2	0	Novel
PPIAL4H	0	Novel
PPIAL4C	0	Novel
RTRAF	0	Novel
EMC4	0	Novel
PPIAL4F	0	Novel
MYL6	0	Novel
LTB	0	Novel
ARPC1B	0	Novel
ITPKB	0	Novel
NAA38	0	Novel
MMP13	0	Novel
ANXA5	0	Novel
CPA4	0	Novel
DCP1A	0	Novel
TMC6	0	Novel
PWWP2A	0	Novel
CYBA	0	Novel
SVIP	0	Novel
DDOST	0	Novel
CDC73	0	Novel
XBP1	0	Novel
SLC9C2	0	Novel
SURF4	0	Novel
NEDD8-MDP1	0	Novel
TLR2	0	Novel
PPIAL4E	0	Novel
IQCJ-SCHIP1	0	Novel
SEC11C	0	Novel
WDR27	0	Novel
UBE2G2	0	Novel
HIP1	0	Novel
NGF	0	Novel
RAB34	0	Novel
IRAG2	0	Novel
OLR1	0	Novel
MRPS14	0	Novel
MRPS11	0	Novel
TP53	0	Novel
IL6	1	Known
RPS23	1	Known
STAT3	1	Known
RPL13A	1	Known
RPS11	1	Known
MMP9	1	Known
RPS3A	1	Known
MAPK1	1	Known
RPS29	1	Known
RPS26	1	Known
CCL2	1	Known
RPS13	1	Known
RPL12	1	Known
RPL24	1	Known
RPS5	1	Known
RPL7A	1	Known
HSPA5	1	Known
RPL11	1	Known
GRB2	1	Known
RPSA	1	Known
RPL18A	1	Known
DYNLL1	1	Known
RPL6	1	Known
RPL4	1	Known
RPL26	1	Known
UBC	1	Known
TMSB4X	1	Known
FOXO1	1	Known
VAMP8	1	Known
ARPC3	1	Known
RPL35	1	Known
RPL37	1	Known
CD63	1	Known
KIT	1	Known
PHF20	1	Known
RPL28	1	Known
MMP14	1	Known
DDIT3	1	Known
PPIA	1	Known
CLIC1	1	Known
TUBA1A	1	Known
ATP5F1C	1	Known
VEGFC	1	Known
COX4I1	1	Known
LEO1	1	Known
CXCL1	1	Known
SERF2	1	Known
ANGPT2	1	Known
TRIM63	1	Known
BIRC3	1	Known
GMFG	1	Known
SFT2D1	1	Known
VWA5A	1	Known
SERP1	1	Known
PRDM8	1	Known
NACA	1	Known
ITM2A	1	Known
MLPH	1	Known
COX6A1	1	Known
SYNGR2	1	Known
GCSAML	1	Known
LAPTM4A	1	Known
TMSB10	1	Known

## Sheet: STRING-2
STRING-Embedding-DisGeNET
Symbol	Probability	Known/Novel
RPS10	0.94	Novel
RPS21	0.92	Novel
RPS25	0.88	Novel
RPS28	0.87	Novel
RPS27A	0.84	Novel
SRP68	0.82	Novel
UBA52	0.82	Novel
INS	0.81	Novel
RPS14	0.8	Novel
RPS18	0.78	Novel
TNF	0.78	Novel
RPL27	0.77	Novel
RPL19	0.77	Novel
MMP2	0.72	Novel
RPS15	0.71	Novel
SEC61B	0.7	Novel
KRAS	0.7	Novel
MRPL24	0.69	Novel
RPLP1	0.69	Novel
RPL29	0.67	Novel
RPL32	0.66	Novel
RPS6	0.66	Novel
PSMC6	0.65	Novel
RPS19	0.64	Novel
KCNA10	0.61	Novel
RPS27L	0.6	Novel
RPL26L1	0.6	Novel
SRP14	0.58	Novel
SPCS1	0.58	Novel
KCNV1	0.58	Novel
RPL36	0.58	Novel
SPCS2	0.56	Novel
MIF	0.56	Novel
RPLP2	0.55	Novel
PFDN2	0.52	Novel
SRP9	0.52	Novel
MAP1LC3B	0.52	Novel
KCNS3	0.51	Novel
EEF1D	0.51	Novel
RPL38	0.5	Novel
OSTC	0.5	Novel
SMKR1	0.5	Novel
RAB5A	0.5	Novel
RPS24	0.5	Novel
RHOA	0.49	Novel
RPL36AL	0.48	Novel
TPT1	0.47	Novel
KXD1	0.45	Novel
RPL36A-HNRNPH2	0.44	Novel
SSR2	0.44	Novel
RPL23	0.43	Novel
FGF2	0.42	Novel
RPS3	0.42	Novel
RPL30	0.42	Novel
MRPS12	0.42	Novel
ATP5MC2	0.42	Novel
WDR7	0.42	Novel
MRPL15	0.41	Novel
MRPL11	0.41	Novel
RPS20	0.39	Novel
HABP4	0.39	Novel
RPL37A	0.39	Novel
RPL23A	0.39	Novel
EIF1	0.39	Novel
RPL3	0.38	Novel
RPS12	0.38	Novel
TUBA1C	0.38	Novel
UBL7	0.37	Novel
RPL13	0.37	Novel
THBS1	0.37	Novel
RPL21	0.37	Novel
PSMC4	0.37	Novel
RPL7	0.36	Novel
FAU	0.36	Novel
RPS15A	0.36	Novel
RPS4X	0.36	Novel
UBAP2L	0.36	Novel
RPL8	0.35	Novel
LOC107987373	0.35	Novel
VCAM1	0.35	Novel
KCNA7	0.35	Novel
CDH1	0.35	Novel
BTF3	0.34	Novel
SSR1	0.34	Novel
ATP5MC3	0.34	Novel
COX7C	0.34	Novel
RPL10	0.33	Novel
MRPS33	0.33	Novel
RAB5C	0.33	Novel
SSR3	0.32	Novel
SRP19	0.32	Novel
MRPL23	0.32	Novel
RPL17-C18orf32	0.32	Novel
RPS2	0.32	Novel
OLR1	0.31	Novel
SF3B5	0.31	Novel
SEC61G	0.31	Novel
LAMTOR2	0.31	Novel
SMAD3	0.31	Novel
ANXA5	0.31	Novel
RPL34	0.31	Novel
HRAS	0.31	Novel
AP2M1	0.3	Novel
TRAM1	0.3	Novel
LAMP1	0.3	Novel
RPL36A	0.3	Novel
RPL18	0.29	Novel
RELA	0.29	Novel
MRPL2	0.29	Novel
PTEN	0.29	Novel
RPL22L1	0.28	Novel
WDR31	0.28	Novel
TUBB2A	0.28	Novel
PELO	0.28	Novel
RPL22	0.28	Novel
GSPT2	0.28	Novel
SAP18	0.27	Novel
TMA7	0.27	Novel
TUBB4B	0.27	Novel
RPL31	0.27	Novel
EEF1B2	0.26	Novel
KCNG2	0.26	Novel
NACA2	0.25	Novel
IL4	0.25	Novel
KCND1	0.25	Novel
PFDN6	0.25	Novel
TBCA	0.25	Novel
SDC1	0.24	Novel
CXCL8	0.24	Novel
OASL	0.24	Novel
ARPC1A	0.24	Novel
TFRC	0.23	Novel
TMEM258	0.23	Novel
SLC25A6	0.23	Novel
IL3	0.23	Novel
MRPS2	0.23	Novel
WDR72	0.23	Novel
MMP1	0.23	Novel
RPL15	0.22	Novel
HYPK	0.22	Novel
TP53	0.22	Novel
RPS8	0.22	Novel
KCNV2	0.22	Novel
EIF3K	0.22	Novel
MRPL16	0.22	Novel
SNU13	0.22	Novel
RPL5	0.21	Novel
COX5B	0.21	Novel
RPL9	0.21	Novel
MYL6	0.21	Novel
MRPL1	0.21	Novel
MRPS14	0.21	Novel
RPS9	0.21	Novel
VPS51	0.21	Novel
RACK1	0.21	Novel
IGF1	0.21	Novel
MAPK3	0.21	Novel
KCNF1	0.2	Novel
MRPL18	0.2	Novel
ACTG1	0.2	Novel
MRPS10	0.2	Novel
KCNG3	0.2	Novel
MAP1LC3A	0.19	Novel
PSMD3	0.19	Novel
ACTR1A	0.19	Novel
NPSR1	0.19	Novel
KCNG4	0.19	Novel
RPN1	0.19	Novel
EGR1	0.19	Novel
ANGPTL4	0.18	Novel
MRPS34	0.18	Novel
SAR1A	0.18	Novel
KCNB2	0.18	Novel
MRPL54	0.18	Novel
RPL10L	0.18	Novel
LGALS3	0.18	Novel
MRPS18C	0.18	Novel
ACTR1B	0.18	Novel
UBL4B	0.18	Novel
TTC37	0.18	Novel
EIF5A	0.17	Novel
PLEC	0.17	Novel
NEDD8-MDP1	0.17	Novel
EIF3D	0.17	Novel
MRPL22	0.17	Novel
SPCS3	0.17	Novel
ANXA1	0.17	Novel
RPN2	0.17	Novel
ATP6V0C	0.17	Novel
TRAPPC4	0.17	Novel
EIF6	0.16	Novel
RPL27A	0.16	Novel
ITGB1	0.16	Novel
PSMC1	0.16	Novel
TGM2	0.16	Novel
KCNA1	0.16	Novel
KCNA6	0.16	Novel
MTOR	0.16	Novel
GAPDH	0.16	Novel
MRPS24	0.16	Novel
PSMB3	0.16	Novel
SSR4	0.16	Novel
RRAS	0.16	Novel
RAB5B	0.16	Novel
EIF3L	0.15	Novel
RPL14	0.15	Novel
PFDN1	0.15	Novel
GSPT1	0.15	Novel
NOS3	0.15	Novel
EIF5A2	0.15	Novel
UBQLN2	0.15	Novel
ATP5MC1	0.15	Novel
HDAC6	0.15	Novel
PSMB6	0.15	Novel
STAT6	0.15	Novel
ATP5MG	0.15	Novel
IL15	0.15	Novel
SAR1B	0.15	Novel
PSMB4	0.15	Novel
KCNQ5	0.15	Novel
SEC61A2	0.14	Novel
AHSA1	0.14	Novel
CD44	0.14	Novel
H3-3A	0.14	Novel
UQCRH	0.14	Novel
TIMM8B	0.14	Novel
CD164	0.14	Novel
ATG101	0.14	Novel
ZFAND4	0.14	Novel
SNRPG	0.14	Novel
CALR	0.14	Novel
NRAS	0.14	Novel
IL18	0.14	Novel
MRPL36	0.13	Novel
GDI2	0.13	Novel
RPS16	0.13	Novel
LDLR	0.13	Novel
PFDN5	0.13	Novel
PEBP1	0.13	Novel
TSG101	0.13	Novel
KCNQ4	0.13	Novel
CD209	0.13	Novel
EIF3H	0.13	Novel
COX7A2	0.13	Novel
ATP6V1D	0.13	Novel
SRPRB	0.13	Novel
COPE	0.13	Novel
EIF2D	0.12	Novel
EIF3G	0.12	Novel
CCN2	0.12	Novel
KCNC4	0.12	Novel
RPL10A	0.12	Novel
PLAU	0.12	Novel
ATG5	0.12	Novel
EIF2S3	0.12	Novel
CASP14	0.12	Novel
IL13	0.12	Novel
RAC1	0.12	Novel
ANXA11	0.12	Novel
PSMB5	0.12	Novel
ATP5PO	0.12	Novel
RWDD4	0.12	Novel
ATF4	0.12	Novel
DDOST	0.12	Novel
VPS4B	0.12	Novel
KCNS2	0.12	Novel
YBX1	0.12	Novel
COPG1	0.12	Novel
UBQLNL	0.12	Novel
MAPK14	0.12	Novel
UQCRHL	0.12	Novel
MRPS35	0.11	Novel
ENG	0.11	Novel
RAB8B	0.11	Novel
EIF3M	0.11	Novel
SRP54	0.11	Novel
CLEC5A	0.11	Novel
PPIAL4C	0.11	Novel
ITGAE	0.11	Novel
COX6C	0.11	Novel
CASP8	0.11	Novel
UQCR11	0.11	Novel
DCAF10	0.11	Novel
MRPS23	0.11	Novel
IFNG	0.11	Novel
RSRC1	0.11	Novel
TUBA3E	0.11	Novel
PDCD6IP	0.11	Novel
RAB7B	0.11	Novel
KCNA5	0.11	Novel
SELL	0.11	Novel
RTTN	0.11	Novel
STT3A	0.11	Novel
CD81	0.11	Novel
ICAM1	0.11	Novel
MRPL13	0.11	Novel
NDUFA4	0.11	Novel
YKT6	0.11	Novel
STAT5A	0.11	Novel
PECAM1	0.11	Novel
EIF4EBP1	0.11	Novel
ACTR2	0.11	Novel
PTGES3	0.1	Novel
GABARAPL1	0.1	Novel
NUDT14	0.1	Novel
H3-2	0.1	Novel
COPB1	0.1	Novel
PDCD5	0.1	Novel
RPS10-NUDT3	0.1	Novel
MRPS18B	0.1	Novel
NUDC	0.1	Novel
SEC11A	0.1	Novel
PNRC2	0.1	Novel
MRPL41	0.1	Novel
TUBAL3	0.1	Novel
MED30	0.1	Novel
ACTR3	0.1	Novel
PSMB1	0.1	Novel
PHB2	0.1	Novel
KCNA4	0.1	Novel
LEP	0.1	Novel
OPA1	0.1	Novel
BCL2L1	0.1	Novel
PSMD12	0.1	Novel
NUDT4	0.1	Novel
RPL41	0.1	Novel
CD34	0.1	Novel
UBQLN4	0.1	Novel
FGF7	0.1	Novel
STX5	0.1	Novel
ATP5F1E	0.1	Novel
TUBG1	0.1	Novel
PFDN4	0.1	Novel
CD47	0.09	Novel
KCNA3	0.09	Novel
MRPL51	0.09	Novel
KCNG1	0.09	Novel
COG2	0.09	Novel
RAB22A	0.09	Novel
ATP5ME	0.09	Novel
MRPS5	0.09	Novel
PPIAL4D	0.09	Novel
CSF2	0.09	Novel
EGFR	0.09	Novel
BCAP31	0.09	Novel
H2AC12	0.09	Novel
POMP	0.09	Novel
TUBA1B	0.09	Novel
ATP6V0B	0.09	Novel
HSP90AA1	0.09	Novel
HSPB1	0.09	Novel
CORO1C	0.09	Novel
SMG9	0.09	Novel
IQGAP1	0.09	Novel
DARS1	0.09	Novel
ATP5F1B	0.09	Novel
TRMT112	0.09	Novel
SEC61A1	0.09	Novel
NME1	0.09	Novel
UBL4A	0.09	Novel
NAA10	0.09	Novel
EDN1	0.09	Novel
MRPL14	0.09	Novel
MAP1LC3B2	0.09	Novel
RPLP0	0.09	Novel
BNIP3	0.09	Novel
GADD45GIP1	0.09	Novel
AGFG1	0.09	Novel
PTGS2	0.09	Novel
SNRPB2	0.09	Novel
MYL10	0.09	Novel
IL1A	0.09	Novel
CTSB	0.09	Novel
ADAM8	0.09	Novel
POTEJ	0.09	Novel
KCNS1	0.09	Novel
PSMD4	0.09	Novel
EEF1A2	0.09	Novel
NPM3	0.09	Novel
RNF103-CHMP3	0.09	Novel
ANXA2	0.09	Novel
TOMM7	0.09	Novel
ZNF787	0.09	Novel
S100B	0.09	Novel
RPL3L	0.09	Novel
PSMC5	0.08	Novel
IMP3	0.08	Novel
BCL2L10	0.08	Novel
TAGLN2	0.08	Novel
TIMM9	0.08	Novel
EIF5	0.08	Novel
EIF5AL1	0.08	Novel
TNFAIP2	0.08	Novel
EDF1	0.08	Novel
ADRM1	0.08	Novel
MYL12B	0.08	Novel
MCTS1	0.08	Novel
MRPL33	0.08	Novel
GOLGA2	0.08	Novel
TIMM10B	0.08	Novel
NDUFB5	0.08	Novel
EXOC7	0.08	Novel
UXT	0.08	Novel
SZRD1	0.08	Novel
RAB11A	0.08	Novel
ZBTB46	0.08	Novel
C11orf68	0.08	Novel
PPP1R9A	0.08	Novel
CD36	0.08	Novel
PSMA3	0.08	Novel
FRRS1	0.08	Novel
APAF1	0.08	Novel
POTEE	0.08	Novel
CD28	0.08	Novel
CCDC124	0.08	Novel
UQCRQ	0.08	Novel
IL4R	0.08	Novel
ANXA8	0.08	Novel
EEFSEC	0.08	Novel
MFN2	0.08	Novel
SLC25A5	0.08	Novel
NUDT3	0.08	Novel
PEA15	0.08	Novel
TEP1	0.08	Novel
CHMP1A	0.08	Novel
RAB8A	0.08	Novel
SLC2A4	0.08	Novel
RAB10	0.08	Novel
PSMA1	0.08	Novel
ZNF3	0.08	Novel
HYOU1	0.08	Novel
HIF1A	0.08	Novel
CAV1	0.08	Novel
RPL39L	0.08	Novel
ATP5PD	0.08	Novel
PTMA	0.08	Novel
RAD23B	0.07	Novel
COX8A	0.07	Novel
FGF1	0.07	Novel
CLEC4D	0.07	Novel
MRPL4	0.07	Novel
SERPINE1	0.07	Novel
FLT1	0.07	Novel
MRPL47	0.07	Novel
STT3B	0.07	Novel
NDUFA13	0.07	Novel
NUDT2	0.07	Novel
EMC7	0.07	Novel
EP300	0.07	Novel
UBB	0.07	Novel
SOD2	0.07	Novel
EMC4	0.07	Novel
IL7	0.07	Novel
MRPL43	0.07	Novel
RPS5	0.83	Known
UBC	0.78	Known
RPL37	0.78	Known
RPSA	0.78	Known
RPL13A	0.73	Known
MAPK1	0.72	Known
RPS29	0.67	Known
RPS11	0.67	Known
IL6	0.64	Known
RPL35	0.62	Known
RPL28	0.61	Known
RPL18A	0.6	Known
RPL12	0.59	Known
RPS26	0.58	Known
RPL11	0.57	Known
STAT3	0.57	Known
RPS3A	0.56	Known
MMP9	0.49	Known
RPL7A	0.48	Known
RPS13	0.45	Known
GRB2	0.45	Known
RPL4	0.44	Known
PPIA	0.43	Known
TUBA1A	0.42	Known
COX4I1	0.39	Known
HSPA5	0.38	Known
RPL6	0.37	Known
RPL24	0.36	Known
CD63	0.34	Known
SERF2	0.33	Known
NACA	0.33	Known
RPL26	0.3	Known
CCL2	0.3	Known
KIT	0.27	Known
ARPC3	0.26	Known
RPS23	0.25	Known
FOXO1	0.21	Known
ANGPT2	0.2	Known
CXCL1	0.17	Known
VAMP8	0.16	Known
DYNLL1	0.15	Known
COX6A1	0.14	Known
DDIT3	0.13	Known
MMP14	0.11	Known
TMSB10	0.09	Known
VEGFC	0.07	Known

## Sheet: STRING-3
STRING-Influence-DisGeNET
Symbol	Probability	Known/Novel
RPL41	0	Novel
SMG8	0	Novel
SMG9	0	Novel
SPCS2	0	Novel
TRAM1	0	Novel
TEDC1	0	Novel
SSR2	0	Novel
SSR3	0	Novel
RPL36A-HNRNPH2	0	Novel
PNRC2	0	Novel
SSR1	0	Novel
SEC61G	0	Novel
SPCS1	0	Novel
SPCS3	0	Novel
SEC11A	0	Novel
SRPRB	0	Novel
RPLP1	0	Novel
UPF3A	0	Novel
SEC61B	0	Novel
EIF3K	0	Novel
RPL36AL	0	Novel
EIF3J	0	Novel
EIF3L	0	Novel
PELO	0	Novel
RPL38	0	Novel
SMG7	0	Novel
SMG5	0	Novel
RPL17-C18orf32	0	Novel
RPL19	0	Novel
BTF3L4	0	Novel
TPT1	0	Novel
RPS28	0	Novel
OST4	0	Novel
RPLP2	0	Novel
RPL27	0	Novel
RPL29	0	Novel
SEC11C	0	Novel
RPS10-NUDT3	0	Novel
RPN2	0	Novel
RPL32	0	Novel
SRP14	0	Novel
RPL36	0	Novel
RPL18	0	Novel
RPL31	0	Novel
RPS21	0	Novel
SRP68	0	Novel
RPN1	0	Novel
BTF3	0	Novel
RPL10L	0	Novel
RPL22L1	0	Novel
RPL34	0	Novel
C3orf33	0	Novel
RPL39	0	Novel
EIF3H	0	Novel
RPS19	0	Novel
SEC61A2	0	Novel
RPL39L	0	Novel
EIF3D	0	Novel
RPL13	0	Novel
EIF3M	0	Novel
RPS25	0	Novel
RPS24	0	Novel
EEFSEC	0	Novel
SRPRA	0	Novel
RPS10	0	Novel
SMG6	0	Novel
RPL7L1	0	Novel
EIF5	0	Novel
RPS27L	0	Novel
SRP9	0	Novel
DCP1A	0	Novel
RPL23	0	Novel
RPS3	0	Novel
EEF1B2	0	Novel
RPL30	0	Novel
UPF2	0	Novel
EIF3C	0	Novel
SRP19	0	Novel
NACA2	0	Novel
C19orf71	0	Novel
RPL22	0	Novel
RPS15A	0	Novel
RPS15	0	Novel
RPL26L1	0	Novel
RPS18	0	Novel
WDR31	0	Novel
RPL27A	0	Novel
RPS4X	0	Novel
RPL9	0	Novel
CCDC173	0	Novel
RPS16	0	Novel
EIF2S2	0	Novel
PELP1	0	Novel
RPL15	0	Novel
GSPT2	0	Novel
SERBP1	0	Novel
GSPT1	0	Novel
RPLP0	0	Novel
EEF1D	0	Novel
RPL7	0	Novel
RPS14	0	Novel
RPS6	0	Novel
ISG20L2	0	Novel
NUDT10	0	Novel
RSRC1	0	Novel
EIF5B	0	Novel
EIF3A	0	Novel
RPS12	0	Novel
OSTC	0	Novel
SERINC4	0	Novel
RPS9	0	Novel
RPL5	0	Novel
SMKR1	0	Novel
HABP4	0	Novel
MRPL11	0	Novel
ETF1	0	Novel
MRPL1	0	Novel
CASC3	0	Novel
MPHOSPH6	0	Novel
EIF1	0	Novel
RSL24D1	0	Novel
MRPS11	0	Novel
NOL9	0	Novel
EIF5AL1	0	Novel
RACK1	0	Novel
FRRS1	0	Novel
MRPL15	0	Novel
RPL8	0	Novel
NSA2	0	Novel
EEF1G	0	Novel
EIF4H	0	Novel
C1D	0	Novel
FAU	0	Novel
FAM9C	0	Novel
PPP2R2A	0	Novel
EIF5A2	0	Novel
LRRC75A	0	Novel
MRPL22	0	Novel
MRPS10	0	Novel
SRP54	0	Novel
MRPL24	0	Novel
NUDT4	0	Novel
RPS27A	0	Novel
IMP3	0	Novel
RNPS1	0	Novel
MRPS14	0	Novel
DOCK4	0	Novel
UBA52	0	Novel
RPP14	0	Novel
UPF1	0	Novel
HSBP1L1	0	Novel
HBS1L	0	Novel
EIF4B	0	Novel
FAM86B1	0	Novel
MAGOH	0	Novel
MRPL33	0	Novel
EIF4A2	0	Novel
MRPS15	0	Novel
EIF1B	0	Novel
MRPS12	0	Novel
KCNA6	0	Novel
ABCE1	0	Novel
RTTN	0	Novel
KCNA10	0	Novel
PCNX4	0	Novel
EIF2D	0	Novel
BOP1	0	Novel
NUDT11	0	Novel
KCNS2	0	Novel
EIF4G1	0	Novel
MRPL16	0	Novel
MRPL13	0	Novel
HBA2	0	Novel
EXOSC7	0	Novel
HBA1	0	Novel
FAM86B2	0	Novel
RPP38	0	Novel
KCNA7	0	Novel
SMG1	0	Novel
MRTO4	0	Novel
SENP3	0	Novel
MRPL2	0	Novel
KCNS3	0	Novel
NUDT8	0	Novel
KCNG2	0	Novel
MIF	0	Novel
EXOSC1	0	Novel
MRPL36	0	Novel
MRPL4	0	Novel
QARS1	0	Novel
EXOSC6	0	Novel
EIF2A	0	Novel
TEX10	0	Novel
COA1	0	Novel
NCBP2	0	Novel
C17orf99	0	Novel
CCT4	0	Novel
KXD1	0	Novel
NACAD	0	Novel
NPSR1	0	Novel
NCBP1	0	Novel
MRPL17	0	Novel
MRPS18A	0	Novel
TOMM7	0	Novel
KCNG3	0	Novel
KCNV1	0	Novel
HSPBP1	0	Novel
NUDT2	0	Novel
RPP21	0	Novel
PNO1	0	Novel
PPP1R9A	0	Novel
NUFIP2	0	Novel
EXOSC2	0	Novel
TMA7	0	Novel
PFDN5	0	Novel
SMIM26	0	Novel
KCNS1	0	Novel
ATP5MC2	0	Novel
RPP25	0	Novel
EXOSC5	0	Novel
DRG2	0	Novel
MRPS18C	0	Novel
KCND1	0	Novel
SNU13	0	Novel
MRPL27	0	Novel
NUDT3	0	Novel
MRPL9	0	Novel
MRPL32	0	Novel
DENR	0	Novel
CCT8	0	Novel
EXOSC4	0	Novel
NUDT14	0	Novel
MRPL21	0	Novel
MRPL20	0	Novel
EFL1	0	Novel
MTIF2	0	Novel
RPP40	0	Novel
KCNG4	0	Novel
EIF2S3B	0	Novel
EIF3CL	0	Novel
PA2G4	0	Novel
MRPS9	0	Novel
RPP30	0	Novel
PFDN2	0	Novel
NME1-NME2	0	Novel
PES1	0	Novel
DIS3	0	Novel
PPP2CA	0	Novel
RRP7A	0	Novel
PSMC2	0	Novel
COX7A2	0	Novel
ABCF1	0	Novel
WDSUB1	0	Novel
RSL1D1	0	Novel
ADRM1	0	Novel
KCNG1	0	Novel
NUDT7	0	Novel
MRPL19	0	Novel
WDR61	0	Novel
PDCD11	0	Novel
TRMT112	0	Novel
KCNB2	0	Novel
SYNCRIP	0	Novel
HYPK	0	Novel
SECISBP2	0	Novel
RIOK3	0	Novel
EEF2KMT	0	Novel
MRPS6	0	Novel
SLC25A5	0	Novel
ASIC5	0	Novel
NOL11	0	Novel
IMP4	0	Novel
METTL22	0	Novel
GTPBP4	0	Novel
PSMA7	0	Novel
PSMC4	0	Novel
TCP1	0	Novel
OR14A2	0	Novel
FBLL1	0	Novel
RIOK1	0	Novel
WDR43	0	Novel
ATP5PO	0	Novel
WDR18	0	Novel
NUDT19	0	Novel
RWDD4	0	Novel
NOB1	0	Novel
LTV1	0	Novel
MCTS1	0	Novel
WDR12	0	Novel
RRP9	0	Novel
PWP2	0	Novel
NOC4L	0	Novel
BYSL	0	Novel
SLC25A6	0	Novel
MRPL43	0	Novel
DDX19A	0	Novel
GLTPD2	0	Novel
EPRS1	0	Novel
PSMC1	0	Novel
NUDT5	0	Novel
CCSER2	0	Novel
MTREX	0	Novel
FCF1	0	Novel
KCNA3	0	Novel
ZC3H15	0	Novel
UTP14A	0	Novel
RPF2	0	Novel
UTP4	0	Novel
KRR1	0	Novel
MRPS21	0	Novel
LSG1	0	Novel
MAP1LC3B	0	Novel
RRP36	0	Novel
PSMA3	0	Novel
UTP20	0	Novel
MTRF1	0	Novel
UTP11	0	Novel
EDF1	0	Novel
ARCN1	0	Novel
WDR36	0	Novel
COX6A2	0	Novel
NOL6	0	Novel
BUD23	0	Novel
VEGFD	0	Novel
PDF	0	Novel
PSMA6	0	Novel
UTP14C	0	Novel
CCT6A	0	Novel
ZNF593	0	Novel
UTP3	0	Novel
OLA1	0	Novel
KPNA6	0	Novel
HDDC3	0	Novel
OAZ1	0	Novel
NAA35	0	Novel
MRPS35	0	Novel
IL25	0	Novel
HEATR1	0	Novel
NOP14	0	Novel
MRPS33	0	Novel
WDR75	0	Novel
EXOSC10	0	Novel
UQCRHL	0	Novel
UQCRH	0	Novel
UTP18	0	Novel
MPHOSPH10	0	Novel
MRPL58	0	Novel
WDR46	0	Novel
MRRF	0	Novel
SKIV2L	0	Novel
TSR1	0	Novel
PSMD11	0	Novel
ZNF90	0	Novel
UTP6	0	Novel
EBI3	0	Novel
EFTUD2	0	Novel
PSMD2	0	Novel
C15orf40	0	Novel
TIMP4	0	Novel
KCNB1	0	Novel
MTERF2	0	Novel
TMEM134	0	Novel
DRG1	0	Novel
IL11RA	0	Novel
TBL3	0	Novel
NIP7	0	Novel
MRPL47	0	Novel
RPF1	0	Novel
UBL4A	0	Novel
PSMC6	0	Novel
PSMA1	0	Novel
MRPL46	0	Novel
MRPL35	0	Novel
ILF3	0	Novel
NUDT1	0	Novel
UTP15	0	Novel
C6orf118	0	Novel
COX6C	0	Novel
KCNQ5	0	Novel
PSMD1	0	Novel
LOC107987373	0	Novel
UBL7	0	Novel
EBNA1BP2	0	Novel
DNAJC1	0	Novel
MRPL52	0	Novel
TIMM13	0	Novel
NIFK	0	Novel
DAP3	0	Novel
MRPL41	0	Novel
ERH	0	Novel
SNRPD2	0	Novel
UBL4B	0	Novel
MTRF1L	0	Novel
MDN1	0	Novel
HSPE1	0	Novel
RTRAF	0	Novel
PSMB6	0	Novel
RTL10	0	Novel
DDX52	0	Novel
ZFAND4	0	Novel
TSR2	0	Novel
BZW1	0	Novel
GNL3	0	Novel
WDR3	0	Novel
KCNA4	0	Novel
UBD	0	Novel
MRPL23	0	Novel
MRPL34	0	Novel
TIMP1	0	Novel
SURF6	0	Novel
ZNF622	0	Novel
NMD3	0	Novel
ATP5MC3	0	Novel
DNAJC2	0	Novel
ATP5ME	0	Novel
USP31	0	Novel
HIGD2B	0	Novel
PSMB1	0	Novel
DCAF13	0	Novel
A1BG	0	Novel
MRPL38	0	Novel
SBDS	0	Novel
SDAD1	0	Novel
PSMB3	0	Novel
DDT	0	Novel
UBQLNL	0	Novel
BRI3	0	Novel
UBQLN3	0	Novel
DDX47	0	Novel
KCNF1	0	Novel
GAREM2	0	Novel
TIMM10B	0	Novel
DDX49	0	Novel
TMEM258	0	Novel
TIMM8B	0	Novel
PEBP4	0	Novel
CCDC124	0	Novel
RPL28	1	Known
RPL37	1	Known
RPL35	1	Known
RPS29	1	Known
RPL12	1	Known
RPL24	1	Known
RPS26	1	Known
RPL18A	1	Known
RPL13A	1	Known
NACA	1	Known
RPL11	1	Known
RPS11	1	Known
RPS23	1	Known
RPL26	1	Known
RPS13	1	Known
RPS3A	1	Known
RPS5	1	Known
RPL6	1	Known
RPL4	1	Known
RPSA	1	Known
RPL7A	1	Known
PPIA	1	Known
COX6A1	1	Known
UBC	1	Known
TMSB10	1	Known
COX4I1	1	Known
VEGFC	1	Known
SERF2	1	Known
ARPC3	1	Known
CD63	1	Known
ANGPT2	1	Known
HSPA5	1	Known
TMSB4X	1	Known
VAMP8	1	Known
CCL2	1	Known
DDIT3	1	Known
ATP5F1C	1	Known
FOXO1	1	Known
IL6	1	Known
MMP9	1	Known
STAT3	1	Known
MMP14	1	Known
CXCL1	1	Known
KIT	1	Known
SERP1	1	Known
BIRC3	1	Known
GMFG	1	Known
GRB2	1	Known
MAPK1	1	Known
LAPTM4A	1	Known
CLIC1	1	Known
SYNGR2	1	Known
TRIM63	1	Known
SFT2D1	1	Known
LEO1	1	Known
MLPH	1	Known
GCSAML	1	Known
DYNLL1	1	Known
VWA5A	1	Known
TUBA1A	1	Known
PHF20	1	Known
ITM2A	1	Known
PRDM8	1	Known

## Sheet: STRING-4
STRING-Adjacency-GO
Symbol	Probability	Known/Novel
RPS27A	1	Novel
UBA52	1	Novel
RPL27	1	Novel
RPL29	1	Novel
RPL19	1	Novel
RPL38	1	Novel
RPL36	1	Novel
RPL31	1	Novel
RPL30	1	Novel
RPLP1	1	Novel
RPS6	1	Novel
RPL23	1	Novel
RPL18	1	Novel
RPS21	1	Novel
RPS25	1	Novel
TNF	1	Novel
RPS24	1	Novel
RPS19	1	Novel
RPL23A	1	Novel
RPS4X	1	Novel
RPS3	1	Novel
RPLP2	1	Novel
RPS28	1	Novel
RPL32	1	Novel
RPS20	1	Novel
RPL37A	1	Novel
RPL21	1	Novel
RPS15	1	Novel
RPS8	1	Novel
RPS10	1	Novel
RPL36AL	1	Novel
RPLP0	1	Novel
RPL34	1	Novel
RPS16	1	Novel
RPS18	1	Novel
RPL15	1	Novel
HSP90AA1	1	Novel
RPL36A	1	Novel
RPL3	1	Novel
EGF	1	Novel
RPS14	1	Novel
RPL9	1	Novel
RPS12	1	Novel
RPL10A	1	Novel
RPL14	1	Novel
RPL13	1	Novel
RPL5	1	Novel
FAU	1	Novel
RPL7	1	Novel
RPL8	1	Novel
CXCL8	1	Novel
RPL26L1	1	Novel
RPL22	1	Novel
RPS15A	1	Novel
RPS9	1	Novel
RPL27A	1	Novel
COX6A2	1	Novel
RPL10	1	Novel
RPS2	1	Novel
MAPK3	1	Novel
ATP5PD	1	Novel
IGF1	1	Novel
RPS27L	1	Novel
RPL22L1	1	Novel
UBB	0.99	Novel
RPL39	0.99	Novel
COX5B	0.98	Novel
COX5A	0.98	Novel
RPL3L	0.98	Novel
RPL10L	0.98	Novel
HGF	0.98	Novel
EGFR	0.98	Novel
FN1	0.98	Novel
SERPINE1	0.98	Novel
RAB27A	0.97	Novel
MMP2	0.97	Novel
PDGFB	0.95	Novel
RPL39L	0.93	Novel
TIMP1	0.92	Novel
TUBA4A	0.92	Novel
COX7C	0.91	Novel
ATF4	0.79	Novel
ATP5PB	0.74	Novel
BIRC2	0.71	Novel
UQCRH	0.7	Novel
ATP5PF	0.68	Novel
COX6C	0.62	Novel
ATP5PO	0.59	Novel
UQCRQ	0.58	Novel
MAPK8	0.52	Novel
CYCS	0.52	Novel
VEGFB	0.51	Novel
KDR	0.48	Novel
PPP2R1A	0.46	Novel
COX7A2	0.45	Novel
ARPC1A	0.44	Novel
VEGFD	0.43	Novel
UQCRC2	0.43	Novel
TUBB	0.38	Novel
TP53	0.38	Novel
RACK1	0.37	Novel
XBP1	0.37	Novel
ATP5ME	0.36	Novel
ICAM1	0.35	Novel
AKT1	0.35	Novel
ARPC4	0.34	Novel
COX4I2	0.33	Novel
ATP5F1D	0.33	Novel
FBXO32	0.32	Novel
UQCR11	0.32	Novel
NDUFA4	0.31	Novel
IL10	0.31	Novel
PPBP	0.3	Novel
ATF6	0.29	Novel
ARPC1B	0.29	Novel
VTI1B	0.28	Novel
PF4	0.27	Novel
ANXA5	0.26	Novel
LOC112694756	0.26	Novel
TNFRSF1A	0.25	Novel
FGF2	0.24	Novel
HSPA8	0.24	Novel
PECAM1	0.24	Novel
DYNC1I2	0.24	Novel
SPARC	0.24	Novel
ANGPT1	0.23	Novel
UQCR10	0.23	Novel
DCTN3	0.2	Novel
UQCRB	0.18	Novel
INS	0.18	Novel
SEC61B	0.16	Novel
DCTN2	0.15	Novel
NDUFA6	0.15	Novel
TUBB4A	0.14	Novel
TGFB1	0.14	Novel
VAMP7	0.13	Novel
PLG	0.12	Novel
ARPC2	0.12	Novel
ARPC5	0.11	Novel
FOXO3	0.11	Novel
CCL5	0.11	Novel
NDUFS4	0.11	Novel
ERBB2	0.1	Novel
ATP5MG	0.1	Novel
SRP14	0.1	Novel
MAP2K7	0.1	Novel
UQCRHL	0.1	Novel
TLR4	0.1	Novel
THBS1	0.09	Novel
ATP5F1E	0.09	Novel
PDGFRB	0.09	Novel
SRP9	0.08	Novel
COX6B2	0.08	Novel
EIF3G	0.08	Novel
VWF	0.07	Novel
UQCRFS1	0.07	Novel
TPT1	0.07	Novel
RPL17-C18orf32	0.07	Novel
EIF3F	0.07	Novel
ATP5MC3	0.07	Novel
COX2	0.06	Novel
TRAF6	0.06	Novel
JUN	0.06	Novel
ATP5MF	0.05	Novel
ATP5F1A	0.05	Novel
NDUFC2	0.05	Novel
CXCL12	0.05	Novel
XIAP	0.05	Novel
HAUS1	0.05	Novel
FOS	0.05	Novel
CYC1	0.05	Novel
SEC61A1	0.05	Novel
IGF2	0.04	Novel
DYNC1H1	0.04	Novel
HAUS2	0.04	Novel
SPCS1	0.04	Novel
FGB	0.04	Novel
HIF1A	0.04	Novel
VAMP2	0.04	Novel
NDE1	0.04	Novel
MMP1	0.04	Novel
EIF2S1	0.04	Novel
ACTR3	0.04	Novel
ALB	0.04	Novel
FLT1	0.03	Novel
SERPINA1	0.03	Novel
FERMT3	0.03	Novel
HAUS7	0.03	Novel
HAUS4	0.03	Novel
CEP57	0.03	Novel
COX8A	0.03	Novel
SFI1	0.03	Novel
NDUFS5	0.03	Novel
PSMA7	0.03	Novel
UQCRC1	0.03	Novel
NDUFA11	0.03	Novel
CXCR4	0.03	Novel
TUBB4B	0.03	Novel
RPL36A-HNRNPH2	0.03	Novel
VCAM1	0.03	Novel
PSMA5	0.03	Novel
ATP5F1B	0.02	Novel
ORM1	0.02	Novel
TFRC	0.02	Novel
NHLRC2	0.02	Novel
HSPA4	0.02	Novel
PABPC1	0.02	Novel
SEC61G	0.02	Novel
TEK	0.02	Novel
MMP3	0.02	Novel
NACA2	0.02	Novel
CSF1	0.02	Novel
SHC1	0.02	Novel
ETF1	0.02	Novel
TRAF2	0.02	Novel
SRC	0.02	Novel
GMFB	0.02	Novel
CEP70	0.02	Novel
CXCL10	0.02	Novel
SEC61A2	0.02	Novel
ACTR1A	0.02	Novel
QSOX1	0.02	Novel
ARPC5L	0.02	Novel
CSF2	0.02	Novel
SOD1	0.02	Novel
CSF3	0.02	Novel
HAUS8	0.02	Novel
SPCS2	0.02	Novel
NDUFB5	0.02	Novel
GAPDH	0.02	Novel
NDUFB2	0.02	Novel
TLR2	0.02	Novel
ATP5MC2	0.02	Novel
PSMB1	0.02	Novel
EIF2S3	0.02	Novel
IL4	0.02	Novel
NDUFA1	0.01	Novel
CD68	0.01	Novel
HAUS3	0.01	Novel
COX1	0.01	Novel
ACTG1	0.01	Novel
GSPT1	0.01	Novel
NDUFS6	0.01	Novel
IL13	0.01	Novel
TLR3	0.01	Novel
NDUFA8	0.01	Novel
NSA2	0.01	Novel
F5	0.01	Novel
PSMB4	0.01	Novel
RAB27B	0.01	Novel
MZT2B	0.01	Novel
SRP19	0.01	Novel
FGG	0.01	Novel
HAUS5	0.01	Novel
EEF2	0.01	Novel
NDUFB7	0.01	Novel
EIF3M	0.01	Novel
TUBG1	0.01	Novel
ACTR2	0.01	Novel
PSMA4	0.01	Novel
ATP5MGL	0.01	Novel
TRADD	0.01	Novel
MMP13	0.01	Novel
RIPK1	0.01	Novel
A1BG	0.01	Novel
SRGN	0.01	Novel
NEDD1	0.01	Novel
COA6	0.01	Novel
COX7A2L	0.01	Novel
TRAM1	0.01	Novel
NDUFV2	0.01	Novel
CEP78	0.01	Novel
EIF3K	0.01	Novel
TGFB3	0.01	Novel
NDUFA5	0.01	Novel
BCL2L1	0.01	Novel
NDUFA2	0.01	Novel
IKBKG	0.01	Novel
EIF3I	0.01	Novel
NDUFB10	0.01	Novel
NDUFB9	0.01	Novel
RAB8A	0.01	Novel
GSPT2	0.01	Novel
CEP43	0.01	Novel
CEP76	0.01	Novel
NDUFS3	0.01	Novel
CD44	0.01	Novel
LGALS3	0.01	Novel
SSNA1	0.01	Novel
CEP131	0.01	Novel
MFAP1	0.01	Novel
CD34	0.01	Novel
GTPBP2	0.01	Novel
MMP8	0.01	Novel
CLASP1	0.01	Novel
MAPRE1	0.01	Novel
PSMD4	0.01	Novel
RSL24D1	0.01	Novel
RAB3D	0.01	Novel
ATP5MC1	0.01	Novel
PSMB6	0.01	Novel
EIF1AX	0.01	Novel
IL1B	0.01	Novel
MAP1LC3B	0.01	Novel
CCP110	0.01	Novel
NDUFB3	0.01	Novel
EIF2AK3	0.01	Novel
BTF3	0.01	Novel
COX3	0.01	Novel
CEP192	0.01	Novel
F8	0.01	Novel
SSR4	0.01	Novel
MMRN1	0.01	Novel
MYD88	0.01	Novel
OLA1	0.01	Novel
EIF5	0.01	Novel
NDUFA7	0.01	Novel
NDUFS8	0.01	Novel
WASL	0.01	Novel
PSMB3	0.01	Novel
RPS10-NUDT3	0.01	Novel
SSR2	0.01	Novel
SSR3	0.01	Novel
NINL	0.01	Novel
WAS	0.01	Novel
CFD	0.01	Novel
MCL1	0.01	Novel
TOR4A	0.01	Novel
TGFB2	0.01	Novel
AHI1	0	Novel
ODF2	0	Novel
CYTB	0	Novel
DCP1A	0	Novel
HAUS6	0	Novel
PAFAH1B1	0	Novel
CD9	0	Novel
VAMP3	0	Novel
WDR31	0	Novel
CTSD	0	Novel
SERPINF2	0	Novel
CASP8	0	Novel
SRP68	0	Novel
CEP164	0	Novel
EIF4G1	0	Novel
ACTN2	0	Novel
MIF	0	Novel
STAT1	0	Novel
LCP1	0	Novel
COX7A1	0	Novel
CEP250	0	Novel
WIPF3	0	Novel
SRPRB	0	Novel
NDUFS7	0	Novel
CXCL5	0	Novel
NDUFV1	0	Novel
CLU	0	Novel
NDUFC1	0	Novel
SRP54	0	Novel
CEP72	0	Novel
CEP63	0	Novel
CEP135	0	Novel
SSR1	0	Novel
SDCCAG8	0	Novel
ACTN1	0	Novel
CDK5RAP2	0	Novel
CEP89	0	Novel
SFT2D2	0	Novel
TEX264	0	Novel
IL2	0	Novel
PSMD2	0	Novel
HSP90B1	0	Novel
PSMB7	0	Novel
HSP90AB1	0	Novel
CNTRL	0	Novel
YWHAE	0	Novel
EIF2S2	0	Novel
PCM1	0	Novel
ANXA2	0	Novel
TCTN2	0	Novel
HSPB1	0	Novel
HMOX1	0	Novel
RAB38	0	Novel
APP	0	Novel
WIPF1	0	Novel
HBEGF	0	Novel
SCCPDH	0	Novel
COX7B2	0	Novel
NDUFA12	0	Novel
PIK3R1	0	Novel
ATF3	0	Novel
CBL	0	Novel
SDHC	0	Novel
STAT5A	0	Novel
SEC11A	0	Novel
WIPF2	0	Novel
SPCS3	0	Novel
PNRC2	0	Novel
TXN	0	Novel
APOOL	0	Novel
COX10	0	Novel
CREB1	0	Novel
SERPING1	0	Novel
NDUFB4	0	Novel
BCL2L11	0	Novel
GSN	0	Novel
B9D2	0	Novel
DOCK4	0	Novel
COX15	0	Novel
LCN2	0	Novel
EIF3H	0	Novel
UPF2	0	Novel
UBQLN2	0	Novel
MMP7	0	Novel
EIF4A1	0	Novel
MARK4	0	Novel
PSMA3	0	Novel
ACTN4	0	Novel
NCK1	0	Novel
HSPB3	0	Novel
CCL20	0	Novel
IL18	0	Novel
CENPJ	0	Novel
PCYOX1L	0	Novel
NDUFA10	0	Novel
SDHB	0	Novel
NFKB1	0	Novel
EIF3C	0	Novel
ERN1	0	Novel
F13A1	0	Novel
A2M	0	Novel
ORM2	0	Novel
ITGAM	0	Novel
NDUFB6	0	Novel
MDM2	0	Novel
CYRIB	0	Novel
WDR90	0	Novel
CNPY2	0	Novel
RPL13A	1	Known
RPS3A	1	Known
RPL18A	1	Known
RPL12	1	Known
RPS29	1	Known
RPS11	1	Known
RPS26	1	Known
RPL11	1	Known
RPL24	1	Known
RPL6	1	Known
RPL7A	1	Known
RPS13	1	Known
IL6	1	Known
RPS23	1	Known
RPL28	1	Known
RPL35	1	Known
RPL26	1	Known
UBC	1	Known
RPS5	1	Known
STAT3	1	Known
MMP9	1	Known
RPSA	1	Known
RPL37	1	Known
MAPK1	1	Known
RPL4	1	Known
HSPA5	1	Known
TMSB4X	1	Known
GRB2	1	Known
CCL2	1	Known
DYNLL1	1	Known
COX4I1	1	Known
KIT	1	Known
TUBA1A	1	Known
ATP5F1C	1	Known
ARPC3	1	Known
FOXO1	1	Known
CD63	1	Known
VEGFC	1	Known
DDIT3	1	Known
PHF20	1	Known
VAMP8	1	Known
COX6A1	1	Known
CLIC1	1	Known
BIRC3	1	Known
PPIA	1	Known
MMP14	1	Known
LEO1	1	Known
TRIM63	1	Known
CXCL1	1	Known
ANGPT2	1	Known
GMFG	1	Known
NACA	1	Known
SERF2	1	Known
SERP1	1	Known
SFT2D1	1	Known
PRDM8	1	Known
VWA5A	1	Known
ITM2A	1	Known
MLPH	1	Known
SYNGR2	1	Known
GCSAML	1	Known
LAPTM4A	1	Known
TMSB10	1	Known

## Sheet: STRING-5
STRING-Embedding-GO
Symbol	Probability	Known/Novel
RPS10	0.94	Novel
RPS21	0.92	Novel
GAPDH	0.9	Novel
RPS28	0.88	Novel
RPS25	0.87	Novel
RPS27A	0.87	Novel
UBA52	0.85	Novel
TP53	0.84	Novel
RPS18	0.83	Novel
RPL19	0.82	Novel
SRP68	0.81	Novel
MMP2	0.8	Novel
ANXA5	0.79	Novel
RPL27	0.77	Novel
RPS19	0.76	Novel
RPS14	0.76	Novel
ACTG1	0.76	Novel
MAP1LC3B	0.72	Novel
MIF	0.71	Novel
RPL29	0.71	Novel
RPLP1	0.69	Novel
RPS6	0.69	Novel
RPL32	0.66	Novel
SEC61B	0.64	Novel
PSMC4	0.63	Novel
INS	0.61	Novel
TPT1	0.61	Novel
RPLP2	0.59	Novel
EEF1D	0.58	Novel
IGF1	0.57	Novel
TNF	0.56	Novel
SRP14	0.55	Novel
RPL10	0.55	Novel
RPL21	0.54	Novel
RPS27L	0.53	Novel
ARPC1A	0.53	Novel
HRAS	0.52	Novel
EGFR	0.52	Novel
RPS4X	0.52	Novel
RPL3	0.52	Novel
RPL30	0.51	Novel
RPL37A	0.51	Novel
RPS2	0.5	Novel
RPS15	0.49	Novel
ANXA1	0.49	Novel
PSMC6	0.49	Novel
SPCS2	0.47	Novel
CALR	0.47	Novel
RPL36	0.46	Novel
RPL26L1	0.46	Novel
RPS20	0.46	Novel
RPL36AL	0.46	Novel
PTEN	0.45	Novel
RPL23A	0.44	Novel
RHOA	0.44	Novel
RPS12	0.43	Novel
SSR2	0.43	Novel
SPCS1	0.43	Novel
RACK1	0.43	Novel
EIF1	0.42	Novel
RPL13	0.42	Novel
UBL7	0.41	Novel
SMKR1	0.41	Novel
RPS3	0.41	Novel
BTF3	0.41	Novel
RPS24	0.4	Novel
PFDN2	0.4	Novel
TUBB4B	0.39	Novel
FGF2	0.38	Novel
HABP4	0.37	Novel
VCAM1	0.37	Novel
CXCL8	0.36	Novel
MRPL24	0.36	Novel
RPL38	0.36	Novel
THBS1	0.36	Novel
RPL7	0.36	Novel
GSPT2	0.35	Novel
LAMP1	0.35	Novel
SDC1	0.35	Novel
CDH1	0.34	Novel
RPL23	0.32	Novel
FAU	0.31	Novel
CASP8	0.31	Novel
CTSB	0.31	Novel
OSTC	0.31	Novel
EIF4EBP1	0.31	Novel
IL3	0.31	Novel
RELA	0.31	Novel
TUBA1C	0.31	Novel
RPL36A-HNRNPH2	0.31	Novel
PSMD3	0.3	Novel
ITGB1	0.3	Novel
RPL18	0.3	Novel
PEBP1	0.29	Novel
ATP5MC2	0.29	Novel
ARRB1	0.29	Novel
EIF6	0.29	Novel
SRP19	0.28	Novel
FN1	0.28	Novel
ACTR1A	0.28	Novel
RPL31	0.28	Novel
RPL5	0.28	Novel
RAB5A	0.28	Novel
RPL34	0.28	Novel
RPS15A	0.28	Novel
CD44	0.27	Novel
SSR3	0.27	Novel
EEF1B2	0.27	Novel
SSR1	0.27	Novel
MTOR	0.27	Novel
MMP1	0.26	Novel
RPL8	0.26	Novel
TFRC	0.26	Novel
PLEC	0.26	Novel
EIF2S3	0.26	Novel
KCNA10	0.26	Novel
MAP1LC3A	0.26	Novel
RPS8	0.25	Novel
UBB	0.25	Novel
RPS9	0.25	Novel
OASL	0.25	Novel
WDR7	0.25	Novel
TRAM1	0.24	Novel
TUBB2A	0.24	Novel
PRKACA	0.24	Novel
KXD1	0.24	Novel
WDR31	0.24	Novel
AP2M1	0.24	Novel
ANXA2	0.24	Novel
HSPB1	0.23	Novel
KCNV1	0.23	Novel
ATP5MC3	0.23	Novel
PDCD6IP	0.23	Novel
GSPT1	0.23	Novel
COX7C	0.22	Novel
CD34	0.22	Novel
KRAS	0.22	Novel
GSN	0.22	Novel
EIF5A	0.22	Novel
PELO	0.22	Novel
SRP9	0.22	Novel
SLC25A6	0.22	Novel
RPL15	0.22	Novel
RPLP0	0.22	Novel
UBQLN2	0.22	Novel
PSMB3	0.21	Novel
TBCA	0.21	Novel
RAB5C	0.21	Novel
TGM2	0.21	Novel
RPL36A	0.21	Novel
EIF3L	0.21	Novel
IL4	0.21	Novel
SEC61G	0.21	Novel
ANXA11	0.21	Novel
NACA2	0.2	Novel
ERBB2	0.2	Novel
WDR72	0.2	Novel
LGALS3	0.2	Novel
SMAD3	0.2	Novel
PSMB4	0.2	Novel
PSMC1	0.2	Novel
ARRB2	0.2	Novel
ACTR1B	0.2	Novel
CBL	0.19	Novel
BCL2L1	0.19	Novel
PSMA1	0.19	Novel
EIF3K	0.19	Novel
LOC107987373	0.19	Novel
UBAP2L	0.19	Novel
H3-2	0.19	Novel
RPL27A	0.19	Novel
SF3B5	0.19	Novel
PSMD4	0.18	Novel
MCL1	0.18	Novel
UBQLN1	0.18	Novel
TUBB	0.18	Novel
RPL22L1	0.18	Novel
RPL10L	0.18	Novel
SAP18	0.18	Novel
EIF3G	0.17	Novel
CFL1	0.17	Novel
P4HB	0.17	Novel
PFDN6	0.17	Novel
KCNS3	0.17	Novel
EIF5A2	0.17	Novel
PECAM1	0.17	Novel
NPSR1	0.17	Novel
PFDN1	0.17	Novel
NUDC	0.17	Novel
TUBB4A	0.17	Novel
HSP90AA1	0.17	Novel
ANXA3	0.17	Novel
ALB	0.17	Novel
COX5B	0.16	Novel
PSMB5	0.16	Novel
NAA10	0.16	Novel
RPL14	0.16	Novel
PSMB6	0.16	Novel
EIF2AK2	0.16	Novel
MRPL15	0.16	Novel
RPL17-C18orf32	0.16	Novel
SSR4	0.16	Novel
RPN1	0.16	Novel
RTTN	0.16	Novel
RPN2	0.16	Novel
MRPL23	0.16	Novel
SERPINE1	0.15	Novel
SRC	0.15	Novel
HYPK	0.15	Novel
MRPL11	0.15	Novel
ANXA4	0.15	Novel
ATF4	0.15	Novel
MRPS12	0.15	Novel
RPL3L	0.15	Novel
HIF1A	0.15	Novel
TLR4	0.15	Novel
TAGLN2	0.15	Novel
MRPS33	0.14	Novel
CAV1	0.14	Novel
TUBA1B	0.14	Novel
MRPS2	0.14	Novel
EIF4E	0.14	Novel
ANGPTL4	0.14	Novel
PSMC5	0.14	Novel
CYCS	0.14	Novel
SRPRB	0.14	Novel
RPL10A	0.14	Novel
RWDD4	0.14	Novel
LMNA	0.14	Novel
TSG101	0.14	Novel
HSPA8	0.14	Novel
TUBG1	0.14	Novel
EIF3D	0.13	Novel
MRPL2	0.13	Novel
STAT5A	0.13	Novel
EIF3H	0.13	Novel
FLT1	0.13	Novel
CCN2	0.13	Novel
MAPK14	0.13	Novel
EGR1	0.13	Novel
ACTR2	0.13	Novel
PTGES3	0.13	Novel
RPS6KB1	0.13	Novel
ATG5	0.13	Novel
CD28	0.13	Novel
MRPL16	0.13	Novel
ICAM1	0.12	Novel
UBQLN4	0.12	Novel
NEDD8-MDP1	0.12	Novel
GDI2	0.12	Novel
KCNF1	0.12	Novel
ANXA8	0.12	Novel
EIF2D	0.12	Novel
GABARAPL1	0.12	Novel
PPP1R9A	0.12	Novel
PSMA3	0.12	Novel
APAF1	0.12	Novel
RPL22	0.12	Novel
BNIP3	0.12	Novel
LOC112694756	0.12	Novel
S100B	0.12	Novel
TXN	0.12	Novel
CDK2	0.12	Novel
ENG	0.12	Novel
PSMD1	0.12	Novel
EIF2S1	0.12	Novel
TMA7	0.12	Novel
SEC61A1	0.12	Novel
GNB1	0.12	Novel
YBX1	0.12	Novel
NME1	0.11	Novel
EEF1A2	0.11	Novel
KCNA7	0.11	Novel
PSMD7	0.11	Novel
LDHB	0.11	Novel
LDLR	0.11	Novel
EIF5	0.11	Novel
ADRM1	0.11	Novel
RPL9	0.11	Novel
RAB5B	0.11	Novel
SNU13	0.11	Novel
ATG101	0.11	Novel
IL18	0.11	Novel
RHOB	0.11	Novel
ACTR3	0.11	Novel
UBL4B	0.11	Novel
CD81	0.11	Novel
PTGS2	0.11	Novel
TMEM258	0.11	Novel
HYOU1	0.1	Novel
DARS1	0.1	Novel
LEP	0.1	Novel
PSMB2	0.1	Novel
PSMB1	0.1	Novel
RAC1	0.1	Novel
RPS10-NUDT3	0.1	Novel
DDOST	0.1	Novel
PSME2	0.1	Novel
CSF2	0.1	Novel
AHSA1	0.1	Novel
LAMTOR2	0.1	Novel
HSPA4	0.1	Novel
SLC25A5	0.1	Novel
UBL4A	0.1	Novel
PRDX1	0.1	Novel
PKM	0.1	Novel
PSMD12	0.1	Novel
IL10	0.1	Novel
STRAP	0.1	Novel
HDAC6	0.1	Novel
KCNA1	0.1	Novel
NOS3	0.1	Novel
PSME3	0.1	Novel
PDGFRB	0.1	Novel
PNRC2	0.09	Novel
CASP14	0.09	Novel
VIM	0.09	Novel
PEA15	0.09	Novel
CTTN	0.09	Novel
PFDN5	0.09	Novel
MAPK8	0.09	Novel
MRPS14	0.09	Novel
KPNB1	0.09	Novel
OLR1	0.09	Novel
MAPRE1	0.09	Novel
CD9	0.09	Novel
RPS16	0.09	Novel
ZFAND4	0.09	Novel
TAGLN	0.09	Novel
PSMA4	0.09	Novel
POTEJ	0.09	Novel
CASP9	0.09	Novel
VPS4B	0.09	Novel
SAR1A	0.09	Novel
BCL2L11	0.09	Novel
PIK3R1	0.09	Novel
EIF5AL1	0.09	Novel
EIF3I	0.09	Novel
IL1B	0.09	Novel
C11orf68	0.09	Novel
CHMP1A	0.09	Novel
CCND1	0.09	Novel
RPL41	0.09	Novel
MRPS10	0.09	Novel
MRPL36	0.09	Novel
XBP1	0.09	Novel
FTH1	0.09	Novel
ATP5F1B	0.09	Novel
UBD	0.09	Novel
CD164	0.08	Novel
ATG3	0.08	Novel
HNRNPL	0.08	Novel
TRAPPC4	0.08	Novel
ITGAE	0.08	Novel
RICTOR	0.08	Novel
CASP3	0.08	Novel
MRPS34	0.08	Novel
SPCS3	0.08	Novel
CORO1C	0.08	Novel
EEF1A1	0.08	Novel
IL7	0.08	Novel
VPS51	0.08	Novel
ADAM10	0.08	Novel
MRPL54	0.08	Novel
FGF7	0.08	Novel
MYL6	0.08	Novel
JUN	0.08	Novel
ANXA6	0.08	Novel
PDGFRA	0.08	Novel
IL1A	0.08	Novel
COX8A	0.08	Novel
MKKS	0.08	Novel
EP300	0.08	Novel
RAB7B	0.08	Novel
SIRT1	0.08	Novel
EIF4B	0.08	Novel
EIF3M	0.08	Novel
ATP6V0C	0.08	Novel
KCNV2	0.08	Novel
EIF2AK3	0.08	Novel
NDUFA4	0.08	Novel
HSP90B1	0.08	Novel
PHB2	0.08	Novel
ATP5MC1	0.08	Novel
POMP	0.08	Novel
SERPINH1	0.08	Novel
KCND1	0.08	Novel
PLAU	0.08	Novel
ARPC5	0.08	Novel
DDX19A	0.08	Novel
KCNG2	0.08	Novel
SEC61A2	0.08	Novel
ACTA1	0.07	Novel
MRPL18	0.07	Novel
KCNG4	0.07	Novel
ACTG2	0.07	Novel
SIRT3	0.07	Novel
PSMB7	0.07	Novel
STIP1	0.07	Novel
TNFRSF10B	0.07	Novel
OPA1	0.07	Novel
BCL2L10	0.07	Novel
CCT8	0.07	Novel
ELAVL1	0.07	Novel
DAP	0.07	Novel
TTC37	0.07	Novel
HGF	0.07	Novel
EGLN3	0.07	Novel
MRPS24	0.07	Novel
DLL4	0.07	Novel
EIF1B	0.07	Novel
PTMA	0.07	Novel
CTSD	0.07	Novel
SMG9	0.07	Novel
RNF103-CHMP3	0.07	Novel
COPE	0.07	Novel
EEFSEC	0.07	Novel
MFN2	0.07	Novel
BTF3L4	0.07	Novel
IDH1	0.07	Novel
CD59	0.07	Novel
CD47	0.07	Novel
PTK2	0.07	Novel
TPI1	0.07	Novel
PLG	0.07	Novel
SUFU	0.07	Novel
ATP5MG	0.07	Novel
ITGA5	0.07	Novel
ELANE	0.07	Novel
MRPS5	0.07	Novel
H3-3A	0.07	Novel
IL15	0.07	Novel
VTN	0.07	Novel
STAT6	0.07	Novel
SLC2A4	0.07	Novel
EDN1	0.07	Novel
PCBP1	0.07	Novel
RAD23B	0.07	Novel
TLR9	0.07	Novel
PSMD2	0.07	Novel
COG2	0.07	Novel
MYOCD	0.07	Novel
ENO1	0.07	Novel
UBQLNL	0.07	Novel
UQCRHL	0.07	Novel
SRPK1	0.06	Novel
POTEE	0.06	Novel
RPL39L	0.06	Novel
UQCRH	0.06	Novel
HIP1	0.06	Novel
BCAP31	0.06	Novel
IQGAP1	0.06	Novel
CD151	0.06	Novel
RPSA	0.86	Known
UBC	0.83	Known
IL6	0.74	Known
RPL13A	0.73	Known
RPS5	0.72	Known
MAPK1	0.71	Known
RPS11	0.69	Known
STAT3	0.67	Known
RPL28	0.66	Known
RPS3A	0.63	Known
RPL11	0.63	Known
RPS29	0.62	Known
RPL37	0.61	Known
GRB2	0.6	Known
RPL18A	0.58	Known
RPL35	0.57	Known
RPL12	0.57	Known
MMP9	0.56	Known
HSPA5	0.54	Known
COX4I1	0.51	Known
RPS26	0.5	Known
RPS13	0.47	Known
RPL4	0.47	Known
RPL6	0.45	Known
RPL7A	0.45	Known
KIT	0.43	Known
PPIA	0.39	Known
TUBA1A	0.32	Known
RPL26	0.32	Known
NACA	0.31	Known
ARPC3	0.31	Known
CD63	0.27	Known
RPL24	0.27	Known
FOXO1	0.26	Known
RPS23	0.24	Known
CCL2	0.24	Known
DYNLL1	0.23	Known
DDIT3	0.19	Known
SERF2	0.18	Known
ANGPT2	0.18	Known
CXCL1	0.16	Known
MMP14	0.1	Known
COX6A1	0.09	Known
BIRC3	0.09	Known
TMSB4X	0.08	Known
TMSB10	0.08	Known
VEGFC	0.07	Known

## Sheet: STRING-6
STRING-Influence-GO
Symbol	Probability	Known/Novel
RPL41	0	Novel
SMG8	0	Novel
SECISBP2	0	Novel
SMG9	0	Novel
SPCS2	0	Novel
TRAM1	0	Novel
SSR2	0	Novel
SSR3	0	Novel
PNRC2	0	Novel
TEDC1	0	Novel
RPL36A-HNRNPH2	0	Novel
SSR1	0	Novel
SEC61G	0	Novel
SPCS1	0	Novel
SSR4	0	Novel
SPCS3	0	Novel
SEC11A	0	Novel
SRPRB	0	Novel
UPF3A	0	Novel
RPLP1	0	Novel
SEC61B	0	Novel
EIF3J	0	Novel
EIF3L	0	Novel
EIF3K	0	Novel
SMG7	0	Novel
RPL36AL	0	Novel
RPL36A	0	Novel
SMG5	0	Novel
PELO	0	Novel
RPL38	0	Novel
RPL17-C18orf32	0	Novel
TPT1	0	Novel
RPL19	0	Novel
BTF3L4	0	Novel
RPLP2	0	Novel
SEC11C	0	Novel
RPL27	0	Novel
RPL29	0	Novel
RPS10-NUDT3	0	Novel
RPL32	0	Novel
SRP14	0	Novel
RPS28	0	Novel
RPL36	0	Novel
RPL18	0	Novel
RPL31	0	Novel
SRP68	0	Novel
BTF3	0	Novel
RPL10L	0	Novel
RPL34	0	Novel
RPL22L1	0	Novel
EIF3H	0	Novel
EIF3D	0	Novel
RPL39	0	Novel
RPS21	0	Novel
RPL21	0	Novel
EEFSEC	0	Novel
RPL39L	0	Novel
EIF3M	0	Novel
EIF5	0	Novel
RPL13	0	Novel
RPS19	0	Novel
SEC61A2	0	Novel
RPL10	0	Novel
RPL3	0	Novel
SMG6	0	Novel
RPL23A	0	Novel
SRPRA	0	Novel
RPS25	0	Novel
RPS24	0	Novel
RPS10	0	Novel
RPL37A	0	Novel
EIF3E	0	Novel
DCP1A	0	Novel
SRP9	0	Novel
UPF2	0	Novel
RPL30	0	Novel
RPL23	0	Novel
RPL7L1	0	Novel
RPS3	0	Novel
RPS27L	0	Novel
EIF3C	0	Novel
NACA2	0	Novel
SRP19	0	Novel
RPL22	0	Novel
RPS20	0	Novel
EIF3G	0	Novel
EIF2S2	0	Novel
RPL10A	0	Novel
SEC61A1	0	Novel
CCDC173	0	Novel
WDR31	0	Novel
RPL27A	0	Novel
EIF3F	0	Novel
RPL3L	0	Novel
RPL26L1	0	Novel
RPL14	0	Novel
RPS15A	0	Novel
RPL9	0	Novel
RPS15	0	Novel
RPS4X	0	Novel
RPS18	0	Novel
RPL15	0	Novel
EEF1D	0	Novel
GSPT2	0	Novel
RPS16	0	Novel
RPLP0	0	Novel
EIF3I	0	Novel
GSPT1	0	Novel
RPL7	0	Novel
C19orf71	0	Novel
EIF2S3	0	Novel
EIF3A	0	Novel
RPS6	0	Novel
EIF5B	0	Novel
EIF1AX	0	Novel
RPS14	0	Novel
EIF2S1	0	Novel
RSRC1	0	Novel
RPL5	0	Novel
RPS12	0	Novel
HABP4	0	Novel
CASC3	0	Novel
SERINC4	0	Novel
SMKR1	0	Novel
RPS8	0	Novel
ETF1	0	Novel
RPS9	0	Novel
EIF1	0	Novel
EIF3B	0	Novel
RACK1	0	Novel
EIF5AL1	0	Novel
RPS2	0	Novel
RPL8	0	Novel
EIF4H	0	Novel
RSL24D1	0	Novel
FRRS1	0	Novel
COX7C	0	Novel
EIF5A2	0	Novel
FAM9C	0	Novel
MAGOHB	0	Novel
NSA2	0	Novel
PPP2R2A	0	Novel
PABPC1	0	Novel
UPF3B	0	Novel
LRRC75A	0	Novel
SRP54	0	Novel
FAU	0	Novel
EIF4E	0	Novel
SIL1	0	Novel
HBS1L	0	Novel
UPF1	0	Novel
RNPS1	0	Novel
EIF4B	0	Novel
EIF4A2	0	Novel
DOCK4	0	Novel
MAGOH	0	Novel
RTTN	0	Novel
RPS27A	0	Novel
EEF2	0	Novel
EIF1B	0	Novel
HSBP1L1	0	Novel
EIF4A1	0	Novel
UBA52	0	Novel
EIF4G1	0	Novel
FAM86B1	0	Novel
PCNX4	0	Novel
HBA2	0	Novel
HBA1	0	Novel
KCNS2	0	Novel
EIF2D	0	Novel
MIF	0	Novel
SMG1	0	Novel
KCNA7	0	Novel
EXOSC7	0	Novel
RBM8A	0	Novel
BOP1	0	Novel
EIF2A	0	Novel
NUDT8	0	Novel
C17orf99	0	Novel
NACAD	0	Novel
PPP2R1A	0	Novel
EIF6	0	Novel
MRTO4	0	Novel
EXOSC1	0	Novel
FAM86B2	0	Novel
ATP5MC2	0	Novel
NPSR1	0	Novel
EXOSC6	0	Novel
PPP1R9A	0	Novel
TTC37	0	Novel
ATP5PD	0	Novel
NUFIP2	0	Novel
KCNV2	0	Novel
NCBP2	0	Novel
TMA7	0	Novel
NUDT2	0	Novel
DRG2	0	Novel
SMIM26	0	Novel
NCBP1	0	Novel
DENR	0	Novel
EXOSC2	0	Novel
COX7A2	0	Novel
PNO1	0	Novel
EIF2S3B	0	Novel
EXOSC5	0	Novel
EIF3CL	0	Novel
PPP2CA	0	Novel
EXOSC4	0	Novel
NME1-NME2	0	Novel
EXOSC3	0	Novel
EXOSC8	0	Novel
PA2G4	0	Novel
PSMC2	0	Novel
EXOSC9	0	Novel
DIS3	0	Novel
WDR72	0	Novel
PSMA7	0	Novel
OR14A2	0	Novel
ATP5PO	0	Novel
SYNCRIP	0	Novel
WDSUB1	0	Novel
MTIF2	0	Novel
ACTG1	0	Novel
PSMC5	0	Novel
PSMC4	0	Novel
PES1	0	Novel
WDR61	0	Novel
NOP53	0	Novel
ATP5F1E	0	Novel
COX6A2	0	Novel
PSMA5	0	Novel
RWDD4	0	Novel
STT3B	0	Novel
PSMC1	0	Novel
ASIC5	0	Novel
VEGFD	0	Novel
DDX19A	0	Novel
MAP1LC3B	0	Novel
MCTS1	0	Novel
HSP90AB1	0	Novel
VEGFB	0	Novel
FBLL1	0	Novel
FRRS1L	0	Novel
GLTPD2	0	Novel
CCSER2	0	Novel
UQCRH	0	Novel
UQCRHL	0	Novel
PSMB7	0	Novel
PSMA3	0	Novel
PSMA6	0	Novel
NME1	0	Novel
KPNB1	0	Novel
WDR12	0	Novel
EPRS1	0	Novel
LTV1	0	Novel
OLA1	0	Novel
C12orf66	0	Novel
IL25	0	Novel
BYSL	0	Novel
EDF1	0	Novel
EIF2AK2	0	Novel
KPNA6	0	Novel
COX6C	0	Novel
MTRF1	0	Novel
PSMA2	0	Novel
TIMP1	0	Novel
UQCRQ	0	Novel
PSMD2	0	Novel
RPF2	0	Novel
PSMD11	0	Novel
TIMP4	0	Novel
TIMM10	0	Novel
PSMA4	0	Novel
C6orf118	0	Novel
GUF1	0	Novel
PTMA	0	Novel
PSMD1	0	Novel
C12orf65	0	Novel
PARK7	0	Novel
NAA35	0	Novel
PSMC6	0	Novel
SKIV2L	0	Novel
ILF2	0	Novel
HSP90AA1	0	Novel
NDUFA4	0	Novel
ZNF90	0	Novel
ZNF593	0	Novel
ILF3	0	Novel
PDGFB	0	Novel
HDDC3	0	Novel
PSMA1	0	Novel
MPC1	0	Novel
EXOSC10	0	Novel
HGF	0	Novel
UTP14C	0	Novel
TMEM134	0	Novel
ATP5MC3	0	Novel
PSMB6	0	Novel
MTERF2	0	Novel
UBL4A	0	Novel
EFTUD2	0	Novel
HSPA8	0	Novel
C15orf40	0	Novel
A1BG	0	Novel
HSPE1	0	Novel
HIGD2B	0	Novel
COX7A2L	0	Novel
DDOST	0	Novel
PSMB4	0	Novel
RAN	0	Novel
TSR1	0	Novel
RPN2	0	Novel
UBL7	0	Novel
ATP5ME	0	Novel
KARS1	0	Novel
LOC107987373	0	Novel
BZW1	0	Novel
LOC112694756	0	Novel
UBL4B	0	Novel
OST4	0	Novel
MDN1	0	Novel
NUDT1	0	Novel
IL32	0	Novel
SERPINE1	0	Novel
RPF1	0	Novel
PSMD12	0	Novel
EBNA1BP2	0	Novel
NIP7	0	Novel
COX5A	0	Novel
RRS1	0	Novel
ATP5F1A	0	Novel
PSMB1	0	Novel
HSPA4	0	Novel
UBD	0	Novel
CFL1	0	Novel
ZFAND4	0	Novel
NIFK	0	Novel
COX8A	0	Novel
TSFM	0	Novel
COX5B	0	Novel
DDT	0	Novel
ATP5F1D	0	Novel
RANBP1	0	Novel
ZNF622	0	Novel
TXN	0	Novel
PSMB3	0	Novel
OR8G1	0	Novel
UBB	0	Novel
HIGD1B	0	Novel
SBDS	0	Novel
USP31	0	Novel
ARPC4-TTLL3	0	Novel
S100A6	0	Novel
SNTB2	0	Novel
LGALS3	0	Novel
GNL3	0	Novel
BRI3	0	Novel
ACTA1	0	Novel
PEBP1	0	Novel
ATP5MC1	0	Novel
NCL	0	Novel
TSR2	0	Novel
SMIM15	0	Novel
VBP1	0	Novel
GAREM2	0	Novel
UBQLNL	0	Novel
IL17B	0	Novel
FLT1	0	Novel
SURF6	0	Novel
COX6B2	0	Novel
MMP10	0	Novel
C3orf33	0	Novel
ANGPT1	0	Novel
PEBP4	0	Novel
CCDC124	0	Novel
ATP5MG	0	Novel
IL17C	0	Novel
NPM1	0	Novel
WDR7	0	Novel
HSPE1-MOB4	0	Novel
BCL2L11	0	Novel
UBQLN3	0	Novel
NMD3	0	Novel
COX8C	0	Novel
OR2C3	0	Novel
RAB27A	0	Novel
CCN3	0	Novel
GLIPR1	0	Novel
C16orf74	0	Novel
RPN1	0	Novel
FKBP3	0	Novel
UQCRB	0	Novel
C11orf68	0	Novel
SPINDOC	0	Novel
ATP5MGL	0	Novel
HNRNPA1	0	Novel
EIF2B2	0	Novel
RCN2	0	Novel
THBS1	0	Novel
CSNK1E	0	Novel
PMEL	0	Novel
NEDD8-MDP1	0	Novel
METAP1	0	Novel
IL6R	0	Novel
TIMM9	0	Novel
FTH1	0	Novel
CSF3	0	Novel
SDAD1	0	Novel
ATF4	0	Novel
KHDRBS1	0	Novel
VWA8	0	Novel
PFDN1	0	Novel
GAPDH	0	Novel
UBQLN2	0	Novel
PLG	0	Novel
MDM2	0	Novel
TMC6	0	Novel
ARPC1B	0	Novel
XBP1	0	Novel
ATP5F1B	0	Novel
MFAP1	0	Novel
IL37	0	Novel
PSMD14	0	Novel
ARPC4	0	Novel
DDX3X	0	Novel
GNL2	0	Novel
ANXA2	0	Novel
NUDC	0	Novel
EIF2AK3	0	Novel
ATP5PF	0	Novel
FGF16	0	Novel
DCP2	0	Novel
MTIF3	0	Novel
NOP2	0	Novel
HNRNPR	0	Novel
MMP1	0	Novel
RTCA	0	Novel
RPL28	1	Known
RPL37	1	Known
RPL35	1	Known
RPL12	1	Known
NACA	1	Known
RPL24	1	Known
RPL18A	1	Known
RPL13A	1	Known
RPS29	1	Known
RPS26	1	Known
RPL11	1	Known
RPS11	1	Known
RPL26	1	Known
RPL6	1	Known
RPS23	1	Known
RPS13	1	Known
RPS3A	1	Known
RPSA	1	Known
RPS5	1	Known
RPL4	1	Known
RPL7A	1	Known
COX6A1	1	Known
PPIA	1	Known
COX4I1	1	Known
TMSB10	1	Known
VEGFC	1	Known
UBC	1	Known
ARPC3	1	Known
HSPA5	1	Known
CD63	1	Known
ANGPT2	1	Known
CCL2	1	Known
SERF2	1	Known
DDIT3	1	Known
ATP5F1C	1	Known
TMSB4X	1	Known
MMP9	1	Known
STAT3	1	Known
FOXO1	1	Known
IL6	1	Known
KIT	1	Known
CXCL1	1	Known
MMP14	1	Known
VAMP8	1	Known
BIRC3	1	Known
MAPK1	1	Known
GRB2	1	Known
SERP1	1	Known
GMFG	1	Known
CLIC1	1	Known
LAPTM4A	1	Known
TRIM63	1	Known
TUBA1A	1	Known
SYNGR2	1	Known
DYNLL1	1	Known
SFT2D1	1	Known
LEO1	1	Known
MLPH	1	Known
PRDM8	1	Known
ITM2A	1	Known
VWA5A	1	Known
GCSAML	1	Known
PHF20	1	Known

## Sheet: BioGRID-1
BioGRID-Adjacency-DisGeNET
Symbol	Probability	Known/Novel
TRIM55	1	Novel
RPS4X	1	Novel
EPN1	1	Novel
RPS7	0.99	Novel
RPL7	0.99	Novel
RPS25	0.98	Novel
RPL23	0.97	Novel
RPL22	0.97	Novel
RPL27	0.97	Novel
RPL27A	0.97	Novel
RPL35A	0.96	Novel
VEGFD	0.96	Novel
RPL15	0.96	Novel
RPL13	0.96	Novel
RPS24	0.96	Novel
RPLP2	0.95	Novel
RPL18	0.93	Novel
RPS9	0.91	Novel
RPS19	0.9	Novel
RPL34	0.88	Novel
ITGB1	0.88	Novel
STX8	0.87	Novel
RPL5	0.87	Novel
RPS15A	0.82	Novel
RPL10A	0.81	Novel
RPS18	0.8	Novel
RPL30	0.8	Novel
RPL36	0.79	Novel
RPS16	0.75	Novel
RPS27	0.74	Novel
RPS10	0.72	Novel
RPL31	0.71	Novel
RPS14	0.71	Novel
RPLP0	0.71	Novel
RPL9	0.6	Novel
RPL19	0.6	Novel
RPL32	0.59	Novel
DVL2	0.54	Novel
DUSP19	0.52	Novel
RPS28	0.48	Novel
RPS17	0.47	Novel
TNF	0.46	Novel
RPS12	0.46	Novel
PINX1	0.45	Novel
RPLP0P6	0.4	Novel
RPL10L	0.39	Novel
VAMP3	0.38	Novel
RPS3	0.36	Novel
RPH3AL	0.35	Novel
SPIN1	0.28	Novel
AAR2	0.25	Novel
UBE2N	0.25	Novel
RPL38	0.23	Novel
MAPK3	0.21	Novel
RPL17	0.21	Novel
RPL26L1	0.21	Novel
TMEM147	0.19	Novel
MMP2	0.19	Novel
LGALS3	0.17	Novel
RPS15	0.15	Novel
RBM48	0.15	Novel
TMEM239	0.15	Novel
NNAT	0.13	Novel
FLT1	0.11	Novel
LGALS8	0.11	Novel
PIH1D1	0.11	Novel
STYX	0.1	Novel
RPS21	0.1	Novel
STX12	0.09	Novel
DGAT2L6	0.09	Novel
RPS27L	0.09	Novel
RPL8	0.07	Novel
CEP76	0.07	Novel
COX6C	0.07	Novel
HYPK	0.07	Novel
PCDHGB1	0.07	Novel
LRRK1	0.06	Novel
ZBTB14	0.05	Novel
MYRIP	0.05	Novel
PCBP1	0.05	Novel
SPIN2B	0.04	Novel
TMEM52B	0.04	Novel
SYTL3	0.04	Novel
PTPN11	0.04	Novel
BEND7	0.04	Novel
TNNI1	0.03	Novel
PPP1R3C	0.03	Novel
DOK2	0.03	Novel
RPLP1	0.02	Novel
MET	0.02	Novel
RRS1	0.02	Novel
CMTM5	0.02	Novel
ATP5PB	0.02	Novel
NCL	0.02	Novel
MTF1	0.01	Novel
SEC22B	0.01	Novel
PAF1	0.01	Novel
RPH3A	0.01	Novel
ILKAP	0.01	Novel
ITGB3	0.01	Novel
DYNLL2	0.01	Novel
RPS6	0.01	Novel
SYTL1	0.01	Novel
RASSF10	0.01	Novel
SYTL2	0.01	Novel
SYTL5	0.01	Novel
RPL29	0.01	Novel
RPS27A	0.01	Novel
DPPA4	0.01	Novel
WDR5	0.01	Novel
SYCE1L	0.01	Novel
VAMP4	0.01	Novel
FOXK2	0.01	Novel
MMP3	0.01	Novel
NOLC1	0.01	Novel
CD82	0.01	Novel
SYTL4	0.01	Novel
FAM168A	0.01	Novel
SPRING1	0.01	Novel
PPP1R21	0.01	Novel
SNU13	0.01	Novel
SCGB1D4	0	Novel
ZBTB8A	0	Novel
INSYN2A	0	Novel
ITGA4	0	Novel
AIRE	0	Novel
GTF2H4	0	Novel
PCAT1	0	Novel
POLDIP2	0	Novel
RPS26P11	0	Novel
VTI1B	0	Novel
UBE2D1	0	Novel
MAGEA6	0	Novel
TBC1D5	0	Novel
ACP1	0	Novel
ZNF521	0	Novel
RACK1	0	Novel
CBL	0	Novel
ANGPT4	0	Novel
BMP4	0	Novel
RAB2B	0	Novel
TIE1	0	Novel
ZNF558	0	Novel
LAPTM4B	0	Novel
ANGPT1	0	Novel
FAU	0	Novel
ATP13A1	0	Novel
HSD17B13	0	Novel
MREG	0	Novel
RBFA	0	Novel
FGFR4	0	Novel
PHACTR3	0	Novel
HNRNPA1L2	0	Novel
ANKMY2	0	Novel
TSR1	0	Novel
ATP5PO	0	Novel
CYSTM1	0	Novel
HBS1L	0	Novel
ZNF280A	0	Novel
DPPA2	0	Novel
PIANP	0	Novel
UBE2E1	0	Novel
FXYD2	0	Novel
SYNGR3	0	Novel
UBE2D3	0	Novel
BOLA2	0	Novel
LYZL1	0	Novel
REL	0	Novel
H2AC7	0	Novel
PTPN6	0	Novel
STX7	0	Novel
CDH5	0	Novel
VAMP5	0	Novel
CMTM6	0	Novel
SERP2	0	Novel
CCN3	0	Novel
STX11	0	Novel
TMEM120B	0	Novel
EEF1E1	0	Novel
RBAK	0	Novel
GLYR1	0	Novel
CCDC186	0	Novel
TRARG1	0	Novel
TMEM254	0	Novel
PLN	0	Novel
POLR1F	0	Novel
BDH2	0	Novel
PPIE	0	Novel
CYBC1	0	Novel
RPL22L1	0	Novel
PBX4	0	Novel
KRTAP10-8	0	Novel
PHYHIP	0	Novel
GLRX	0	Novel
PLXDC2	0	Novel
TMEM179B	0	Novel
THBS1	0	Novel
TFAP4	0	Novel
SRP14	0	Novel
MAGEB2	0	Novel
PTPRR	0	Novel
TLE5	0	Novel
IL2RB	0	Novel
ITGA5	0	Novel
PLVAP	0	Novel
ARFIP2	0	Novel
SCUBE2	0	Novel
GPX7	0	Novel
NAP1L1	0	Novel
RAB5IF	0	Novel
TCEA2	0	Novel
SHC2	0	Novel
PLEKHF2	0	Novel
RB1CC1	0	Novel
ARPC5L	0	Novel
TNFRSF25	0	Novel
KHDRBS2	0	Novel
BRIX1	0	Novel
CPNE6	0	Novel
LYZL2	0	Novel
SERPINH1	0	Novel
DUSP18	0	Novel
TRIM39	0	Novel
RPS10P5	0	Novel
CCDC106	0	Novel
ECH1	0	Novel
MMP10	0	Novel
SPANXB1	0	Novel
RPN2	0	Novel
COTL1	0	Novel
UBA52	0	Novel
KRTCAP2	0	Novel
UBTD1	0	Novel
DNPEP	0	Novel
DUSP10	0	Novel
IER3	0	Novel
SPOCK2	0	Novel
RPS20	0	Novel
SMCO4	0	Novel
CXCL3	0	Novel
KEAP1	0	Novel
TSPAN15	0	Novel
CAPZA2	0	Novel
GHITM	0	Novel
EIF4G1	0	Novel
RPL23A	0	Novel
EGFL6	0	Novel
H2AC6	0	Novel
LAX1	0	Novel
MAT2B	0	Novel
BMP10	0	Novel
HBB	0	Novel
EIF3CL	0	Novel
NOP2	0	Novel
DNAJC17	0	Novel
VRK3	0	Novel
SPP1	0	Novel
UPP1	0	Novel
THOC1	0	Novel
INO80B	0	Novel
C10orf67	0	Novel
DNAJC2	0	Novel
PYM1	0	Novel
TIMM23	0	Novel
AMZ2	0	Novel
RPL21	0	Novel
EEF1B2	0	Novel
NPM3	0	Novel
RGPD5	0	Novel
CCNB2	0	Novel
WAPL	0	Novel
RPL36AL	0	Novel
SDCBP2	0	Novel
ANXA2P2	0	Novel
EIF3D	0	Novel
COX7A2	0	Novel
PDCL3	0	Novel
RAB21	0	Novel
EPM2A	0	Novel
KCTD5	0	Novel
PRRC2A	0	Novel
ZDHHC16	0	Novel
TRIM68	0	Novel
NAXD	0	Novel
GPR156	0	Novel
SMIM24	0	Novel
MAPRE1	0	Novel
CD68	0	Novel
PCLAF	0	Novel
H2BC6	0	Novel
FOSL2	0	Novel
VPS29	0	Novel
NPAS1	0	Novel
HYAL3	0	Novel
FRA10AC1	0	Novel
SHB	0	Novel
ABHD14B	0	Novel
API5	0	Novel
NAPB	0	Novel
FGFRL1	0	Novel
PITRM1	0	Novel
KRTAP9-4	0	Novel
S100A11	0	Novel
WFDC10A	0	Novel
HMX3	0	Novel
CCDC196	0	Novel
ZNF618	0	Novel
FOXO6	0	Novel
EIF3L	0	Novel
STXBP5	0	Novel
OGA	0	Novel
CD9	0	Novel
SERTAD3	0	Novel
RHOU	0	Novel
CLK4	0	Novel
PLXND1	0	Novel
IL6ST	0	Novel
CMPK1	0	Novel
TMEM121	0	Novel
SEMG1	0	Novel
SF3B5	0	Novel
ELL	0	Novel
RPL3	0	Novel
FFAR2	0	Novel
HID1	0	Novel
CYB5R3	0	Novel
ORMDL2	0	Novel
GATC	0	Novel
AGGF1	0	Novel
CPPED1	0	Novel
PSCA	0	Novel
EDEM2	0	Novel
ERG28	0	Novel
H2BC10	0	Novel
EIF4G2	0	Novel
RPL39	0	Novel
SBNO1	0	Novel
RPL36A	0	Novel
SLC22A17	0	Novel
NFAM1	0	Novel
CHST12	0	Novel
HRNR	0	Novel
ACTR3B	0	Novel
THRAP3	0	Novel
ICOS	0	Novel
ARPC4	0	Novel
A1BG	0	Novel
H2BC7	0	Novel
RPS8	0	Novel
CXCL2	0	Novel
H3C7	0	Novel
NUCB2	0	Novel
KRBA2	0	Novel
WNT9B	0	Novel
NCOA5	0	Novel
CPNE2	0	Novel
YIPF4	0	Novel
NRIP3	0	Novel
ZFP69B	0	Novel
CCDC130	0	Novel
CCL11	0	Novel
KLHL20	0	Novel
HAS1	0	Novel
H2AC11	0	Novel
IGHG4	0	Novel
H2BU1	0	Novel
WDR61	0	Novel
DCLRE1B	0	Novel
SNRPA1	0	Novel
RECQL5	0	Novel
TMEM176B	0	Novel
IGFBP1	0	Novel
ATP5PD	0	Novel
MRTO4	0	Novel
NUDT16L1	0	Novel
TDRD15	0	Novel
TMEM11	0	Novel
RNGTT	0	Novel
WASHC1	0	Novel
EEF1A1P5	0	Novel
KPNA5	0	Novel
ZKSCAN4	0	Novel
CTAG1A	0	Novel
TMEM80	0	Novel
HNRNPM	0	Novel
GGH	0	Novel
CTAG1B	0	Novel
SLC25A5	0	Novel
COX7C	0	Novel
PIK3CD	0	Novel
SLC43A2	0	Novel
MORN5	0	Novel
PAX4	0	Novel
RPSAP58	0	Novel
USP17L1	0	Novel
KRTAP9-1	0	Novel
TDRD5	0	Novel
KRTAP9-7	0	Novel
USP17L5	0	Novel
KRTAP9-9	0	Novel
SLC17A4	0	Novel
MYL6	0	Novel
FOXN3	0	Novel
NRBF2	0	Novel
ITFG1	0	Novel
DNMT3L	0	Novel
UBBP4	0	Novel
UNC50	0	Novel
RGPD2	0	Novel
H2AC21	0	Novel
PLAU	0	Novel
SLC25A51	0	Novel
H3C11	0	Novel
TMEM115	0	Novel
TIMM23B	0	Novel
PLXNA1	0	Novel
MMP1	0	Novel
GABARAP	0	Novel
WNT1	0	Novel
MMS22L	0	Novel
AGTRAP	0	Novel
MTAP	0	Novel
RGS7BP	0	Novel
SERPINB9	0	Novel
BTNL3	0	Novel
SCCPDH	0	Novel
STXBP6	0	Novel
RGPD4	0	Novel
USP14	0	Novel
GSG1	0	Novel
ADAM32	0	Novel
H3C8	0	Novel
RGPD6	0	Novel
LIPH	0	Novel
SERPINF1	0	Novel
UBC	1	Known
HSPA5	1	Known
TRIM63	1	Known
GRB2	1	Known
CCL2	1	Known
BIRC3	1	Known
DYNLL1	1	Known
RPSA	1	Known
STAT3	1	Known
RPL6	1	Known
RPL18A	1	Known
MAPK1	1	Known
RPL11	1	Known
TUBA1A	1	Known
RPS13	1	Known
RPS5	1	Known
RPS11	1	Known
RPL35	1	Known
PPIA	1	Known
RPL24	1	Known
RPL28	1	Known
RPL13A	1	Known
RPS3A	1	Known
RPL7A	1	Known
LEO1	1	Known
DDIT3	1	Known
ATP5F1C	1	Known
RPL4	1	Known
RPL12	1	Known
RPS26	1	Known
RPS23	1	Known
ARPC3	1	Known
RPS29	1	Known
KIT	1	Known
COX4I1	1	Known
CD63	1	Known
RPL26	1	Known
SERP1	1	Known
FOXO1	1	Known
MMP14	1	Known
VEGFA	1	Known
CLIC1	1	Known
MMP9	1	Known
VWA5A	1	Known
NACA	1	Known
ITM2A	1	Known
CXCL1	1	Known
SYNGR2	1	Known
TMSB4X	1	Known
VAMP8	1	Known
IL6	1	Known
SERF2	1	Known
SFT2D1	1	Known
SLC18A2	1	Known
RPL37	1	Known
COX6A1	1	Known
PHF20	1	Known
TMSB10	0.99	Known
MLPH	0.99	Known
ANGPT2	0.99	Known
GMFG	0.99	Known
LAPTM4A	0.99	Known
GCSAML	0.99	Known
VEGFC	0.98	Known
PRDM8	0.86	Known

## Sheet: BioGRID-2
BioGRID-Embedding-DisGeNET
Symbol	Probability	Known/Novel
RPL9	1	Novel
ZDHHC18	1	Novel
DLK2	1	Novel
PPARA	1	Novel
KDR	1	Novel
RIOX2	1	Novel
TRIM16	1	Novel
RPL36A	1	Novel
MEOX2	1	Novel
RPL15	1	Novel
CLK1	1	Novel
PTPN11	1	Novel
ITGAV	1	Novel
RPL27	1	Novel
PHF1	1	Novel
PRKAG1	1	Novel
TRAIP	1	Novel
FAU	1	Novel
SNX2	1	Novel
AMOTL2	1	Novel
CALCOCO1	1	Novel
HIF1A	0.99	Novel
LANCL2	0.99	Novel
NFYA	0.99	Novel
TMEM132A	0.99	Novel
SNX17	0.99	Novel
SGSM3	0.99	Novel
PTTG1	0.99	Novel
LGALS3	0.99	Novel
RPS4X	0.99	Novel
TNIP2	0.99	Novel
LEPR	0.99	Novel
EIF1AD	0.98	Novel
CPNE7	0.98	Novel
RANBP3	0.98	Novel
GABARAP	0.98	Novel
CCN3	0.98	Novel
SCARA3	0.98	Novel
ASF1B	0.98	Novel
SGTA	0.97	Novel
ACTA2	0.97	Novel
C11orf68	0.97	Novel
H3C3	0.97	Novel
RPS25	0.97	Novel
SLC22A23	0.97	Novel
MCL1	0.97	Novel
KCNF1	0.97	Novel
WFDC2	0.96	Novel
FAM9A	0.96	Novel
MCM7	0.96	Novel
TRIM54	0.96	Novel
ATP5PO	0.96	Novel
NCKAP1	0.96	Novel
HDGFL3	0.96	Novel
ALOX5	0.95	Novel
CRTC2	0.95	Novel
MMP3	0.95	Novel
RPL38	0.95	Novel
KCTD3	0.95	Novel
SH2B2	0.95	Novel
SOCS3	0.95	Novel
LDLR	0.94	Novel
CXCL6	0.94	Novel
DTX2	0.94	Novel
GRK5	0.94	Novel
UBA52	0.93	Novel
HRAS	0.93	Novel
RPL35A	0.92	Novel
ITGA5	0.92	Novel
ATP4A	0.92	Novel
RAB6B	0.92	Novel
STX4	0.92	Novel
SPSB2	0.92	Novel
RPL13	0.91	Novel
RPL31	0.91	Novel
OCIAD2	0.9	Novel
NCR3LG1	0.9	Novel
DUSP12	0.89	Novel
ACTL6A	0.89	Novel
RFFL	0.89	Novel
NFKBIA	0.89	Novel
RPL32	0.88	Novel
NOXA1	0.88	Novel
PSMD14	0.88	Novel
IGF1	0.88	Novel
CIB1	0.88	Novel
H3C11	0.87	Novel
PFN2	0.87	Novel
RPL34	0.87	Novel
H3C12	0.86	Novel
FERMT3	0.86	Novel
TOM1	0.86	Novel
ZNF76	0.85	Novel
SNW1	0.85	Novel
SEC24B	0.85	Novel
SGTB	0.84	Novel
PAFAH1B2	0.83	Novel
ZDHHC23	0.83	Novel
EEF1E1	0.82	Novel
RPL8	0.82	Novel
PPM1A	0.82	Novel
PF4	0.81	Novel
PAK4	0.81	Novel
LRRC31	0.79	Novel
MYL12A	0.79	Novel
CASP14	0.78	Novel
HSP90B1	0.78	Novel
KIAA0930	0.77	Novel
FAM177A1	0.77	Novel
TMEM25	0.77	Novel
RPLP2	0.77	Novel
CCDC184	0.76	Novel
SIRT2	0.76	Novel
PTPN6	0.75	Novel
BOLA1	0.75	Novel
AGTR1	0.74	Novel
CRBN	0.74	Novel
VAMP4	0.73	Novel
ODF2	0.73	Novel
GNMT	0.72	Novel
RPS27A	0.72	Novel
MTCH2	0.72	Novel
PRKAB1	0.71	Novel
SELE	0.71	Novel
LUC7L2	0.71	Novel
KDELR1	0.7	Novel
KCMF1	0.69	Novel
CCL8	0.69	Novel
NOLC1	0.69	Novel
NACAD	0.68	Novel
TIMM23	0.68	Novel
SYPL1	0.67	Novel
FBF1	0.67	Novel
GTF3C2	0.66	Novel
RPL27A	0.66	Novel
FOXK1	0.65	Novel
RPF2	0.65	Novel
TNFAIP8L1	0.65	Novel
CCR5	0.65	Novel
SRPK1	0.65	Novel
MAGEA2B	0.64	Novel
PCBP1	0.64	Novel
WDR89	0.63	Novel
ZBTB1	0.63	Novel
MMS22L	0.63	Novel
RAB4A	0.62	Novel
CPNE6	0.61	Novel
PPP3R1	0.61	Novel
POLDIP3	0.61	Novel
GNG5	0.61	Novel
NKX2-1	0.6	Novel
SNAPC1	0.6	Novel
RPA2	0.6	Novel
CD68	0.59	Novel
SYN1	0.56	Novel
MCM10	0.56	Novel
CYP1A1	0.54	Novel
RNF216	0.54	Novel
RPA3	0.53	Novel
GOLPH3	0.53	Novel
RPS14	0.53	Novel
DNAJC2	0.52	Novel
RPL26L1	0.52	Novel
IGFBP7	0.52	Novel
CDC25A	0.51	Novel
KCTD10	0.49	Novel
RER1	0.49	Novel
YOD1	0.49	Novel
HSPA14	0.48	Novel
CENPQ	0.48	Novel
QSOX2	0.48	Novel
HYPK	0.47	Novel
TFEC	0.47	Novel
ACE2	0.46	Novel
TAF1B	0.45	Novel
H2BC12	0.45	Novel
RSAD1	0.43	Novel
FANK1	0.43	Novel
TAF1D	0.43	Novel
NAB2	0.43	Novel
CCL11	0.42	Novel
SMCO4	0.42	Novel
USP14	0.41	Novel
STX10	0.41	Novel
MPP3	0.41	Novel
NAP1L1	0.41	Novel
HIRIP3	0.41	Novel
PACSIN2	0.41	Novel
NOTCH3	0.39	Novel
PRR20D	0.39	Novel
C15orf48	0.39	Novel
ADAT2	0.39	Novel
CCL13	0.39	Novel
ZBTB49	0.37	Novel
RDH13	0.37	Novel
USP28	0.37	Novel
TMEM220	0.37	Novel
BCL2L1	0.37	Novel
SLAMF6	0.37	Novel
SH3GL3	0.36	Novel
RBFA	0.35	Novel
ANXA7	0.35	Novel
SWAP70	0.34	Novel
ACSM1	0.34	Novel
PCYT2	0.34	Novel
H4C5	0.34	Novel
OGDH	0.34	Novel
RPL5	0.34	Novel
INO80B	0.33	Novel
MORN3	0.33	Novel
SAAL1	0.33	Novel
PRMT1	0.32	Novel
CCL26	0.32	Novel
EDDM3A	0.32	Novel
VEGFD	0.32	Novel
TUBB7P	0.32	Novel
NIPSNAP2	0.31	Novel
CEP70	0.31	Novel
C1orf87	0.31	Novel
BRK1	0.31	Novel
RUFY1	0.3	Novel
AQP2	0.3	Novel
ZC3HAV1L	0.3	Novel
TRIM15	0.3	Novel
RAB15	0.3	Novel
DMAC1	0.29	Novel
SCGB1A1	0.29	Novel
TMEM200A	0.29	Novel
SIGLEC7	0.29	Novel
KRTAP9-2	0.28	Novel
QSOX1	0.27	Novel
WASF2	0.27	Novel
HRH1	0.27	Novel
KDM8	0.27	Novel
EVA1A	0.27	Novel
BTNL9	0.27	Novel
CD22	0.27	Novel
CALCOCO2	0.27	Novel
USP18	0.26	Novel
ITGB1BP1	0.26	Novel
CASP9	0.26	Novel
MTPN	0.26	Novel
OTUD6B	0.26	Novel
CBLIF	0.25	Novel
UFSP2	0.25	Novel
INSR	0.25	Novel
MCTS1	0.25	Novel
ACOT12	0.25	Novel
RIPK1	0.24	Novel
MXD4	0.24	Novel
IGF2	0.24	Novel
MET	0.24	Novel
ASAP3	0.24	Novel
GEMIN4	0.24	Novel
CD36	0.24	Novel
SEPTIN5	0.22	Novel
MAD1L1	0.22	Novel
CALR	0.22	Novel
ENKD1	0.22	Novel
ADAM32	0.22	Novel
SLC4A1	0.22	Novel
CPEB2	0.21	Novel
CUEDC1	0.21	Novel
TMEM177	0.21	Novel
PTGS2	0.21	Novel
CAT	0.21	Novel
CDC45	0.21	Novel
MAD2L1BP	0.21	Novel
MTERF2	0.2	Novel
POLE3	0.2	Novel
LXN	0.2	Novel
EXOSC4	0.2	Novel
TCP10L	0.2	Novel
WASHC1	0.2	Novel
ADORA2A	0.2	Novel
RPS9	0.2	Novel
TNFRSF10C	0.19	Novel
ASAP2	0.19	Novel
CUBN	0.19	Novel
DHX9	0.19	Novel
PIK3CD	0.19	Novel
NASP	0.19	Novel
A1BG	0.19	Novel
ATL2	0.19	Novel
VAC14	0.19	Novel
FLAD1	0.19	Novel
TBC1D22A	0.18	Novel
BOLA2	0.18	Novel
PILRA	0.18	Novel
COL18A1	0.18	Novel
TSPAN18	0.18	Novel
LMO3	0.18	Novel
FAM124B	0.18	Novel
ATR	0.17	Novel
UBE2D1	0.17	Novel
WBP1L	0.17	Novel
GABARAPL1	0.17	Novel
F5	0.16	Novel
RNF187	0.15	Novel
RIBC2	0.15	Novel
SERPINB8	0.15	Novel
C1QTNF9	0.15	Novel
H3C8	0.15	Novel
KLF15	0.14	Novel
DNAJC17	0.14	Novel
PTPRK	0.14	Novel
ETFA	0.14	Novel
NAT9	0.14	Novel
H3C10	0.14	Novel
WASHC3	0.14	Novel
OTUB1	0.14	Novel
RAB27B	0.14	Novel
MIF	0.14	Novel
ARRDC3	0.14	Novel
CYB5R1	0.14	Novel
RABGGTB	0.13	Novel
CYBA	0.13	Novel
HNF1A	0.13	Novel
METTL3	0.13	Novel
VAMP3	0.13	Novel
NSUN7	0.13	Novel
NPRL2	0.13	Novel
FLT4	0.13	Novel
KEAP1	0.13	Novel
STAC3	0.12	Novel
SLC7A1	0.12	Novel
PTTG1IP	0.12	Novel
MAGEA2	0.12	Novel
RPS21	0.12	Novel
DDI2	0.12	Novel
ICAM3	0.12	Novel
DEFA5	0.12	Novel
ABLIM1	0.12	Novel
AARD	0.12	Novel
IRGQ	0.11	Novel
PHETA1	0.11	Novel
FIBP	0.11	Novel
ARFIP2	0.11	Novel
ITGAL	0.11	Novel
PDF	0.11	Novel
SRBD1	0.11	Novel
WDR53	0.11	Novel
USP15	0.11	Novel
CASP1	0.11	Novel
RBM15B	0.11	Novel
EGR2	0.11	Novel
TRAPPC2L	0.11	Novel
NBN	0.11	Novel
SPIN1	0.11	Novel
RRN3	0.11	Novel
UBL4A	0.11	Novel
COP1	0.11	Novel
TSPO	0.1	Novel
RRAGD	0.1	Novel
CINP	0.1	Novel
TRARG1	0.1	Novel
H3C7	0.1	Novel
C7orf50	0.1	Novel
PZP	0.1	Novel
RGP1	0.1	Novel
CXCL11	0.1	Novel
MICA	0.1	Novel
STXBP3	0.1	Novel
TMEM109	0.1	Novel
RCC2	0.1	Novel
CCL7	0.09	Novel
ELN	0.09	Novel
MEIKIN	0.09	Novel
CXCL8	0.09	Novel
GSTM5	0.09	Novel
MYH7	0.09	Novel
OXTR	0.09	Novel
TNFRSF14	0.09	Novel
LUZP4	0.09	Novel
SHBG	0.09	Novel
SRSF3	0.09	Novel
STX7	0.09	Novel
SH2D3C	0.09	Novel
SGCB	0.09	Novel
LIMS1	0.09	Novel
RAB19	0.09	Novel
PRR20B	0.09	Novel
MTF1	0.09	Novel
CEP57	0.09	Novel
TUBA3D	0.09	Novel
SPRING1	0.09	Novel
FARSB	0.09	Novel
ZFP91	0.09	Novel
TLNRD1	0.09	Novel
TRIM44	0.09	Novel
RRP7A	0.08	Novel
SUMO1P1	0.08	Novel
RAB10	0.08	Novel
MAOB	0.08	Novel
BMP4	0.08	Novel
STXBP6	0.08	Novel
GPRIN2	0.08	Novel
MYO1B	0.08	Novel
COCH	0.08	Novel
SAR1B	0.08	Novel
ZNF302	0.08	Novel
RBSN	0.08	Novel
DDIT4L	0.08	Novel
RPS20	0.08	Novel
SLC20A2	0.08	Novel
SNX6	0.08	Novel
CCDC153	0.08	Novel
TIMP2	0.08	Novel
IL2RB	0.08	Novel
POLR2G	0.08	Novel
PPP1R27	0.08	Novel
RAD23A	0.08	Novel
SPRY1	0.07	Novel
NXT2	0.07	Novel
TRIM55	0.07	Novel
GML	0.07	Novel
IFITM1	0.07	Novel
WIPF1	0.07	Novel
OTUD5	0.07	Novel
ZBTB8B	0.07	Novel
RAB35	0.07	Novel
ATG7	0.07	Novel
DNTTIP1	0.07	Novel
PGK1	0.07	Novel
EXOSC1	0.07	Novel
CHD2	0.07	Novel
IRF5	0.07	Novel
TGFB2	0.07	Novel
LIMS2	0.07	Novel
SNX1	0.07	Novel
CLTRN	0.07	Novel
PTPRH	0.07	Novel
PHOSPHO2	0.07	Novel
METTL16	0.07	Novel
MTNR1A	0.07	Novel
RXRB	0.07	Novel
RPL24	1	Known
RPL26	1	Known
RPL18A	1	Known
CXCL1	0.99	Known
RPL35	0.99	Known
RPS13	0.98	Known
GRB2	0.98	Known
CCL2	0.98	Known
RPL7A	0.98	Known
VEGFA	0.97	Known
NACA	0.97	Known
RPL37	0.96	Known
RPL6	0.96	Known
RPS11	0.96	Known
UBC	0.95	Known
RPSA	0.95	Known
ARPC3	0.95	Known
PPIA	0.95	Known
HSPA5	0.94	Known
DYNLL1	0.94	Known
RPL4	0.94	Known
RPL12	0.94	Known
CLIC1	0.94	Known
RPS5	0.94	Known
STAT3	0.94	Known
RPS23	0.93	Known
RPS3A	0.93	Known
MAPK1	0.93	Known
KIT	0.93	Known
RPL13A	0.93	Known
RPS26	0.93	Known
TRIM63	0.92	Known
MMP14	0.92	Known
RPL11	0.92	Known
MMP9	0.92	Known
TUBA1A	0.92	Known
BIRC3	0.91	Known
RPS29	0.91	Known
ATP5F1C	0.9	Known
TMSB4X	0.89	Known
RPL28	0.89	Known
VAMP8	0.89	Known
COX4I1	0.86	Known
LEO1	0.86	Known
VWA5A	0.86	Known
CD63	0.85	Known
SERF2	0.85	Known
FOXO1	0.84	Known
DDIT3	0.84	Known
IL6	0.83	Known
SERP1	0.81	Known
SLC18A2	0.8	Known
SYNGR2	0.78	Known
SFT2D1	0.78	Known
COX6A1	0.77	Known
ITM2A	0.77	Known
TMSB10	0.76	Known
LAPTM4A	0.76	Known
MLPH	0.74	Known
ANGPT2	0.7	Known
PHF20	0.7	Known
GCSAML	0.6	Known
GMFG	0.55	Known
VEGFC	0.25	Known

## Sheet: BioGRID-3
BioGRID-Influence-DisGeNET
Symbol	Probability	Known/Novel
CCL15	0	Novel
RBMXP1	0	Novel
WNT8B	0	Novel
MEG3	0	Novel
SERPINA11	0	Novel
OR7C2	0	Novel
GJA9	0	Novel
GPATCH3	0	Novel
TEPP	0	Novel
ATP8B4	0	Novel
CHST2	0	Novel
SEPTIN7P2	0	Novel
ZNF705G	0	Novel
ZNF716	0	Novel
OR7G3	0	Novel
HYDIN2	0	Novel
UNC93B3	0	Novel
WFDC8	0	Novel
CDY1B	0	Novel
CDH22	0	Novel
TXNDC2	0	Novel
TCEA3	0	Novel
TMEM117	0	Novel
C10orf120	0	Novel
TIPARP	0	Novel
OR10G4	0	Novel
ZNF710	0	Novel
LINC00905	0	Novel
MYCT1	0	Novel
ODF3	0	Novel
PLCL1	0	Novel
LY6G6F	0	Novel
ANGPTL2	0	Novel
CHST13	0	Novel
VIT	0	Novel
ZC3H12B	0	Novel
OTOG	0	Novel
KDR	0	Novel
ACKR1	0	Novel
TRIM55	0	Novel
NBPF10	0	Novel
NBPF9	0	Novel
NBPF12	0	Novel
ANKRD30A	0	Novel
LINC02593	0	Novel
NEURL3	0	Novel
TNFAIP6	0	Novel
DMBX1	0	Novel
TTC36	0	Novel
HLA-DOB	0	Novel
CCL4L1	0	Novel
ZNF875	0	Novel
TIMP1	0	Novel
MCM2	0	Novel
GOLGA2P5	0	Novel
LINC00518	0	Novel
LYNX1	0	Novel
APOBEC4	0	Novel
SLC6A13	0	Novel
PRRT1	0	Novel
AEBP1	0	Novel
KIAA1549L	0	Novel
ALAS2	0	Novel
NHLRC1	0	Novel
SGTB	0	Novel
SH2D5	0	Novel
MGAM2	0	Novel
N6AMT1	0	Novel
PRDM7	0	Novel
HLA-DOA	0	Novel
CCDC38	0	Novel
MISP3	0	Novel
CXCL6	0	Novel
CCR10	0	Novel
PGF	0	Novel
CD1A	0	Novel
DANCR	0	Novel
NBPF11	0	Novel
GIMAP6	0	Novel
NBPF14	0	Novel
NT5C1B	0	Novel
GARNL3	0	Novel
ERVK13-1	0	Novel
CFAP77	0	Novel
IQCA1L	0	Novel
TCF15	0	Novel
ANKRD26P1	0	Novel
AIF1	0	Novel
B3GALT4	0	Novel
HES5	0	Novel
CYTOR	0	Novel
DUOX2	0	Novel
KIAA0087	0	Novel
FAM153A	0	Novel
FAM185A	0	Novel
IL12RB1	0	Novel
BCAS1	0	Novel
CXCL5	0	Novel
LINC00663	0	Novel
HUNK	0	Novel
SPOCK3	0	Novel
EPPIN	0	Novel
THEMIS	0	Novel
ARSI	0	Novel
MCOLN2	0	Novel
PLA2G15	0	Novel
MROH8	0	Novel
TG	0	Novel
SLC22A2	0	Novel
GALNT5	0	Novel
TDRD6	0	Novel
FOXO3B	0	Novel
IL6R	0	Novel
FLT4	0	Novel
SERPINB11	0	Novel
RPL27	0	Novel
RPL10L	0	Novel
GDPD2	0	Novel
GLI4	0	Novel
IL22RA2	0	Novel
C12orf4	0	Novel
PRUNE1	0	Novel
KEL	0	Novel
RPS3	0	Novel
CCL11	0	Novel
MRPL20-AS1	0	Novel
C10orf90	0	Novel
NBPF8	0	Novel
PRR30	0	Novel
ZCWPW2	0	Novel
TCP10L3	0	Novel
RUSC1-AS1	0	Novel
PAQR7	0	Novel
PLEKHS1	0	Novel
RPS21	0	Novel
HRH1	0	Novel
R3HDM4	0	Novel
FN1	0	Novel
ZNF83	0	Novel
LAT2	0	Novel
RPLP0P6	0	Novel
RPS9	0	Novel
ZBTB12	0	Novel
LANCL2	0	Novel
CLCA2	0	Novel
ESR1	0	Novel
WWP2	0	Novel
RPS25	0	Novel
RPL30	0	Novel
RPS12	0	Novel
ZNF280D	0	Novel
CCDC168	0	Novel
RPL19	0	Novel
RPS15A	0	Novel
RPS19	0	Novel
RPL35A	0	Novel
MACROD2	0	Novel
RPL38	0	Novel
RPS15	0	Novel
RPLP2	0	Novel
RPL36	0	Novel
KCTD16	0	Novel
ITGA5	0	Novel
RPL34	0	Novel
LRRC32	0	Novel
ATXN3L	0	Novel
RPS4X	0	Novel
RPS16	0	Novel
RPS18	0	Novel
GBA3	0	Novel
DARS1-AS1	0	Novel
CCR3	0	Novel
BMP4	0	Novel
RPL22	0	Novel
ERCC6L2	0	Novel
U2AF2	0	Novel
STAMBPL1	0	Novel
TKTL1	0	Novel
HSPA14	0	Novel
EIF1AD	0	Novel
HLA-H	0	Novel
ZNF358	0	Novel
RPL17	0	Novel
ADGRF5	0	Novel
SULT2A1	0	Novel
RPL8	0	Novel
RPLP1	0	Novel
RPL7	0	Novel
KIN	0	Novel
RPS10	0	Novel
C12orf40	0	Novel
DZANK1	0	Novel
BPY2	0	Novel
GHET1	0	Novel
OGFOD2	0	Novel
RPS27	0	Novel
AQP8	0	Novel
ELAPOR1	0	Novel
ZNF649	0	Novel
SHC2	0	Novel
TEX19	0	Novel
MAGEC3	0	Novel
SLFN12	0	Novel
PRUNE2	0	Novel
KIF27	0	Novel
ZNF345	0	Novel
RPL9	0	Novel
UBL5	0	Novel
NBPF1	0	Novel
STARD10	0	Novel
RPS14	0	Novel
EIF3CL	0	Novel
RPS7	0	Novel
CAMK1D	0	Novel
RPL32	0	Novel
RPL23	0	Novel
RPS28	0	Novel
GAB3	0	Novel
USP40	0	Novel
RPL5	0	Novel
RPS24	0	Novel
WNT9B	0	Novel
RSPO3	0	Novel
ADCY4	0	Novel
RPLP0	0	Novel
SPACA3	0	Novel
ADGRA3	0	Novel
VANGL1	0	Novel
GLB1L3	0	Novel
PPP4R4	0	Novel
RPL27A	0	Novel
RPS27L	0	Novel
FAM187B	0	Novel
OTUD7A	0	Novel
RPS10P5	0	Novel
ZC3H18	0	Novel
FCGR2B	0	Novel
MRC1	0	Novel
ADAMTS18	0	Novel
INHA	0	Novel
RPL13	0	Novel
ARPC4-TTLL3	0	Novel
ITFG1	0	Novel
RPL31	0	Novel
LCT	0	Novel
STAB2	0	Novel
NUDT4	0	Novel
RPL18	0	Novel
IL22RA1	0	Novel
FAM90A1	0	Novel
RPSAP58	0	Novel
LINC01588	0	Novel
RETN	0	Novel
PRKAB2	0	Novel
VCAM1	0	Novel
KLHL36	0	Novel
PTPN6	0	Novel
ZNF767P	0	Novel
NELFCD	0	Novel
RPS6	0	Novel
NEU3	0	Novel
SH2B3	0	Novel
FAU	0	Novel
SYPL2	0	Novel
TCEAL8	0	Novel
DAPL1	0	Novel
CSF2RA	0	Novel
GAREM2	0	Novel
SLC22A1	0	Novel
MEOX2	0	Novel
JAK1	0	Novel
LAX1	0	Novel
SLC38A5	0	Novel
CREBL2	0	Novel
OTUD3	0	Novel
RPL15	0	Novel
PACRGL	0	Novel
GC	0	Novel
MAGEB2	0	Novel
RPL10A	0	Novel
ASTL	0	Novel
WIPF3	0	Novel
USP31	0	Novel
PTGFRN	0	Novel
NRAP	0	Novel
NXPH4	0	Novel
CPA2	0	Novel
SLCO1B1	0	Novel
PODN	0	Novel
ULK4	0	Novel
CXCR2	0	Novel
MST1	0	Novel
ITGB1	0	Novel
DNAH7	0	Novel
ZNF302	0	Novel
RPS27A	0	Novel
SLC7A1	0	Novel
AGO4	0	Novel
AAR2	0	Novel
ZNF184	0	Novel
ITGA4	0	Novel
RPS17	0	Novel
EFTUD2	0	Novel
RIMKLB	0	Novel
FANCD2	0	Novel
TEK	0	Novel
ANXA7	0	Novel
GLCCI1	0	Novel
SNRNP70	0	Novel
HLA-DMB	0	Novel
CUL2	0	Novel
GRWD1	0	Novel
SOCS5	0	Novel
YRDC	0	Novel
ANKRD39	0	Novel
NFX1	0	Novel
SH3GL2	0	Novel
RAB27B	0	Novel
TMEM255B	0	Novel
UBL4A	0	Novel
CCL8	0	Novel
IL2RB	0	Novel
HMGB1	0	Novel
CMTR1	0	Novel
EIF2S3B	0	Novel
RTL6	0	Novel
SIGLEC10	0	Novel
PIH1D1	0	Novel
BICDL2	0	Novel
SHC4	0	Novel
MFAP4	0	Novel
TBC1D3G	0	Novel
LGALS3	0	Novel
ADH7	0	Novel
RPL26L1	0	Novel
MAN2C1	0	Novel
SUN5	0	Novel
METTL14	0	Novel
SCHIP1	0	Novel
AGT	0	Novel
DPEP3	0	Novel
ARHGEF35	0	Novel
MEPCE	0	Novel
CA12	0	Novel
NEK4	0	Novel
HECTD3	0	Novel
UHMK1	0	Novel
PNMT	0	Novel
IGSF8	0	Novel
FBLN7	0	Novel
UNC79	0	Novel
NAPSA	0	Novel
PRPF8	0	Novel
CEP250	0	Novel
KANSL3	0	Novel
FOXO6	0	Novel
CXCL8	0	Novel
SPACA4	0	Novel
ITGAV	0	Novel
NDUFAF8	0	Novel
ZBTB1	0	Novel
ITGB6	0	Novel
RNF2	0	Novel
PRR23B	0	Novel
GZF1	0	Novel
IGFBP7	0	Novel
RNF182	0	Novel
TNF	0	Novel
MMP3	0	Novel
PTGDR	0	Novel
SCARA3	0	Novel
F2	0	Novel
CXCR1	0	Novel
API5	0	Novel
TPD52L3	0	Novel
ANKH	0	Novel
FLT1	0	Novel
FAM110C	0	Novel
RNF145	0	Novel
RBBP8NL	0	Novel
NACA2	0	Novel
FANK1	0	Novel
PUS7L	0	Novel
TOMM6	0	Novel
SIT1	0	Novel
RPL29	0	Novel
ADH6	0	Novel
RC3H1	0	Novel
NXPH3	0	Novel
PRRG4	0	Novel
ISX	0	Novel
PTEN	0	Novel
CASP12	0	Novel
PNO1	0	Novel
CXCL17	0	Novel
PYM1	0	Novel
CD28	0	Novel
RIOK1	0	Novel
ADH4	0	Novel
ICAM1	0	Novel
TBC1D3B	0	Novel
MMP1	0	Novel
NSUN7	0	Novel
KLHDC4	0	Novel
NTAQ1	0	Novel
ZNF667-AS1	0	Novel
GREB1L	0	Novel
MTF1	0	Novel
TIMP2	0	Novel
DDX56	0	Novel
ALOX5AP	0	Novel
SDK1	0	Novel
C19orf44	0	Novel
SPATA2L	0	Novel
ELOF1	0	Novel
SEPTIN4	0	Novel
GRAP	0	Novel
RRS1	0	Novel
TBC1D3	0	Novel
MYO5A	0	Novel
RC3H2	0	Novel
CYP46A1	0	Novel
HOXA5	0	Novel
PPP1CC	0	Novel
KANSL2	0	Novel
CD40LG	0	Novel
ZNF653	0	Novel
GPR151	0	Novel
ARIH2	0	Novel
METTL21C	0	Novel
INKA1	0	Novel
BRICD5	0	Novel
MAGEB10	0	Novel
ANKIB1	0	Novel
RTTN	0	Novel
UBC	1	Known
BIRC3	1	Known
HSPA5	1	Known
GRB2	1	Known
TRIM63	1	Known
RPL18A	1	Known
RPL6	1	Known
DYNLL1	1	Known
STAT3	1	Known
RPL35	1	Known
RPS11	1	Known
RPL11	1	Known
CCL2	1	Known
RPS13	1	Known
PPIA	1	Known
RPS26	1	Known
RPL24	1	Known
RPS23	1	Known
RPL12	1	Known
RPS5	1	Known
RPSA	1	Known
RPS3A	1	Known
RPL7A	1	Known
RPL13A	1	Known
RPL4	1	Known
RPL26	1	Known
RPS29	1	Known
RPL28	1	Known
DDIT3	1	Known
KIT	1	Known
CD63	1	Known
LEO1	1	Known
RPL37	1	Known
TUBA1A	1	Known
LAPTM4A	1	Known
MMP9	1	Known
TMSB10	1	Known
VEGFA	1	Known
NACA	1	Known
COX6A1	1	Known
ATP5F1C	1	Known
ARPC3	1	Known
MAPK1	1	Known
COX4I1	1	Known
FOXO1	1	Known
CXCL1	1	Known
VWA5A	1	Known
CLIC1	1	Known
ITM2A	1	Known
IL6	1	Known
MMP14	1	Known
SERP1	1	Known
SFT2D1	1	Known
SYNGR2	1	Known
VAMP8	1	Known
TMSB4X	1	Known
SERF2	1	Known
PHF20	1	Known
ANGPT2	1	Known
SLC18A2	1	Known
MLPH	1	Known
GMFG	1	Known
GCSAML	1	Known
VEGFC	1	Known
PRDM8	1	Known

## Sheet: BioGRID-4
BioGRID-Adjacency-GO
Symbol	Probability	Known/Novel
RBMXP1	0	Novel
MEG3	0	Novel
SERPINA11	0	Novel
OR7C2	0	Novel
GJA9	0	Novel
TEPP	0	Novel
TMEM117	0	Novel
ATP8B4	0	Novel
ACKR1	0	Novel
SEPTIN7P2	0	Novel
ZNF705G	0	Novel
HYDIN2	0	Novel
ZNF716	0	Novel
OTOG	0	Novel
WFDC8	0	Novel
OR7G3	0	Novel
UNC93B3	0	Novel
CDH22	0	Novel
CCL15	0	Novel
WNT8B	0	Novel
GPATCH3	0	Novel
CHST2	0	Novel
CDY1B	0	Novel
CCR10	0	Novel
TXNDC2	0	Novel
TCEA3	0	Novel
C10orf120	0	Novel
OR10G4	0	Novel
ZNF710	0	Novel
ODF3	0	Novel
LINC00905	0	Novel
MYCT1	0	Novel
LY6G6F	0	Novel
PLCL1	0	Novel
ANGPTL2	0	Novel
AIF1	0	Novel
VIT	0	Novel
ZC3H12B	0	Novel
KDR	0	Novel
FLT4	0	Novel
TRIM55	0	Novel
ANKRD30A	0	Novel
LINC02593	0	Novel
NEURL3	0	Novel
DMBX1	0	Novel
NBPF9	0	Novel
NBPF10	0	Novel
NBPF12	0	Novel
TTC36	0	Novel
TNFAIP6	0	Novel
NHLRC1	0	Novel
MCM2	0	Novel
CCL4L1	0	Novel
TIPARP	0	Novel
TIMP1	0	Novel
ZNF875	0	Novel
GOLGA2P5	0	Novel
APOBEC4	0	Novel
LINC00518	0	Novel
PRRT1	0	Novel
SH2D5	0	Novel
SGTB	0	Novel
KIAA1549L	0	Novel
TCF15	0	Novel
CCDC38	0	Novel
CHST13	0	Novel
MISP3	0	Novel
DUOX2	0	Novel
MGAM2	0	Novel
CXCL6	0	Novel
CD1A	0	Novel
DANCR	0	Novel
SUN5	0	Novel
GIMAP6	0	Novel
GARNL3	0	Novel
NBPF14	0	Novel
ERVK13-1	0	Novel
NBPF11	0	Novel
CFAP77	0	Novel
HES5	0	Novel
ANKRD26P1	0	Novel
IQCA1L	0	Novel
BCAS1	0	Novel
FAM153A	0	Novel
HLA-DOB	0	Novel
CXCL5	0	Novel
NSUN7	0	Novel
FAM185A	0	Novel
ZNF667-AS1	0	Novel
KIAA0087	0	Novel
LINC00663	0	Novel
CYTOR	0	Novel
THEMIS	0	Novel
HUNK	0	Novel
SLC22A8	0	Novel
IFI6	0	Novel
MROH8	0	Novel
ARSI	0	Novel
TDRD6	0	Novel
IL6R	0	Novel
FOXO3B	0	Novel
SERPINB11	0	Novel
RPL27	0	Novel
RPL10L	0	Novel
BPY2	0	Novel
ZC3H12A	0	Novel
GLIPR1	0	Novel
FN1	0	Novel
SLC6A13	0	Novel
LYNX1	0	Novel
GDPD2	0	Novel
AEBP1	0	Novel
ALAS2	0	Novel
CCL11	0	Novel
GLI4	0	Novel
MRC1	0	Novel
C12orf4	0	Novel
RPS3	0	Novel
IL22RA2	0	Novel
PAQR7	0	Novel
LCT	0	Novel
RPS9	0	Novel
R3HDM4	0	Novel
TCP10L3	0	Novel
PRDM7	0	Novel
N6AMT1	0	Novel
RPS21	0	Novel
KIAA0825	0	Novel
NDUFA1	0	Novel
C10orf90	0	Novel
RPLP0P6	0	Novel
ZCWPW2	0	Novel
PRR30	0	Novel
RUSC1-AS1	0	Novel
NBPF8	0	Novel
ZNF83	0	Novel
MRPL20-AS1	0	Novel
RPL30	0	Novel
PLEKHS1	0	Novel
RPS25	0	Novel
WWP2	0	Novel
RPL3L	0	Novel
CLCA2	0	Novel
RPS12	0	Novel
LANCL2	0	Novel
HLA-DOA	0	Novel
ZBTB12	0	Novel
DNHD1	0	Novel
RPL19	0	Novel
SLC22A1	0	Novel
RPL38	0	Novel
RPS15A	0	Novel
RPS19	0	Novel
RPLP2	0	Novel
RPL35A	0	Novel
PRR5-ARHGAP8	0	Novel
CCDC168	0	Novel
KCTD16	0	Novel
RPS15	0	Novel
ITGA5	0	Novel
RPS16	0	Novel
RPL34	0	Novel
RPS4X	0	Novel
ZNF280D	0	Novel
HOXA11	0	Novel
RPL36	0	Novel
RPL37A	0	Novel
U2AF2	0	Novel
ATXN3L	0	Novel
RPS18	0	Novel
RPL21	0	Novel
RPL22	0	Novel
ESR1	0	Novel
BMP4	0	Novel
PCARE	0	Novel
STAMBPL1	0	Novel
PGF	0	Novel
DARS1-AS1	0	Novel
RPS20	0	Novel
RPL17	0	Novel
ADGRF5	0	Novel
DZANK1	0	Novel
RPL7	0	Novel
ALPK3	0	Novel
RPLP1	0	Novel
RPL8	0	Novel
EIF1AD	0	Novel
GHET1	0	Novel
RPS10	0	Novel
ZNF358	0	Novel
ERCC6L2	0	Novel
RPL3	0	Novel
EP300	0	Novel
C12orf40	0	Novel
CAMK1D	0	Novel
ELAPOR1	0	Novel
PRUNE2	0	Novel
RPS27	0	Novel
PTPN6	0	Novel
RGR	0	Novel
MAGEC3	0	Novel
EIF3CL	0	Novel
GAB3	0	Novel
UBL5	0	Novel
KIF27	0	Novel
RPL9	0	Novel
RPL32	0	Novel
NT5C1B	0	Novel
SLFN12	0	Novel
ZNF649	0	Novel
ADH7	0	Novel
RPL23A	0	Novel
OGFOD2	0	Novel
RPS7	0	Novel
RPS24	0	Novel
USP40	0	Novel
RPLP0	0	Novel
RPS14	0	Novel
RPL5	0	Novel
ANO3	0	Novel
GLB1L3	0	Novel
RPL27A	0	Novel
VANGL1	0	Novel
FCGR2B	0	Novel
NBPF1	0	Novel
RPS28	0	Novel
RPS2	0	Novel
COL12A1	0	Novel
INHA	0	Novel
RPL23	0	Novel
ADH4	0	Novel
ANKH	0	Novel
ADCY4	0	Novel
RPS10P5	0	Novel
SDR9C7	0	Novel
ADGRA3	0	Novel
RPS8	0	Novel
RPL31	0	Novel
FAM187B	0	Novel
DHH	0	Novel
ARPC4-TTLL3	0	Novel
ITFG1	0	Novel
RPL15	0	Novel
HNRNPU	0	Novel
B3GALT4	0	Novel
RPL13	0	Novel
RPL14	0	Novel
FAM90A1	0	Novel
ZC3H18	0	Novel
ACTA1	0	Novel
NRL	0	Novel
IL12RB1	0	Novel
RETN	0	Novel
CYP46A1	0	Novel
RPL18	0	Novel
JAK1	0	Novel
RPSAP58	0	Novel
IL22RA1	0	Novel
SH2B3	0	Novel
AMBP	0	Novel
VCAM1	0	Novel
KLHL36	0	Novel
LMX1A	0	Novel
APLN	0	Novel
EPPIN	0	Novel
PDK4	0	Novel
DAPL1	0	Novel
FAU	0	Novel
PAN2	0	Novel
SPOCK3	0	Novel
RPL10	0	Novel
NRAP	0	Novel
SYPL2	0	Novel
ZNF767P	0	Novel
LINC01588	0	Novel
CPA2	0	Novel
LAX1	0	Novel
FABP1	0	Novel
ITGB1	0	Novel
TCEAL8	0	Novel
GAREM2	0	Novel
TG	0	Novel
MAGEB2	0	Novel
CDKN1A	0	Novel
CREBL2	0	Novel
RPL10A	0	Novel
CSF2RA	0	Novel
WIPF3	0	Novel
PLA2G15	0	Novel
HMGB1	0	Novel
ASTL	0	Novel
GALNT5	0	Novel
CXCR2	0	Novel
PTGFRN	0	Novel
USP31	0	Novel
CAV1	0	Novel
MCOLN2	0	Novel
RPS6	0	Novel
RPS27A	0	Novel
SMYD4	0	Novel
AGO4	0	Novel
RPS17	0	Novel
PODN	0	Novel
ULK4	0	Novel
AAR2	0	Novel
NXPH4	0	Novel
PACRGL	0	Novel
ITGA4	0	Novel
ZNF302	0	Novel
IL2RB	0	Novel
ZNF184	0	Novel
TEK	0	Novel
EFTUD2	0	Novel
ASCL2	0	Novel
UBL4A	0	Novel
ANKRD39	0	Novel
SOCS5	0	Novel
GLCCI1	0	Novel
LGALS3	0	Novel
RAB27B	0	Novel
SH3GL2	0	Novel
NPM1	0	Novel
SHC4	0	Novel
SLC22A2	0	Novel
RBX1	0	Novel
CD81	0	Novel
YRDC	0	Novel
PIH1D1	0	Novel
KIAA0586	0	Novel
TBCK	0	Novel
EIF2S3B	0	Novel
RTL6	0	Novel
SPACA4	0	Novel
CUL2	0	Novel
TNF	0	Novel
TBC1D3G	0	Novel
DPEP3	0	Novel
RPL26L1	0	Novel
IGSF8	0	Novel
CEP250	0	Novel
HECTD3	0	Novel
ITGAV	0	Novel
TMEM255B	0	Novel
GNRH1	0	Novel
ARHGEF35	0	Novel
NAPSA	0	Novel
BICDL2	0	Novel
NFKBIZ	0	Novel
SCHIP1	0	Novel
AGT	0	Novel
ZBTB16	0	Novel
CXCL8	0	Novel
FBLN7	0	Novel
KEL	0	Novel
ILF3	0	Novel
CCDC28B	0	Novel
PRUNE1	0	Novel
CXCR1	0	Novel
PRR23B	0	Novel
NTAQ1	0	Novel
NACA2	0	Novel
PTEN	0	Novel
FOXO6	0	Novel
GZF1	0	Novel
IGFBP7	0	Novel
WIF1	0	Novel
NXPH3	0	Novel
HYDIN	0	Novel
PUS7L	0	Novel
SIGLEC10	0	Novel
UNC79	0	Novel
PTGDR	0	Novel
RNF145	0	Novel
RNF182	0	Novel
F2	0	Novel
RPL29	0	Novel
MDM2	0	Novel
ATP1B2	0	Novel
ISX	0	Novel
PRRG4	0	Novel
MMP3	0	Novel
CD9	0	Novel
PYM1	0	Novel
CD28	0	Novel
FLT1	0	Novel
SPATA2L	0	Novel
TPD52L3	0	Novel
RBBP8NL	0	Novel
TBXAS1	0	Novel
CASP12	0	Novel
VPS37A	0	Novel
HRH1	0	Novel
PNO1	0	Novel
DBP	0	Novel
FANK1	0	Novel
PARK7	0	Novel
TBC1D3B	0	Novel
LAT2	0	Novel
MEOX2	0	Novel
API5	0	Novel
WNT2	0	Novel
CXCL17	0	Novel
ELOF1	0	Novel
MMP1	0	Novel
RC3H2	0	Novel
PTPN11	0	Novel
PTPN20	0	Novel
SEPTIN4	0	Novel
ICAM1	0	Novel
IFNE	0	Novel
IQCC	0	Novel
ABI3BP	0	Novel
KLHDC4	0	Novel
ZBTB11	0	Novel
TUBG1	0	Novel
RRS1	0	Novel
RAB10	0	Novel
C19orf44	0	Novel
PKIG	0	Novel
LYPD1	0	Novel
ANKIB1	0	Novel
PLCE1	0	Novel
LYN	0	Novel
ANKRD13B	0	Novel
DDX56	0	Novel
BRIX1	0	Novel
ATP7B	0	Novel
MACROD2	0	Novel
TGFB1	0	Novel
ZNF653	0	Novel
INKA1	0	Novel
BARX1	0	Novel
USP35	0	Novel
RTTN	0	Novel
DLGAP1	0	Novel
UBC	1	Known
BIRC3	1	Known
HSPA5	1	Known
GRB2	1	Known
TRIM63	1	Known
RPL6	1	Known
DYNLL1	1	Known
RPL18A	1	Known
STAT3	1	Known
RPL35	1	Known
RPS11	1	Known
PPIA	1	Known
RPS13	1	Known
RPS26	1	Known
RPL12	1	Known
RPL24	1	Known
RPS23	1	Known
RPL11	1	Known
RPSA	1	Known
RPS5	1	Known
RPS3A	1	Known
RPL7A	1	Known
RPL13A	1	Known
RPL4	1	Known
CCL2	1	Known
RPL26	1	Known
RPS29	1	Known
RPL28	1	Known
DDIT3	1	Known
KIT	1	Known
CD63	1	Known
RPL37	1	Known
LEO1	1	Known
ARPC3	1	Known
MMP9	1	Known
LAPTM4A	1	Known
TUBA1A	1	Known
TMSB10	1	Known
CXCL1	1	Known
MAPK1	1	Known
ATP5F1C	1	Known
VEGFA	1	Known
NACA	1	Known
COX6A1	1	Known
COX4I1	1	Known
FOXO1	1	Known
CLIC1	1	Known
VWA5A	1	Known
MMP14	1	Known
IL6	1	Known
SERP1	1	Known
ITM2A	1	Known
VAMP8	1	Known
TMSB4X	1	Known
SFT2D1	1	Known
SERF2	1	Known
SYNGR2	1	Known
ANGPT2	1	Known
MLPH	1	Known
PHF20	1	Known
SLC18A2	1	Known
GMFG	1	Known
GCSAML	1	Known
VEGFC	1	Known
PRDM8	1	Known

[truncated: 3 more sheets: BioGRID-5, BioGRID-6, Final]
