# Supplementary material for: Suboptimal Responses to Anti-VEGF in Retinal Neurovascular Diseases: Linking Aging and Alternative Angioinflammatory Pathways
Source: Invest Ophthalmol Vis Sci. 2026 May 4;67(5):4. doi: 10.1167/iovs.67.5.4 (PMC13164572; doi:10.1167/iovs.67.5.4)
Supplement: Supplement 27 [file iovs-67-5-4_s027.xlsx]

## Sheet: STRING-1
STRING-Adjacency-DisGeNET
Symbol	Probability	Known/Novel
MAPK3	1	Novel
AKT1	1	Novel
CXCL8	1	Novel
MMP2	1	Novel
EGFR	0.99	Novel
EGF	0.99	Novel
MAPK8	0.97	Novel
LAMP1	0.96	Novel
FAHD2A	0.96	Novel
JUN	0.95	Novel
CASP3	0.95	Novel
CDH1	0.93	Novel
TNF	0.86	Novel
IL10	0.84	Novel
IGF1	0.8	Novel
IL4	0.64	Novel
PTGS2	0.58	Novel
MAPK14	0.53	Novel
TIMP2	0.43	Novel
ANKRD39	0.38	Novel
TP53	0.37	Novel
ANKRD36C	0.33	Novel
SMPD1	0.31	Novel
SERPINE1	0.31	Novel
STAM2	0.25	Novel
CNNM3	0.24	Novel
HMOX1	0.23	Novel
IL13	0.22	Novel
ERBB2	0.2	Novel
FAM178B	0.18	Novel
HGF	0.18	Novel
EDN1	0.18	Novel
ANGPT1	0.17	Novel
ATF4	0.17	Novel
IL1B	0.15	Novel
TIMP1	0.15	Novel
ARSA	0.13	Novel
ITPRIPL1	0.13	Novel
ICAM1	0.12	Novel
CSF2	0.1	Novel
RAB27A	0.1	Novel
CCND1	0.1	Novel
STK32B	0.09	Novel
CTSD	0.09	Novel
FOS	0.09	Novel
BCL2L1	0.08	Novel
IL18	0.08	Novel
FN1	0.07	Novel
INS	0.07	Novel
MMP1	0.07	Novel
TNFRSF1A	0.06	Novel
CXCL10	0.06	Novel
SPHK1	0.06	Novel
MAP1LC3B	0.06	Novel
ZNF514	0.06	Novel
PDGFB	0.06	Novel
CXCR4	0.06	Novel
CXCL12	0.06	Novel
CXCL5	0.05	Novel
MMP3	0.05	Novel
PGF	0.04	Novel
PSAP	0.04	Novel
HGS	0.04	Novel
KDR	0.04	Novel
KEAP1	0.04	Novel
CCL5	0.04	Novel
ALB	0.04	Novel
VCAM1	0.03	Novel
FOXO3	0.03	Novel
EPO	0.03	Novel
GPR137	0.03	Novel
SOCS3	0.03	Novel
CASP9	0.03	Novel
XBP1	0.03	Novel
CCN2	0.03	Novel
DEGS2	0.02	Novel
CXCL2	0.02	Novel
CD68	0.02	Novel
MAP1LC3A	0.02	Novel
STK32C	0.02	Novel
TSG101	0.02	Novel
CRP	0.02	Novel
GABARAPL2	0.02	Novel
ARID5A	0.02	Novel
LCN2	0.02	Novel
PDGFRB	0.02	Novel
SGMS1	0.02	Novel
ACER2	0.02	Novel
ETNK2	0.02	Novel
ATF6	0.02	Novel
NGF	0.01	Novel
RPS6KB1	0.01	Novel
ANGPTL4	0.01	Novel
ARSD	0.01	Novel
TFEB	0.01	Novel
PDCD6IP	0.01	Novel
STAT6	0.01	Novel
WASL	0.01	Novel
VEGFD	0.01	Novel
HIF1A	0.01	Novel
TFRC	0.01	Novel
GABARAPL1	0.01	Novel
STARD7	0.01	Novel
CSF3	0.01	Novel
MTOR	0.01	Novel
ATG5	0.01	Novel
GBA	0.01	Novel
GRID2IP	0.01	Novel
PTPN11	0.01	Novel
ATF3	0.01	Novel
STAT1	0.01	Novel
CERS6	0.01	Novel
HRAS	0.01	Novel
PITRM1	0.01	Novel
BECN1	0.01	Novel
TRIM43	0.01	Novel
GPR137C	0.01	Novel
IGSF3	0.01	Novel
NPSR1	0.01	Novel
TMEM205	0.01	Novel
CASP8	0.01	Novel
ARSH	0.01	Novel
CIAO1	0.01	Novel
KLHL25	0.01	Novel
DEGS1	0.01	Novel
MGST1	0.01	Novel
LPAR3	0.01	Novel
SMPD2	0.01	Novel
SRC	0.01	Novel
EIF3H	0.01	Novel
ANGPTL2	0.01	Novel
UBA3	0.01	Novel
RAB3D	0	Novel
CYRIA	0	Novel
CCL20	0	Novel
MEAF6	0	Novel
PDGFA	0	Novel
SLC35A3	0	Novel
PTPN6	0	Novel
SIRT1	0	Novel
CD9	0	Novel
ANXA1	0	Novel
GPR108	0	Novel
GPR107	0	Novel
UGCG	0	Novel
SLC35D3	0	Novel
AGTR1	0	Novel
CERS2	0	Novel
F2R	0	Novel
CADM1	0	Novel
TMX4	0	Novel
KRAS	0	Novel
SGPP1	0	Novel
ACER1	0	Novel
EIF3K	0	Novel
CPNE3	0	Novel
ASB8	0	Novel
CXCL6	0	Novel
CD82	0	Novel
HBEGF	0	Novel
ARSK	0	Novel
LGALS3	0	Novel
ATP6V0C	0	Novel
DCT	0	Novel
ASB7	0	Novel
CDH5	0	Novel
KLHL29	0	Novel
PTPRK	0	Novel
ANGPT4	0	Novel
SCPEP1	0	Novel
SLC24A5	0	Novel
GABARAP	0	Novel
TLR4	0	Novel
GALC	0	Novel
ASTL	0	Novel
TEK	0	Novel
IL5	0	Novel
NFE2L2	0	Novel
IL2	0	Novel
UGT8	0	Novel
ARSL	0	Novel
FLT1	0	Novel
ENG	0	Novel
NOS3	0	Novel
THBS1	0	Novel
ACE	0	Novel
ASAH2	0	Novel
VPS37D	0	Novel
GSDMD	0	Novel
ZNF2	0	Novel
SLC44A1	0	Novel
FBXL14	0	Novel
TMEM179B	0	Novel
CERS5	0	Novel
ASB6	0	Novel
IFNG	0	Novel
ARRDC3	0	Novel
PTPN2	0	Novel
TXNIP	0	Novel
F3	0	Novel
S1PR3	0	Novel
MCL1	0	Novel
SPHK2	0	Novel
IGF2	0	Novel
SOD1	0	Novel
MAFF	0	Novel
FMNL1	0	Novel
EIF3C	0	Novel
LPAR5	0	Novel
FGF2	0	Novel
KIT	0	Novel
ASB16	0	Novel
ANGPTL1	0	Novel
CEP85	0	Novel
SGPP2	0	Novel
HBB	0	Novel
ARSF	0	Novel
JUND	0	Novel
HINT2	0	Novel
CERS4	0	Novel
ATG7	0	Novel
RAB5A	0	Novel
PLAU	0	Novel
MBTD1	0	Novel
SPSB4	0	Novel
MLPH	0	Novel
FBXL8	0	Novel
ASB18	0	Novel
KLHL24	0	Novel
SMPD4	0	Novel
FBXL5	0	Novel
SGMS2	0	Novel
HPS4	0	Novel
BSG	0	Novel
PLPP3	0	Novel
PTPN23	0	Novel
SLC35F6	0	Novel
SWSAP1	0	Novel
HCAR1	0	Novel
TIMP3	0	Novel
ASB9	0	Novel
RAB27B	0	Novel
EIF3D	0	Novel
FASLG	0	Novel
ITPKB	0	Novel
MAP1LC3C	0	Novel
ARPC1A	0	Novel
CXCL9	0	Novel
SLC45A3	0	Novel
TEX35	0	Novel
PTPN1	0	Novel
AEBP2	0	Novel
VPS36	0	Novel
CFL1	0	Novel
ACTR2	0	Novel
ARSI	0	Novel
BST2	0	Novel
ASB1	0	Novel
DBNL	0	Novel
FSCN1	0	Novel
MYO5C	0	Novel
CCL7	0	Novel
AFDN	0	Novel
LOX	0	Novel
SPARC	0	Novel
ACTR1B	0	Novel
CHMP7	0	Novel
EIF3M	0	Novel
MYO5B	0	Novel
ABRACL	0	Novel
LTA4H	0	Novel
EIF4EBP1	0	Novel
PLG	0	Novel
SELE	0	Novel
MGRN1	0	Novel
EIF3J	0	Novel
PTPN4	0	Novel
EGR1	0	Novel
COL18A1	0	Novel
MCOLN1	0	Novel
KCTD7	0	Novel
NCLN	0	Novel
ATP6V1H	0	Novel
TP53I11	0	Novel
CD276	0	Novel
MAP1LC3B2	0	Novel
TOM1	0	Novel
CISH	0	Novel
ASNSD1	0	Novel
EDNRA	0	Novel
VPS28	0	Novel
PRR12	0	Novel
ABI1	0	Novel
ADPGK	0	Novel
GSTA2	0	Novel
ASB11	0	Novel
INO80B	0	Novel
NEURL1B	0	Novel
MTRNR2L8	0	Novel
SPSB1	0	Novel
ENPP7	0	Novel
IL15RA	0	Novel
PTX3	0	Novel
KLHL20	0	Novel
ARMC2	0	Novel
CHIT1	0	Novel
TM9SF3	0	Novel
CTTN	0	Novel
RAB5C	0	Novel
BNIP3	0	Novel
CX3CL1	0	Novel
TGFB1	0	Novel
CXCL16	0	Novel
TMEM131	0	Novel
BRI3	0	Novel
CREB1	0	Novel
ANKRD36B	0	Novel
VWA3B	0	Novel
LDLR	0	Novel
TNFSF15	0	Novel
TIMP4	0	Novel
KCTD6	0	Novel
VPS37C	0	Novel
PLAUR	0	Novel
ESM1	0	Novel
IRS1	0	Novel
VHL	0	Novel
PRDX2	0	Novel
EMP1	0	Novel
SCARB2	0	Novel
TIE1	0	Novel
UFL1	0	Novel
CXCL3	0	Novel
ZNF280A	0	Novel
HSPA13	0	Novel
COPS7A	0	Novel
ASB13	0	Novel
SUMF2	0	Novel
SOD3	0	Novel
PTPRB	0	Novel
ZC3H7B	0	Novel
ATG16L1	0	Novel
METTL1	0	Novel
LRRC41	0	Novel
MET	0	Novel
GGT1	0	Novel
NQO1	0	Novel
EZHIP	0	Novel
CERK	0	Novel
PMEL	0	Novel
CNNM4	0	Novel
STAT5A	0	Novel
DFFA	0	Novel
IL10RB	0	Novel
NCKAP1	0	Novel
SPTLC3	0	Novel
NOX4	0	Novel
CUL3	0	Novel
ZFYVE19	0	Novel
GSTM3	0	Novel
TEX38	0	Novel
MMP7	0	Novel
PRELID2	0	Novel
CXCL11	0	Novel
HPS6	0	Novel
FBXL20	0	Novel
ARPC2	0	Novel
CSTB	0	Novel
BTG3	0	Novel
CHMP4A	0	Novel
SSBP4	0	Novel
RPL7	0	Novel
PLPBP	0	Novel
S100A4	0	Novel
ANGPTL6	0	Novel
CBX4	0	Novel
PIGR	0	Novel
MTRNR2L5	0	Novel
FBXL22	0	Novel
ANGPTL5	0	Novel
MPPED2	0	Novel
TMX1	0	Novel
UBOX5	0	Novel
PROM2	0	Novel
ANKRD35	0	Novel
GSTM4	0	Novel
MARVELD1	0	Novel
SLC35D1	0	Novel
PTPN9	0	Novel
ASB14	0	Novel
PJA2	0	Novel
CDIP1	0	Novel
CHMP4C	0	Novel
DOCK6	0	Novel
LRRC73	0	Novel
IL7	0	Novel
PAQR5	0	Novel
PDPK1	0	Novel
PDZD11	0	Novel
UBXN1	0	Novel
RGSL1	0	Novel
MAFG	0	Novel
PLA2G1B	0	Novel
PTEN	0	Novel
GAPDH	0	Novel
ASB5	0	Novel
ACKR1	0	Novel
PF4	0	Novel
GMFG	0	Novel
MTRNR2L6	0	Novel
GSTA3	0	Novel
TMCO5A	0	Novel
TNFRSF9	0	Novel
UBE2O	0	Novel
ANGPTL8	0	Novel
KBTBD7	0	Novel
PLA2G2A	0	Novel
RSL24D1	0	Novel
SPSB2	0	Novel
F2	0	Novel
BTLA	0	Novel
KLHL42	0	Novel
MIF	0	Novel
EEF1D	0	Novel
FAM160B1	0	Novel
RHOA	0	Novel
GPR55	0	Novel
GSTO2	0	Novel
F2RL2	0	Novel
ACER3	0	Novel
NEURL3	0	Novel
PRELID3A	0	Novel
ATG3	0	Novel
ARPC5	0	Novel
SUZ12	0	Novel
IL18R1	0	Novel
IL1R1	0	Novel
VEGFB	0	Novel
IL9	0	Novel
IRS2	0	Novel
SUMF1	0	Novel
THBD	0	Novel
CXCR3	0	Novel
SLC35A5	0	Novel
FRMPD2	0	Novel
STAT4	0	Novel
SNF8	0	Novel
IL6	1	Known
STAT3	1	Known
MAPK1	1	Known
MMP9	1	Known
CTNNB1	1	Known
GRB2	1	Known
HSPA5	1	Known
CCL2	1	Known
ANXA5	1	Known
SDCBP	1	Known
CD63	1	Known
LAMP2	1	Known
MYO5A	1	Known
ANKRD36	1	Known
FOXO1	1	Known
FMN1	1	Known
DDIT3	1	Known
MMP14	1	Known
KANK2	1	Known
ASAH1	1	Known
TYRP1	1	Known
ETNK1	1	Known
EDNRB	1	Known
EPS8	1	Known
CXCL1	1	Known
VEGFC	1	Known
CYGB	1	Known
STK32A	1	Known
CFDP1	1	Known
ATP6V1B2	1	Known
STAM	1	Known
MXI1	1	Known
GYPC	1	Known
LPAR6	1	Known
ANGPT2	1	Known
RPL7L1	1	Known
PHF1	1	Known
GSTO1	1	Known
PTPRM	1	Known
ARSG	1	Known
GPR137B	1	Known
GMFB	1	Known
TNFRSF14	1	Known
SLC35D2	1	Known
PYURF	1	Known
EIF3L	1	Known
AMZ2	1	Known
PTTG1IP	1	Known
FAHD2B	1	Known
LETMD1	1	Known
KLHL21	1	Known
HEBP1	1	Known
GLMP	1	Known

## Sheet: STRING-2
STRING-Embedding-DisGeNET
Symbol	Probability	Known/Novel
CXCL8	0.79	Novel
ERBB2	0.71	Novel
CDH1	0.71	Novel
AKT1	0.67	Novel
LAMP1	0.65	Novel
MTOR	0.59	Novel
EGFR	0.44	Novel
PTEN	0.44	Novel
MAP1LC3B	0.39	Novel
ILK	0.34	Novel
MAPK8	0.33	Novel
GABARAP	0.32	Novel
CCND1	0.31	Novel
CXCL12	0.31	Novel
GABARAPL2	0.31	Novel
ANXA1	0.29	Novel
PDGFRB	0.28	Novel
MMP2	0.27	Novel
CFL1	0.24	Novel
PIK3CA	0.23	Novel
SMAD3	0.23	Novel
PTGS2	0.23	Novel
IL13	0.22	Novel
ANKRD37	0.22	Novel
SDC1	0.22	Novel
PSAP	0.21	Novel
CXCL10	0.2	Novel
TSG101	0.2	Novel
PLAUR	0.2	Novel
SRC	0.19	Novel
FN1	0.19	Novel
CLPSL2	0.19	Novel
HBEGF	0.18	Novel
PTPN23	0.18	Novel
ATG3	0.18	Novel
IGF1	0.18	Novel
RAB5A	0.18	Novel
APP	0.18	Novel
NFKBIE	0.17	Novel
TNFSF10	0.17	Novel
GAPDH	0.17	Novel
ABCB1	0.17	Novel
ULK2	0.17	Novel
MAPK3	0.16	Novel
CD44	0.16	Novel
FLT1	0.16	Novel
RPS6KB1	0.15	Novel
LGALS3	0.15	Novel
EIF4EBP1	0.15	Novel
PDCD6IP	0.15	Novel
SLC2A13	0.15	Novel
SERPINE1	0.15	Novel
ITGA5	0.14	Novel
MAP1LC3A	0.14	Novel
CTSB	0.14	Novel
SLC2A1	0.14	Novel
MCL1	0.14	Novel
PIK3CB	0.14	Novel
TP53	0.14	Novel
ADAM17	0.14	Novel
TNFRSF12A	0.14	Novel
MMP1	0.14	Novel
PECAM1	0.14	Novel
CDC42	0.14	Novel
ATF4	0.14	Novel
FOXO3	0.14	Novel
YAP1	0.13	Novel
MME	0.13	Novel
CTNNA1	0.13	Novel
EDN1	0.13	Novel
CXCL3	0.13	Novel
KANK3	0.13	Novel
RAI14	0.13	Novel
NUDT12	0.13	Novel
KIT	0.13	Novel
TUBA3C	0.13	Novel
CCR10	0.13	Novel
SREBF1	0.13	Novel
CXCL2	0.12	Novel
CASP8	0.12	Novel
CORO1C	0.12	Novel
EGF	0.12	Novel
BCL2L11	0.12	Novel
ANXA2	0.12	Novel
CTSA	0.12	Novel
KRAS	0.12	Novel
CTSD	0.12	Novel
SLPI	0.12	Novel
NFE2L2	0.12	Novel
GNB1	0.12	Novel
ARPC1A	0.12	Novel
FEM1B	0.12	Novel
NFKBID	0.12	Novel
SNX7	0.12	Novel
RAB5C	0.12	Novel
DNM1	0.12	Novel
ATG9A	0.12	Novel
UCK2	0.12	Novel
XBP1	0.12	Novel
HIP1	0.11	Novel
ITGAE	0.11	Novel
RAB7B	0.11	Novel
DNM2	0.11	Novel
STAT6	0.11	Novel
CD28	0.11	Novel
CAV1	0.11	Novel
PTK2	0.11	Novel
MIF	0.11	Novel
CKAP4	0.11	Novel
RAB7A	0.11	Novel
VPS4A	0.11	Novel
ULK1	0.11	Novel
HDAC2	0.11	Novel
STAT5A	0.11	Novel
MLST8	0.11	Novel
ATF6	0.11	Novel
FOS	0.11	Novel
EZR	0.11	Novel
SESN2	0.11	Novel
SNX12	0.11	Novel
CDH17	0.11	Novel
HMGB1	0.1	Novel
SERPINB5	0.1	Novel
ARRB1	0.1	Novel
GAPVD1	0.1	Novel
LOC642929	0.1	Novel
PSMD10	0.1	Novel
CXCR2	0.1	Novel
GNA12	0.1	Novel
DUSP12	0.1	Novel
ANKFY1	0.1	Novel
CXCL5	0.1	Novel
PI3	0.1	Novel
PDGFB	0.1	Novel
KANK1	0.1	Novel
CDH5	0.1	Novel
CD9	0.1	Novel
TFRC	0.1	Novel
CX3CL1	0.1	Novel
ATG4A	0.1	Novel
KDR	0.1	Novel
JUN	0.1	Novel
ANKRD16	0.1	Novel
ANKRD65	0.1	Novel
MTPN	0.1	Novel
SMPD2	0.1	Novel
LAMTOR1	0.1	Novel
CCN1	0.1	Novel
SPHK1	0.09	Novel
EPRS1	0.09	Novel
KANK4	0.09	Novel
CANX	0.09	Novel
BCAR1	0.09	Novel
VPS36	0.09	Novel
ITGAV	0.09	Novel
WIPI1	0.09	Novel
NFKB2	0.09	Novel
CHMP2A	0.09	Novel
IL7R	0.09	Novel
DEPTOR	0.09	Novel
THBS1	0.09	Novel
TNFAIP2	0.09	Novel
ACKR2	0.09	Novel
EEA1	0.09	Novel
GABARAPL1	0.09	Novel
AIMP1	0.09	Novel
HMOX1	0.09	Novel
ABCG2	0.09	Novel
TFEB	0.09	Novel
C12orf40	0.09	Novel
ANKRD27	0.09	Novel
MUC1	0.09	Novel
CCL20	0.09	Novel
IL1A	0.09	Novel
ACTR10	0.09	Novel
ACTR3	0.09	Novel
CCN2	0.09	Novel
ACTR2	0.09	Novel
ATG4C	0.09	Novel
ASB7	0.09	Novel
DAP	0.08	Novel
PDGFA	0.08	Novel
BECN1	0.08	Novel
HIF1A	0.08	Novel
LMAN1	0.08	Novel
ARHGDIA	0.08	Novel
RELA	0.08	Novel
CDKN2C	0.08	Novel
TJP1	0.08	Novel
EFNA5	0.08	Novel
RPTOR	0.08	Novel
PGF	0.08	Novel
ANXA8	0.08	Novel
ATG10	0.08	Novel
ATG12	0.08	Novel
PPARG	0.08	Novel
MS4A10	0.08	Novel
ZFYVE1	0.08	Novel
MAP1LC3C	0.08	Novel
RRAGB	0.08	Novel
RHPN2	0.08	Novel
TUBA3E	0.08	Novel
ATG4D	0.08	Novel
F2RL1	0.08	Novel
RRAGA	0.08	Novel
CCL21	0.08	Novel
CSF2	0.08	Novel
IL24	0.08	Novel
ACTR3B	0.08	Novel
UBL4B	0.08	Novel
TNS1	0.08	Novel
ANKRD30B	0.08	Novel
MMP12	0.08	Novel
CHMP4A	0.08	Novel
PLS3	0.08	Novel
VPS28	0.08	Novel
F3	0.08	Novel
MX1	0.08	Novel
NFKBIZ	0.08	Novel
ATG5	0.08	Novel
TRADD	0.08	Novel
SNX10	0.08	Novel
MX2	0.08	Novel
PRCP	0.08	Novel
HIP1R	0.08	Novel
BCAP31	0.08	Novel
STK35	0.08	Novel
S1PR3	0.08	Novel
CD82	0.08	Novel
GNA13	0.08	Novel
PLA2G4A	0.08	Novel
PMCH	0.07	Novel
PIK3R3	0.07	Novel
RPS6	0.07	Novel
PDGFRA	0.07	Novel
TUBAL3	0.07	Novel
KAT2B	0.07	Novel
CD151	0.07	Novel
CHMP4C	0.07	Novel
H2AZ1	0.07	Novel
LAMP3	0.07	Novel
NMUR2	0.07	Novel
M6PR	0.07	Novel
MAGI3	0.07	Novel
OCLN	0.07	Novel
GSN	0.07	Novel
EVPL	0.07	Novel
SNX9	0.07	Novel
CASP7	0.07	Novel
CD81	0.07	Novel
LPAR2	0.07	Novel
RPS27A	0.07	Novel
KAT2A	0.07	Novel
FAM90A26	0.07	Novel
CDKN2B	0.07	Novel
GPSM2	0.07	Novel
ARPC5	0.07	Novel
ACKR3	0.07	Novel
CYBB	0.07	Novel
TNFRSF1A	0.07	Novel
IDO1	0.07	Novel
ANXA4	0.07	Novel
ESR1	0.07	Novel
CXCL13	0.07	Novel
NOS3	0.07	Novel
NRARP	0.07	Novel
POTEI	0.07	Novel
JUND	0.07	Novel
S1PR1	0.07	Novel
REEP5	0.07	Novel
REEP6	0.07	Novel
MAN2B1	0.07	Novel
RAB37	0.07	Novel
IRGM	0.07	Novel
CCR9	0.07	Novel
CXCL16	0.07	Novel
CIDEB	0.07	Novel
VPS11	0.07	Novel
SGK3	0.07	Novel
IGBP1	0.07	Novel
STAMBP	0.07	Novel
ZYX	0.07	Novel
TNFSF15	0.07	Novel
SH3KBP1	0.07	Novel
CASP14	0.07	Novel
BNIP3	0.07	Novel
MS4A13	0.07	Novel
DPP4	0.07	Novel
IST1	0.07	Novel
ANKAR	0.07	Novel
SRP68	0.07	Novel
RORA	0.07	Novel
CHMP4B	0.07	Novel
UBR4	0.07	Novel
STAT2	0.07	Novel
C3AR1	0.07	Novel
SLC16A3	0.07	Novel
SNX1	0.07	Novel
ATG101	0.07	Novel
FADD	0.07	Novel
SNAI1	0.07	Novel
CCL25	0.06	Novel
MICAL1	0.06	Novel
PIK3R2	0.06	Novel
RRAGC	0.06	Novel
ATG16L1	0.06	Novel
ACTG1	0.06	Novel
IGF2R	0.06	Novel
CXCL9	0.06	Novel
EPAS1	0.06	Novel
LOC100133315	0.06	Novel
SGK1	0.06	Novel
FLT4	0.06	Novel
IL20RB	0.06	Novel
H4C15	0.06	Novel
BCL2L2	0.06	Novel
ADCY4	0.06	Novel
C6orf120	0.06	Novel
FLOT2	0.06	Novel
RAC1	0.06	Novel
SIRT1	0.06	Novel
PTPRC	0.06	Novel
RPN1	0.06	Novel
COMMD1	0.06	Novel
TXNDC5	0.06	Novel
CTTN	0.06	Novel
ANKRD30A	0.06	Novel
WIPI2	0.06	Novel
BCL2L10	0.06	Novel
SLC35B2	0.06	Novel
CANT1	0.06	Novel
AGTR1	0.06	Novel
EPHA2	0.06	Novel
VCAM1	0.06	Novel
IL18BP	0.06	Novel
DEFB103B	0.06	Novel
TUBA1C	0.06	Novel
LIMA1	0.06	Novel
CASP4	0.06	Novel
FASN	0.06	Novel
ACTL6A	0.06	Novel
IL22RA1	0.06	Novel
MAL2	0.06	Novel
ITGB1	0.06	Novel
NAPSA	0.06	Novel
ULK3	0.06	Novel
TEK	0.06	Novel
VIL1	0.06	Novel
SMIM10	0.06	Novel
MET	0.06	Novel
TGOLN2	0.06	Novel
HPGDS	0.06	Novel
ATG16L2	0.06	Novel
POTEB3	0.06	Novel
MAPK9	0.06	Novel
POTEE	0.06	Novel
GNB2	0.06	Novel
PTGDR2	0.06	Novel
CCDC142	0.06	Novel
IL5	0.06	Novel
IL1R1	0.06	Novel
BRD4	0.06	Novel
VPS18	0.06	Novel
DDIT4	0.06	Novel
FA2H	0.06	Novel
CTNNAL1	0.06	Novel
PIK3C3	0.06	Novel
FLCN	0.06	Novel
IL18	0.06	Novel
RNF103-CHMP3	0.06	Novel
CD19	0.06	Novel
JAG1	0.06	Novel
FOXP3	0.06	Novel
GNB4	0.06	Novel
ASZ1	0.06	Novel
RHEB	0.06	Novel
RELB	0.06	Novel
PLG	0.06	Novel
CEACAM6	0.06	Novel
CAMLG	0.06	Novel
PDIA4	0.06	Novel
PA2G4	0.06	Novel
TSPAN14	0.06	Novel
FLOT1	0.06	Novel
AHR	0.06	Novel
TANC1	0.06	Novel
HERPUD1	0.06	Novel
JUP	0.06	Novel
EIF2AK3	0.06	Novel
MOSPD3	0.06	Novel
MARCHF3	0.06	Novel
ASB6	0.06	Novel
SH3GLB1	0.06	Novel
TNF	0.06	Novel
PLIN3	0.06	Novel
CCL11	0.06	Novel
LDLR	0.06	Novel
LMAN2	0.05	Novel
ATF3	0.05	Novel
ATP6V0A2	0.05	Novel
CARD17	0.05	Novel
SSR3	0.05	Novel
SESN3	0.05	Novel
CTSE	0.05	Novel
SH3PXD2A	0.05	Novel
CDH2	0.05	Novel
PLA2G10	0.05	Novel
UACA	0.05	Novel
LOX	0.05	Novel
CTSC	0.05	Novel
IER3	0.05	Novel
CCL7	0.05	Novel
DUSP1	0.05	Novel
HYOU1	0.05	Novel
IL10RB	0.05	Novel
RAB22A	0.05	Novel
TPT1	0.05	Novel
BRD3	0.05	Novel
SNX3	0.05	Novel
FGFR3	0.05	Novel
IL4	0.05	Novel
RPLP0	0.05	Novel
AGR2	0.05	Novel
MDM2	0.05	Novel
SMIM9	0.05	Novel
PPP1R16A	0.05	Novel
ARPC1B	0.05	Novel
NDRG1	0.05	Novel
STYK1	0.05	Novel
GPNMB	0.05	Novel
MVB12A	0.05	Novel
HRH4	0.05	Novel
DRAM1	0.05	Novel
IL6ST	0.05	Novel
EGR1	0.05	Novel
CD164	0.05	Novel
MAP2K7	0.05	Novel
SELE	0.05	Novel
CXCL6	0.05	Novel
BSG	0.05	Novel
IFNG	0.05	Novel
FASLG	0.05	Novel
GAA	0.05	Novel
ZEB1	0.05	Novel
RICTOR	0.05	Novel
GNA11	0.05	Novel
PIK3CD	0.05	Novel
GNS	0.05	Novel
ASB11	0.05	Novel
NENF	0.05	Novel
LNX1	0.05	Novel
CDKN1B	0.05	Novel
SAA1	0.05	Novel
CD40	0.05	Novel
CASP9	0.05	Novel
APAF1	0.05	Novel
ANKDD1A	0.05	Novel
CMTM6	0.05	Novel
BIRC5	0.05	Novel
SNX30	0.05	Novel
GPR87	0.05	Novel
SNX5	0.05	Novel
VPS51	0.05	Novel
MCAM	0.05	Novel
ANKRD62	0.05	Novel
ICAM3	0.05	Novel
FFAR1	0.05	Novel
SLC7A5	0.05	Novel
CLINT1	0.05	Novel
AREG	0.05	Novel
ANKRD29	0.05	Novel
MAPK1	0.88	Known
STAT3	0.67	Known
IL6	0.64	Known
MMP9	0.54	Known
ANXA5	0.5	Known
HSPA5	0.49	Known
CCL2	0.48	Known
CTNNB1	0.41	Known
GRB2	0.4	Known
CXCL1	0.39	Known
LAMP2	0.34	Known
CD63	0.31	Known
SDCBP	0.25	Known
FMN1	0.25	Known
FOXO1	0.24	Known
VEGFC	0.23	Known
KANK2	0.22	Known
DDIT3	0.17	Known
ANKRD36	0.15	Known
EDNRB	0.12	Known
MMP14	0.11	Known
ANGPT2	0.08	Known
STAM	0.08	Known
LPAR6	0.07	Known
GSTO1	0.06	Known
TYRP1	0.06	Known
GMFB	0.06	Known
HEBP1	0.06	Known
MXI1	0.05	Known

## Sheet: STRING-3
STRING-Influence-DisGeNET
Symbol	Probability	Known/Novel
TEDC1	0	Novel
C3orf33	0	Novel
C19orf71	0	Novel
CCDC159	0	Novel
FAM178B	0	Novel
MTRNR2L4	0	Novel
MTRNR2L7	0	Novel
C22orf42	0	Novel
TMEM185B	0	Novel
HPS5	0	Novel
ITPRIPL1	0	Novel
SAXO1	0	Novel
MREG	0	Novel
TIMP2	0	Novel
TIMP4	0	Novel
STAP2	0	Novel
SPHK1	0	Novel
TFEB	0	Novel
CTSD	0	Novel
HGF	0	Novel
CCN3	0	Novel
LAMP1	0	Novel
CTTN	0	Novel
MMP26	0	Novel
EGF	0	Novel
EZHIP	0	Novel
CSF2	0	Novel
LMO4	0	Novel
IL25	0	Novel
MMP17	0	Novel
ADGB	0	Novel
NAAA	0	Novel
MMP15	0	Novel
CXCL8	0	Novel
HBP1	0	Novel
FAM234B	0	Novel
C1orf105	0	Novel
MMP10	0	Novel
PTX3	0	Novel
IL32	0	Novel
DRICH1	0	Novel
ARSA	0	Novel
AGER	0	Novel
IL6ST	0	Novel
C20orf85	0	Novel
GAREM2	0	Novel
IL17C	0	Novel
PGF	0	Novel
CST3	0	Novel
TIMP1	0	Novel
MAPK14	0	Novel
PRTN3	0	Novel
ETS1	0	Novel
IL2RA	0	Novel
IL4	0	Novel
PLA1A	0	Novel
IL2	0	Novel
AZU1	0	Novel
EDN1	0	Novel
MMP27	0	Novel
ACP5	0	Novel
IL27	0	Novel
SPINDOC	0	Novel
CSTB	0	Novel
F3	0	Novel
TMEM225	0	Novel
FGF2	0	Novel
MMP1	0	Novel
ACKR1	0	Novel
EBI3	0	Novel
HBEGF	0	Novel
TMEM74	0	Novel
HMOX1	0	Novel
MMP24	0	Novel
BSG	0	Novel
C17orf99	0	Novel
PROSER2	0	Novel
MPO	0	Novel
IL6R	0	Novel
CCL15	0	Novel
CCL4	0	Novel
SMPD2	0	Novel
FXYD5	0	Novel
HIGD1B	0	Novel
IL37	0	Novel
IL5	0	Novel
FLT1	0	Novel
VCAM1	0	Novel
BIVM	0	Novel
LYVE1	0	Novel
PRG3	0	Novel
IL15RA	0	Novel
CD68	0	Novel
AKT1	0	Novel
TMEM170A	0	Novel
SERPINE1	0	Novel
VEGFD	0	Novel
TNFAIP1	0	Novel
GNA13	0	Novel
STARD7	0	Novel
F2R	0	Novel
ANGPT1	0	Novel
CSF3	0	Novel
MMP3	0	Novel
AFP	0	Novel
ARID5A	0	Novel
SGMS1	0	Novel
RETN	0	Novel
LY6G6F	0	Novel
ELANE	0	Novel
ESM1	0	Novel
GBA	0	Novel
RTL10	0	Novel
SPHK2	0	Novel
PIK3R1	0	Novel
MKRN2OS	0	Novel
MMP2	0	Novel
EGFR	0	Novel
FASLG	0	Novel
MET	0	Novel
CRP	0	Novel
EPO	0	Novel
CTRL	0	Novel
ICAM1	0	Novel
RAB27A	0	Novel
TIE1	0	Novel
PLAT	0	Novel
IL10	0	Novel
TMEM179B	0	Novel
BRI3	0	Novel
KIT	0	Novel
TEK	0	Novel
C20orf27	0	Novel
C9orf153	0	Novel
TNFSF18	0	Novel
SIGIRR	0	Novel
ANGPTL4	0	Novel
CAMLG	0	Novel
PSAP	0	Novel
NOX5	0	Novel
IL17RA	0	Novel
IL26	0	Novel
IL18BP	0	Novel
PTPN6	0	Novel
CTF1	0	Novel
CXCL10	0	Novel
ENG	0	Novel
SEMA4C	0	Novel
MTRNR2L5	0	Novel
IL17B	0	Novel
VASP	0	Novel
CDH5	0	Novel
DCT	0	Novel
VTCN1	0	Novel
ZNF514	0	Novel
RAB5A	0	Novel
TP53TG3E	0	Novel
TP53TG3C	0	Novel
PDGFA	0	Novel
CCL5	0	Novel
IL13	0	Novel
NECTIN2	0	Novel
C22orf39	0	Novel
TFRC	0	Novel
TP53TG3F	0	Novel
MAP2K6	0	Novel
TP53TG3D	0	Novel
CXCR4	0	Novel
OSCAR	0	Novel
CD28	0	Novel
TP53TG3B	0	Novel
TGM5	0	Novel
A2M	0	Novel
GM2A	0	Novel
IL15	0	Novel
CAMP	0	Novel
APP	0	Novel
GOLGA7	0	Novel
CCN2	0	Novel
ASTL	0	Novel
SERPINB2	0	Novel
IL3	0	Novel
IL2RB	0	Novel
TGFA	0	Novel
A1BG	0	Novel
TNF	0	Novel
CTSA	0	Novel
PTGS2	0	Novel
CCL14	0	Novel
CXCL5	0	Novel
SELP	0	Novel
ARL14EPL	0	Novel
IL18	0	Novel
CXCL12	0	Novel
TNFRSF1A	0	Novel
PLAU	0	Novel
LCN2	0	Novel
CCL11	0	Novel
PDGFRB	0	Novel
FLT3	0	Novel
IL11	0	Novel
GATD1	0	Novel
CLDN5	0	Novel
IL36A	0	Novel
ANXA1	0	Novel
LTA4H	0	Novel
FAM199X	0	Novel
KDR	0	Novel
SPACA7	0	Novel
LGALS3	0	Novel
TSPAN10	0	Novel
EPOR	0	Novel
IL5RA	0	Novel
IL22	0	Novel
GYPA	0	Novel
ARPC2	0	Novel
IL1F10	0	Novel
FLG2	0	Novel
SPATA9	0	Novel
ICOSLG	0	Novel
LOC102723996	0	Novel
PMEL	0	Novel
ANGPTL2	0	Novel
HIF1A	0	Novel
SNAI1	0	Novel
MPL	0	Novel
TP53TG3	0	Novel
CD274	0	Novel
NFE2L2	0	Novel
CACYBP	0	Novel
TSG101	0	Novel
JAK1	0	Novel
MMP16	0	Novel
IL36B	0	Novel
BCL6	0	Novel
SELE	0	Novel
ADIPOR2	0	Novel
CCL18	0	Novel
STAB2	0	Novel
CNNM3	0	Novel
SHB	0	Novel
IL20RB	0	Novel
CEP85L	0	Novel
UPK3BL1	0	Novel
MARVELD1	0	Novel
MAPK8	0	Novel
AGT	0	Novel
JAK2	0	Novel
PRADC1	0	Novel
IL22RA1	0	Novel
CD86	0	Novel
CTSH	0	Novel
ACTR2	0	Novel
CAPN9	0	Novel
MMP7	0	Novel
STAT5A	0	Novel
COA1	0	Novel
ITGAM	0	Novel
CD209	0	Novel
CHIT1	0	Novel
OSM	0	Novel
CASP4	0	Novel
SUMF1	0	Novel
PLG	0	Novel
HP	0	Novel
TNFAIP6	0	Novel
MAPK3	0	Novel
MGST1	0	Novel
CXCR3	0	Novel
LBP	0	Novel
HAMP	0	Novel
CPNE3	0	Novel
KLRG1	0	Novel
IL2RG	0	Novel
IL36G	0	Novel
IL20	0	Novel
ITGB1	0	Novel
MAPK9	0	Novel
CXCL6	0	Novel
GKN2	0	Novel
MTRNR2L2	0	Novel
TYK2	0	Novel
PTAR1	0	Novel
GSDMD	0	Novel
TM7SF3	0	Novel
CLCF1	0	Novel
PGLYRP1	0	Novel
CCR6	0	Novel
FAM71D	0	Novel
SLC35A5	0	Novel
TSPAN3	0	Novel
AGTR1	0	Novel
CFD	0	Novel
CD40	0	Novel
CA9	0	Novel
RNASE3	0	Novel
SNAI2	0	Novel
SHOC1	0	Novel
CCL8	0	Novel
CCL17	0	Novel
MAP1LC3B	0	Novel
TIMP3	0	Novel
PDGFB	0	Novel
TNFSF10	0	Novel
LIF	0	Novel
PLPP3	0	Novel
CCDC87	0	Novel
IL1A	0	Novel
CCL26	0	Novel
S100A4	0	Novel
C10orf120	0	Novel
TP53	0	Novel
SMPD1	0	Novel
NPC2	0	Novel
CCN4	0	Novel
IL12B	0	Novel
CD82	0	Novel
BAX	0	Novel
HPS4	0	Novel
CD80	0	Novel
THBS1	0	Novel
ARPC4	0	Novel
MUC1	0	Novel
XBP1	0	Novel
CCL7	0	Novel
KRCC1	0	Novel
PIGY	0	Novel
CLN5	0	Novel
PROM2	0	Novel
DUSP2	0	Novel
SELL	0	Novel
CASP9	0	Novel
CXCL2	0	Novel
HSF2BP	0	Novel
SPDYE3	0	Novel
IL20RA	0	Novel
DLL4	0	Novel
CD276	0	Novel
F11R	0	Novel
STAT6	0	Novel
CISH	0	Novel
TNFRSF11B	0	Novel
PDCD6IP	0	Novel
VPS37B	0	Novel
HBB	0	Novel
CD69	0	Novel
IL7	0	Novel
CXCR2	0	Novel
ADRA1A	0	Novel
ATG4B	0	Novel
F2	0	Novel
IGFBP2	0	Novel
FOXP3	0	Novel
STPG3	0	Novel
FGF1	0	Novel
IFNG	0	Novel
PDGFD	0	Novel
YBX3	0	Novel
PIK3CA	0	Novel
CIBAR2	0	Novel
CTSL	0	Novel
PF4	0	Novel
SOCS7	0	Novel
IL27RA	0	Novel
CCL20	0	Novel
TMEM185A	0	Novel
S1PR3	0	Novel
OR2T33	0	Novel
PTGER1	0	Novel
FAHD2A	0	Novel
RET	0	Novel
FGF11	0	Novel
IL9	0	Novel
SOCS4	0	Novel
TFF2	0	Novel
CD1B	0	Novel
GPX7	0	Novel
ATF4	0	Novel
HPS3	0	Novel
STAT4	0	Novel
NOS3	0	Novel
LZTS2	0	Novel
TNFSF11	0	Novel
NPC1	0	Novel
RECK	0	Novel
CX3CL1	0	Novel
MTDH	0	Novel
MACC1	0	Novel
YPEL5	0	Novel
CDH1	0	Novel
JAM2	0	Novel
IFNGR2	0	Novel
TGFB1	0	Novel
CREB3	0	Novel
MIF	0	Novel
FN1	0	Novel
PRF1	0	Novel
CD1D	0	Novel
CD9	0	Novel
NFATC1	0	Novel
PTPN11	0	Novel
COL18A1	0	Novel
LTB4R	0	Novel
EFNB1	0	Novel
CAPN12	0	Novel
IL17RE	0	Novel
IL10RB	0	Novel
RNF222	0	Novel
CCL1	0	Novel
PDGFRA	0	Novel
HS3ST1	0	Novel
CXCR1	0	Novel
ATF3	0	Novel
RNASE2	0	Novel
ARSI	0	Novel
CCDC182	0	Novel
AFDN	0	Novel
ZNF2	0	Novel
SOD3	0	Novel
ERVW-1	0	Novel
SRI	0	Novel
FAM90A1	0	Novel
SERPINB5	0	Novel
PIK3CG	0	Novel
BCL2L1	0	Novel
SCARB2	0	Novel
IDO1	0	Novel
PTPRA	0	Novel
SDC2	0	Novel
PDCD1LG2	0	Novel
FCGR2A	0	Novel
CCL3L3	0	Novel
CTSG	0	Novel
SNF8	0	Novel
TM4SF5	0	Novel
CCN5	0	Novel
GAB2	0	Novel
TMEM131	0	Novel
ADIPOQ	0	Novel
CEACAM8	0	Novel
CMA1	0	Novel
IL33	0	Novel
JAK3	0	Novel
FAM220A	0	Novel
NMUR2	0	Novel
DEXI	0	Novel
ANKRD39	0	Novel
STAT3	1	Known
ASAH1	1	Known
CTNNB1	1	Known
CD63	1	Known
MAPK1	1	Known
CCL2	1	Known
ANGPT2	1	Known
IL6	1	Known
MMP9	1	Known
ANXA5	1	Known
CXCL1	1	Known
GLMP	1	Known
VEGFC	1	Known
MMP14	1	Known
TYRP1	1	Known
LAMP2	1	Known
DDIT3	1	Known
ANKRD36	1	Known
EDNRB	1	Known
SDCBP	1	Known
FOXO1	1	Known
GRB2	1	Known
HSPA5	1	Known
AMZ2	1	Known
TNFRSF14	1	Known
FAHD2B	1	Known
CYGB	1	Known
GYPC	1	Known
KANK2	1	Known
ARSG	1	Known
GMFB	1	Known
LETMD1	1	Known
MXI1	1	Known
STAM	1	Known
PTTG1IP	1	Known
CFDP1	1	Known
EPS8	1	Known
LPAR6	1	Known
FMN1	1	Known
PTPRM	1	Known
GSTO1	1	Known
MYO5A	1	Known
GPR137B	1	Known
PHF1	1	Known
STK32A	1	Known
HEBP1	1	Known
ATP6V1B2	1	Known
RPL7L1	1	Known
SLC35D2	1	Known
ETNK1	1	Known
KLHL21	1	Known
EIF3L	1	Known
PYURF	1	Known

## Sheet: STRING-4
STRING-Adjacency-GO
Symbol	Probability	Known/Novel
EGF	1	Novel
AKT1	1	Novel
EGFR	1	Novel
MAPK3	1	Novel
CXCL8	1	Novel
MMP2	1	Novel
FN1	1	Novel
IGF1	1	Novel
CASP3	0.99	Novel
LAMP1	0.98	Novel
CDH1	0.97	Novel
KDR	0.96	Novel
MAPK8	0.94	Novel
FAHD2A	0.93	Novel
HGF	0.91	Novel
PDGFB	0.9	Novel
TNF	0.89	Novel
ALB	0.89	Novel
JUN	0.89	Novel
INS	0.87	Novel
ANKRD39	0.81	Novel
TIMP1	0.8	Novel
ERBB2	0.79	Novel
PECAM1	0.74	Novel
SRC	0.72	Novel
IL10	0.65	Novel
TIMP2	0.63	Novel
SERPINE1	0.6	Novel
PDGFRB	0.58	Novel
ANKRD36C	0.55	Novel
ICAM1	0.53	Novel
PTPN11	0.5	Novel
NGF	0.42	Novel
CXCR4	0.42	Novel
CXCL12	0.39	Novel
APP	0.39	Novel
CTSD	0.37	Novel
TFRC	0.34	Novel
KIT	0.29	Novel
TP53	0.29	Novel
ANGPT1	0.26	Novel
CNNM3	0.25	Novel
MMP3	0.25	Novel
THBS1	0.23	Novel
FAM178B	0.19	Novel
VEGFD	0.19	Novel
FGF2	0.19	Novel
PPBP	0.17	Novel
MAPK14	0.17	Novel
IL4	0.16	Novel
EDN1	0.15	Novel
MMP1	0.14	Novel
PTPN6	0.14	Novel
STAM2	0.14	Novel
VCAM1	0.13	Novel
ITPRIPL1	0.13	Novel
PTK2	0.12	Novel
MMP8	0.12	Novel
SPARC	0.11	Novel
WASL	0.11	Novel
CD44	0.1	Novel
BCL2L1	0.08	Novel
STK32B	0.08	Novel
PIK3R1	0.07	Novel
VEGFB	0.07	Novel
RAB27A	0.07	Novel
CCL5	0.07	Novel
FLT1	0.07	Novel
FLT4	0.07	Novel
CXCL10	0.06	Novel
ZNF514	0.06	Novel
CBL	0.06	Novel
ATF4	0.06	Novel
PF4	0.06	Novel
NCK1	0.06	Novel
VWA3B	0.05	Novel
TNFRSF1A	0.05	Novel
ATP6V1B1	0.05	Novel
CD68	0.05	Novel
TGFB1	0.04	Novel
RHOA	0.04	Novel
SHC1	0.04	Novel
HMOX1	0.04	Novel
CD34	0.03	Novel
HGS	0.03	Novel
TEK	0.03	Novel
CXCL5	0.03	Novel
CCN2	0.03	Novel
CDH5	0.03	Novel
CSF2	0.03	Novel
RPS6KB1	0.02	Novel
FOXO3	0.02	Novel
FOS	0.02	Novel
IL1B	0.02	Novel
IGF2	0.02	Novel
VWF	0.02	Novel
TSG101	0.02	Novel
XBP1	0.02	Novel
EPO	0.02	Novel
PTPRC	0.02	Novel
CD9	0.02	Novel
TGFB2	0.02	Novel
PDCD6IP	0.02	Novel
PIK3CA	0.02	Novel
HBB	0.02	Novel
ADAM17	0.01	Novel
ANXA1	0.01	Novel
PLG	0.01	Novel
ACTG1	0.01	Novel
PSAP	0.01	Novel
ARPC1A	0.01	Novel
GAB1	0.01	Novel
CASP9	0.01	Novel
GPR137	0.01	Novel
ANGPTL4	0.01	Novel
ATF6	0.01	Novel
MTOR	0.01	Novel
STK32C	0.01	Novel
WAS	0.01	Novel
SOD1	0.01	Novel
ATP6V0C	0.01	Novel
IL18	0.01	Novel
MET	0.01	Novel
HBEGF	0.01	Novel
PTPN1	0.01	Novel
CAV1	0.01	Novel
F2R	0.01	Novel
IRS1	0.01	Novel
GAPDH	0.01	Novel
HIF1A	0.01	Novel
MAP2K7	0.01	Novel
SLC24A5	0.01	Novel
CDC42	0.01	Novel
EZR	0.01	Novel
KEAP1	0.01	Novel
INSR	0.01	Novel
PSEN1	0.01	Novel
ORM2	0.01	Novel
CD81	0.01	Novel
TLR4	0.01	Novel
ATP6V1A	0.01	Novel
FURIN	0.01	Novel
ATP6V1H	0	Novel
CD82	0	Novel
SPHK1	0	Novel
VCL	0	Novel
NOS3	0	Novel
PTPRT	0	Novel
SLC45A2	0	Novel
BACE1	0	Novel
FASLG	0	Novel
TMSB4X	0	Novel
PXN	0	Novel
ANKRD23	0	Novel
STAT1	0	Novel
TFEB	0	Novel
QSOX1	0	Novel
ACTN1	0	Novel
QPCT	0	Novel
CTSB	0	Novel
ATP6V0A1	0	Novel
CNN2	0	Novel
SOCS3	0	Novel
ITPKB	0	Novel
ACTN4	0	Novel
ANXA2	0	Novel
BSG	0	Novel
TRIM43	0	Novel
ACTR2	0	Novel
IL2	0	Novel
SIRT1	0	Novel
FYN	0	Novel
CADM1	0	Novel
MMP13	0	Novel
PDGFA	0	Novel
PTPRK	0	Novel
TCIRG1	0	Novel
CRK	0	Novel
ORM1	0	Novel
LGALS3	0	Novel
CYRIA	0	Novel
ANGPTL2	0	Novel
IL13	0	Novel
NPSR1	0	Novel
GSN	0	Novel
CXCL9	0	Novel
IRS2	0	Novel
CASP8	0	Novel
BCOR	0	Novel
HRAS	0	Novel
ATP6V0A4	0	Novel
MAP1LC3B	0	Novel
JAZF1	0	Novel
CSF1	0	Novel
CCL20	0	Novel
ARSD	0	Novel
LDLR	0	Novel
CREB1	0	Novel
VPS4B	0	Novel
AGTR1	0	Novel
FBXO32	0	Novel
ASB6	0	Novel
MMP7	0	Novel
GBA	0	Novel
ABI1	0	Novel
NEURL1B	0	Novel
GPR137C	0	Novel
ASB11	0	Novel
ACTR3	0	Novel
FRS2	0	Novel
ITGAM	0	Novel
ASB8	0	Novel
GRID2IP	0	Novel
AFDN	0	Novel
PRDX2	0	Novel
ATP6V0A2	0	Novel
ATF3	0	Novel
CD19	0	Novel
MCL1	0	Novel
SELE	0	Novel
MAP2K1	0	Novel
ITGB1	0	Novel
EDN3	0	Novel
CX3CL1	0	Novel
TNS1	0	Novel
SLC35D3	0	Novel
PIK3R2	0	Novel
ASB7	0	Novel
FLT3	0	Novel
GPR108	0	Novel
CXCL6	0	Novel
A1BG	0	Novel
GPR107	0	Novel
CXCL3	0	Novel
ATP6V1C1	0	Novel
F2	0	Novel
GSDMD	0	Novel
ASTL	0	Novel
TMX4	0	Novel
ARPC5	0	Novel
HSPG2	0	Novel
F3	0	Novel
ANKRD36B	0	Novel
ARPC1B	0	Novel
NCKAP1	0	Novel
HP	0	Novel
MYH9	0	Novel
TMEM205	0	Novel
BTLA	0	Novel
TIMP3	0	Novel
TP53I11	0	Novel
NRP1	0	Novel
PTPN2	0	Novel
PTPN23	0	Novel
ARPC3	0	Novel
DMXL1	0	Novel
CYRIB	0	Novel
ACKR1	0	Novel
UBA3	0	Novel
ATP6AP1	0	Novel
ZNF2	0	Novel
ANGPT4	0	Novel
RPTOR	0	Novel
MYO7A	0	Novel
GMFG	0	Novel
CRP	0	Novel
MMP15	0	Novel
CCL21	0	Novel
ARSI	0	Novel
P2RY10	0	Novel
CPNE3	0	Novel
A2M	0	Novel
JAK2	0	Novel
MSN	0	Novel
LOC112694756	0	Novel
ZNF280A	0	Novel
CCR7	0	Novel
KLHL29	0	Novel
TLR2	0	Novel
CHMP4A	0	Novel
HCAR1	0	Novel
ASB16	0	Novel
ARSK	0	Novel
CNNM4	0	Novel
ASB18	0	Novel
CD276	0	Novel
MMP10	0	Novel
TXN	0	Novel
PDPK1	0	Novel
CXCL2	0	Novel
PTEN	0	Novel
CXCR3	0	Novel
GAPVD1	0	Novel
TEX264	0	Novel
TMEM131	0	Novel
BCL2L11	0	Novel
CTSL	0	Novel
IFNG	0	Novel
CCR2	0	Novel
LPAR5	0	Novel
FRK	0	Novel
HINT2	0	Novel
ATP6V1E2	0	Novel
GAS6	0	Novel
MLPH	0	Novel
CTNND1	0	Novel
CD28	0	Novel
SAA1	0	Novel
TEX35	0	Novel
CXCL11	0	Novel
CXCL13	0	Novel
RAB3D	0	Novel
SLC35D1	0	Novel
SSBP4	0	Novel
ANGPTL1	0	Novel
ATP6V1F	0	Novel
SPTAN1	0	Novel
NHLRC2	0	Novel
ATP6V1C2	0	Novel
FERMT3	0	Novel
SH3KBP1	0	Novel
WASF2	0	Novel
CSF1R	0	Novel
DPP4	0	Novel
NFE2L2	0	Novel
PROK1	0	Novel
MYO5C	0	Novel
ACTA1	0	Novel
EMP1	0	Novel
ABRACL	0	Novel
NCK2	0	Novel
MMP16	0	Novel
AGT	0	Novel
CD40	0	Novel
SDC1	0	Novel
CD40LG	0	Novel
CCL19	0	Novel
GPR143	0	Novel
TGFB3	0	Novel
MBTD1	0	Novel
STAT5A	0	Novel
ALK	0	Novel
BECN1	0	Novel
SLC16A6	0	Novel
RET	0	Novel
WIPF3	0	Novel
FBXL14	0	Novel
RAB5A	0	Novel
VTI1B	0	Novel
NGFR	0	Novel
ELN	0	Novel
MAP3K5	0	Novel
HSPA4	0	Novel
PGF	0	Novel
S1PR1	0	Novel
GATA1	0	Novel
SERPINF2	0	Novel
MMP12	0	Novel
CCL7	0	Novel
ERBB3	0	Novel
ATP6V1E1	0	Novel
MAP1LC3A	0	Novel
ARSF	0	Novel
MYO10	0	Novel
PRELID2	0	Novel
ACER2	0	Novel
IL6ST	0	Novel
VPS4A	0	Novel
TOR4A	0	Novel
PTPRO	0	Novel
CD274	0	Novel
ASB1	0	Novel
TMEM179B	0	Novel
SCPEP1	0	Novel
ARSH	0	Novel
PROM2	0	Novel
F2RL1	0	Novel
F8	0	Novel
ARPC2	0	Novel
MMRN1	0	Novel
GSTO2	0	Novel
FGF13	0	Novel
JAM3	0	Novel
ASB14	0	Novel
ARID5A	0	Novel
ARSA	0	Novel
DLL4	0	Novel
TM9SF3	0	Novel
TEKT4	0	Novel
CREG1	0	Novel
SMPD1	0	Novel
CXCR2	0	Novel
ETNK2	0	Novel
FAM136A	0	Novel
ATP6V0B	0	Novel
NEURL3	0	Novel
KLHL25	0	Novel
BCAR1	0	Novel
ARMC12	0	Novel
ATP6V1G1	0	Novel
PARD3	0	Novel
HBA1	0	Novel
MGST1	0	Novel
ATP6V0D1	0	Novel
FAS	0	Novel
ASB13	0	Novel
HBA2	0	Novel
LPAR1	0	Novel
ATP6V0E1	0	Novel
GTPBP2	0	Novel
MTRNR2L8	0	Novel
PTPRU	0	Novel
PROS1	0	Novel
ASB5	0	Novel
GGH	0	Novel
LPAR3	0	Novel
ENG	0	Novel
STARD7	0	Novel
CHMP2B	0	Novel
JUND	0	Novel
PJA2	0	Novel
ADGRB1	0	Novel
LOC102723996	0	Novel
HBE1	0	Novel
CCL3	0	Novel
S1PR3	0	Novel
CD4	0	Novel
EZHIP	0	Novel
CALR	0	Novel
TEX38	0	Novel
IL16	0	Novel
PDGFC	0	Novel
NCKAP1L	0	Novel
ATP6V0D2	0	Novel
CD58	0	Novel
APOE	0	Novel
FOXP3	0	Novel
CD80	0	Novel
ICOSLG	0	Novel
LPAR4	0	Novel
ABTB1	0	Novel
PRR12	0	Novel
MITF	0	Novel
CD74	0	Novel
RAC1	0	Novel
TWIST1	0	Novel
EIF2AK3	0	Novel
IL6	1	Known
MMP9	1	Known
MAPK1	1	Known
STAT3	1	Known
CTNNB1	1	Known
GRB2	1	Known
HSPA5	1	Known
ANXA5	1	Known
CCL2	1	Known
CD63	1	Known
SDCBP	1	Known
ANKRD36	1	Known
FOXO1	1	Known
VEGFC	1	Known
MYO5A	1	Known
LAMP2	1	Known
MMP14	1	Known
FMN1	1	Known
DDIT3	1	Known
ATP6V1B2	1	Known
EDNRB	1	Known
KANK2	1	Known
EPS8	1	Known
TYRP1	1	Known
CXCL1	1	Known
CYGB	1	Known
GYPC	1	Known
STK32A	1	Known
ASAH1	1	Known
ANGPT2	1	Known
ETNK1	1	Known
CFDP1	1	Known
LPAR6	1	Known
STAM	1	Known
MXI1	1	Known
PTPRM	1	Known
GSTO1	1	Known
PHF1	1	Known
RPL7L1	1	Known
TNFRSF14	1	Known
GPR137B	1	Known
GMFB	1	Known
PYURF	1	Known
SLC35D2	1	Known
ARSG	1	Known
AMZ2	1	Known
EIF3L	1	Known
FAHD2B	1	Known
PTTG1IP	1	Known
LETMD1	1	Known
HEBP1	1	Known
KLHL21	1	Known
GLMP	1	Known

## Sheet: STRING-5
STRING-Embedding-GO
Symbol	Probability	Known/Novel
ERBB2	0.75	Novel
CXCL8	0.71	Novel
CDH1	0.69	Novel
MTOR	0.61	Novel
LAMP1	0.57	Novel
AKT1	0.46	Novel
MMP2	0.42	Novel
PDGFRB	0.37	Novel
ILK	0.37	Novel
SRC	0.36	Novel
CD44	0.35	Novel
CXCL12	0.34	Novel
MAPK8	0.34	Novel
APP	0.33	Novel
PECAM1	0.32	Novel
KIT	0.32	Novel
SDC1	0.32	Novel
FN1	0.31	Novel
IGF1	0.31	Novel
CDC42	0.31	Novel
ANXA1	0.31	Novel
PTK2	0.3	Novel
PTEN	0.3	Novel
ADAM17	0.27	Novel
EGFR	0.27	Novel
ANXA2	0.25	Novel
SMAD3	0.25	Novel
CTSB	0.24	Novel
FLT1	0.23	Novel
EZR	0.21	Novel
CFL1	0.21	Novel
MMP1	0.21	Novel
CAV1	0.21	Novel
MAP1LC3B	0.2	Novel
PLAUR	0.2	Novel
EDN1	0.2	Novel
PTPN23	0.2	Novel
SERPINE1	0.19	Novel
HBEGF	0.19	Novel
CDH5	0.18	Novel
BCL2L11	0.18	Novel
LGALS3	0.18	Novel
ITGA5	0.17	Novel
ARPC1A	0.17	Novel
PDCD6IP	0.16	Novel
CCND1	0.16	Novel
ITGB1	0.16	Novel
MME	0.16	Novel
CLPSL2	0.15	Novel
DNM1	0.15	Novel
TSG101	0.15	Novel
IL13	0.15	Novel
PDGFRA	0.15	Novel
GSN	0.15	Novel
CTTN	0.15	Novel
CD9	0.14	Novel
TP53	0.14	Novel
CTNNA1	0.14	Novel
CDH17	0.14	Novel
GNB1	0.13	Novel
KDR	0.13	Novel
YAP1	0.13	Novel
CCN2	0.13	Novel
CCN1	0.13	Novel
THBS1	0.13	Novel
PTGS2	0.13	Novel
CXCL10	0.13	Novel
GABARAP	0.13	Novel
BCAR1	0.13	Novel
ESR1	0.13	Novel
CTSD	0.13	Novel
EFNA5	0.12	Novel
PIK3CA	0.12	Novel
TNFSF10	0.12	Novel
FOS	0.12	Novel
CD28	0.12	Novel
DNM2	0.12	Novel
TJP1	0.12	Novel
MAPK3	0.12	Novel
TEK	0.12	Novel
CX3CL1	0.12	Novel
GABARAPL2	0.12	Novel
RPS6KB1	0.11	Novel
CASP8	0.11	Novel
ITGAV	0.11	Novel
MIF	0.11	Novel
CORO1C	0.11	Novel
MCL1	0.11	Novel
PDGFB	0.11	Novel
GAPDH	0.11	Novel
FLT4	0.1	Novel
PI3	0.1	Novel
ATG4A	0.1	Novel
FOXO3	0.1	Novel
PSAP	0.1	Novel
JUN	0.1	Novel
CSF2	0.1	Novel
ATF6	0.1	Novel
PDGFA	0.1	Novel
ANKRD37	0.1	Novel
MDM2	0.1	Novel
STAT5A	0.1	Novel
ARHGDIA	0.1	Novel
EPHA2	0.1	Novel
TFRC	0.1	Novel
HMGB1	0.1	Novel
EGF	0.1	Novel
CANX	0.09	Novel
ACTG1	0.09	Novel
ITGAE	0.09	Novel
ATF4	0.09	Novel
ARRB1	0.09	Novel
F3	0.09	Novel
AGTR1	0.09	Novel
ULK2	0.09	Novel
TNFRSF12A	0.09	Novel
RAB5A	0.09	Novel
FGFR3	0.09	Novel
RAB7A	0.09	Novel
HMOX1	0.09	Novel
ULK1	0.09	Novel
CXCR2	0.09	Novel
MSN	0.09	Novel
CAPN11	0.09	Novel
ANXA4	0.09	Novel
PGF	0.09	Novel
CDH2	0.09	Novel
MMP13	0.09	Novel
MAP2K7	0.08	Novel
CXCL5	0.08	Novel
PLG	0.08	Novel
VASP	0.08	Novel
XBP1	0.08	Novel
HSPG2	0.08	Novel
EIF4EBP1	0.08	Novel
ABCB1	0.08	Novel
NFKBIE	0.08	Novel
IL1A	0.08	Novel
SNAI1	0.08	Novel
TUBA3C	0.08	Novel
PPARG	0.08	Novel
CYBB	0.08	Novel
CD81	0.08	Novel
NFE2L2	0.08	Novel
ICAM1	0.08	Novel
CXCL2	0.08	Novel
TIE1	0.08	Novel
HGF	0.08	Novel
CKAP4	0.08	Novel
ARRB2	0.08	Novel
ANXA8	0.07	Novel
PTPRC	0.07	Novel
ZYX	0.07	Novel
LOX	0.07	Novel
IRS1	0.07	Novel
CD82	0.07	Novel
HIF1A	0.07	Novel
OCLN	0.07	Novel
VCAM1	0.07	Novel
EGR1	0.07	Novel
CD151	0.07	Novel
SERPINB5	0.07	Novel
ACTR3	0.07	Novel
ATG3	0.07	Novel
DPP4	0.07	Novel
IGBP1	0.07	Novel
KANK1	0.07	Novel
MAP1LC3A	0.07	Novel
ALB	0.07	Novel
PIK3R2	0.07	Novel
WNT5A	0.07	Novel
EIF2AK3	0.07	Novel
NTN1	0.07	Novel
PIK3R3	0.07	Novel
CAPN2	0.07	Novel
RHPN2	0.07	Novel
STAT6	0.07	Novel
CCR10	0.07	Novel
NOS3	0.07	Novel
HPGDS	0.07	Novel
MMP12	0.07	Novel
JAG1	0.07	Novel
ACKR2	0.07	Novel
FASLG	0.06	Novel
GABARAPL1	0.06	Novel
PIK3R1	0.06	Novel
FADD	0.06	Novel
MAPK9	0.06	Novel
CBL	0.06	Novel
FLOT1	0.06	Novel
C12orf40	0.06	Novel
NES	0.06	Novel
BSG	0.06	Novel
CTSA	0.06	Novel
MET	0.06	Novel
FGF13	0.06	Novel
SEMA4D	0.06	Novel
EEA1	0.06	Novel
SLC2A1	0.06	Novel
RAB7B	0.06	Novel
RAI14	0.06	Novel
CCL21	0.06	Novel
KANK3	0.06	Novel
CAPN15	0.06	Novel
RELA	0.06	Novel
IDO1	0.06	Novel
CAPN7	0.06	Novel
SNX12	0.06	Novel
PIK3CB	0.06	Novel
ACTR2	0.06	Novel
IL7R	0.06	Novel
MAGI3	0.06	Novel
HIP1	0.06	Novel
UCK2	0.06	Novel
ACKR3	0.06	Novel
JUND	0.06	Novel
VTN	0.06	Novel
ITGA6	0.06	Novel
CD68	0.06	Novel
ANPEP	0.06	Novel
ITGA1	0.06	Novel
ABCG2	0.06	Novel
ADAM10	0.06	Novel
HSPB1	0.06	Novel
MCAM	0.06	Novel
S1PR1	0.06	Novel
ADGB	0.06	Novel
LIMA1	0.06	Novel
NRARP	0.06	Novel
IL10	0.06	Novel
FGF2	0.06	Novel
DAP	0.06	Novel
SH3KBP1	0.06	Novel
EPAS1	0.06	Novel
IL2	0.06	Novel
PROM1	0.06	Novel
MS4A10	0.06	Novel
STAT2	0.06	Novel
ARPC5	0.06	Novel
MUC1	0.06	Novel
PLS3	0.06	Novel
CXCL3	0.06	Novel
THY1	0.06	Novel
HSPB3	0.06	Novel
STAT5B	0.06	Novel
CTSC	0.06	Novel
RAC1	0.06	Novel
CCL11	0.06	Novel
CCL20	0.06	Novel
LAMB1	0.06	Novel
IL3	0.05	Novel
RORA	0.05	Novel
IL4	0.05	Novel
VCL	0.05	Novel
IL15	0.05	Novel
CASP7	0.05	Novel
NFKBIZ	0.05	Novel
MICAL1	0.05	Novel
NUDT12	0.05	Novel
DLL4	0.05	Novel
FAM90A26	0.05	Novel
TNS1	0.05	Novel
NRP1	0.05	Novel
SLPI	0.05	Novel
RPTOR	0.05	Novel
DUSP1	0.05	Novel
CCR9	0.05	Novel
TNFRSF1A	0.05	Novel
MAP2K1	0.05	Novel
ZEB1	0.05	Novel
SESN2	0.05	Novel
HSP90B1	0.05	Novel
ATG4D	0.05	Novel
FOXP3	0.05	Novel
PTPN1	0.05	Novel
MX1	0.05	Novel
CDK5	0.05	Novel
IGF2R	0.05	Novel
CHMP4B	0.05	Novel
PSMD10	0.05	Novel
CXCL16	0.05	Novel
TGFBI	0.05	Novel
CD40	0.05	Novel
GAPVD1	0.05	Novel
CSF3	0.05	Novel
CD19	0.05	Novel
FURIN	0.05	Novel
CAPN6	0.05	Novel
ITGB2	0.05	Novel
CXCL13	0.05	Novel
ANXA3	0.05	Novel
SHC1	0.05	Novel
PLXND1	0.05	Novel
WDFY2	0.05	Novel
KANK4	0.05	Novel
SREBF1	0.05	Novel
MS4A13	0.05	Novel
IL6ST	0.05	Novel
CCL7	0.05	Novel
MMP7	0.05	Novel
HIP1R	0.05	Novel
GNG12	0.05	Novel
VPS28	0.05	Novel
ANXA11	0.05	Novel
TIMP1	0.05	Novel
SNX9	0.05	Novel
CHMP4A	0.05	Novel
CAPN12	0.05	Novel
PLAU	0.05	Novel
HYOU1	0.05	Novel
MDK	0.05	Novel
EP300	0.05	Novel
M6PR	0.05	Novel
ANKRD30B	0.05	Novel
ARPC1B	0.05	Novel
PTPN6	0.05	Novel
VPS4A	0.05	Novel
DSTN	0.05	Novel
ATG12	0.05	Novel
VIM	0.05	Novel
SLC9A3R1	0.05	Novel
ITGA3	0.05	Novel
SMPD2	0.05	Novel
NID1	0.05	Novel
SPHK1	0.05	Novel
SPP1	0.05	Novel
STYK1	0.05	Novel
GAA	0.05	Novel
ACTG2	0.05	Novel
TNFRSF10B	0.04	Novel
NFKB2	0.04	Novel
MX2	0.04	Novel
CDKN1B	0.04	Novel
CASP3	0.04	Novel
TIMP2	0.04	Novel
POTEI	0.04	Novel
BECN1	0.04	Novel
TFEB	0.04	Novel
LOC100133315	0.04	Novel
ACTR3B	0.04	Novel
MMP3	0.04	Novel
JAK2	0.04	Novel
ATG4C	0.04	Novel
PMCH	0.04	Novel
LOC642929	0.04	Novel
EPRS1	0.04	Novel
CAPN8	0.04	Novel
FLOT2	0.04	Novel
RNF103-CHMP3	0.04	Novel
AIMP1	0.04	Novel
ITGB3	0.04	Novel
REEP1	0.04	Novel
COL4A1	0.04	Novel
PTK2B	0.04	Novel
MAGI1	0.04	Novel
BNIP3	0.04	Novel
EDA2R	0.04	Novel
SMIM10	0.04	Novel
MLST8	0.04	Novel
SIRT1	0.04	Novel
ZFYVE1	0.04	Novel
PSEN1	0.04	Novel
SNX18	0.04	Novel
SELE	0.04	Novel
CALR	0.04	Novel
ICAM3	0.04	Novel
PCSK5	0.04	Novel
IL24	0.04	Novel
KAT2B	0.04	Novel
LAMB3	0.04	Novel
BCL2L2	0.04	Novel
PLA2G1B	0.04	Novel
LNX1	0.04	Novel
GNA11	0.04	Novel
NFKBID	0.04	Novel
AREG	0.04	Novel
CORT	0.04	Novel
ITGB4	0.04	Novel
LCK	0.04	Novel
PDPN	0.04	Novel
IL18	0.04	Novel
CHMP2A	0.04	Novel
PF4	0.04	Novel
VPS36	0.04	Novel
CAVIN1	0.04	Novel
CXCR4	0.04	Novel
ARPC4	0.04	Novel
RAB5C	0.04	Novel
S100B	0.04	Novel
S1PR3	0.04	Novel
ADM	0.04	Novel
IFNA21	0.04	Novel
ANKRD65	0.04	Novel
CDKN2C	0.04	Novel
GFAP	0.04	Novel
LOXL2	0.04	Novel
PINK1	0.04	Novel
RPS6KA5	0.04	Novel
CAMLG	0.04	Novel
C3	0.04	Novel
LEP	0.04	Novel
ANKFY1	0.04	Novel
PCSK9	0.04	Novel
CHRM2	0.04	Novel
CCDC142	0.04	Novel
CXCL9	0.04	Novel
DEPTOR	0.04	Novel
NAPSA	0.04	Novel
CAPN1	0.04	Novel
S100A4	0.04	Novel
ADAM9	0.04	Novel
NOS2	0.04	Novel
CCL5	0.04	Novel
ANKRD16	0.04	Novel
PROK1	0.04	Novel
UBR4	0.04	Novel
FYN	0.04	Novel
ATG9A	0.04	Novel
SEMA6C	0.04	Novel
PTPRD	0.04	Novel
VIL1	0.04	Novel
GPSM2	0.04	Novel
IL5	0.04	Novel
ATG10	0.04	Novel
MAP1LC3C	0.04	Novel
CDKN2B	0.04	Novel
GPNMB	0.04	Novel
PLA2G4A	0.04	Novel
ANXA8L1	0.04	Novel
ATF3	0.04	Novel
TRADD	0.04	Novel
F2R	0.04	Novel
PRDX6	0.04	Novel
MTPN	0.04	Novel
ACTR10	0.04	Novel
ADCY4	0.04	Novel
CD40LG	0.04	Novel
LPAR2	0.04	Novel
ATP6V0A2	0.04	Novel
FTL	0.04	Novel
IL20RB	0.04	Novel
FAP	0.04	Novel
FGF1	0.04	Novel
F2RL1	0.04	Novel
GNB2	0.04	Novel
STK35	0.04	Novel
GNB4	0.04	Novel
CD34	0.04	Novel
IST1	0.04	Novel
ARG1	0.04	Novel
STAT1	0.04	Novel
SEMA3F	0.04	Novel
GAST	0.04	Novel
PDGFC	0.04	Novel
THBS2	0.04	Novel
TGOLN2	0.04	Novel
ANTXR1	0.04	Novel
SLC2A13	0.03	Novel
ARTN	0.03	Novel
SMIM9	0.03	Novel
BCL2L10	0.03	Novel
CAP1	0.03	Novel
EPOR	0.03	Novel
NMUR2	0.03	Novel
CASP9	0.03	Novel
ALCAM	0.03	Novel
GNS	0.03	Novel
DUSP12	0.03	Novel
LTB4R	0.03	Novel
ITGAM	0.03	Novel
SGK1	0.03	Novel
SPARC	0.03	Novel
CD274	0.03	Novel
IL11	0.03	Novel
MAPK1	0.89	Known
STAT3	0.65	Known
IL6	0.61	Known
MMP9	0.58	Known
ANXA5	0.52	Known
HSPA5	0.5	Known
CCL2	0.46	Known
GRB2	0.43	Known
CTNNB1	0.42	Known
CXCL1	0.41	Known
LAMP2	0.31	Known
VEGFC	0.3	Known
CD63	0.25	Known
FMN1	0.25	Known
FOXO1	0.22	Known
SDCBP	0.21	Known
MMP14	0.17	Known
DDIT3	0.15	Known
KANK2	0.14	Known
EDNRB	0.11	Known
ANGPT2	0.09	Known
ANKRD36	0.08	Known
STAM	0.07	Known
TYRP1	0.05	Known
EPS8	0.04	Known
GSTO1	0.03	Known

## Sheet: STRING-6
STRING-Influence-GO
Symbol	Probability	Known/Novel
TEDC1	0	Novel
C19orf71	0	Novel
CCDC159	0	Novel
FAM178B	0	Novel
C22orf42	0	Novel
MTRNR2L4	0	Novel
MTRNR2L7	0	Novel
HPS5	0	Novel
ITPRIPL1	0	Novel
TMEM185B	0	Novel
EGF	0	Novel
MREG	0	Novel
HGF	0	Novel
TIMP2	0	Novel
C3orf33	0	Novel
TIMP4	0	Novel
STAP2	0	Novel
CTSD	0	Novel
NUTM2A	0	Novel
FGF2	0	Novel
TFEB	0	Novel
CSF2	0	Novel
CCN3	0	Novel
AKT1	0	Novel
SPHK1	0	Novel
NUTM2B	0	Novel
TIMP1	0	Novel
EZHIP	0	Novel
CXCL8	0	Novel
QPCT	0	Novel
UBAP1L	0	Novel
MAPK14	0	Novel
EGFR	0	Novel
MMP26	0	Novel
LAMP1	0	Novel
ADGB	0	Novel
IL2	0	Novel
EDN1	0	Novel
IL25	0	Novel
VWA3B	0	Novel
MMP17	0	Novel
MMP15	0	Novel
ETS1	0	Novel
MMP10	0	Novel
IL4	0	Novel
LMO4	0	Novel
HBP1	0	Novel
IL31	0	Novel
IL17RC	0	Novel
AGER	0	Novel
MMP1	0	Novel
IL24	0	Novel
FLT1	0	Novel
APP	0	Novel
SDC1	0	Novel
KIT	0	Novel
F3	0	Novel
IL32	0	Novel
MMP2	0	Novel
C20orf85	0	Novel
IL6ST	0	Novel
IL2RA	0	Novel
HBEGF	0	Novel
MMP27	0	Novel
VEGFD	0	Novel
KLF6	0	Novel
PTPRC	0	Novel
ACKR1	0	Novel
PIK3R1	0	Novel
GAREM2	0	Novel
SERPINE1	0	Novel
MET	0	Novel
MMP8	0	Novel
IL17C	0	Novel
MMP3	0	Novel
PECAM1	0	Novel
MMP24	0	Novel
FGF16	0	Novel
BSG	0	Novel
VCAM1	0	Novel
FAM234B	0	Novel
AFP	0	Novel
C1orf105	0	Novel
VEGFB	0	Novel
IL6R	0	Novel
ASIP	0	Novel
DRICH1	0	Novel
HMOX1	0	Novel
CCL4	0	Novel
TEK	0	Novel
ANGPT1	0	Novel
ICAM1	0	Novel
IL10	0	Novel
PRTN3	0	Novel
IL27	0	Novel
EPO	0	Novel
AZU1	0	Novel
KDR	0	Novel
CTSB	0	Novel
SPINDOC	0	Novel
FN1	0	Novel
TNF	0	Novel
CD44	0	Novel
PDGFRB	0	Novel
BIVM	0	Novel
CD68	0	Novel
MMP11	0	Novel
CXCR4	0	Novel
MAPK3	0	Novel
C17orf99	0	Novel
F2R	0	Novel
PRG3	0	Novel
EIF2AK3	0	Novel
FASLG	0	Novel
IL37	0	Novel
CDH5	0	Novel
FXYD5	0	Novel
CCN2	0	Novel
ELANE	0	Novel
EBI3	0	Novel
CRP	0	Novel
VASP	0	Novel
CXCL12	0	Novel
ESM1	0	Novel
SEMA4C	0	Novel
A2M	0	Novel
FLT4	0	Novel
IL15RA	0	Novel
RETN	0	Novel
CTRL	0	Novel
C9orf153	0	Novel
PDGFA	0	Novel
HIGD1B	0	Novel
MAPK8	0	Novel
PTPN6	0	Novel
IL13	0	Novel
CCL5	0	Novel
CTF1	0	Novel
FLT3	0	Novel
SRC	0	Novel
CXCL10	0	Novel
GBA	0	Novel
CD28	0	Novel
LY6G6F	0	Novel
PROSER2	0	Novel
PTK2	0	Novel
ORM1	0	Novel
PDGFB	0	Novel
IL3	0	Novel
ITGB1	0	Novel
GH2	0	Novel
TNFSF18	0	Novel
GLIPR1	0	Novel
S1PR1	0	Novel
CAV1	0	Novel
PLG	0	Novel
IL17B	0	Novel
TFRC	0	Novel
IL15	0	Novel
SNAI1	0	Novel
A1BG	0	Novel
STAT5A	0	Novel
PPBP	0	Novel
RAB27A	0	Novel
JAK2	0	Novel
VTCN1	0	Novel
FGF13	0	Novel
THBS1	0	Novel
C20orf27	0	Novel
IGF1	0	Novel
IL26	0	Novel
SELP	0	Novel
ANXA1	0	Novel
CDH1	0	Novel
CLDN5	0	Novel
GATD1	0	Novel
IL11	0	Novel
MMP13	0	Novel
PSAP	0	Novel
IL18	0	Novel
FGFR4	0	Novel
LGALS3	0	Novel
MKRN2OS	0	Novel
MCAM	0	Novel
ANGPTL4	0	Novel
NECTIN2	0	Novel
PDPN	0	Novel
TNFRSF1A	0	Novel
CHI3L1	0	Novel
GPNMB	0	Novel
ITGAM	0	Novel
BRI3	0	Novel
TGFA	0	Novel
CSF1R	0	Novel
TP53TG3E	0	Novel
TP53TG3C	0	Novel
CXCL5	0	Novel
SDC4	0	Novel
ASTL	0	Novel
ZNF514	0	Novel
LAMP3	0	Novel
GYPA	0	Novel
JAK1	0	Novel
TP53TG3F	0	Novel
AGT	0	Novel
TP53TG3D	0	Novel
CD19	0	Novel
MMP16	0	Novel
TP53TG3B	0	Novel
TIMP3	0	Novel
CEP85L	0	Novel
NOX5	0	Novel
LRATD1	0	Novel
CD86	0	Novel
TMEM179B	0	Novel
IL2RB	0	Novel
RET	0	Novel
IL23A	0	Novel
HIF1A	0	Novel
ALB	0	Novel
BCL6	0	Novel
SNAI2	0	Novel
CD274	0	Novel
CCL11	0	Novel
LIF	0	Novel
MMP7	0	Novel
SPHK2	0	Novel
FGF1	0	Novel
PIK3CA	0	Novel
TP53	0	Novel
SGMS1	0	Novel
CSF1	0	Novel
ARPC2	0	Novel
IL22	0	Novel
OSM	0	Novel
SELE	0	Novel
ARL14EPL	0	Novel
LOC102723996	0	Novel
ICOSLG	0	Novel
CASP3	0	Novel
TSPAN10	0	Novel
BCAR1	0	Novel
CCR7	0	Novel
ADAMTS1	0	Novel
CD40	0	Novel
DLL4	0	Novel
AGTR1	0	Novel
ACTR2	0	Novel
FAM199X	0	Novel
SLC16A6	0	Novel
TNFAIP6	0	Novel
SPATA9	0	Novel
IL36A	0	Novel
ANXA2	0	Novel
IL1F10	0	Novel
PDGFRA	0	Novel
CLCF1	0	Novel
MPL	0	Novel
CCL18	0	Novel
C22orf39	0	Novel
TSG101	0	Novel
ANGPTL2	0	Novel
HP	0	Novel
TNFSF12	0	Novel
IL17F	0	Novel
CFD	0	Novel
FOXP3	0	Novel
SHC1	0	Novel
CNN2	0	Novel
RAB5A	0	Novel
IFNG	0	Novel
PRADC1	0	Novel
FGFR3	0	Novel
MLANA	0	Novel
TSPAN3	0	Novel
IL2RG	0	Novel
SPACA7	0	Novel
CD80	0	Novel
EPHB4	0	Novel
CXCR3	0	Novel
TP53TG3	0	Novel
CD209	0	Novel
IL36B	0	Novel
TGFB1	0	Novel
EPHA2	0	Novel
CACYBP	0	Novel
NOS3	0	Novel
BMF	0	Novel
CASP4	0	Novel
CD34	0	Novel
ERBB2	0	Novel
IL1A	0	Novel
SAA1	0	Novel
EREG	0	Novel
PTPN11	0	Novel
IL36G	0	Novel
CNNM3	0	Novel
PF4	0	Novel
CD81	0	Novel
F2	0	Novel
SPP1	0	Novel
CD24	0	Novel
ITGAX	0	Novel
IGFBP2	0	Novel
ERBB3	0	Novel
CXCL6	0	Novel
F11R	0	Novel
PSEN1	0	Novel
MAPK9	0	Novel
MTRNR2L2	0	Novel
CCR6	0	Novel
QSOX1	0	Novel
CTSL	0	Novel
NFE2L2	0	Novel
CCL17	0	Novel
CCL7	0	Novel
STPG3	0	Novel
PDGFD	0	Novel
CASP9	0	Novel
CEP104	0	Novel
IL20	0	Novel
IGFBP3	0	Novel
ADAM17	0	Novel
SPARC	0	Novel
TNFSF11	0	Novel
ARMC8	0	Novel
LPAR1	0	Novel
PROK1	0	Novel
OSMR	0	Novel
CD69	0	Novel
ANXA4	0	Novel
EZR	0	Novel
GDNF	0	Novel
DNTT	0	Novel
CCN4	0	Novel
HSPB2	0	Novel
ATF3	0	Novel
MAP2K7	0	Novel
ATF4	0	Novel
BAX	0	Novel
CCL26	0	Novel
GSN	0	Novel
CX3CL1	0	Novel
XBP1	0	Novel
CXCL3	0	Novel
MAP1LC3B	0	Novel
IL20RB	0	Novel
IL22RA1	0	Novel
CCL20	0	Novel
FGF11	0	Novel
IL12B	0	Novel
C10orf120	0	Novel
CD1B	0	Novel
IL1B	0	Novel
TLR4	0	Novel
CXCR2	0	Novel
MARVELD1	0	Novel
CD82	0	Novel
FYN	0	Novel
ARPC4	0	Novel
MDK	0	Novel
ADIPOR1	0	Novel
SOCS7	0	Novel
SPRY2	0	Novel
DUSP2	0	Novel
CEACAM6	0	Novel
CPNE3	0	Novel
LBP	0	Novel
MFGE8	0	Novel
KRCC1	0	Novel
ZAP70	0	Novel
PROM2	0	Novel
FCGR2A	0	Novel
CD276	0	Novel
RPTOR	0	Novel
PDCD6IP	0	Novel
BCL2L11	0	Novel
ITGB3	0	Novel
CD9	0	Novel
UPK3BL1	0	Novel
RHD	0	Novel
NGF	0	Novel
BCL2L1	0	Novel
HBB	0	Novel
CCR2	0	Novel
CLEC7A	0	Novel
CREB3	0	Novel
SOCS4	0	Novel
GFRA1	0	Novel
PTGER1	0	Novel
FGF7	0	Novel
AFDN	0	Novel
MACC1	0	Novel
ARPC1A	0	Novel
CD1D	0	Novel
PTPRA	0	Novel
MIF	0	Novel
FAM220A	0	Novel
CD40LG	0	Novel
BTC	0	Novel
CAPN12	0	Novel
PTAR1	0	Novel
CCDC87	0	Novel
GAB2	0	Novel
JAK3	0	Novel
SRI	0	Novel
SHOC1	0	Novel
ITPKB	0	Novel
YBX3	0	Novel
FAHD2A	0	Novel
VWF	0	Novel
ERVW-1	0	Novel
DCSTAMP	0	Novel
MMP12	0	Novel
STAT5B	0	Novel
SLC35A5	0	Novel
JAM2	0	Novel
CAPN6	0	Novel
FGFR2	0	Novel
PIK3CG	0	Novel
NTRK1	0	Novel
FAS	0	Novel
ELN	0	Novel
GKN2	0	Novel
F2RL1	0	Novel
TM7SF3	0	Novel
FOS	0	Novel
SLC24A5	0	Novel
FRS2	0	Novel
FGFR1	0	Novel
TLR9	0	Novel
TMEM185A	0	Novel
CCL1	0	Novel
APOE	0	Novel
PDCD1LG2	0	Novel
YPEL5	0	Novel
OR2T33	0	Novel
ANXA10	0	Novel
PLAUR	0	Novel
IL33	0	Novel
FLOT1	0	Novel
MSN	0	Novel
ZNF2	0	Novel
LCK	0	Novel
MGST1	0	Novel
CTSG	0	Novel
SOD3	0	Novel
STAT3	1	Known
IL6	1	Known
MMP9	1	Known
CCL2	1	Known
MAPK1	1	Known
CTNNB1	1	Known
CXCL1	1	Known
ANXA5	1	Known
VEGFC	1	Known
MMP14	1	Known
ASAH1	1	Known
ANGPT2	1	Known
CD63	1	Known
EDNRB	1	Known
TYRP1	1	Known
LAMP2	1	Known
FOXO1	1	Known
GRB2	1	Known
GLMP	1	Known
DDIT3	1	Known
ANKRD36	1	Known
SDCBP	1	Known
HSPA5	1	Known
TNFRSF14	1	Known
GYPC	1	Known
FAHD2B	1	Known
AMZ2	1	Known
ARSG	1	Known
CYGB	1	Known
KANK2	1	Known
PTPRM	1	Known
FMN1	1	Known
EPS8	1	Known
GMFB	1	Known
STAM	1	Known
LETMD1	1	Known
MYO5A	1	Known
LPAR6	1	Known
MXI1	1	Known
PTTG1IP	1	Known
GSTO1	1	Known
HEBP1	1	Known
STK32A	1	Known
GPR137B	1	Known
CFDP1	1	Known
ATP6V1B2	1	Known
PHF1	1	Known
ETNK1	1	Known
PYURF	1	Known
SLC35D2	1	Known
KLHL21	1	Known
EIF3L	1	Known
RPL7L1	1	Known

## Sheet: BioGRID-1
BioGRID-Adjacency-DisGeNET
Symbol	Probability	Known/Novel
GALC	0.99	Novel
ITIH3	0.99	Novel
SOD2	0.96	Novel
TAS2R41	0.95	Novel
VEGFD	0.95	Novel
CTSL	0.9	Novel
TMEM50B	0.84	Novel
FZD10	0.83	Novel
DOC2B	0.79	Novel
ILKAP	0.77	Novel
CMPK1	0.67	Novel
FLT1	0.57	Novel
POTEE	0.53	Novel
ICAM3	0.49	Novel
THEM4	0.48	Novel
WDFY1	0.45	Novel
TNFSF13B	0.44	Novel
ITGB3	0.42	Novel
H2BC14	0.34	Novel
ARMH1	0.34	Novel
PGD	0.32	Novel
PLXND1	0.32	Novel
ISOC2	0.29	Novel
SETMAR	0.29	Novel
FCGR2A	0.27	Novel
ACOT1	0.25	Novel
NENF	0.23	Novel
ZDHHC22	0.22	Novel
AKAP4	0.21	Novel
KCTD21	0.21	Novel
EPN1	0.21	Novel
CXCL3	0.2	Novel
CD82	0.16	Novel
DCAF10	0.14	Novel
PTPN11	0.14	Novel
CD151	0.13	Novel
S100A6	0.13	Novel
APLNR	0.12	Novel
ACTR6	0.11	Novel
UNC13B	0.11	Novel
ADGRA3	0.11	Novel
MPST	0.1	Novel
CCL8	0.09	Novel
HDHD3	0.09	Novel
FOXO6	0.09	Novel
PER1	0.09	Novel
SLC43A2	0.08	Novel
RNU1-4	0.08	Novel
TIMP2	0.08	Novel
AACS	0.08	Novel
TMEM11	0.08	Novel
PERP	0.08	Novel
LGALS3	0.08	Novel
RABEP2	0.07	Novel
ZNF787	0.07	Novel
ANGPT4	0.06	Novel
OPN3	0.06	Novel
RNR2	0.06	Novel
ANGPT1	0.06	Novel
PPP1R21	0.06	Novel
TLDC2	0.06	Novel
SNX13	0.06	Novel
ZNHIT1	0.05	Novel
PKDCC	0.05	Novel
DNER	0.05	Novel
C12orf45	0.05	Novel
KLHL23	0.05	Novel
BCL2L2-PABPN1	0.05	Novel
ANKRD13C	0.05	Novel
CHADL	0.05	Novel
MIR4449	0.05	Novel
RNVU1-7	0.05	Novel
RNU1-18P	0.05	Novel
ARHGEF34P	0.05	Novel
RPL18P11	0.05	Novel
RN7SL2	0.05	Novel
ATP6V1G2-DDX39B	0.05	Novel
HNRNPA1P33	0.05	Novel
SNORD14E	0.05	Novel
STK17A	0.05	Novel
MIR663AHG	0.05	Novel
GACAT2	0.05	Novel
PPP3CB-AS1	0.05	Novel
HOXA10-AS	0.05	Novel
ABHD15-AS1	0.05	Novel
RNA5S15	0.05	Novel
CREG2	0.05	Novel
TUBAP2	0.05	Novel
RNA5S2	0.05	Novel
RPS3P6	0.05	Novel
SNORD61	0.05	Novel
RN7SL4P	0.05	Novel
RNA5S4	0.05	Novel
SNORD83B	0.05	Novel
ARAP1-AS2	0.05	Novel
KRT8P39	0.05	Novel
KRT18P11	0.05	Novel
CTBP1-AS	0.05	Novel
ZNF354B	0.05	Novel
RPL18AP3	0.05	Novel
RPSAP26	0.05	Novel
NBPF25P	0.05	Novel
LINC00324	0.05	Novel
RPS3P7	0.05	Novel
CARS1-AS1	0.05	Novel
EPB41L4A-AS1	0.05	Novel
ANKUB1	0.05	Novel
RNU1-11P	0.05	Novel
SNORD12B	0.05	Novel
RNA5S12	0.05	Novel
MMP17	0.05	Novel
VTRNA2-1	0.05	Novel
RNVU1-18	0.05	Novel
RNU1-3	0.05	Novel
RPSAP14	0.05	Novel
ACTG1P14	0.05	Novel
WDPCP	0.05	Novel
RN7SL5P	0.05	Novel
P2RX5-TAX1BP3	0.05	Novel
GTF3C2-AS1	0.05	Novel
CERS6-AS1	0.05	Novel
SUZ12P1	0.05	Novel
RNA5S13	0.05	Novel
LARP4P	0.05	Novel
MDGA2	0.05	Novel
ARPIN-AP3S2	0.05	Novel
SAP30L-AS1	0.05	Novel
RNA5S9	0.05	Novel
EEF1A1P6	0.05	Novel
GNL3LP1	0.05	Novel
RNA5S10	0.05	Novel
RNA5SP162	0.05	Novel
KRT8P48	0.05	Novel
ANKRD30BL	0.05	Novel
SNORD101	0.05	Novel
ANKRD19P	0.05	Novel
ALG9-IT1	0.05	Novel
NPIPA1	0.05	Novel
DLGAP4-AS1	0.05	Novel
HSPD1P11	0.05	Novel
SLC26A10	0.05	Novel
EEF1A1P3	0.05	Novel
INTS6-AS1	0.05	Novel
RNVU1-17	0.05	Novel
WWTR1-AS1	0.05	Novel
HMGA1P3	0.05	Novel
MIR7705	0.05	Novel
RNVU1-14	0.05	Novel
RNVU1-1	0.05	Novel
MIR570HG	0.05	Novel
RNA5S3	0.05	Novel
MROH7-TTC4	0.05	Novel
SNORD3B-2	0.05	Novel
LINC00294	0.05	Novel
HM13-AS1	0.05	Novel
IGHV3-49	0.05	Novel
HORMAD2-AS1	0.05	Novel
CROCCP4	0.05	Novel
KRT8P34	0.05	Novel
RNU1-2	0.05	Novel
TSNAX-DISC1	0.05	Novel
SNORD18C	0.05	Novel
HNRNPCP2	0.05	Novel
SLC25A5-AS1	0.05	Novel
DISC1FP1	0.05	Novel
FTH1P23	0.05	Novel
RNA5SP202	0.05	Novel
RNA5S8	0.05	Novel
SNHG19	0.05	Novel
UBE2Q2P2	0.05	Novel
CCDC200	0.05	Novel
SNORD15A	0.05	Novel
PPP1R14BP3	0.05	Novel
MIR663B	0.05	Novel
RPS2P5	0.05	Novel
RNU4-2	0.05	Novel
MIR3648-2	0.05	Novel
MIR27A	0.05	Novel
LANCL1-AS1	0.05	Novel
RNVU1-19	0.05	Novel
PRC1-AS1	0.05	Novel
SNORD83A	0.05	Novel
RNA5S6	0.05	Novel
RNA5SP145	0.05	Novel
RBAK-RBAKDN	0.05	Novel
SNORD18B	0.05	Novel
RNA5SP259	0.05	Novel
KRT18P15	0.05	Novel
RNU1-27P	0.05	Novel
DDX3P3	0.05	Novel
MIR6775	0.05	Novel
MKRN2OS	0.05	Novel
SMG1P5	0.05	Novel
RNA5SP191	0.05	Novel
CEACAM19	0.05	Novel
RPS2P46	0.05	Novel
MIR614	0.05	Novel
MIR589	0.05	Novel
SDHAP1	0.05	Novel
MIR3648-1	0.05	Novel
RNU1-28P	0.05	Novel
RNA5S5	0.05	Novel
SNORD15B	0.05	Novel
TMX2-CTNND1	0.05	Novel
RPL13AP2	0.05	Novel
TRNV	0.05	Novel
RPS4XP17	0.05	Novel
PGAM1P5	0.05	Novel
CRTC3-AS1	0.05	Novel
RNA5SP74	0.05	Novel
GOLGA2P7	0.05	Novel
RNU1-19P	0.05	Novel
RNA5SP352	0.05	Novel
RNU7-1	0.05	Novel
SNORA23	0.05	Novel
RNA5S16	0.05	Novel
AFAP1-AS1	0.05	Novel
SNORD20	0.05	Novel
MIF-AS1	0.05	Novel
RNU6-8	0.05	Novel
PXN-AS1	0.05	Novel
MIR1248	0.05	Novel
B4GALT1-AS1	0.05	Novel
RNU5E-6P	0.05	Novel
RNASEK-C17orf49	0.05	Novel
SDHAP2	0.05	Novel
TRNE	0.05	Novel
RNA5SP506	0.05	Novel
RPS20P14	0.05	Novel
RNA5S17	0.05	Novel
GTF2IRD1P1	0.05	Novel
MIR663A	0.05	Novel
OR2A1-AS1	0.05	Novel
ADPGK-AS1	0.05	Novel
RNVU1-6	0.05	Novel
SMAD1-AS1	0.05	Novel
MKNK1-AS1	0.05	Novel
CCDC144NL-AS1	0.05	Novel
ZFAS1	0.05	Novel
BRD3OS	0.05	Novel
RNU5F-1	0.05	Novel
RNA5S1	0.05	Novel
MSTO2P	0.05	Novel
SNORD16	0.05	Novel
RNA5S11	0.05	Novel
RALY-AS1	0.05	Novel
VTRNA1-1	0.05	Novel
ZNF668	0.05	Novel
SNORD118	0.05	Novel
SCGN	0.05	Novel
SLCO5A1	0.05	Novel
C6orf223	0.05	Novel
TINCR	0.05	Novel
SNORA80E	0.05	Novel
SNORD3B-1	0.05	Novel
SNORA73B	0.05	Novel
SNORD13	0.05	Novel
SNORA50C	0.05	Novel
SNORD14C	0.05	Novel
SNORD17	0.05	Novel
SNORA53	0.05	Novel
SNORD10	0.05	Novel
SNORD3C	0.05	Novel
TMEM91	0.05	Novel
RNA5S7	0.05	Novel
ECI1	0.05	Novel
TUBA3C	0.05	Novel
LGALS8	0.05	Novel
RNU5A-1	0.05	Novel
ZBED9	0.05	Novel
TCFL5	0.05	Novel
TMED7-TICAM2	0.05	Novel
CXCL12	0.05	Novel
RPL7AP66	0.04	Novel
DZIP1	0.04	Novel
SNORA73A	0.04	Novel
PPAN-P2RY11	0.04	Novel
SORCS2	0.04	Novel
SPIRE2	0.04	Novel
RNPEPL1	0.04	Novel
LRRTM3	0.04	Novel
PLA2G15	0.04	Novel
SLC25A43	0.04	Novel
C22orf39	0.04	Novel
STX16-NPEPL1	0.04	Novel
SENP3-EIF4A1	0.04	Novel
SNHG12	0.04	Novel
PPT2-EGFL8	0.04	Novel
RAB4B-EGLN2	0.04	Novel
HOXA10-HOXA9	0.04	Novel
SRRM3	0.04	Novel
FSTL3	0.04	Novel
SNHG3	0.04	Novel
SNORA52	0.04	Novel
SNORA3B	0.04	Novel
TIGD2	0.04	Novel
TMC5	0.04	Novel
APOLD1	0.04	Novel
SEMA6D	0.04	Novel
LINC02693	0.04	Novel
ELOVL6	0.04	Novel
VPS72	0.04	Novel
SGSM3	0.04	Novel
SNORD104	0.04	Novel
SNN	0.04	Novel
IL11	0.04	Novel
MUC13	0.04	Novel
SMIM13	0.04	Novel
SNORD25	0.04	Novel
SNORD26	0.04	Novel
PAQR4	0.04	Novel
RPS10-NUDT3	0.04	Novel
NRP1	0.04	Novel
CMTM8	0.04	Novel
STPG4	0.04	Novel
RAB11FIP3	0.04	Novel
NDOR1	0.04	Novel
SLC7A6	0.04	Novel
NAT9	0.04	Novel
RN7SL3	0.04	Novel
SMG1P3	0.04	Novel
SMG1P2	0.04	Novel
THRIL	0.04	Novel
MTRNR2L8	0.04	Novel
ZNF484	0.04	Novel
ZNF587B	0.03	Novel
RNF216P1	0.03	Novel
STARD9	0.03	Novel
SLC35D1	0.03	Novel
CITED4	0.03	Novel
CCL11	0.03	Novel
GUSBP1	0.03	Novel
ATP2A3	0.03	Novel
SHB	0.03	Novel
ZCCHC24	0.03	Novel
TIMM17A	0.03	Novel
YPEL2	0.03	Novel
KIAA0100	0.03	Novel
STEAP1B	0.03	Novel
ATOX1	0.03	Novel
NBPF26	0.03	Novel
SCUBE2	0.03	Novel
DANCR	0.03	Novel
CXCL2	0.03	Novel
NKTR	0.03	Novel
RTL10	0.03	Novel
TMEM38A	0.03	Novel
NR2F1-AS1	0.03	Novel
SNORA13	0.03	Novel
KCTD20	0.03	Novel
JPX	0.03	Novel
NUDCD3	0.03	Novel
SLC8B1	0.03	Novel
UPK2	0.03	Novel
NEAT1	0.03	Novel
ENOSF1	0.03	Novel
KLHL29	0.03	Novel
PTMS	0.03	Novel
SPAG17	0.03	Novel
PHTF1	0.03	Novel
LIX1L	0.03	Novel
YAE1	0.03	Novel
SLC7A5P2	0.03	Novel
MIRLET7BHG	0.03	Novel
ANKRD33B	0.03	Novel
STXBP6	0.03	Novel
TEAD1	0.03	Novel
SBNO2	0.03	Novel
GPRIN3	0.03	Novel
RNU4-1	0.03	Novel
DMTF1	0.03	Novel
TDRD9	0.03	Novel
TENT4A	0.03	Novel
PMF1-BGLAP	0.03	Novel
ZNF444	0.03	Novel
ITGAE	0.03	Novel
RHPN2	0.03	Novel
SPATA21	0.03	Novel
NSUN5P2	0.03	Novel
AFAP1L1	0.03	Novel
SNHG1	0.03	Novel
FAM177A1	0.02	Novel
AVL9	0.02	Novel
PDE4A	0.02	Novel
ARPC1A	0.02	Novel
FAM107B	0.02	Novel
NIT1	0.02	Novel
TMEM141	0.02	Novel
ATPSCKMT	0.02	Novel
FAM120AOS	0.02	Novel
MSRB2	0.02	Novel
TMEM53	0.02	Novel
DPP9	0.02	Novel
SPSB3	0.02	Novel
GON4L	0.02	Novel
ARHGAP8	0.02	Novel
TIE1	0.02	Novel
FASTK	0.02	Novel
RNU1-1	0.02	Novel
C2orf88	0.02	Novel
AKR1B1	0.02	Novel
RSPH9	0.02	Novel
SPOCK2	0.02	Novel
LY6E	0.02	Novel
C4orf19	0.02	Novel
GFOD2	0.02	Novel
SZRD1	0.02	Novel
ZDHHC14	0.02	Novel
FAM102B	0.02	Novel
NHSL1	0.02	Novel
NOL4L	0.02	Novel
ZNF713	0.02	Novel
TAFA2	0.02	Novel
LINC01588	0.02	Novel
DENND11	0.02	Novel
NRIP3	0.02	Novel
NDRG3	0.02	Novel
PDE3A	0.02	Novel
PLA2G12A	0.02	Novel
HINT2	0.02	Novel
SHC2	0.02	Novel
WNT7B	0.02	Novel
ZP3	0.02	Novel
CNPY2	0.02	Novel
TRMT61A	0.02	Novel
CBSL	0.02	Novel
ADGRE5	0.02	Novel
HOXC10	0.02	Novel
METTL8	0.02	Novel
NKG7	0.02	Novel
RBSN	0.02	Novel
BPHL	0.02	Novel
FGF21	0.02	Novel
CDC123	0.02	Novel
SMYD5	0.02	Novel
FAM131A	0.02	Novel
ZKSCAN5	0.02	Novel
ARHGAP27	0.02	Novel
RN7SK	0.02	Novel
FBXO46	0.02	Novel
RETREG2	0.02	Novel
SLCO3A1	0.02	Novel
RAP1GAP2	0.02	Novel
TEAD3	0.02	Novel
NKX2-3	0.02	Novel
SHPK	0.02	Novel
GRB2	1	Known
HSPA5	1	Known
SDCBP	1	Known
STAT3	1	Known
CCL2	1	Known
CTNNB1	1	Known
MAPK1	1	Known
LAMP2	1	Known
GSTO1	1	Known
DDIT3	1	Known
PHF1	1	Known
EDNRB	1	Known
KANK2	1	Known
LPAR6	1	Known
ANXA5	1	Known
GLMP	1	Known
MXI1	1	Known
TNFRSF14	1	Known
MMP9	1	Known
FOXO1	1	Known
EPS8	1	Known
ATP6V1B2	1	Known
MMP14	1	Known
ASAH1	1	Known
VEGFA	1	Known
AMZ2	1	Known
CYGB	1	Known
MYO5A	1	Known
CD63	1	Known
CXCL1	1	Known
PTPRM	1	Known
ETNK1	1	Known
STAM	1	Known
ARSG	1	Known
RPL7L1	1	Known
LETMD1	1	Known
HEBP1	1	Known
IL6	1	Known
EIF3L	1	Known
PTTG1IP	1	Known
KLHL21	1	Known
GYPC	1	Known
ANKRD36	1	Known
GPR137B	1	Known
ANGPT2	0.99	Known
GMFB	0.99	Known
PYURF	0.99	Known
STK32A	0.99	Known
TYRP1	0.99	Known
FMN1	0.99	Known
CFDP1	0.99	Known
VEGFC	0.99	Known
FAHD2B	0.98	Known
SLC35D2	0.05	Known

## Sheet: BioGRID-2
BioGRID-Embedding-DisGeNET
Symbol	Probability	Known/Novel
KDR	1	Novel
CGAS	1	Novel
PSMD14	1	Novel
PFDN5	1	Novel
PSMA3	1	Novel
CLK1	1	Novel
KCTD3	1	Novel
BET1	1	Novel
PTPRS	1	Novel
COPS7A	1	Novel
NKAPD1	1	Novel
H2BC1	1	Novel
VIM	1	Novel
RAB11A	1	Novel
HRAS	1	Novel
GADD45A	1	Novel
APP	1	Novel
TUBB8	1	Novel
PILRA	1	Novel
CCDC57	1	Novel
LZTR1	1	Novel
RMC1	1	Novel
LRRK2	1	Novel
MVB12A	1	Novel
MRPL53	1	Novel
RAB5A	1	Novel
CCL5	1	Novel
TUBA3C	1	Novel
SH3KBP1	1	Novel
BLVRA	1	Novel
PLEKHA2	1	Novel
HDGFL3	1	Novel
GAPDH	1	Novel
CHMP5	1	Novel
PFDN6	1	Novel
MAPK14	1	Novel
EEF1AKMT3	1	Novel
JMJD8	0.99	Novel
FKBP7	0.99	Novel
LGALS9	0.99	Novel
TSHR	0.99	Novel
POMC	0.99	Novel
GNB2	0.99	Novel
CRP	0.99	Novel
PDK1	0.99	Novel
P4HA3	0.99	Novel
PLXNA1	0.99	Novel
C19orf25	0.99	Novel
CCL13	0.99	Novel
SCARB1	0.99	Novel
PDIA6	0.99	Novel
SLC39A9	0.99	Novel
MZT2B	0.99	Novel
TCP10L	0.99	Novel
PTTG1	0.99	Novel
SEPTIN9	0.99	Novel
ADGRB3	0.99	Novel
CTTNBP2NL	0.99	Novel
CXCL12	0.99	Novel
ZC3H11A	0.98	Novel
CD274	0.98	Novel
CCL14	0.98	Novel
SGTB	0.98	Novel
IDH2	0.98	Novel
SDHAF2	0.98	Novel
ASPH	0.98	Novel
E2F4	0.98	Novel
CXCL6	0.98	Novel
WLS	0.98	Novel
TRMT61A	0.98	Novel
PDPR	0.98	Novel
NAAA	0.98	Novel
HOOK2	0.98	Novel
PIBF1	0.98	Novel
CCL11	0.97	Novel
IRF5	0.97	Novel
ACKR2	0.97	Novel
FAM9B	0.97	Novel
PTPN11	0.97	Novel
CHST15	0.97	Novel
SCRN2	0.97	Novel
RRAGB	0.97	Novel
PTPN6	0.97	Novel
PIK3CD	0.96	Novel
SNTA1	0.96	Novel
UGGT1	0.96	Novel
CXCL11	0.96	Novel
CCL26	0.96	Novel
CCL21	0.96	Novel
DLGAP4	0.96	Novel
RHOD	0.96	Novel
KATNB1	0.96	Novel
PRKCA	0.95	Novel
SERPINH1	0.95	Novel
PAWR	0.95	Novel
ADRA1A	0.95	Novel
GPAA1	0.95	Novel
VPS72	0.95	Novel
FAM131B	0.95	Novel
ICAM1	0.95	Novel
CHMP2A	0.95	Novel
BOD1L1	0.94	Novel
STAU1	0.94	Novel
PHF19	0.94	Novel
PCDH1	0.94	Novel
GPSM3	0.94	Novel
CLDN3	0.94	Novel
TFF1	0.93	Novel
CHCHD4	0.93	Novel
NDUFA4L2	0.93	Novel
ZNF445	0.93	Novel
ACE2	0.93	Novel
LRRC15	0.93	Novel
PLA2G4A	0.93	Novel
ACTR6	0.93	Novel
HECTD1	0.93	Novel
SFMBT2	0.92	Novel
SORL1	0.92	Novel
AADAT	0.92	Novel
DYNC1LI1	0.92	Novel
MAPK3	0.92	Novel
PCYT1B	0.92	Novel
LGALS3	0.91	Novel
DENND5B	0.91	Novel
ING3	0.91	Novel
DNAJB4	0.91	Novel
FAM114A2	0.9	Novel
TRMT6	0.9	Novel
DDA1	0.9	Novel
WWOX	0.89	Novel
COL1A1	0.89	Novel
DNAH14	0.89	Novel
MEAK7	0.89	Novel
CCNB1	0.88	Novel
DNLZ	0.88	Novel
HGFAC	0.88	Novel
CPEB2	0.87	Novel
DCBLD1	0.87	Novel
NEDD1	0.87	Novel
NHLRC2	0.87	Novel
ATP11A	0.86	Novel
LRR1	0.86	Novel
MRPS28	0.86	Novel
CCL25	0.86	Novel
TPX2	0.86	Novel
PCNT	0.86	Novel
ACAD10	0.86	Novel
CDK4	0.86	Novel
LDHD	0.86	Novel
SNAI1	0.85	Novel
NXPE3	0.85	Novel
FAM133A	0.84	Novel
TLE1	0.84	Novel
DUSP13	0.84	Novel
SPATA2	0.84	Novel
SH3GL2	0.84	Novel
KLHL23	0.83	Novel
ITGA2	0.83	Novel
LRP8	0.82	Novel
SHKBP1	0.82	Novel
CUX1	0.82	Novel
KIF11	0.82	Novel
ADPRS	0.82	Novel
KATNA1	0.82	Novel
LSMEM2	0.81	Novel
COP1	0.81	Novel
SSB	0.81	Novel
TIMP1	0.81	Novel
PTPRE	0.81	Novel
MMP1	0.81	Novel
SRGN	0.8	Novel
ANXA6	0.8	Novel
SYT12	0.8	Novel
IFNGR2	0.8	Novel
DUSP19	0.79	Novel
CCR5	0.79	Novel
MRPL45	0.79	Novel
ERP29	0.78	Novel
NPSR1	0.78	Novel
RAB11FIP4	0.78	Novel
CST7	0.78	Novel
TMEM108	0.78	Novel
RSC1A1	0.77	Novel
F13A1	0.77	Novel
CXCL17	0.77	Novel
LYPLA1	0.77	Novel
FZD10	0.76	Novel
GLT1D1	0.76	Novel
SHISAL1	0.76	Novel
NMD3	0.74	Novel
PPIF	0.74	Novel
CXCL14	0.74	Novel
TIAL1	0.74	Novel
TMEM132A	0.74	Novel
PTPRR	0.73	Novel
ARF5	0.73	Novel
SDF4	0.73	Novel
PTPN2	0.73	Novel
KCTD18	0.73	Novel
ARFIP2	0.73	Novel
CAMK1D	0.72	Novel
ACP5	0.72	Novel
NTMT1	0.71	Novel
HRH1	0.7	Novel
IQCF5	0.7	Novel
C11orf54	0.69	Novel
ARPC4	0.69	Novel
ZXDC	0.68	Novel
C1orf87	0.68	Novel
C11orf52	0.68	Novel
F11R	0.68	Novel
TEX101	0.67	Novel
NT5E	0.65	Novel
HMGB4	0.65	Novel
HTR2C	0.65	Novel
GNL3L	0.65	Novel
H2AC11	0.63	Novel
CSTF2T	0.63	Novel
ING5	0.63	Novel
H2AC14	0.63	Novel
CMTM6	0.63	Novel
WT1	0.62	Novel
CDCP1	0.61	Novel
UBE2C	0.61	Novel
ZNF646	0.61	Novel
APLP1	0.61	Novel
DPYD	0.61	Novel
KCMF1	0.6	Novel
IL12RB1	0.6	Novel
CCL8	0.6	Novel
CIAO1	0.6	Novel
GOT1	0.6	Novel
NAPG	0.6	Novel
CCR3	0.59	Novel
MAD1L1	0.59	Novel
DAPK1	0.59	Novel
APPBP2	0.57	Novel
H2BC17	0.57	Novel
CHMP1B	0.57	Novel
MOB3C	0.57	Novel
CCNG1	0.57	Novel
ACTBL2	0.57	Novel
MRPS23	0.56	Novel
NGB	0.56	Novel
SELL	0.56	Novel
SCEL	0.56	Novel
ZDHHC18	0.56	Novel
SFTPC	0.55	Novel
NINL	0.55	Novel
AGTR1	0.55	Novel
C1QL3	0.55	Novel
PFKFB2	0.55	Novel
SLC31A1	0.54	Novel
SOD1	0.54	Novel
ZNF223	0.53	Novel
SLC26A6	0.53	Novel
CD47	0.53	Novel
KLF7	0.53	Novel
DCUN1D5	0.53	Novel
ZNF431	0.53	Novel
C1orf131	0.52	Novel
HDAC4	0.51	Novel
ATP6V0A1	0.51	Novel
ETV3	0.51	Novel
HSF2BP	0.5	Novel
ZNFX1	0.5	Novel
CCL7	0.5	Novel
FBXO25	0.5	Novel
H2BC8	0.49	Novel
TRIM41	0.49	Novel
SERPINA5	0.49	Novel
ZMYM3	0.48	Novel
BROX	0.48	Novel
NACC1	0.47	Novel
NXT2	0.47	Novel
NLE1	0.47	Novel
SLC23A2	0.46	Novel
VWA1	0.46	Novel
LEPR	0.46	Novel
CXCL2	0.46	Novel
MRPL19	0.45	Novel
XCL1	0.45	Novel
CDHR5	0.45	Novel
TRPC4AP	0.45	Novel
CYP4A11	0.45	Novel
CXCL10	0.44	Novel
CENPU	0.44	Novel
TUBGCP5	0.44	Novel
MCFD2	0.44	Novel
TRIB2	0.43	Novel
AGER	0.43	Novel
H2BC13	0.43	Novel
DCAF12	0.42	Novel
ESR1	0.42	Novel
RICTOR	0.42	Novel
RPP25L	0.42	Novel
FAM3A	0.42	Novel
IL6ST	0.42	Novel
SELENOM	0.42	Novel
NOP9	0.42	Novel
TMX1	0.41	Novel
RWDD2B	0.41	Novel
GPBP1	0.41	Novel
GPD1L	0.41	Novel
DAAM1	0.41	Novel
VARS1	0.41	Novel
VEGFD	0.41	Novel
OSM	0.41	Novel
UBTF	0.4	Novel
SRPK1	0.4	Novel
ATOX1	0.4	Novel
ABT1	0.4	Novel
MAPK7	0.4	Novel
TPH1	0.39	Novel
MMP3	0.39	Novel
DNAJC12	0.39	Novel
GLOD4	0.39	Novel
FGR	0.38	Novel
ADGRE5	0.38	Novel
WRAP73	0.38	Novel
CXCL8	0.38	Novel
POLE3	0.38	Novel
RALGDS	0.37	Novel
ITGB5	0.37	Novel
CXCR4	0.37	Novel
CD36	0.37	Novel
TMEM185A	0.36	Novel
RGL1	0.35	Novel
MRPS5	0.35	Novel
TNIP1	0.35	Novel
TFEC	0.35	Novel
TPI1	0.35	Novel
GJA1	0.35	Novel
ROBO3	0.35	Novel
ADCK1	0.34	Novel
COA7	0.34	Novel
SSU72	0.33	Novel
PIGG	0.32	Novel
SPACA1	0.32	Novel
MIA2	0.32	Novel
SHARPIN	0.31	Novel
TMEM161A	0.31	Novel
SRC	0.31	Novel
KCNK5	0.31	Novel
REEP5	0.3	Novel
ITGB3	0.3	Novel
COX17	0.3	Novel
TAS2R41	0.3	Novel
CCS	0.29	Novel
IL12A	0.29	Novel
IL1RL1	0.29	Novel
SLAMF6	0.29	Novel
CETN3	0.28	Novel
C1QL2	0.28	Novel
MLST8	0.28	Novel
ETAA1	0.28	Novel
CLK2	0.28	Novel
CPNE7	0.28	Novel
SP6	0.28	Novel
ABHD4	0.28	Novel
MAD2L1BP	0.27	Novel
UPK2	0.27	Novel
ZYG11B	0.27	Novel
HDAC1	0.27	Novel
TMC6	0.26	Novel
SH3BGRL	0.26	Novel
NDRG3	0.26	Novel
RNF185	0.26	Novel
H2AC15	0.26	Novel
TSPAN11	0.25	Novel
ERMP1	0.25	Novel
MGMT	0.25	Novel
STX7	0.25	Novel
TRIB3	0.25	Novel
ZRANB1	0.25	Novel
TAAR1	0.25	Novel
ZNF202	0.25	Novel
SREK1IP1	0.25	Novel
PDCD6	0.24	Novel
STXBP2	0.24	Novel
CCL24	0.24	Novel
RBM3	0.24	Novel
C16orf87	0.24	Novel
MBTPS1	0.24	Novel
ZNF835	0.24	Novel
SLC25A43	0.24	Novel
CD82	0.24	Novel
H2BC5	0.23	Novel
PPFIBP1	0.23	Novel
ZBTB47	0.23	Novel
PLPP6	0.23	Novel
MZT2A	0.23	Novel
EDNRA	0.22	Novel
ZNHIT1	0.22	Novel
PF4	0.22	Novel
FBXO28	0.22	Novel
KEAP1	0.22	Novel
UCP2	0.22	Novel
ZNF148	0.22	Novel
LPL	0.22	Novel
SLC17A5	0.22	Novel
SVOP	0.21	Novel
DDI1	0.21	Novel
KLHDC2	0.21	Novel
HOXB5	0.21	Novel
NFE2L2	0.21	Novel
PLEKHF2	0.21	Novel
ERVFRD-1	0.21	Novel
ATP6V0E1	0.21	Novel
EMILIN3	0.21	Novel
ZNF140	0.21	Novel
CCL28	0.2	Novel
NXPH4	0.2	Novel
EFNA1	0.2	Novel
ZNF264	0.2	Novel
TUBB	0.2	Novel
H2BC15	0.2	Novel
TSPAN15	0.2	Novel
SPACA3	0.2	Novel
TFE3	0.2	Novel
PODXL2	0.19	Novel
EME1	0.19	Novel
HMGCS1	0.19	Novel
DDIT4L	0.19	Novel
TMEM239	0.19	Novel
DPEP1	0.19	Novel
SFXN5	0.19	Novel
BTNL8	0.19	Novel
ZBTB2	0.19	Novel
PTGFRN	0.19	Novel
DEFA6	0.18	Novel
PPP1R13B	0.18	Novel
VEGFB	0.18	Novel
ALX1	0.18	Novel
ATAD2	0.18	Novel
ZNF92	0.18	Novel
METTL25	0.18	Novel
TIMP2	0.18	Novel
DNAJC8	0.17	Novel
CEP126	0.17	Novel
ZC3H12B	0.17	Novel
FAM177A1	0.17	Novel
PIK3CB	0.17	Novel
HIF1A	0.17	Novel
BANF1	0.17	Novel
PHOSPHO1	0.17	Novel
LGALS9C	0.17	Novel
KLHL18	0.16	Novel
GSTO1	0.97	Known
IL6	0.97	Known
HSPA5	0.97	Known
GRB2	0.96	Known
CTNNB1	0.95	Known
MAPK1	0.95	Known
STAT3	0.94	Known
LPAR6	0.93	Known
LAMP2	0.92	Known
KANK2	0.92	Known
GLMP	0.91	Known
SDCBP	0.91	Known
EPS8	0.9	Known
VEGFA	0.9	Known
STAM	0.89	Known
MXI1	0.88	Known
ASAH1	0.88	Known
RPL7L1	0.87	Known
MMP14	0.87	Known
ANGPT2	0.86	Known
ANXA5	0.86	Known
ATP6V1B2	0.85	Known
PTTG1IP	0.84	Known
DDIT3	0.84	Known
CCL2	0.84	Known
EIF3L	0.84	Known
CD63	0.83	Known
AMZ2	0.83	Known
ETNK1	0.82	Known
PTPRM	0.82	Known
HEBP1	0.82	Known
MYO5A	0.82	Known
LETMD1	0.82	Known
ARSG	0.81	Known
MMP9	0.8	Known
TNFRSF14	0.8	Known
CXCL1	0.8	Known
PHF1	0.79	Known
CFDP1	0.79	Known
FOXO1	0.77	Known
EDNRB	0.74	Known
TYRP1	0.73	Known
KLHL21	0.65	Known
VEGFC	0.65	Known
CYGB	0.65	Known
GYPC	0.64	Known
ANKRD36	0.64	Known
GPR137B	0.64	Known
FMN1	0.64	Known
GMFB	0.59	Known
PYURF	0.54	Known
STK32A	0.34	Known

## Sheet: BioGRID-3
BioGRID-Influence-DisGeNET
Symbol	Probability	Known/Novel
EDN3	0	Novel
CCL15	0	Novel
RPL23AP32	0	Novel
MEG3	0	Novel
GJA9	0	Novel
GPATCH3	0	Novel
TEPP	0	Novel
TRIM25	0	Novel
ACKR1	0	Novel
BTLA	0	Novel
FAHD2A	0	Novel
PRR5-ARHGAP8	0	Novel
HHAT	0	Novel
TXNDC2	0	Novel
HSPD1	0	Novel
AJAP1	0	Novel
CDH7	0	Novel
CAPN9	0	Novel
TNFAIP8L3	0	Novel
LY6G6F	0	Novel
ANGPTL2	0	Novel
PLCL1	0	Novel
VIT	0	Novel
CST7	0	Novel
KDR	0	Novel
ZC3H12B	0	Novel
SGTB	0	Novel
HLA-DOB	0	Novel
KRAS	0	Novel
CCL4L1	0	Novel
CDH6	0	Novel
TIMP1	0	Novel
LINC01194	0	Novel
ZNF485	0	Novel
SOX1	0	Novel
CDC37	0	Novel
AEBP1	0	Novel
KIAA1549L	0	Novel
SH2D5	0	Novel
SLC51B	0	Novel
N6AMT1	0	Novel
CXCL6	0	Novel
GLT1D1	0	Novel
PGF	0	Novel
PRPH2	0	Novel
SLC25A33	0	Novel
DANCR	0	Novel
GIMAP6	0	Novel
ZNF500	0	Novel
TCF15	0	Novel
LRATD1	0	Novel
AIF1	0	Novel
ANKRD26P1	0	Novel
ARHGAP8	0	Novel
CXCL5	0	Novel
HES5	0	Novel
YDJC	0	Novel
CT45A10	0	Novel
CT45A3	0	Novel
OCM	0	Novel
ZNF660	0	Novel
HUNK	0	Novel
HOXA7	0	Novel
PGD	0	Novel
THEMIS	0	Novel
SPOCK3	0	Novel
EPPIN	0	Novel
ARSI	0	Novel
GSG1	0	Novel
SLC22A8	0	Novel
TG	0	Novel
FOXO3B	0	Novel
CTSO	0	Novel
PEAR1	0	Novel
FLT4	0	Novel
DOC2A	0	Novel
IL6R	0	Novel
CCL11	0	Novel
HRAS	0	Novel
CYP2S1	0	Novel
SULT1B1	0	Novel
IL22RA2	0	Novel
CDH11	0	Novel
SLC50A1	0	Novel
CT45A5	0	Novel
IL12RB1	0	Novel
PLEKHS1	0	Novel
RP9P	0	Novel
PAQR7	0	Novel
CDH9	0	Novel
CDH10	0	Novel
ERICH2	0	Novel
LAT2	0	Novel
ZBTB12	0	Novel
ZNF431	0	Novel
CDH18	0	Novel
HRH1	0	Novel
TMEM88	0	Novel
CCDC168	0	Novel
ZNF747	0	Novel
HOXA11	0	Novel
FSIP2	0	Novel
MACROD2	0	Novel
SULT2A1	0	Novel
LRRC32	0	Novel
CDH1	0	Novel
CCR3	0	Novel
TLDC2	0	Novel
JRKL	0	Novel
NAPG	0	Novel
AFF2	0	Novel
CCN5	0	Novel
TSPAN15	0	Novel
PER3	0	Novel
MZT1	0	Novel
PNLIP	0	Novel
DDI1	0	Novel
ITGA5	0	Novel
CRYAA2	0	Novel
GAB3	0	Novel
ENTPD5	0	Novel
CD160	0	Novel
STARD10	0	Novel
DLGAP1	0	Novel
ANKRD35	0	Novel
SCRN3	0	Novel
RSPO3	0	Novel
PPP4R4	0	Novel
GLB1L3	0	Novel
WNT9B	0	Novel
ALAS2	0	Novel
ABHD18	0	Novel
SPACA3	0	Novel
COQ5	0	Novel
INHA	0	Novel
HINT2	0	Novel
FCGR2B	0	Novel
ZNF684	0	Novel
ADAMTS18	0	Novel
LCT	0	Novel
MRC1	0	Novel
CCL14	0	Novel
SETD3	0	Novel
CYP1A2	0	Novel
PSMD14	0	Novel
STAB2	0	Novel
NSG2	0	Novel
IL22RA1	0	Novel
SLC22A1	0	Novel
MEAK7	0	Novel
LLGL2	0	Novel
PRPF40A	0	Novel
CD164L2	0	Novel
TMEM255B	0	Novel
IL5RA	0	Novel
GIPC1	0	Novel
NEU3	0	Novel
TCF7L1	0	Novel
FABP1	0	Novel
TMCO2	0	Novel
TCEAL8	0	Novel
LAX1	0	Novel
SEC22A	0	Novel
ZYG11B	0	Novel
GAREM2	0	Novel
RETN	0	Novel
CPA2	0	Novel
PODN	0	Novel
ASTL	0	Novel
WIPF3	0	Novel
CREBL2	0	Novel
BDH1	0	Novel
LRRN2	0	Novel
SFXN5	0	Novel
PFDN6	0	Novel
SYCP1	0	Novel
SH3GL2	0	Novel
TF	0	Novel
ARL14EP	0	Novel
ATP13A2	0	Novel
TEK	0	Novel
TBCK	0	Novel
LYPD1	0	Novel
NPR1	0	Novel
MST1	0	Novel
PDK1	0	Novel
HLA-DMB	0	Novel
ITGB1	0	Novel
USP29	0	Novel
CITED1	0	Novel
NCAPG	0	Novel
KLHL28	0	Novel
RAB11A	0	Novel
CCL8	0	Novel
PYGO1	0	Novel
APC2	0	Novel
SH3KBP1	0	Novel
GSTA4	0	Novel
FAM160B2	0	Novel
NCAPD2	0	Novel
SIGLEC10	0	Novel
TBC1D3G	0	Novel
ARHGEF35	0	Novel
DPEP3	0	Novel
RTL6	0	Novel
AGT	0	Novel
MFAP4	0	Novel
TYW1B	0	Novel
MAPK3	0	Novel
H3C12	0	Novel
NAPSA	0	Novel
SUMF1	0	Novel
HECTD3	0	Novel
MAPK14	0	Novel
DPEP2NB	0	Novel
FBLN7	0	Novel
SMC2	0	Novel
FOXO6	0	Novel
PNMT	0	Novel
CXCL8	0	Novel
RAB5A	0	Novel
IGFBP7	0	Novel
SPACA4	0	Novel
ITGB6	0	Novel
PTGDR	0	Novel
LAD1	0	Novel
MMP3	0	Novel
XRCC3	0	Novel
TOR3A	0	Novel
PRRG4	0	Novel
LGALS2	0	Novel
FLT1	0	Novel
KNTC1	0	Novel
NHSL1	0	Novel
HMBOX1	0	Novel
SLC22A2	0	Novel
SYCE1L	0	Novel
CD28	0	Novel
ZNF556	0	Novel
MMP1	0	Novel
EVI5L	0	Novel
BACE2	0	Novel
LGALS3	0	Novel
RBBP8NL	0	Novel
H3C8	0	Novel
TBC1D3B	0	Novel
NCR1	0	Novel
CXCL17	0	Novel
CASP12	0	Novel
H3C11	0	Novel
SPATA2L	0	Novel
XCL2	0	Novel
ZNF784	0	Novel
WNT2	0	Novel
ITGAV	0	Novel
SHISAL1	0	Novel
SLC16A2	0	Novel
NUP50	0	Novel
ACAD10	0	Novel
HOXA5	0	Novel
TIMP2	0	Novel
XAGE2	0	Novel
LRRC46	0	Novel
HNRNPH2	0	Novel
NRP1	0	Novel
C21orf91	0	Novel
VEGFB	0	Novel
VIM	0	Novel
BCL2L15	0	Novel
TCF7	0	Novel
PTPRZ1	0	Novel
FPGS	0	Novel
CCL4	0	Novel
SERPINB11	0	Novel
DHRS9	0	Novel
RC3H1	0	Novel
LMX1A	0	Novel
STK32C	0	Novel
TMC6	0	Novel
TNFRSF25	0	Novel
NOCT	0	Novel
DNASE1L1	0	Novel
DPH1	0	Novel
SH3D19	0	Novel
GAREM1	0	Novel
SLC22A23	0	Novel
CAV1	0	Novel
SLCO6A1	0	Novel
AUNIP	0	Novel
IFI6	0	Novel
SCG3	0	Novel
TMOD4	0	Novel
GTPBP8	0	Novel
ARFGEF1	0	Novel
CDKN1A	0	Novel
IKZF1	0	Novel
NACC2	0	Novel
LBX1	0	Novel
PF4	0	Novel
H3C7	0	Novel
COL4A1	0	Novel
BCL9L	0	Novel
CCL13	0	Novel
UNC13D	0	Novel
CLU	0	Novel
GPD1L	0	Novel
CXCL2	0	Novel
PLPPR2	0	Novel
ANKRD33	0	Novel
H3C10	0	Novel
CCL26	0	Novel
COTL1	0	Novel
KLHL29	0	Novel
PCDHB5	0	Novel
FAM118B	0	Novel
HSD17B14	0	Novel
MLPH	0	Novel
FBXO16	0	Novel
ZZEF1	0	Novel
CCN2	0	Novel
PTPRB	0	Novel
CCS	0	Novel
GAPDH	0	Novel
RTL8B	0	Novel
PPP2R5B	0	Novel
EXOC2	0	Novel
NCOA5	0	Novel
LDLRAD1	0	Novel
HSPA12A	0	Novel
NAPRT	0	Novel
TSC22D2	0	Novel
ZNFX1	0	Novel
CUTC	0	Novel
SMOX	0	Novel
PDE3A	0	Novel
EVA1C	0	Novel
ABHD16A	0	Novel
PTGFRN	0	Novel
WDTC1	0	Novel
FBXO28	0	Novel
SOCS7	0	Novel
HS3ST2	0	Novel
LOXL3	0	Novel
CD82	0	Novel
SLC6A6	0	Novel
LUM	0	Novel
ESR1	0	Novel
CIP2A	0	Novel
B4GALT4	0	Novel
STX7	0	Novel
ITIH4	0	Novel
CEBPB	0	Novel
TCF21	0	Novel
PSTPIP2	0	Novel
MYO15A	0	Novel
WDR73	0	Novel
FBXO27	0	Novel
KIF27	0	Novel
IL2RB	0	Novel
ZSWIM7	0	Novel
GNPAT	0	Novel
LYZL2	0	Novel
DRAP1	0	Novel
TMEM106C	0	Novel
ABCF3	0	Novel
RAB4A	0	Novel
VPS8	0	Novel
PRAG1	0	Novel
CEP76	0	Novel
OFCC1	0	Novel
CAMLG	0	Novel
PTPRK	0	Novel
TRAT1	0	Novel
EIF2AK3	0	Novel
POGLUT3	0	Novel
IL20RA	0	Novel
PHF11	0	Novel
TIFA	0	Novel
NASP	0	Novel
ZBTB44	0	Novel
S100A6	0	Novel
SHC2	0	Novel
COL18A1	0	Novel
MBTPS1	0	Novel
TSPAN2	0	Novel
DNASE1L2	0	Novel
C1orf112	0	Novel
TUBB8	0	Novel
GPR42	0	Novel
PROSER2	0	Novel
RCAN3	0	Novel
ACAP1	0	Novel
SPCS1	0	Novel
ST3GAL2	0	Novel
MIA2	0	Novel
DEPDC1	0	Novel
MTX3	0	Novel
TMPRSS2	0	Novel
PTTG1	0	Novel
AKR1B1	0	Novel
AMIGO1	0	Novel
LRRC4	0	Novel
DNALI1	0	Novel
SHB	0	Novel
GAN	0	Novel
HNRNPA1L2	0	Novel
RAD21	0	Novel
OTUD3	0	Novel
ATP8B2	0	Novel
COLEC11	0	Novel
FAM187B	0	Novel
CDH3	0	Novel
PTPN11	0	Novel
ZNF557	0	Novel
GCN1	0	Novel
ANXA7	0	Novel
DOCK10	0	Novel
SLC7A3	0	Novel
ATM	0	Novel
NAXE	0	Novel
IPP	0	Novel
GRIA2	0	Novel
KLHL13	0	Novel
ABAT	0	Novel
NACAD	0	Novel
SLC18A1	0	Novel
INPP5J	0	Novel
LRIG3	0	Novel
NKAPL	0	Novel
SELL	0	Novel
COL6A1	0	Novel
AZU1	0	Novel
RBP4	0	Novel
CEP126	0	Novel
TUBA4B	0	Novel
DENR	0	Novel
CDCP1	0	Novel
ENOX1	0	Novel
TSPAN3	0	Novel
DPF1	0	Novel
PROZ	0	Novel
GSTCD	0	Novel
CLEC18A	0	Novel
ETV3	0	Novel
ODAM	0	Novel
TMEM184B	0	Novel
HSPA5	1	Known
GRB2	1	Known
PYURF	1	Known
GSTO1	1	Known
SDCBP	1	Known
HEBP1	1	Known
STAT3	1	Known
CCL2	1	Known
CTNNB1	1	Known
MXI1	1	Known
EDNRB	1	Known
DDIT3	1	Known
CD63	1	Known
VEGFA	1	Known
TNFRSF14	1	Known
CXCL1	1	Known
PHF1	1	Known
LAMP2	1	Known
ANXA5	1	Known
MAPK1	1	Known
EPS8	1	Known
FOXO1	1	Known
GLMP	1	Known
ASAH1	1	Known
KANK2	1	Known
MMP14	1	Known
ETNK1	1	Known
CYGB	1	Known
LPAR6	1	Known
ARSG	1	Known
ATP6V1B2	1	Known
MYO5A	1	Known
RPL7L1	1	Known
IL6	1	Known
MMP9	1	Known
PTPRM	1	Known
LETMD1	1	Known
STAM	1	Known
EIF3L	1	Known
AMZ2	1	Known
GYPC	1	Known
KLHL21	1	Known
PTTG1IP	1	Known
ANKRD36	1	Known
ANGPT2	1	Known
CFDP1	1	Known
TYRP1	1	Known
GMFB	1	Known
GPR137B	1	Known
FMN1	1	Known
STK32A	1	Known
VEGFC	1	Known
FAHD2B	1	Known
SLC35D2	1	Known

## Sheet: BioGRID-4
BioGRID-Adjacency-GO
Symbol	Probability	Known/Novel
BOLA3	0.99	Novel
ITIH3	0.97	Novel
VEGFD	0.89	Novel
CTSL	0.76	Novel
TMEM50B	0.76	Novel
DOC2B	0.76	Novel
FLT1	0.44	Novel
ILKAP	0.37	Novel
SOD2	0.34	Novel
H2BC14	0.34	Novel
ARMH1	0.22	Novel
SETMAR	0.19	Novel
CCDC88A	0.17	Novel
PLVAP	0.16	Novel
ADGRA3	0.13	Novel
TIGD2	0.11	Novel
ITGB3	0.1	Novel
SCGN	0.09	Novel
POTEE	0.09	Novel
UNC13B	0.07	Novel
RNU1-4	0.07	Novel
DCAF10	0.07	Novel
TIMP2	0.06	Novel
FOXO6	0.06	Novel
C12orf45	0.06	Novel
S100A6	0.05	Novel
PTPN11	0.05	Novel
TLDC2	0.04	Novel
SLC25A43	0.04	Novel
SNORD17	0.04	Novel
SNORD3B-1	0.04	Novel
SNORA53	0.04	Novel
SNORA73B	0.04	Novel
SNORA50C	0.04	Novel
SNORA80E	0.04	Novel
SNORD13	0.04	Novel
SNORD14C	0.04	Novel
DNER	0.04	Novel
CITED4	0.04	Novel
TUBA3C	0.04	Novel
EEF1A1P3	0.04	Novel
SLC26A10	0.04	Novel
DISC1FP1	0.04	Novel
UBE2Q2P2	0.04	Novel
CROCCP4	0.04	Novel
LANCL1-AS1	0.04	Novel
EPB41L4A-AS1	0.04	Novel
DLGAP4-AS1	0.04	Novel
CHADL	0.04	Novel
ALG9-IT1	0.04	Novel
CCDC200	0.04	Novel
LINC00324	0.04	Novel
RPS2P5	0.04	Novel
RNU1-2	0.04	Novel
CERS6-AS1	0.04	Novel
CREG2	0.04	Novel
B4GALT1-AS1	0.04	Novel
HMGA1P3	0.04	Novel
RNASEK-C17orf49	0.04	Novel
RNA5SP162	0.04	Novel
WWTR1-AS1	0.04	Novel
INTS6-AS1	0.04	Novel
OR2A1-AS1	0.04	Novel
RN7SL2	0.04	Novel
RPS2P46	0.04	Novel
RPS4XP17	0.04	Novel
PXN-AS1	0.04	Novel
PRC1-AS1	0.04	Novel
RNA5S13	0.04	Novel
MIR663AHG	0.04	Novel
RNA5S12	0.04	Novel
LARP4P	0.04	Novel
ARAP1-AS2	0.04	Novel
KRT8P39	0.04	Novel
CEACAM19	0.04	Novel
RNA5S17	0.04	Novel
MDGA2	0.04	Novel
CRTC3-AS1	0.04	Novel
ARPIN-AP3S2	0.04	Novel
CARS1-AS1	0.04	Novel
SNORD12B	0.04	Novel
SAP30L-AS1	0.04	Novel
ACTG1P14	0.04	Novel
EEF1A1P6	0.04	Novel
STK17A	0.04	Novel
PGAM1P5	0.04	Novel
RPL18P11	0.04	Novel
KRT8P48	0.04	Novel
SNORD101	0.04	Novel
HOXA10-AS	0.04	Novel
GACAT2	0.04	Novel
ANKRD19P	0.04	Novel
TRNV	0.04	Novel
AFAP1-AS1	0.04	Novel
RNVU1-17	0.04	Novel
RNVU1-7	0.04	Novel
MSTO2P	0.04	Novel
RPSAP26	0.04	Novel
SNORD18B	0.04	Novel
ZNF354B	0.04	Novel
DDX3P3	0.04	Novel
RN7SL4P	0.04	Novel
RNA5S4	0.04	Novel
TSNAX-DISC1	0.04	Novel
NBPF25P	0.04	Novel
KRT18P11	0.04	Novel
RNA5S11	0.04	Novel
TRNE	0.04	Novel
RPS3P7	0.04	Novel
ANKUB1	0.04	Novel
HORMAD2-AS1	0.04	Novel
SNORD15B	0.04	Novel
CTBP1-AS	0.04	Novel
RPS3P6	0.04	Novel
RNA5SP259	0.04	Novel
SNORD3B-2	0.04	Novel
P2RX5-TAX1BP3	0.04	Novel
RN7SL5P	0.04	Novel
KRT18P15	0.04	Novel
RNU1-11P	0.04	Novel
RNU1-27P	0.04	Novel
ABHD15-AS1	0.04	Novel
WDPCP	0.04	Novel
RNU1-3	0.04	Novel
SNORD18C	0.04	Novel
RBAK-RBAKDN	0.04	Novel
HNRNPCP2	0.04	Novel
CCDC144NL-AS1	0.04	Novel
MMP17	0.04	Novel
HSPD1P11	0.04	Novel
RPL13AP2	0.04	Novel
SNORD16	0.04	Novel
BRD3OS	0.04	Novel
RNU5F-1	0.04	Novel
RALY-AS1	0.04	Novel
NPIPA1	0.04	Novel
MIR570HG	0.04	Novel
GTF3C2-AS1	0.04	Novel
MIR6775	0.04	Novel
RNA5S1	0.04	Novel
TMX2-CTNND1	0.04	Novel
FTH1P23	0.04	Novel
RNA5S10	0.04	Novel
RPL18AP3	0.04	Novel
SMAD1-AS1	0.04	Novel
RNA5SP145	0.04	Novel
GNL3LP1	0.04	Novel
MIR7705	0.04	Novel
SNORD14E	0.04	Novel
MKNK1-AS1	0.04	Novel
SDHAP2	0.04	Novel
RNA5S2	0.04	Novel
ADPGK-AS1	0.04	Novel
MIR3648-2	0.04	Novel
SUZ12P1	0.04	Novel
RNA5SP506	0.04	Novel
ATP6V1G2-DDX39B	0.04	Novel
MIR614	0.04	Novel
RNVU1-19	0.04	Novel
MIR1248	0.04	Novel
ZFAS1	0.04	Novel
LINC00294	0.04	Novel
KRT8P34	0.04	Novel
RNA5S6	0.04	Novel
MIF-AS1	0.04	Novel
SMG1P5	0.04	Novel
RNVU1-14	0.04	Novel
MIR4449	0.04	Novel
VTRNA2-1	0.04	Novel
TUBAP2	0.04	Novel
RNA5S5	0.04	Novel
RNA5SP191	0.04	Novel
RNVU1-1	0.04	Novel
MROH7-TTC4	0.04	Novel
SLC25A5-AS1	0.04	Novel
HNRNPA1P33	0.04	Novel
ANKRD30BL	0.04	Novel
RNA5S16	0.04	Novel
GOLGA2P7	0.04	Novel
RNA5S9	0.04	Novel
MIR663B	0.04	Novel
SNORD83A	0.04	Novel
RNA5SP74	0.04	Novel
RNA5S3	0.04	Novel
MIR663A	0.04	Novel
SNORD15A	0.04	Novel
PPP1R14BP3	0.04	Novel
RNA5S15	0.04	Novel
RNVU1-6	0.04	Novel
RPSAP14	0.04	Novel
HM13-AS1	0.04	Novel
RNU5E-6P	0.04	Novel
MIR27A	0.04	Novel
SDHAP1	0.04	Novel
MIR3648-1	0.04	Novel
RNA5S8	0.04	Novel
RNVU1-18	0.04	Novel
RNU1-28P	0.04	Novel
SNORD20	0.04	Novel
RNU1-18P	0.04	Novel
RNU6-8	0.04	Novel
SNORD83B	0.04	Novel
SNORD61	0.04	Novel
RNU7-1	0.04	Novel
GTF2IRD1P1	0.04	Novel
RNU1-19P	0.04	Novel
RNA5SP202	0.04	Novel
IGHV3-49	0.04	Novel
SNHG19	0.04	Novel
ARHGEF34P	0.04	Novel
MKRN2OS	0.04	Novel
SNORA23	0.04	Novel
RPS20P14	0.04	Novel
RNU4-2	0.04	Novel
RNA5SP352	0.04	Novel
PPP3CB-AS1	0.04	Novel
MIR589	0.04	Novel
TMC5	0.04	Novel
SNORA73A	0.04	Novel
TINCR	0.04	Novel
SPATA21	0.04	Novel
SLCO5A1	0.04	Novel
C6orf223	0.04	Novel
RNA5S7	0.04	Novel
RNR1	0.04	Novel
VTRNA1-1	0.04	Novel
SLC43A2	0.04	Novel
RNU5A-1	0.04	Novel
TCFL5	0.03	Novel
SNORD118	0.03	Novel
SNORD3C	0.03	Novel
SNORD10	0.03	Novel
SNORD104	0.03	Novel
HFM1	0.03	Novel
TMEM91	0.03	Novel
MMP2	0.03	Novel
OPN3	0.03	Novel
ANKS3	0.03	Novel
SNORA52	0.03	Novel
SNORA3B	0.03	Novel
RNR2	0.03	Novel
RPL7AP66	0.03	Novel
TMED7-TICAM2	0.03	Novel
SORCS2	0.03	Novel
ZBED9	0.03	Novel
ZNF512	0.03	Novel
MMP3	0.03	Novel
SNORD25	0.03	Novel
SNORD26	0.03	Novel
SMIM13	0.03	Novel
SNORD3A	0.03	Novel
NLRP12	0.03	Novel
CD82	0.03	Novel
RNPEPL1	0.03	Novel
SEMA6D	0.03	Novel
DANCR	0.03	Novel
DNASE1	0.03	Novel
DZIP1	0.03	Novel
SLC35D1	0.03	Novel
CMTM8	0.03	Novel
ZNF668	0.03	Novel
AP3S2	0.03	Novel
RNU4-1	0.03	Novel
APOLD1	0.03	Novel
NAT9	0.02	Novel
ZNF587B	0.02	Novel
PPAN-P2RY11	0.02	Novel
SMG1P3	0.02	Novel
MTRNR2L8	0.02	Novel
THRIL	0.02	Novel
RN7SL3	0.02	Novel
SMG1P2	0.02	Novel
ND4L	0.02	Novel
PAQR4	0.02	Novel
ZNF713	0.02	Novel
TAFA2	0.02	Novel
GFOD2	0.02	Novel
RHPN2	0.02	Novel
CXCL3	0.02	Novel
YPEL2	0.02	Novel
GUSBP1	0.02	Novel
ZNF484	0.02	Novel
STEAP1B	0.02	Novel
NR2F1-AS1	0.02	Novel
SNORA13	0.02	Novel
ACTR6	0.02	Novel
STPG4	0.02	Novel
CNNM2	0.02	Novel
EPN1	0.02	Novel
GPRIN3	0.02	Novel
ARHGAP27	0.02	Novel
MED12L	0.02	Novel
OVOL2	0.02	Novel
SMYD4	0.02	Novel
C2orf88	0.02	Novel
BCL2L2-PABPN1	0.02	Novel
JPX	0.02	Novel
LGALS3	0.02	Novel
IL11	0.02	Novel
NSUN5P2	0.02	Novel
SLC8B1	0.02	Novel
NBPF26	0.02	Novel
NKX2-3	0.02	Novel
PPT2-EGFL8	0.02	Novel
SENP3-EIF4A1	0.02	Novel
SNHG12	0.02	Novel
SRRM3	0.02	Novel
STX16-NPEPL1	0.02	Novel
RAB4B-EGLN2	0.02	Novel
HOXA10-HOXA9	0.02	Novel
FSTL3	0.02	Novel
ZNHIT1	0.02	Novel
ZCCHC24	0.02	Novel
SNHG3	0.02	Novel
SPAG17	0.02	Novel
RNF216P1	0.02	Novel
JDP2	0.02	Novel
DMTF1	0.02	Novel
LINC02693	0.02	Novel
LY6E	0.02	Novel
RPS10-NUDT3	0.02	Novel
SNHG1	0.02	Novel
AGBL5	0.02	Novel
DIP2C	0.02	Novel
GON4L	0.02	Novel
RNU4ATAC	0.02	Novel
KLHL23	0.02	Novel
ANGPT4	0.02	Novel
NOL4L	0.02	Novel
C4orf19	0.02	Novel
KCTD20	0.02	Novel
SBNO2	0.02	Novel
PDE4A	0.02	Novel
ANKRD33B	0.02	Novel
AFAP1L1	0.02	Novel
DGKD	0.02	Novel
ZNF467	0.02	Novel
GSKIP	0.02	Novel
FAM107B	0.02	Novel
CBSL	0.02	Novel
TNFSF13B	0.02	Novel
SLCO3A1	0.02	Novel
LIX1L	0.02	Novel
ZP3	0.02	Novel
TMEM38A	0.02	Novel
ANGPT1	0.02	Novel
MMP10	0.02	Novel
SLC43A3	0.02	Novel
ZKSCAN5	0.02	Novel
NEAT1	0.02	Novel
CDX1	0.01	Novel
LINC01588	0.01	Novel
CD151	0.01	Novel
PMF1-BGLAP	0.01	Novel
P2RY11	0.01	Novel
HDHD3	0.01	Novel
PHTF1	0.01	Novel
C22orf39	0.01	Novel
BMP6	0.01	Novel
SYBU	0.01	Novel
DMXL1	0.01	Novel
HOXC10	0.01	Novel
DENND11	0.01	Novel
ZNF787	0.01	Novel
LGALS8	0.01	Novel
CEP295NL	0.01	Novel
RNU1-1	0.01	Novel
LGALS7B	0.01	Novel
DPP9	0.01	Novel
ATXN7L3B	0.01	Novel
CREB3L2	0.01	Novel
MIRLET7BHG	0.01	Novel
SLC7A5P2	0.01	Novel
ARMH4	0.01	Novel
TEX13A	0.01	Novel
NBPF1	0.01	Novel
DENND5B	0.01	Novel
SMYD5	0.01	Novel
FAM102B	0.01	Novel
MUC13	0.01	Novel
RNU6ATAC	0.01	Novel
COCH	0.01	Novel
LRRTM3	0.01	Novel
TMEM141	0.01	Novel
RETREG2	0.01	Novel
UPK2	0.01	Novel
ZDHHC14	0.01	Novel
PSTPIP2	0.01	Novel
FAM120AOS	0.01	Novel
OSMR	0.01	Novel
ADGRF3	0.01	Novel
TMEM241	0.01	Novel
MREG	0.01	Novel
DNASE2	0.01	Novel
TSNAXIP1	0.01	Novel
PLA2G15	0.01	Novel
NHSL1	0.01	Novel
PPP1R21	0.01	Novel
SPOCK2	0.01	Novel
AVL9	0.01	Novel
CMC2	0.01	Novel
PDE3A	0.01	Novel
SPSB3	0.01	Novel
TMEM108	0.01	Novel
ATF3	0.01	Novel
TBX1	0.01	Novel
NRP1	0.01	Novel
RBSN	0.01	Novel
RNU12	0.01	Novel
NRIP3	0.01	Novel
SHB	0.01	Novel
ATPSCKMT	0.01	Novel
ZSCAN25	0.01	Novel
RN7SK	0.01	Novel
KLF12	0.01	Novel
TM7SF3	0.01	Novel
MAP3K13	0.01	Novel
RELN	0.01	Novel
LRRC61	0.01	Novel
RIPOR1	0.01	Novel
GRAMD2B	0.01	Novel
SRD5A1	0.01	Novel
GAS5	0.01	Novel
TGIF2-RAB5IF	0.01	Novel
THAP3	0.01	Novel
TM4SF1	0.01	Novel
SCUBE2	0.01	Novel
GOLGA1	0.01	Novel
WDR13	0.01	Novel
IRAK2	0.01	Novel
NENF	0.01	Novel
NPR3	0.01	Novel
ITGAE	0.01	Novel
KIAA0100	0.01	Novel
CADM4	0.01	Novel
FAM102A	0.01	Novel
SIPA1	0.01	Novel
ITFG2	0.01	Novel
TMEM53	0.01	Novel
GDAP2	0.01	Novel
ARPC4-TTLL3	0.01	Novel
TDRD9	0.01	Novel
AKIRIN1	0.01	Novel
PGBD3	0.01	Novel
SPATA2L	0.01	Novel
MMP1	0.01	Novel
GRB2	1	Known
HSPA5	1	Known
SDCBP	1	Known
STAT3	1	Known
CCL2	1	Known
CTNNB1	1	Known
MAPK1	1	Known
LAMP2	1	Known
GSTO1	1	Known
DDIT3	1	Known
PHF1	1	Known
KANK2	1	Known
LPAR6	1	Known
MXI1	1	Known
EDNRB	1	Known
EPS8	1	Known
TNFRSF14	1	Known
MMP9	1	Known
GLMP	1	Known
MMP14	1	Known
FOXO1	1	Known
ANXA5	1	Known
ASAH1	1	Known
ATP6V1B2	1	Known
VEGFA	1	Known
AMZ2	1	Known
CD63	1	Known
MYO5A	1	Known
CYGB	1	Known
CXCL1	1	Known
PTPRM	1	Known
ARSG	1	Known
ETNK1	1	Known
STAM	1	Known
IL6	1	Known
HEBP1	1	Known
LETMD1	1	Known
RPL7L1	1	Known
PTTG1IP	1	Known
EIF3L	1	Known
KLHL21	1	Known
GYPC	1	Known
ANKRD36	1	Known
GPR137B	0.99	Known
ANGPT2	0.99	Known
PYURF	0.99	Known
GMFB	0.99	Known
TYRP1	0.99	Known
STK32A	0.99	Known
CFDP1	0.99	Known
FMN1	0.99	Known
VEGFC	0.99	Known
FAHD2B	0.98	Known
SLC35D2	0.04	Known

[truncated: 3 more sheets: BioGRID-5, BioGRID-6, Final ]
