# Supplementary material for: Suboptimal Responses to Anti-VEGF in Retinal Neurovascular Diseases: Linking Aging and Alternative Angioinflammatory Pathways
Source: Invest Ophthalmol Vis Sci. 2026 May 4;67(5):4. doi: 10.1167/iovs.67.5.4 (PMC13164572; doi:10.1167/iovs.67.5.4)
Supplement: Supplement 28 [file iovs-67-5-4_s028.xlsx]

## Sheet: STRING-1
STRING-Adjacency-DisGeNET
Symbol	Probability	Known/Novel
MMP2	1	Novel
CXCL8	1	Novel
AKT1	1	Novel
MAPK3	0.99	Novel
MAPK8	0.98	Novel
COL4A2	0.96	Novel
SERPINE1	0.94	Novel
CCN2	0.89	Novel
CXCL12	0.88	Novel
TNF	0.86	Novel
TNS1	0.83	Novel
TGFB1	0.67	Novel
SPARC	0.66	Novel
ITGAV	0.64	Novel
EGFR	0.63	Novel
PTGS2	0.61	Novel
VCAM1	0.57	Novel
KDR	0.42	Novel
COL3A1	0.39	Novel
ANGPT1	0.39	Novel
JUN	0.38	Novel
PDGFB	0.35	Novel
ITGB3	0.34	Novel
VWF	0.31	Novel
NOS3	0.28	Novel
CDH5	0.28	Novel
MYH10	0.26	Novel
COL1A1	0.26	Novel
IL1B	0.26	Novel
CSRP2	0.25	Novel
TIMP1	0.23	Novel
SMAD3	0.23	Novel
FN1	0.19	Novel
ITGB1	0.19	Novel
LAMB2	0.16	Novel
COL5A1	0.15	Novel
LIMS1	0.14	Novel
EDN1	0.14	Novel
SELE	0.14	Novel
CXCL2	0.14	Novel
ICAM1	0.14	Novel
EGF	0.13	Novel
MMP3	0.12	Novel
TBX3	0.11	Novel
NXF1	0.1	Novel
SMAD2	0.1	Novel
MAPK14	0.09	Novel
ITGB5	0.09	Novel
NXT2	0.08	Novel
LAMB1	0.08	Novel
TIMP2	0.06	Novel
COL1A2	0.06	Novel
APOE	0.06	Novel
FERMT1	0.06	Novel
CXCL5	0.05	Novel
SYNPO2	0.05	Novel
MMP1	0.05	Novel
TEK	0.05	Novel
HGF	0.05	Novel
ANGPTL2	0.05	Novel
SOD2	0.05	Novel
CXCL3	0.05	Novel
POLDIP3	0.04	Novel
MYL9	0.03	Novel
PARVA	0.03	Novel
CLDN5	0.03	Novel
LOX	0.03	Novel
ACTN4	0.03	Novel
IL10	0.03	Novel
CDH1	0.03	Novel
PF4	0.03	Novel
AOC1	0.03	Novel
PDGFRB	0.03	Novel
SMAD7	0.03	Novel
TNS3	0.02	Novel
IL13	0.02	Novel
FOXO3	0.02	Novel
BGN	0.02	Novel
HARS2	0.02	Novel
WDR36	0.02	Novel
SDC2	0.02	Novel
FOS	0.02	Novel
TIMP3	0.02	Novel
EMCN	0.02	Novel
MMP12	0.02	Novel
ITGA8	0.02	Novel
CCL20	0.02	Novel
MYLK	0.02	Novel
NPHS1	0.01	Novel
GUCY1A1	0.01	Novel
ADIPOQ	0.01	Novel
APLNR	0.01	Novel
COL5A2	0.01	Novel
SPP1	0.01	Novel
PLAU	0.01	Novel
DCN	0.01	Novel
TLN2	0.01	Novel
THOC5	0.01	Novel
COL18A1	0.01	Novel
TLR4	0.01	Novel
PLAUR	0.01	Novel
PPBP	0.01	Novel
CCL5	0.01	Novel
ARHGAP24	0.01	Novel
ENG	0.01	Novel
IGF1	0.01	Novel
PTEN	0.01	Novel
GNG12	0.01	Novel
IL4	0.01	Novel
LIMS3	0.01	Novel
TTC9	0.01	Novel
ITGB8	0.01	Novel
COL4A5	0.01	Novel
SPHK1	0.01	Novel
LEP	0.01	Novel
CX3CL1	0.01	Novel
FBN1	0.01	Novel
CXCL10	0.01	Novel
THOC2	0.01	Novel
MRPS24	0.01	Novel
KANK1	0.01	Novel
POLR2L	0.01	Novel
CD2AP	0.01	Novel
ACE	0.01	Novel
FLT1	0.01	Novel
COL6A1	0.01	Novel
PPARG	0.01	Novel
LYVE1	0.01	Novel
LAMC3	0.01	Novel
COL4A3	0.01	Novel
ANGPTL4	0.01	Novel
KANK4	0.01	Novel
CLEC14A	0	Novel
ARFIP1	0	Novel
HMOX1	0	Novel
NCK1	0	Novel
TLR2	0	Novel
LIMA1	0	Novel
CEBPZ	0	Novel
MRPS6	0	Novel
FBLIM1	0	Novel
CALD1	0	Novel
GJA4	0	Novel
THOC1	0	Novel
HBEGF	0	Novel
FAM124B	0	Novel
CASP3	0	Novel
GJA1	0	Novel
KIN	0	Novel
PIN4	0	Novel
MTRF1L	0	Novel
TJP1	0	Novel
ELN	0	Novel
THBS1	0	Novel
NPHS2	0	Novel
TRIP6	0	Novel
MAP2K7	0	Novel
MRPL21	0	Novel
PCF11	0	Novel
PDGFA	0	Novel
ISLR	0	Novel
CCND1	0	Novel
TIE1	0	Novel
ANGPT4	0	Novel
TBL3	0	Novel
TGFB2	0	Novel
PARVB	0	Novel
PGF	0	Novel
VEGFD	0	Novel
FOXF1	0	Novel
SOX18	0	Novel
WASL	0	Novel
HIF1A	0	Novel
RHOA	0	Novel
LCN2	0	Novel
THOC3	0	Novel
DDX39B	0	Novel
TNC	0	Novel
TGFB3	0	Novel
DUSP1	0	Novel
TCF21	0	Novel
LIMS4	0	Novel
ZYX	0	Novel
CHTOP	0	Novel
ADAM12	0	Novel
SERPINH1	0	Novel
ANGPTL1	0	Novel
LTBP1	0	Novel
FSTL1	0	Novel
APLN	0	Novel
COL16A1	0	Novel
DCAF13	0	Novel
NOX4	0	Novel
PDCD11	0	Novel
ITGA9	0	Novel
ITGB6	0	Novel
CRP	0	Novel
NCK2	0	Novel
POLR2I	0	Novel
CRIP1	0	Novel
ARHGAP27	0	Novel
CCL25	0	Novel
GZF1	0	Novel
HEATR1	0	Novel
SOD3	0	Novel
ATF3	0	Novel
MMP15	0	Novel
CCL7	0	Novel
CSTF1	0	Novel
SDC3	0	Novel
TBX20	0	Novel
CSF3	0	Novel
TGFBR1	0	Novel
UTP4	0	Novel
BMP4	0	Novel
ZNF174	0	Novel
NOP14	0	Novel
MRPL34	0	Novel
ESPNL	0	Novel
COX6C	0	Novel
SNAI2	0	Novel
MRPS18C	0	Novel
CXCR2	0	Novel
FSCN1	0	Novel
MRPL27	0	Novel
TMEM205	0	Novel
TGFBR2	0	Novel
CXCL14	0	Novel
MYO1E	0	Novel
ITGB1BP2	0	Novel
SMAD6	0	Novel
MYO5C	0	Novel
FMOD	0	Novel
CPSF4	0	Novel
VASP	0	Novel
CXCL16	0	Novel
ATF6	0	Novel
MRPL20	0	Novel
CPSF2	0	Novel
WDR75	0	Novel
MRPL32	0	Novel
ZSWIM4	0	Novel
MYO1B	0	Novel
FAP	0	Novel
S1PR5	0	Novel
SYNPO	0	Novel
EIF2AK4	0	Novel
THBD	0	Novel
MMP16	0	Novel
SRRM1	0	Novel
NGF	0	Novel
MRPL46	0	Novel
IL18	0	Novel
SP1	0	Novel
ITGB7	0	Novel
MFAP4	0	Novel
POLR2C	0	Novel
MAPK9	0	Novel
SWSAP1	0	Novel
IL33	0	Novel
UTP11	0	Novel
RAI14	0	Novel
AQP1	0	Novel
TBX15	0	Novel
RRP9	0	Novel
CTTN	0	Novel
POLR2G	0	Novel
ROBO4	0	Novel
PODXL	0	Novel
NOB1	0	Novel
MRPL17	0	Novel
UTP18	0	Novel
VSIG8	0	Novel
AOX1	0	Novel
S100A4	0	Novel
MMP24	0	Novel
CSRNP3	0	Novel
FOSL2	0	Novel
UTP14C	0	Novel
NR2F2	0	Novel
UPF3B	0	Novel
ADORA1	0	Novel
COL12A1	0	Novel
PLG	0	Novel
TLNRD1	0	Novel
NFKB1	0	Novel
CEBPB	0	Novel
KPNA6	0	Novel
CXCL6	0	Novel
ADRA2A	0	Novel
FGF2	0	Novel
WDR43	0	Novel
MRPL35	0	Novel
STYXL2	0	Novel
LTBP2	0	Novel
HOXC9	0	Novel
CDH11	0	Novel
GUCY1A2	0	Novel
THOC6	0	Novel
CXCL11	0	Novel
IL17C	0	Novel
ADGRA2	0	Novel
AOC2	0	Novel
TNS4	0	Novel
SMAD1	0	Novel
AATF	0	Novel
MRGPRF	0	Novel
MRPS9	0	Novel
NID2	0	Novel
SLU7	0	Novel
ITGBL1	0	Novel
UTP15	0	Novel
NOL6	0	Novel
ILKAP	0	Novel
SARNP	0	Novel
RAE1	0	Novel
P2RY12	0	Novel
SKI	0	Novel
TSLP	0	Novel
CYCS	0	Novel
MRPS31	0	Novel
INS	0	Novel
MRPL10	0	Novel
DKK3	0	Novel
CPSF1	0	Novel
VTN	0	Novel
WDR46	0	Novel
COL4A6	0	Novel
SMAD4	0	Novel
ITPKB	0	Novel
IL1RL1	0	Novel
EGR1	0	Novel
IRX1	0	Novel
UCP1	0	Novel
DUSP29	0	Novel
CASKIN2	0	Novel
TAGLN	0	Novel
COL5A3	0	Novel
CCL19	0	Novel
RRP1B	0	Novel
ANGPTL5	0	Novel
MPHOSPH10	0	Novel
PDGFD	0	Novel
PXN	0	Novel
MYO9B	0	Novel
MYO18A	0	Novel
ZNF331	0	Novel
MRPL9	0	Novel
S1PR1	0	Novel
TTC39C	0	Novel
GNG4	0	Novel
CHCHD1	0	Novel
IL1R1	0	Novel
REN	0	Novel
SMAD5	0	Novel
SMTN	0	Novel
ZSCAN32	0	Novel
GJA5	0	Novel
AGT	0	Novel
UTP20	0	Novel
SMPDL3B	0	Novel
UQCRHL	0	Novel
VEGFB	0	Novel
TBX10	0	Novel
TMEM200B	0	Novel
CST9	0	Novel
IL11	0	Novel
GUCY1B1	0	Novel
ESM1	0	Novel
KANK3	0	Novel
NFKBID	0	Novel
RND3	0	Novel
IGFBP4	0	Novel
PECAM1	0	Novel
PPARA	0	Novel
MYH15	0	Novel
FMO5	0	Novel
MTR	0	Novel
PBX3	0	Novel
CSPG4	0	Novel
MRPS18A	0	Novel
CAV2	0	Novel
HCAR1	0	Novel
SIRT1	0	Novel
BHMT	0	Novel
NQO1	0	Novel
GPR82	0	Novel
SMTNL1	0	Novel
MRPL39	0	Novel
CASP9	0	Novel
GNA12	0	Novel
COL11A1	0	Novel
CNN3	0	Novel
MRPL47	0	Novel
COL15A1	0	Novel
ITGA3	0	Novel
ZNF740	0	Novel
UTP23	0	Novel
ARHGDIA	0	Novel
MMRN2	0	Novel
ACSS1	0	Novel
MRPL53	0	Novel
UTP6	0	Novel
NXF5	0	Novel
COL27A1	0	Novel
GPR17	0	Novel
FCF1	0	Novel
ANKRD52	0	Novel
CPSF3	0	Novel
CCL13	0	Novel
LPAR2	0	Novel
HTR1E	0	Novel
CPXM2	0	Novel
ESR1	0	Novel
PWP2	0	Novel
MRPL41	0	Novel
PTX3	0	Novel
FOSL1	0	Novel
ASPN	0	Novel
POTEI	0	Novel
FMO2	0	Novel
LRRC38	0	Novel
ADCY4	0	Novel
AFAP1L2	0	Novel
PRKG1	0	Novel
MRPL38	0	Novel
LRFN4	0	Novel
IL1A	0	Novel
RRP36	0	Novel
WDR3	0	Novel
INF2	0	Novel
TMEM255A	0	Novel
MRPL30	0	Novel
KPNA5	0	Novel
DBNL	0	Novel
RHBDF1	0	Novel
PLCE1	0	Novel
IGFBP3	0	Novel
PTGDR2	0	Novel
CXCL9	0	Novel
CCN1	0	Novel
ANTXR1	0	Novel
IL6	1	Known
CDC5L	1	Known
STAT3	1	Known
MMP9	1	Known
MAPK1	1	Known
GRB2	1	Known
CCL2	1	Known
ILK	1	Known
CAV1	1	Known
HSPA5	1	Known
MYH11	1	Known
FLNA	1	Known
MYH9	1	Known
LAMC1	1	Known
FOXO1	1	Known
KANK2	1	Known
MTHFR	1	Known
MMP14	1	Known
COL4A1	1	Known
ALYREF	1	Known
NXT1	1	Known
KIRREL1	1	Known
FERMT2	1	Known
PIN1	1	Known
ITGA5	1	Known
DDIT3	1	Known
TBX2	1	Known
SDC4	1	Known
VEGFC	1	Known
SPARCL1	1	Known
CXCL1	1	Known
UTP3	1	Known
HARS1	1	Known
LIMS2	1	Known
CSRP1	1	Known
MRPL33	1	Known
ANGPT2	1	Known
LAMA5	1	Known
NDUFS2	1	Known
TNS2	1	Known
TGFB1I1	1	Known
EPS8	1	Known
COX7A1	1	Known
AOC3	1	Known
DEPP1	1	Known
VSTM4	1	Known
ZNF263	1	Known
TBX18	1	Known
LRRC32	1	Known
FMO3	1	Known
IRAG1	1	Known
CNN1	1	Known
COL14A1	1	Known
FAM13C	1	Known
PHLDB2	1	Known
DACT3	1	Known
S1PR3	1	Known
PKIG	1	Known

## Sheet: STRING-2
STRING-Embedding-DisGeNET
Symbol	Probability	Known/Novel
TNF	0.89	Novel
ITGB1	0.81	Novel
MMP2	0.73	Novel
CXCL12	0.73	Novel
COL5A1	0.64	Novel
JUN	0.62	Novel
THBS1	0.59	Novel
CCN2	0.57	Novel
RELA	0.55	Novel
MAPK3	0.54	Novel
MAPK14	0.54	Novel
COL3A1	0.52	Novel
SMAD3	0.5	Novel
EDN1	0.48	Novel
MMP3	0.46	Novel
COL6A1	0.45	Novel
MMP1	0.44	Novel
SOD2	0.43	Novel
SERPINE1	0.42	Novel
FLNC	0.41	Novel
COL18A1	0.41	Novel
ZYX	0.4	Novel
CCN1	0.4	Novel
MAPK8	0.38	Novel
TIMP3	0.37	Novel
VCAM1	0.37	Novel
COL4A3	0.35	Novel
TGFBI	0.35	Novel
LAMB1	0.34	Novel
MTOR	0.34	Novel
PPARG	0.33	Novel
CXCL8	0.33	Novel
SERPINH1	0.33	Novel
ITGA11	0.33	Novel
ITGB5	0.32	Novel
THBS2	0.32	Novel
IFNG	0.32	Novel
COL8A1	0.31	Novel
NFKBIA	0.3	Novel
PCOLCE	0.3	Novel
COL12A1	0.3	Novel
ITGB4	0.3	Novel
BCAR1	0.29	Novel
ITGB6	0.28	Novel
CALD1	0.28	Novel
ITGA10	0.28	Novel
PLOD2	0.27	Novel
LOX	0.27	Novel
SNAI2	0.27	Novel
FHL1	0.27	Novel
FLNB	0.27	Novel
LIMD2	0.26	Novel
LOXL1	0.26	Novel
LIMA1	0.26	Novel
PTK2	0.26	Novel
COL15A1	0.26	Novel
YAP1	0.26	Novel
AKT1	0.26	Novel
ITGB8	0.26	Novel
FSTL1	0.26	Novel
ITGA3	0.26	Novel
TIMP2	0.25	Novel
TAGLN	0.25	Novel
ARHGEF25	0.25	Novel
ITGB3	0.24	Novel
SPARC	0.24	Novel
THBS3	0.24	Novel
SP1	0.24	Novel
CDC42	0.23	Novel
TNS1	0.23	Novel
LAMA2	0.23	Novel
ADIPOQ	0.22	Novel
CCL4	0.22	Novel
ADAMTS2	0.22	Novel
ITGAE	0.22	Novel
ISLR	0.22	Novel
COL16A1	0.22	Novel
GNG11	0.21	Novel
ACTN2	0.21	Novel
GNG12	0.21	Novel
PTEN	0.21	Novel
SDC1	0.21	Novel
SMTN	0.21	Novel
LIMS1	0.2	Novel
HBEGF	0.2	Novel
NOS3	0.2	Novel
COL4A2	0.2	Novel
COL6A2	0.2	Novel
ITGA2	0.19	Novel
GPX8	0.19	Novel
FBLN2	0.19	Novel
FBLN5	0.19	Novel
PDGFRA	0.19	Novel
SELE	0.19	Novel
MMP12	0.18	Novel
NFKBIE	0.18	Novel
OGN	0.18	Novel
MYO1B	0.18	Novel
HRAS	0.18	Novel
LTBP2	0.18	Novel
ANGPTL4	0.17	Novel
SMTNL2	0.17	Novel
AIMP1	0.17	Novel
ANXA5	0.17	Novel
FBLN1	0.17	Novel
MRC2	0.17	Novel
SOD3	0.16	Novel
CXCL2	0.16	Novel
CORO1C	0.16	Novel
FABP4	0.16	Novel
NR2F2	0.16	Novel
BGN	0.16	Novel
RAI14	0.16	Novel
EPAS1	0.16	Novel
ECM2	0.16	Novel
IL13	0.16	Novel
CFL1	0.16	Novel
IGFBP3	0.16	Novel
DKK1	0.16	Novel
NID2	0.16	Novel
ENG	0.16	Novel
FLT1	0.16	Novel
CCND1	0.16	Novel
PTGIS	0.16	Novel
COL6A3	0.16	Novel
GSN	0.15	Novel
POLR2B	0.15	Novel
CXCR2	0.15	Novel
MYO18B	0.15	Novel
PLS3	0.14	Novel
HSPA12A	0.14	Novel
PIK3CB	0.14	Novel
LAMA4	0.14	Novel
ADAMTS12	0.14	Novel
ITGB2	0.14	Novel
MYL9	0.14	Novel
DDR2	0.14	Novel
ITGA9	0.14	Novel
ITGA8	0.14	Novel
EFEMP2	0.14	Novel
STK38	0.14	Novel
ANXA1	0.14	Novel
IGFBP6	0.14	Novel
ITGAV	0.14	Novel
MMP13	0.14	Novel
HSPG2	0.14	Novel
COL11A1	0.14	Novel
LPAR2	0.13	Novel
PRICKLE3	0.13	Novel
LYVE1	0.13	Novel
RASIP1	0.13	Novel
PF4	0.13	Novel
EXOSC4	0.13	Novel
ANTXR1	0.13	Novel
FOXK1	0.13	Novel
CXCL14	0.13	Novel
POLR2H	0.13	Novel
FGF7	0.13	Novel
CDH5	0.13	Novel
PGF	0.13	Novel
CDH11	0.13	Novel
MYH3	0.13	Novel
MFAP5	0.13	Novel
EGFR	0.13	Novel
HSPA12B	0.13	Novel
LRRC15	0.13	Novel
PTH1R	0.13	Novel
COL4A4	0.13	Novel
FBN1	0.13	Novel
CCNB1	0.12	Novel
CILP	0.12	Novel
MYO3B	0.12	Novel
CCL7	0.12	Novel
FOXM1	0.12	Novel
VASP	0.12	Novel
TNFRSF12A	0.12	Novel
LEP	0.12	Novel
LOXL2	0.12	Novel
ADCY7	0.12	Novel
ACTN4	0.12	Novel
TIMP1	0.12	Novel
CCN4	0.12	Novel
FERMT1	0.12	Novel
CTHRC1	0.12	Novel
IGFBP4	0.12	Novel
RXRA	0.12	Novel
ESM1	0.12	Novel
CX3CL1	0.12	Novel
PRG4	0.12	Novel
TUBA3C	0.12	Novel
SCEL	0.11	Novel
PECAM1	0.11	Novel
PXDN	0.11	Novel
TAGLN2	0.11	Novel
HDGFL2	0.11	Novel
ADAMTS8	0.11	Novel
CXCL3	0.11	Novel
PIK3CA	0.11	Novel
TP53	0.11	Novel
MMP27	0.11	Novel
DNAJC8	0.11	Novel
SOD1	0.11	Novel
PLS1	0.11	Novel
THBS4	0.11	Novel
HPCAL4	0.11	Novel
PRELP	0.11	Novel
COMP	0.11	Novel
COL5A2	0.11	Novel
SYNPO	0.11	Novel
HSPA1L	0.11	Novel
TGFB1	0.11	Novel
TLN2	0.11	Novel
ACTR3C	0.11	Novel
MYO9B	0.11	Novel
TUBA1C	0.11	Novel
RHOU	0.11	Novel
SYDE1	0.11	Novel
GNB2	0.11	Novel
MACF1	0.11	Novel
HMOX1	0.11	Novel
WNT7B	0.11	Novel
CCDC80	0.11	Novel
DUSP1	0.11	Novel
CASP8	0.1	Novel
ZEB1	0.1	Novel
PNMA8B	0.1	Novel
ADGRA2	0.1	Novel
WNT2	0.1	Novel
WNT7A	0.1	Novel
CCR3	0.1	Novel
CXCR5	0.1	Novel
EMILIN1	0.1	Novel
COL1A1	0.1	Novel
IL4	0.1	Novel
FGF1	0.1	Novel
TEAD3	0.1	Novel
RBM34	0.1	Novel
CTNNA1	0.1	Novel
TLN1	0.1	Novel
RHOQ	0.1	Novel
COL5A3	0.1	Novel
PDGFRB	0.1	Novel
AGTR1	0.1	Novel
MIF	0.1	Novel
JUNB	0.1	Novel
LIMD1	0.1	Novel
LTA	0.1	Novel
ACTG2	0.1	Novel
PPARGC1A	0.1	Novel
PXN	0.1	Novel
ADAMTS1	0.1	Novel
PFDN2	0.1	Novel
EHBP1L1	0.1	Novel
MMP19	0.09	Novel
COL8A2	0.09	Novel
HSPA9	0.09	Novel
DST	0.09	Novel
SERPINF1	0.09	Novel
CCL19	0.09	Novel
POLR2F	0.09	Novel
LAMC2	0.09	Novel
CASP4	0.09	Novel
ARPC5L	0.09	Novel
CXCR4	0.09	Novel
RHOC	0.09	Novel
TLR4	0.09	Novel
ERBB2	0.09	Novel
ITGA1	0.09	Novel
CRIP2	0.09	Novel
TNFSF11	0.09	Novel
VWF	0.09	Novel
PDGFB	0.09	Novel
FHL2	0.09	Novel
RAC1	0.09	Novel
LIMCH1	0.09	Novel
MMP10	0.09	Novel
ADAMTS3	0.09	Novel
ITGA7	0.09	Novel
CAVIN1	0.09	Novel
CDH1	0.09	Novel
NPR1	0.09	Novel
SEMA3D	0.09	Novel
EDNRA	0.09	Novel
CSPG4	0.09	Novel
HTRA1	0.09	Novel
TBX21	0.09	Novel
ARHGEF12	0.09	Novel
MRPS16	0.09	Novel
P4HA2	0.09	Novel
LMCD1	0.09	Novel
NNMT	0.09	Novel
SMAD2	0.09	Novel
TIMP4	0.09	Novel
NCF2	0.09	Novel
SNW1	0.09	Novel
INS	0.09	Novel
ACTN1	0.09	Novel
SRP9	0.09	Novel
MAP2K1	0.09	Novel
MXRA5	0.09	Novel
SF3B5	0.09	Novel
XPO5	0.09	Novel
HGF	0.09	Novel
P4HA3	0.09	Novel
SCAF8	0.09	Novel
HSPA14	0.09	Novel
TWIST2	0.09	Novel
LAMB2	0.09	Novel
MAPK12	0.09	Novel
POTEB3	0.09	Novel
FOXF1	0.08	Novel
PDLIM4	0.08	Novel
RHOBTB1	0.08	Novel
OLFML3	0.08	Novel
OLFML2B	0.08	Novel
TEAD1	0.08	Novel
S100A4	0.08	Novel
ADAMTS4	0.08	Novel
PSTPIP2	0.08	Novel
NOX4	0.08	Novel
CCN5	0.08	Novel
TM4SF1	0.08	Novel
ZIC1	0.08	Novel
SH3PXD2A	0.08	Novel
CAVIN3	0.08	Novel
ITGA4	0.08	Novel
AEBP1	0.08	Novel
MYO1H	0.08	Novel
IL1R1	0.08	Novel
ADGRL4	0.08	Novel
SRPX2	0.08	Novel
CEBPB	0.08	Novel
MRGPRF	0.08	Novel
WNT9B	0.08	Novel
POTEB	0.08	Novel
RNASEL	0.08	Novel
POP7	0.08	Novel
CXCL16	0.08	Novel
CRIP1	0.08	Novel
LMOD1	0.08	Novel
COL9A2	0.08	Novel
RAMP2	0.08	Novel
IGFBP5	0.08	Novel
NMUR1	0.08	Novel
SPTBN4	0.08	Novel
CAT	0.08	Novel
GNAI2	0.08	Novel
DAP3	0.08	Novel
MYH13	0.08	Novel
FASLG	0.08	Novel
CLEC3B	0.08	Novel
CCR9	0.08	Novel
PDPN	0.08	Novel
NTN1	0.08	Novel
EPPK1	0.08	Novel
EHD2	0.08	Novel
CCL1	0.08	Novel
ACTR3	0.08	Novel
WNT5B	0.08	Novel
FIBIN	0.08	Novel
POSTN	0.08	Novel
RHOA	0.08	Novel
COX1	0.08	Novel
ADCY6	0.08	Novel
GPR39	0.08	Novel
PPIH	0.08	Novel
JAG1	0.08	Novel
TUBA3E	0.08	Novel
ANKS1B	0.08	Novel
RBFOX2	0.08	Novel
APLNR	0.08	Novel
MOB1A	0.08	Novel
RHOB	0.08	Novel
CXCL6	0.08	Novel
STAT6	0.08	Novel
MGP	0.08	Novel
ESAM	0.08	Novel
CD28	0.08	Novel
POLR2G	0.08	Novel
LAMB3	0.08	Novel
VEGFB	0.08	Novel
TGFBR3	0.08	Novel
SOX18	0.08	Novel
ELN	0.08	Novel
ADCY4	0.08	Novel
LTBP3	0.08	Novel
TES	0.07	Novel
FAT1	0.07	Novel
NOS2	0.07	Novel
KRAS	0.07	Novel
CNN3	0.07	Novel
CHAD	0.07	Novel
FZD2	0.07	Novel
EGR1	0.07	Novel
ICAM1	0.07	Novel
KDR	0.07	Novel
FMOD	0.07	Novel
ADAMTS7	0.07	Novel
AIF1L	0.07	Novel
AMOTL2	0.07	Novel
CCL21	0.07	Novel
KLF6	0.07	Novel
CCL25	0.07	Novel
CTDP1	0.07	Novel
LTBP1	0.07	Novel
ANKRD44	0.07	Novel
HSPA1A	0.07	Novel
COL2A1	0.07	Novel
ACTG1	0.07	Novel
GAPDH	0.07	Novel
FHL3	0.07	Novel
FN1	0.07	Novel
GNG2	0.07	Novel
OSMR	0.07	Novel
MFAP4	0.07	Novel
PFDN5	0.07	Novel
LTB4R	0.07	Novel
ITGBL1	0.07	Novel
GTF2E2	0.07	Novel
CCNC	0.07	Novel
MFAP2	0.07	Novel
SNRNP40	0.07	Novel
GABPA	0.07	Novel
GPN1	0.07	Novel
NID1	0.07	Novel
KANK4	0.07	Novel
VEGFD	0.07	Novel
ANGPTL2	0.07	Novel
ARPC5	0.07	Novel
LAMA3	0.07	Novel
DKK3	0.07	Novel
ANKRD37	0.07	Novel
EVPLL	0.07	Novel
MICAL1	0.07	Novel
CCNA2	0.07	Novel
PPARD	0.07	Novel
PTN	0.07	Novel
PHF5A	0.07	Novel
MMP24	0.07	Novel
WNT10A	0.07	Novel
CCN3	0.07	Novel
CCR2	0.07	Novel
LTBP4	0.07	Novel
BCL2L11	0.07	Novel
TNNC2	0.07	Novel
CTNNAL1	0.07	Novel
SEMA3F	0.07	Novel
IL10	0.07	Novel
ACTBL2	0.07	Novel
PDLIM1	0.07	Novel
MMP15	0.07	Novel
FASN	0.07	Novel
LIPE	0.07	Novel
BAG3	0.07	Novel
HAS2	0.07	Novel
SAFB	0.07	Novel
FOSL2	0.07	Novel
KANK3	0.07	Novel
IGDCC4	0.07	Novel
PLEC	0.07	Novel
MXRA8	0.07	Novel
PLK2	0.07	Novel
REG3G	0.07	Novel
IL6	0.87	Known
COL4A1	0.8	Known
MMP9	0.79	Known
CCL2	0.71	Known
MAPK1	0.68	Known
CAV1	0.62	Known
VEGFC	0.61	Known
ITGA5	0.49	Known
MMP14	0.45	Known
LIMS2	0.41	Known
CDC5L	0.39	Known
MYH9	0.39	Known
FLNA	0.35	Known
FOXO1	0.34	Known
ILK	0.33	Known
CSRP1	0.32	Known
MYH11	0.32	Known
TGFB1I1	0.31	Known
COL14A1	0.3	Known
CXCL1	0.3	Known
HSPA5	0.29	Known
LAMA5	0.28	Known
KANK2	0.26	Known
GRB2	0.25	Known
STAT3	0.23	Known
KIRREL1	0.22	Known
LAMC1	0.21	Known
SDC4	0.2	Known
TNS2	0.18	Known
DDIT3	0.17	Known
CNN1	0.13	Known
ANGPT2	0.12	Known
S1PR3	0.11	Known
FERMT2	0.1	Known
EPS8	0.09	Known
COX7A1	0.09	Known
ALYREF	0.08	Known

## Sheet: STRING-3
STRING-Influence-DisGeNET
Symbol	Probability	Known/Novel
TEDC1	0	Novel
C3orf33	0	Novel
C19orf71	0	Novel
CCDC159	0	Novel
COL4A2	0	Novel
ITGB5	0	Novel
GAREM2	0	Novel
ITGB1	0	Novel
ITGB3	0	Novel
ITGB6	0	Novel
COL1A1	0	Novel
COL18A1	0	Novel
NID2	0	Novel
COL4A3	0	Novel
CALD1	0	Novel
CCN2	0	Novel
LIMS1	0	Novel
FERMT1	0	Novel
FN1	0	Novel
ITGB8	0	Novel
ITGAV	0	Novel
BGN	0	Novel
CCN3	0	Novel
COL3A1	0	Novel
LAMB1	0	Novel
ITGA9	0	Novel
ITGA8	0	Novel
DCN	0	Novel
TIMP1	0	Novel
PDGFRB	0	Novel
LYVE1	0	Novel
MMP2	0	Novel
TEK	0	Novel
LOXL2	0	Novel
CPXM2	0	Novel
PARVA	0	Novel
THBS1	0	Novel
FBN1	0	Novel
ITGB7	0	Novel
NTN4	0	Novel
CDH5	0	Novel
COL1A2	0	Novel
COL5A1	0	Novel
ACTN4	0	Novel
PARVB	0	Novel
HIGD1B	0	Novel
COL6A1	0	Novel
TIMP2	0	Novel
TGFBI	0	Novel
TMEM170B	0	Novel
TGFB1	0	Novel
ITGBL1	0	Novel
VWF	0	Novel
KDR	0	Novel
COL16A1	0	Novel
TIMP4	0	Novel
VASP	0	Novel
MYLK	0	Novel
ITGA11	0	Novel
COL5A2	0	Novel
SRPX	0	Novel
MYL9	0	Novel
ADAM12	0	Novel
RAC1	0	Novel
MKRN2OS	0	Novel
LAMB2	0	Novel
CSTL1	0	Novel
ELN	0	Novel
LTBP1	0	Novel
TIMP3	0	Novel
FLT1	0	Novel
CCN4	0	Novel
ITGA4	0	Novel
FSTL1	0	Novel
ANGPTL2	0	Novel
CLDN5	0	Novel
VTN	0	Novel
C16orf96	0	Novel
NPHS1	0	Novel
COL4A5	0	Novel
FBLIM1	0	Novel
PSG7	0	Novel
ANGPT1	0	Novel
SMTN	0	Novel
GATD1	0	Novel
CST9L	0	Novel
SDC2	0	Novel
SPARC	0	Novel
PDGFB	0	Novel
TGFB2	0	Novel
HGF	0	Novel
ENG	0	Novel
C4orf45	0	Novel
MMP1	0	Novel
ITGA10	0	Novel
SERPINH1	0	Novel
PSG2	0	Novel
NPHS2	0	Novel
COL15A1	0	Novel
ESM1	0	Novel
EVA1A	0	Novel
COL5A3	0	Novel
MMP10	0	Novel
ESAM	0	Novel
PSG8	0	Novel
VEGFD	0	Novel
SERPINE1	0	Novel
VCAN	0	Novel
NIBAN2	0	Novel
MMP15	0	Novel
SPP1	0	Novel
ECM1	0	Novel
THBS4	0	Novel
COL4A6	0	Novel
LOX	0	Novel
CD151	0	Novel
TNC	0	Novel
CD44	0	Novel
SELP	0	Novel
MMP24	0	Novel
SELE	0	Novel
CTTN	0	Novel
VCAM1	0	Novel
IQGAP1	0	Novel
CXCL12	0	Novel
ITGB2	0	Novel
COL6A6	0	Novel
COL6A5	0	Novel
MMP3	0	Novel
CST11	0	Novel
THBS3	0	Novel
MET	0	Novel
SYNPO	0	Novel
UTRN	0	Novel
CSPG4	0	Novel
RNASEK	0	Novel
LY6G6F	0	Novel
LTBP2	0	Novel
TLN2	0	Novel
SMIM29	0	Novel
IL25	0	Novel
PDGFRA	0	Novel
C16orf71	0	Novel
ANTXR1	0	Novel
C10orf71	0	Novel
IGFBP4	0	Novel
FGFR2	0	Novel
SNAI2	0	Novel
RHOA	0	Novel
NUDT16L1	0	Novel
LIMS3	0	Novel
SMAD3	0	Novel
COL8A1	0	Novel
PAK1	0	Novel
TIE1	0	Novel
CD248	0	Novel
SPATS1	0	Novel
GAS6	0	Novel
GJA1	0	Novel
PLEKHG3	0	Novel
TGFB3	0	Novel
PSG6	0	Novel
COL21A1	0	Novel
TJP1	0	Novel
MMP16	0	Novel
FXYD5	0	Novel
PSG5	0	Novel
ICAM1	0	Novel
CXCR4	0	Novel
PGF	0	Novel
PLAU	0	Novel
S100A4	0	Novel
FGFR1	0	Novel
PSG11	0	Novel
HBEGF	0	Novel
FBLN2	0	Novel
NOS3	0	Novel
SPINDOC	0	Novel
SPHK1	0	Novel
LAMC3	0	Novel
ZYX	0	Novel
EHD2	0	Novel
NCK2	0	Novel
SUSD5	0	Novel
C1orf131	0	Novel
GAREM1	0	Novel
FBLN5	0	Novel
GIT2	0	Novel
CCL15	0	Novel
ADAMTS3	0	Novel
IL36A	0	Novel
FGF2	0	Novel
IL6R	0	Novel
LIMS4	0	Novel
COL27A1	0	Novel
CAV2	0	Novel
IGFBP7	0	Novel
TMEM273	0	Novel
FMOD	0	Novel
IL27	0	Novel
IL36B	0	Novel
ADAM15	0	Novel
IGFBP2	0	Novel
TGFBR1	0	Novel
PDGFD	0	Novel
EGFR	0	Novel
C17orf99	0	Novel
CXCL14	0	Novel
FGF1	0	Novel
MYADML2	0	Novel
ADAMTS4	0	Novel
ADAMTS5	0	Novel
FAM24A	0	Novel
EBI3	0	Novel
IL37	0	Novel
ARHGEF7	0	Novel
SLC36A3	0	Novel
F11R	0	Novel
PAK2	0	Novel
MAPK3	0	Novel
ITGA2B	0	Novel
PLG	0	Novel
WNT5A	0	Novel
LMO4	0	Novel
MFAP5	0	Novel
LOXL1	0	Novel
BMP4	0	Novel
TMEM203	0	Novel
SMAD7	0	Novel
ITGAD	0	Novel
PLAUR	0	Novel
MXRA8	0	Novel
EFEMP2	0	Novel
CCL5	0	Novel
IL36G	0	Novel
C5AR2	0	Novel
CDH11	0	Novel
TNS1	0	Novel
FSCN1	0	Novel
FAM104A	0	Novel
AMOTL2	0	Novel
CXCL8	0	Novel
PRAMEF26	0	Novel
MMP17	0	Novel
SMAD2	0	Novel
CST3	0	Novel
EMCN	0	Novel
HPSE2	0	Novel
IL17C	0	Novel
SHB	0	Novel
FAM3B	0	Novel
CLEC14A	0	Novel
F3	0	Novel
TTC9	0	Novel
MMP27	0	Novel
PTGS2	0	Novel
CAVIN3	0	Novel
PDGFA	0	Novel
COL11A1	0	Novel
COL9A1	0	Novel
SIGIRR	0	Novel
ACTN3	0	Novel
APOE	0	Novel
SELL	0	Novel
DTWD2	0	Novel
MMP26	0	Novel
AGER	0	Novel
IL17B	0	Novel
TGFBR2	0	Novel
TCF21	0	Novel
ZSWIM4	0	Novel
FGFR3	0	Novel
COL20A1	0	Novel
AKT1	0	Novel
SMIM24	0	Novel
IL1F10	0	Novel
QSOX1	0	Novel
IL6ST	0	Novel
PSG3	0	Novel
PAK4	0	Novel
LAMB4	0	Novel
ADIPOQ	0	Novel
LIMA1	0	Novel
CSRP2	0	Novel
IL13	0	Novel
ARHGAP24	0	Novel
HMOX1	0	Novel
MMP12	0	Novel
SLC4A1AP	0	Novel
ADM5	0	Novel
CSF1R	0	Novel
BSG	0	Novel
CYLC2	0	Novel
LASP1	0	Novel
C1QTNF2	0	Novel
PLAT	0	Novel
SOX18	0	Novel
LCN2	0	Novel
CLEC3B	0	Novel
MGP	0	Novel
SAT2	0	Novel
APOL1	0	Novel
FAM124B	0	Novel
FAM186B	0	Novel
MTRES1	0	Novel
NCK1	0	Novel
COL24A1	0	Novel
IL20RB	0	Novel
MSN	0	Novel
IL22RA1	0	Novel
NOX4	0	Novel
FOXO3	0	Novel
MMP23B	0	Novel
FGF7	0	Novel
CTF1	0	Novel
CEBPG	0	Novel
BMP2	0	Novel
TMEM205	0	Novel
CCL19	0	Novel
C9orf78	0	Novel
ACVRL1	0	Novel
COL9A2	0	Novel
PLOD2	0	Novel
DLL4	0	Novel
ISLR	0	Novel
NPPA	0	Novel
FOS	0	Novel
HSPB2	0	Novel
EDN1	0	Novel
PSG9	0	Novel
CLEC11A	0	Novel
TNN	0	Novel
TMEM132A	0	Novel
PTX3	0	Novel
CCL7	0	Novel
TM4SF1	0	Novel
IGF1	0	Novel
NNMT	0	Novel
TRPC6	0	Novel
MRTFA	0	Novel
CFL1	0	Novel
LGALS3	0	Novel
PLS3	0	Novel
WASL	0	Novel
ACAN	0	Novel
AHCYL1	0	Novel
PLOD1	0	Novel
GSTM2	0	Novel
ITGAE	0	Novel
LBP	0	Novel
CDH1	0	Novel
THY1	0	Novel
GJA4	0	Novel
ADAMTS12	0	Novel
BANP	0	Novel
CD2AP	0	Novel
EGF	0	Novel
FOSL1	0	Novel
TPM1	0	Novel
HSPB1	0	Novel
PSG4	0	Novel
KLF15	0	Novel
CRP	0	Novel
RPTN	0	Novel
ITGAM	0	Novel
PARVG	0	Novel
IL11	0	Novel
KANK1	0	Novel
GIPC1	0	Novel
IL4	0	Novel
DOCK1	0	Novel
PRSS23	0	Novel
SMAD1	0	Novel
JAM3	0	Novel
CCND1	0	Novel
POGLUT2	0	Novel
XPR1	0	Novel
CD28	0	Novel
EMP2	0	Novel
PLEKHH2	0	Novel
ANGPTL4	0	Novel
ELMO2	0	Novel
CCDC87	0	Novel
TGFBR3	0	Novel
CLCF1	0	Novel
TNFRSF12A	0	Novel
OSM	0	Novel
FILIP1	0	Novel
SPTBN1	0	Novel
IL1B	0	Novel
ADRA2A	0	Novel
P4HA1	0	Novel
SHOC1	0	Novel
PODXL	0	Novel
C1QTNF1	0	Novel
COLGALT1	0	Novel
REG3G	0	Novel
C19orf18	0	Novel
A1BG	0	Novel
C20orf85	0	Novel
COL23A1	0	Novel
CCL3L3	0	Novel
OCLN	0	Novel
RHOC	0	Novel
IGFBP1	0	Novel
FAP	0	Novel
CCR9	0	Novel
POM121	0	Novel
RETN	0	Novel
KIRREL2	0	Novel
PAMR1	0	Novel
CXCR2	0	Novel
MFGE8	0	Novel
EDNRB	0	Novel
CCR2	0	Novel
DLC1	0	Novel
SOD3	0	Novel
NFATC4	0	Novel
IL9	0	Novel
NEDD9	0	Novel
NT5E	0	Novel
CCL8	0	Novel
NCF1	0	Novel
EMILIN1	0	Novel
CXCL5	0	Novel
TUSC2	0	Novel
SDC3	0	Novel
CXCR3	0	Novel
CXCL2	0	Novel
NOX5	0	Novel
MAPK14	0	Novel
APP	0	Novel
IL20	0	Novel
WNT2	0	Novel
P4HA2	0	Novel
SHCBP1L	0	Novel
FBN2	0	Novel
CX3CL1	0	Novel
MRGPRF	0	Novel
MBTPS1	0	Novel
CCL11	0	Novel
ROCK2	0	Novel
ILK	1	Known
ITGA5	1	Known
COL4A1	1	Known
MMP14	1	Known
LAMC1	1	Known
FLNA	1	Known
MMP9	1	Known
VEGFC	1	Known
KIRREL1	1	Known
CAV1	1	Known
LAMA5	1	Known
TGFB1I1	1	Known
FERMT2	1	Known
LIMS2	1	Known
MYH11	1	Known
CSRP1	1	Known
IL6	1	Known
MAPK1	1	Known
GRB2	1	Known
CCL2	1	Known
ANGPT2	1	Known
SDC4	1	Known
COL14A1	1	Known
STAT3	1	Known
CNN1	1	Known
CXCL1	1	Known
FOXO1	1	Known
MYH9	1	Known
SPARCL1	1	Known
PHLDB2	1	Known
KANK2	1	Known
LRRC32	1	Known
TBX2	1	Known
DDIT3	1	Known
TBX18	1	Known
TNS2	1	Known
S1PR3	1	Known
HSPA5	1	Known
COX7A1	1	Known
AOC3	1	Known
ALYREF	1	Known
IRAG1	1	Known
EPS8	1	Known
PKIG	1	Known
DEPP1	1	Known
NXT1	1	Known
FMO3	1	Known
FAM13C	1	Known
PIN1	1	Known
VSTM4	1	Known
CDC5L	1	Known
MRPL33	1	Known
UTP3	1	Known
ZNF263	1	Known
MTHFR	1	Known
DACT3	1	Known
HARS1	1	Known
NDUFS2	1	Known

## Sheet: STRING-4
STRING-Adjacency-GO
Symbol	Probability	Known/Novel
ITGB1	1	Novel
PXN	1	Novel
ITGB3	1	Novel
FN1	1	Novel
PTK2	1	Novel
AKT1	1	Novel
VCL	1	Novel
MMP2	1	Novel
ITGB5	1	Novel
ITGA1	1	Novel
ITGAV	1	Novel
TLN1	1	Novel
COL4A2	1	Novel
ITGA2	1	Novel
ITGA3	1	Novel
KDR	1	Novel
SRC	1	Novel
ITGB4	1	Novel
VWF	1	Novel
EGFR	1	Novel
MAPK3	1	Novel
ITGA8	1	Novel
ITGB7	1	Novel
COL1A1	1	Novel
COL3A1	1	Novel
ITGB6	1	Novel
CXCL12	1	Novel
ITGA4	1	Novel
ITGB8	1	Novel
ITGA6	0.99	Novel
CDH5	0.99	Novel
CDH1	0.99	Novel
COL12A1	0.99	Novel
BCAR1	0.99	Novel
TNS1	0.99	Novel
CXCL8	0.99	Novel
LAMB1	0.99	Novel
PECAM1	0.98	Novel
COL6A1	0.98	Novel
ITGA9	0.97	Novel
EGF	0.97	Novel
COL6A2	0.97	Novel
LAMB2	0.97	Novel
RHOA	0.97	Novel
COL6A3	0.96	Novel
MAPK8	0.95	Novel
COL1A2	0.95	Novel
ITGA7	0.94	Novel
VCAM1	0.94	Novel
PDGFRB	0.93	Novel
COL5A1	0.91	Novel
LAMA4	0.91	Novel
TLN2	0.91	Novel
SPARC	0.91	Novel
FLNC	0.89	Novel
ITGA2B	0.88	Novel
ITGA11	0.86	Novel
LAMA2	0.86	Novel
PDGFB	0.83	Novel
TNF	0.83	Novel
ITGA10	0.79	Novel
ANGPT1	0.68	Novel
COL4A5	0.68	Novel
ICAM1	0.67	Novel
CDC42	0.62	Novel
COL4A3	0.61	Novel
COL18A1	0.6	Novel
HSPG2	0.6	Novel
LAMA1	0.59	Novel
LAMA3	0.58	Novel
TNC	0.56	Novel
COL5A2	0.51	Novel
MMP3	0.49	Novel
ACTN4	0.49	Novel
BMP4	0.47	Novel
TBX3	0.45	Novel
TEK	0.44	Novel
FLT4	0.43	Novel
PARVA	0.42	Novel
COL4A4	0.4	Novel
CSRP2	0.38	Novel
BGN	0.37	Novel
TGFB1	0.37	Novel
FBN1	0.36	Novel
NID1	0.35	Novel
LOX	0.34	Novel
HGF	0.33	Novel
LIMS1	0.33	Novel
S1PR1	0.32	Novel
VTN	0.3	Novel
COL16A1	0.29	Novel
VASP	0.28	Novel
DCN	0.28	Novel
FLNB	0.27	Novel
SPP1	0.27	Novel
P4HB	0.26	Novel
FERMT1	0.26	Novel
CRK	0.25	Novel
RAC1	0.23	Novel
ACTN1	0.22	Novel
CRKL	0.21	Novel
TIMP2	0.21	Novel
FLT1	0.21	Novel
ITGB2	0.21	Novel
ZYX	0.19	Novel
GJA1	0.19	Novel
IGF1	0.18	Novel
IGFBP3	0.18	Novel
MYLK	0.17	Novel
MMP1	0.17	Novel
NXT2	0.17	Novel
COL4A6	0.17	Novel
LAMC2	0.17	Novel
CDH2	0.17	Novel
SERPINE1	0.16	Novel
NCK1	0.16	Novel
POSTN	0.14	Novel
ENG	0.14	Novel
ITGBL1	0.12	Novel
MYH10	0.12	Novel
SHC1	0.12	Novel
TNXB	0.11	Novel
CD44	0.11	Novel
JUN	0.11	Novel
SMAD3	0.1	Novel
LAMC3	0.1	Novel
TBX5	0.1	Novel
TBX1	0.09	Novel
CLDN5	0.09	Novel
AOC1	0.09	Novel
LAMB3	0.09	Novel
ANGPTL2	0.08	Novel
CASP3	0.08	Novel
FGF2	0.08	Novel
NOS3	0.08	Novel
COL15A1	0.06	Novel
LYVE1	0.06	Novel
SYNPO2	0.06	Novel
MET	0.06	Novel
TJP1	0.06	Novel
ACTG1	0.05	Novel
CNN2	0.05	Novel
ATF4	0.05	Novel
SERPINH1	0.05	Novel
TNS3	0.05	Novel
NCK2	0.05	Novel
NID2	0.04	Novel
LUM	0.04	Novel
ERBB2	0.04	Novel
SMAD2	0.04	Novel
S1PR5	0.04	Novel
COL6A6	0.04	Novel
TIMP1	0.03	Novel
CNN3	0.03	Novel
EDN1	0.03	Novel
MMP7	0.03	Novel
IL10	0.03	Novel
IL4	0.03	Novel
AGRN	0.03	Novel
APOE	0.02	Novel
NGF	0.02	Novel
TBX20	0.02	Novel
SELE	0.02	Novel
ITGAE	0.02	Novel
COL8A1	0.02	Novel
MMP12	0.02	Novel
TNN	0.02	Novel
STAT1	0.02	Novel
COL5A3	0.02	Novel
ELN	0.02	Novel
PARVB	0.02	Novel
HMCN1	0.02	Novel
FBLIM1	0.01	Novel
FOXO3	0.01	Novel
EMCN	0.01	Novel
GATA4	0.01	Novel
LTBP1	0.01	Novel
THBS1	0.01	Novel
MAPK14	0.01	Novel
LIMS3	0.01	Novel
IL1B	0.01	Novel
CTNNA1	0.01	Novel
KANK1	0.01	Novel
COL6A5	0.01	Novel
IL13	0.01	Novel
CSF1	0.01	Novel
PIK3R1	0.01	Novel
FYN	0.01	Novel
CSPG4	0.01	Novel
CDH11	0.01	Novel
PDGFRA	0.01	Novel
ADAM12	0.01	Novel
CCL5	0.01	Novel
INS	0.01	Novel
TLR4	0.01	Novel
ATF6	0.01	Novel
DDR2	0.01	Novel
COL13A1	0.01	Novel
ITGAD	0.01	Novel
COL7A1	0.01	Novel
SOX18	0.01	Novel
MCAM	0.01	Novel
PTEN	0.01	Novel
FMOD	0.01	Novel
MMP8	0.01	Novel
HBEGF	0.01	Novel
XBP1	0.01	Novel
WASL	0.01	Novel
SNAI2	0.01	Novel
FSTL1	0.01	Novel
NRP1	0.01	Novel
CXCR4	0.01	Novel
VEGFD	0.01	Novel
COL2A1	0.01	Novel
LDB3	0.01	Novel
PTK2B	0.01	Novel
NKX2-5	0.01	Novel
IGFBP4	0.01	Novel
IQGAP1	0.01	Novel
TGFB3	0.01	Novel
KPNB1	0.01	Novel
PDPN	0.01	Novel
IGFBP5	0.01	Novel
FERMT3	0.01	Novel
CCN1	0.01	Novel
COL27A1	0.01	Novel
COL9A2	0.01	Novel
FOXF1	0.01	Novel
FBLN1	0.01	Novel
SMOC2	0	Novel
FGG	0	Novel
MFAP4	0	Novel
TGFBR1	0	Novel
PTPN11	0	Novel
LIMA1	0	Novel
MMP13	0	Novel
HYOU1	0	Novel
TLNRD1	0	Novel
MYH6	0	Novel
COL9A1	0	Novel
CD34	0	Novel
EMILIN1	0	Novel
CXCL5	0	Novel
FAM124B	0	Novel
COL21A1	0	Novel
CTNNB1	0	Novel
ASPN	0	Novel
GAPDH	0	Novel
CDH17	0	Novel
TLR2	0	Novel
LRP1	0	Novel
KANK4	0	Novel
ITGAM	0	Novel
DOCK1	0	Novel
FKBP10	0	Novel
PDLIM4	0	Novel
HSP90B1	0	Novel
TGFB2	0	Novel
VCAN	0	Novel
NR2F2	0	Novel
LTBP2	0	Novel
CTNND1	0	Novel
EZR	0	Novel
CSF2	0	Novel
CD2AP	0	Novel
APPL1	0	Novel
FBN2	0	Novel
MXRA8	0	Novel
PALLD	0	Novel
GNG12	0	Novel
LIMS4	0	Novel
COL8A2	0	Novel
FOS	0	Novel
TTC9	0	Novel
NFKB1	0	Novel
TCF21	0	Novel
PF4	0	Novel
TBX15	0	Novel
PLAUR	0	Novel
MYO1B	0	Novel
PDGFA	0	Novel
COL26A1	0	Novel
GJA4	0	Novel
SMAD7	0	Novel
ROBO4	0	Novel
CYCS	0	Novel
FBLN5	0	Novel
THBS4	0	Novel
PAK1	0	Novel
SOD2	0	Novel
ACTA1	0	Novel
TGFBR2	0	Novel
PIK3CB	0	Novel
ESR1	0	Novel
SPTAN1	0	Novel
ICAM2	0	Novel
MMP15	0	Novel
ADGRA2	0	Novel
CX3CL1	0	Novel
CSF3	0	Novel
LOXL1	0	Novel
SRF	0	Novel
DNAJC3	0	Novel
ANGPTL3	0	Novel
ANGPTL1	0	Novel
CD151	0	Novel
CCL20	0	Novel
PARVG	0	Novel
ANGPT4	0	Novel
PLCG1	0	Novel
IRX1	0	Novel
MYH3	0	Novel
GPC1	0	Novel
DKK3	0	Novel
NEDD9	0	Novel
CCL25	0	Novel
CCDC80	0	Novel
CASP8	0	Novel
CCL19	0	Novel
BCL2L11	0	Novel
RND3	0	Novel
HOXC9	0	Novel
KIT	0	Novel
MMP10	0	Novel
CXCL10	0	Novel
PIN4	0	Novel
DPT	0	Novel
CAPNS1	0	Novel
DLL4	0	Novel
GJA5	0	Novel
QSOX1	0	Novel
ABI1	0	Novel
EIF2AK3	0	Novel
TNR	0	Novel
MYOCD	0	Novel
TBX10	0	Novel
CXCL3	0	Novel
FSCN1	0	Novel
CD80	0	Novel
NPNT	0	Novel
ITPKB	0	Novel
GZF1	0	Novel
ITGAX	0	Novel
FBLN2	0	Novel
F2R	0	Novel
IGFBP7	0	Novel
PDLIM1	0	Novel
LMOD1	0	Novel
JAM3	0	Novel
AKT2	0	Novel
ESAM	0	Novel
COL19A1	0	Novel
COL28A1	0	Novel
THOC5	0	Novel
ESPNL	0	Novel
ACTN2	0	Novel
IRX3	0	Novel
MMP16	0	Novel
PPARG	0	Novel
LYN	0	Novel
CCL21	0	Novel
HIF1A	0	Novel
IGFALS	0	Novel
ERBB3	0	Novel
MMP24	0	Novel
EIF2AK4	0	Novel
PDLIM7	0	Novel
PDLIM5	0	Novel
ACKR3	0	Novel
FAP	0	Novel
MTOR	0	Novel
CCN2	0	Novel
MEF2C	0	Novel
SLIT2	0	Novel
RAC3	0	Novel
ANTXR1	0	Novel
COL23A1	0	Novel
ADIPOQ	0	Novel
ALB	0	Novel
GATA6	0	Novel
PIK3CA	0	Novel
KIRREL3	0	Novel
LAMB4	0	Novel
ACE	0	Novel
ROCK1	0	Novel
NPHS2	0	Novel
IGF2	0	Novel
RHOG	0	Novel
OCLN	0	Novel
MRGPRF	0	Novel
EFEMP2	0	Novel
TAGLN	0	Novel
CXCL2	0	Novel
COL24A1	0	Novel
FHL5	0	Novel
LOXL2	0	Novel
PTX3	0	Novel
CSF1R	0	Novel
NDUFS3	0	Novel
CPXM2	0	Novel
GNAI2	0	Novel
MYO5C	0	Novel
DDX39B	0	Novel
MBTPS1	0	Novel
PDGFD	0	Novel
ACVRL1	0	Novel
F11R	0	Novel
IL33	0	Novel
CASP9	0	Novel
HAND2	0	Novel
AR	0	Novel
P4HA2	0	Novel
CD248	0	Novel
SDC1	0	Novel
CXCL14	0	Novel
FSTL3	0	Novel
PTPRU	0	Novel
PLVAP	0	Novel
CYFIP1	0	Novel
COL10A1	0	Novel
COL11A1	0	Novel
CTSZ	0	Novel
ZSWIM4	0	Novel
HEY2	0	Novel
AQP1	0	Novel
NCKAP1	0	Novel
YES1	0	Novel
MYO18A	0	Novel
THBS2	0	Novel
PCOLCE	0	Novel
RAI14	0	Novel
ACTN3	0	Novel
PTPRO	0	Novel
TSLP	0	Novel
COL25A1	0	Novel
ECM2	0	Novel
VSIG8	0	Novel
MAPK9	0	Novel
PAK3	0	Novel
CST3	0	Novel
MYH1	0	Novel
IRX5	0	Novel
ILK	1	Known
ITGA5	1	Known
STAT3	1	Known
GRB2	1	Known
IL6	1	Known
MMP9	1	Known
MAPK1	1	Known
COL4A1	1	Known
LAMC1	1	Known
CDC5L	1	Known
FLNA	1	Known
CAV1	1	Known
HSPA5	1	Known
MYH11	1	Known
CCL2	1	Known
MYH9	1	Known
LAMA5	1	Known
MMP14	1	Known
FERMT2	1	Known
FOXO1	1	Known
KIRREL1	1	Known
VEGFC	1	Known
KANK2	1	Known
MTHFR	1	Known
TBX2	1	Known
DDIT3	1	Known
TGFB1I1	1	Known
SPARCL1	1	Known
PIN1	1	Known
LIMS2	1	Known
SDC4	1	Known
ALYREF	1	Known
NXT1	1	Known
CSRP1	1	Known
ANGPT2	1	Known
EPS8	1	Known
TNS2	1	Known
NDUFS2	1	Known
COL14A1	1	Known
HARS1	1	Known
UTP3	1	Known
CXCL1	1	Known
TBX18	1	Known
COX7A1	1	Known
MRPL33	1	Known
AOC3	1	Known
VSTM4	1	Known
DEPP1	1	Known
LRRC32	1	Known
CNN1	1	Known
ZNF263	1	Known
FMO3	1	Known
IRAG1	1	Known
FAM13C	1	Known
PHLDB2	1	Known
DACT3	1	Known
S1PR3	1	Known
PKIG	1	Known

## Sheet: STRING-5
STRING-Embedding-GO
Symbol	Probability	Known/Novel
ITGB1	0.96	Novel
TNF	0.87	Novel
COL5A1	0.86	Novel
MMP2	0.82	Novel
FLNC	0.81	Novel
ZYX	0.75	Novel
COL3A1	0.75	Novel
CXCL12	0.73	Novel
PTK2	0.72	Novel
ITGA3	0.72	Novel
ITGB5	0.72	Novel
ITGA11	0.69	Novel
COL6A1	0.69	Novel
CCN1	0.69	Novel
ITGB4	0.68	Novel
COL12A1	0.68	Novel
ITGB3	0.67	Novel
ITGA10	0.65	Novel
BCAR1	0.65	Novel
JUN	0.65	Novel
LAMA2	0.64	Novel
THBS1	0.62	Novel
MMP1	0.62	Novel
LAMB1	0.62	Novel
MMP3	0.61	Novel
ITGB6	0.61	Novel
COL18A1	0.6	Novel
ITGB8	0.6	Novel
CDC42	0.6	Novel
COL4A3	0.59	Novel
LIMA1	0.57	Novel
CCN2	0.57	Novel
FLNB	0.56	Novel
RELA	0.54	Novel
PCOLCE	0.53	Novel
SPARC	0.51	Novel
PDGFRA	0.5	Novel
ACTN2	0.49	Novel
SERPINH1	0.49	Novel
COL8A1	0.48	Novel
COL6A2	0.46	Novel
THBS2	0.46	Novel
FSTL1	0.45	Novel
SMAD3	0.45	Novel
ITGA2	0.45	Novel
ITGA8	0.44	Novel
LOXL1	0.44	Novel
VCAM1	0.44	Novel
LAMA4	0.44	Novel
GSN	0.43	Novel
CDH11	0.43	Novel
ADAMTS2	0.43	Novel
EDN1	0.43	Novel
HSPG2	0.43	Novel
THBS3	0.42	Novel
MAPK14	0.42	Novel
FLT1	0.42	Novel
FBLN5	0.42	Novel
SNAI2	0.41	Novel
COL16A1	0.41	Novel
ITGAE	0.4	Novel
CDH5	0.4	Novel
LOX	0.4	Novel
COL6A3	0.4	Novel
MAPK8	0.4	Novel
FBLN1	0.39	Novel
FBN1	0.39	Novel
ITGA1	0.39	Novel
SERPINE1	0.39	Novel
LIMS1	0.39	Novel
TGFBI	0.38	Novel
FBLN2	0.38	Novel
PLOD2	0.38	Novel
IGFBP3	0.38	Novel
ITGA9	0.38	Novel
VASP	0.38	Novel
COL15A1	0.38	Novel
CXCL8	0.37	Novel
ITGB2	0.36	Novel
SOD2	0.36	Novel
PPARG	0.36	Novel
COL11A1	0.36	Novel
TIMP3	0.36	Novel
DKK1	0.36	Novel
DDR2	0.36	Novel
LTBP2	0.35	Novel
LIMD2	0.35	Novel
FHL1	0.35	Novel
YAP1	0.35	Novel
MAPK3	0.35	Novel
TAGLN	0.35	Novel
ITGA7	0.35	Novel
CTNNA1	0.33	Novel
ITGAV	0.33	Novel
TLN1	0.32	Novel
MTOR	0.31	Novel
PECAM1	0.3	Novel
MRC2	0.3	Novel
ITGA4	0.29	Novel
NID2	0.29	Novel
SMTN	0.29	Novel
TIMP2	0.29	Novel
COL4A2	0.28	Novel
ITGBL1	0.28	Novel
TLN2	0.28	Novel
SDC1	0.28	Novel
CFL1	0.27	Novel
GNG12	0.27	Novel
ACTN1	0.27	Novel
ENG	0.26	Novel
ARHGEF25	0.26	Novel
HTRA1	0.26	Novel
COMP	0.26	Novel
COL5A2	0.25	Novel
NFKBIA	0.25	Novel
MSN	0.25	Novel
ERBB2	0.25	Novel
CALD1	0.25	Novel
CSRP3	0.24	Novel
FN1	0.24	Novel
COL2A1	0.24	Novel
CSPG4	0.24	Novel
MMP13	0.24	Novel
LAMC2	0.24	Novel
ANTXR1	0.24	Novel
NR2F2	0.24	Novel
SYNPO	0.23	Novel
COL4A4	0.23	Novel
TP53	0.23	Novel
MACF1	0.23	Novel
ADAMTS12	0.23	Novel
PXN	0.23	Novel
LAMB2	0.23	Novel
FERMT1	0.22	Novel
TNS1	0.22	Novel
EFEMP2	0.22	Novel
BGN	0.22	Novel
CORO1C	0.21	Novel
CXCR4	0.21	Novel
ADAMTS1	0.21	Novel
KIT	0.21	Novel
FAT1	0.21	Novel
HBEGF	0.21	Novel
DST	0.21	Novel
COL1A1	0.21	Novel
SMTNL2	0.2	Novel
SEMA3D	0.2	Novel
THBS4	0.2	Novel
CASP8	0.2	Novel
MYO1B	0.2	Novel
ANXA5	0.2	Novel
MYO18B	0.2	Novel
PLS3	0.2	Novel
ACTN4	0.19	Novel
COL5A3	0.19	Novel
ADAM10	0.19	Novel
FHL2	0.19	Novel
GAPDH	0.19	Novel
PIK3CA	0.19	Novel
P4HB	0.19	Novel
ADAMTS8	0.19	Novel
POSTN	0.19	Novel
SYDE1	0.19	Novel
ISLR	0.19	Novel
CSRP2	0.19	Novel
IGFBP6	0.19	Novel
CRIP2	0.19	Novel
LMNA	0.19	Novel
LOXL2	0.19	Novel
IGFBP4	0.18	Novel
LTBP1	0.18	Novel
SRC	0.18	Novel
PRG4	0.18	Novel
ADIPOQ	0.18	Novel
COL9A1	0.18	Novel
ITGA6	0.18	Novel
IGFBP5	0.18	Novel
MFAP5	0.17	Novel
PLEC	0.17	Novel
LYVE1	0.17	Novel
UTRN	0.17	Novel
MYH3	0.17	Novel
FGF7	0.17	Novel
AGTR1	0.17	Novel
PDGFRB	0.17	Novel
PIK3R1	0.17	Novel
ACTG1	0.17	Novel
CCN4	0.17	Novel
LAMA3	0.17	Novel
COL9A2	0.17	Novel
MMP19	0.17	Novel
MMP12	0.17	Novel
IFNG	0.17	Novel
ESM1	0.17	Novel
EMILIN1	0.16	Novel
SP1	0.16	Novel
TIMP1	0.16	Novel
MMP10	0.16	Novel
VCL	0.16	Novel
CILP	0.16	Novel
ADAMTS4	0.16	Novel
SEMA3B	0.16	Novel
LTBP3	0.16	Novel
ACTG2	0.16	Novel
MCAM	0.16	Novel
MMP27	0.16	Novel
CCL4	0.16	Novel
RBFOX2	0.16	Novel
SYNE2	0.16	Novel
COL8A2	0.15	Novel
CNN3	0.15	Novel
ACTR3C	0.15	Novel
ITGA2B	0.15	Novel
EPAS1	0.15	Novel
VTN	0.15	Novel
WNT7B	0.15	Novel
PTN	0.15	Novel
ALCAM	0.15	Novel
SRPX2	0.15	Novel
NID1	0.15	Novel
SELE	0.15	Novel
LIMD1	0.15	Novel
ZEB1	0.15	Novel
ANXA1	0.15	Novel
APP	0.15	Novel
CCDC80	0.15	Novel
PDGFB	0.14	Novel
TGFB1	0.14	Novel
NRP1	0.14	Novel
PDPN	0.14	Novel
MXRA8	0.14	Novel
CRIP1	0.14	Novel
MYO3B	0.14	Novel
BCL2L11	0.14	Novel
ESAM	0.14	Novel
ELN	0.14	Novel
NTN1	0.14	Novel
PTH1R	0.14	Novel
NCF2	0.14	Novel
CXCR2	0.14	Novel
CRYAB	0.14	Novel
RAI14	0.14	Novel
LIMCH1	0.14	Novel
MGP	0.14	Novel
TEAD1	0.14	Novel
LAMB3	0.13	Novel
P4HA3	0.13	Novel
WNT5A	0.13	Novel
VEGFD	0.13	Novel
MMP15	0.13	Novel
PTEN	0.13	Novel
KDR	0.13	Novel
CD28	0.13	Novel
ENAH	0.13	Novel
TIMP4	0.13	Novel
MYO1H	0.13	Novel
PLS1	0.13	Novel
CD9	0.13	Novel
ANGPTL4	0.13	Novel
ESR1	0.13	Novel
VEGFB	0.13	Novel
CTNNAL1	0.13	Novel
BCL2L1	0.13	Novel
PGF	0.13	Novel
ITGAD	0.13	Novel
GNG11	0.13	Novel
VCAN	0.13	Novel
ADAM17	0.13	Novel
TGFBR3	0.13	Novel
MDK	0.13	Novel
ADAM12	0.13	Novel
OGN	0.13	Novel
PDLIM4	0.13	Novel
SDC2	0.13	Novel
SEMA3C	0.13	Novel
HAPLN1	0.13	Novel
NEXN	0.12	Novel
PRICKLE3	0.12	Novel
RAC1	0.12	Novel
NFKBIE	0.12	Novel
MAP2K1	0.12	Novel
ICAM1	0.12	Novel
FABP4	0.12	Novel
MICAL1	0.12	Novel
SOD1	0.12	Novel
SEMA3F	0.12	Novel
ADAMTS5	0.12	Novel
WNT9B	0.12	Novel
CXCL14	0.12	Novel
TEK	0.12	Novel
TEAD3	0.12	Novel
DCN	0.12	Novel
PXDN	0.12	Novel
ROBO4	0.12	Novel
TNC	0.12	Novel
EFEMP1	0.12	Novel
HSPA9	0.12	Novel
GAS2L2	0.12	Novel
NOS3	0.12	Novel
AMOTL2	0.12	Novel
TAGLN2	0.12	Novel
SPTBN4	0.12	Novel
IL4	0.12	Novel
HGF	0.12	Novel
AEBP1	0.12	Novel
NNMT	0.12	Novel
CCN5	0.12	Novel
TWIST2	0.12	Novel
TLR4	0.12	Novel
ARPC5L	0.12	Novel
CSF1	0.12	Novel
WNT7A	0.12	Novel
CTHRC1	0.11	Novel
CAVIN1	0.11	Novel
SPTBN1	0.11	Novel
NEB	0.11	Novel
CCN3	0.11	Novel
MMP17	0.11	Novel
LMOD1	0.11	Novel
TJP1	0.11	Novel
PDGFD	0.11	Novel
HMCN1	0.11	Novel
PRELP	0.11	Novel
VWF	0.11	Novel
LAMA1	0.11	Novel
SMAD2	0.11	Novel
HMCN2	0.11	Novel
GPX8	0.11	Novel
HAS2	0.11	Novel
TM4SF1	0.11	Novel
CD151	0.11	Novel
LEP	0.11	Novel
ECM2	0.11	Novel
PF4	0.11	Novel
TNFRSF12A	0.1	Novel
BAG3	0.1	Novel
CCL19	0.1	Novel
ARPC5	0.1	Novel
WNT2	0.1	Novel
PDGFA	0.1	Novel
COL6A6	0.1	Novel
PROM1	0.1	Novel
CCND1	0.1	Novel
MYO10	0.1	Novel
DSTN	0.1	Novel
AKT1	0.1	Novel
IL13	0.1	Novel
MYOCD	0.1	Novel
ACTR3	0.1	Novel
CX3CL1	0.1	Novel
MATN2	0.1	Novel
SHC1	0.1	Novel
ANGPTL2	0.1	Novel
TLNRD1	0.1	Novel
CCL7	0.1	Novel
HSPA12B	0.1	Novel
SERPINF1	0.1	Novel
ARHGEF12	0.1	Novel
FGF1	0.1	Novel
FSCN1	0.1	Novel
LASP1	0.1	Novel
NFATC4	0.1	Novel
DCC	0.1	Novel
ADAM9	0.1	Novel
PCDH18	0.1	Novel
OSMR	0.1	Novel
PDLIM1	0.1	Novel
MICAL3	0.1	Novel
ANKS1B	0.1	Novel
HSPA12A	0.1	Novel
EDNRA	0.1	Novel
FOXM1	0.1	Novel
DMD	0.1	Novel
CXCL2	0.1	Novel
PTPRC	0.1	Novel
DKK3	0.1	Novel
GPC1	0.09	Novel
CLEC14A	0.09	Novel
JAG1	0.09	Novel
KANK4	0.09	Novel
GAS2L1	0.09	Novel
OLFML3	0.09	Novel
SOST	0.09	Novel
RXRA	0.09	Novel
LTBP4	0.09	Novel
UNC5B	0.09	Novel
MYLK	0.09	Novel
FBN2	0.09	Novel
ADAMTS15	0.09	Novel
MYH2	0.09	Novel
COL4A5	0.09	Novel
ADAMTS3	0.09	Novel
RHOB	0.09	Novel
DKK2	0.09	Novel
ADAMTSL1	0.09	Novel
DBNL	0.09	Novel
WNT10A	0.09	Novel
MMP24	0.09	Novel
RASIP1	0.09	Novel
COL21A1	0.09	Novel
BMP1	0.09	Novel
TNMD	0.09	Novel
PIK3CB	0.09	Novel
SEMA6C	0.09	Novel
NTN4	0.09	Novel
LRRC15	0.09	Novel
MYH7	0.09	Novel
MYO9B	0.09	Novel
FHL3	0.09	Novel
LGALS3	0.09	Novel
TNFSF11	0.09	Novel
SORBS2	0.09	Novel
ADAMTS7	0.09	Novel
DSP	0.09	Novel
SCARF2	0.09	Novel
PCDH7	0.09	Novel
TIE1	0.09	Novel
COX1	0.09	Novel
CCR9	0.08	Novel
WIPF1	0.08	Novel
CLEC3B	0.08	Novel
SFRP1	0.08	Novel
FZD1	0.08	Novel
EZR	0.08	Novel
FIBIN	0.08	Novel
EGR1	0.08	Novel
LIMS3	0.08	Novel
TENM2	0.08	Novel
LTA	0.08	Novel
MRGPRF	0.08	Novel
SPECC1	0.08	Novel
ADAMTS6	0.08	Novel
ADGRA2	0.08	Novel
ZEB2	0.08	Novel
RHOBTB1	0.08	Novel
NEBL	0.08	Novel
CRIM1	0.08	Novel
SMAD6	0.08	Novel
FRZB	0.08	Novel
HRAS	0.08	Novel
MXRA5	0.08	Novel
GPC6	0.08	Novel
ACTN3	0.08	Novel
BOC	0.08	Novel
SGCD	0.08	Novel
SOX18	0.08	Novel
DLL4	0.08	Novel
LMCD1	0.08	Novel
FASLG	0.08	Novel
TTN	0.08	Novel
MMP7	0.08	Novel
CCNB1	0.08	Novel
RHOQ	0.08	Novel
CAVIN3	0.08	Novel
ABLIM3	0.08	Novel
CD24	0.08	Novel
VIM	0.08	Novel
FAT4	0.08	Novel
WWTR1	0.08	Novel
CLMN	0.08	Novel
FOXF1	0.08	Novel
CXCR5	0.08	Novel
ITGAM	0.08	Novel
MFAP2	0.08	Novel
IL6	0.87	Known
COL4A1	0.86	Known
MMP9	0.8	Known
ITGA5	0.78	Known
VEGFC	0.77	Known
MAPK1	0.67	Known
CAV1	0.65	Known
CCL2	0.64	Known
MMP14	0.63	Known
FLNA	0.62	Known
LIMS2	0.6	Known
LAMA5	0.59	Known
CSRP1	0.49	Known
ILK	0.48	Known
LAMC1	0.46	Known
MYH9	0.45	Known
COL14A1	0.44	Known
TGFB1I1	0.43	Known
KIRREL1	0.41	Known
SDC4	0.4	Known
GRB2	0.38	Known
MYH11	0.38	Known
HSPA5	0.34	Known
KANK2	0.29	Known
CDC5L	0.28	Known
FOXO1	0.28	Known
STAT3	0.27	Known
CXCL1	0.24	Known
CNN1	0.22	Known
FERMT2	0.2	Known
EPS8	0.16	Known
DDIT3	0.14	Known
TNS2	0.13	Known
ANGPT2	0.12	Known
SPARCL1	0.11	Known
COX7A1	0.08	Known

## Sheet: STRING-6
STRING-Influence-GO
Symbol	Probability	Known/Novel
TEDC1	0	Novel
C19orf71	0	Novel
COL4A2	0	Novel
ITGB5	0	Novel
ITGB1	0	Novel
CCDC159	0	Novel
GAREM2	0	Novel
ITGB3	0	Novel
COL1A1	0	Novel
PTK2	0	Novel
FN1	0	Novel
ITGB6	0	Novel
ITGB4	0	Novel
VCL	0	Novel
FLNC	0	Novel
ITGA3	0	Novel
NID1	0	Novel
PXN	0	Novel
CCN1	0	Novel
COL18A1	0	Novel
POSTN	0	Novel
COL6A2	0	Novel
HSPG2	0	Novel
COL3A1	0	Novel
ITGAV	0	Novel
COL4A3	0	Novel
LAMB1	0	Novel
PDGFRB	0	Novel
NID2	0	Novel
ITGB8	0	Novel
ITGA1	0	Novel
MMP2	0	Novel
LIMS1	0	Novel
ITGA9	0	Novel
ITGA8	0	Novel
BGN	0	Novel
TIMP1	0	Novel
ITGA7	0	Novel
FERMT1	0	Novel
ACTN1	0	Novel
CCN3	0	Novel
FBN1	0	Novel
ITGA2	0	Novel
TLN1	0	Novel
COL12A1	0	Novel
COL1A2	0	Novel
DCN	0	Novel
THBS1	0	Novel
TEK	0	Novel
LYVE1	0	Novel
ITGB7	0	Novel
COL4A4	0	Novel
BCAR1	0	Novel
COL5A1	0	Novel
SRC	0	Novel
LOXL2	0	Novel
CDH5	0	Novel
LAMB3	0	Novel
COL6A1	0	Novel
KDR	0	Novel
NTN4	0	Novel
COL6A3	0	Novel
PARVA	0	Novel
TIMP2	0	Novel
ACTN4	0	Novel
VWF	0	Novel
TGFB1	0	Novel
DDR2	0	Novel
COL5A2	0	Novel
COL16A1	0	Novel
LAMA4	0	Novel
LAMC2	0	Novel
CPXM2	0	Novel
ITGA11	0	Novel
VASP	0	Novel
PARVB	0	Novel
LAMA3	0	Novel
LAMB2	0	Novel
ITGBL1	0	Novel
MYLK	0	Novel
RAC1	0	Novel
ITGA4	0	Novel
FLT1	0	Novel
TIMP4	0	Novel
PECAM1	0	Novel
ADAM12	0	Novel
ELN	0	Novel
CD44	0	Novel
COL4A5	0	Novel
HGF	0	Novel
HIGD1B	0	Novel
TMEM170B	0	Novel
LTBP1	0	Novel
IGFBP3	0	Novel
FSTL1	0	Novel
VTN	0	Novel
ITGA6	0	Novel
PDGFB	0	Novel
CDH2	0	Novel
SPARC	0	Novel
ENG	0	Novel
CLDN5	0	Novel
SPP1	0	Novel
AGRN	0	Novel
MMP1	0	Novel
SERPINH1	0	Novel
CCN4	0	Novel
TGFB2	0	Novel
FLT4	0	Novel
ADAMTS1	0	Novel
ANGPT1	0	Novel
SRPX	0	Novel
LAMA2	0	Novel
ITGA10	0	Novel
MMP13	0	Novel
COL15A1	0	Novel
MET	0	Novel
COL5A3	0	Novel
VCAN	0	Novel
EGFR	0	Novel
MCAM	0	Novel
FBLN1	0	Novel
ITGB2	0	Novel
LOX	0	Novel
COMP	0	Novel
CXCL12	0	Novel
FBLIM1	0	Novel
MMP3	0	Novel
C16orf96	0	Novel
COL4A6	0	Novel
MMP10	0	Novel
MKRN2OS	0	Novel
PDGFRA	0	Novel
ESAM	0	Novel
SERPINE1	0	Novel
COL6A6	0	Novel
EVA1A	0	Novel
GJA1	0	Novel
VCAM1	0	Novel
ANGPTL2	0	Novel
FGFR2	0	Novel
HMCN1	0	Novel
GATD1	0	Novel
MMP15	0	Novel
VEGFD	0	Novel
FGF2	0	Novel
SMAD3	0	Novel
TNC	0	Novel
RHOA	0	Novel
CSTL1	0	Novel
THBS4	0	Novel
BMP4	0	Novel
FGFR1	0	Novel
SNAI2	0	Novel
NPHS2	0	Novel
LMOD1	0	Novel
ESM1	0	Novel
CD151	0	Novel
TJP1	0	Novel
IQGAP1	0	Novel
CDC42	0	Novel
COL6A5	0	Novel
NIBAN2	0	Novel
SELE	0	Novel
LUM	0	Novel
AKT1	0	Novel
LTBP2	0	Novel
SHC1	0	Novel
CST9L	0	Novel
MMP24	0	Novel
CXCR4	0	Novel
C4orf45	0	Novel
MYOCD	0	Novel
CSPG4	0	Novel
IGFBP5	0	Novel
COL8A2	0	Novel
THBS3	0	Novel
ICAM1	0	Novel
WNT5A	0	Novel
TGFB3	0	Novel
PSG8	0	Novel
COL2A1	0	Novel
FAT1	0	Novel
SYNPO	0	Novel
MAPK3	0	Novel
PAK1	0	Novel
COL8A1	0	Novel
TLN2	0	Novel
COL7A1	0	Novel
IGFBP4	0	Novel
PSG2	0	Novel
GAS6	0	Novel
NRP1	0	Novel
PEAK1	0	Novel
ANTXR1	0	Novel
LAMA1	0	Novel
ERBB2	0	Novel
MMP16	0	Novel
IL25	0	Novel
COL21A1	0	Novel
SMAD2	0	Novel
FGFR4	0	Novel
EGF	0	Novel
ZYX	0	Novel
FBLN2	0	Novel
TGFBR1	0	Novel
CDH1	0	Novel
MRC2	0	Novel
ACTN2	0	Novel
ACTA1	0	Novel
LAMC3	0	Novel
SYDE1	0	Novel
HBEGF	0	Novel
FGF13	0	Novel
LIMS3	0	Novel
FBLN5	0	Novel
CSF1	0	Novel
CD248	0	Novel
COL27A1	0	Novel
C10orf71	0	Novel
NCK2	0	Novel
ITGA2B	0	Novel
IGFBP7	0	Novel
RNASEK	0	Novel
SNAI1	0	Novel
FGF1	0	Novel
OSMR	0	Novel
CAV2	0	Novel
ADAMTS4	0	Novel
F11R	0	Novel
C3orf33	0	Novel
ADAMTS5	0	Novel
ADAMTS3	0	Novel
C16orf71	0	Novel
PALLD	0	Novel
NOS3	0	Novel
SMAD7	0	Novel
SMIM29	0	Novel
FLNB	0	Novel
GP6	0	Novel
PLG	0	Novel
IL6R	0	Novel
FGFR3	0	Novel
BMP2	0	Novel
PLEKHG3	0	Novel
FXYD5	0	Novel
TNS1	0	Novel
PAK2	0	Novel
TGFBR2	0	Novel
AXL	0	Novel
CXCL8	0	Novel
SUSD5	0	Novel
PAK3	0	Novel
IGF1	0	Novel
IGFBP2	0	Novel
DKK1	0	Novel
ITGAD	0	Novel
APOE	0	Novel
PDGFD	0	Novel
COL9A1	0	Novel
MXRA8	0	Novel
EFEMP2	0	Novel
FMOD	0	Novel
ARHGEF7	0	Novel
CDH11	0	Novel
IGFBP6	0	Novel
COL13A1	0	Novel
LIMS4	0	Novel
ACTN3	0	Novel
SRF	0	Novel
PLAUR	0	Novel
IQCC	0	Novel
SPINDOC	0	Novel
LOXL1	0	Novel
MMP11	0	Novel
MDK	0	Novel
IL27	0	Novel
ADAM15	0	Novel
CSF1R	0	Novel
CXCL14	0	Novel
CST3	0	Novel
C17orf99	0	Novel
FSCN1	0	Novel
PSG6	0	Novel
TNXB	0	Novel
MFAP5	0	Novel
PDGFA	0	Novel
CCL5	0	Novel
SPATS1	0	Novel
IL36A	0	Novel
KIT	0	Novel
CD34	0	Novel
PDPN	0	Novel
IL36B	0	Novel
MMP7	0	Novel
ITGAM	0	Novel
MMP17	0	Novel
CNN3	0	Novel
GSN	0	Novel
F3	0	Novel
IL37	0	Novel
EZR	0	Novel
BMP1	0	Novel
VIM	0	Novel
FGF7	0	Novel
IL13	0	Novel
EBI3	0	Novel
TMEM273	0	Novel
FYN	0	Novel
COL20A1	0	Novel
ICAM2	0	Novel
COL24A1	0	Novel
DAG1	0	Novel
C5AR2	0	Novel
PTPRC	0	Novel
SLC36A3	0	Novel
FAM24A	0	Novel
COL9A2	0	Novel
THY1	0	Novel
GAREM1	0	Novel
SOX18	0	Novel
TWIST1	0	Novel
NCK1	0	Novel
MYADML2	0	Novel
IL36G	0	Novel
GPC1	0	Novel
FOXO3	0	Novel
DLL4	0	Novel
TNF	0	Novel
QSOX1	0	Novel
NIBAN1	0	Novel
EREG	0	Novel
MSN	0	Novel
C1orf131	0	Novel
BSG	0	Novel
MMP27	0	Novel
LMO4	0	Novel
TCF21	0	Novel
LIF	0	Novel
PAK4	0	Novel
FOS	0	Novel
IL17RC	0	Novel
CFL1	0	Novel
EMCN	0	Novel
MMP12	0	Novel
AGER	0	Novel
IL4	0	Novel
HSPB2	0	Novel
IL6ST	0	Novel
ENAM	0	Novel
PTK2B	0	Novel
IL31	0	Novel
LAMB4	0	Novel
LIMA1	0	Novel
CTNNB1	0	Novel
IL17B	0	Novel
BMP7	0	Novel
EFEMP1	0	Novel
RET	0	Novel
IL17C	0	Novel
ERBB3	0	Novel
NEXN	0	Novel
APP	0	Novel
CAVIN3	0	Novel
HSPB1	0	Novel
CD28	0	Novel
EDN1	0	Novel
TPM1	0	Novel
CD2AP	0	Novel
CSRP2	0	Novel
SMIM24	0	Novel
LIM2	0	Novel
CTF1	0	Novel
IL10	0	Novel
MPL	0	Novel
IL32	0	Novel
IL1B	0	Novel
LRP1	0	Novel
PRNP	0	Novel
ITGAE	0	Novel
ACAN	0	Novel
LGALS3	0	Novel
WASL	0	Novel
HMOX1	0	Novel
P4HB	0	Novel
FAM104A	0	Novel
LASP1	0	Novel
DCSTAMP	0	Novel
ADAMTS12	0	Novel
MAPK14	0	Novel
ACVRL1	0	Novel
CRK	0	Novel
TMEM132A	0	Novel
MMP26	0	Novel
IL11	0	Novel
PIK3R1	0	Novel
CAPN2	0	Novel
C1QTNF2	0	Novel
SMAD1	0	Novel
MAPK8	0	Novel
IL1F10	0	Novel
OCLN	0	Novel
GPC3	0	Novel
ADIPOQ	0	Novel
CDH17	0	Novel
CALU	0	Novel
ANXA2	0	Novel
PTX3	0	Novel
TTC9	0	Novel
ACKR1	0	Novel
OSM	0	Novel
PRAMEF26	0	Novel
JAM3	0	Novel
IL23A	0	Novel
PARVG	0	Novel
MMP23B	0	Novel
NPPA	0	Novel
MRTFA	0	Novel
CEBPG	0	Novel
CCL7	0	Novel
MFGE8	0	Novel
ADM5	0	Novel
TNN	0	Novel
ZSWIM4	0	Novel
S1PR1	0	Novel
KANK1	0	Novel
DOCK1	0	Novel
COL23A1	0	Novel
GJA4	0	Novel
PPIB	0	Novel
CLEC11A	0	Novel
JAG1	0	Novel
NOX4	0	Novel
IL17F	0	Novel
FERMT3	0	Novel
PIK3CA	0	Novel
PRSS23	0	Novel
CSF3	0	Novel
EIF2AK3	0	Novel
CYLC2	0	Novel
CLCF1	0	Novel
FLT3	0	Novel
ILK	1	Known
ITGA5	1	Known
COL4A1	1	Known
MMP14	1	Known
LAMC1	1	Known
MMP9	1	Known
FLNA	1	Known
CAV1	1	Known
VEGFC	1	Known
IL6	1	Known
LAMA5	1	Known
KIRREL1	1	Known
TGFB1I1	1	Known
FERMT2	1	Known
MYH11	1	Known
LIMS2	1	Known
MAPK1	1	Known
GRB2	1	Known
CSRP1	1	Known
CCL2	1	Known
STAT3	1	Known
COL14A1	1	Known
ANGPT2	1	Known
SDC4	1	Known
FOXO1	1	Known
CNN1	1	Known
CXCL1	1	Known
MYH9	1	Known
SPARCL1	1	Known
TBX2	1	Known
TBX18	1	Known
PHLDB2	1	Known
DDIT3	1	Known
KANK2	1	Known
LRRC32	1	Known
HSPA5	1	Known
TNS2	1	Known
COX7A1	1	Known
S1PR3	1	Known
AOC3	1	Known
EPS8	1	Known
IRAG1	1	Known
PKIG	1	Known
DEPP1	1	Known
ALYREF	1	Known
FMO3	1	Known
NXT1	1	Known
PIN1	1	Known
FAM13C	1	Known
VSTM4	1	Known
ZNF263	1	Known
CDC5L	1	Known
DACT3	1	Known
MTHFR	1	Known
HARS1	1	Known
NDUFS2	1	Known
MRPL33	1	Known
UTP3	1	Known

## Sheet:  BioGRID-1
BioGRID-Adjacency-DisGeNET
Symbol	Probability	Known/Novel
ITGB1	1	Novel
SH2D4A	0.99	Novel
HTR1D	0.96	Novel
GPR26	0.95	Novel
MAPK3	0.93	Novel
VASN	0.93	Novel
VEGFD	0.92	Novel
SARNP	0.87	Novel
EPN1	0.84	Novel
TEAD4	0.68	Novel
ITGB3	0.64	Novel
PTPN11	0.61	Novel
RAB11FIP2	0.58	Novel
CSRP2	0.57	Novel
DUSP19	0.51	Novel
THBS1	0.48	Novel
ZNF669	0.47	Novel
SLC43A2	0.45	Novel
TNF	0.41	Novel
ZNF638	0.37	Novel
FAM83B	0.36	Novel
NXT2	0.35	Novel
COL1A1	0.34	Novel
FAM124A	0.31	Novel
IRAK2	0.31	Novel
SKIL	0.3	Novel
P4HA3	0.29	Novel
TMEM129	0.28	Novel
MMP2	0.26	Novel
PIP4P2	0.23	Novel
MAPK12	0.22	Novel
ZNF830	0.2	Novel
IER3	0.2	Novel
CCL20	0.2	Novel
ASPH	0.2	Novel
CREB1	0.14	Novel
CWC25	0.14	Novel
ADGRA3	0.13	Novel
TRIM39-RPP21	0.13	Novel
ZKSCAN1	0.13	Novel
ZNF646	0.12	Novel
ITPRID2	0.12	Novel
FGFR1	0.12	Novel
PLEKHA7	0.11	Novel
PPP1R12B	0.1	Novel
TBC1D2	0.09	Novel
MEAF6	0.08	Novel
CORO2B	0.08	Novel
NPR1	0.08	Novel
FLT1	0.08	Novel
KLF8	0.08	Novel
ZSCAN21	0.07	Novel
DECR2	0.07	Novel
ILKAP	0.07	Novel
RHOA	0.07	Novel
MTFR1L	0.07	Novel
LAMB1	0.06	Novel
DNALI1	0.06	Novel
PDE4DIP	0.06	Novel
COL18A1	0.06	Novel
SLC35B1	0.06	Novel
CCL11	0.06	Novel
CXCL2	0.05	Novel
SELL	0.05	Novel
STARD13	0.05	Novel
RASAL2	0.05	Novel
ADIPOQ	0.05	Novel
PPP3R2	0.05	Novel
JOSD1	0.05	Novel
RBAK	0.05	Novel
CXCL12	0.04	Novel
IQGAP1	0.04	Novel
RNF216	0.04	Novel
C2CD6	0.04	Novel
CXCL3	0.04	Novel
MBP	0.04	Novel
STYX	0.04	Novel
SSX2	0.03	Novel
MAT2B	0.03	Novel
PF4	0.03	Novel
CHMP2A	0.03	Novel
PTPRR	0.03	Novel
ATP6V0A1	0.02	Novel
DENND4A	0.02	Novel
CCL8	0.02	Novel
CXCL14	0.02	Novel
PFN2	0.02	Novel
ITPR1	0.02	Novel
SERPINF1	0.02	Novel
STMN2	0.02	Novel
COL2A1	0.02	Novel
SUMO3	0.02	Novel
WLS	0.02	Novel
SMAD1	0.02	Novel
MRPL57	0.02	Novel
ARHGEF15	0.02	Novel
PCDHGB1	0.01	Novel
PRKG1	0.01	Novel
C1QA	0.01	Novel
SNCA	0.01	Novel
DEPDC1B	0.01	Novel
ZNF707	0.01	Novel
BEX2	0.01	Novel
MAP3K21	0.01	Novel
TMEM100	0.01	Novel
CCDC180	0.01	Novel
CBX8	0.01	Novel
SYNPO	0.01	Novel
MICALL1	0.01	Novel
ZNF510	0.01	Novel
DAZAP2	0.01	Novel
RGS2	0.01	Novel
ANXA7	0.01	Novel
FAM124B	0.01	Novel
SMCP	0.01	Novel
MRPL27	0.01	Novel
RAB11FIP3	0.01	Novel
ANGPT4	0.01	Novel
CRTC2	0.01	Novel
RAB11FIP1	0.01	Novel
RIBC2	0.01	Novel
COL6A1	0.01	Novel
ANGPT1	0.01	Novel
LRRK1	0.01	Novel
ZNF444	0.01	Novel
ASCC3	0.01	Novel
CXCL10	0.01	Novel
OSBPL6	0.01	Novel
ZNF764	0.01	Novel
MRPL35	0.01	Novel
MALSU1	0.01	Novel
RAMAC	0.01	Novel
NAXD	0.01	Novel
FAM83A	0.01	Novel
TIE1	0.01	Novel
RET	0.01	Novel
CHCHD1	0.01	Novel
MRPL30	0.01	Novel
MRPL36	0.01	Novel
ZNF696	0.01	Novel
RALGPS2	0.01	Novel
DHRS1	0.01	Novel
MRPL32	0.01	Novel
NPY2R	0.01	Novel
SH3BP5L	0.01	Novel
NANS	0.01	Novel
XCL2	0.01	Novel
SUMO2	0.01	Novel
TAFA4	0.01	Novel
LYZL2	0.01	Novel
PTGDS	0.01	Novel
AUP1	0.01	Novel
LGALS3	0.01	Novel
COL4A2	0.01	Novel
MRPS18A	0.01	Novel
FGFR2	0.01	Novel
TGFB1	0.01	Novel
SHC2	0.01	Novel
CLDN10	0.01	Novel
ZFPL1	0.01	Novel
MMP3	0.01	Novel
TIMP3	0.01	Novel
DCP1A	0.01	Novel
MALL	0.01	Novel
AP2S1	0.01	Novel
NADK	0.01	Novel
GFUS	0.01	Novel
CCL5	0.01	Novel
MAPKAP1	0	Novel
CRTC3	0	Novel
PCDHB12	0	Novel
ERAP1	0	Novel
NAV1	0	Novel
COL5A1	0	Novel
CXCL16	0	Novel
AFDN	0	Novel
GOLGA3	0	Novel
SCUBE2	0	Novel
HEYL	0	Novel
GPRIN2	0	Novel
CNNM3	0	Novel
CXCL6	0	Novel
MRPL13	0	Novel
TUT7	0	Novel
AANAT	0	Novel
PLXND1	0	Novel
LGALS8	0	Novel
SELENOM	0	Novel
CABP1	0	Novel
PLK2	0	Novel
KCNA10	0	Novel
RIN3	0	Novel
CAPZA2	0	Novel
COL3A1	0	Novel
C9orf72	0	Novel
PTCD1	0	Novel
ALPP	0	Novel
ATP4A	0	Novel
MRPL34	0	Novel
FBN1	0	Novel
RAB5B	0	Novel
LCE1E	0	Novel
HYPK	0	Novel
KLK8	0	Novel
HSPG2	0	Novel
CTSV	0	Novel
SH3BP4	0	Novel
PKIA	0	Novel
RAB11FIP5	0	Novel
PLVAP	0	Novel
ZNF440	0	Novel
TNP2	0	Novel
ARMC6	0	Novel
FAM241A	0	Novel
TNFRSF25	0	Novel
TRPC3	0	Novel
HOXB6	0	Novel
ANKRD34A	0	Novel
MRPL51	0	Novel
CDV3	0	Novel
ZZEF1	0	Novel
DUSP18	0	Novel
PLCD3	0	Novel
CARNMT1	0	Novel
PPBP	0	Novel
BCAM	0	Novel
CCL7	0	Novel
TESPA1	0	Novel
TIMP1	0	Novel
PLXNA1	0	Novel
MRPL42	0	Novel
LIMA1	0	Novel
GMCL2	0	Novel
ZNF483	0	Novel
LPIN3	0	Novel
ATP5PO	0	Novel
REEP3	0	Novel
PIAS1	0	Novel
FCRL5	0	Novel
CAMSAP2	0	Novel
TANC2	0	Novel
ZNF785	0	Novel
HMG20B	0	Novel
MICOS10	0	Novel
TRPC2	0	Novel
HLA-B	0	Novel
THSD7A	0	Novel
AMD1	0	Novel
PDCD6IP	0	Novel
TRPC4	0	Novel
SLC38A7	0	Novel
GCLC	0	Novel
OAS2	0	Novel
ARL11	0	Novel
NPPA	0	Novel
NAPB	0	Novel
CHRD	0	Novel
ZDHHC11	0	Novel
ZNF490	0	Novel
NOC4L	0	Novel
CCER1	0	Novel
VSTM1	0	Novel
ACSF2	0	Novel
HCLS1	0	Novel
GIMAP1	0	Novel
ITGB5	0	Novel
WDR77	0	Novel
GPANK1	0	Novel
ZMYM3	0	Novel
ACKR2	0	Novel
AKAP17A	0	Novel
GPS2	0	Novel
CETN1	0	Novel
TIAL1	0	Novel
TBC1D25	0	Novel
SMUG1	0	Novel
DHRS9	0	Novel
COL1A2	0	Novel
AHCYL1	0	Novel
MRPL16	0	Novel
RPL22L1	0	Novel
VMP1	0	Novel
BANK1	0	Novel
ZNF787	0	Novel
CDH5	0	Novel
GAB2	0	Novel
MRPL37	0	Novel
ATP5PF	0	Novel
PAK4	0	Novel
TEKT3	0	Novel
POTEB3	0	Novel
SIX1	0	Novel
SLC22A9	0	Novel
NDUFA5	0	Novel
SINHCAF	0	Novel
THAP5	0	Novel
RTN1	0	Novel
RBM15B	0	Novel
ZNF107	0	Novel
CTSZ	0	Novel
FBP2	0	Novel
EDC3	0	Novel
ZNF417	0	Novel
NAB2	0	Novel
HNRNPLL	0	Novel
PLPP6	0	Novel
VDAC3	0	Novel
KLC3	0	Novel
FOXD2	0	Novel
FXYD6	0	Novel
SPTBN4	0	Novel
SCARF1	0	Novel
LCE4A	0	Novel
ZNF581	0	Novel
FOXO6	0	Novel
ZNF165	0	Novel
UNC50	0	Novel
CCDC187	0	Novel
RILP	0	Novel
HS1BP3	0	Novel
NDUFB4	0	Novel
SNX18	0	Novel
WT1	0	Novel
SIPA1L1	0	Novel
ZNF337	0	Novel
SCCPDH	0	Novel
CARD9	0	Novel
ZNF497	0	Novel
SPOCK2	0	Novel
TNNT2	0	Novel
SH2D2A	0	Novel
CCDC116	0	Novel
FAM53C	0	Novel
ANKRD13D	0	Novel
TIMP2	0	Novel
MRPL48	0	Novel
MPHOSPH10	0	Novel
ZNF439	0	Novel
C12orf40	0	Novel
TAOK2	0	Novel
FUNDC2	0	Novel
MRPL19	0	Novel
HEY2	0	Novel
TNP1	0	Novel
DMRTB1	0	Novel
CCDC87	0	Novel
NECTIN2	0	Novel
NPHS2	0	Novel
C1QTNF1	0	Novel
LIMK2	0	Novel
BCL6B	0	Novel
AGGF1	0	Novel
SLC16A1	0	Novel
CCNK	0	Novel
ACADL	0	Novel
NF1	0	Novel
ZNF821	0	Novel
SAPCD2	0	Novel
MRPS24	0	Novel
FOSL2	0	Novel
CEBPA	0	Novel
MRPL17	0	Novel
COX7C	0	Novel
KRT77	0	Novel
ETNK1	0	Novel
BCAN	0	Novel
MRPL2	0	Novel
SHISA6	0	Novel
CRCT1	0	Novel
MRPL20	0	Novel
NOL10	0	Novel
OLIG3	0	Novel
CCR4	0	Novel
C11orf87	0	Novel
KIAA0408	0	Novel
NXF3	0	Novel
SMR3A	0	Novel
FER	0	Novel
SRSF12	0	Novel
SLC25A19	0	Novel
CEBPG	0	Novel
H4C7	0	Novel
CLEC3A	0	Novel
GATC	0	Novel
PKN1	0	Novel
RSAD1	0	Novel
PNLIPRP2	0	Novel
ZNF24	0	Novel
GCC1	0	Novel
MAD2L1BP	0	Novel
MANEA	0	Novel
MRPL46	0	Novel
TNNI1	0	Novel
WFDC10A	0	Novel
FSTL1	0	Novel
FAM27E3	0	Novel
RASSF9	0	Novel
TMEM108	0	Novel
SEL1L	0	Novel
CXCL5	0	Novel
KCNB1	0	Novel
ZSCAN22	0	Novel
MRPL10	0	Novel
RASD1	0	Novel
ACP1	0	Novel
TSKU	0	Novel
MRPL23	0	Novel
TRMT44	0	Novel
HRG	0	Novel
COX16	0	Novel
RAB29	0	Novel
NID2	0	Novel
AGT	0	Novel
MRPL21	0	Novel
MRPL43	0	Novel
MRPL39	0	Novel
MASP2	0	Novel
FAM74A4	0	Novel
MAVS	0	Novel
ZNF564	0	Novel
CXCL11	0	Novel
ZBTB32	0	Novel
CCL28	0	Novel
NPDC1	0	Novel
MRPL49	0	Novel
GTF2H5	0	Novel
RBM23	0	Novel
GLYCTK	0	Novel
SCNM1	0	Novel
DSP	0	Novel
ZNF174	0	Novel
ZNF106	0	Novel
C8orf48	0	Novel
NTS	0	Novel
PDCL3	0	Novel
ZNF587	0	Novel
TESK2	0	Novel
ZNF441	0	Novel
A1CF	0	Novel
EXOC7	0	Novel
FADS6	0	Novel
MMP10	0	Novel
GRB2	1	Known
MYH9	1	Known
HSPA5	1	Known
FLNA	1	Known
CDC5L	1	Known
TNS2	1	Known
STAT3	1	Known
CCL2	1	Known
CAV1	1	Known
MAPK1	1	Known
ILK	1	Known
PIN1	1	Known
DDIT3	1	Known
KANK2	1	Known
EPS8	1	Known
COL4A1	1	Known
FOXO1	1	Known
COL14A1	1	Known
AOC3	1	Known
MMP14	1	Known
ITGA5	1	Known
MMP9	1	Known
VEGFA	1	Known
ALYREF	1	Known
ZNF263	1	Known
MYH11	1	Known
IL6	1	Known
FERMT2	1	Known
MTHFR	1	Known
TGFB1I1	1	Known
CXCL1	1	Known
HARS1	1	Known
LAMC1	1	Known
UTP3	1	Known
NDUFS2	1	Known
CNN1	1	Known
KIRREL1	1	Known
LAMA5	1	Known
SDC4	1	Known
NXT1	1	Known
PHLDB2	1	Known
FAM13C	1	Known
CSRP1	1	Known
TBX2	1	Known
LRRC32	1	Known
S1PR3	0.99	Known
LIMS2	0.99	Known
MRPL33	0.99	Known
ANGPT2	0.99	Known
PKIG	0.99	Known
FMO3	0.99	Known
VSTM4	0.99	Known
DACT3	0.99	Known
TBX18	0.99	Known
IRAG1	0.99	Known
VEGFC	0.99	Known
SPARCL1	0.98	Known
DEPP1	0.98	Known

## Sheet: BioGRID-2
BioGRID-Embedding-DisGeNET
Symbol	Probability	Known/Novel
THBS1	1	Novel
SKIL	1	Novel
STX7	1	Novel
GINS4	1	Novel
CCL5	1	Novel
PPP1R16B	1	Novel
DPPA4	1	Novel
WT1	1	Novel
PLPP6	1	Novel
GRK5	1	Novel
TXN2	1	Novel
FGFR2	1	Novel
ERP44	1	Novel
MEOX2	1	Novel
TXLNB	1	Novel
USHBP1	1	Novel
SP3	1	Novel
DKK3	1	Novel
GP1BA	1	Novel
SLC39A12	1	Novel
PMEL	1	Novel
F11R	1	Novel
CD82	1	Novel
RPL30	1	Novel
BCL2	1	Novel
COL1A1	1	Novel
RASAL2	1	Novel
ZNF101	1	Novel
OCIAD2	1	Novel
ARPC5	1	Novel
BAX	1	Novel
CD44	1	Novel
KCND2	1	Novel
PRKG1	1	Novel
RPL36A	1	Novel
MTUS2	1	Novel
HOXC8	0.99	Novel
ALOX5	0.99	Novel
FSTL1	0.99	Novel
PTTG1	0.99	Novel
PAM16	0.99	Novel
PCYOX1	0.99	Novel
ZMYM6	0.99	Novel
DLK2	0.99	Novel
RAC1	0.99	Novel
THBS2	0.99	Novel
SESTD1	0.99	Novel
OTX1	0.99	Novel
ICAM1	0.99	Novel
SIPA1L1	0.99	Novel
PDGFB	0.99	Novel
SPARC	0.99	Novel
G6PD	0.99	Novel
DEFA5	0.99	Novel
SPRING1	0.99	Novel
FHL1	0.99	Novel
JPH3	0.99	Novel
SPINT2	0.99	Novel
HECW2	0.98	Novel
RNF213	0.98	Novel
TMEM128	0.98	Novel
XCL1	0.98	Novel
COL20A1	0.98	Novel
TEX264	0.98	Novel
FKBP7	0.98	Novel
SIRT2	0.98	Novel
MYO5C	0.98	Novel
UPK2	0.98	Novel
KASH5	0.98	Novel
MYO5A	0.98	Novel
RBCK1	0.98	Novel
BST2	0.97	Novel
ZNF232	0.97	Novel
NFKB2	0.97	Novel
TM2D3	0.97	Novel
CGAS	0.97	Novel
SCARA3	0.97	Novel
TSC2	0.97	Novel
CDKN1B	0.97	Novel
FBLN2	0.96	Novel
WTAP	0.96	Novel
SMAD3	0.96	Novel
ITPR3	0.96	Novel
USP2	0.96	Novel
CXCL5	0.96	Novel
LYAR	0.95	Novel
CXCL6	0.95	Novel
ZNF410	0.95	Novel
TUBA3C	0.94	Novel
METAP2	0.94	Novel
PAK2	0.94	Novel
KIN	0.94	Novel
NFATC2IP	0.94	Novel
IFFO1	0.94	Novel
CYGB	0.93	Novel
BCAS4	0.93	Novel
ANTXR1	0.93	Novel
IQCF1	0.93	Novel
SGTB	0.93	Novel
AXIN1	0.93	Novel
LYPD3	0.93	Novel
PIK3CA	0.93	Novel
UHRF1BP1L	0.93	Novel
CDKL3	0.93	Novel
NUDT21	0.93	Novel
F2	0.92	Novel
SNAPIN	0.92	Novel
MZT2B	0.92	Novel
CLU	0.91	Novel
IMPACT	0.91	Novel
ITGB1	0.91	Novel
USE1	0.91	Novel
ABLIM1	0.91	Novel
CCR5	0.91	Novel
COLGALT2	0.91	Novel
PRRG2	0.91	Novel
PLEKHA7	0.9	Novel
ARPC5L	0.9	Novel
QSOX2	0.9	Novel
TBCB	0.9	Novel
ARHGAP9	0.9	Novel
TSHR	0.9	Novel
PARVG	0.9	Novel
DNALI1	0.9	Novel
SCIN	0.9	Novel
PPP1R18	0.9	Novel
RGPD5	0.89	Novel
PCDH7	0.89	Novel
TUT7	0.89	Novel
NCR3LG1	0.89	Novel
ARHGAP8	0.89	Novel
LDLR	0.89	Novel
HGS	0.89	Novel
HOXB5	0.88	Novel
SHFL	0.88	Novel
GDPD5	0.88	Novel
LRP2	0.87	Novel
MMP2	0.87	Novel
ZNF707	0.87	Novel
NSMCE4A	0.87	Novel
NEMP1	0.87	Novel
LRRC31	0.87	Novel
VNN2	0.86	Novel
AGTRAP	0.86	Novel
RNF123	0.86	Novel
TEPSIN	0.85	Novel
PDF	0.85	Novel
PRSS23	0.85	Novel
GPRIN2	0.85	Novel
HRH1	0.84	Novel
VCAN	0.84	Novel
VSIR	0.84	Novel
CEP128	0.84	Novel
HTR1A	0.84	Novel
ZNF865	0.84	Novel
PPAT	0.83	Novel
IL20RB	0.83	Novel
MEIS1	0.83	Novel
ITGA2	0.83	Novel
LAMB2	0.83	Novel
VMP1	0.83	Novel
TBC1D14	0.83	Novel
NSF	0.83	Novel
FGF2	0.82	Novel
SPCS1	0.82	Novel
FLOT2	0.82	Novel
SELL	0.82	Novel
TCP10L	0.81	Novel
SREBF2	0.81	Novel
PPP1R12C	0.81	Novel
USP32	0.81	Novel
PLEKHA4	0.8	Novel
NTMT1	0.8	Novel
HTR1D	0.8	Novel
S100A14	0.8	Novel
SNW1	0.79	Novel
NT5E	0.79	Novel
SCNM1	0.79	Novel
ATP6V0D1	0.79	Novel
VPS72	0.78	Novel
MYADM	0.78	Novel
GPR26	0.78	Novel
UBE2D2	0.78	Novel
SCAF11	0.77	Novel
LATS2	0.77	Novel
ODF2	0.77	Novel
FOSL2	0.77	Novel
VWF	0.77	Novel
WASHC1	0.77	Novel
CCDC87	0.76	Novel
FCGRT	0.76	Novel
AHCYL1	0.76	Novel
KRT37	0.76	Novel
SH3GL3	0.76	Novel
SMCO4	0.74	Novel
GALNT2	0.74	Novel
CDIPT	0.73	Novel
PDLIM5	0.73	Novel
OXNAD1	0.73	Novel
FAM110A	0.73	Novel
MRM3	0.73	Novel
CXCL11	0.73	Novel
SPDL1	0.73	Novel
IQGAP1	0.72	Novel
TBL2	0.72	Novel
CALCOCO1	0.72	Novel
NF1	0.71	Novel
PARVA	0.71	Novel
ZNHIT1	0.71	Novel
TSG101	0.7	Novel
TUBGCP5	0.7	Novel
MAGEH1	0.7	Novel
QSOX1	0.7	Novel
TRIP4	0.7	Novel
TRAF3IP3	0.7	Novel
MAGEA1	0.69	Novel
MYO19	0.69	Novel
RPS6KB1	0.69	Novel
C3orf52	0.69	Novel
FAR2	0.68	Novel
ASAP2	0.68	Novel
NINL	0.68	Novel
CCL20	0.68	Novel
BZW2	0.68	Novel
FBXO25	0.68	Novel
ZNF696	0.68	Novel
GOLGB1	0.67	Novel
CSH2	0.65	Novel
TM2D2	0.65	Novel
RELL2	0.65	Novel
PTPA	0.65	Novel
TTLL10	0.65	Novel
HOXA5	0.64	Novel
RNASE13	0.64	Novel
SYTL4	0.64	Novel
PF4	0.64	Novel
EXT1	0.64	Novel
NDUFA7	0.63	Novel
CXCL2	0.62	Novel
PAK4	0.62	Novel
NID2	0.62	Novel
TMUB2	0.62	Novel
APC	0.61	Novel
SDF4	0.61	Novel
DPY19L1	0.6	Novel
TBC1D25	0.6	Novel
IL12A	0.6	Novel
GABBR1	0.6	Novel
ECM1	0.6	Novel
MMP1	0.58	Novel
C14orf119	0.58	Novel
NUP107	0.57	Novel
TSTD2	0.56	Novel
SEC22B	0.56	Novel
ITGB3	0.56	Novel
MUCL1	0.55	Novel
SLC26A6	0.55	Novel
MRPL12	0.55	Novel
EID2	0.55	Novel
POTEE	0.54	Novel
ACE2	0.54	Novel
LSMEM2	0.53	Novel
PLA2G4A	0.52	Novel
KLK5	0.51	Novel
CLEC4M	0.51	Novel
TMEM241	0.51	Novel
IGSF8	0.51	Novel
COL5A1	0.51	Novel
STMN2	0.5	Novel
ITGAV	0.5	Novel
ADRB2	0.49	Novel
SUGP1	0.49	Novel
CEP76	0.49	Novel
PLAAT4	0.49	Novel
ZNF2	0.48	Novel
DPEP1	0.48	Novel
CBLC	0.48	Novel
OTUD6A	0.48	Novel
KIF16B	0.48	Novel
ARHGAP11A	0.48	Novel
TIMP2	0.48	Novel
PPP1R9A	0.47	Novel
TOMM20	0.47	Novel
CRHR1	0.47	Novel
CRTC2	0.47	Novel
CXCL10	0.46	Novel
C9orf16	0.46	Novel
CCL24	0.46	Novel
SRC	0.46	Novel
SERPINH1	0.46	Novel
CTU1	0.45	Novel
TSPAN33	0.45	Novel
FAM126B	0.45	Novel
LUZP4	0.45	Novel
FGFRL1	0.45	Novel
SH2D4A	0.45	Novel
HSPG2	0.45	Novel
EBI3	0.45	Novel
ANP32B	0.44	Novel
BSG	0.44	Novel
GNG13	0.44	Novel
UHRF2	0.44	Novel
MYO1E	0.44	Novel
PCP2	0.44	Novel
MMS19	0.44	Novel
PROZ	0.44	Novel
TUBGCP4	0.44	Novel
FBXO16	0.44	Novel
SGTA	0.43	Novel
PDGFA	0.43	Novel
ZNF483	0.43	Novel
NUCB2	0.43	Novel
SYT1	0.42	Novel
TTC1	0.42	Novel
IL22RA1	0.42	Novel
RNF4	0.42	Novel
CD200R1	0.42	Novel
COL3A1	0.41	Novel
MYOC	0.41	Novel
SMAD2	0.41	Novel
RGS16	0.41	Novel
CCDC185	0.41	Novel
TIMP3	0.4	Novel
DOK3	0.4	Novel
PLOD3	0.4	Novel
LIME1	0.4	Novel
OTP	0.4	Novel
SPACA1	0.39	Novel
KSR1	0.39	Novel
ISLR	0.38	Novel
PPP2R5A	0.38	Novel
IRS1	0.38	Novel
ITM2B	0.38	Novel
INPP5J	0.38	Novel
CCL8	0.38	Novel
TPGS2	0.38	Novel
MCM10	0.37	Novel
HDAC4	0.37	Novel
CHRNA3	0.37	Novel
CXCR5	0.37	Novel
KCTD3	0.37	Novel
CCL11	0.36	Novel
PRKAB1	0.36	Novel
BTN3A2	0.36	Novel
RWDD2B	0.36	Novel
DTD1	0.35	Novel
DACT1	0.35	Novel
ANAPC4	0.35	Novel
CSNK1A1L	0.34	Novel
TRIM3	0.34	Novel
DCN	0.34	Novel
HTR3C	0.34	Novel
TFF1	0.34	Novel
CASR	0.33	Novel
DYNLL1	0.33	Novel
TMEM186	0.33	Novel
APLNR	0.33	Novel
TRIP6	0.32	Novel
GOLGA6A	0.32	Novel
TEX28	0.32	Novel
FBXW5	0.32	Novel
ITPR1	0.32	Novel
P4HA3	0.31	Novel
HAS2	0.31	Novel
CEACAM8	0.31	Novel
LRRC4C	0.31	Novel
TWF2	0.31	Novel
ZNF124	0.31	Novel
MUC20	0.3	Novel
INSL6	0.3	Novel
ZSCAN26	0.3	Novel
CORO2A	0.3	Novel
DNAJC8	0.3	Novel
GNG5	0.3	Novel
ACAP1	0.29	Novel
RALA	0.29	Novel
ALK	0.29	Novel
DPEP2NB	0.29	Novel
ZNF426	0.29	Novel
BGN	0.29	Novel
ADO	0.29	Novel
CSNK1E	0.28	Novel
MTFR1L	0.28	Novel
MTDH	0.28	Novel
PLEKHO2	0.28	Novel
ITGB1BP1	0.27	Novel
BDKRB2	0.27	Novel
CNTN2	0.27	Novel
F3	0.27	Novel
CDC25B	0.27	Novel
PDPK1	0.27	Novel
USP17L22	0.27	Novel
PTPRO	0.27	Novel
TMEM223	0.27	Novel
SH3BP4	0.26	Novel
POTEKP	0.26	Novel
ITGB7	0.26	Novel
LIMS1	0.26	Novel
PTPRK	0.26	Novel
CYBB	0.26	Novel
SP6	0.26	Novel
PLCG1	0.26	Novel
PDLIM7	0.25	Novel
CAPNS1	0.25	Novel
RASSF10	0.25	Novel
TRIM46	0.25	Novel
IL22	0.25	Novel
CCZ1	0.24	Novel
NXF3	0.24	Novel
PKN1	0.24	Novel
MANEA	0.24	Novel
LPXN	0.24	Novel
DOCK6	0.24	Novel
CCDC57	0.23	Novel
CDK16	0.23	Novel
ARNTL2	0.23	Novel
FAM114A1	0.23	Novel
CHMP5	0.23	Novel
TIMP1	0.22	Novel
MVB12A	0.22	Novel
MAGEB1	0.22	Novel
PLCD3	0.22	Novel
ZNF580	0.22	Novel
CHMP1B	0.22	Novel
SHARPIN	0.21	Novel
ZNF830	0.21	Novel
RIBC2	0.21	Novel
ZNF260	0.21	Novel
SELENOT	0.21	Novel
ELN	0.21	Novel
LSG1	0.21	Novel
ZMYND12	0.21	Novel
GOLGA8EP	0.2	Novel
RAB8B	0.2	Novel
SORBS2	0.2	Novel
ARPC1A	0.2	Novel
KCNJ9	0.2	Novel
SCPEP1	0.19	Novel
NFYC	0.19	Novel
NRG1	0.19	Novel
SAMD1	0.19	Novel
SIRPA	0.19	Novel
ZNF648	0.19	Novel
NXF2	0.19	Novel
TSNAX	0.19	Novel
STAT3	1	Known
MMP9	1	Known
COL4A1	1	Known
GRB2	1	Known
LAMC1	0.99	Known
FLNA	0.98	Known
CDC5L	0.97	Known
EPS8	0.96	Known
CAV1	0.94	Known
ZNF263	0.94	Known
ILK	0.94	Known
LAMA5	0.93	Known
ALYREF	0.92	Known
MAPK1	0.92	Known
MMP14	0.92	Known
TNS2	0.91	Known
HSPA5	0.91	Known
PHLDB2	0.9	Known
AOC3	0.9	Known
PIN1	0.9	Known
MYH9	0.89	Known
ITGA5	0.89	Known
VEGFA	0.88	Known
LIMS2	0.87	Known
HARS1	0.87	Known
KANK2	0.87	Known
TGFB1I1	0.85	Known
MYH11	0.84	Known
ANGPT2	0.84	Known
SDC4	0.83	Known
FERMT2	0.83	Known
CCL2	0.82	Known
DDIT3	0.81	Known
MTHFR	0.8	Known
IL6	0.8	Known
NDUFS2	0.79	Known
CXCL1	0.76	Known
KIRREL1	0.76	Known
CSRP1	0.75	Known
COL14A1	0.75	Known
FOXO1	0.74	Known
NXT1	0.72	Known
LRRC32	0.7	Known
UTP3	0.65	Known
PKIG	0.64	Known
CNN1	0.61	Known
TBX2	0.59	Known
FAM13C	0.58	Known
DACT3	0.55	Known
MRPL33	0.54	Known
S1PR3	0.43	Known
SPARCL1	0.39	Known
DEPP1	0.38	Known
VSTM4	0.38	Known
IRAG1	0.32	Known

## Sheet: BioGRID-3
BioGRID-Influence-DisGeNET
Symbol	Probability	Known/Novel
CCL15	0	Novel
RFLNA	0	Novel
MEG3	0	Novel
OR9Q2	0	Novel
CUZD1	0	Novel
GJA9	0	Novel
TEPP	0	Novel
GPATCH3	0	Novel
PLA2G3	0	Novel
SPATA16	0	Novel
TXNDC2	0	Novel
RNF17	0	Novel
CYP26A1	0	Novel
ANO9	0	Novel
ZNF134	0	Novel
MPEG1	0	Novel
HTR1A	0	Novel
TTC41P	0	Novel
KDR	0	Novel
TTC16	0	Novel
LY6G6F	0	Novel
PLCL1	0	Novel
ANGPTL2	0	Novel
ZC3H12B	0	Novel
VIT	0	Novel
ACKR1	0	Novel
PRKG1	0	Novel
SGTB	0	Novel
CCL4L1	0	Novel
ITPR1	0	Novel
MME	0	Novel
OVCA2	0	Novel
COMT	0	Novel
LENG9	0	Novel
ZNF586	0	Novel
ZNF568	0	Novel
HHLA3	0	Novel
COX6B2	0	Novel
HRH1	0	Novel
SPANXD	0	Novel
SGSM3	0	Novel
AEBP1	0	Novel
KIAA1549L	0	Novel
SH2D5	0	Novel
ACHE	0	Novel
ARC	0	Novel
N6AMT1	0	Novel
CXCL6	0	Novel
MYEOV	0	Novel
PDGFRL	0	Novel
CLEC10A	0	Novel
NXF3	0	Novel
NEU3	0	Novel
FABP1	0	Novel
PGF	0	Novel
SH2B3	0	Novel
SKIL	0	Novel
SACM1L	0	Novel
DANCR	0	Novel
KRTAP8-1	0	Novel
GIMAP6	0	Novel
GRHL1	0	Novel
FBXW12	0	Novel
PLEKHG4	0	Novel
CREB3	0	Novel
SUSD2	0	Novel
CXCL5	0	Novel
ANKRD26P1	0	Novel
TDRD15	0	Novel
TCF15	0	Novel
SPATA19	0	Novel
HES5	0	Novel
CCL11	0	Novel
AIF1	0	Novel
THEMIS	0	Novel
HUNK	0	Novel
SPOCK3	0	Novel
CCDC85B	0	Novel
PRRG4	0	Novel
EPPIN	0	Novel
ARSI	0	Novel
TIMP1	0	Novel
ITGB6	0	Novel
FOXO3B	0	Novel
TG	0	Novel
FLT4	0	Novel
PTGIS	0	Novel
IL6R	0	Novel
ESR1	0	Novel
NEUROD4	0	Novel
IL22RA2	0	Novel
EGFR	0	Novel
IL12RB1	0	Novel
PLEKHS1	0	Novel
TIMP2	0	Novel
PRR5-ARHGAP8	0	Novel
GBA3	0	Novel
PAQR7	0	Novel
LAT2	0	Novel
ZBTB12	0	Novel
SESTD1	0	Novel
SMPD2	0	Novel
MEOX2	0	Novel
HOXA11	0	Novel
CCDC168	0	Novel
KIF13B	0	Novel
DHRS11	0	Novel
MACROD2	0	Novel
TEK	0	Novel
TGFB1	0	Novel
CCR3	0	Novel
FBXO16	0	Novel
ZBTB21	0	Novel
ZNF783	0	Novel
GYPB	0	Novel
KRTAP6-3	0	Novel
KSR1	0	Novel
HIPK3	0	Novel
ZBTB7C	0	Novel
ADCY5	0	Novel
GIGYF1	0	Novel
KCTD3	0	Novel
TGFB3	0	Novel
SULT2A1	0	Novel
PSTPIP2	0	Novel
RNU6-1	0	Novel
MDFI	0	Novel
MMP2	0	Novel
STARD10	0	Novel
CBY1	0	Novel
SCRN3	0	Novel
TTLL6	0	Novel
DZIP1	0	Novel
IL22RA1	0	Novel
FILIP1	0	Novel
GAB3	0	Novel
CPA5	0	Novel
PPP4R4	0	Novel
PARVB	0	Novel
USHBP1	0	Novel
KRT19	0	Novel
WNT9B	0	Novel
IL12A	0	Novel
RSPO3	0	Novel
GLB1L3	0	Novel
SPACA3	0	Novel
THBS1	0	Novel
FERMT1	0	Novel
ZDHHC6	0	Novel
AOC2	0	Novel
ADAMTS18	0	Novel
COL4A2	0	Novel
SLC16A8	0	Novel
RAB25	0	Novel
OTUD3	0	Novel
ALAS2	0	Novel
ITGB1	0	Novel
STAB2	0	Novel
FBLIM1	0	Novel
INHA	0	Novel
DRD3	0	Novel
MRC1	0	Novel
PKIB	0	Novel
LCT	0	Novel
ZC3H12A	0	Novel
SLC16A10	0	Novel
EMID1	0	Novel
BTNL3	0	Novel
ALKBH8	0	Novel
AMBP	0	Novel
VHL	0	Novel
HLA-DQB2	0	Novel
TRIM23	0	Novel
TCEAL8	0	Novel
TINAG	0	Novel
PAXIP1	0	Novel
VPS36	0	Novel
SCGB1D2	0	Novel
RETN	0	Novel
LAX1	0	Novel
GAREM2	0	Novel
STK11IP	0	Novel
ZBTB20	0	Novel
WIPF3	0	Novel
DISC1	0	Novel
SOCS7	0	Novel
CREBL2	0	Novel
ASTL	0	Novel
NPR1	0	Novel
PODN	0	Novel
CPA2	0	Novel
DCN	0	Novel
ZNF449	0	Novel
MST1	0	Novel
GIP	0	Novel
STAB1	0	Novel
ARL14EP	0	Novel
CCL8	0	Novel
THBS2	0	Novel
COL20A1	0	Novel
MEP1A	0	Novel
RPA3	0	Novel
PTGS1	0	Novel
UBE2NL	0	Novel
KRTAP23-1	0	Novel
NT5C	0	Novel
NOX5	0	Novel
TNFAIP2	0	Novel
GP1BA	0	Novel
DYNLL1	0	Novel
ZNF556	0	Novel
EPB41L4A	0	Novel
CCL5	0	Novel
NID2	0	Novel
ITGAV	0	Novel
SH3GL2	0	Novel
MTUS2	0	Novel
CCDC153	0	Novel
PNLIP	0	Novel
PDGFA	0	Novel
ANTXR1	0	Novel
DYNLL2	0	Novel
GNRH1	0	Novel
AGT	0	Novel
HMGCS2	0	Novel
CYSRT1	0	Novel
ITPK1	0	Novel
RTL6	0	Novel
ARHGEF35	0	Novel
MFAP4	0	Novel
TBC1D3G	0	Novel
CCDC42	0	Novel
RNF150	0	Novel
GPR182	0	Novel
DPEP3	0	Novel
MAMDC2	0	Novel
SIGLEC10	0	Novel
JAKMIP2	0	Novel
OGN	0	Novel
RNASE13	0	Novel
DPEP2NB	0	Novel
TYMS	0	Novel
PNMT	0	Novel
HECTD3	0	Novel
CXCL8	0	Novel
NPHS1	0	Novel
FBLN7	0	Novel
FOXO6	0	Novel
PTGDR	0	Novel
FGF21	0	Novel
IGFBP7	0	Novel
NAPSA	0	Novel
PLAAT4	0	Novel
SPACA4	0	Novel
ZGRF1	0	Novel
RNF208	0	Novel
MMP3	0	Novel
FLT1	0	Novel
CD28	0	Novel
SHROOM3	0	Novel
CXCL17	0	Novel
HRAS	0	Novel
PRELP	0	Novel
TBC1D3B	0	Novel
CASP12	0	Novel
XCL2	0	Novel
GLIPR2	0	Novel
MMP1	0	Novel
CCZ1B	0	Novel
ZNF784	0	Novel
RBBP8NL	0	Novel
SPATA2L	0	Novel
KCNE4	0	Novel
XAGE2	0	Novel
TRAF1	0	Novel
KRTAP12-3	0	Novel
GIPC1	0	Novel
AHCYL2	0	Novel
HOXA5	0	Novel
DBP	0	Novel
FKBP7	0	Novel
NXF2	0	Novel
MASP2	0	Novel
DCPS	0	Novel
WNT2	0	Novel
DCP2	0	Novel
CCKBR	0	Novel
KRTAP1-3	0	Novel
OARD1	0	Novel
GOLGA8EP	0	Novel
MAGEE2	0	Novel
COL7A1	0	Novel
SERPINB11	0	Novel
C21orf91	0	Novel
SSUH2	0	Novel
PDGFB	0	Novel
TMEM11	0	Novel
CDKN1A	0	Novel
STK32C	0	Novel
TNFRSF25	0	Novel
PDZRN3	0	Novel
SELENOV	0	Novel
BZW2	0	Novel
AUNIP	0	Novel
TUBA3C	0	Novel
SH3D19	0	Novel
TMC6	0	Novel
GAREM1	0	Novel
PLOD1	0	Novel
TRHDE	0	Novel
CEP70	0	Novel
DNASE1L1	0	Novel
PF4	0	Novel
CRP	0	Novel
PHOSPHO2	0	Novel
CCL13	0	Novel
ACTRT1	0	Novel
CCL26	0	Novel
NACC2	0	Novel
PIK3C2B	0	Novel
PAPOLG	0	Novel
MYBPHL	0	Novel
COL2A1	0	Novel
SLC1A2	0	Novel
CXCL2	0	Novel
CLU	0	Novel
NUP107	0	Novel
ITGB3	0	Novel
DEPDC7	0	Novel
ACE	0	Novel
CCDC172	0	Novel
IFI6	0	Novel
PCDHB5	0	Novel
LMX1A	0	Novel
PPP2R5B	0	Novel
SPATA12	0	Novel
NKD2	0	Novel
SLC22A8	0	Novel
VCAN	0	Novel
PTEN	0	Novel
RNU4-1	0	Novel
ZZEF1	0	Novel
INSL5	0	Novel
CLDN9	0	Novel
TIGD6	0	Novel
AHCYL1	0	Novel
CCN2	0	Novel
ADCK5	0	Novel
PTPRB	0	Novel
MYOC	0	Novel
COL5A1	0	Novel
PML	0	Novel
KRTAP1-1	0	Novel
FBXO28	0	Novel
SLC6A3	0	Novel
VPS39	0	Novel
HS3ST2	0	Novel
SMOX	0	Novel
PYHIN1	0	Novel
MLXIPL	0	Novel
LOXL3	0	Novel
TRUB1	0	Novel
SSH2	0	Novel
DTYMK	0	Novel
ABRAXAS2	0	Novel
FABP7	0	Novel
DOK3	0	Novel
ITIH4	0	Novel
OS9	0	Novel
F3	0	Novel
B4GALT4	0	Novel
PIK3CD	0	Novel
FN1	0	Novel
PRRC1	0	Novel
TANK	0	Novel
FBLN2	0	Novel
CEBPB	0	Novel
EIF2D	0	Novel
JKAMP	0	Novel
ASTE1	0	Novel
SLC6A6	0	Novel
KIFAP3	0	Novel
COLGALT2	0	Novel
PLEKHG2	0	Novel
KIF27	0	Novel
COL18A1	0	Novel
TFPT	0	Novel
EXTL2	0	Novel
TTC14	0	Novel
TRAT1	0	Novel
ANXA7	0	Novel
CCDC184	0	Novel
ZSWIM7	0	Novel
FAM171A1	0	Novel
MYO15A	0	Novel
TMEM25	0	Novel
NDUFA4L2	0	Novel
OFCC1	0	Novel
PRAG1	0	Novel
RNF19A	0	Novel
PARVA	0	Novel
EGR1	0	Novel
SHC2	0	Novel
CPM	0	Novel
PRR22	0	Novel
DIXDC1	0	Novel
COL6A1	0	Novel
DNALI1	0	Novel
CCZ1	0	Novel
NCAPD2	0	Novel
SELL	0	Novel
IL2RB	0	Novel
ARPC5L	0	Novel
DND1	0	Novel
RNU2-1	0	Novel
ACAP1	0	Novel
RETREG2	0	Novel
C4BPA	0	Novel
PLAGL2	0	Novel
ST3GAL2	0	Novel
DYNLRB2	0	Novel
TMEM223	0	Novel
IER3	0	Novel
RCAN3	0	Novel
LRRC4	0	Novel
TPM1	0	Novel
STAU1	0	Novel
DENND2B	0	Novel
ITGB7	0	Novel
DTD1	0	Novel
RCVRN	0	Novel
XRCC3	0	Novel
AKAP10	0	Novel
ZNF557	0	Novel
DNASE1L2	0	Novel
PTPRO	0	Novel
COLEC11	0	Novel
CSAD	0	Novel
CD44	0	Novel
LMNA	0	Novel
SHB	0	Novel
MTHFD1	0	Novel
HSPA5	1	Known
GRB2	1	Known
MYH9	1	Known
STAT3	1	Known
FLNA	1	Known
MMP9	1	Known
TNS2	1	Known
ITGA5	1	Known
CCL2	1	Known
ILK	1	Known
LRRC32	1	Known
COL4A1	1	Known
CDC5L	1	Known
ANGPT2	1	Known
COL14A1	1	Known
CAV1	1	Known
DDIT3	1	Known
LIMS2	1	Known
ZNF263	1	Known
MTHFR	1	Known
MAPK1	1	Known
LAMA5	1	Known
LAMC1	1	Known
FOXO1	1	Known
MYH11	1	Known
MMP14	1	Known
PIN1	1	Known
VEGFA	1	Known
TGFB1I1	1	Known
FERMT2	1	Known
KIRREL1	1	Known
CSRP1	1	Known
EPS8	1	Known
KANK2	1	Known
PHLDB2	1	Known
CXCL1	1	Known
UTP3	1	Known
AOC3	1	Known
IL6	1	Known
ALYREF	1	Known
HARS1	1	Known
SDC4	1	Known
CNN1	1	Known
MRPL33	1	Known
NXT1	1	Known
FAM13C	1	Known
NDUFS2	1	Known
TBX2	1	Known
VSTM4	1	Known
DACT3	1	Known
PKIG	1	Known
DEPP1	1	Known
FMO3	1	Known
SPARCL1	1	Known
TBX18	1	Known
IRAG1	1	Known
VEGFC	1	Known
S1PR3	1	Known

## Sheet: BioGRID-4
BioGRID-Adjacency-GO
Symbol	Probability	Known/Novel
ITGB1	1	Novel
SHC1	1	Novel
PLVAP	0.99	Novel
PTPN11	0.97	Novel
MAPK3	0.96	Novel
TNF	0.94	Novel
VEGFD	0.93	Novel
THBS1	0.92	Novel
PTK2	0.9	Novel
EPN1	0.81	Novel
VASN	0.78	Novel
ITGB3	0.77	Novel
MMP2	0.75	Novel
SPTBN4	0.68	Novel
CSRP2	0.62	Novel
COL1A1	0.55	Novel
SKIL	0.53	Novel
SLC43A2	0.44	Novel
NRP1	0.41	Novel
IRAK2	0.38	Novel
ZNF669	0.36	Novel
FAM83B	0.33	Novel
NXT2	0.27	Novel
DUSP19	0.25	Novel
FN1	0.25	Novel
CREB1	0.25	Novel
CD81	0.23	Novel
S100P	0.18	Novel
ITPRID2	0.17	Novel
ZNF638	0.16	Novel
ADGRA3	0.15	Novel
FER	0.14	Novel
FLT1	0.12	Novel
CWC25	0.11	Novel
P4HA3	0.11	Novel
RAF1	0.1	Novel
FAM124A	0.1	Novel
DNM2	0.09	Novel
STMN1	0.09	Novel
KIF1C	0.09	Novel
SUMO1	0.08	Novel
RET	0.07	Novel
LGALS8	0.06	Novel
TRIM39-RPP21	0.06	Novel
KLF8	0.06	Novel
STARD13	0.05	Novel
ARL11	0.05	Novel
ZNF646	0.05	Novel
JOSD1	0.05	Novel
CORO2B	0.05	Novel
SSX2	0.05	Novel
DNALI1	0.04	Novel
SLC35B1	0.04	Novel
SUMO3	0.04	Novel
RANGAP1	0.04	Novel
LGALS3	0.04	Novel
MTFR1L	0.04	Novel
COL4A2	0.04	Novel
MBP	0.04	Novel
ERBB2	0.03	Novel
ZKSCAN1	0.03	Novel
TMEM100	0.03	Novel
SMAD1	0.03	Novel
COL18A1	0.03	Novel
DENND4A	0.03	Novel
LAMB1	0.02	Novel
PCDHGB1	0.02	Novel
RASAL2	0.02	Novel
WLS	0.02	Novel
PRKG1	0.02	Novel
COL2A1	0.02	Novel
GSN	0.02	Novel
ILKAP	0.02	Novel
RBAK	0.02	Novel
RTN1	0.02	Novel
DHRS7	0.02	Novel
GPR26	0.02	Novel
DEPDC1B	0.01	Novel
CBL	0.01	Novel
CCL20	0.01	Novel
TAFA4	0.01	Novel
CSNK1A1	0.01	Novel
DOCK2	0.01	Novel
AUP1	0.01	Novel
ZSCAN21	0.01	Novel
SNCA	0.01	Novel
DEUP1	0.01	Novel
COL6A1	0.01	Novel
YIPF3	0.01	Novel
CNNM3	0.01	Novel
ADIPOQ	0.01	Novel
FBLN1	0.01	Novel
SERPINF1	0.01	Novel
SLC39A10	0.01	Novel
TGFB1	0.01	Novel
SFRP4	0.01	Novel
FGFR2	0.01	Novel
CCDC180	0.01	Novel
PLEKHA5	0.01	Novel
COL1A2	0.01	Novel
ZNF510	0.01	Novel
SMYD4	0.01	Novel
RANBP17	0.01	Novel
ZNF707	0.01	Novel
ARHGEF15	0.01	Novel
PTPRR	0.01	Novel
THSD7A	0.01	Novel
IQGAP1	0.01	Novel
LRRK1	0.01	Novel
NID1	0.01	Novel
PLXNA1	0.01	Novel
PPP3R2	0.01	Novel
GOLGA3	0.01	Novel
PIAS1	0.01	Novel
RIBC2	0.01	Novel
C2CD6	0.01	Novel
CRTC2	0.01	Novel
FGD6	0.01	Novel
NID2	0.01	Novel
ZNF696	0.01	Novel
NANS	0.01	Novel
DHRS7B	0	Novel
TIMP3	0	Novel
ANGPT4	0	Novel
USH1C	0	Novel
HSF4	0	Novel
FAM107A	0	Novel
HEYL	0	Novel
BANK1	0	Novel
SOCS1	0	Novel
GAB2	0	Novel
BEX2	0	Novel
ITGB4	0	Novel
DHRS1	0	Novel
AFDN	0	Novel
CABP1	0	Novel
VCL	0	Novel
CXCL3	0	Novel
ZNF764	0	Novel
COL5A1	0	Novel
GPRIN2	0	Novel
RAB39B	0	Novel
NAV1	0	Novel
PPP1R12A	0	Novel
CCN1	0	Novel
SHCBP1	0	Novel
CLDN10	0	Novel
LAMA1	0	Novel
ANGPT1	0	Novel
SHC2	0	Novel
KDR	0	Novel
RIN3	0	Novel
ITGB5	0	Novel
PRR13	0	Novel
FAM124B	0	Novel
HEATR3	0	Novel
MAP3K21	0	Novel
ARFGEF2	0	Novel
FAM83A	0	Novel
LYZL2	0	Novel
FGFR1	0	Novel
FLVCR1	0	Novel
STYX	0	Novel
GATA2	0	Novel
RALGPS2	0	Novel
GRHL2	0	Novel
TIAM1	0	Novel
CTSV	0	Novel
ANKRD34A	0	Novel
PAK4	0	Novel
ATP4A	0	Novel
TRPC2	0	Novel
METTL15	0	Novel
MICALL1	0	Novel
RTN2	0	Novel
GFUS	0	Novel
PCDHB12	0	Novel
HSPG2	0	Novel
ZNF785	0	Novel
BZW1	0	Novel
PFN2	0	Novel
LAMB3	0	Novel
REEP3	0	Novel
KPTN	0	Novel
ITPR1	0	Novel
ZNF440	0	Novel
FAM241A	0	Novel
FBN1	0	Novel
CEBPA	0	Novel
TESPA1	0	Novel
FYN	0	Novel
DNAJB9	0	Novel
CETN1	0	Novel
COL3A1	0	Novel
GCLC	0	Novel
FCRL5	0	Novel
TCAF2	0	Novel
CHRD	0	Novel
TIMP1	0	Novel
ASPHD2	0	Novel
S1PR1	0	Novel
CBX8	0	Novel
SELENOM	0	Novel
POC1B	0	Novel
OAS2	0	Novel
HOXB6	0	Novel
PLCG1	0	Novel
GMCL2	0	Novel
SCUBE2	0	Novel
TRAPPC14	0	Novel
SMCP	0	Novel
DNM3	0	Novel
HCLS1	0	Novel
MACF1	0	Novel
POTEB3	0	Novel
MALL	0	Novel
PPP1R12B	0	Novel
NECTIN2	0	Novel
FAM110B	0	Novel
MMP3	0	Novel
ZNF490	0	Novel
FBP2	0	Novel
ALPP	0	Novel
SH3BP5L	0	Novel
CEBPG	0	Novel
ZNF408	0	Novel
TMEM129	0	Novel
PDGFB	0	Novel
ZNF444	0	Novel
SINHCAF	0	Novel
ITGAV	0	Novel
PLXND1	0	Novel
CCER1	0	Novel
LAMC2	0	Novel
PIP4P2	0	Novel
SH2D2A	0	Novel
TNP2	0	Novel
ZNF497	0	Novel
COLGALT2	0	Novel
THAP5	0	Novel
ATF3	0	Novel
DSP	0	Novel
PTPN14	0	Novel
TBC1D2	0	Novel
DECR2	0	Novel
AANAT	0	Novel
BCAM	0	Novel
FLNB	0	Novel
MYOZ1	0	Novel
AP2S1	0	Novel
FAM53C	0	Novel
LMO7	0	Novel
VMP1	0	Novel
ICOSLG	0	Novel
COL10A1	0	Novel
CNDP1	0	Novel
MANEA	0	Novel
GPS2	0	Novel
ZZEF1	0	Novel
CTSZ	0	Novel
ERLIN1	0	Novel
RPL22L1	0	Novel
TRPC3	0	Novel
ZFPL1	0	Novel
ZBTB3	0	Novel
TIMP2	0	Novel
ITGA1	0	Novel
GPC3	0	Novel
TEKT3	0	Novel
VSTM1	0	Novel
HPSE	0	Novel
HMG20B	0	Novel
C9orf72	0	Novel
FZD4	0	Novel
PTPRF	0	Novel
TMSB4X	0	Novel
RASD1	0	Novel
FERMT3	0	Novel
LRRC57	0	Novel
BATF3	0	Novel
HTR1D	0	Novel
C12orf40	0	Novel
CDV3	0	Novel
ZNF483	0	Novel
C3orf52	0	Novel
CCDC88A	0	Novel
P3H3	0	Novel
NDUFB4	0	Novel
LRBA	0	Novel
SERPINA5	0	Novel
ECE1	0	Novel
RHOA	0	Novel
SH3RF3	0	Novel
ERAP1	0	Novel
TNPO2	0	Novel
SETD5	0	Novel
HEY2	0	Novel
IER3	0	Novel
ZNF337	0	Novel
PTGER3	0	Novel
FRAT1	0	Novel
FGF2	0	Novel
FOXD2	0	Novel
FSTL1	0	Novel
RASSF9	0	Novel
ZNF107	0	Novel
ZNF439	0	Novel
UNC50	0	Novel
ZNF830	0	Novel
FBLN2	0	Novel
BCL6B	0	Novel
NAPB	0	Novel
NPHS2	0	Novel
SH2D4A	0	Novel
C11orf87	0	Novel
LCE1E	0	Novel
COL6A2	0	Novel
GRHL3	0	Novel
ZNF417	0	Novel
PALLD	0	Novel
CRTC1	0	Novel
ARNT2	0	Novel
ZNF787	0	Novel
PDGFA	0	Novel
TGFBR1	0	Novel
LGALS3BP	0	Novel
IL1B	0	Novel
DAZ1	0	Novel
DPPA3	0	Novel
CCDC116	0	Novel
PRKCD	0	Novel
COCH	0	Novel
TANC2	0	Novel
CNTFR	0	Novel
MYO1C	0	Novel
PGAP6	0	Novel
SMURF2	0	Novel
WT1	0	Novel
NPPA	0	Novel
KIAA0408	0	Novel
CST6	0	Novel
HS1BP3	0	Novel
KLC3	0	Novel
SHB	0	Novel
ODAD4	0	Novel
GIMAP1	0	Novel
BECN1	0	Novel
TNNT2	0	Novel
GJB4	0	Novel
PSMC5	0	Novel
BCAN	0	Novel
ZNF821	0	Novel
MELK	0	Novel
BMT2	0	Novel
DMRTB1	0	Novel
GLUL	0	Novel
CCDC103	0	Novel
TMEM167B	0	Novel
AGT	0	Novel
ZNF587	0	Novel
COL9A1	0	Novel
TFPI2	0	Novel
WFDC10A	0	Novel
TSKU	0	Novel
MRPL36	0	Novel
PXK	0	Novel
CHRDL1	0	Novel
MYPOP	0	Novel
PKN1	0	Novel
RAB29	0	Novel
RAB11FIP2	0	Novel
TLN1	0	Novel
HRG	0	Novel
BAIAP2	0	Novel
EPHA4	0	Novel
LCE4A	0	Novel
SMR3A	0	Novel
FOSL2	0	Novel
SVEP1	0	Novel
FAM27E3	0	Novel
CCL7	0	Novel
LRRC8A	0	Novel
DOCK9	0	Novel
ITFG2	0	Novel
LINGO2	0	Novel
LIMA1	0	Novel
ERCC4	0	Novel
CCDC87	0	Novel
NPDC1	0	Novel
C8orf48	0	Novel
ARMC6	0	Novel
AGGF1	0	Novel
CCR4	0	Novel
PTX3	0	Novel
ZNF384	0	Novel
KLK8	0	Novel
PDCL3	0	Novel
PTK2B	0	Novel
L1CAM	0	Novel
ZMYM3	0	Novel
PKIA	0	Novel
GATA3	0	Novel
LGALS9	0	Novel
MMP10	0	Novel
DDIAS	0	Novel
DALRD3	0	Novel
CA8	0	Novel
CCL11	0	Novel
SYDE1	0	Novel
ZNF200	0	Novel
LIMS1	0	Novel
BATF	0	Novel
LIMD1	0	Novel
TEAD4	0	Novel
KRT20	0	Novel
FAM83F	0	Novel
USP13	0	Novel
ARL4A	0	Novel
NPR1	0	Novel
SHISA6	0	Novel
RNF170	0	Novel
NADK	0	Novel
C10orf62	0	Novel
RHBDL1	0	Novel
H4C7	0	Novel
FAAH	0	Novel
C1QTNF1	0	Novel
TMCO4	0	Novel
FADS6	0	Novel
TAOK2	0	Novel
SLC23A1	0	Novel
GCC1	0	Novel
LINC00663	0	Novel
CARHSP1	0	Novel
NUBP2	0	Novel
CXCL2	0	Novel
SASH1	0	Novel
PRMT8	0	Novel
ZDHHC11	0	Novel
KRT81	0	Novel
MED25	0	Novel
PTGDS	0	Novel
GRB2	1	Known
HSPA5	1	Known
MYH9	1	Known
FLNA	1	Known
STAT3	1	Known
CDC5L	1	Known
TNS2	1	Known
CAV1	1	Known
CCL2	1	Known
MAPK1	1	Known
ILK	1	Known
PIN1	1	Known
DDIT3	1	Known
KANK2	1	Known
COL4A1	1	Known
EPS8	1	Known
VEGFA	1	Known
FOXO1	1	Known
ITGA5	1	Known
COL14A1	1	Known
AOC3	1	Known
MMP14	1	Known
MMP9	1	Known
ZNF263	1	Known
ALYREF	1	Known
MTHFR	1	Known
FERMT2	1	Known
TGFB1I1	1	Known
MYH11	1	Known
HARS1	1	Known
CXCL1	1	Known
IL6	1	Known
LAMC1	1	Known
UTP3	1	Known
CNN1	1	Known
KIRREL1	1	Known
LAMA5	1	Known
NDUFS2	1	Known
NXT1	1	Known
SDC4	1	Known
PHLDB2	1	Known
LRRC32	1	Known
FAM13C	1	Known
CSRP1	1	Known
TBX2	0.99	Known
LIMS2	0.99	Known
ANGPT2	0.99	Known
MRPL33	0.99	Known
PKIG	0.99	Known
FMO3	0.99	Known
DACT3	0.99	Known
TBX18	0.99	Known
VSTM4	0.99	Known
VEGFC	0.99	Known
IRAG1	0.98	Known
DEPP1	0.98	Known
SPARCL1	0.98	Known
S1PR3	0.98	Known

[truncated: 3 more sheets: BioGRID-5, BioGRID-6, Final]
