# Supplementary material for: Suboptimal Responses to Anti-VEGF in Retinal Neurovascular Diseases: Linking Aging and Alternative Angioinflammatory Pathways
Source: Invest Ophthalmol Vis Sci. 2026 May 4;67(5):4. doi: 10.1167/iovs.67.5.4 (PMC13164572; doi:10.1167/iovs.67.5.4)
Supplement: Supplement 29 [file iovs-67-5-4_s029.xlsx]

## Sheet: STRING-1
STRING-Adjacency-DisGeNET
Symbol	Probability	Known/Novel
CXCL8	1	Novel
MAPK3	0.99	Novel
MMP2	0.99	Novel
UBC	0.98	Novel
RAB5C	0.97	Novel
TGFB1	0.95	Novel
PTGS2	0.95	Novel
SERPINE1	0.95	Novel
IGF1	0.92	Novel
RAB5A	0.82	Novel
HGF	0.77	Novel
MAPK8	0.75	Novel
POM121C	0.71	Novel
ANGPT1	0.69	Novel
IL1B	0.67	Novel
UBA52	0.6	Novel
HPGDS	0.59	Novel
TIMP1	0.52	Novel
CDH1	0.49	Novel
ALB	0.47	Novel
ALDH1B1	0.46	Novel
TIMP2	0.36	Novel
FOXO3	0.34	Novel
IL10	0.32	Novel
ALKBH8	0.32	Novel
EGF	0.27	Novel
SPINT1	0.25	Novel
PLK2	0.21	Novel
HMOX1	0.2	Novel
MMP3	0.2	Novel
BMP2	0.19	Novel
CLK4	0.19	Novel
ALKBH1	0.19	Novel
SLC9A3R2	0.18	Novel
FN1	0.18	Novel
NOS3	0.18	Novel
ATF4	0.16	Novel
MAPK14	0.16	Novel
SOD2	0.15	Novel
ICAM1	0.14	Novel
TLR4	0.12	Novel
ALKBH5	0.11	Novel
LRRC49	0.1	Novel
TRIM28	0.09	Novel
GOT1	0.09	Novel
GOLGA6B	0.09	Novel
CXCL12	0.08	Novel
EDN1	0.08	Novel
IL13	0.08	Novel
GOLGA6L6	0.07	Novel
PLK3	0.07	Novel
CASP3	0.07	Novel
PGF	0.07	Novel
GOLGA8J	0.07	Novel
PDGFB	0.07	Novel
MMP1	0.06	Novel
TNF	0.06	Novel
ENG	0.06	Novel
GOLGA8G	0.05	Novel
PABPC3	0.05	Novel
NFE2L2	0.05	Novel
DCAF10	0.05	Novel
PFKFB3	0.05	Novel
GOLGA8F	0.05	Novel
SOD3	0.05	Novel
XBP1	0.04	Novel
CBWD6	0.04	Novel
ACE	0.04	Novel
CCN2	0.03	Novel
LSM7	0.03	Novel
PLG	0.03	Novel
CPNE3	0.03	Novel
JMJD4	0.03	Novel
RAB31	0.03	Novel
IL4	0.03	Novel
NUP188	0.03	Novel
UQCR11	0.03	Novel
APOE	0.03	Novel
JUN	0.03	Novel
ITPKB	0.03	Novel
CXCL5	0.03	Novel
RAB1B	0.02	Novel
VCAM1	0.02	Novel
GSTM1	0.02	Novel
CLK3	0.02	Novel
KDR	0.02	Novel
CFAP46	0.02	Novel
CXCL2	0.02	Novel
RAB22A	0.02	Novel
RAB1A	0.02	Novel
ANKRD36C	0.02	Novel
ANGPTL4	0.02	Novel
OPLAH	0.02	Novel
GSTM3	0.02	Novel
GOLGA6L22	0.02	Novel
ALKBH3	0.02	Novel
CAV1	0.02	Novel
CDH5	0.02	Novel
DGKA	0.02	Novel
GPR160	0.02	Novel
NUDT22	0.02	Novel
VEGFD	0.02	Novel
LCN2	0.02	Novel
ANGPT4	0.01	Novel
GOLGA6A	0.01	Novel
C11orf49	0.01	Novel
NECAB2	0.01	Novel
IL18	0.01	Novel
ALKBH2	0.01	Novel
DGKZ	0.01	Novel
LEP	0.01	Novel
SPP1	0.01	Novel
ALKBH4	0.01	Novel
AAAS	0.01	Novel
APLP2	0.01	Novel
CRP	0.01	Novel
GPT	0.01	Novel
CYP20A1	0.01	Novel
UBXN2B	0.01	Novel
GOLGA6L1	0.01	Novel
KIFC2	0.01	Novel
TEK	0.01	Novel
UBXN6	0.01	Novel
ALDH9A1	0.01	Novel
MMP12	0.01	Novel
MMP8	0.01	Novel
PRELID3A	0.01	Novel
NUP42	0.01	Novel
NUDT17	0.01	Novel
SPDYE3	0.01	Novel
GSTM2	0.01	Novel
UBXN2A	0.01	Novel
CSF2	0.01	Novel
ATF6	0.01	Novel
PDGFRB	0.01	Novel
SERPINA1	0.01	Novel
EGFR	0.01	Novel
FGF2	0.01	Novel
ADAM30	0.01	Novel
BCL2L1	0.01	Novel
SERINC5	0.01	Novel
GOLGA8K	0.01	Novel
ZDHHC20	0.01	Novel
NUDT7	0.01	Novel
CCL11	0.01	Novel
TMEM177	0.01	Novel
TIMP3	0.01	Novel
LOC112694756	0.01	Novel
RAB17	0.01	Novel
R3HDM4	0.01	Novel
LSM2	0.01	Novel
CASP8	0.01	Novel
LRTM2	0.01	Novel
PLAUR	0.01	Novel
TBCEL	0.01	Novel
ANGPTL1	0.01	Novel
CST3	0.01	Novel
PPBP	0.01	Novel
TLR2	0.01	Novel
FOS	0.01	Novel
ATP5MGL	0.01	Novel
CTSD	0.01	Novel
TMEM147	0.01	Novel
MTCH2	0.01	Novel
GOLGA8M	0.01	Novel
ALKBH6	0.01	Novel
GSTM4	0.01	Novel
GCLM	0.01	Novel
GOLGA8S	0.01	Novel
PTX3	0.01	Novel
CCDC32	0.01	Novel
CLK2	0.01	Novel
GOLGA8N	0.01	Novel
STAM	0.01	Novel
UBXN11	0.01	Novel
ALDH3A2	0	Novel
ANGPTL2	0	Novel
CCL7	0	Novel
STK11	0	Novel
CYP4Z1	0	Novel
CCL20	0	Novel
SPARC	0	Novel
RAB20	0	Novel
QSOX1	0	Novel
GOLGA8R	0	Novel
TBC1D3E	0	Novel
PDGFA	0	Novel
CAT	0	Novel
HBEGF	0	Novel
CD68	0	Novel
EVI5	0	Novel
NYAP1	0	Novel
LDLR	0	Novel
RDH16	0	Novel
APLP1	0	Novel
GOLGA8Q	0	Novel
GOLGA8T	0	Novel
GOLGA8H	0	Novel
ACAT2	0	Novel
F5	0	Novel
PPARA	0	Novel
KIAA1841	0	Novel
CSF3	0	Novel
FOXD4L1	0	Novel
PHACTR3	0	Novel
PF4	0	Novel
GOLGA6L2	0	Novel
EPO	0	Novel
SMAD2	0	Novel
NUDT5	0	Novel
CCND1	0	Novel
LSM1	0	Novel
CREB1	0	Novel
NQO1	0	Novel
DGLUCY	0	Novel
PLAU	0	Novel
STON2	0	Novel
GOLGA8O	0	Novel
MIF	0	Novel
NUP210	0	Novel
SQLE	0	Novel
NDC1	0	Novel
AGT	0	Novel
NEDD8	0	Novel
ATP5ME	0	Novel
ACAT1	0	Novel
TDRD9	0	Novel
DGKI	0	Novel
FAM72B	0	Novel
SELE	0	Novel
CHMP2A	0	Novel
MZT1	0	Novel
LSM6	0	Novel
HP	0	Novel
PNISR	0	Novel
PLA2G1B	0	Novel
IL11	0	Novel
GOLGA6D	0	Novel
GOLGA6C	0	Novel
HIF1A	0	Novel
YIF1A	0	Novel
PLCG1	0	Novel
ZNF717	0	Novel
ARL17A	0	Novel
TPPP	0	Novel
OSGIN1	0	Novel
MGST1	0	Novel
PRPF4B	0	Novel
EXD1	0	Novel
NUDT8	0	Novel
NGF	0	Novel
YOD1	0	Novel
SAA1	0	Novel
GOLGA1	0	Novel
HSP90B1	0	Novel
CHIT1	0	Novel
THBS1	0	Novel
NRDE2	0	Novel
CD151	0	Novel
LMAN1	0	Novel
FLT1	0	Novel
IL5	0	Novel
SEPTIN5	0	Novel
GKAP1	0	Novel
CCL5	0	Novel
PFKFB4	0	Novel
PFKFB1	0	Novel
LGALS3	0	Novel
LVRN	0	Novel
RDH11	0	Novel
SPINT3	0	Novel
MSMO1	0	Novel
KCNH3	0	Novel
ALPP	0	Novel
CKAP4	0	Novel
PTPN1	0	Novel
GSTA1	0	Novel
RAB6A	0	Novel
CYCS	0	Novel
KLHL24	0	Novel
LYNX1-SLURP2	0	Novel
INO80B	0	Novel
TTC9	0	Novel
SLC22A9	0	Novel
ZNF595	0	Novel
PSD	0	Novel
GSTA3	0	Novel
ASNSD1	0	Novel
ERVV-2	0	Novel
GSTA5	0	Novel
SOWAHD	0	Novel
PACSIN1	0	Novel
CYB5B	0	Novel
OCLN	0	Novel
DGKG	0	Novel
ANKRD36B	0	Novel
DHRS3	0	Novel
ANGPTL5	0	Novel
A2M	0	Novel
ACSS1	0	Novel
ATF3	0	Novel
TPGS2	0	Novel
AP2S1	0	Novel
PLPPR4	0	Novel
GPAM	0	Novel
GOLGA3	0	Novel
TBC1D19	0	Novel
BRINP3	0	Novel
WDR83OS	0	Novel
ANGPTL6	0	Novel
TTC34	0	Novel
SPIC	0	Novel
CD82	0	Novel
LTA4H	0	Novel
CD44	0	Novel
NUP35	0	Novel
SIRT3	0	Novel
CLDN5	0	Novel
ANGPTL7	0	Novel
REPS1	0	Novel
GOLGA7	0	Novel
LOX	0	Novel
MS4A14	0	Novel
ANXA1	0	Novel
NUDT2	0	Novel
LIN28A	0	Novel
HADH	0	Novel
SIRT1	0	Novel
IRS1	0	Novel
HSDL1	0	Novel
YTHDC1	0	Novel
TTLL1	0	Novel
FAM174C	0	Novel
VKORC1	0	Novel
ATP5MF	0	Novel
MPO	0	Novel
THBD	0	Novel
NBPF9	0	Novel
LRCH1	0	Novel
GSTA2	0	Novel
MGST3	0	Novel
FAM72C	0	Novel
PRR20D	0	Novel
TIE1	0	Novel
TGFB3	0	Novel
CHTOP	0	Novel
COX5B	0	Novel
JAKMIP2	0	Novel
ADIPOQ	0	Novel
HIPK4	0	Novel
CXCL6	0	Novel
CYP4X1	0	Novel
SLC38A8	0	Novel
NUDT3	0	Novel
TREH	0	Novel
MMP15	0	Novel
TXN	0	Novel
PRR20C	0	Novel
LIF	0	Novel
LRRC4B	0	Novel
INS	0	Novel
ADH1B	0	Novel
TAMALIN	0	Novel
PRELID1	0	Novel
CTBS	0	Novel
GSTA4	0	Novel
PLPPR3	0	Novel
ACSBG2	0	Novel
LIX1L	0	Novel
ZDHHC19	0	Novel
ACP3	0	Novel
VWA5B2	0	Novel
ATP5PB	0	Novel
MLXIPL	0	Novel
SLC9C2	0	Novel
RIOX2	0	Novel
TDRD3	0	Novel
CASP9	0	Novel
CXCR4	0	Novel
NLRP11	0	Novel
EDEM1	0	Novel
LSM3	0	Novel
ROMO1	0	Novel
TGFB2	0	Novel
NOS2	0	Novel
GGT5	0	Novel
CNMD	0	Novel
HSPA1A	0	Novel
STAT6	0	Novel
TSPAN9	0	Novel
BSG	0	Novel
MMP10	0	Novel
LRCH3	0	Novel
PRAMEF14	0	Novel
TMEM119	0	Novel
PIGR	0	Novel
RAE1	0	Novel
ANXA5	0	Novel
SOX18	0	Novel
FTH1	0	Novel
THOC5	0	Novel
PHPT1	0	Novel
CARHSP1	0	Novel
PTGIS	0	Novel
TATDN1	0	Novel
NIPA2	0	Novel
OGDH	0	Novel
ECHS1	0	Novel
PRR20A	0	Novel
ALDH4A1	0	Novel
SRI	0	Novel
ZDHHC22	0	Novel
PPARG	0	Novel
FASN	0	Novel
CYP27B1	0	Novel
NUDT19	0	Novel
SAMD10	0	Novel
NUDT18	0	Novel
CSDC2	0	Novel
TMEM88B	0	Novel
PRR35	0	Novel
GGT6	0	Novel
NOX4	0	Novel
RDH8	0	Novel
NPIPB3	0	Novel
ALDH1A1	0	Novel
OGA	0	Novel
AKR1B10	0	Novel
ADRB2	0	Novel
TSEN2	0	Novel
CDH12	0	Novel
CYP27C1	0	Novel
IP6K3	0	Novel
RAB3D	0	Novel
CXCL10	0	Novel
TRMT9B	0	Novel
REN	0	Novel
LRFN3	0	Novel
IL9	0	Novel
IL6	1	Known
MMP9	1	Known
MAPK1	1	Known
STAT3	1	Known
CCL2	1	Known
APP	1	Known
SOD1	1	Known
GRB2	1	Known
HSPA5	1	Known
UBB	1	Known
FOXO1	1	Known
GOLGA2	1	Known
GOT2	1	Known
ATP5F1B	1	Known
SPINT2	1	Known
RAB5B	1	Known
GSTP1	1	Known
MMP14	1	Known
LSM4	1	Known
DDIT3	1	Known
CD63	1	Known
BMP4	1	Known
SLC9A3R1	1	Known
UQCRFS1	1	Known
ALDH2	1	Known
NSFL1C	1	Known
SEPTIN8	1	Known
SELENBP1	1	Known
NDUFB7	1	Known
LRATD2	1	Known
CXCL1	1	Known
VEGFC	1	Known
PLK5	1	Known
RDH10	1	Known
CLK1	1	Known
NUDT14	1	Known
PFKFB2	1	Known
ERG28	1	Known
CDH3	1	Known
ANGPT2	1	Known
HADHB	1	Known
ALKBH7	1	Known
CYP4V2	1	Known
TPGS1	1	Known
GOLGA8A	1	Known
KRT18	1	Known
ZDHHC2	1	Known
MMAB	1	Known
ENGASE	1	Known
PTPMT1	1	Known
DGKE	1	Known
P4HTM	1	Known
TMEM151A	1	Known
TMEM245	1	Known
POM121	1	Known
COPS9	1	Known
GOLGA8B	1	Known
TSEN34	1	Known
CHADL	1	Known
ADAD2	1	Known
NPIPB11	0.99	Known

## Sheet: STRING-2
STRING-Embedding-DisGeNET
Symbol	Probability	Known/Novel
KRAS	0.92	Novel
MAPK3	0.9	Novel
INS	0.88	Novel
PTEN	0.86	Novel
CDH1	0.8	Novel
ANXA5	0.79	Novel
HSP90AA1	0.67	Novel
UBA52	0.62	Novel
UBC	0.56	Novel
CXCL8	0.49	Novel
MAPK8	0.46	Novel
MAPK14	0.44	Novel
HSP90B1	0.43	Novel
TNF	0.38	Novel
THBS1	0.36	Novel
STK38L	0.36	Novel
IFNG	0.35	Novel
MMP2	0.35	Novel
TNS1	0.34	Novel
RAB5A	0.34	Novel
BCL2L1	0.33	Novel
DUSP1	0.33	Novel
CLPSL2	0.3	Novel
PTGS2	0.3	Novel
STK11	0.27	Novel
CCND1	0.27	Novel
LDLR	0.26	Novel
RAB11A	0.26	Novel
FGF1	0.26	Novel
NFE2L2	0.26	Novel
CAT	0.26	Novel
CYB5A	0.26	Novel
CYCS	0.25	Novel
MMP1	0.25	Novel
PTGIS	0.24	Novel
TRAP1	0.24	Novel
P4HB	0.22	Novel
ANGPTL4	0.22	Novel
RPS27A	0.21	Novel
MAP1LC3A	0.21	Novel
IL4	0.21	Novel
HMGCR	0.2	Novel
ALB	0.2	Novel
PPIG	0.2	Novel
SLC25A6	0.19	Novel
RELA	0.19	Novel
HMOX1	0.19	Novel
RAB6B	0.19	Novel
EGF	0.19	Novel
MTOR	0.19	Novel
EGFR	0.19	Novel
SMAD3	0.19	Novel
FN1	0.19	Novel
MAP2K1	0.18	Novel
ICAM1	0.18	Novel
LEP	0.18	Novel
TGFBI	0.18	Novel
HRAS	0.18	Novel
ERBB2	0.18	Novel
DNAJC6	0.18	Novel
TXN	0.18	Novel
TP53	0.18	Novel
C12orf40	0.18	Novel
TNFRSF1A	0.18	Novel
SQLE	0.18	Novel
BRSK1	0.17	Novel
FA2H	0.17	Novel
MAPK10	0.17	Novel
GAPDH	0.17	Novel
PNPLA2	0.17	Novel
CCN2	0.17	Novel
GPX8	0.17	Novel
NOS3	0.16	Novel
CAV1	0.16	Novel
CDK2	0.16	Novel
HSPA4	0.16	Novel
ACTG1	0.16	Novel
PLAU	0.16	Novel
F3	0.16	Novel
CCNB1	0.15	Novel
CP	0.15	Novel
PPIH	0.15	Novel
XPO5	0.15	Novel
DUSP12	0.15	Novel
FAM90A26	0.15	Novel
BAK1	0.15	Novel
ELOVL5	0.15	Novel
HPCAL4	0.14	Novel
TF	0.14	Novel
CXCL10	0.14	Novel
PLIN3	0.14	Novel
PTGDS	0.14	Novel
IL1B	0.14	Novel
IL18	0.14	Novel
PDIA2	0.14	Novel
TLR4	0.14	Novel
NPC1	0.14	Novel
RHOA	0.14	Novel
GPIHBP1	0.14	Novel
PRKACA	0.14	Novel
ACOX1	0.14	Novel
RAD23B	0.13	Novel
PI3	0.13	Novel
VIM	0.13	Novel
MS4A10	0.13	Novel
PDCD6	0.13	Novel
HSPA12B	0.13	Novel
TBC1D22A	0.13	Novel
MAPK4	0.13	Novel
HNRNPD	0.13	Novel
KIT	0.13	Novel
STEAP3	0.13	Novel
CYP51A1	0.13	Novel
GPX1	0.13	Novel
SERPINE1	0.13	Novel
SOCS3	0.13	Novel
SOD3	0.13	Novel
SRC	0.13	Novel
CASP3	0.13	Novel
APOA4	0.13	Novel
GPX5	0.12	Novel
CDK1	0.12	Novel
ALDH3A1	0.12	Novel
PGR	0.12	Novel
CCDC142	0.12	Novel
CASP9	0.12	Novel
MFN2	0.12	Novel
OPA1	0.12	Novel
SMIM10	0.12	Novel
CSDC2	0.12	Novel
TLR3	0.12	Novel
VDAC1	0.12	Novel
CYP7B1	0.12	Novel
LGALS3	0.12	Novel
DECR1	0.12	Novel
DUSP5	0.12	Novel
SDHB	0.11	Novel
NQO1	0.11	Novel
LOC100133315	0.11	Novel
DHRS4	0.11	Novel
HAS2	0.11	Novel
SNRPG	0.11	Novel
FABP5	0.11	Novel
RAB5C	0.11	Novel
DUSP26	0.11	Novel
F2	0.11	Novel
DHCR7	0.11	Novel
FABP4	0.11	Novel
NGF	0.11	Novel
ALDH3A2	0.11	Novel
PDCD6IP	0.11	Novel
ELAVL2	0.11	Novel
PPARG	0.11	Novel
MMP3	0.11	Novel
ACSL3	0.1	Novel
HSD17B7	0.1	Novel
FASN	0.1	Novel
PGRMC1	0.1	Novel
APOE	0.1	Novel
MS4A13	0.1	Novel
DDX39A	0.1	Novel
RAB25	0.1	Novel
STX12	0.1	Novel
RAB10	0.1	Novel
AMPH	0.1	Novel
TJP1	0.1	Novel
HSPA12A	0.1	Novel
SCAP	0.1	Novel
PTPRC	0.1	Novel
MAP3K3	0.1	Novel
PPIF	0.1	Novel
CYP4A11	0.1	Novel
FABP3	0.1	Novel
UCP2	0.1	Novel
LCN2	0.1	Novel
SERPINE2	0.1	Novel
RHOC	0.1	Novel
CDK4	0.1	Novel
MMP24	0.1	Novel
MSMO1	0.1	Novel
SDC1	0.1	Novel
LOX	0.1	Novel
SCARB1	0.1	Novel
STK25	0.1	Novel
A2M	0.1	Novel
FLT1	0.09	Novel
CLU	0.09	Novel
PLIN4	0.09	Novel
COX4I1	0.09	Novel
PLIN2	0.09	Novel
SMIM9	0.09	Novel
PABPC1L2B	0.09	Novel
SERPINH1	0.09	Novel
PASK	0.09	Novel
CLDN5	0.09	Novel
CDC6	0.09	Novel
SRRM3	0.09	Novel
PTPN23	0.09	Novel
CYP3A5	0.09	Novel
DUSP22	0.09	Novel
ELOVL1	0.09	Novel
APOB	0.09	Novel
CABP1	0.09	Novel
SGIP1	0.09	Novel
STX7	0.09	Novel
HSPA8	0.09	Novel
STX6	0.09	Novel
ANXA2	0.09	Novel
SLC25A11	0.09	Novel
ANXA1	0.09	Novel
TSG101	0.09	Novel
ITGB1	0.09	Novel
RAB12	0.09	Novel
MAP3K19	0.09	Novel
CD34	0.09	Novel
MAPK11	0.09	Novel
ANXA3	0.09	Novel
HSPA1A	0.09	Novel
DBI	0.09	Novel
BRSK2	0.09	Novel
AACS	0.09	Novel
LSS	0.09	Novel
WDTC1	0.09	Novel
CYB5R4	0.09	Novel
ALDH1A3	0.09	Novel
COL18A1	0.09	Novel
CYP39A1	0.09	Novel
STARD3	0.09	Novel
LIPE	0.09	Novel
IGFBP3	0.09	Novel
CSF2	0.09	Novel
RBM5	0.09	Novel
RTN1	0.09	Novel
TIMP3	0.08	Novel
NDUFB5	0.08	Novel
TIMP1	0.08	Novel
PPIL3	0.08	Novel
OCLN	0.08	Novel
SELE	0.08	Novel
SREBF1	0.08	Novel
MYO10	0.08	Novel
MAL2	0.08	Novel
CETN2	0.08	Novel
TRAPPC3	0.08	Novel
RAB7B	0.08	Novel
CPT1A	0.08	Novel
ABCG4	0.08	Novel
PDGFRA	0.08	Novel
APOD	0.08	Novel
GPX4	0.08	Novel
GABARAPL1	0.08	Novel
ATP6V1F	0.08	Novel
PLPPR2	0.08	Novel
GPAT3	0.08	Novel
FGF21	0.08	Novel
HMGB1	0.08	Novel
NDUFA4	0.08	Novel
PPIC	0.08	Novel
OGN	0.08	Novel
SDHC	0.08	Novel
PLG	0.08	Novel
SRPK1	0.08	Novel
COG2	0.08	Novel
MGST3	0.08	Novel
GSTT2B	0.08	Novel
PROM1	0.08	Novel
MECR	0.08	Novel
PTGES2	0.08	Novel
MBTPS1	0.08	Novel
GSTA4	0.08	Novel
CH25H	0.08	Novel
CD9	0.08	Novel
CTSB	0.08	Novel
TCERG1L	0.08	Novel
LMAN1	0.08	Novel
EPCAM	0.08	Novel
POR	0.08	Novel
PITPNB	0.08	Novel
CYP4A22	0.08	Novel
TOM1L2	0.08	Novel
CMC2	0.08	Novel
AFP	0.08	Novel
TGM2	0.08	Novel
TBC1D25	0.08	Novel
NDUFA13	0.08	Novel
HSPA13	0.08	Novel
LIPJ	0.07	Novel
TLR9	0.07	Novel
LOC102723655	0.07	Novel
TRAPPC2L	0.07	Novel
PEBP1	0.07	Novel
TMEM126A	0.07	Novel
PDK1	0.07	Novel
TDRD5	0.07	Novel
PPIA	0.07	Novel
STX5	0.07	Novel
STX17	0.07	Novel
COX5B	0.07	Novel
CASP8	0.07	Novel
ATP5PO	0.07	Novel
ACOX2	0.07	Novel
ADAM17	0.07	Novel
COA3	0.07	Novel
C20orf202	0.07	Novel
UEVLD	0.07	Novel
ACP3	0.07	Novel
COX6C	0.07	Novel
SNAI1	0.07	Novel
GSTO2	0.07	Novel
MAP3K1	0.07	Novel
SCARB2	0.07	Novel
COL14A1	0.07	Novel
CYP26B1	0.07	Novel
TBC1D17	0.07	Novel
L1CAM	0.07	Novel
YBX1	0.07	Novel
HBEGF	0.07	Novel
PLA2G2A	0.07	Novel
PINK1	0.07	Novel
SF3A3	0.07	Novel
LAMP1	0.07	Novel
CHMP4C	0.07	Novel
CARNS1	0.07	Novel
CD81	0.07	Novel
COX7A1	0.07	Novel
LUC7L	0.07	Novel
PTGR1	0.07	Novel
LYPLA2	0.07	Novel
NDUFA2	0.07	Novel
MCL1	0.07	Novel
ABHD14B	0.07	Novel
NDUFC2	0.07	Novel
GORASP1	0.07	Novel
NAMPT	0.07	Novel
ADAM10	0.07	Novel
FAP	0.07	Novel
SNX5	0.07	Novel
NMRK2	0.07	Novel
CYP8B1	0.07	Novel
CXCL12	0.07	Novel
PTGS1	0.07	Novel
CYP4X1	0.07	Novel
LPCAT1	0.07	Novel
SERPINB5	0.07	Novel
SPHK1	0.07	Novel
IGFALS	0.07	Novel
SLC25A18	0.07	Novel
FMO5	0.07	Novel
LSM1	0.07	Novel
ACP6	0.07	Novel
LGALS3BP	0.07	Novel
SOD2	0.07	Novel
MMP12	0.07	Novel
COL4A1	0.07	Novel
SF3B5	0.07	Novel
DUSP16	0.07	Novel
CYP4F8	0.07	Novel
RBM47	0.07	Novel
CDC42	0.07	Novel
GPT	0.07	Novel
CYP4F22	0.07	Novel
SEC13	0.07	Novel
ACAT2	0.07	Novel
TLR5	0.07	Novel
STXBP6	0.07	Novel
SLC25A5	0.07	Novel
AKR1B1	0.07	Novel
YAP1	0.07	Novel
RAB29	0.07	Novel
PDSS2	0.07	Novel
GPX3	0.07	Novel
NDUFA6	0.07	Novel
R3HDM4	0.07	Novel
CKAP4	0.07	Novel
SLC2A8	0.07	Novel
ADAM9	0.07	Novel
VTI1A	0.07	Novel
PNPLA3	0.06	Novel
MGST1	0.06	Novel
PCBP3	0.06	Novel
ZCRB1	0.06	Novel
PLK2	0.06	Novel
AKR1C3	0.06	Novel
LCAT	0.06	Novel
SRRM2	0.06	Novel
ABHD5	0.06	Novel
PPARGC1A	0.06	Novel
TFRC	0.06	Novel
RALYL	0.06	Novel
ADGRA2	0.06	Novel
STK38	0.06	Novel
FDPS	0.06	Novel
TRAPPC6B	0.06	Novel
LRRC23	0.06	Novel
PLA2G1B	0.06	Novel
G0S2	0.06	Novel
HGF	0.06	Novel
ANXA11	0.06	Novel
SELENOS	0.06	Novel
TRIB2	0.06	Novel
HIPK4	0.06	Novel
RNF224	0.06	Novel
DUSP9	0.06	Novel
IGFBP4	0.06	Novel
TRAPPC10	0.06	Novel
ANXA6	0.06	Novel
HIP1	0.06	Novel
VWF	0.06	Novel
FAM3C	0.06	Novel
PTPN1	0.06	Novel
ACLY	0.06	Novel
ALDOC	0.06	Novel
IGF1	0.06	Novel
RHBDL3	0.06	Novel
LRFN2	0.06	Novel
CHMP4A	0.06	Novel
CERK	0.06	Novel
GABARAPL2	0.06	Novel
ATP6V1E1	0.06	Novel
SNX7	0.06	Novel
RAF1	0.06	Novel
SCCPDH	0.06	Novel
DCN	0.06	Novel
PPIB	0.06	Novel
ECH1	0.06	Novel
ANXA7	0.06	Novel
WAC	0.06	Novel
ADH1B	0.06	Novel
CDC14A	0.06	Novel
REM1	0.06	Novel
PCK2	0.06	Novel
TUBGCP6	0.06	Novel
FMC1-LUC7L2	0.06	Novel
GGTLC3	0.06	Novel
ADIPOQ	0.06	Novel
ACER1	0.06	Novel
AKR1A1	0.06	Novel
PLSCR4	0.06	Novel
CYP4F2	0.06	Novel
SCD5	0.06	Novel
APOA5	0.06	Novel
ZFP36	0.06	Novel
PAPPA	0.06	Novel
XAB2	0.06	Novel
PIM2	0.06	Novel
ECHS1	0.06	Novel
NME1	0.06	Novel
FURIN	0.06	Novel
CDKN1B	0.06	Novel
CAVIN3	0.06	Novel
CYB5B	0.06	Novel
CRP	0.06	Novel
DNAJB13	0.06	Novel
FNDC8	0.06	Novel
GSTK1	0.06	Novel
PARK7	0.06	Novel
PLIN1	0.06	Novel
ARMH2	0.06	Novel
SYF2	0.06	Novel
LRRC15	0.06	Novel
SOAT1	0.06	Novel
NEDD8	0.06	Novel
CCNA2	0.06	Novel
QSOX1	0.06	Novel
NRM	0.06	Novel
ORM2	0.06	Novel
TMEM14C	0.06	Novel
DMAC2L	0.06	Novel
ENPP2	0.06	Novel
PDIA3	0.06	Novel
STXBP2	0.06	Novel
IL6	0.73	Known
MAPK1	0.73	Known
MMP9	0.64	Known
SOD1	0.6	Known
STAT3	0.57	Known
HSPA5	0.56	Known
UBB	0.47	Known
CCL2	0.42	Known
GOT2	0.32	Known
APP	0.3	Known
ATP5F1B	0.28	Known
PLK5	0.24	Known
CXCL1	0.23	Known
VEGFC	0.23	Known
GSTP1	0.21	Known
FOXO1	0.19	Known
GRB2	0.18	Known
KRT18	0.17	Known
RAB5B	0.17	Known
UQCRFS1	0.15	Known
SELENBP1	0.13	Known
ANGPT2	0.11	Known
CD63	0.1	Known
ALDH2	0.1	Known
LSM4	0.08	Known
ERG28	0.07	Known
DDIT3	0.07	Known
MMP14	0.07	Known
CDH3	0.06	Known

## Sheet: STRING-3
STRING-Influence-DisGeNET
Symbol	Probability	STRING-
TEDC1	0	Novel
CFAP46	0	Novel
NBPF10	0	Novel
NBPF9	0	Novel
PABPC3	0	Novel
C3orf33	0	Novel
ZNF750	0	Novel
C19orf71	0	Novel
CHST15	0	Novel
PDE4DIP	0	Novel
FAM229A	0	Novel
NICN1	0	Novel
PRADC1	0	Novel
GOLGA3	0	Novel
LYSMD1	0	Novel
C19orf18	0	Novel
NPIPB5	0	Novel
ALKBH6	0	Novel
GOLGB1	0	Novel
GOLGA1	0	Novel
ATP5MD	0	Novel
PI4K2A	0	Novel
TEX55	0	Novel
GORASP2	0	Novel
PSG2	0	Novel
CXorf49	0	Novel
CXorf49B	0	Novel
GOLGA4	0	Novel
HGF	0	Novel
TESPA1	0	Novel
STX5	0	Novel
OR4K15	0	Novel
FAM104A	0	Novel
NUDT22	0	Novel
C1orf53	0	Novel
ATP5MPL	0	Novel
CCN3	0	Novel
C19orf25	0	Novel
TMEM147	0	Novel
C1orf74	0	Novel
TIMP4	0	Novel
GORASP1	0	Novel
PSG7	0	Novel
MTCH2	0	Novel
R3HDM4	0	Novel
C19orf67	0	Novel
C17orf58	0	Novel
CTF1	0	Novel
C19orf33	0	Novel
CALHM5	0	Novel
UQCR11	0	Novel
MAN2A2	0	Novel
FLT1	0	Novel
GPX1	0	Novel
IL25	0	Novel
LLCFC1	0	Novel
TIMP1	0	Novel
MIF	0	Novel
CCDC83	0	Novel
MAN2A1	0	Novel
USO1	0	Novel
BCO1	0	Novel
GOSR1	0	Novel
MBTPS1	0	Novel
EXD1	0	Novel
TRPT1	0	Novel
JMJD4	0	Novel
GPX7	0	Novel
C1orf167	0	Novel
TIMP2	0	Novel
MMP15	0	Novel
SOWAHD	0	Novel
RDH11	0	Novel
GAREM2	0	Novel
VEGFD	0	Novel
FAM25G	0	Novel
MMP17	0	Novel
GGTLC2	0	Novel
TMEM236	0	Novel
AGER	0	Novel
PLG	0	Novel
CALR	0	Novel
IL37	0	Novel
IL20RB	0	Novel
SPINDOC	0	Novel
COX5B	0	Novel
GPX2	0	Novel
ALKBH4	0	Novel
PHPT1	0	Novel
PGF	0	Novel
ATP5ME	0	Novel
RBP2	0	Novel
IL27	0	Novel
CCL11	0	Novel
CYP2E1	0	Novel
LBP	0	Novel
CTSD	0	Novel
CCL15	0	Novel
CDCP1	0	Novel
MMP1	0	Novel
ERVV-2	0	Novel
MMP24	0	Novel
YIF1A	0	Novel
HRG	0	Novel
C17orf99	0	Novel
IL1F10	0	Novel
SERPINE1	0	Novel
THEMIS	0	Novel
C12orf45	0	Novel
MAL2	0	Novel
A1BG	0	Novel
MTLN	0	Novel
NOX5	0	Novel
GPX4	0	Novel
IL6ST	0	Novel
EBI3	0	Novel
HAVCR1	0	Novel
COX7A2	0	Novel
TGM5	0	Novel
TSACC	0	Novel
CANX	0	Novel
NOS3	0	Novel
HIF1A	0	Novel
NDUFA3	0	Novel
MMP10	0	Novel
HMOX1	0	Novel
FGF22	0	Novel
C17orf80	0	Novel
CEACAM5	0	Novel
MKRN2OS	0	Novel
TTLL1	0	Novel
SLC31A2	0	Novel
BLZF1	0	Novel
MICOS10	0	Novel
LENG1	0	Novel
MMP27	0	Novel
GPX8	0	Novel
SLC25A41	0	Novel
STAP2	0	Novel
ATP5PF	0	Novel
GOLGA7	0	Novel
CCDC149	0	Novel
IL17C	0	Novel
EEA1	0	Novel
SOCS4	0	Novel
SOCS7	0	Novel
IL31	0	Novel
MST1	0	Novel
GCLM	0	Novel
IL36A	0	Novel
LGALS3	0	Novel
CEACAM8	0	Novel
SERPINA1	0	Novel
RBP5	0	Novel
CYP1B1	0	Novel
CCL26	0	Novel
ENG	0	Novel
HAMP	0	Novel
SIGIRR	0	Novel
REPS1	0	Novel
ANKRD36B	0	Novel
GOLPH3	0	Novel
IL17B	0	Novel
HBEGF	0	Novel
APOA1	0	Novel
OSM	0	Novel
ANGPT1	0	Novel
TPGS2	0	Novel
PLCG1	0	Novel
IL36B	0	Novel
TIE1	0	Novel
PTGS2	0	Novel
UCP2	0	Novel
CLCF1	0	Novel
IL6R	0	Novel
IL32	0	Novel
F11R	0	Novel
TPD52L2	0	Novel
NOX4	0	Novel
MAN2B2	0	Novel
MMP26	0	Novel
LDLR	0	Novel
ALDH1A1	0	Novel
AOC1	0	Novel
PRELID3A	0	Novel
S100A4	0	Novel
PLAU	0	Novel
ZDHHC19	0	Novel
IL11	0	Novel
C6orf52	0	Novel
CYB561D2	0	Novel
COX6C	0	Novel
ETFA	0	Novel
ROMO1	0	Novel
TEK	0	Novel
PDGFA	0	Novel
YOD1	0	Novel
CYP2W1	0	Novel
CDH5	0	Novel
POM121L2	0	Novel
STK25	0	Novel
PRXL2A	0	Novel
LRRC49	0	Novel
CFHR3	0	Novel
MT1F	0	Novel
LYVE1	0	Novel
CLDN5	0	Novel
OPLAH	0	Novel
HMGCS1	0	Novel
TEX22	0	Novel
IL36G	0	Novel
HADH	0	Novel
INO80E	0	Novel
OCLN	0	Novel
FGF1	0	Novel
PLAUR	0	Novel
ODAM	0	Novel
SEPTIN1	0	Novel
BSG	0	Novel
PDGFB	0	Novel
IL17D	0	Novel
EPO	0	Novel
CRP	0	Novel
TMPRSS13	0	Novel
QSOX1	0	Novel
A2M	0	Novel
MT1B	0	Novel
CHIT1	0	Novel
SCCPDH	0	Novel
KLK10	0	Novel
LOC112694756	0	Novel
ETFB	0	Novel
F5	0	Novel
CDA	0	Novel
TIMP3	0	Novel
CST3	0	Novel
ATP5IF1	0	Novel
FAXDC2	0	Novel
ANKRD36C	0	Novel
PPIG	0	Novel
SIGMAR1	0	Novel
OR4A47	0	Novel
GPS1	0	Novel
OGA	0	Novel
AREG	0	Novel
GGTLC3	0	Novel
PTX3	0	Novel
MMP2	0	Novel
CHCHD5	0	Novel
HPN	0	Novel
DHRS12	0	Novel
CYFIP1	0	Novel
FAM216B	0	Novel
LCN2	0	Novel
OGFOD2	0	Novel
GPT	0	Novel
ADIPOR1	0	Novel
CETP	0	Novel
UPK3BL1	0	Novel
VWF	0	Novel
MT1E	0	Novel
GGT2	0	Novel
NFE2L2	0	Novel
MET	0	Novel
TMPRSS5	0	Novel
ESM1	0	Novel
NQO1	0	Novel
RETN	0	Novel
CYP20A1	0	Novel
NDUFB1	0	Novel
FGF21	0	Novel
ADH5	0	Novel
DUOX1	0	Novel
CKAP4	0	Novel
APOB	0	Novel
MT1M	0	Novel
GSTK1	0	Novel
SELP	0	Novel
FGF7	0	Novel
ALKBH3	0	Novel
HSPA1A	0	Novel
MMP3	0	Novel
PRXL2B	0	Novel
DLL4	0	Novel
RHPN2	0	Novel
CCL22	0	Novel
MYEOV	0	Novel
LCLAT1	0	Novel
MAPKAPK5	0	Novel
IL22RA1	0	Novel
IGFBP4	0	Novel
PDGFD	0	Novel
COPS7A	0	Novel
ALKBH1	0	Novel
ICAM1	0	Novel
RELL2	0	Novel
SENP8	0	Novel
GPX3	0	Novel
ANXA5	0	Novel
CCDC87	0	Novel
HSDL1	0	Novel
C20orf85	0	Novel
IL33	0	Novel
ADAMTS3	0	Novel
CYP1A1	0	Novel
FTH1	0	Novel
IL15	0	Novel
ZFPL1	0	Novel
IL20RA	0	Novel
HSPB1	0	Novel
GPX5	0	Novel
NECAB2	0	Novel
CCL8	0	Novel
CMA1	0	Novel
CFD	0	Novel
PLAT	0	Novel
VCAM1	0	Novel
LIF	0	Novel
ALB	0	Novel
MT1H	0	Novel
SCARB1	0	Novel
ADIPOQ	0	Novel
MPO	0	Novel
GLOD4	0	Novel
MT4	0	Novel
TFF3	0	Novel
AHSG	0	Novel
CSF3	0	Novel
HMGCR	0	Novel
TSPAN33	0	Novel
VTCN1	0	Novel
C10orf88	0	Novel
IL20	0	Novel
LTF	0	Novel
CMC4	0	Novel
NDUFC2-KCTD14	0	Novel
BCAP31	0	Novel
TNFRSF11B	0	Novel
IL15RA	0	Novel
UBXN6	0	Novel
CCL17	0	Novel
PDGFRB	0	Novel
THBS1	0	Novel
NDUFA5	0	Novel
FGF11	0	Novel
HAGH	0	Novel
SPICE1	0	Novel
SAA2	0	Novel
HSPB2	0	Novel
LMO4	0	Novel
CTRB1	0	Novel
CCL18	0	Novel
THBD	0	Novel
GGT1	0	Novel
LRAT	0	Novel
UQCR10	0	Novel
GSTA4	0	Novel
CCL7	0	Novel
NRIP3	0	Novel
ADIPOR2	0	Novel
COPS8	0	Novel
CCL3L3	0	Novel
MMP16	0	Novel
TGFA	0	Novel
PRDM10	0	Novel
IL17RA	0	Novel
AOC3	0	Novel
PCYOX1L	0	Novel
ESD	0	Novel
XBP1	0	Novel
NEMP2	0	Novel
CAV1	0	Novel
IL12B	0	Novel
ATP5MC3	0	Novel
CAT	0	Novel
PON1	0	Novel
CD68	0	Novel
PCYOX1	0	Novel
ODF3L2	0	Novel
IGFBP6	0	Novel
AHR	0	Novel
APOM	0	Novel
CCN2	0	Novel
CD46	0	Novel
UQCRC2	0	Novel
SOD3	0	Novel
TMPRSS11B	0	Novel
GAS6	0	Novel
MFGE8	0	Novel
FABP5	0	Novel
AZU1	0	Novel
TXN	0	Novel
KDR	0	Novel
AGT	0	Novel
RFFL	0	Novel
ADGB	0	Novel
LEP	0	Novel
IL9	0	Novel
CYP2F1	0	Novel
CCN4	0	Novel
RETNLB	0	Novel
CCL4	0	Novel
EDN1	0	Novel
LSM14B	0	Novel
ACAN	0	Novel
ADH1A	0	Novel
TMPRSS11A	0	Novel
MMP8	0	Novel
COPS3	0	Novel
TOMM6	0	Novel
IL18	0	Novel
PPP1R15A	0	Novel
TOR4A	0	Novel
IL5	0	Novel
GPX6	0	Novel
SELE	0	Novel
IGFBP2	0	Novel
EMC7	0	Novel
ACYP1	0	Novel
PLAAT1	0	Novel
CFHR1	0	Novel
CH25H	0	Novel
PRDX2	0	Novel
TIMM17B	0	Novel
RTL10	0	Novel
IL26	0	Novel
VCPIP1	0	Novel
CTRL	0	Novel
EMP1	0	Novel
ORM1	0	Novel
CHIA	0	Novel
NDUFC2	0	Novel
TMEM160	0	Novel
VTA1	0	Novel
C11orf54	0	Novel
GSTM2	0	Novel
N4BP2	0	Novel
SIRT3	0	Novel
MT1HL1	0	Novel
GOLGA8B	1	Known
GOLGA8A	1	Known
VEGFC	1	Known
NDUFB7	1	Known
GRB2	1	Known
CCL2	1	Known
HSPA5	1	Known
ANGPT2	1	Known
MMP9	1	Known
CD63	1	Known
IL6	1	Known
MMP14	1	Known
ALDH2	1	Known
GSTP1	1	Known
SPINT2	1	Known
CXCL1	1	Known
SELENBP1	1	Known
GOT2	1	Known
UQCRFS1	1	Known
COPS9	1	Known
KRT18	1	Known
DDIT3	1	Known
STAT3	1	Known
GOLGA2	1	Known
ALKBH7	1	Known
SOD1	1	Known
FOXO1	1	Known
APP	1	Known
LRATD2	1	Known
MAPK1	1	Known
CDH3	1	Known
ENGASE	1	Known
HADHB	1	Known
ERG28	1	Known
ATP5F1B	1	Known
ZDHHC2	1	Known
SEPTIN8	1	Known
RAB5B	1	Known
CHADL	1	Known
POM121	1	Known
PTPMT1	1	Known
UBB	1	Known
SLC9A3R1	1	Known
NSFL1C	1	Known
P4HTM	1	Known
BMP4	1	Known
PLK5	1	Known
TMEM151A	1	Known
LSM4	1	Known
CYP4V2	1	Known
NUDT14	1	Known
RDH10	1	Known
CLK1	1	Known
PFKFB2	1	Known
MMAB	1	Known
TPGS1	1	Known
ADAD2	1	Known
TMEM245	1	Known
DGKE	1	Known
TSEN34	1	Known
NPIPB11	1	Known

## Sheet: STRING-4
STRING-Adjacency-GO
Symbol	Probability	Known/Novel
EGF	1	Novel
IGF1	1	Novel
FN1	1	Novel
HGF	1	Novel
TGFB1	1	Novel
MAPK3	0.99	Novel
MMP2	0.99	Novel
TIMP1	0.99	Novel
UQCR11	0.99	Novel
SERPINE1	0.99	Novel
UBC	0.99	Novel
ATP5F1D	0.98	Novel
CXCL8	0.98	Novel
PDGFB	0.97	Novel
ALB	0.95	Novel
POM121C	0.93	Novel
LOC112694756	0.92	Novel
KDR	0.89	Novel
COX5B	0.88	Novel
CYC1	0.88	Novel
NDUFA11	0.87	Novel
NUP93	0.87	Novel
UBA52	0.84	Novel
CDH1	0.83	Novel
ANGPT1	0.82	Novel
ATP5ME	0.76	Novel
UQCRQ	0.73	Novel
RAB5C	0.72	Novel
MMP3	0.7	Novel
COX5A	0.68	Novel
ATP5PD	0.68	Novel
MAPK8	0.67	Novel
COX4I1	0.65	Novel
EGFR	0.64	Novel
PLG	0.64	Novel
TIMP2	0.63	Novel
ICAM1	0.6	Novel
NUP188	0.57	Novel
NDUFA8	0.56	Novel
NDUFB8	0.54	Novel
BMP2	0.5	Novel
PDGFRB	0.48	Novel
PECAM1	0.47	Novel
THBS1	0.46	Novel
NDUFC2	0.46	Novel
NDUFA6	0.46	Novel
ATP5MGL	0.45	Novel
VEGFB	0.45	Novel
VEGFD	0.44	Novel
RPS27A	0.43	Novel
ATP5PB	0.42	Novel
AAAS	0.41	Novel
QSOX1	0.4	Novel
ATP5PF	0.4	Novel
CXCL12	0.39	Novel
ENG	0.38	Novel
NUP205	0.38	Novel
NUP35	0.36	Novel
NDUFA7	0.35	Novel
NUP160	0.34	Novel
ATF4	0.34	Novel
UQCR10	0.33	Novel
NDUFA13	0.32	Novel
SPARC	0.31	Novel
COX6C	0.31	Novel
SERPINA1	0.3	Novel
NDUFS3	0.3	Novel
ALDH1B1	0.29	Novel
NDUFA12	0.27	Novel
NDUFS6	0.27	Novel
NUP210	0.27	Novel
FOXO3	0.26	Novel
PPBP	0.26	Novel
NDUFB9	0.25	Novel
FGF2	0.24	Novel
MAPK14	0.24	Novel
MMP1	0.24	Novel
CDH5	0.23	Novel
CD44	0.22	Novel
NDUFB10	0.21	Novel
PF4	0.21	Novel
NDUFS8	0.2	Novel
NDC1	0.2	Novel
RAB5A	0.2	Novel
ATP5MF	0.19	Novel
TEK	0.19	Novel
IL10	0.19	Novel
ERBB2	0.19	Novel
NUP88	0.18	Novel
TGFB2	0.18	Novel
SLC9A3R2	0.18	Novel
ATP5F1C	0.17	Novel
NUP42	0.17	Novel
NDUFS7	0.16	Novel
TGFB3	0.16	Novel
CYCS	0.15	Novel
DGKA	0.14	Novel
TLR4	0.14	Novel
NDUFA1	0.14	Novel
FLT1	0.14	Novel
ATP5MG	0.13	Novel
IL1B	0.13	Novel
COX7A2	0.13	Novel
EZR	0.12	Novel
NDUFA3	0.12	Novel
UQCRB	0.12	Novel
COX6A1	0.11	Novel
MMP8	0.11	Novel
COX6A2	0.11	Novel
NUP62	0.11	Novel
A2M	0.11	Novel
VWF	0.1	Novel
COX7C	0.1	Novel
SPINT1	0.1	Novel
NDUFV1	0.09	Novel
UQCRH	0.09	Novel
ATP5PO	0.09	Novel
NOS3	0.09	Novel
XBP1	0.09	Novel
VCAM1	0.09	Novel
UQCRC1	0.08	Novel
SOD2	0.08	Novel
NDUFB4	0.08	Novel
CAV1	0.08	Novel
DGKB	0.08	Novel
SPP1	0.08	Novel
CSF1	0.08	Novel
F5	0.08	Novel
NDUFA2	0.08	Novel
NDUFA5	0.08	Novel
RAE1	0.07	Novel
CASP3	0.07	Novel
NGF	0.07	Novel
NDUFB5	0.07	Novel
NUP50	0.06	Novel
ATP5MC1	0.06	Novel
GOLGA6L6	0.06	Novel
PFKFB3	0.05	Novel
EDN1	0.05	Novel
GOLGA6B	0.05	Novel
NDUFS5	0.05	Novel
GOLGA8G	0.05	Novel
CCN2	0.05	Novel
IGF2	0.05	Novel
TIMP3	0.05	Novel
GOLGA8F	0.05	Novel
ERBB3	0.05	Novel
NDUFB3	0.05	Novel
NDUFB2	0.05	Novel
ITPKB	0.04	Novel
CSF2	0.04	Novel
NDUFB11	0.04	Novel
HSP90B1	0.04	Novel
FLT4	0.04	Novel
NUP133	0.04	Novel
UQCRC2	0.04	Novel
GOLGA8J	0.04	Novel
CTSD	0.04	Novel
ALDH3A2	0.04	Novel
ATP5F1E	0.04	Novel
NDUFB6	0.04	Novel
ATP5F1A	0.03	Novel
SRC	0.03	Novel
PLCG1	0.03	Novel
NUP43	0.03	Novel
SHC1	0.03	Novel
MET	0.03	Novel
PIK3R1	0.03	Novel
ITGB1	0.03	Novel
CD34	0.03	Novel
ATP5MC3	0.03	Novel
LEFTY2	0.02	Novel
ANXA5	0.02	Novel
APOE	0.02	Novel
MMP13	0.02	Novel
NDUFC2-KCTD14	0.02	Novel
MMP12	0.02	Novel
NUP85	0.02	Novel
PABPC3	0.02	Novel
PROM1	0.02	Novel
NUP155	0.02	Novel
NDUFB1	0.02	Novel
NUP153	0.02	Novel
EPO	0.02	Novel
CXCL5	0.02	Novel
DCAF10	0.02	Novel
CFAP46	0.02	Novel
TNF	0.02	Novel
DGKG	0.02	Novel
DGKZ	0.02	Novel
CXCR4	0.02	Novel
HBEGF	0.02	Novel
CPNE3	0.02	Novel
NDUFA4	0.02	Novel
NDUFC1	0.01	Novel
CD9	0.01	Novel
ANKRD36C	0.01	Novel
NDUFV2	0.01	Novel
HIF1A	0.01	Novel
LRRC49	0.01	Novel
SERPINF2	0.01	Novel
CBWD6	0.01	Novel
UQCRHL	0.01	Novel
ALDH9A1	0.01	Novel
COA6	0.01	Novel
NUP54	0.01	Novel
FGB	0.01	Novel
HSPA8	0.01	Novel
CD68	0.01	Novel
BCL2L1	0.01	Novel
NDUFS4	0.01	Novel
IRS1	0.01	Novel
NUP214	0.01	Novel
TMEM240	0.01	Novel
ATF6	0.01	Novel
HMOX1	0.01	Novel
MMP7	0.01	Novel
AKT1	0.01	Novel
NDUFA9	0.01	Novel
ERN1	0.01	Novel
TLR2	0.01	Novel
ALDH1A3	0.01	Novel
CSF3	0.01	Novel
IGFBP3	0.01	Novel
COX4I2	0.01	Novel
IL18	0.01	Novel
ORM1	0.01	Novel
GOLGA6A	0.01	Novel
IL4	0.01	Novel
COX8A	0.01	Novel
GOLGA6L22	0.01	Novel
DGKQ	0.01	Novel
CST3	0.01	Novel
JUN	0.01	Novel
HADHA	0.01	Novel
ENO1	0.01	Novel
APOOL	0.01	Novel
TPR	0.01	Novel
MIF	0.01	Novel
PDGFA	0.01	Novel
EIF2AK3	0.01	Novel
DGKI	0.01	Novel
GAS6	0.01	Novel
NDUFA10	0.01	Novel
HP	0.01	Novel
CLU	0.01	Novel
NUDT22	0.01	Novel
ECHS1	0.01	Novel
INS	0.01	Novel
NUP107	0.01	Novel
COX7A2L	0.01	Novel
PEBP1	0.01	Novel
PTPN11	0.01	Novel
LRG1	0.01	Novel
MMP10	0.01	Novel
FERMT3	0.01	Novel
R3HDM4	0.01	Novel
ALDH3A1	0.01	Novel
CASP8	0.01	Novel
SCCPDH	0.01	Novel
A1BG	0.01	Novel
STK11	0.01	Novel
LGALS3	0.01	Novel
ISLR	0.01	Novel
IL13	0.01	Novel
GOLGA6L1	0.01	Novel
FGG	0.01	Novel
TMEM147	0	Novel
PFKFB1	0	Novel
LRTM2	0	Novel
CBL	0	Novel
ACAA2	0	Novel
PIK3CA	0	Novel
ATP5MPL	0	Novel
ADAM17	0	Novel
ANXA1	0	Novel
CCL5	0	Novel
GTPBP2	0	Novel
GOLGA8K	0	Novel
CCDC32	0	Novel
CFD	0	Novel
PTPN1	0	Novel
ANGPT4	0	Novel
TOR4A	0	Novel
CTSB	0	Novel
FAM174C	0	Novel
IL11	0	Novel
TMEM177	0	Novel
SOD3	0	Novel
HADH	0	Novel
PLK3	0	Novel
GOLGA8M	0	Novel
GPR160	0	Novel
GOLGA8S	0	Novel
ACE	0	Novel
PTX3	0	Novel
P4HB	0	Novel
COX17	0	Novel
NYAP1	0	Novel
CD82	0	Novel
SERPING1	0	Novel
TEX264	0	Novel
CCL7	0	Novel
PTK2	0	Novel
GOLGA8N	0	Novel
TNS1	0	Novel
SPDYE3	0	Novel
PHB	0	Novel
GOLGA6L2	0	Novel
PCYOX1L	0	Novel
HSPA9	0	Novel
ALDH1A1	0	Novel
NFE2L2	0	Novel
BSG	0	Novel
COX7A1	0	Novel
PGAM1	0	Novel
UBXN2A	0	Novel
GOLGA8R	0	Novel
CDH13	0	Novel
NDUFS1	0	Novel
RDH11	0	Novel
COX6B2	0	Novel
GOLGA8T	0	Novel
GOLGA8Q	0	Novel
GOLGA8H	0	Novel
SELE	0	Novel
PTEN	0	Novel
APLP2	0	Novel
C11orf49	0	Novel
FGF1	0	Novel
STAT5A	0	Novel
TBCEL	0	Novel
CALR	0	Novel
GOLGA8O	0	Novel
JAK2	0	Novel
MMP15	0	Novel
TMEM88B	0	Novel
RANBP2	0	Novel
NDUFS2	0	Novel
MT3	0	Novel
PFKFB4	0	Novel
VTI1B	0	Novel
ATP5MC2	0	Novel
SOX9	0	Novel
SNAI1	0	Novel
UBXN2B	0	Novel
CYP20A1	0	Novel
FGFR1	0	Novel
MMP16	0	Novel
FGF7	0	Novel
EXD1	0	Novel
GOLGA6C	0	Novel
GOLGA6D	0	Novel
NHLRC2	0	Novel
TTC9	0	Novel
ARL17A	0	Novel
TXN	0	Novel
UBXN11	0	Novel
CCL11	0	Novel
TRIB1	0	Novel
ANXA4	0	Novel
LDLR	0	Novel
FGFR2	0	Novel
FLOT1	0	Novel
BMP7	0	Novel
LRRC4B	0	Novel
BRINP3	0	Novel
CRP	0	Novel
PROS1	0	Novel
INSR	0	Novel
ACADM	0	Novel
CYP4Z1	0	Novel
LVRN	0	Novel
ETFB	0	Novel
MAPK11	0	Novel
FOXD4L1	0	Novel
VTN	0	Novel
PHACTR3	0	Novel
ANXA2	0	Novel
TMSB4X	0	Novel
LIF	0	Novel
CCL20	0	Novel
DGKK	0	Novel
DGLUCY	0	Novel
TMEM151B	0	Novel
PLAUR	0	Novel
ERMARD	0	Novel
KIT	0	Novel
ALDOC	0	Novel
SEPTIN11	0	Novel
PGAM4	0	Novel
ZNF595	0	Novel
RUNX2	0	Novel
RAB1A	0	Novel
DECR1	0	Novel
EDEM1	0	Novel
MMP17	0	Novel
MS4A14	0	Novel
HSPB2	0	Novel
SNAI2	0	Novel
ACADS	0	Novel
CREB1	0	Novel
GAB1	0	Novel
CLDN5	0	Novel
SOX18	0	Novel
STAT1	0	Novel
AGT	0	Novel
ROMO1	0	Novel
PTPN6	0	Novel
ACAT1	0	Novel
NRP1	0	Novel
TBC1D3E	0	Novel
TGFBR2	0	Novel
RAB1B	0	Novel
KIAA1841	0	Novel
FURIN	0	Novel
COX7B2	0	Novel
JAKMIP2	0	Novel
ZNF717	0	Novel
AREG	0	Novel
F3	0	Novel
KIFC2	0	Novel
HSPA12B	0	Novel
FAM72B	0	Novel
MLXIPL	0	Novel
AKR1B1	0	Novel
HSPB1	0	Novel
ANGPTL1	0	Novel
ELANE	0	Novel
ANGPTL2	0	Novel
FOS	0	Novel
SLC9C2	0	Novel
DGKD	0	Novel
OCLN	0	Novel
GDF1	0	Novel
DHRS3	0	Novel
CD81	0	Novel
GOLGA3	0	Novel
CYTB	0	Novel
IL6	1	Known
MMP9	1	Known
MAPK1	1	Known
STAT3	1	Known
GRB2	1	Known
UBB	1	Known
APP	1	Known
HSPA5	1	Known
SOD1	1	Known
CCL2	1	Known
NDUFB7	1	Known
ATP5F1B	1	Known
UQCRFS1	1	Known
FOXO1	1	Known
VEGFC	1	Known
GOLGA2	1	Known
BMP4	1	Known
MMP14	1	Known
CD63	1	Known
ALDH2	1	Known
GOT2	1	Known
SPINT2	1	Known
DDIT3	1	Known
SLC9A3R1	1	Known
RAB5B	1	Known
GSTP1	1	Known
NSFL1C	1	Known
SEPTIN8	1	Known
LSM4	1	Known
SELENBP1	1	Known
HADHB	1	Known
CXCL1	1	Known
RDH10	1	Known
CDH3	1	Known
LRATD2	1	Known
PFKFB2	1	Known
ERG28	1	Known
PLK5	1	Known
ANGPT2	1	Known
KRT18	1	Known
TPGS1	1	Known
CYP4V2	1	Known
POM121	1	Known
DGKE	1	Known
GOLGA8A	1	Known
MMAB	1	Known
NUDT14	1	Known
PTPMT1	1	Known
ENGASE	1	Known
CLK1	1	Known
ZDHHC2	1	Known
TMEM151A	1	Known
ALKBH7	1	Known
P4HTM	1	Known
TMEM245	1	Known
COPS9	1	Known
TSEN34	1	Known
GOLGA8B	1	Known
CHADL	1	Known
ADAD2	1	Known
NPIPB11	0.99	Known

## Sheet: STRING-5
STRING-Embedding-GO
Symbol	Probability	Known/Novel
MAPK3	0.93	Novel
ANXA5	0.89	Novel
GAPDH	0.87	Novel
CDH1	0.85	Novel
PTEN	0.82	Novel
INS	0.82	Novel
MAPK14	0.74	Novel
PRKACA	0.73	Novel
MAPK8	0.67	Novel
UBC	0.66	Novel
HSP90B1	0.66	Novel
KIT	0.57	Novel
UBA52	0.55	Novel
RPS27A	0.55	Novel
CXCL8	0.53	Novel
ERBB2	0.47	Novel
MMP2	0.47	Novel
FN1	0.46	Novel
P4HB	0.45	Novel
ACTG1	0.44	Novel
CDK2	0.44	Novel
BCL2L1	0.4	Novel
THBS1	0.4	Novel
HSP90AA1	0.38	Novel
CYCS	0.37	Novel
TP53	0.36	Novel
SRC	0.35	Novel
KRAS	0.35	Novel
MMP1	0.32	Novel
ICAM1	0.31	Novel
TNS1	0.3	Novel
TRAP1	0.29	Novel
CCNB1	0.29	Novel
MAP2K1	0.28	Novel
CCN2	0.28	Novel
ITGB1	0.27	Novel
CD34	0.27	Novel
ALB	0.27	Novel
VIM	0.27	Novel
HSPA4	0.26	Novel
STK38L	0.25	Novel
COX4I1	0.25	Novel
CASP3	0.25	Novel
PROM1	0.24	Novel
TF	0.24	Novel
FGF1	0.23	Novel
DUSP1	0.23	Novel
IL4	0.23	Novel
RELA	0.23	Novel
CDK1	0.22	Novel
CD9	0.22	Novel
RAB5A	0.22	Novel
IL1B	0.22	Novel
SMAD3	0.22	Novel
EGF	0.22	Novel
CAT	0.21	Novel
STK11	0.21	Novel
FLT1	0.21	Novel
CAV1	0.21	Novel
BAK1	0.21	Novel
IFNG	0.21	Novel
HRAS	0.2	Novel
HSPA8	0.2	Novel
VDAC1	0.2	Novel
AFP	0.2	Novel
PDGFRA	0.19	Novel
ANXA2	0.19	Novel
MFN2	0.19	Novel
CDK4	0.19	Novel
CLPSL2	0.19	Novel
NGF	0.19	Novel
PTGS2	0.18	Novel
TXN	0.18	Novel
OPA1	0.18	Novel
CALR	0.17	Novel
ADAM10	0.17	Novel
NFE2L2	0.17	Novel
TNF	0.17	Novel
MAPK4	0.17	Novel
LEP	0.16	Novel
TLR4	0.16	Novel
SDHB	0.16	Novel
PDCD6IP	0.16	Novel
DNAJC6	0.16	Novel
ANGPTL4	0.16	Novel
WDTC1	0.16	Novel
SDHC	0.16	Novel
PTPRC	0.15	Novel
RAB11A	0.15	Novel
TGFBI	0.15	Novel
EZR	0.15	Novel
PLAU	0.15	Novel
LDLR	0.15	Novel
MAPK10	0.15	Novel
LGALS3	0.15	Novel
APOE	0.15	Novel
F3	0.15	Novel
RHOA	0.14	Novel
FURIN	0.14	Novel
MTOR	0.14	Novel
CDH5	0.14	Novel
GPX1	0.14	Novel
MAP1LC3A	0.14	Novel
SERPINE1	0.14	Novel
ANXA1	0.14	Novel
CASP9	0.14	Novel
IGF1	0.14	Novel
TNFRSF1A	0.14	Novel
COX5B	0.14	Novel
HMOX1	0.14	Novel
SLC25A6	0.14	Novel
CLU	0.14	Novel
CP	0.14	Novel
SNAI1	0.14	Novel
SERPINH1	0.14	Novel
OCLN	0.13	Novel
ADAM17	0.13	Novel
ELAVL2	0.13	Novel
TLR3	0.13	Novel
CSF2	0.13	Novel
CCND1	0.13	Novel
ANXA3	0.13	Novel
NDUFA4	0.13	Novel
SDC1	0.12	Novel
IL18	0.12	Novel
CTSB	0.12	Novel
HSPA12B	0.12	Novel
IGFBP3	0.12	Novel
L1CAM	0.12	Novel
CXCR4	0.12	Novel
CDC42	0.12	Novel
MMP7	0.12	Novel
PTPN23	0.12	Novel
TSG101	0.12	Novel
PEBP1	0.11	Novel
PNPLA2	0.11	Novel
CXCL10	0.11	Novel
NOS3	0.11	Novel
CD44	0.11	Novel
MMP3	0.11	Novel
TIMP1	0.11	Novel
YAP1	0.11	Novel
NDUFB5	0.1	Novel
CYB5A	0.1	Novel
BRSK1	0.1	Novel
STEAP3	0.1	Novel
PINK1	0.1	Novel
HSPA12A	0.1	Novel
RAD23B	0.1	Novel
HGF	0.1	Novel
EPCAM	0.1	Novel
LOX	0.1	Novel
TJP1	0.1	Novel
PTPN1	0.1	Novel
PDIA3	0.1	Novel
ALDH3A1	0.1	Novel
C12orf40	0.1	Novel
PASK	0.1	Novel
HMGCR	0.1	Novel
ATP5PO	0.1	Novel
KDR	0.1	Novel
PI3	0.1	Novel
A2M	0.1	Novel
ANXA4	0.09	Novel
GPX8	0.09	Novel
TLR9	0.09	Novel
GABARAPL1	0.09	Novel
GPIHBP1	0.09	Novel
TFRC	0.09	Novel
NDUFA6	0.09	Novel
SLC25A11	0.09	Novel
UCP2	0.09	Novel
TGM2	0.09	Novel
PTGIS	0.09	Novel
PPIA	0.09	Novel
SOD2	0.09	Novel
NDUFA13	0.09	Novel
CXCL12	0.09	Novel
CSDC2	0.09	Novel
APOB	0.09	Novel
CLDN5	0.09	Novel
PLG	0.09	Novel
ALDH1A3	0.09	Novel
PDK1	0.09	Novel
FABP3	0.09	Novel
MDK	0.09	Novel
NQO1	0.09	Novel
CD81	0.09	Novel
DCN	0.09	Novel
CASP8	0.09	Novel
COL18A1	0.09	Novel
NDUFA2	0.09	Novel
FABP4	0.09	Novel
S100B	0.09	Novel
SNAI2	0.09	Novel
LAMP1	0.09	Novel
PDIA2	0.08	Novel
ALDOC	0.08	Novel
COX8A	0.08	Novel
HSPA1A	0.08	Novel
PPARG	0.08	Novel
FAM90A26	0.08	Novel
CTNNB1	0.08	Novel
TIMP3	0.08	Novel
GGTLC3	0.08	Novel
HAS2	0.08	Novel
CDKN1B	0.08	Novel
MECR	0.08	Novel
GPX5	0.08	Novel
NME1	0.08	Novel
PARK7	0.08	Novel
PPIF	0.08	Novel
PSMB4	0.08	Novel
ITIH4	0.08	Novel
HBEGF	0.08	Novel
ENG	0.08	Novel
EGFR	0.08	Novel
HMGB1	0.08	Novel
MMP24	0.08	Novel
XPO5	0.08	Novel
GFAP	0.08	Novel
APOA4	0.08	Novel
MS4A10	0.08	Novel
ANXA11	0.08	Novel
IDH1	0.08	Novel
HYOU1	0.08	Novel
UEVLD	0.08	Novel
SCARB1	0.07	Novel
ATP5PF	0.07	Novel
MCAM	0.07	Novel
ACOX1	0.07	Novel
MCL1	0.07	Novel
DHCR7	0.07	Novel
IGFALS	0.07	Novel
CDH2	0.07	Novel
FGF7	0.07	Novel
NPC1	0.07	Novel
PDGFRB	0.07	Novel
YWHAG	0.07	Novel
PTGDS	0.07	Novel
VWF	0.07	Novel
COX7A1	0.07	Novel
DECR1	0.07	Novel
PGR	0.07	Novel
MAP3K3	0.07	Novel
CDH17	0.07	Novel
COA3	0.07	Novel
ADAM9	0.07	Novel
F2	0.07	Novel
COX6C	0.07	Novel
SOCS3	0.07	Novel
PPIH	0.07	Novel
TMEM126A	0.07	Novel
LCN2	0.07	Novel
CDKN2A	0.07	Novel
PDCD6	0.07	Novel
CKAP4	0.07	Novel
CFL1	0.07	Novel
APOD	0.07	Novel
LDHB	0.07	Novel
SMIM10	0.07	Novel
COL14A1	0.07	Novel
CDC6	0.07	Novel
PPARGC1A	0.07	Novel
WDFY2	0.07	Novel
NDUFC2	0.07	Novel
IGFBP4	0.07	Novel
MMP8	0.07	Novel
PLAUR	0.07	Novel
NDUFA8	0.07	Novel
VLDLR	0.07	Novel
GPX4	0.07	Novel
RAB5C	0.07	Novel
ANXA8	0.07	Novel
CCDC142	0.07	Novel
SERPINE2	0.07	Novel
SURF1	0.06	Novel
DBI	0.06	Novel
FABP5	0.06	Novel
COX4I2	0.06	Novel
QSOX1	0.06	Novel
FA2H	0.06	Novel
SLC25A4	0.06	Novel
PLOD2	0.06	Novel
NGFR	0.06	Novel
NDUFS7	0.06	Novel
ANXA6	0.06	Novel
HAGH	0.06	Novel
SUCLG1	0.06	Novel
PABPC1L2B	0.06	Novel
AMPH	0.06	Novel
UCHL1	0.06	Novel
CCNA2	0.06	Novel
DNM1	0.06	Novel
HPGDS	0.06	Novel
COX5A	0.06	Novel
STK25	0.06	Novel
CD68	0.06	Novel
MMP12	0.06	Novel
VTN	0.06	Novel
PRDX1	0.06	Novel
ANXA7	0.06	Novel
ENO2	0.06	Novel
DDX39A	0.06	Novel
NDUFS8	0.06	Novel
HSPA9	0.06	Novel
CETN2	0.06	Novel
GRN	0.06	Novel
FGF2	0.06	Novel
FLOT1	0.06	Novel
LOC100133315	0.06	Novel
MSN	0.06	Novel
PLIN2	0.06	Novel
MAPK11	0.06	Novel
ALDH3A2	0.06	Novel
PRDX3	0.06	Novel
PPIB	0.06	Novel
C1QBP	0.06	Novel
ATP6V1E1	0.06	Novel
PECAM1	0.06	Novel
ATP5F1D	0.06	Novel
ATP6V1F	0.06	Novel
BRSK2	0.06	Novel
TUB	0.06	Novel
COL5A1	0.06	Novel
FASN	0.06	Novel
YBX1	0.06	Novel
HSPA1B	0.06	Novel
CD151	0.06	Novel
MMP17	0.06	Novel
MS4A13	0.06	Novel
DKK3	0.05	Novel
MAP3K1	0.05	Novel
MAPK9	0.05	Novel
BCL2L11	0.05	Novel
PGRMC1	0.05	Novel
CDC25A	0.05	Novel
ANXA8L1	0.05	Novel
DHRS4	0.05	Novel
ALCAM	0.05	Novel
ELOVL5	0.05	Novel
UQCRQ	0.05	Novel
OGDH	0.05	Novel
GSTO2	0.05	Novel
NDUFS4	0.05	Novel
NDUFV1	0.05	Novel
AKR1B1	0.05	Novel
ATP5PD	0.05	Novel
CYC1	0.05	Novel
CDC14A	0.05	Novel
SLC25A5	0.05	Novel
PCSK6	0.05	Novel
SQLE	0.05	Novel
HSPA13	0.05	Novel
AURKA	0.05	Novel
PTGES2	0.05	Novel
TIMP4	0.05	Novel
MSLN	0.05	Novel
CMC2	0.05	Novel
KRT5	0.05	Novel
LMNA	0.05	Novel
HDAC6	0.05	Novel
SCARB2	0.05	Novel
KRT8	0.05	Novel
PTPRT	0.05	Novel
LGALS3BP	0.05	Novel
TNS2	0.05	Novel
IL10	0.05	Novel
PRDX6	0.05	Novel
SNRPG	0.05	Novel
MRPL2	0.05	Novel
MIF	0.05	Novel
P4HA1	0.05	Novel
SCAP	0.05	Novel
PRKACB	0.05	Novel
ALDH1A1	0.05	Novel
HNRNPD	0.05	Novel
OGDHL	0.05	Novel
SMAD4	0.05	Novel
VCAM1	0.05	Novel
COL4A1	0.05	Novel
SELE	0.05	Novel
RTN1	0.05	Novel
UBQLN1	0.05	Novel
PCK2	0.05	Novel
PAPPA	0.05	Novel
MME	0.05	Novel
NDUFA10	0.05	Novel
TLR5	0.05	Novel
SMIM9	0.05	Novel
OGN	0.05	Novel
STK38	0.05	Novel
APOA1	0.05	Novel
PTPRZ1	0.05	Novel
GSN	0.05	Novel
FGF21	0.05	Novel
MAP2K7	0.05	Novel
MBTPS1	0.05	Novel
PPIL3	0.05	Novel
HSPD1	0.05	Novel
SOD3	0.05	Novel
SP1	0.05	Novel
CABP1	0.05	Novel
SRPK1	0.05	Novel
UCP1	0.05	Novel
PLIN3	0.05	Novel
ROMO1	0.05	Novel
TRIB2	0.05	Novel
VEGFB	0.05	Novel
VDAC3	0.05	Novel
SPHK1	0.05	Novel
SHISA5	0.05	Novel
ENO1	0.05	Novel
SRRM3	0.05	Novel
PRELP	0.05	Novel
COX2	0.05	Novel
CA4	0.04	Novel
RAF1	0.04	Novel
RAB7B	0.04	Novel
TIMP2	0.04	Novel
MRPS33	0.04	Novel
TFR2	0.04	Novel
NDUFB4	0.04	Novel
SHC1	0.04	Novel
NDUFB2	0.04	Novel
COX17	0.04	Novel
ESR1	0.04	Novel
COL4A3	0.04	Novel
PLIN4	0.04	Novel
ATP5MD	0.04	Novel
UQCR10	0.04	Novel
SLC25A18	0.04	Novel
IGFBP6	0.04	Novel
LOC102723655	0.04	Novel
GABARAPL2	0.04	Novel
AREG	0.04	Novel
MT3	0.04	Novel
ITGB3	0.04	Novel
FMC1-LUC7L2	0.04	Novel
CARNS1	0.04	Novel
ADIPOQ	0.04	Novel
MAP3K19	0.04	Novel
GABARAP	0.04	Novel
PCOLCE	0.04	Novel
ECH1	0.04	Novel
PMPCA	0.04	Novel
DUSP26	0.04	Novel
ALDH1L1	0.04	Novel
ZFP36	0.04	Novel
AACS	0.04	Novel
MAST1	0.04	Novel
ANXA10	0.04	Novel
NMRK2	0.04	Novel
AKT2	0.04	Novel
COX7A2L	0.04	Novel
FAP	0.04	Novel
GSTA4	0.04	Novel
ESM1	0.04	Novel
COL7A1	0.04	Novel
FBLN5	0.04	Novel
TLR10	0.04	Novel
ATP6V1G2	0.04	Novel
JUN	0.04	Novel
DNAJC3	0.04	Novel
ADAMTS4	0.04	Novel
HK1	0.04	Novel
NDUFV3	0.04	Novel
RHBDL1	0.04	Novel
IL6	0.76	Known
SOD1	0.73	Known
MAPK1	0.71	Known
STAT3	0.63	Known
MMP9	0.61	Known
UBB	0.58	Known
HSPA5	0.57	Known
APP	0.41	Known
ATP5F1B	0.39	Known
CCL2	0.37	Known
GOT2	0.32	Known
VEGFC	0.27	Known
GRB2	0.24	Known
CXCL1	0.23	Known
FOXO1	0.2	Known
UQCRFS1	0.2	Known
GSTP1	0.2	Known
KRT18	0.17	Known
ANGPT2	0.16	Known
PLK5	0.15	Known
RAB5B	0.14	Known
CD63	0.12	Known
SELENBP1	0.08	Known
BMP4	0.08	Known
MMP14	0.08	Known
ALDH2	0.07	Known
CDH3	0.07	Known
LSM4	0.06	Known
DDIT3	0.05	Known
SLC9A3R1	0.05	Known
HADHB	0.04	Known
NDUFB7	0.04	Known

## Sheet: STRING-6
STRING-Influence-GO
Symbol	Probability	Known/Novel
TEDC1	0	Novel
CFAP46	0	Novel
NBPF10	0	Novel
NBPF9	0	Novel
PABPC3	0	Novel
C3orf33	0	Novel
ZNF750	0	Novel
C19orf71	0	Novel
NICN1	0	Novel
FAM229A	0	Novel
PRADC1	0	Novel
GOLGA3	0	Novel
NPIPB5	0	Novel
LYSMD1	0	Novel
C19orf18	0	Novel
HGF	0	Novel
ATP5MD	0	Novel
PI4K2A	0	Novel
ALKBH6	0	Novel
CXorf49B	0	Novel
CXorf49	0	Novel
GOLGA1	0	Novel
TEX55	0	Novel
PSG2	0	Novel
OR4K15	0	Novel
TESPA1	0	Novel
ATP5MPL	0	Novel
CCN3	0	Novel
UQCR11	0	Novel
FLT1	0	Novel
TIMP4	0	Novel
TIMP1	0	Novel
FAM104A	0	Novel
NDUFA13	0	Novel
UQCRQ	0	Novel
C1orf74	0	Novel
NUDT22	0	Novel
C19orf25	0	Novel
TMEM147	0	Novel
C1orf53	0	Novel
CTF1	0	Novel
VEGFB	0	Novel
NDUFA6	0	Novel
C19orf33	0	Novel
VEGFD	0	Novel
C17orf58	0	Novel
PLG	0	Novel
C19orf67	0	Novel
IL25	0	Novel
TIMP2	0	Novel
MIF	0	Novel
CALHM5	0	Novel
COX5B	0	Novel
COX8A	0	Novel
MMP15	0	Novel
R3HDM4	0	Novel
GPX1	0	Novel
C1orf167	0	Novel
MBTPS1	0	Novel
CCDC83	0	Novel
PTPRF	0	Novel
CALR	0	Novel
NDUFA3	0	Novel
PWWP2B	0	Novel
MMP1	0	Novel
MMP17	0	Novel
LLCFC1	0	Novel
HIF1A	0	Novel
SERPINE1	0	Novel
ATP5F1D	0	Novel
NDUFS6	0	Novel
MAN2A2	0	Novel
AGER	0	Novel
ATP5ME	0	Novel
CDCP1	0	Novel
EXD1	0	Novel
COX7A2	0	Novel
C17orf80	0	Novel
SERPINB5	0	Novel
CHCHD2	0	Novel
MAN2A1	0	Novel
A1BG	0	Novel
TRPT1	0	Novel
TMEM236	0	Novel
FAM25G	0	Novel
HRG	0	Novel
GAREM2	0	Novel
C17orf99	0	Novel
CTSD	0	Novel
PET100	0	Novel
CCL11	0	Novel
RDH11	0	Novel
SOWAHD	0	Novel
FGFR4	0	Novel
ENG	0	Novel
MMP24	0	Novel
MTLN	0	Novel
NDUFA12	0	Novel
NOS3	0	Novel
IL6ST	0	Novel
PDGFB	0	Novel
NDUFS8	0	Novel
MMP10	0	Novel
GPX7	0	Novel
ATP5PF	0	Novel
IL20RB	0	Novel
ERVV-2	0	Novel
SPINDOC	0	Novel
GGTLC2	0	Novel
THEMIS	0	Novel
MMP2	0	Novel
NDUFB1	0	Novel
IL1F10	0	Novel
ANGPT1	0	Novel
TEK	0	Novel
PLCG1	0	Novel
HMOX1	0	Novel
LGALS3	0	Novel
ALB	0	Novel
MMP27	0	Novel
OSM	0	Novel
STAP2	0	Novel
PDGFA	0	Novel
GPX2	0	Novel
HBEGF	0	Novel
TIMP3	0	Novel
EPO	0	Novel
COX6C	0	Novel
SOCS7	0	Novel
MET	0	Novel
EBI3	0	Novel
YIF1A	0	Novel
NOX5	0	Novel
APOA1	0	Novel
CDH5	0	Novel
PECAM1	0	Novel
VWF	0	Novel
LBP	0	Novel
FLT4	0	Novel
FGF1	0	Novel
HAVCR1	0	Novel
PDGFRB	0	Novel
IL6R	0	Novel
ANXA4	0	Novel
SERPINA1	0	Novel
MAL2	0	Novel
TSACC	0	Novel
CCDC149	0	Novel
NDUFA1	0	Novel
F3	0	Novel
PDPN	0	Novel
IL17RC	0	Novel
CLCF1	0	Novel
DECR1	0	Novel
KDR	0	Novel
THBS1	0	Novel
IL11	0	Novel
NDUFV1	0	Novel
IL31	0	Novel
ANXA5	0	Novel
MST1	0	Novel
FGF16	0	Novel
CD24	0	Novel
C12orf45	0	Novel
IL17B	0	Novel
NDUFS3	0	Novel
LOC112694756	0	Novel
QSOX1	0	Novel
NLRP12	0	Novel
IL17C	0	Novel
FGF7	0	Novel
F11R	0	Novel
HAMP	0	Novel
MKRN2OS	0	Novel
NDUFC2-KCTD14	0	Novel
A2M	0	Novel
ALDH1A1	0	Novel
EGLN3	0	Novel
MMP3	0	Novel
EIF2AK3	0	Novel
IL36A	0	Novel
DLL4	0	Novel
CSF1	0	Novel
NOX4	0	Novel
CLDN5	0	Novel
CYP2E1	0	Novel
IL32	0	Novel
NDUFB8	0	Novel
NDUFA5	0	Novel
IL36B	0	Novel
LENG1	0	Novel
CCL26	0	Novel
HSPB1	0	Novel
LDLR	0	Novel
ANKRD36B	0	Novel
ICAM1	0	Novel
GAPDH	0	Novel
UQCR10	0	Novel
CD44	0	Novel
LIF	0	Novel
PLAUR	0	Novel
OCLN	0	Novel
EGFR	0	Novel
RPE65	0	Novel
COX4I1	0	Novel
ETFA	0	Novel
CAV1	0	Novel
COX5A	0	Novel
CST3	0	Novel
GPX8	0	Novel
MMP13	0	Novel
SLC25A41	0	Novel
ATP5IF1	0	Novel
NDUFB9	0	Novel
SCCPDH	0	Novel
BSG	0	Novel
REPS1	0	Novel
KIT	0	Novel
FN1	0	Novel
CCN2	0	Novel
GAS6	0	Novel
LRAT	0	Novel
ODAM	0	Novel
IGFBP3	0	Novel
GCLM	0	Novel
HSPB2	0	Novel
CYP1B1	0	Novel
CSF3	0	Novel
MMP11	0	Novel
IL17F	0	Novel
MPL	0	Novel
MMP7	0	Novel
ETFB	0	Novel
F5	0	Novel
IL17D	0	Novel
CFHR3	0	Novel
ITGB1	0	Novel
CYCS	0	Novel
AREG	0	Novel
CYB561D2	0	Novel
RBP5	0	Novel
VCAM1	0	Novel
GOLPH3	0	Novel
PROM1	0	Novel
HADH	0	Novel
POM121L2	0	Novel
EEA1	0	Novel
NDUFB11	0	Novel
CDH1	0	Novel
MT1F	0	Novel
ELANE	0	Novel
TPD52L2	0	Novel
FGF2	0	Novel
OR4A47	0	Novel
HSPA1A	0	Novel
IGF1	0	Novel
NDUFA2	0	Novel
SELP	0	Novel
PTX3	0	Novel
CRP	0	Novel
SEPTIN1	0	Novel
AOC1	0	Novel
PDGFD	0	Novel
ITIH2	0	Novel
MCAM	0	Novel
IL15	0	Novel
NOX1	0	Novel
CCN1	0	Novel
GGTLC3	0	Novel
IL36G	0	Novel
MAGED2	0	Novel
UQCRC2	0	Novel
ADAMTS3	0	Novel
TJP1	0	Novel
AHSG	0	Novel
SHC1	0	Novel
C6orf52	0	Novel
IL34	0	Novel
FGFR2	0	Novel
AKT1	0	Novel
PDGFRA	0	Novel
ROMO1	0	Novel
STK25	0	Novel
KLF6	0	Novel
CTSB	0	Novel
TPGS2	0	Novel
EGF	0	Novel
BMP2K	0	Novel
CHCHD10	0	Novel
SPP1	0	Novel
NDUFC2	0	Novel
TMPRSS5	0	Novel
ESM1	0	Novel
IL24	0	Novel
MT1B	0	Novel
CAT	0	Novel
CYFIP1	0	Novel
HPN	0	Novel
CHCHD5	0	Novel
MT1E	0	Novel
PGK1	0	Novel
TMPRSS13	0	Novel
MMP16	0	Novel
ANXA3	0	Novel
CAPN2	0	Novel
KLK10	0	Novel
ANG	0	Novel
COX7B2	0	Novel
NFE2L2	0	Novel
LRRC49	0	Novel
NDUFA4	0	Novel
CD320	0	Novel
NDUFB4	0	Novel
SPARC	0	Novel
CXCL12	0	Novel
FRS2	0	Novel
TEX22	0	Novel
CKAP4	0	Novel
MFGE8	0	Novel
ATP5MC3	0	Novel
CFD	0	Novel
ANKRD36C	0	Novel
RELL2	0	Novel
AMFR	0	Novel
MT1M	0	Novel
CSF2	0	Novel
TXN	0	Novel
RETN	0	Novel
FGF11	0	Novel
NDUFA8	0	Novel
TOR4A	0	Novel
MT1G	0	Novel
SNAI1	0	Novel
PRDM10	0	Novel
CD9	0	Novel
EDN1	0	Novel
RHPN2	0	Novel
PTEN	0	Novel
ENO1	0	Novel
IL33	0	Novel
IGFBP6	0	Novel
C20orf85	0	Novel
MMP8	0	Novel
CTRB1	0	Novel
MAPKAPK5	0	Novel
TNF	0	Novel
FAM216B	0	Novel
MPO	0	Novel
FASLG	0	Novel
CD34	0	Novel
IL23A	0	Novel
XBP1	0	Novel
IL20	0	Novel
CYRIB	0	Novel
CDA	0	Novel
ADAM17	0	Novel
NDUFA7	0	Novel
INS	0	Novel
SNAI2	0	Novel
IL15RA	0	Novel
TGFA	0	Novel
CCL7	0	Novel
ZEB2	0	Novel
ADIPOR1	0	Novel
ERBB2	0	Novel
CD46	0	Novel
SOX18	0	Novel
IL17RA	0	Novel
MT1H	0	Novel
IL10	0	Novel
PGM1	0	Novel
CCL17	0	Novel
IL4	0	Novel
YOD1	0	Novel
SIGMAR1	0	Novel
TNS1	0	Novel
GCKR	0	Novel
COX6B2	0	Novel
EREG	0	Novel
ANXA2	0	Novel
UPK3BL1	0	Novel
GPS1	0	Novel
LEP	0	Novel
IL12B	0	Novel
ADIPOQ	0	Novel
NDUFC1	0	Novel
OGFOD2	0	Novel
PRDX2	0	Novel
CD68	0	Novel
IGFBP2	0	Novel
PCYOX1L	0	Novel
NDUFA10	0	Novel
NDUFA4L2	0	Novel
IL22RA1	0	Novel
PSEN1	0	Novel
IL9	0	Novel
IL18	0	Novel
COX7C	0	Novel
CTRL	0	Novel
VTCN1	0	Novel
CCN4	0	Novel
TFF3	0	Novel
FGF19	0	Novel
ADGB	0	Novel
PPP1R15A	0	Novel
PRDX5	0	Novel
PRXL2B	0	Novel
TGFB1	0	Novel
SOD3	0	Novel
MAPK8	0	Novel
LMO4	0	Novel
CCL18	0	Novel
CMA1	0	Novel
CD55	0	Novel
SELE	0	Novel
TWIST1	0	Novel
FAM220A	0	Novel
ERBB3	0	Novel
IL13	0	Novel
MT4	0	Novel
ADH7	0	Novel
FGF13	0	Novel
CFHR1	0	Novel
FSTL3	0	Novel
ATP5PB	0	Novel
TNFRSF1A	0	Novel
CLU	0	Novel
RTL10	0	Novel
MMP12	0	Novel
FGFR3	0	Novel
INO80E	0	Novel
STRA6	0	Novel
NOS2	0	Novel
SAA2	0	Novel
FOSL1	0	Novel
HSPA8	0	Novel
ANPEP	0	Novel
FGF10	0	Novel
BCAP31	0	Novel
VEGFC	1	Known
GOLGA8B	1	Known
NDUFB7	1	Known
MMP9	1	Known
IL6	1	Known
GRB2	1	Known
CCL2	1	Known
GOLGA8A	1	Known
HSPA5	1	Known
STAT3	1	Known
ANGPT2	1	Known
MMP14	1	Known
CD63	1	Known
UQCRFS1	1	Known
MAPK1	1	Known
SOD1	1	Known
FOXO1	1	Known
CXCL1	1	Known
ALDH2	1	Known
GSTP1	1	Known
SPINT2	1	Known
APP	1	Known
DDIT3	1	Known
GOT2	1	Known
KRT18	1	Known
COPS9	1	Known
SELENBP1	1	Known
CDH3	1	Known
BMP4	1	Known
GOLGA2	1	Known
ATP5F1B	1	Known
LRATD2	1	Known
HADHB	1	Known
ALKBH7	1	Known
ERG28	1	Known
ENGASE	1	Known
SEPTIN8	1	Known
ZDHHC2	1	Known
UBB	1	Known
SLC9A3R1	1	Known
PTPMT1	1	Known
CHADL	1	Known
POM121	1	Known
NSFL1C	1	Known
P4HTM	1	Known
RAB5B	1	Known
PLK5	1	Known
TMEM151A	1	Known
CYP4V2	1	Known
PFKFB2	1	Known
RDH10	1	Known
NUDT14	1	Known
LSM4	1	Known
MMAB	1	Known
CLK1	1	Known
DGKE	1	Known
ADAD2	1	Known
TPGS1	1	Known
TMEM245	1	Known
TSEN34	1	Known
NPIPB11	1	Known

## Sheet: BioGRID-1
BioGRID-Adjacency-DisGeNET
Symbol	Probability	Known/Novel
IER3	1	Novel
WIPF2	0.99	Novel
SCLY	0.99	Novel
UBFD1	0.96	Novel
ARPIN	0.94	Novel
VEGFD	0.94	Novel
N4BP1	0.92	Novel
ITGAE	0.92	Novel
LAD1	0.86	Novel
KIAA1841	0.85	Novel
APBB3	0.85	Novel
C1orf116	0.84	Novel
SH3RF1	0.84	Novel
SCEL	0.8	Novel
BMP2	0.78	Novel
THEM4	0.78	Novel
LRRC49	0.77	Novel
LARP6	0.76	Novel
NHSL1	0.74	Novel
ZFYVE16	0.73	Novel
NLRP2	0.73	Novel
AJAP1	0.7	Novel
GLA	0.69	Novel
SUMF1	0.68	Novel
CCSER2	0.68	Novel
CAPS	0.65	Novel
PLEKHO2	0.64	Novel
AGFG1	0.62	Novel
ITGB3	0.61	Novel
VSIG10L	0.6	Novel
C6orf132	0.59	Novel
MACC1	0.58	Novel
SHANK2	0.53	Novel
NXPE3	0.53	Novel
FLT1	0.52	Novel
VCPIP1	0.51	Novel
ARHGAP18	0.5	Novel
RAB10	0.48	Novel
GALNT12	0.46	Novel
GLOD4	0.46	Novel
FMN1	0.45	Novel
SLC1A7	0.43	Novel
CTSB	0.43	Novel
TBC1D19	0.42	Novel
SPRR3	0.41	Novel
EHBP1L1	0.41	Novel
SYNJ2	0.4	Novel
ELFN2	0.39	Novel
LYPLA2	0.37	Novel
PARVA	0.36	Novel
SLC16A3	0.35	Novel
TSNAXIP1	0.34	Novel
PLEKHA6	0.33	Novel
NECTIN4	0.31	Novel
TMEM53	0.31	Novel
RAD17	0.31	Novel
TSPAN13	0.3	Novel
JCAD	0.28	Novel
STARD3NL	0.27	Novel
OCIAD2	0.26	Novel
ARFRP1	0.25	Novel
PALM3	0.24	Novel
SRR	0.23	Novel
PHACTR2	0.22	Novel
KRTCAP2	0.21	Novel
PTPRM	0.21	Novel
RPL37	0.21	Novel
ZNF131	0.21	Novel
PROM2	0.2	Novel
RAB8B	0.19	Novel
CCNB2	0.19	Novel
C9orf72	0.19	Novel
FAM110C	0.18	Novel
COX7A2L	0.18	Novel
BTN3A1	0.17	Novel
SFRP2	0.17	Novel
STXBP6	0.17	Novel
SNX19	0.16	Novel
RELL1	0.16	Novel
ABLIM3	0.16	Novel
ARGLU1	0.16	Novel
CLIC3	0.16	Novel
FERMT1	0.16	Novel
PRSS16	0.15	Novel
STC2	0.15	Novel
EPB41	0.15	Novel
SLC2A6	0.15	Novel
HOXD12	0.15	Novel
NDRG2	0.15	Novel
TPD52L2	0.15	Novel
SH3D19	0.15	Novel
LURAP1L	0.15	Novel
CAMK1D	0.14	Novel
KCNN4	0.14	Novel
PARD6B	0.14	Novel
NPY2R	0.14	Novel
PIP5K1C	0.14	Novel
CD82	0.13	Novel
KYNU	0.13	Novel
ITPKA	0.13	Novel
ITGB1BP1	0.13	Novel
FAM126B	0.13	Novel
CCS	0.13	Novel
TBC1D10A	0.13	Novel
SSH3	0.12	Novel
UTP11	0.12	Novel
BTN3A3	0.12	Novel
ACTL7A	0.11	Novel
TIMP3	0.11	Novel
TMEM161A	0.11	Novel
C11orf58	0.11	Novel
SOCS5	0.11	Novel
CNPY2	0.11	Novel
KLF4	0.1	Novel
ZDHHC5	0.1	Novel
RAB11FIP3	0.1	Novel
KIAA1522	0.1	Novel
RAB26	0.1	Novel
LRRC7	0.1	Novel
CCDC68	0.1	Novel
FAM171B	0.1	Novel
ANGPT4	0.1	Novel
ZNF445	0.1	Novel
TMEM175	0.09	Novel
SH3GLB1	0.09	Novel
MYRF-AS1	0.09	Novel
C6orf118	0.09	Novel
ZNF185	0.09	Novel
PCDHGC3	0.09	Novel
ARPP19	0.09	Novel
TMEM109	0.09	Novel
CDC42EP4	0.09	Novel
EPB41L4A	0.09	Novel
TBCK	0.09	Novel
METTL8	0.09	Novel
FOXO6	0.09	Novel
EPS8L1	0.08	Novel
SHB	0.08	Novel
LOC100129118	0.08	Novel
KCTD16	0.08	Novel
RNR2	0.08	Novel
SRFBP1	0.08	Novel
C11orf49	0.08	Novel
ACHE	0.08	Novel
NAA25	0.08	Novel
MSANTD3	0.08	Novel
PCDHGA12	0.07	Novel
C15orf48	0.07	Novel
HLA-DMB	0.07	Novel
TBC1D10B	0.07	Novel
ACBD6	0.07	Novel
SEPTIN4	0.07	Novel
AGBL5	0.07	Novel
NMRK1	0.07	Novel
CCDC43	0.07	Novel
TLCD2	0.07	Novel
TMEM176B	0.07	Novel
SPAG6	0.07	Novel
GPR15	0.07	Novel
AGFG2	0.07	Novel
POMZP3	0.07	Novel
CES2	0.07	Novel
ATXN7L3B	0.07	Novel
PLPP7	0.07	Novel
ETNPPL	0.06	Novel
KCTD18	0.06	Novel
C11orf71	0.06	Novel
SERPIND1	0.06	Novel
SPOCK2	0.06	Novel
PRSS33	0.06	Novel
ANGPT1	0.06	Novel
FSD1L	0.06	Novel
ERCC1	0.06	Novel
FAM47B	0.06	Novel
CFHR2	0.06	Novel
CLDN16	0.06	Novel
BIN3-IT1	0.06	Novel
IL6-AS1	0.06	Novel
TPRXL	0.06	Novel
SLIT1-AS1	0.06	Novel
FAM151A	0.06	Novel
CCDC144NL	0.06	Novel
DSCR9	0.06	Novel
HERC2P9	0.06	Novel
CPED1	0.06	Novel
CLEC2B	0.06	Novel
SPINK6	0.06	Novel
BAALC-AS2	0.06	Novel
DPY19L2P4	0.06	Novel
KCNMB2	0.06	Novel
ACTL7B	0.06	Novel
VCY	0.06	Novel
IL26	0.06	Novel
LOC254896	0.06	Novel
MOGAT3	0.06	Novel
GTDC1	0.06	Novel
VCY1B	0.06	Novel
TP53TG1	0.06	Novel
TARP	0.06	Novel
LOC403312	0.06	Novel
GNRH2	0.06	Novel
FAAH2	0.06	Novel
FITM1	0.06	Novel
TENM3-AS1	0.06	Novel
OR2W1	0.06	Novel
HCP5	0.06	Novel
GPR78	0.06	Novel
SPRR4	0.06	Novel
TPMT	0.06	Novel
MUCL3	0.06	Novel
GPR12	0.06	Novel
DLGAP1-AS2	0.06	Novel
PRDM16-DT	0.06	Novel
OR7A5	0.06	Novel
PLA2G4D	0.06	Novel
GIMAP4	0.06	Novel
OR4D6	0.06	Novel
SNORD118	0.06	Novel
PLA1A	0.06	Novel
FADS2	0.06	Novel
INAVA	0.06	Novel
C11orf53	0.06	Novel
DNAJB7	0.06	Novel
CENPT	0.06	Novel
RNA5S7	0.06	Novel
TCFL5	0.06	Novel
CARF	0.06	Novel
VTRNA2-1	0.06	Novel
RNA5S3	0.06	Novel
RNA5SP191	0.06	Novel
ANKRD30BL	0.06	Novel
EEF1A1P3	0.06	Novel
OR2A1-AS1	0.06	Novel
MIR3648-1	0.06	Novel
PRC1-AS1	0.06	Novel
SDHAP1	0.06	Novel
RNA5SP145	0.06	Novel
MSTO2P	0.06	Novel
RNU1-28P	0.06	Novel
RNU1-19P	0.06	Novel
RNU6-8	0.06	Novel
MIF-AS1	0.06	Novel
MIR7705	0.06	Novel
SNHG19	0.06	Novel
RNA5S10	0.06	Novel
GNL3LP1	0.06	Novel
CEACAM19	0.06	Novel
MIR570HG	0.06	Novel
SMG1P5	0.06	Novel
MKRN2OS	0.06	Novel
MIR6775	0.06	Novel
DDX3P3	0.06	Novel
RPS2P46	0.06	Novel
RNU1-27P	0.06	Novel
PXN-AS1	0.06	Novel
MIR589	0.06	Novel
ANKRD19P	0.06	Novel
KRT18P15	0.06	Novel
MIR614	0.06	Novel
SNORD20	0.06	Novel
RNA5SP259	0.06	Novel
LANCL1-AS1	0.06	Novel
SNORD18B	0.06	Novel
RBAK-RBAKDN	0.06	Novel
B4GALT1-AS1	0.06	Novel
RNU1-18P	0.06	Novel
RNA5S8	0.06	Novel
RNA5S6	0.06	Novel
LINC00294	0.06	Novel
RNU7-1	0.06	Novel
HORMAD2-AS1	0.06	Novel
RNA5SP202	0.06	Novel
SNORD3B-2	0.06	Novel
RPS3P7	0.06	Novel
P2RX5-TAX1BP3	0.06	Novel
SLC25A5-AS1	0.06	Novel
RN7SL5P	0.06	Novel
ANKUB1	0.06	Novel
ABHD15-AS1	0.06	Novel
SNORA23	0.06	Novel
KRT8P34	0.06	Novel
HM13-AS1	0.06	Novel
WDPCP	0.06	Novel
ACTG1P14	0.06	Novel
IGHV3-49	0.06	Novel
RNU1-3	0.06	Novel
RNU1-2	0.06	Novel
RNA5SP74	0.06	Novel
RNU1-11P	0.06	Novel
SLC35D2	0.06	Novel
TRNV	0.06	Novel
RNA5S16	0.06	Novel
NBPF25P	0.06	Novel
RNA5SP352	0.06	Novel
SDHAP2	0.06	Novel
SNORD83A	0.06	Novel
RNU5F-1	0.06	Novel
GOLGA2P7	0.06	Novel
FTH1P23	0.06	Novel
RNA5S5	0.06	Novel
HNRNPCP2	0.06	Novel
MIR3648-2	0.06	Novel
RNVU1-19	0.06	Novel
SNORD18C	0.06	Novel
CRTC3-AS1	0.06	Novel
TSNAX-DISC1	0.06	Novel
PGAM1P5	0.06	Novel
RPS4XP17	0.06	Novel
MIR1248	0.06	Novel
MROH7-TTC4	0.06	Novel
RN7SL4P	0.06	Novel
RNA5S4	0.06	Novel
SNORD16	0.06	Novel
SNORD15B	0.06	Novel
ZFAS1	0.06	Novel
CROCCP4	0.06	Novel
DLGAP4-AS1	0.06	Novel
EEF1A1P6	0.06	Novel
KRT8P39	0.06	Novel
ARAP1-AS2	0.06	Novel
RNA5S12	0.06	Novel
SNORD12B	0.06	Novel
SAP30L-AS1	0.06	Novel
ARHGEF34P	0.06	Novel
WWTR1-AS1	0.06	Novel
EPB41L4A-AS1	0.06	Novel
ARPIN-AP3S2	0.06	Novel
TUBAP2	0.06	Novel
LINC00324	0.06	Novel
RALY-AS1	0.06	Novel
RPSAP26	0.06	Novel
DISC1FP1	0.06	Novel
RPL18AP3	0.06	Novel
ZNF354B	0.06	Novel
CTBP1-AS	0.06	Novel
KRT18P11	0.06	Novel
UBE2Q2P2	0.06	Novel
CCDC200	0.06	Novel
MMP17	0.06	Novel
RNVU1-18	0.06	Novel
SNORD83B	0.06	Novel
PPP3CB-AS1	0.06	Novel
ALG9-IT1	0.06	Novel
CREG2	0.06	Novel
MIR4449	0.06	Novel
ATP6V1G2-DDX39B	0.06	Novel
SNORD101	0.06	Novel
KRT8P48	0.06	Novel
HMGA1P3	0.06	Novel
RPL18P11	0.06	Novel
HNRNPA1P33	0.06	Novel
RNA5S15	0.06	Novel
MIR663AHG	0.06	Novel
RPSAP14	0.06	Novel
HOXA10-AS	0.06	Novel
STK17A	0.06	Novel
RN7SL2	0.06	Novel
GACAT2	0.06	Novel
CARS1-AS1	0.06	Novel
RNVU1-7	0.06	Novel
SNORD14E	0.06	Novel
RNA5S2	0.06	Novel
RPS3P6	0.06	Novel
TMX2-CTNND1	0.06	Novel
INTS6-AS1	0.06	Novel
RNA5S1	0.06	Novel
ADPGK-AS1	0.06	Novel
GTF3C2-AS1	0.06	Novel
RNU5E-6P	0.06	Novel
MIR663A	0.06	Novel
SUZ12P1	0.06	Novel
RNVU1-14	0.06	Novel
TRNE	0.06	Novel
GTF2IRD1P1	0.06	Novel
RNA5SP162	0.06	Novel
RNA5S17	0.06	Novel
NPIPA1	0.06	Novel
RNVU1-1	0.06	Novel
RNA5SP506	0.06	Novel
RNVU1-17	0.06	Novel
RNASEK-C17orf49	0.06	Novel
RNVU1-6	0.06	Novel
RNA5S11	0.06	Novel
MKNK1-AS1	0.06	Novel
MIR663B	0.06	Novel
SLC26A10	0.06	Novel
BRD3OS	0.06	Novel
RPS20P14	0.06	Novel
SMAD1-AS1	0.06	Novel
SNORD15A	0.06	Novel
RNA5S9	0.06	Novel
LARP4P	0.06	Novel
CCDC144NL-AS1	0.06	Novel
MIR27A	0.06	Novel
RNU4-2	0.06	Novel
RNA5S13	0.06	Novel
MDGA2	0.06	Novel
PPP1R14BP3	0.06	Novel
SNORD61	0.06	Novel
AFAP1-AS1	0.06	Novel
CERS6-AS1	0.06	Novel
HSPD1P11	0.06	Novel
RPL13AP2	0.06	Novel
RPS2P5	0.06	Novel
SLCO5A1	0.06	Novel
C6orf223	0.06	Novel
RNPEPL1	0.06	Novel
KLF12	0.06	Novel
LY86	0.06	Novel
SPX	0.06	Novel
CHAC2	0.06	Novel
VAT1L	0.06	Novel
GPRC5A	0.06	Novel
NMRK2	0.06	Novel
PARP15	0.06	Novel
KIAA0319	0.06	Novel
SYT7	0.06	Novel
SPIC	0.06	Novel
TMEM35B	0.06	Novel
LSMEM1	0.06	Novel
ALX1	0.06	Novel
SCD5	0.06	Novel
IFNW1	0.06	Novel
PDYN	0.06	Novel
SNORA80E	0.06	Novel
SNORA50C	0.06	Novel
SNORD13	0.06	Novel
SNORA73B	0.06	Novel
SNORA53	0.06	Novel
SNORD17	0.06	Novel
SNORD14C	0.06	Novel
SNORD3B-1	0.06	Novel
CCDC190	0.06	Novel
ZNF75A	0.06	Novel
DNASE1	0.06	Novel
GAL3ST1	0.06	Novel
ADAP2	0.06	Novel
PRR15	0.06	Novel
FRG1BP	0.05	Novel
R3HDML	0.05	Novel
APP	1	Known
CLK1	1	Known
GRB2	1	Known
GOLGA2	1	Known
HSPA5	1	Known
UBB	1	Known
CCL2	1	Known
STAT3	1	Known
SPINT2	1	Known
SLC9A3R1	1	Known
MAPK1	1	Known
SOD1	1	Known
ATP5F1B	1	Known
NSFL1C	1	Known
DDIT3	1	Known
KRT18	1	Known
ERG28	1	Known
SELENBP1	1	Known
MMP14	1	Known
NDUFB7	1	Known
HADHB	1	Known
UQCRFS1	1	Known
CD63	1	Known
ALDH2	1	Known
FOXO1	1	Known
LSM4	1	Known
BMP4	1	Known
POM121	1	Known
GSTP1	1	Known
VEGFA	1	Known
MMP9	1	Known
CXCL1	1	Known
PTPMT1	1	Known
RAB5B	1	Known
IL6	1	Known
GOT2	1	Known
LRATD2	1	Known
MMAB	1	Known
SEPTIN8	1	Known
P4HTM	1	Known
PFKFB2	1	Known
TPGS1	1	Known
TSEN34	1	Known
RDH10	1	Known
TMEM245	1	Known
DGKE	1	Known
ANGPT2	1	Known
ALKBH7	1	Known
CDH3	1	Known
COPS9	0.99	Known
CYP4V2	0.99	Known
ZDHHC2	0.99	Known
VEGFC	0.99	Known
NUDT14	0.98	Known
ENGASE	0.98	Known
GOLGA8A	0.97	Known
C18orf32	0.95	Known
GOLGA8B	0.72	Known
ADAD2	0.06	Known
CHADL	0.06	Known

## Sheet: BioGRID-2
BioGRID-Embedding-DisGeNET
Symbol	Probability	Known/Novel
NGB	1	Novel
ITGB5	1	Novel
CCL5	1	Novel
GLP1R	1	Novel
TFRC	1	Novel
PTEN	1	Novel
PRKACA	1	Novel
UBA52	1	Novel
HSP90B1	1	Novel
RTN3	1	Novel
HIF1A	1	Novel
COPS7A	1	Novel
SEPTIN9	1	Novel
ESR1	1	Novel
BCL2	1	Novel
TLE1	1	Novel
SLC22A23	1	Novel
SEPTIN5	1	Novel
ITGA5	1	Novel
TEX264	1	Novel
PLD1	1	Novel
DLGAP3	1	Novel
MACO1	1	Novel
KCTD3	1	Novel
ATP6V0D1	1	Novel
HDAC6	0.99	Novel
CA9	0.99	Novel
KDR	0.99	Novel
LRR1	0.99	Novel
PSMA3	0.99	Novel
CAST	0.99	Novel
BYSL	0.99	Novel
ETFA	0.99	Novel
RACK1	0.99	Novel
SIRT7	0.99	Novel
PLEKHA4	0.98	Novel
SPATA20	0.98	Novel
ARFGAP1	0.98	Novel
LASP1	0.98	Novel
HNRNPUL1	0.98	Novel
LDLR	0.98	Novel
TCP11L1	0.98	Novel
PCBP3	0.98	Novel
GFAP	0.98	Novel
ECH1	0.98	Novel
PPARD	0.97	Novel
DNAJC1	0.97	Novel
FCGR2A	0.97	Novel
ARF6	0.97	Novel
OTULINL	0.97	Novel
RIC8B	0.96	Novel
RBM48	0.96	Novel
MAPK6	0.96	Novel
SMPD2	0.96	Novel
ESYT1	0.96	Novel
DCPS	0.96	Novel
TNS2	0.96	Novel
SNX11	0.96	Novel
GRIA2	0.96	Novel
FNTB	0.96	Novel
TFF1	0.95	Novel
SCRN2	0.95	Novel
ILKAP	0.95	Novel
PSMD14	0.95	Novel
RUFY3	0.95	Novel
AUP1	0.95	Novel
STAT2	0.94	Novel
DENR	0.94	Novel
YWHAE	0.94	Novel
PLXDC2	0.94	Novel
ARFRP1	0.93	Novel
SCARB1	0.92	Novel
CPEB2	0.92	Novel
GPRC5B	0.91	Novel
PARVA	0.91	Novel
PKMYT1	0.91	Novel
NMT1	0.91	Novel
SAMD1	0.9	Novel
AP1G1	0.9	Novel
DAAM1	0.9	Novel
TRIP10	0.89	Novel
PLAU	0.89	Novel
ITGAV	0.89	Novel
ESRRG	0.89	Novel
PCDHB11	0.88	Novel
MME	0.88	Novel
CYTIP	0.88	Novel
SCEL	0.88	Novel
GCA	0.88	Novel
BACH2	0.87	Novel
ADPRS	0.87	Novel
MTUS2	0.87	Novel
TM9SF4	0.87	Novel
CCL26	0.87	Novel
HOOK2	0.87	Novel
CLEC12A	0.86	Novel
HSD17B11	0.86	Novel
XRN1	0.86	Novel
MRPL15	0.85	Novel
MTERF4	0.85	Novel
EP400P1	0.85	Novel
CIAO1	0.84	Novel
CANX	0.84	Novel
CTNNBIP1	0.84	Novel
VAMP5	0.83	Novel
C19orf25	0.83	Novel
UFSP2	0.82	Novel
DDX46	0.82	Novel
HLA-DQA1	0.81	Novel
ADGRE5	0.81	Novel
TEX101	0.81	Novel
CDK5R1	0.81	Novel
EDEM1	0.8	Novel
GLB1L3	0.8	Novel
DNAJC8	0.8	Novel
UCHL1	0.79	Novel
PDIA6	0.79	Novel
HNRNPAB	0.79	Novel
MCL1	0.78	Novel
DDRGK1	0.78	Novel
SNRPG	0.77	Novel
CDH1	0.76	Novel
ZNF133	0.76	Novel
IPO13	0.76	Novel
VMA21	0.75	Novel
FBXO28	0.74	Novel
ALDH1B1	0.74	Novel
DEFB1	0.73	Novel
RIOK3	0.73	Novel
NFE2L2	0.73	Novel
CHRM5	0.72	Novel
IMP4	0.72	Novel
KLF4	0.72	Novel
CKB	0.71	Novel
SEPTIN3	0.71	Novel
GOLIM4	0.71	Novel
ECM1	0.7	Novel
MORF4L2	0.7	Novel
KLC2	0.7	Novel
BPNT2	0.7	Novel
PDCD6IP	0.69	Novel
PRKAB1	0.69	Novel
TIMM44	0.69	Novel
PDE9A	0.68	Novel
MTERF2	0.68	Novel
HEXA	0.67	Novel
ACBD4	0.66	Novel
PDGFRB	0.66	Novel
H1-10	0.66	Novel
LRRC49	0.66	Novel
IL6R	0.66	Novel
KLHL15	0.66	Novel
AP2A1	0.65	Novel
GOLM2	0.65	Novel
TMEM50A	0.65	Novel
TIMP2	0.65	Novel
PFKFB1	0.65	Novel
XRCC5	0.65	Novel
MTMR9	0.65	Novel
SQLE	0.64	Novel
COL18A1	0.63	Novel
TIMP1	0.63	Novel
PPBP	0.63	Novel
SEPTIN6	0.63	Novel
SUV39H1	0.63	Novel
PPP3CB	0.61	Novel
CSGALNACT2	0.6	Novel
SETBP1	0.6	Novel
BCAR3	0.6	Novel
VASN	0.6	Novel
KIR2DS5	0.6	Novel
HLA-C	0.59	Novel
HES1	0.59	Novel
EHF	0.58	Novel
KCMF1	0.58	Novel
GNMT	0.57	Novel
LHFPL4	0.57	Novel
RHOA	0.56	Novel
KLK5	0.56	Novel
ARNTL2	0.56	Novel
CMTM6	0.56	Novel
PTPN4	0.55	Novel
DNAH14	0.55	Novel
HNRNPM	0.55	Novel
TSNAX	0.55	Novel
PDIA2	0.55	Novel
LGALS8	0.55	Novel
LYPD6	0.55	Novel
TSPAN13	0.54	Novel
DNAJC16	0.53	Novel
HPN	0.53	Novel
SETD7	0.52	Novel
ABRAXAS2	0.52	Novel
OTUD6B	0.52	Novel
PDE4D	0.52	Novel
DENND5B	0.51	Novel
KHK	0.51	Novel
HNRNPA3	0.51	Novel
MEOX1	0.5	Novel
MEAF6	0.5	Novel
RHOBTB1	0.5	Novel
RIMS1	0.49	Novel
CXCL2	0.49	Novel
AGRP	0.49	Novel
ZYG11B	0.48	Novel
SYT3	0.48	Novel
NXPH4	0.48	Novel
PTK7	0.48	Novel
RWDD2B	0.47	Novel
NCOA3	0.47	Novel
TRIM59	0.47	Novel
SDC3	0.47	Novel
EZH2	0.46	Novel
RPLP2	0.46	Novel
SP110	0.46	Novel
CDC42EP4	0.46	Novel
NIF3L1	0.46	Novel
CLEC2D	0.45	Novel
LPXN	0.45	Novel
SERPIND1	0.45	Novel
REL	0.45	Novel
JPT1	0.44	Novel
OGDH	0.44	Novel
USP19	0.43	Novel
MAP4K5	0.43	Novel
SNW1	0.43	Novel
CXCL14	0.43	Novel
MMP1	0.43	Novel
THTPA	0.42	Novel
ACTR5	0.42	Novel
NFE2L1	0.42	Novel
PSMD11	0.41	Novel
GTF2B	0.41	Novel
CXCR4	0.41	Novel
COA7	0.41	Novel
C1orf35	0.4	Novel
MC4R	0.4	Novel
TOMM6	0.4	Novel
PPA2	0.4	Novel
ATP5PF	0.4	Novel
ZNRF4	0.4	Novel
PRKAR2A	0.4	Novel
UBXN4	0.39	Novel
GAGE1	0.39	Novel
TMX4	0.39	Novel
VAPA	0.38	Novel
CDH5	0.38	Novel
AMIGO3	0.38	Novel
PTPN1	0.38	Novel
BPGM	0.38	Novel
EEF1AKNMT	0.37	Novel
GNB5	0.37	Novel
EMC7	0.37	Novel
ST7	0.36	Novel
GADD45A	0.36	Novel
IREB2	0.36	Novel
FBXO22	0.35	Novel
GLCE	0.35	Novel
TMCO6	0.35	Novel
ARSG	0.35	Novel
H2BC1	0.35	Novel
ODF2	0.35	Novel
GCNT3	0.35	Novel
PPP1R2	0.35	Novel
HNRNPL	0.35	Novel
TRIM26	0.35	Novel
MUC5AC	0.35	Novel
CCL16	0.34	Novel
MYO15B	0.33	Novel
CERS2	0.33	Novel
SHKBP1	0.33	Novel
UPK2	0.33	Novel
PMS2	0.33	Novel
IL2RB	0.33	Novel
OSBPL11	0.32	Novel
DCP1B	0.32	Novel
CTNNA3	0.32	Novel
SYNJ2	0.32	Novel
ACBD6	0.32	Novel
KRAS	0.31	Novel
ARPP19	0.31	Novel
HNRNPF	0.31	Novel
MRPS27	0.31	Novel
C1orf87	0.3	Novel
GRAMD2B	0.3	Novel
TSPAN4	0.3	Novel
KRTAP10-9	0.3	Novel
RELA	0.3	Novel
TYK2	0.3	Novel
C2orf88	0.3	Novel
IKBKG	0.29	Novel
MEI4	0.29	Novel
DCAF10	0.29	Novel
EPC1	0.29	Novel
CT45A1	0.28	Novel
NMI	0.28	Novel
SH3D19	0.28	Novel
RPP30	0.27	Novel
EVI5L	0.27	Novel
NTMT1	0.27	Novel
ABCC8	0.27	Novel
FBXW5	0.27	Novel
HAPLN1	0.27	Novel
SLC37A1	0.27	Novel
PCDHAC2	0.27	Novel
NMRK2	0.27	Novel
NCOR2	0.27	Novel
DPYD	0.27	Novel
CTSC	0.26	Novel
CXCL11	0.26	Novel
QTRT1	0.26	Novel
WASF3	0.26	Novel
F11R	0.26	Novel
RABAC1	0.26	Novel
SYS1	0.25	Novel
ECHDC2	0.25	Novel
GAGE5	0.25	Novel
GMCL1	0.25	Novel
PSMC6	0.25	Novel
MID1	0.24	Novel
RGL2	0.24	Novel
SAT1	0.24	Novel
PDHA2	0.24	Novel
NXN	0.24	Novel
MND1	0.24	Novel
RAB3A	0.24	Novel
VLDLR	0.24	Novel
NPR1	0.24	Novel
H2AC15	0.24	Novel
ZG16B	0.24	Novel
ATP11A	0.24	Novel
MADD	0.24	Novel
RALBP1	0.24	Novel
ATP1B3	0.23	Novel
TRIM25	0.23	Novel
LRRK1	0.23	Novel
GPR161	0.23	Novel
ADAM32	0.23	Novel
CHRNB3	0.23	Novel
EPB41L4A	0.23	Novel
NXT2	0.23	Novel
ARNTL	0.23	Novel
ABCG5	0.22	Novel
TMEM201	0.22	Novel
RXFP3	0.22	Novel
KCTD18	0.22	Novel
RMC1	0.22	Novel
CXCL5	0.22	Novel
ODF1	0.22	Novel
CAPN2	0.22	Novel
KANSL2	0.22	Novel
CRHR2	0.21	Novel
LRP8	0.21	Novel
ARFGAP3	0.21	Novel
SYNM	0.21	Novel
GPT2	0.21	Novel
FBXW9	0.21	Novel
GRAMD4	0.21	Novel
NTM	0.21	Novel
SGCZ	0.21	Novel
TBCK	0.21	Novel
TSHR	0.2	Novel
MAD1L1	0.2	Novel
LMBR1L	0.2	Novel
TRPM7	0.2	Novel
MFSD10	0.2	Novel
MEOX2	0.2	Novel
OSMR	0.2	Novel
PRKRIP1	0.2	Novel
CSPG5	0.2	Novel
BTBD1	0.2	Novel
EFNA1	0.2	Novel
ETV3	0.2	Novel
ACADL	0.2	Novel
ID3	0.19	Novel
EVA1C	0.19	Novel
SOCS4	0.19	Novel
MIDN	0.19	Novel
PACC1	0.19	Novel
MAT2B	0.19	Novel
GLT1D1	0.19	Novel
ILK	0.19	Novel
MAPK10	0.19	Novel
GTF2H2C	0.19	Novel
RTRAF	0.18	Novel
LIPT1	0.18	Novel
TSPAN11	0.18	Novel
CNTN2	0.18	Novel
ALOX5	0.18	Novel
GAGE12G	0.18	Novel
OSBP	0.18	Novel
AP2M1	0.18	Novel
ZC3H12B	0.18	Novel
EIF4B	0.18	Novel
MAP4K3	0.18	Novel
NOP9	0.18	Novel
DCBLD1	0.18	Novel
ADRM1	0.17	Novel
RFTN2	0.17	Novel
ACAP1	0.17	Novel
KIR2DS1	0.17	Novel
TMCO3	0.17	Novel
ARHGAP8	0.17	Novel
ATP6V0C	0.17	Novel
PTPRR	0.17	Novel
SDCBP2	0.17	Novel
CUL9	0.17	Novel
ARR3	0.17	Novel
COPS3	0.17	Novel
EIF5	0.17	Novel
NFKBIB	0.17	Novel
PTGDR	0.16	Novel
COX6A2	0.16	Novel
CDK5RAP3	0.16	Novel
SAXO1	0.16	Novel
DPY19L3	0.16	Novel
NFIL3	0.16	Novel
TSG101	0.16	Novel
SERPINE1	0.16	Novel
MVB12A	0.16	Novel
RICTOR	0.16	Novel
CD9	0.16	Novel
BOC	0.16	Novel
PREX2	0.16	Novel
CDH2	0.16	Novel
EBLN2	0.16	Novel
GCN1	0.16	Novel
TNFSF13B	0.15	Novel
GPR85	0.15	Novel
SLC31A2	0.15	Novel
SWAP70	0.15	Novel
GLS	0.15	Novel
HEY1	0.15	Novel
LRRC66	0.15	Novel
COP1	0.15	Novel
CERT1	0.15	Novel
PNPLA6	0.15	Novel
ANXA5	0.15	Novel
APOB	0.15	Novel
TMEM30A	0.15	Novel
PPARA	0.15	Novel
MANEA	0.15	Novel
RAB3GAP2	0.15	Novel
ZC3H12A	0.15	Novel
RUVBL2	0.15	Novel
ARF4	0.15	Novel
STAT3	1	Known
MMP14	1	Known
APP	1	Known
HADHB	0.97	Known
SOD1	0.96	Known
GOLGA2	0.96	Known
HSPA5	0.96	Known
UQCRFS1	0.93	Known
SPINT2	0.92	Known
MAPK1	0.92	Known
GRB2	0.91	Known
ATP5F1B	0.91	Known
CLK1	0.9	Known
GSTP1	0.9	Known
CXCL1	0.9	Known
UBB	0.89	Known
VEGFA	0.88	Known
KRT18	0.87	Known
LSM4	0.87	Known
ALDH2	0.86	Known
DDIT3	0.85	Known
FOXO1	0.84	Known
SELENBP1	0.84	Known
POM121	0.84	Known
MMP9	0.8	Known
NSFL1C	0.8	Known
SLC9A3R1	0.8	Known
CD63	0.79	Known
PFKFB2	0.79	Known
PTPMT1	0.79	Known
NDUFB7	0.79	Known
CCL2	0.78	Known
LRATD2	0.76	Known
SEPTIN8	0.76	Known
RAB5B	0.75	Known
ERG28	0.74	Known
BMP4	0.73	Known
P4HTM	0.72	Known
GOT2	0.69	Known
ANGPT2	0.69	Known
DGKE	0.69	Known
TPGS1	0.69	Known
MMAB	0.68	Known
CDH3	0.66	Known
IL6	0.64	Known
TSEN34	0.54	Known
RDH10	0.45	Known
NUDT14	0.44	Known
COPS9	0.43	Known
CYP4V2	0.4	Known
TMEM245	0.38	Known
ALKBH7	0.3	Known
GOLGA8A	0.24	Known
VEGFC	0.16	Known

## Sheet: BioGRID-3
BioGRID-Influence-DisGeNET
Symbol	Probability	Known/Novel
CDH1	0	Novel
CCL15	0	Novel
PMS2CL	0	Novel
MEG3	0	Novel
GJA9	0	Novel
FAM189A1	0	Novel
TEPP	0	Novel
GPATCH3	0	Novel
TRIM25	0	Novel
ACKR1	0	Novel
GNS	0	Novel
GLP1R	0	Novel
TXNDC2	0	Novel
GSTT2	0	Novel
CYP7B1	0	Novel
GRM6	0	Novel
DLX6-AS1	0	Novel
LY6G6F	0	Novel
ZNF594	0	Novel
C12orf50	0	Novel
CFAP20DC	0	Novel
ATP10A	0	Novel
RAD21L1	0	Novel
PLCL1	0	Novel
ANGPTL2	0	Novel
VIT	0	Novel
ZC3H12B	0	Novel
KDR	0	Novel
GPR12	0	Novel
TP53TG1	0	Novel
DLGAP1-AS2	0	Novel
GTDC1	0	Novel
SPINK6	0	Novel
GIMAP4	0	Novel
ACTL7B	0	Novel
VCY1B	0	Novel
LOC254896	0	Novel
OR7A5	0	Novel
OR4D6	0	Novel
PLA2G4D	0	Novel
PRDM16-DT	0	Novel
TPRXL	0	Novel
TARP	0	Novel
FITM1	0	Novel
LOC403312	0	Novel
GPR78	0	Novel
DSCR9	0	Novel
OR2W1	0	Novel
IL26	0	Novel
MOGAT3	0	Novel
BIN3-IT1	0	Novel
KCNMB2	0	Novel
SLIT1-AS1	0	Novel
BAALC-AS2	0	Novel
FAM151A	0	Novel
SPRR4	0	Novel
MUCL3	0	Novel
HCP5	0	Novel
HERC2P9	0	Novel
TENM3-AS1	0	Novel
CLEC2B	0	Novel
DPY19L2P4	0	Novel
CCDC144NL	0	Novel
GNRH2	0	Novel
IL6-AS1	0	Novel
HLA-DOB	0	Novel
CHRM5	0	Novel
CCL4L1	0	Novel
GIMAP6	0	Novel
SOSTDC1	0	Novel
SMO	0	Novel
PLAAT5	0	Novel
CFAP47	0	Novel
CLDN17	0	Novel
TIMP1	0	Novel
HSPB1	0	Novel
ZNF658	0	Novel
SLC35D3	0	Novel
CFAP251	0	Novel
DNAJC24	0	Novel
SGTB	0	Novel
SH2D5	0	Novel
AEBP1	0	Novel
KIAA1549L	0	Novel
ERFE	0	Novel
VWA7	0	Novel
CD1D	0	Novel
MRC1	0	Novel
N6AMT1	0	Novel
CXCL6	0	Novel
MAFB	0	Novel
MSX2	0	Novel
PGF	0	Novel
RITA1	0	Novel
DANCR	0	Novel
ZNF468	0	Novel
KCNJ1	0	Novel
HYLS1	0	Novel
ZNF454	0	Novel
PIGY	0	Novel
GLT1D1	0	Novel
FGGY	0	Novel
CCL11	0	Novel
ANKRD26P1	0	Novel
HES5	0	Novel
THEMIS	0	Novel
SLC22A12	0	Novel
HUNK	0	Novel
CXCL5	0	Novel
MICU3	0	Novel
ZFP30	0	Novel
SPOCK3	0	Novel
TCF15	0	Novel
SAMD9L	0	Novel
RAB39A	0	Novel
AIF1	0	Novel
ARSI	0	Novel
EPPIN	0	Novel
SLC22A8	0	Novel
STARD10	0	Novel
FOXO3B	0	Novel
TG	0	Novel
FZD1	0	Novel
IL6R	0	Novel
FLT4	0	Novel
CNPPD1	0	Novel
IL22RA2	0	Novel
LHFPL4	0	Novel
PLEKHS1	0	Novel
ACHE	0	Novel
TCEAL8	0	Novel
IL12RB1	0	Novel
RNF4	0	Novel
PAQR7	0	Novel
EFCAB6	0	Novel
LAT2	0	Novel
ZBTB12	0	Novel
GPR15	0	Novel
PCDHGA12	0	Novel
SPX	0	Novel
IFNA16	0	Novel
CFHR2	0	Novel
PRR15	0	Novel
ZNF322	0	Novel
RNASE11	0	Novel
CES2	0	Novel
ZNF486	0	Novel
MSMB	0	Novel
NUDT16L2P	0	Novel
CD300LB	0	Novel
LETM2	0	Novel
SLCO2B1	0	Novel
CCIN	0	Novel
SCAND2P	0	Novel
PCDHGC5	0	Novel
MMP12	0	Novel
PURG	0	Novel
C11orf53	0	Novel
PLA1A	0	Novel
C3orf20	0	Novel
PARP15	0	Novel
TSPY2	0	Novel
TBCC	0	Novel
HS3ST1	0	Novel
TERB2	0	Novel
HRH1	0	Novel
NEMF	0	Novel
ITGA5	0	Novel
ZNF420	0	Novel
PP2D1	0	Novel
SLFNL1	0	Novel
CCDC168	0	Novel
FAAH2	0	Novel
CLDN16	0	Novel
VCY	0	Novel
CPED1	0	Novel
TPMT	0	Novel
IFNW1	0	Novel
CAPSL	0	Novel
R3HDML	0	Novel
TBC1D3P2	0	Novel
TM2D1	0	Novel
MPV17L	0	Novel
APOBEC3H	0	Novel
HOXA11	0	Novel
MACROD2	0	Novel
TMEM175	0	Novel
MYRF-AS1	0	Novel
AGBL2	0	Novel
LRRC32	0	Novel
FAM104A	0	Novel
SCARF2	0	Novel
GSTT2B	0	Novel
SMIM14	0	Novel
CCR3	0	Novel
ESR1	0	Novel
PSTPIP2	0	Novel
MEIKIN	0	Novel
ITSN2	0	Novel
BTN3A2	0	Novel
OFCC1	0	Novel
TCTN2	0	Novel
RASL12	0	Novel
SULT2A1	0	Novel
KIAA1217	0	Novel
FBXL21P	0	Novel
C20orf85	0	Novel
PEX5L	0	Novel
BMS1P1	0	Novel
HINT3	0	Novel
ERGIC1	0	Novel
PDIA2	0	Novel
GATC	0	Novel
GAB3	0	Novel
HNMT	0	Novel
PTGDR	0	Novel
SLC16A8	0	Novel
WNT9B	0	Novel
GSDMB	0	Novel
PPP4R4	0	Novel
STRA6	0	Novel
CENPN	0	Novel
CCL18	0	Novel
SPACA3	0	Novel
RSPO3	0	Novel
INHA	0	Novel
GLB1L3	0	Novel
FCGR2B	0	Novel
ADAMTS18	0	Novel
FAM160B2	0	Novel
IFI6	0	Novel
RGMB	0	Novel
NRL	0	Novel
STAB2	0	Novel
C7orf69	0	Novel
TEK	0	Novel
SPANXA1	0	Novel
SLC51A	0	Novel
DNAJC28	0	Novel
AMBP	0	Novel
IL22RA1	0	Novel
SVOP	0	Novel
ALAS2	0	Novel
PMP2	0	Novel
RMDN2	0	Novel
SLC22A2	0	Novel
XRCC3	0	Novel
ASXL3	0	Novel
NEU3	0	Novel
LAX1	0	Novel
LCT	0	Novel
RETN	0	Novel
ALDH1A1	0	Novel
CPA2	0	Novel
NICN1	0	Novel
TEX15	0	Novel
ITGB1	0	Novel
FABP1	0	Novel
PACRGL	0	Novel
GAREM2	0	Novel
IGHG4	0	Novel
WIPF3	0	Novel
PDE6G	0	Novel
PODN	0	Novel
CREBL2	0	Novel
CTNNA1	0	Novel
SH3GL2	0	Novel
ASTL	0	Novel
MORC3	0	Novel
CCDC42	0	Novel
LY86	0	Novel
MTDH	0	Novel
C11orf71	0	Novel
FRG1BP	0	Novel
NPR1	0	Novel
ART4	0	Novel
UBE2DNL	0	Novel
EBF4	0	Novel
CTF1	0	Novel
PASD1	0	Novel
VASH2	0	Novel
DNAJB7	0	Novel
ZNF720	0	Novel
OR6B3	0	Novel
RAB38	0	Novel
FAM53A	0	Novel
C22orf46	0	Novel
FGFBP2	0	Novel
SPIC	0	Novel
SYCP1	0	Novel
SASH3	0	Novel
ZNF75A	0	Novel
THBS4	0	Novel
PPIAL4A	0	Novel
NIF3L1	0	Novel
MST1	0	Novel
GRTP1	0	Novel
TSPAN13	0	Novel
ACYP1	0	Novel
AGT	0	Novel
CCL8	0	Novel
HLA-DMB	0	Novel
KIAA0319	0	Novel
ACSBG1	0	Novel
CACNG3	0	Novel
CSAG1	0	Novel
HTR1E	0	Novel
LRRC66	0	Novel
CARF	0	Novel
SPAG6	0	Novel
DPY19L2P1	0	Novel
OLFML2A	0	Novel
C1orf115	0	Novel
DTD2	0	Novel
PHYHD1	0	Novel
LMNTD1	0	Novel
WDR88	0	Novel
TMEM183A	0	Novel
C6orf201	0	Novel
RSPH10B2	0	Novel
GAD2	0	Novel
TRIM49	0	Novel
RBPJL	0	Novel
ELMOD1	0	Novel
TOMM7	0	Novel
LNX2	0	Novel
DDA1	0	Novel
RLBP1	0	Novel
PAFAH2	0	Novel
AFG3L1P	0	Novel
TBC1D3G	0	Novel
MFAP4	0	Novel
LTB4R2	0	Novel
ARHGEF35	0	Novel
CFAP299	0	Novel
ETNPPL	0	Novel
DENND6B	0	Novel
DPEP3	0	Novel
ACSF2	0	Novel
SHROOM1	0	Novel
ACTL7A	0	Novel
RTL6	0	Novel
SIGLEC10	0	Novel
PTEN	0	Novel
HCFC1R1	0	Novel
ALDH1A2	0	Novel
NAPSA	0	Novel
ARL16	0	Novel
CTNNA3	0	Novel
PNMT	0	Novel
KIAA2026	0	Novel
METTL21C	0	Novel
FBLN7	0	Novel
LYPD5	0	Novel
HECTD3	0	Novel
GNRH1	0	Novel
RASGRP4	0	Novel
SPACA4	0	Novel
CXCL8	0	Novel
ZCCHC10	0	Novel
CIB4	0	Novel
CCDC87	0	Novel
GCK	0	Novel
COL4A1	0	Novel
TMCO6	0	Novel
MMP3	0	Novel
FOXO6	0	Novel
CLU	0	Novel
IGFBP7	0	Novel
CCL13	0	Novel
VWA2	0	Novel
ITGB6	0	Novel
TEPSIN	0	Novel
SLFN5	0	Novel
CCL26	0	Novel
COX17	0	Novel
PGM5	0	Novel
NEK11	0	Novel
GLRX	0	Novel
CD28	0	Novel
PRRG4	0	Novel
ZWILCH	0	Novel
ECHDC2	0	Novel
MGAT4B	0	Novel
MMP1	0	Novel
LNX1	0	Novel
CXCL17	0	Novel
TBC1D3B	0	Novel
ANXA7	0	Novel
FLT1	0	Novel
FAM126B	0	Novel
RANBP3L	0	Novel
FAM214A	0	Novel
DNAH8	0	Novel
KIAA1109	0	Novel
SPATA2L	0	Novel
CASP12	0	Novel
UQCRFS1P1	0	Novel
UBC	0	Novel
SERPIND1	0	Novel
OPRK1	0	Novel
ITGAV	0	Novel
HOXA5	0	Novel
PARVB	0	Novel
TIMP2	0	Novel
ELK1	0	Novel
FBXO28	0	Novel
PDE4D	0	Novel
CDK10	0	Novel
PARP6	0	Novel
CLEC3B	0	Novel
WNT2	0	Novel
DPYD	0	Novel
SNTG2	0	Novel
SLC35F5	0	Novel
XCL2	0	Novel
STK32C	0	Novel
ABCA13	0	Novel
MSRA	0	Novel
SERPINB11	0	Novel
PRNP	0	Novel
C21orf91	0	Novel
NUDT6	0	Novel
RIN2	0	Novel
IGHG3	0	Novel
GRB10	0	Novel
FDX1	0	Novel
LYPD6	0	Novel
SLC17A5	0	Novel
REG1A	0	Novel
CCDC149	0	Novel
FAM47B	0	Novel
SPATA22	0	Novel
SETDB2	0	Novel
TNNI3K	0	Novel
TMEM53	0	Novel
MYL10	0	Novel
MFGE8	0	Novel
HMGB4	0	Novel
TIGD1	0	Novel
APP	1	Known
HSPA5	1	Known
CLK1	1	Known
GRB2	1	Known
GOLGA2	1	Known
STAT3	1	Known
ADAD2	1	Known
CCL2	1	Known
ATP5F1B	1	Known
UBB	1	Known
UQCRFS1	1	Known
DDIT3	1	Known
GSTP1	1	Known
POM121	1	Known
SLC9A3R1	1	Known
MAPK1	1	Known
ERG28	1	Known
SPINT2	1	Known
SOD1	1	Known
SELENBP1	1	Known
CXCL1	1	Known
VEGFA	1	Known
KRT18	1	Known
ALDH2	1	Known
TPGS1	1	Known
ALKBH7	1	Known
BMP4	1	Known
HADHB	1	Known
FOXO1	1	Known
NSFL1C	1	Known
PTPMT1	1	Known
CD63	1	Known
MMP14	1	Known
LSM4	1	Known
NDUFB7	1	Known
MMAB	1	Known
IL6	1	Known
MMP9	1	Known
RAB5B	1	Known
PFKFB2	1	Known
SEPTIN8	1	Known
GOT2	1	Known
LRATD2	1	Known
DGKE	1	Known
RDH10	1	Known
CDH3	1	Known
P4HTM	1	Known
TSEN34	1	Known
TMEM245	1	Known
NUDT14	1	Known
COPS9	1	Known
ANGPT2	1	Known
CYP4V2	1	Known
VEGFC	1	Known
C18orf32	1	Known
GOLGA8A	1	Known
ZDHHC2	1	Known
GOLGA8B	1	Known
CHADL	1	Known
ENGASE	1	Known

## Sheet: BioGRID-4
BioGRID-Adjacency-GO
Symbol	Probability	Known/Novel
SCLY	0.99	Novel
ARPIN	0.91	Novel
C15orf48	0.91	Novel
CD82	0.91	Novel
BMP2	0.91	Novel
LRRC49	0.89	Novel
UBFD1	0.86	Novel
PLVAP	0.8	Novel
VEGFD	0.76	Novel
C1orf116	0.76	Novel
NPAS3	0.75	Novel
APBB3	0.72	Novel
PRSS16	0.72	Novel
SLC2A6	0.71	Novel
PLEKHO2	0.71	Novel
ASTN2	0.61	Novel
ZFYVE16	0.61	Novel
CCSER2	0.57	Novel
HOXD12	0.55	Novel
MAF	0.55	Novel
PTPRC	0.55	Novel
COX7A2L	0.54	Novel
NLE1	0.54	Novel
NHSL1	0.51	Novel
CAPS	0.47	Novel
FLT1	0.46	Novel
ISL1	0.44	Novel
VSIG10L	0.44	Novel
MACC1	0.43	Novel
EPB41	0.42	Novel
GCOM1	0.37	Novel
ND4L	0.36	Novel
CTSB	0.35	Novel
NLRP2	0.35	Novel
ARHGAP18	0.31	Novel
C6orf132	0.31	Novel
CDC42EP4	0.3	Novel
FMN1	0.28	Novel
LAD1	0.26	Novel
GLOD4	0.26	Novel
EPB41L1	0.22	Novel
FAM126B	0.22	Novel
TMEM53	0.21	Novel
THEM4	0.2	Novel
ITGB1BP1	0.2	Novel
TPD52L2	0.19	Novel
EHBP1L1	0.17	Novel
LARP6	0.17	Novel
KDF1	0.15	Novel
TSPAN13	0.13	Novel
ITGB3	0.13	Novel
KIAA1841	0.13	Novel
THAP3	0.12	Novel
RELN	0.12	Novel
PARD6B	0.11	Novel
ERCC1	0.11	Novel
ZNF185	0.11	Novel
TSNAXIP1	0.11	Novel
LYPLA2	0.1	Novel
PDE4A	0.1	Novel
RELL1	0.1	Novel
CCS	0.1	Novel
SEPTIN4	0.09	Novel
JCAD	0.09	Novel
AJAP1	0.09	Novel
SOCS5	0.09	Novel
ZNF131	0.09	Novel
PLPP7	0.09	Novel
FOSL1	0.08	Novel
CXCL3	0.08	Novel
TMEM161A	0.08	Novel
B2M	0.08	Novel
SPNS1	0.08	Novel
PDAP1	0.07	Novel
NIPA1	0.07	Novel
SEPTIN12	0.07	Novel
KIAA1522	0.07	Novel
PTPRM	0.07	Novel
LURAP1L	0.07	Novel
MYRF-AS1	0.07	Novel
ELFN2	0.06	Novel
ARPP19	0.06	Novel
ATXN7L3B	0.06	Novel
TBX1	0.06	Novel
ACTL7A	0.06	Novel
RNU4ATAC	0.06	Novel
ADPRS	0.06	Novel
NRGN	0.06	Novel
SNORA73B	0.06	Novel
SNORD3B-1	0.06	Novel
SNORA50C	0.06	Novel
SNORD13	0.06	Novel
SNORD17	0.06	Novel
SNORA80E	0.06	Novel
SNORA53	0.06	Novel
SNORD14C	0.06	Novel
KLF6	0.06	Novel
PCDHGA12	0.05	Novel
RNA5S7	0.05	Novel
SNORA73A	0.05	Novel
RNU5E-6P	0.05	Novel
KRT8P48	0.05	Novel
SNORD15B	0.05	Novel
ANKUB1	0.05	Novel
RNA5S9	0.05	Novel
HOXA10-AS	0.05	Novel
MIR27A	0.05	Novel
AFAP1-AS1	0.05	Novel
RNU1-11P	0.05	Novel
RNU1-3	0.05	Novel
GACAT2	0.05	Novel
ACTG1P14	0.05	Novel
RNASEK-C17orf49	0.05	Novel
EPB41L4A-AS1	0.05	Novel
WDPCP	0.05	Novel
ABHD15-AS1	0.05	Novel
SNORD101	0.05	Novel
RN7SL5P	0.05	Novel
ANKRD19P	0.05	Novel
MIR570HG	0.05	Novel
P2RX5-TAX1BP3	0.05	Novel
CRTC3-AS1	0.05	Novel
RPL18P11	0.05	Novel
LINC00324	0.05	Novel
RNA5S13	0.05	Novel
MIR3648-2	0.05	Novel
GOLGA2P7	0.05	Novel
SDHAP2	0.05	Novel
SUZ12P1	0.05	Novel
RN7SL4P	0.05	Novel
CARS1-AS1	0.05	Novel
MKNK1-AS1	0.05	Novel
RNA5S5	0.05	Novel
RNA5S4	0.05	Novel
LARP4P	0.05	Novel
RPS3P7	0.05	Novel
NBPF25P	0.05	Novel
MDGA2	0.05	Novel
SNORD83B	0.05	Novel
ARPIN-AP3S2	0.05	Novel
SNORD14E	0.05	Novel
SAP30L-AS1	0.05	Novel
SNORD61	0.05	Novel
EEF1A1P6	0.05	Novel
RNU4-2	0.05	Novel
PGAM1P5	0.05	Novel
SNORD3B-2	0.05	Novel
RNA5S10	0.05	Novel
FTH1P23	0.05	Novel
GTF2IRD1P1	0.05	Novel
BRD3OS	0.05	Novel
MIR663A	0.05	Novel
RNA5S12	0.05	Novel
WWTR1-AS1	0.05	Novel
RPS2P5	0.05	Novel
CTBP1-AS	0.05	Novel
INTS6-AS1	0.05	Novel
MIR7705	0.05	Novel
TRNV	0.05	Novel
RPL18AP3	0.05	Novel
CERS6-AS1	0.05	Novel
HSPD1P11	0.05	Novel
NPIPA1	0.05	Novel
GNL3LP1	0.05	Novel
GTF3C2-AS1	0.05	Novel
TMX2-CTNND1	0.05	Novel
ZNF354B	0.05	Novel
RNA5SP162	0.05	Novel
RNVU1-17	0.05	Novel
CCDC200	0.05	Novel
HORMAD2-AS1	0.05	Novel
UBE2Q2P2	0.05	Novel
ALG9-IT1	0.05	Novel
DLGAP4-AS1	0.05	Novel
KRT18P11	0.05	Novel
SLC35D2	0.05	Novel
SLC26A10	0.05	Novel
RNA5S1	0.05	Novel
EEF1A1P3	0.05	Novel
RNA5SP506	0.05	Novel
TSNAX-DISC1	0.05	Novel
CROCCP4	0.05	Novel
RNA5S17	0.05	Novel
RNU1-2	0.05	Novel
RPSAP26	0.05	Novel
CREG2	0.05	Novel
DISC1FP1	0.05	Novel
HMGA1P3	0.05	Novel
RPL13AP2	0.05	Novel
SNORD18C	0.05	Novel
HNRNPCP2	0.05	Novel
SNORD12B	0.05	Novel
RNA5SP202	0.05	Novel
MMP17	0.05	Novel
ADPGK-AS1	0.05	Novel
MIR6775	0.05	Novel
RALY-AS1	0.05	Novel
RNA5S6	0.05	Novel
RNU1-18P	0.05	Novel
RPS2P46	0.05	Novel
RNA5SP74	0.05	Novel
ARHGEF34P	0.05	Novel
CCDC144NL-AS1	0.05	Novel
VTRNA2-1	0.05	Novel
SMAD1-AS1	0.05	Novel
PRC1-AS1	0.05	Novel
RNU5F-1	0.05	Novel
RPSAP14	0.05	Novel
ANKRD30BL	0.05	Novel
RNA5S3	0.05	Novel
RPS3P6	0.05	Novel
TRNE	0.05	Novel
MROH7-TTC4	0.05	Novel
MIR614	0.05	Novel
MIR589	0.05	Novel
MKRN2OS	0.05	Novel
LINC00294	0.05	Novel
SMG1P5	0.05	Novel
SNORD83A	0.05	Novel
SNORD16	0.05	Novel
SDHAP1	0.05	Novel
PPP3CB-AS1	0.05	Novel
PXN-AS1	0.05	Novel
RNU7-1	0.05	Novel
LANCL1-AS1	0.05	Novel
RNA5S16	0.05	Novel
RNU1-27P	0.05	Novel
MIR663AHG	0.05	Novel
MIR1248	0.05	Novel
B4GALT1-AS1	0.05	Novel
DDX3P3	0.05	Novel
KRT18P15	0.05	Novel
RNA5SP259	0.05	Novel
SNORD18B	0.05	Novel
MIR4449	0.05	Novel
RNA5S15	0.05	Novel
STK17A	0.05	Novel
RBAK-RBAKDN	0.05	Novel
RNA5SP145	0.05	Novel
OR2A1-AS1	0.05	Novel
MSTO2P	0.05	Novel
RPS4XP17	0.05	Novel
HNRNPA1P33	0.05	Novel
RNVU1-19	0.05	Novel
RN7SL2	0.05	Novel
ATP6V1G2-DDX39B	0.05	Novel
RNVU1-18	0.05	Novel
RNA5SP191	0.05	Novel
MIR3648-1	0.05	Novel
RNVU1-1	0.05	Novel
RNU1-19P	0.05	Novel
RNU6-8	0.05	Novel
SLC25A5-AS1	0.05	Novel
KRT8P34	0.05	Novel
MIF-AS1	0.05	Novel
SNORD15A	0.05	Novel
TUBAP2	0.05	Novel
RNA5S2	0.05	Novel
SNORD20	0.05	Novel
PPP1R14BP3	0.05	Novel
SNHG19	0.05	Novel
MIR663B	0.05	Novel
RNU1-28P	0.05	Novel
RNA5S8	0.05	Novel
RPS20P14	0.05	Novel
ZFAS1	0.05	Novel
ARAP1-AS2	0.05	Novel
KRT8P39	0.05	Novel
IGHV3-49	0.05	Novel
RNA5SP352	0.05	Novel
RNVU1-14	0.05	Novel
SNORA23	0.05	Novel
HM13-AS1	0.05	Novel
RNVU1-6	0.05	Novel
RNA5S11	0.05	Novel
RNVU1-7	0.05	Novel
CEACAM19	0.05	Novel
PROM2	0.05	Novel
TMC5	0.05	Novel
SNORD118	0.05	Novel
SNORD10	0.05	Novel
SNORD3C	0.05	Novel
C6orf223	0.05	Novel
SLCO5A1	0.05	Novel
VTRNA1-1	0.05	Novel
CITED4	0.05	Novel
TCFL5	0.05	Novel
ALDH8A1	0.05	Novel
RNR1	0.05	Novel
NAA25	0.05	Novel
SPATA21	0.05	Novel
GAPDHS	0.05	Novel
TINCR	0.05	Novel
KLF12	0.05	Novel
ITGAE	0.05	Novel
RNU1-4	0.05	Novel
TMEM91	0.04	Novel
DNER	0.04	Novel
SSH3	0.04	Novel
RNU5A-1	0.04	Novel
AGBL5	0.04	Novel
RNR2	0.04	Novel
GNA12	0.04	Novel
SNORD104	0.04	Novel
ZBED9	0.04	Novel
SNORA3B	0.04	Novel
SNORA52	0.04	Novel
GFOD2	0.04	Novel
HFM1	0.04	Novel
PAQR4	0.04	Novel
SORCS2	0.04	Novel
PHACTR2	0.04	Novel
MINK1	0.04	Novel
CCDC43	0.04	Novel
NXPE3	0.04	Novel
SNORD3A	0.04	Novel
KYNU	0.03	Novel
FOXO6	0.03	Novel
ANGPT4	0.03	Novel
RNPEPL1	0.03	Novel
GPR15	0.03	Novel
DANCR	0.03	Novel
SNORD25	0.03	Novel
SMIM13	0.03	Novel
SNORD26	0.03	Novel
FSD1L	0.03	Novel
MMP10	0.03	Novel
CFHR2	0.03	Novel
CLDN16	0.03	Novel
DPY19L2P4	0.03	Novel
TENM3-AS1	0.03	Novel
GTDC1	0.03	Novel
GNRH2	0.03	Novel
IL26	0.03	Novel
LOC403312	0.03	Novel
GIMAP4	0.03	Novel
ACTL7B	0.03	Novel
LOC254896	0.03	Novel
HERC2P9	0.03	Novel
FAAH2	0.03	Novel
GPR78	0.03	Novel
SPRR4	0.03	Novel
MUCL3	0.03	Novel
TARP	0.03	Novel
HCP5	0.03	Novel
IL6-AS1	0.03	Novel
FITM1	0.03	Novel
BIN3-IT1	0.03	Novel
SLIT1-AS1	0.03	Novel
PLA2G4D	0.03	Novel
CPED1	0.03	Novel
TP53TG1	0.03	Novel
SPINK6	0.03	Novel
OR4D6	0.03	Novel
OR7A5	0.03	Novel
PRDM16-DT	0.03	Novel
CLEC2B	0.03	Novel
VCY1B	0.03	Novel
MOGAT3	0.03	Novel
BAALC-AS2	0.03	Novel
TPMT	0.03	Novel
KCNMB2	0.03	Novel
TPRXL	0.03	Novel
DSCR9	0.03	Novel
DLGAP1-AS2	0.03	Novel
VCY	0.03	Novel
FAM151A	0.03	Novel
OR2W1	0.03	Novel
CCDC144NL	0.03	Novel
GPR12	0.03	Novel
APOLD1	0.03	Novel
SERPIND1	0.03	Novel
SH3D19	0.03	Novel
TERB2	0.03	Novel
ARMH1	0.03	Novel
OPN3	0.03	Novel
VAT1L	0.03	Novel
FAM160B2	0.03	Novel
SYNJ1	0.03	Novel
DMTF1	0.03	Novel
SLC35D1	0.03	Novel
SMYD4	0.03	Novel
FAM47B	0.03	Novel
C11orf58	0.03	Novel
NDUFV1	0.03	Novel
CARF	0.03	Novel
HLA-F	0.03	Novel
C11orf53	0.03	Novel
ANGPT1	0.03	Novel
FRG1BP	0.03	Novel
C6orf118	0.03	Novel
MSTN	0.03	Novel
TLDC2	0.03	Novel
KCTD16	0.03	Novel
COL22A1	0.03	Novel
PLPP2	0.03	Novel
SEMA6D	0.03	Novel
RPL7AP66	0.03	Novel
DNASE1	0.03	Novel
SFRP2	0.03	Novel
DNAJB7	0.03	Novel
NIM1K	0.03	Novel
PGBD3	0.03	Novel
TIMP3	0.03	Novel
BMP6	0.03	Novel
SPATA7	0.03	Novel
LYPD6	0.03	Novel
SYT7	0.03	Novel
ZNF587B	0.03	Novel
C11orf71	0.03	Novel
TSPY2	0.03	Novel
PTCH2	0.03	Novel
FKBP14	0.03	Novel
ZNF322	0.03	Novel
PTGIS	0.03	Novel
DNLZ	0.03	Novel
IL22	0.03	Novel
LRRC66	0.03	Novel
SNORA13	0.03	Novel
NR2F1-AS1	0.03	Novel
NUDT16L2P	0.03	Novel
ZNF713	0.03	Novel
TAFA2	0.03	Novel
FBXW9	0.03	Novel
MMP1	0.02	Novel
FAM171B	0.02	Novel
FBXO15	0.02	Novel
R3HDML	0.02	Novel
C3orf20	0.02	Novel
RNF216P1	0.02	Novel
CCDC190	0.02	Novel
STEAP1B	0.02	Novel
STPG4	0.02	Novel
GP2	0.02	Novel
KLF4	0.02	Novel
MMP12	0.02	Novel
KCTD18	0.02	Novel
GAS5	0.02	Novel
HMGB4	0.02	Novel
CD300LB	0.02	Novel
APP	1	Known
CLK1	1	Known
GRB2	1	Known
HSPA5	1	Known
GOLGA2	1	Known
CCL2	1	Known
UBB	1	Known
STAT3	1	Known
DDIT3	1	Known
SLC9A3R1	1	Known
NSFL1C	1	Known
ATP5F1B	1	Known
SPINT2	1	Known
MAPK1	1	Known
SOD1	1	Known
KRT18	1	Known
UQCRFS1	1	Known
NDUFB7	1	Known
HADHB	1	Known
ERG28	1	Known
SELENBP1	1	Known
MMP14	1	Known
FOXO1	1	Known
ALDH2	1	Known
POM121	1	Known
CXCL1	1	Known
BMP4	1	Known
CD63	1	Known
VEGFA	1	Known
MMP9	1	Known
LSM4	1	Known
GSTP1	1	Known
PTPMT1	1	Known
RAB5B	1	Known
GOT2	1	Known
SEPTIN8	1	Known
MMAB	1	Known
LRATD2	1	Known
PFKFB2	1	Known
P4HTM	1	Known
IL6	1	Known
TSEN34	1	Known
RDH10	1	Known
TMEM245	1	Known
TPGS1	1	Known
ANGPT2	1	Known
ALKBH7	1	Known
DGKE	0.99	Known
COPS9	0.99	Known
CDH3	0.99	Known
ZDHHC2	0.99	Known
CYP4V2	0.99	Known
VEGFC	0.99	Known
NUDT14	0.98	Known
ENGASE	0.98	Known
GOLGA8A	0.98	Known
C18orf32	0.94	Known
GOLGA8B	0.53	Known
CHADL	0.05	Known
ADAD2	0.03	Known

[truncated: 3 more sheets: BioGRID-5, BioGRID-6, Final ]
