# Supplementary material for: Suboptimal Responses to Anti-VEGF in Retinal Neurovascular Diseases: Linking Aging and Alternative Angioinflammatory Pathways
Source: Invest Ophthalmol Vis Sci. 2026 May 4;67(5):4. doi: 10.1167/iovs.67.5.4 (PMC13164572; doi:10.1167/iovs.67.5.4)
Supplement: Supplement 30 [file iovs-67-5-4_s030.xlsx]

## Sheet: STRING-1
STRING-Adjacency-DisGeNET
Symbol	Probability	Known/Novel
SERPINE1	1	Novel
CXCL8	1	Novel
EGR1	1	Novel
IGF1	0.99	Novel
CCND1	0.99	Novel
MMP2	0.99	Novel
FOS	0.99	Novel
MAPK8	0.98	Novel
MAPK3	0.98	Novel
HGF	0.98	Novel
BCL2L1	0.97	Novel
HSPA1B	0.97	Novel
HSPA1L	0.92	Novel
TIMP1	0.92	Novel
TP53	0.9	Novel
IRS1	0.9	Novel
AKT1	0.89	Novel
H4C1	0.85	Novel
SPARC	0.85	Novel
IL1B	0.81	Novel
IGF2	0.76	Novel
TGFB1	0.64	Novel
IL10	0.59	Novel
THBS1	0.59	Novel
ANGPT1	0.55	Novel
EGFR	0.54	Novel
ESR1	0.47	Novel
GALNT7	0.47	Novel
VCAM1	0.47	Novel
CDKN1B	0.46	Novel
CXCL12	0.44	Novel
DUSP12	0.4	Novel
PLAUR	0.38	Novel
H4C14	0.36	Novel
H4-16	0.35	Novel
H4C15	0.34	Novel
H4C9	0.34	Novel
H4C12	0.34	Novel
FN1	0.34	Novel
H4C8	0.34	Novel
STAT1	0.33	Novel
H4C6	0.32	Novel
H4C13	0.31	Novel
PTGS2	0.31	Novel
H4C11	0.31	Novel
CCN2	0.3	Novel
EGF	0.3	Novel
RND1	0.27	Novel
KDR	0.26	Novel
HSPA6	0.23	Novel
TEK	0.23	Novel
ICAM1	0.23	Novel
LCN2	0.21	Novel
PLAU	0.21	Novel
TIMP3	0.21	Novel
FLT1	0.2	Novel
CD9	0.18	Novel
PLG	0.18	Novel
CXCL2	0.17	Novel
GALNT13	0.15	Novel
PLSCR1	0.15	Novel
VEGFB	0.15	Novel
MAPK14	0.14	Novel
XBP1	0.13	Novel
MMP1	0.13	Novel
FAM174C	0.12	Novel
TIMP2	0.12	Novel
CSRP2	0.11	Novel
MDM2	0.11	Novel
PLSCR5	0.11	Novel
FOSL1	0.11	Novel
VEGFD	0.1	Novel
MEDAG	0.1	Novel
TUBB	0.1	Novel
CXCL10	0.1	Novel
IL4	0.09	Novel
H3-4	0.09	Novel
NR3C1	0.09	Novel
DUSP5	0.09	Novel
ATF4	0.09	Novel
PDGFB	0.09	Novel
ERBB2	0.08	Novel
GALNT6	0.08	Novel
MMRN2	0.08	Novel
H4C5	0.07	Novel
CAV1	0.07	Novel
GALNT3	0.07	Novel
NRP1	0.07	Novel
VWF	0.06	Novel
PLSCR2	0.06	Novel
SBNO2	0.06	Novel
CASP3	0.06	Novel
A4GNT	0.05	Novel
HIF1A	0.05	Novel
FLT4	0.05	Novel
NGF	0.05	Novel
HSPA12B	0.05	Novel
NR4A1	0.05	Novel
PGF	0.05	Novel
TLR4	0.05	Novel
HSPA12A	0.05	Novel
HSPA4L	0.04	Novel
TNF	0.04	Novel
RND2	0.04	Novel
NFIL3	0.04	Novel
MMP3	0.04	Novel
DPYSL3	0.04	Novel
ODF3L2	0.04	Novel
FOSB	0.04	Novel
SMAD3	0.03	Novel
CD44	0.03	Novel
RELA	0.03	Novel
CEBPB	0.03	Novel
PDGFRB	0.03	Novel
IL13	0.03	Novel
HMOX1	0.03	Novel
JUND	0.03	Novel
FOXO3	0.03	Novel
AR	0.03	Novel
CREB1	0.02	Novel
MET	0.02	Novel
MYD88	0.02	Novel
IL18	0.02	Novel
TGFB2	0.02	Novel
CDH5	0.02	Novel
H4C2	0.02	Novel
CLDN5	0.02	Novel
STAT6	0.02	Novel
HSPA8	0.02	Novel
HSPB2	0.02	Novel
JUNB	0.02	Novel
CXCR4	0.02	Novel
H1-6	0.02	Novel
CCL5	0.02	Novel
MTRF1	0.02	Novel
GALNT4	0.02	Novel
RGS2	0.02	Novel
CDH1	0.02	Novel
MTRF1L	0.02	Novel
GADD45A	0.02	Novel
HSP90AA1	0.01	Novel
BTG2	0.01	Novel
CXCL5	0.01	Novel
GALNT12	0.01	Novel
SELE	0.01	Novel
TGFB1I1	0.01	Novel
HBEGF	0.01	Novel
H4C4	0.01	Novel
LGALS3	0.01	Novel
H1-1	0.01	Novel
TUBB2A	0.01	Novel
GALNTL5	0.01	Novel
MAK16	0.01	Novel
GALNTL6	0.01	Novel
SIRT1	0.01	Novel
ITGAV	0.01	Novel
NQO1	0.01	Novel
PTEN	0.01	Novel
SPP1	0.01	Novel
HTRA1	0.01	Novel
CSF3	0.01	Novel
HSPA14	0.01	Novel
A2M	0.01	Novel
CCDC180	0.01	Novel
PTPN1	0.01	Novel
GALNT18	0.01	Novel
EDN1	0.01	Novel
ANGPTL2	0.01	Novel
PPARG	0.01	Novel
ENG	0.01	Novel
NOS3	0.01	Novel
RRAS	0.01	Novel
ATF6	0.01	Novel
GALNT10	0.01	Novel
HSPB1	0.01	Novel
GALNT16	0.01	Novel
ID4	0.01	Novel
TGFB3	0.01	Novel
H1-3	0.01	Novel
PPP1R15A	0.01	Novel
HSPA13	0.01	Novel
AAMP	0.01	Novel
MAFF	0.01	Novel
FAS	0.01	Novel
INHBA	0.01	Novel
FGF1	0.01	Novel
CCL7	0.01	Novel
NR4A3	0.01	Novel
IFNG	0.01	Novel
IER2	0.01	Novel
GALNT17	0.01	Novel
IL1R1	0.01	Novel
GALNT2	0	Novel
ESM1	0	Novel
CCL20	0	Novel
AGAP5	0	Novel
PRXL2C	0	Novel
TSPAN4	0	Novel
TM4SF1	0	Novel
HP1BP3	0	Novel
CASP9	0	Novel
AATF	0	Novel
GALNT14	0	Novel
H1-8	0	Novel
CDK5	0	Novel
HFE	0	Novel
FGF2	0	Novel
STAT2	0	Novel
DLL4	0	Novel
RRP1B	0	Novel
CRMP1	0	Novel
PTX3	0	Novel
GAPDH	0	Novel
MMP7	0	Novel
RBM43	0	Novel
GALNT8	0	Novel
GALNT1	0	Novel
RHOA	0	Novel
IER3	0	Novel
CYP1A1	0	Novel
SERPINA1	0	Novel
CD93	0	Novel
CYP1B1	0	Novel
MAPK9	0	Novel
H3-2	0	Novel
CRP	0	Novel
TNS1	0	Novel
CISH	0	Novel
FAIM2	0	Novel
GALNT5	0	Novel
TNFSF10	0	Novel
SCRN3	0	Novel
REM1	0	Novel
FOSL2	0	Novel
SNAI2	0	Novel
NHLRC2	0	Novel
CD82	0	Novel
AADACL3	0	Novel
CFD	0	Novel
BCL3	0	Novel
PLXNA2	0	Novel
H1-5	0	Novel
MAPK7	0	Novel
MACROH2A2	0	Novel
FTSJ3	0	Novel
HSPH1	0	Novel
PTPRB	0	Novel
H3C4	0	Novel
TMEM241	0	Novel
RELB	0	Novel
SRPX	0	Novel
PA2G4	0	Novel
IRF4	0	Novel
BCL2L2	0	Novel
AARSD1	0	Novel
TNFRSF1A	0	Novel
TLR3	0	Novel
GCNT4	0	Novel
IL4R	0	Novel
CSRNP3	0	Novel
H4C7	0	Novel
SMAD7	0	Novel
HAUS1	0	Novel
APOE	0	Novel
H3-5	0	Novel
EFNA2	0	Novel
IGFBP7	0	Novel
ACYP2	0	Novel
DNAJC3	0	Novel
BYSL	0	Novel
ANKRD45	0	Novel
KRAS	0	Novel
S100A6	0	Novel
NOX4	0	Novel
S100A4	0	Novel
PGR	0	Novel
F5	0	Novel
GNL2	0	Novel
TAGLN	0	Novel
SLC9C2	0	Novel
ERBB3	0	Novel
HEY1	0	Novel
NOP2	0	Novel
MUC1	0	Novel
FAM89B	0	Novel
DUSP2	0	Novel
CAVIN3	0	Novel
ATF5	0	Novel
A1BG	0	Novel
GALNT9	0	Novel
EEF1AKNMT	0	Novel
RAP2B	0	Novel
CD63	0	Novel
KLF2	0	Novel
ISLR	0	Novel
MAOB	0	Novel
RNF217	0	Novel
H3C14	0	Novel
H3C15	0	Novel
RASL12	0	Novel
EPO	0	Novel
PTGDS	0	Novel
PF4	0	Novel
CBARP	0	Novel
B3GNT5	0	Novel
MMP16	0	Novel
PTPRJ	0	Novel
CD248	0	Novel
HNF1A	0	Novel
WDR18	0	Novel
LEP	0	Novel
SH2D4B	0	Novel
TSPAN14	0	Novel
IRF1	0	Novel
SP1	0	Novel
APLNR	0	Novel
LOX	0	Novel
INSR	0	Novel
ITPKB	0	Novel
PDGFA	0	Novel
SNAI1	0	Novel
BCAR1	0	Novel
CLU	0	Novel
CEBPZ	0	Novel
SMAD2	0	Novel
H3C13	0	Novel
B3GNT8	0	Novel
FBXO10	0	Novel
H3C1	0	Novel
CEBPG	0	Novel
RORC	0	Novel
CCND2	0	Novel
ZSWIM4	0	Novel
PDLIM7	0	Novel
TOM1	0	Novel
SLC35D3	0	Novel
IRS4	0	Novel
PLAT	0	Novel
SDCBP	0	Novel
IL1A	0	Novel
CASP8	0	Novel
MAF	0	Novel
TFPI2	0	Novel
PPBP	0	Novel
AKT2	0	Novel
GALNT11	0	Novel
FAP	0	Novel
RAP1A	0	Novel
BDNF	0	Novel
HAUS2	0	Novel
CRK	0	Novel
BHLHE41	0	Novel
NOC3L	0	Novel
NR4A2	0	Novel
AADACL2	0	Novel
BAX	0	Novel
CCL3	0	Novel
ZNRD2	0	Novel
GCNT3	0	Novel
RBM19	0	Novel
CYLD	0	Novel
NSA2	0	Novel
LYVE1	0	Novel
CD151	0	Novel
NFE2L2	0	Novel
BCL2	0	Novel
SREBF1	0	Novel
MMP12	0	Novel
SOD3	0	Novel
RGS14	0	Novel
CXCL9	0	Novel
TGM2	0	Novel
SOD2	0	Novel
F3	0	Novel
RHOBTB3	0	Novel
NAMPT	0	Novel
AARD	0	Novel
FOXP3	0	Novel
EFEMP1	0	Novel
FSTL3	0	Novel
TRMT11	0	Novel
HAUS4	0	Novel
TPGS1	0	Novel
CREB3	0	Novel
PES1	0	Novel
ISG20	0	Novel
MRAS	0	Novel
TMEM255A	0	Novel
MMRN1	0	Novel
EGR3	0	Novel
CSPG4	0	Novel
TNFRSF1B	0	Novel
EMCN	0	Novel
SLPI	0	Novel
DIRAS3	0	Novel
RASD1	0	Novel
KLF9	0	Novel
TLR2	0	Novel
MMP25	0	Novel
TUBA1C	0	Novel
H3C6	0	Novel
B4GALT6	0	Novel
THBD	0	Novel
IL9	0	Novel
MRTO4	0	Novel
COL18A1	0	Novel
H2AB2	0	Novel
NFKB1	0	Novel
PDIA6	0	Novel
C19orf25	0	Novel
H2AC1	0	Novel
RASD2	0	Novel
CCL11	0	Novel
ECM1	0	Novel
MDN1	0	Novel
SLC2A1	0	Novel
TOR4A	0	Novel
RPF2	0	Novel
RETN	0	Novel
TIE1	0	Novel
CLEC14A	0	Novel
IL5	0	Novel
NDRG2	0	Novel
PDLIM1	0	Novel
WNT2	0	Novel
CDK4	0	Novel
PPP1R3C	0	Novel
CRCT1	0	Novel
TUBA3E	0	Novel
PLAC8	0	Novel
ACKR1	0	Novel
JAK1	0	Novel
IL12RB1	0	Novel
B3GNT3	0	Novel
ANKFN1	0	Novel
H3C3	0	Novel
QSOX1	0	Novel
GSK3B	0	Novel
MARK4	0	Novel
NIP7	0	Novel
STAT3	1	Known
IL6	1	Known
JUN	1	Known
MAPK1	1	Known
HSPA5	1	Known
CCL2	1	Known
MMP9	1	Known
ATF3	1	Known
HSPA1A	1	Known
CDKN1A	1	Known
GRB2	1	Known
ID1	1	Known
FOXO1	1	Known
VEGFC	1	Known
HSPA2	1	Known
SOCS3	1	Known
ID2	1	Known
DDIT3	1	Known
CRYAB	1	Known
TUBA1A	1	Known
COMT	1	Known
DUSP1	1	Known
MMP14	1	Known
NDRG1	1	Known
AHR	1	Known
TSC22D3	1	Known
EMP1	1	Known
IRS2	1	Known
DPYSL2	1	Known
SPARCL1	1	Known
TUBB4B	1	Known
CDKN1C	1	Known
MCL1	1	Known
GALNT15	1	Known
CXCL1	1	Known
DKK3	1	Known
TMBIM1	1	Known
CD81	1	Known
SERPING1	1	Known
CSRP1	1	Known
ID3	1	Known
RND3	1	Known
ANGPT2	1	Known
ADIRF	1	Known
DEPP1	1	Known
PMP22	1	Known
PYGL	1	Known
WDR74	1	Known
PLSCR4	1	Known
ACYP1	1	Known
SLC35D2	1	Known
PRSS23	1	Known
C12orf65	1	Known
PDLIM2	1	Known
MIDN	1	Known
RGS16	1	Known
AAMDC	1	Known
H1-10	1	Known
MRNIP	0.99	Known
H4C3	0.99	Known

## Sheet: STRING-2
STRING-Embedding-DisGeNET
Symbol	Probability	Known/Novel
EGFR	0.84	Novel
TP53	0.83	Novel
CEBPB	0.83	Novel
HSPA1L	0.76	Novel
HSPA1B	0.76	Novel
HSPA12A	0.76	Novel
MMP2	0.75	Novel
AKT1	0.72	Novel
H4C14	0.7	Novel
PTEN	0.69	Novel
SMAD3	0.68	Novel
MAPK3	0.67	Novel
IGF1	0.67	Novel
THBS1	0.67	Novel
SERPINE1	0.66	Novel
ERBB2	0.66	Novel
SOD3	0.66	Novel
KRAS	0.64	Novel
CCN2	0.63	Novel
CCNB1	0.63	Novel
FOS	0.63	Novel
CD44	0.6	Novel
IFNG	0.59	Novel
FN1	0.58	Novel
CCND1	0.57	Novel
H4C15	0.57	Novel
HSPA12B	0.56	Novel
PPARG	0.56	Novel
MMP1	0.53	Novel
IFIT2	0.51	Novel
LOX	0.49	Novel
RRAS	0.49	Novel
CDH1	0.48	Novel
CLPSL2	0.48	Novel
MAPK8	0.47	Novel
CXCL8	0.47	Novel
FOSL1	0.46	Novel
EGR1	0.45	Novel
RELA	0.45	Novel
CXCL10	0.44	Novel
IGFBP3	0.44	Novel
CCN1	0.43	Novel
IL1B	0.43	Novel
TNS1	0.42	Novel
IFIT1	0.42	Novel
TGFBI	0.41	Novel
PTGS2	0.41	Novel
CAV1	0.41	Novel
DUSP12	0.4	Novel
FOXO3	0.4	Novel
PDGFRB	0.39	Novel
STAT6	0.38	Novel
CXCR4	0.38	Novel
H4C11	0.38	Novel
TIMP1	0.38	Novel
HRAS	0.37	Novel
JUND	0.37	Novel
H4C5	0.37	Novel
HSP90AA1	0.36	Novel
SERPINH1	0.36	Novel
ISG20	0.36	Novel
GSTP1	0.35	Novel
MMP12	0.35	Novel
H4C13	0.35	Novel
EGF	0.34	Novel
SREBF1	0.34	Novel
IFIT3	0.32	Novel
GADD45B	0.32	Novel
SDC1	0.31	Novel
IER3	0.31	Novel
CXCL2	0.31	Novel
LAMP1	0.3	Novel
TNFSF10	0.3	Novel
NAMPT	0.3	Novel
BCL2L2-PABPN1	0.3	Novel
FOSB	0.3	Novel
HMOX1	0.29	Novel
EEF1A2	0.29	Novel
RHOC	0.29	Novel
FGF1	0.29	Novel
MAPK11	0.29	Novel
H4C9	0.29	Novel
HSPA13	0.29	Novel
S100A4	0.29	Novel
IL1A	0.28	Novel
TNFRSF12A	0.28	Novel
IGFBP1	0.27	Novel
TIMP2	0.27	Novel
TUBB2A	0.26	Novel
ICAM1	0.26	Novel
MT2A	0.26	Novel
CD9	0.26	Novel
ANXA2	0.26	Novel
LGALS3	0.25	Novel
EPAS1	0.25	Novel
HSP90B1	0.25	Novel
GADD45A	0.25	Novel
TUBB2B	0.25	Novel
H4-16	0.25	Novel
TNFAIP2	0.25	Novel
LGALS3BP	0.24	Novel
ANGPTL4	0.24	Novel
CASP4	0.24	Novel
MAPK4	0.24	Novel
IL1R1	0.23	Novel
DUSP5	0.23	Novel
PLAU	0.23	Novel
HBEGF	0.23	Novel
CCNG1	0.23	Novel
RAC2	0.23	Novel
MAPK14	0.22	Novel
H4C6	0.22	Novel
MAP2K1	0.22	Novel
SNAI1	0.22	Novel
TXNIP	0.22	Novel
LCN2	0.22	Novel
H3C10	0.21	Novel
H2AZ1	0.21	Novel
TTC4	0.21	Novel
ESR1	0.21	Novel
STAT5A	0.21	Novel
RND1	0.21	Novel
C12orf40	0.21	Novel
MS4A10	0.21	Novel
TIMP3	0.2	Novel
MX1	0.2	Novel
DUSP2	0.2	Novel
NT5E	0.2	Novel
ITGA5	0.2	Novel
FAM90A26	0.2	Novel
H4C8	0.2	Novel
NFKB2	0.2	Novel
FOSL2	0.19	Novel
CASP3	0.19	Novel
H4C4	0.19	Novel
CCL4	0.19	Novel
S100A11	0.19	Novel
TGFB1	0.19	Novel
NFE2L2	0.19	Novel
HSPA4L	0.19	Novel
HIF1A	0.19	Novel
CEBPA	0.18	Novel
CDKN1B	0.18	Novel
HSPA6	0.18	Novel
CDK2	0.18	Novel
SGTB	0.18	Novel
CCND2	0.18	Novel
IL15	0.18	Novel
NID1	0.18	Novel
MMP3	0.18	Novel
ATF6	0.17	Novel
RHOB	0.17	Novel
BCL2L11	0.17	Novel
CD68	0.17	Novel
BNIP3	0.17	Novel
SERPINB2	0.17	Novel
THY1	0.17	Novel
PDGFB	0.17	Novel
IRF7	0.17	Novel
IRF3	0.17	Novel
PTK2	0.17	Novel
H4C2	0.17	Novel
AREG	0.16	Novel
PDIA6	0.16	Novel
CLDN5	0.16	Novel
SERPINE2	0.16	Novel
ARNT	0.16	Novel
TNFRSF1A	0.16	Novel
BTG2	0.16	Novel
ITGAE	0.16	Novel
CDKN2B	0.16	Novel
RPS6KB1	0.15	Novel
TGM2	0.15	Novel
IL18	0.15	Novel
H4C12	0.15	Novel
CTSB	0.15	Novel
SIRT1	0.15	Novel
SMIM10	0.15	Novel
CDK5	0.15	Novel
IFITM3	0.15	Novel
CXCL3	0.15	Novel
SIRT3	0.15	Novel
PDIA2	0.15	Novel
PSMB8	0.15	Novel
CASP14	0.15	Novel
GPX1	0.15	Novel
SRC	0.15	Novel
RAC1	0.15	Novel
MAPK10	0.15	Novel
VCAM1	0.15	Novel
CCL7	0.15	Novel
PIM1	0.15	Novel
MS4A13	0.15	Novel
G0S2	0.15	Novel
DDIT4	0.15	Novel
PPP1R15A	0.14	Novel
LOC100133315	0.14	Novel
CSNK1E	0.14	Novel
HYOU1	0.14	Novel
CTSL	0.14	Novel
PLAUR	0.14	Novel
MUC1	0.14	Novel
BRSK1	0.14	Novel
GDF15	0.14	Novel
ANXA5	0.14	Novel
CDC42	0.14	Novel
ANXA1	0.14	Novel
MOG	0.14	Novel
BIK	0.14	Novel
CCDC142	0.14	Novel
CNTFR	0.14	Novel
XBP1	0.14	Novel
RPS6	0.14	Novel
PDIA4	0.14	Novel
ANGPT1	0.14	Novel
IGFBP6	0.14	Novel
SLC2A1	0.14	Novel
PXDN	0.14	Novel
RHOU	0.14	Novel
RICTOR	0.14	Novel
EIF4E	0.14	Novel
PRMT8	0.13	Novel
GSN	0.13	Novel
SGK1	0.13	Novel
IRF1	0.13	Novel
NFE2L1	0.13	Novel
CCNA2	0.13	Novel
STC2	0.13	Novel
ERRFI1	0.13	Novel
DUSP8	0.13	Novel
CCL5	0.13	Novel
NNMT	0.13	Novel
INS	0.13	Novel
JUNB	0.13	Novel
NFYB	0.13	Novel
CDK4	0.13	Novel
REM1	0.13	Novel
COL4A1	0.13	Novel
ZBTB16	0.13	Novel
IL24	0.13	Novel
LEP	0.13	Novel
CX3CL1	0.13	Novel
HSF1	0.13	Novel
HAS2	0.13	Novel
NFKB1	0.13	Novel
IL5	0.13	Novel
COL6A1	0.13	Novel
TPM2	0.13	Novel
BCAR1	0.12	Novel
STAT1	0.12	Novel
CAVIN1	0.12	Novel
GBP6	0.12	Novel
PPARGC1A	0.12	Novel
IGFBP4	0.12	Novel
PTGDS	0.12	Novel
IFNAR1	0.12	Novel
TIMP4	0.12	Novel
CTSD	0.12	Novel
IFIT5	0.12	Novel
ITGB1	0.12	Novel
FASLG	0.12	Novel
ABCG2	0.12	Novel
TNFSF15	0.12	Novel
SERPINB1	0.12	Novel
IL3	0.12	Novel
RELB	0.12	Novel
SMAD7	0.12	Novel
COL18A1	0.11	Novel
NRP1	0.11	Novel
ECM1	0.11	Novel
HSPB1	0.11	Novel
IGFBP5	0.11	Novel
TM4SF1	0.11	Novel
APOE	0.11	Novel
PRMT2	0.11	Novel
ADAM17	0.11	Novel
SYDE1	0.11	Novel
COL5A1	0.11	Novel
GPX8	0.11	Novel
IL13	0.11	Novel
NR4A1	0.11	Novel
FKBPL	0.11	Novel
CFL1	0.11	Novel
ANXA4	0.11	Novel
FAP	0.11	Novel
HSPB8	0.11	Novel
TAGLN3	0.11	Novel
ACOD1	0.11	Novel
H3C15	0.11	Novel
IL12RB2	0.11	Novel
ATF4	0.11	Novel
TRIM2	0.11	Novel
STEAP3	0.11	Novel
IL11	0.11	Novel
PDIA5	0.11	Novel
A2M	0.11	Novel
SLC7A5	0.1	Novel
PDGFA	0.1	Novel
BHLHE40	0.1	Novel
SNAI2	0.1	Novel
PNMA8B	0.1	Novel
KLF6	0.1	Novel
SP1	0.1	Novel
LRP1	0.1	Novel
CDC14A	0.1	Novel
CEBPD	0.1	Novel
ALB	0.1	Novel
CASP7	0.1	Novel
ABCA1	0.1	Novel
GAPDH	0.1	Novel
IL10	0.1	Novel
BCL2L1	0.1	Novel
LYG2	0.1	Novel
TXNRD1	0.1	Novel
RHEB	0.1	Novel
CD82	0.1	Novel
HSPB3	0.1	Novel
CDK6	0.1	Novel
AKR1B1	0.1	Novel
IL1RN	0.1	Novel
MXI1	0.1	Novel
IFNGR1	0.1	Novel
TUBA1C	0.1	Novel
LGALS1	0.1	Novel
TLR4	0.1	Novel
MAFG	0.1	Novel
DFFA	0.1	Novel
IL6ST	0.1	Novel
PFKFB3	0.1	Novel
CXCL9	0.1	Novel
SERPINF1	0.1	Novel
C4A	0.1	Novel
STAT2	0.1	Novel
ABCB1	0.1	Novel
BCL2L10	0.1	Novel
ETS2	0.09	Novel
PDPN	0.09	Novel
TSG101	0.09	Novel
THBS2	0.09	Novel
EIF2AK3	0.09	Novel
SLC16A3	0.09	Novel
ADAM33	0.09	Novel
JAK2	0.09	Novel
NIBAN2	0.09	Novel
CXCL5	0.09	Novel
STAT4	0.09	Novel
SMIM9	0.09	Novel
P4HA1	0.09	Novel
TUBB6	0.09	Novel
TNFRSF21	0.09	Novel
HFE	0.09	Novel
CAD	0.09	Novel
BCL6	0.09	Novel
TRIB1	0.09	Novel
IL4R	0.09	Novel
DNAJC1	0.09	Novel
HSPA14	0.09	Novel
DNAJB7	0.09	Novel
LOXL2	0.09	Novel
PGF	0.09	Novel
H3C6	0.09	Novel
TEF	0.09	Novel
IL11RA	0.09	Novel
SLC9C2	0.09	Novel
NFIL3	0.09	Novel
TUBB4A	0.09	Novel
MAPK12	0.09	Novel
SESN3	0.09	Novel
CTSK	0.09	Novel
TRADD	0.09	Novel
OSMR	0.09	Novel
RORC	0.09	Novel
KAT2A	0.09	Novel
CDKN3	0.09	Novel
SPP1	0.09	Novel
CAVIN3	0.09	Novel
SELE	0.09	Novel
FA2H	0.09	Novel
TXNDC9	0.09	Novel
ZEB1	0.09	Novel
DUSP26	0.09	Novel
ALDH1A3	0.09	Novel
GPIHBP1	0.08	Novel
EP300	0.08	Novel
ENG	0.08	Novel
DNAJC10	0.08	Novel
HSPG2	0.08	Novel
MAFK	0.08	Novel
PDILT	0.08	Novel
QSOX1	0.08	Novel
EGR3	0.08	Novel
MMP28	0.08	Novel
CCL20	0.08	Novel
IFI16	0.08	Novel
NR3C1	0.08	Novel
MAP2K2	0.08	Novel
VIM	0.08	Novel
SERPINB3	0.08	Novel
TNF	0.08	Novel
ADIPOQ	0.08	Novel
HGF	0.08	Novel
OSGIN1	0.08	Novel
SRPX	0.08	Novel
ETS1	0.08	Novel
TNS3	0.08	Novel
YAP1	0.08	Novel
H3C13	0.08	Novel
MAP2K3	0.08	Novel
TUBA3E	0.08	Novel
PDK1	0.08	Novel
H3C12	0.08	Novel
TXNDC5	0.08	Novel
YWHAG	0.08	Novel
FOXA1	0.08	Novel
IGFBP2	0.08	Novel
GSTM3	0.08	Novel
LOC102723655	0.08	Novel
CDK17	0.08	Novel
IFRD1	0.08	Novel
FHL2	0.08	Novel
STK11	0.08	Novel
PDGFRA	0.08	Novel
IL32	0.08	Novel
MT1F	0.08	Novel
AATF	0.08	Novel
BBC3	0.08	Novel
CASP9	0.08	Novel
H3-3B	0.08	Novel
NQO1	0.08	Novel
ARNT2	0.08	Novel
CDK1	0.08	Novel
H3C2	0.08	Novel
AGR2	0.08	Novel
MMP10	0.08	Novel
RAC3	0.08	Novel
BCL2L2	0.08	Novel
TP53INP1	0.08	Novel
STAT5B	0.08	Novel
IFITM1	0.08	Novel
CAMP	0.08	Novel
EMP3	0.08	Novel
MMP24	0.08	Novel
RPS6KA1	0.08	Novel
GPNMB	0.07	Novel
NAP1L3	0.07	Novel
EPOR	0.07	Novel
TNFSF11	0.07	Novel
TUBB	0.07	Novel
APOD	0.07	Novel
SULF1	0.07	Novel
LDLR	0.07	Novel
SHC1	0.07	Novel
NR2F1	0.07	Novel
PPARA	0.07	Novel
CXCL12	0.07	Novel
NOS2	0.07	Novel
SDHC	0.07	Novel
MYCN	0.07	Novel
B4GALNT1	0.07	Novel
SEPTIN4	0.07	Novel
CASP6	0.07	Novel
MAPK1	0.91	Known
IL6	0.91	Known
STAT3	0.83	Known
JUN	0.79	Known
HSPA5	0.76	Known
SOCS3	0.69	Known
CCL2	0.68	Known
HSPA1A	0.67	Known
MMP9	0.59	Known
CXCL1	0.57	Known
ATF3	0.55	Known
DUSP1	0.47	Known
NDRG1	0.47	Known
MCL1	0.46	Known
CDKN1A	0.44	Known
GRB2	0.41	Known
CRYAB	0.41	Known
TUBA1A	0.39	Known
VEGFC	0.39	Known
DDIT3	0.35	Known
HSPA2	0.35	Known
AHR	0.34	Known
H4C3	0.31	Known
ID1	0.26	Known
MMP14	0.26	Known
ANGPT2	0.26	Known
TUBB4B	0.23	Known
EMP1	0.22	Known
RND3	0.2	Known
FOXO1	0.2	Known
CDKN1C	0.16	Known
DKK3	0.15	Known
ID3	0.12	Known
IRS2	0.12	Known
CD81	0.12	Known
SPARCL1	0.1	Known
ID2	0.1	Known
PMP22	0.1	Known
PRSS23	0.07	Known

## Sheet: STRING-3
STRING-Influence-DisGeNET
Symbol	Probability	Known/Novel
TMEM262	0	Novel
TEDC1	0	Novel
C3orf33	0	Novel
C19orf71	0	Novel
CCN3	0	Novel
IER2	0	Novel
PRR36	0	Novel
CCDC180	0	Novel
TIMP1	0	Novel
GAREM2	0	Novel
EGR1	0	Novel
IER3	0	Novel
SIGIRR	0	Novel
THBS1	0	Novel
MMP2	0	Novel
FAM25A	0	Novel
SERPINE1	0	Novel
TIMP3	0	Novel
SHCBP1L	0	Novel
ATF4	0	Novel
CCND1	0	Novel
PTGS2	0	Novel
NR4A1	0	Novel
FOXO3	0	Novel
PPARG	0	Novel
FOSL1	0	Novel
SAXO1	0	Novel
IL18	0	Novel
IL1B	0	Novel
CCN2	0	Novel
CLDN5	0	Novel
IL10	0	Novel
EGFR	0	Novel
SCNN1A	0	Novel
TP53	0	Novel
MMP1	0	Novel
MAPK8	0	Novel
PLAU	0	Novel
FAM25C	0	Novel
JUNB	0	Novel
ANKFN1	0	Novel
IGF1	0	Novel
GADD45A	0	Novel
FN1	0	Novel
RTL10	0	Novel
IL25	0	Novel
BTG2	0	Novel
LMO4	0	Novel
HSPB2	0	Novel
HGF	0	Novel
FAM25G	0	Novel
CXCL8	0	Novel
IL6R	0	Novel
FGF22	0	Novel
IL6ST	0	Novel
IL4	0	Novel
CCN4	0	Novel
FOS	0	Novel
TNF	0	Novel
HERPUD1	0	Novel
BCL2L1	0	Novel
IL27	0	Novel
STAT5A	0	Novel
TTC23L	0	Novel
EPOR	0	Novel
PPP1R15A	0	Novel
GADD45G	0	Novel
ETS1	0	Novel
RNF217	0	Novel
HSPB1	0	Novel
NFIL3	0	Novel
KLF2	0	Novel
PGF	0	Novel
CAV1	0	Novel
NGF	0	Novel
SCRN3	0	Novel
SPP1	0	Novel
AKT1	0	Novel
STAT1	0	Novel
MMP10	0	Novel
ESM1	0	Novel
XBP1	0	Novel
CEBPB	0	Novel
S100A1	0	Novel
DUSP12	0	Novel
TIMP2	0	Novel
HRK	0	Novel
TMEM132B	0	Novel
VEGFD	0	Novel
HBEGF	0	Novel
FAM177B	0	Novel
RPS19BP1	0	Novel
IGFBP7	0	Novel
VCAM1	0	Novel
STAT6	0	Novel
ZNF385A	0	Novel
C5AR2	0	Novel
HMOX1	0	Novel
MT1X	0	Novel
RELA	0	Novel
A1BG	0	Novel
IL2	0	Novel
IL24	0	Novel
VEGFB	0	Novel
SNAI2	0	Novel
EPO	0	Novel
IGFBP1	0	Novel
LRP5L	0	Novel
TIMP4	0	Novel
CREB3	0	Novel
LCN2	0	Novel
BBC3	0	Novel
CDKN1B	0	Novel
ICAM1	0	Novel
JAK2	0	Novel
SMAD3	0	Novel
SMIM3	0	Novel
FASLG	0	Novel
CEBPG	0	Novel
IL5	0	Novel
TNFSF10	0	Novel
NR4A3	0	Novel
IL37	0	Novel
FGF2	0	Novel
ABHD18	0	Novel
SNAI1	0	Novel
IL15	0	Novel
IFNG	0	Novel
IL9	0	Novel
OSM	0	Novel
FOSL2	0	Novel
CSF2	0	Novel
SOCS7	0	Novel
IRF1	0	Novel
ENG	0	Novel
PGR	0	Novel
NR3C1	0	Novel
MMP24	0	Novel
MYD88	0	Novel
STAT2	0	Novel
PDGFRB	0	Novel
ATMIN	0	Novel
KLF15	0	Novel
IGF2	0	Novel
DNAJC3	0	Novel
MYO5C	0	Novel
IL2RB	0	Novel
MUC20	0	Novel
CXCL12	0	Novel
ITGAM	0	Novel
IL1A	0	Novel
MAPK3	0	Novel
IL11	0	Novel
HIF1A	0	Novel
PLG	0	Novel
GLYATL2	0	Novel
EGF	0	Novel
MFGE8	0	Novel
MAPK9	0	Novel
IL22	0	Novel
CXCR4	0	Novel
NFE2L2	0	Novel
TNS1	0	Novel
PTEN	0	Novel
TM4SF1	0	Novel
CASP9	0	Novel
IL22RA1	0	Novel
LHFPL3	0	Novel
SOCS4	0	Novel
IL12B	0	Novel
PLAT	0	Novel
LEP	0	Novel
ANGPT1	0	Novel
TNFRSF12A	0	Novel
TGFB1	0	Novel
PLAUR	0	Novel
TNFRSF10B	0	Novel
ARTN	0	Novel
CTRL	0	Novel
MMP3	0	Novel
FLT1	0	Novel
CLU	0	Novel
IL17RA	0	Novel
CASP8	0	Novel
CCER2	0	Novel
MT1F	0	Novel
QSOX1	0	Novel
MPL	0	Novel
FGF1	0	Novel
IL17C	0	Novel
FOXP3	0	Novel
SPARC	0	Novel
DCDC2C	0	Novel
JUND	0	Novel
JAK1	0	Novel
CST3	0	Novel
SERPINB2	0	Novel
NBL1	0	Novel
BCL3	0	Novel
TLR4	0	Novel
CLCF1	0	Novel
ALB	0	Novel
KLF17	0	Novel
RB1	0	Novel
CXCL2	0	Novel
ADIPOQ	0	Novel
TGFBI	0	Novel
TGFB2	0	Novel
IL26	0	Novel
IL2RA	0	Novel
JDP2	0	Novel
MUC1	0	Novel
MT1B	0	Novel
NFKB1	0	Novel
SPINDOC	0	Novel
TEK	0	Novel
LOX	0	Novel
RELB	0	Novel
CD44	0	Novel
SMAD7	0	Novel
SELE	0	Novel
CCL7	0	Novel
CXCL14	0	Novel
CCL8	0	Novel
LIF	0	Novel
MT1E	0	Novel
CSF3	0	Novel
ATF6	0	Novel
CTF1	0	Novel
IL13	0	Novel
MMP15	0	Novel
EBI3	0	Novel
IGFBP4	0	Novel
APOL5	0	Novel
FGF13	0	Novel
IL32	0	Novel
IL4R	0	Novel
CASP3	0	Novel
FLT4	0	Novel
TLR2	0	Novel
IL3	0	Novel
MMP17	0	Novel
AR	0	Novel
PDGFRA	0	Novel
PDGFA	0	Novel
CCL15	0	Novel
C17orf99	0	Novel
FOSB	0	Novel
ANGPTL4	0	Novel
ARNT	0	Novel
BATF	0	Novel
SMAD4	0	Novel
BAX	0	Novel
HSP90AA1	0	Novel
PDGFB	0	Novel
PPARA	0	Novel
CDH1	0	Novel
DUSP2	0	Novel
LAMB1	0	Novel
TNFRSF1A	0	Novel
VWF	0	Novel
ITPKB	0	Novel
IL1R1	0	Novel
LBP	0	Novel
TIPARP	0	Novel
AGER	0	Novel
CDH5	0	Novel
ADIPOR2	0	Novel
INHBA	0	Novel
BIK	0	Novel
MT1G	0	Novel
SMAD2	0	Novel
STAT4	0	Novel
IL17B	0	Novel
STC2	0	Novel
IL20RB	0	Novel
MT1H	0	Novel
EGR3	0	Novel
RETN	0	Novel
KLF4	0	Novel
IFNAR1	0	Novel
TNFSF11	0	Novel
F3	0	Novel
RORC	0	Novel
CCL3	0	Novel
IL27RA	0	Novel
TLR3	0	Novel
CYP27B1	0	Novel
MT4	0	Novel
BCL2A1	0	Novel
ERBB2	0	Novel
DNAJB7	0	Novel
LYVE1	0	Novel
APP	0	Novel
MAFF	0	Novel
USP42	0	Novel
NQO1	0	Novel
MT1M	0	Novel
IL36A	0	Novel
NDRG2	0	Novel
ATF5	0	Novel
CD40	0	Novel
CDK2	0	Novel
NOX4	0	Novel
AGAP5	0	Novel
BATF2	0	Novel
SRI	0	Novel
HAMP	0	Novel
ANGPTL2	0	Novel
S100A11	0	Novel
IL36G	0	Novel
CD24	0	Novel
IL1F10	0	Novel
IFNL1	0	Novel
IL23R	0	Novel
IFNGR1	0	Novel
NFKBIA	0	Novel
CXCL10	0	Novel
MT1HL1	0	Novel
JAK3	0	Novel
MMP27	0	Novel
AREG	0	Novel
TBX21	0	Novel
PTK6	0	Novel
CEBPA	0	Novel
MAPK14	0	Novel
A2M	0	Novel
C3	0	Novel
TGFB3	0	Novel
CCND2	0	Novel
BCL2	0	Novel
IKBKB	0	Novel
MET	0	Novel
OLR1	0	Novel
ANXA1	0	Novel
BDNF	0	Novel
PTPA	0	Novel
MKRN2OS	0	Novel
C11orf45	0	Novel
TLR10	0	Novel
CD28	0	Novel
IL33	0	Novel
METRN	0	Novel
RGCC	0	Novel
IDO1	0	Novel
MYOD1	0	Novel
PTX3	0	Novel
KLF9	0	Novel
ID4	0	Novel
JAG1	0	Novel
IL36B	0	Novel
ESR1	0	Novel
CCDC167	0	Novel
IRS1	0	Novel
RECK	0	Novel
ILK	0	Novel
BAD	0	Novel
SRPX	0	Novel
TNFRSF11B	0	Novel
DLL4	0	Novel
GAPDH	0	Novel
MMP16	0	Novel
KLK3	0	Novel
CREB1	0	Novel
IL17D	0	Novel
IL1RN	0	Novel
MMP7	0	Novel
GH1	0	Novel
CCL5	0	Novel
OAF	0	Novel
KDR	0	Novel
SREBF1	0	Novel
LGALS1	0	Novel
MMRN2	0	Novel
LOC112694756	0	Novel
TMEM132A	0	Novel
CCR6	0	Novel
SERPINB11	0	Novel
SRC	0	Novel
PPM1J	0	Novel
KCTD14	0	Novel
TP53INP1	0	Novel
NRP1	0	Novel
CD9	0	Novel
CRP	0	Novel
LYN	0	Novel
MMP12	0	Novel
IFNGR2	0	Novel
SIK1	0	Novel
CCL17	0	Novel
ZEB1	0	Novel
MAP2K1	0	Novel
ZEB2	0	Novel
FGFBP2	0	Novel
CCL20	0	Novel
LGALS3	0	Novel
CASP4	0	Novel
GAB2	0	Novel
AHSG	0	Novel
BCL2L2	0	Novel
TOR4A	0	Novel
PRDM1	0	Novel
NAB2	0	Novel
APOE	0	Novel
IL20RA	0	Novel
NFATC1	0	Novel
PDCD4	0	Novel
NEDD9	0	Novel
DUSP10	0	Novel
MMP26	0	Novel
NOS3	0	Novel
HMGB1	0	Novel
LTBP1	0	Novel
TLR6	0	Novel
IKZF3	0	Novel
MUC12	0	Novel
C19orf25	0	Novel
AXL	0	Novel
CAPN13	0	Novel
BNIP3	0	Novel
ACKR2	0	Novel
FGF21	0	Novel
PDX1	0	Novel
FLT3LG	0	Novel
NAMPT	0	Novel
CISH	0	Novel
KIT	0	Novel
RICTOR	0	Novel
KCNMB2	0	Novel
AAMP	0	Novel
CD86	0	Novel
TLR9	0	Novel
RPS6KB1	0	Novel
FSTL3	0	Novel
IL15RA	0	Novel
GDNF	0	Novel
EIF4EBP1	0	Novel
IRS4	0	Novel
BMP4	0	Novel
IL12RB1	0	Novel
IL6	1	Known
ATF3	1	Known
CCL2	1	Known
JUN	1	Known
CDKN1A	1	Known
STAT3	1	Known
DUSP1	1	Known
EMP1	1	Known
FOXO1	1	Known
MMP9	1	Known
DDIT3	1	Known
VEGFC	1	Known
ID1	1	Known
MAPK1	1	Known
MCL1	1	Known
ID3	1	Known
MMP14	1	Known
SOCS3	1	Known
ANGPT2	1	Known
CDKN1C	1	Known
HSPA1A	1	Known
NDRG1	1	Known
IRS2	1	Known
HSPA5	1	Known
AHR	1	Known
TSC22D3	1	Known
CRYAB	1	Known
CXCL1	1	Known
PMP22	1	Known
GRB2	1	Known
DEPP1	1	Known
ID2	1	Known
SPARCL1	1	Known
PRSS23	1	Known
CD81	1	Known
RGS16	1	Known
H4C3	1	Known
RND3	1	Known
MIDN	1	Known
SERPING1	1	Known
DKK3	1	Known
ADIRF	1	Known
PDLIM2	1	Known
HSPA2	1	Known
GALNT15	1	Known
DPYSL2	1	Known
TUBB4B	1	Known
PLSCR4	1	Known
CSRP1	1	Known
TUBA1A	1	Known
H1-10	1	Known
TMBIM1	1	Known
WDR74	1	Known
PYGL	1	Known
ACYP1	1	Known
COMT	1	Known
AAMDC	1	Known
SLC35D2	1	Known
MRNIP	1	Known
C12orf65	1	Known

## Sheet: STRING-4
STRING-Adjacency-GO
Symbol	Probability	Known/Novel
H4C2	1	Novel
H4C4	1	Novel
CCND1	1	Novel
H4C1	1	Novel
H4C6	1	Novel
H4C13	1	Novel
H4C8	1	Novel
H4C9	1	Novel
H4C15	1	Novel
H4C14	1	Novel
H4C12	1	Novel
H4C11	1	Novel
H4C5	1	Novel
H4-16	1	Novel
MAPK8	1	Novel
IGF1	1	Novel
FOS	0.99	Novel
MMP2	0.99	Novel
SERPINE1	0.99	Novel
BCL2L1	0.99	Novel
CXCL8	0.99	Novel
HSPA1B	0.99	Novel
TP53	0.98	Novel
EGR1	0.98	Novel
EGFR	0.98	Novel
IRS1	0.93	Novel
HSPA1L	0.93	Novel
HGF	0.92	Novel
CDKN1B	0.87	Novel
IGF2	0.87	Novel
MAPK3	0.76	Novel
IGFBP3	0.76	Novel
MDM2	0.72	Novel
TIMP1	0.72	Novel
AKT1	0.68	Novel
TUBB	0.67	Novel
CXCL12	0.54	Novel
ANGPT1	0.51	Novel
NGF	0.49	Novel
SHC1	0.44	Novel
H1-0	0.41	Novel
PLAUR	0.37	Novel
XBP1	0.37	Novel
MMP1	0.35	Novel
THBS1	0.34	Novel
PDGFRB	0.33	Novel
KDR	0.33	Novel
H1-1	0.31	Novel
GADD45A	0.29	Novel
IL10	0.28	Novel
HSPA6	0.22	Novel
MET	0.22	Novel
TUBA4A	0.21	Novel
HSPB2	0.2	Novel
HSP90AA1	0.2	Novel
FOXO3	0.18	Novel
GADD45B	0.16	Novel
STAT5B	0.15	Novel
CCN2	0.15	Novel
BCL2L11	0.15	Novel
TIMP3	0.15	Novel
MMP3	0.15	Novel
HSPB1	0.14	Novel
ERBB2	0.14	Novel
FOSL1	0.12	Novel
VCAM1	0.11	Novel
H1-4	0.11	Novel
EGF	0.1	Novel
ATF4	0.1	Novel
FAM174C	0.1	Novel
TIMP2	0.1	Novel
FLT1	0.09	Novel
H1-3	0.09	Novel
MAP2K7	0.09	Novel
STAT5A	0.09	Novel
JUND	0.09	Novel
TUBB4A	0.08	Novel
CD9	0.08	Novel
TUBB2A	0.07	Novel
CSRP2	0.07	Novel
H1-5	0.07	Novel
PLG	0.07	Novel
IL1B	0.07	Novel
CCND2	0.07	Novel
CEBPB	0.07	Novel
LCN2	0.07	Novel
MAPK9	0.06	Novel
SOCS1	0.06	Novel
HIF1A	0.06	Novel
BHLHE40	0.06	Novel
CSF1	0.06	Novel
STAT1	0.06	Novel
ICAM1	0.06	Novel
RND1	0.06	Novel
NFIL3	0.05	Novel
HSPA12A	0.05	Novel
C3	0.05	Novel
H1-6	0.05	Novel
MAPK14	0.05	Novel
H1-2	0.05	Novel
TEK	0.05	Novel
MMP7	0.05	Novel
CAV1	0.05	Novel
HSPA4L	0.05	Novel
IL4	0.05	Novel
HSPA12B	0.05	Novel
PLAU	0.04	Novel
CREB1	0.04	Novel
FLT4	0.04	Novel
FAS	0.04	Novel
TLR4	0.04	Novel
PYGB	0.04	Novel
CISH	0.04	Novel
MEDAG	0.04	Novel
NR3C1	0.04	Novel
HSPB8	0.04	Novel
FOSB	0.04	Novel
DNAJC3	0.04	Novel
ESR1	0.03	Novel
JUNB	0.03	Novel
CCND3	0.03	Novel
CXCR4	0.03	Novel
PDGFB	0.03	Novel
BTG2	0.03	Novel
ODF3L2	0.03	Novel
MYD88	0.03	Novel
PLSCR5	0.03	Novel
BDNF	0.02	Novel
TGFB1	0.02	Novel
CSF3	0.02	Novel
HBEGF	0.02	Novel
PTPN1	0.02	Novel
HSPA8	0.02	Novel
GDF15	0.02	Novel
DPYSL3	0.02	Novel
BCL6	0.02	Novel
PMAIP1	0.02	Novel
SRC	0.02	Novel
SBNO2	0.02	Novel
C4A	0.02	Novel
CDK5	0.02	Novel
YWHAG	0.02	Novel
ERBB3	0.02	Novel
RND2	0.02	Novel
MMP8	0.01	Novel
CD44	0.01	Novel
MYCN	0.01	Novel
IGFBP5	0.01	Novel
CDH1	0.01	Novel
KIT	0.01	Novel
ADAM10	0.01	Novel
AR	0.01	Novel
CFH	0.01	Novel
ATF6	0.01	Novel
HSPA13	0.01	Novel
HYOU1	0.01	Novel
SPP1	0.01	Novel
SIRT1	0.01	Novel
HSPB3	0.01	Novel
ITPKB	0.01	Novel
NRP1	0.01	Novel
TUBA8	0.01	Novel
CRK	0.01	Novel
PPP1R15A	0.01	Novel
VEGFD	0.01	Novel
BCL3	0.01	Novel
MAPK10	0.01	Novel
EPO	0.01	Novel
CRKL	0.01	Novel
YWHAE	0.01	Novel
CDK4	0.01	Novel
FKBP5	0.01	Novel
TNS1	0.01	Novel
TUBG1	0.01	Novel
CDKN2B	0.01	Novel
GAS6	0.01	Novel
HFE	0.01	Novel
TUBB2B	0.01	Novel
JAK1	0.01	Novel
RELA	0.01	Novel
H3-2	0.01	Novel
ANGPTL2	0.01	Novel
HSP90B1	0.01	Novel
A2M	0.01	Novel
HTRA1	0.01	Novel
CXCL10	0.01	Novel
PTPN6	0.01	Novel
FGF1	0.01	Novel
PLSCR2	0.01	Novel
TNFRSF1A	0.01	Novel
SOCS2	0.01	Novel
EPHA2	0.01	Novel
HSPA14	0.01	Novel
FOXO4	0.01	Novel
ID4	0.01	Novel
RGS4	0.01	Novel
CXCL5	0.01	Novel
H1-8	0	Novel
GSK3B	0	Novel
INSR	0	Novel
CCL5	0	Novel
HAUS1	0	Novel
GAB1	0	Novel
TNF	0	Novel
H2AC19	0	Novel
HSPH1	0	Novel
TM4SF1	0	Novel
TSPAN4	0	Novel
CCDC180	0	Novel
PDIA6	0	Novel
PTEN	0	Novel
IGFBP7	0	Novel
APOE	0	Novel
ANKRD45	0	Novel
TGFB2	0	Novel
H2AC18	0	Novel
PDGFRA	0	Novel
MAPK7	0	Novel
HMOX1	0	Novel
IL3	0	Novel
JAK2	0	Novel
RHOB	0	Novel
H3C4	0	Novel
ITGAV	0	Novel
PDLIM7	0	Novel
IL7	0	Novel
TLR3	0	Novel
IL18	0	Novel
NRG1	0	Novel
INHBA	0	Novel
PIK3R1	0	Novel
HAUS2	0	Novel
EDN1	0	Novel
CD40	0	Novel
NOS3	0	Novel
H4C7	0	Novel
RNF217	0	Novel
DUSP6	0	Novel
IL1R1	0	Novel
FGF2	0	Novel
PXN	0	Novel
CDKN2A	0	Novel
C4B	0	Novel
SLC9C2	0	Novel
AAMP	0	Novel
RBM43	0	Novel
HAUS4	0	Novel
H3C3	0	Novel
NR4A3	0	Novel
RHOA	0	Novel
MMP16	0	Novel
MAP2K1	0	Novel
MMP12	0	Novel
H3C6	0	Novel
FOSL2	0	Novel
FAIM2	0	Novel
PECAM1	0	Novel
IER2	0	Novel
CDH5	0	Novel
IL6R	0	Novel
IRF4	0	Novel
MMP13	0	Novel
H2AC16	0	Novel
H2AC17	0	Novel
CCL7	0	Novel
IL13	0	Novel
H2AC13	0	Novel
GRB10	0	Novel
CDK6	0	Novel
TRAF6	0	Novel
EPAS1	0	Novel
FOXP3	0	Novel
NTF3	0	Novel
BAX	0	Novel
PDGFA	0	Novel
CALU	0	Novel
CEP76	0	Novel
CFP	0	Novel
CASP9	0	Novel
FCN2	0	Novel
H3C13	0	Novel
ATF5	0	Novel
CDKN3	0	Novel
JAK3	0	Novel
QSOX1	0	Novel
GAB2	0	Novel
ERBB4	0	Novel
RAC1	0	Novel
H3C11	0	Novel
PHLDA2	0	Novel
SMAD3	0	Novel
H2AC15	0	Novel
H2AC11	0	Novel
H3C2	0	Novel
TLR2	0	Novel
CRMP1	0	Novel
H3C10	0	Novel
H3C7	0	Novel
CD82	0	Novel
PRDM1	0	Novel
CSF2	0	Novel
CD19	0	Novel
H3C12	0	Novel
REM1	0	Novel
FBXO10	0	Novel
CNTF	0	Novel
H2BC7	0	Novel
PTPN11	0	Novel
NFKB1	0	Novel
FAM89B	0	Novel
H3C8	0	Novel
TFPI2	0	Novel
PRX	0	Novel
H3C15	0	Novel
CDK2	0	Novel
BBC3	0	Novel
AADACL3	0	Novel
HAUS7	0	Novel
FASLG	0	Novel
GADD45G	0	Novel
TNFSF10	0	Novel
ZNRD2	0	Novel
SLC35D3	0	Novel
FCN3	0	Novel
CXCL2	0	Novel
CEBPG	0	Novel
IL2	0	Novel
PLAT	0	Novel
H3C14	0	Novel
MAK16	0	Novel
SLPI	0	Novel
BCL2	0	Novel
FRS2	0	Novel
SRPX	0	Novel
IFNG	0	Novel
H2AC8	0	Novel
IL15	0	Novel
H2BC4	0	Novel
GALNT7	0	Novel
RETN	0	Novel
CNN2	0	Novel
ADAM17	0	Novel
IL4R	0	Novel
HAUS3	0	Novel
ACYP2	0	Novel
KLF2	0	Novel
CD24	0	Novel
EP300	0	Novel
IL11	0	Novel
H2BC10	0	Novel
TGFB3	0	Novel
CRP	0	Novel
AKT2	0	Novel
BHLHE41	0	Novel
HAUS8	0	Novel
H3-3B	0	Novel
EFEMP1	0	Novel
H2BC8	0	Novel
NES	0	Novel
NFKBIZ	0	Novel
AARSD1	0	Novel
DYNC1H1	0	Novel
SNAI2	0	Novel
SMAD7	0	Novel
MAF	0	Novel
DNAJB1	0	Novel
MMP10	0	Novel
FBXO32	0	Novel
AGAP5	0	Novel
ETS1	0	Novel
CLU	0	Novel
NINL	0	Novel
ELANE	0	Novel
LRTOMT	0	Novel
MMP25	0	Novel
PPARG	0	Novel
CFB	0	Novel
FYN	0	Novel
CCN1	0	Novel
IL1A	0	Novel
POSTN	0	Novel
CEP41	0	Novel
CCL20	0	Novel
H3C1	0	Novel
CAVIN3	0	Novel
SFI1	0	Novel
EDEM1	0	Novel
HEY1	0	Novel
STMN1	0	Novel
H2BC6	0	Novel
LOC102723407	0	Novel
LITAF	0	Novel
HP	0	Novel
CCL3	0	Novel
CEP43	0	Novel
C1S	0	Novel
DNAJB9	0	Novel
HSPB6	0	Novel
CREB3	0	Novel
TSC22D1	0	Novel
THBD	0	Novel
TUBB6	0	Novel
NDRG2	0	Novel
CEP70	0	Novel
DKK1	0	Novel
CYLD	0	Novel
CDK1	0	Novel
CEBPD	0	Novel
CEP72	0	Novel
CFD	0	Novel
TUBA3E	0	Novel
MDK	0	Novel
AAGAB	0	Novel
MMP15	0	Novel
NAMPT	0	Novel
RPS6KA1	0	Novel
CEP57	0	Novel
VEGFB	0	Novel
TMEM255A	0	Novel
DUSP12	0	Novel
SPRY2	0	Novel
SCRN3	0	Novel
SLC35D1	0	Novel
CEP250	0	Novel
LIF	0	Novel
SFN	0	Novel
PTPRJ	0	Novel
DUSP5	0	Novel
SNCG	0	Novel
PLXNA2	0	Novel
TUBG2	0	Novel
GAPDH	0	Novel
PAMR1	0	Novel
MMP24	0	Novel
ARNT	0	Novel
PTX3	0	Novel
RGCC	0	Novel
F3	0	Novel
H3-3A	0	Novel
PI3	0	Novel
STAT3	1	Known
IL6	1	Known
JUN	1	Known
HSPA5	1	Known
MAPK1	1	Known
HSPA1A	1	Known
CDKN1A	1	Known
GRB2	1	Known
MMP9	1	Known
ATF3	1	Known
FOXO1	1	Known
ID1	1	Known
CCL2	1	Known
TUBA1A	1	Known
SOCS3	1	Known
CRYAB	1	Known
DDIT3	1	Known
HSPA2	1	Known
ID2	1	Known
IRS2	1	Known
TUBB4B	1	Known
NDRG1	1	Known
MMP14	1	Known
TSC22D3	1	Known
MCL1	1	Known
COMT	1	Known
CDKN1C	1	Known
VEGFC	1	Known
H4C3	1	Known
EMP1	1	Known
AHR	1	Known
DPYSL2	1	Known
DKK3	1	Known
DUSP1	1	Known
SPARCL1	1	Known
CD81	1	Known
TMBIM1	1	Known
SERPING1	1	Known
PYGL	1	Known
CSRP1	1	Known
ID3	1	Known
PMP22	1	Known
RND3	1	Known
CXCL1	1	Known
WDR74	1	Known
DEPP1	1	Known
ANGPT2	1	Known
ADIRF	1	Known
ACYP1	1	Known
SLC35D2	1	Known
PRSS23	1	Known
PLSCR4	1	Known
C12orf65	1	Known
PDLIM2	1	Known
H1-10	1	Known
MIDN	1	Known
AAMDC	1	Known
RGS16	1	Known
GALNT15	1	Known
MRNIP	0.99	Known

## Sheet: STRING-5
STRING-Embedding-GO
Symbol	Probability	Known/Novel
HSPA1B	0.89	Novel
HSPA12A	0.84	Novel
HSPA1L	0.83	Novel
CEBPB	0.81	Novel
MMP2	0.79	Novel
H4C14	0.72	Novel
CCNB1	0.72	Novel
H4C15	0.69	Novel
IGFBP3	0.69	Novel
PRKACA	0.68	Novel
CCN2	0.67	Novel
IGF1	0.67	Novel
CD44	0.67	Novel
ERBB2	0.66	Novel
FOS	0.66	Novel
SERPINE1	0.65	Novel
HSPA12B	0.64	Novel
SOD3	0.62	Novel
SMAD3	0.59	Novel
FOSL1	0.57	Novel
THBS1	0.54	Novel
EGR1	0.53	Novel
TP53	0.53	Novel
JUND	0.51	Novel
FOXO3	0.5	Novel
PTEN	0.47	Novel
MMP1	0.46	Novel
FOSB	0.44	Novel
CCN1	0.44	Novel
CCND2	0.43	Novel
PPARG	0.42	Novel
CDK2	0.42	Novel
CLPSL2	0.42	Novel
H4C13	0.41	Novel
CCND1	0.41	Novel
CXCR4	0.39	Novel
EPAS1	0.39	Novel
BCL2L11	0.38	Novel
HSPA4L	0.38	Novel
SERPINH1	0.38	Novel
CDK5	0.38	Novel
HSP90B1	0.37	Novel
H4C11	0.37	Novel
CSNK1E	0.37	Novel
HSPA13	0.36	Novel
ANXA2	0.36	Novel
HIF1A	0.35	Novel
SREBF1	0.35	Novel
H4C9	0.34	Novel
H4C5	0.33	Novel
HSPB1	0.33	Novel
LOX	0.33	Novel
CDK1	0.33	Novel
FN1	0.33	Novel
GADD45B	0.33	Novel
CDKN1B	0.33	Novel
ATF6	0.32	Novel
CDK4	0.32	Novel
RPS6KB1	0.32	Novel
RELA	0.32	Novel
MAPK14	0.32	Novel
MAPK4	0.32	Novel
TIMP1	0.31	Novel
MT2A	0.3	Novel
MAP2K1	0.3	Novel
EGFR	0.3	Novel
GSTP1	0.3	Novel
EEF1A2	0.3	Novel
H4C4	0.3	Novel
MAPK3	0.29	Novel
H4-16	0.29	Novel
TGFBI	0.29	Novel
HYOU1	0.29	Novel
YWHAG	0.29	Novel
HSPB3	0.29	Novel
CDKN2B	0.29	Novel
CXCL8	0.29	Novel
IL1B	0.28	Novel
CDK6	0.27	Novel
PDGFRB	0.27	Novel
IFNG	0.27	Novel
TUBB2B	0.26	Novel
CEBPA	0.26	Novel
HSP90AA1	0.26	Novel
MAPK11	0.26	Novel
MAPK8	0.26	Novel
GADD45A	0.25	Novel
TNS1	0.25	Novel
CTSB	0.25	Novel
XBP1	0.25	Novel
HMOX1	0.25	Novel
ESR1	0.25	Novel
CD9	0.24	Novel
HRAS	0.24	Novel
PTK2	0.24	Novel
H4C6	0.23	Novel
BCL2L2-PABPN1	0.23	Novel
TNFSF10	0.23	Novel
IGFBP1	0.23	Novel
H4C2	0.22	Novel
H4C8	0.22	Novel
IER3	0.22	Novel
ANGPTL4	0.22	Novel
NAMPT	0.21	Novel
SDC1	0.21	Novel
FOSL2	0.21	Novel
HSF1	0.21	Novel
TUBB2A	0.21	Novel
EGF	0.21	Novel
MAPK10	0.21	Novel
CCNG1	0.21	Novel
CXCL10	0.21	Novel
HSPB2	0.21	Novel
ICAM1	0.2	Novel
BNIP3	0.2	Novel
PPP1R15A	0.2	Novel
SGTB	0.2	Novel
NFE2L2	0.2	Novel
AKT1	0.2	Novel
CAV1	0.2	Novel
CALR	0.2	Novel
TIMP2	0.2	Novel
PLAU	0.19	Novel
IL3	0.19	Novel
PPARGC1A	0.19	Novel
MMP12	0.19	Novel
STAT5A	0.19	Novel
SNAI1	0.19	Novel
EIF4E	0.19	Novel
S100A4	0.19	Novel
TUBB4A	0.19	Novel
PDIA6	0.18	Novel
GSN	0.18	Novel
PTGS2	0.18	Novel
LGALS3	0.18	Novel
ARNT	0.18	Novel
THY1	0.18	Novel
TUBB	0.18	Novel
H4C12	0.18	Novel
HSPA6	0.18	Novel
CDH1	0.17	Novel
ZBTB16	0.17	Novel
TNFRSF12A	0.17	Novel
ITGA5	0.17	Novel
PDIA2	0.17	Novel
TXNIP	0.17	Novel
RRAS	0.17	Novel
NFE2L1	0.17	Novel
RHOB	0.17	Novel
LAMP1	0.17	Novel
IFIT2	0.16	Novel
ANGPT1	0.16	Novel
CTSL	0.16	Novel
DDIT4	0.16	Novel
NID1	0.16	Novel
STUB1	0.16	Novel
RAC2	0.16	Novel
HBEGF	0.16	Novel
ATF4	0.16	Novel
HSPB8	0.16	Novel
CXCL2	0.16	Novel
STAT6	0.16	Novel
GPX1	0.16	Novel
DUSP2	0.16	Novel
NFKB2	0.16	Novel
IFIT1	0.16	Novel
FGF1	0.16	Novel
C12orf40	0.15	Novel
MAP2K3	0.15	Novel
IL1A	0.15	Novel
SIRT1	0.15	Novel
ETS2	0.15	Novel
SGK1	0.15	Novel
PDGFB	0.15	Novel
DUSP12	0.15	Novel
HSPH1	0.15	Novel
CTSD	0.15	Novel
IGFBP6	0.15	Novel
IGFBP5	0.15	Novel
MS4A10	0.15	Novel
IL15	0.14	Novel
BRSK1	0.14	Novel
FAM90A26	0.14	Novel
FASLG	0.14	Novel
TGFB1	0.14	Novel
PIM1	0.14	Novel
CASP4	0.14	Novel
BHLHE40	0.14	Novel
ADAM17	0.14	Novel
SERPINB2	0.14	Novel
SRC	0.14	Novel
BCL2L1	0.14	Novel
IGFBP2	0.14	Novel
BCL6	0.13	Novel
CCND3	0.13	Novel
MAP2K7	0.13	Novel
LGALS1	0.13	Novel
KLF6	0.13	Novel
AHI1	0.13	Novel
PDIA4	0.13	Novel
HFE	0.13	Novel
CTSK	0.13	Novel
LGALS3BP	0.13	Novel
LEP	0.13	Novel
NFKB1	0.13	Novel
LRP1	0.12	Novel
SERPINE2	0.12	Novel
SNAI2	0.12	Novel
ANXA5	0.12	Novel
EIF2AK3	0.12	Novel
TGM2	0.12	Novel
CSNK1D	0.12	Novel
H2AZ1	0.12	Novel
CASP7	0.12	Novel
EPO	0.12	Novel
VCAM1	0.12	Novel
DUSP5	0.12	Novel
PLAUR	0.12	Novel
KRAS	0.12	Novel
STAT5B	0.12	Novel
BIK	0.11	Novel
C4A	0.11	Novel
AREG	0.11	Novel
CLDN5	0.11	Novel
TIMP3	0.11	Novel
GDF15	0.11	Novel
SMIM10	0.11	Novel
S100A11	0.11	Novel
RICTOR	0.11	Novel
PMAIP1	0.11	Novel
NFYB	0.11	Novel
GNB1	0.11	Novel
GAPDH	0.11	Novel
PDGFRA	0.11	Novel
IFIT3	0.11	Novel
CD68	0.11	Novel
CCNA2	0.11	Novel
TNFRSF21	0.11	Novel
BCAR1	0.1	Novel
ANXA4	0.1	Novel
ELANE	0.1	Novel
CANX	0.1	Novel
ETS1	0.1	Novel
EP300	0.1	Novel
PRKACG	0.1	Novel
MMP3	0.1	Novel
H3C10	0.1	Novel
JAK2	0.1	Novel
TRIM2	0.1	Novel
NR4A1	0.1	Novel
ITGB1	0.1	Novel
SHC1	0.1	Novel
HIPK2	0.1	Novel
LCN2	0.1	Novel
LOC100133315	0.1	Novel
NRP1	0.1	Novel
TLR4	0.1	Novel
IL11	0.1	Novel
MS4A13	0.1	Novel
MAFG	0.1	Novel
CCDC142	0.1	Novel
IGFBP4	0.1	Novel
STAT1	0.1	Novel
MAPK8IP1	0.1	Novel
TTC4	0.1	Novel
APOE	0.09	Novel
SERPINF1	0.09	Novel
SIRT3	0.09	Novel
DUSP8	0.09	Novel
DNAJB7	0.09	Novel
NFIL3	0.09	Novel
COL5A1	0.09	Novel
EPOR	0.09	Novel
PDIA3	0.09	Novel
PSMC4	0.09	Novel
MOG	0.09	Novel
SMAD7	0.09	Novel
JUNB	0.09	Novel
DNAJA4	0.09	Novel
BCL2L2	0.09	Novel
BTG2	0.09	Novel
RELB	0.09	Novel
PNMA8B	0.09	Novel
COL6A1	0.09	Novel
BCL2	0.09	Novel
CNTFR	0.09	Novel
QSOX1	0.09	Novel
CFL1	0.09	Novel
CX3CL1	0.09	Novel
CDC42	0.09	Novel
RHOC	0.09	Novel
ENO1	0.09	Novel
PTGDS	0.09	Novel
CD34	0.09	Novel
CAVIN1	0.09	Novel
RPS6KA1	0.09	Novel
P4HA1	0.09	Novel
ARNT2	0.09	Novel
COL18A1	0.09	Novel
CD82	0.09	Novel
MAPK12	0.08	Novel
RAC1	0.08	Novel
CDC14A	0.08	Novel
CEBPD	0.08	Novel
CCL4	0.08	Novel
TRIB1	0.08	Novel
SP1	0.08	Novel
HSPG2	0.08	Novel
MT1F	0.08	Novel
BCL2L10	0.08	Novel
CLU	0.08	Novel
STC2	0.08	Novel
EGLN3	0.08	Novel
TEF	0.08	Novel
YAP1	0.08	Novel
ANXA1	0.08	Novel
SDHC	0.08	Novel
MAP3K8	0.08	Novel
PDGFA	0.08	Novel
PINK1	0.08	Novel
VIM	0.08	Novel
NT5E	0.08	Novel
ISG20	0.08	Novel
A2M	0.08	Novel
H3C6	0.08	Novel
PFKFB3	0.08	Novel
TIMP4	0.08	Novel
MYCN	0.08	Novel
MUC1	0.08	Novel
NR3C1	0.08	Novel
ERRFI1	0.08	Novel
CHN1	0.08	Novel
MMP13	0.08	Novel
NNMT	0.08	Novel
APOD	0.08	Novel
SLC9C2	0.08	Novel
STK11	0.08	Novel
FHL2	0.08	Novel
MAPK9	0.08	Novel
RPS6	0.08	Novel
TUBA3E	0.08	Novel
HSPA9	0.08	Novel
CDK18	0.08	Novel
PSMB8	0.08	Novel
TXNRD1	0.07	Novel
DNAJC3	0.07	Novel
PRKAR1B	0.07	Novel
MAP2K2	0.07	Novel
HGF	0.07	Novel
CTRL	0.07	Novel
SOCS5	0.07	Novel
SCX	0.07	Novel
SIRT4	0.07	Novel
HSPA4	0.07	Novel
FOXA1	0.07	Novel
PDCD4	0.07	Novel
SPP1	0.07	Novel
CCNE2	0.07	Novel
WSB1	0.07	Novel
BBC3	0.07	Novel
PDPN	0.07	Novel
CASP6	0.07	Novel
G0S2	0.07	Novel
CASP14	0.07	Novel
TP53INP1	0.07	Novel
CCL7	0.07	Novel
MAFK	0.07	Novel
FAP	0.07	Novel
DNAJB2	0.07	Novel
H3C15	0.07	Novel
APLP1	0.07	Novel
IL1R1	0.07	Novel
TPM2	0.07	Novel
RORC	0.07	Novel
IL4R	0.07	Novel
SOCS2	0.07	Novel
TAGLN3	0.07	Novel
THBS2	0.07	Novel
TM4SF1	0.07	Novel
AGO2	0.07	Novel
LOXL2	0.07	Novel
ENG	0.07	Novel
CDK17	0.07	Novel
GPIHBP1	0.07	Novel
NR4A2	0.07	Novel
MDM2	0.07	Novel
FBXL16	0.07	Novel
PDILT	0.07	Novel
EIF4EBP1	0.07	Novel
H4C1	0.07	Novel
ADIPOQ	0.07	Novel
TNFRSF10B	0.07	Novel
H3C12	0.07	Novel
APP	0.07	Novel
ITGAE	0.06	Novel
FKBPL	0.06	Novel
MMP10	0.06	Novel
COL1A1	0.06	Novel
IRF1	0.06	Novel
ZEB1	0.06	Novel
STAT2	0.06	Novel
MDK	0.06	Novel
CD28	0.06	Novel
RTN4	0.06	Novel
SESN3	0.06	Novel
EBF1	0.06	Novel
S100B	0.06	Novel
SYDE1	0.06	Novel
CDKN3	0.06	Novel
TNFRSF1A	0.06	Novel
PDIA5	0.06	Novel
KAT2B	0.06	Novel
PDK1	0.06	Novel
CXCL3	0.06	Novel
IRF3	0.06	Novel
DNAJB11	0.06	Novel
IL10	0.06	Novel
PDK4	0.06	Novel
VLDLR	0.06	Novel
TNFAIP6	0.06	Novel
STEAP3	0.06	Novel
ABCB1	0.06	Novel
SMIM9	0.06	Novel
DFFA	0.06	Novel
EGR3	0.06	Novel
BTRC	0.06	Novel
ANKRD45	0.06	Novel
IL24	0.06	Novel
DNAJB6	0.06	Novel
EIF2AK4	0.06	Novel
MEF2C	0.06	Novel
SLC2A1	0.06	Novel
TSG101	0.06	Novel
HIPK3	0.06	Novel
KIF3A	0.06	Novel
PXDN	0.06	Novel
GPX8	0.06	Novel
MAP3K5	0.06	Novel
ETV5	0.06	Novel
RND1	0.06	Novel
MXI1	0.06	Novel
MAPT	0.06	Novel
WDR5B	0.06	Novel
SRF	0.06	Novel
RPS6KA2	0.06	Novel
MIF	0.06	Novel
STAT4	0.06	Novel
CCL5	0.06	Novel
MMP8	0.06	Novel
NCK1	0.06	Novel
AKR1B1	0.06	Novel
CREB3	0.06	Novel
LITAF	0.06	Novel
IFNAR1	0.06	Novel
ECM1	0.06	Novel
CLOCK	0.06	Novel
BMP2	0.06	Novel
BAX	0.06	Novel
CCNB2	0.06	Novel
ATF5	0.06	Novel
MAPK1	0.87	Known
IL6	0.82	Known
HSPA5	0.8	Known
STAT3	0.79	Known
JUN	0.77	Known
HSPA1A	0.75	Known
SOCS3	0.61	Known
CRYAB	0.58	Known
ATF3	0.56	Known
MCL1	0.55	Known
CCL2	0.52	Known
CDKN1A	0.51	Known
DUSP1	0.49	Known
NDRG1	0.48	Known
TUBA1A	0.45	Known
DDIT3	0.42	Known
GRB2	0.42	Known
CXCL1	0.41	Known
HSPA2	0.4	Known
MMP9	0.4	Known
H4C3	0.36	Known
VEGFC	0.33	Known
ID1	0.3	Known
TUBB4B	0.3	Known
AHR	0.24	Known
ANGPT2	0.23	Known
FOXO1	0.23	Known
CDKN1C	0.2	Known
MMP14	0.18	Known
EMP1	0.17	Known
DKK3	0.17	Known
IRS2	0.16	Known
ID3	0.14	Known
SPARCL1	0.12	Known
DPYSL2	0.11	Known
PMP22	0.09	Known
ID2	0.08	Known
RND3	0.08	Known
CD81	0.07	Known
PRSS23	0.06	Known

## Sheet: STRING-6
STRING-Influence-GO
Symbol	Probability	Known/Novel
TMEM262	0	Novel
TEDC1	0	Novel
C19orf71	0	Novel
CCN3	0	Novel
IER2	0	Novel
TIMP1	0	Novel
EGR1	0	Novel
PRR36	0	Novel
CCDC180	0	Novel
MMP2	0	Novel
THBS1	0	Novel
GAREM2	0	Novel
CCND1	0	Novel
KLF6	0	Novel
GAS6	0	Novel
SERPINE1	0	Novel
TIMP3	0	Novel
EGFR	0	Novel
TP53	0	Novel
SIGIRR	0	Novel
IGFBP3	0	Novel
ATF4	0	Novel
FOXO3	0	Novel
MAPK8	0	Novel
IGF1	0	Novel
SHCBP1L	0	Novel
FAM25A	0	Novel
GADD45B	0	Novel
IL10	0	Novel
FOSL1	0	Novel
IL1B	0	Novel
BCL6	0	Novel
CCN2	0	Novel
LRP5	0	Novel
IL18	0	Novel
BCL2L11	0	Novel
CSF1	0	Novel
ANXA4	0	Novel
AKT1	0	Novel
TNF	0	Novel
PPARG	0	Novel
STAT5A	0	Novel
MMP1	0	Novel
JUNB	0	Novel
PLAU	0	Novel
HSPB2	0	Novel
HGF	0	Novel
FOS	0	Novel
IL4	0	Novel
IL7	0	Novel
GADD45A	0	Novel
IL25	0	Novel
BTG2	0	Novel
CXCL8	0	Novel
ETS1	0	Novel
STAT5B	0	Novel
SAXO1	0	Novel
BCL2L1	0	Novel
ANKFN1	0	Novel
HERPUD1	0	Novel
HSPB1	0	Novel
FAM25C	0	Novel
CAV1	0	Novel
NGF	0	Novel
IL6R	0	Novel
SPP1	0	Novel
STAT1	0	Novel
PPP1R15A	0	Novel
BMF	0	Novel
KLF2	0	Novel
IL6ST	0	Novel
EPOR	0	Novel
IL2	0	Novel
FGF2	0	Novel
LMO4	0	Novel
TTC23L	0	Novel
CCN4	0	Novel
NFIL3	0	Novel
IGFBP5	0	Novel
XBP1	0	Novel
GADD45G	0	Novel
FAM25G	0	Novel
IL23A	0	Novel
TIMP2	0	Novel
C5AR2	0	Novel
EGF	0	Novel
CDKN1B	0	Novel
CEBPB	0	Novel
MMP10	0	Novel
EPO	0	Novel
GDF15	0	Novel
IGFBP7	0	Novel
RELA	0	Novel
SMAD3	0	Novel
JAK2	0	Novel
MAPK3	0	Novel
EIF2AK3	0	Novel
RNF217	0	Novel
VCAM1	0	Novel
SCRN3	0	Novel
HSPB8	0	Novel
HBEGF	0	Novel
SNAI2	0	Novel
CSF2	0	Novel
VEGFD	0	Novel
LRP5L	0	Novel
ICAM1	0	Novel
IFNG	0	Novel
PTEN	0	Novel
FASLG	0	Novel
PDGFRB	0	Novel
HMOX1	0	Novel
IGF2	0	Novel
GH2	0	Novel
SNAI1	0	Novel
OSM	0	Novel
LCN2	0	Novel
MAP2K7	0	Novel
IL24	0	Novel
IL15	0	Novel
CREB3	0	Novel
FOSL2	0	Novel
RPS19BP1	0	Novel
PLG	0	Novel
IGFBP1	0	Novel
MYD88	0	Novel
MT1X	0	Novel
ITGAM	0	Novel
BBC3	0	Novel
PMAIP1	0	Novel
HIF1A	0	Novel
CEBPG	0	Novel
MYCN	0	Novel
ZNF385A	0	Novel
SMIM3	0	Novel
NR4A3	0	Novel
TMEM132B	0	Novel
TIMP4	0	Novel
PHLDA1	0	Novel
CXCL12	0	Novel
CLU	0	Novel
ALB	0	Novel
DNAJC3	0	Novel
CXCR4	0	Novel
NR3C1	0	Novel
SOCS7	0	Novel
TNFSF10	0	Novel
IL17F	0	Novel
FOXP3	0	Novel
DUSP6	0	Novel
CD44	0	Novel
IL11	0	Novel
IL1A	0	Novel
CEBPD	0	Novel
MFGE8	0	Novel
ERBB2	0	Novel
IL2RB	0	Novel
MMP3	0	Novel
HSP90AA1	0	Novel
MMP24	0	Novel
CASP9	0	Novel
FGF13	0	Novel
CASP8	0	Novel
ABHD18	0	Novel
IL22	0	Novel
FLT1	0	Novel
TLR4	0	Novel
TNS1	0	Novel
MMP13	0	Novel
PLAT	0	Novel
ATMIN	0	Novel
TNFRSF12A	0	Novel
FGF1	0	Novel
IL17RC	0	Novel
LEP	0	Novel
CSF3	0	Novel
MAPK9	0	Novel
TNFRSF10B	0	Novel
JAK1	0	Novel
QSOX1	0	Novel
ANGPT1	0	Novel
SHC1	0	Novel
LIF	0	Novel
FAM177B	0	Novel
IL3	0	Novel
BCL3	0	Novel
SRC	0	Novel
ARTN	0	Novel
SOCS4	0	Novel
TGFB1	0	Novel
ADAMTS1	0	Novel
PLAUR	0	Novel
IL12B	0	Novel
JUND	0	Novel
CLCF1	0	Novel
CDH1	0	Novel
CTRL	0	Novel
ITPKB	0	Novel
IL13	0	Novel
DCDC2C	0	Novel
AR	0	Novel
ERRFI1	0	Novel
MYO5C	0	Novel
NFKB1	0	Novel
VGF	0	Novel
MAPK10	0	Novel
KLF4	0	Novel
TEK	0	Novel
PDGFRA	0	Novel
POSTN	0	Novel
TGFB2	0	Novel
ATF6	0	Novel
PDGFB	0	Novel
LHFPL3	0	Novel
RB1	0	Novel
TM4SF1	0	Novel
TP53BP2	0	Novel
MPL	0	Novel
SMAD7	0	Novel
BDNF	0	Novel
LAMB1	0	Novel
NFE2L2	0	Novel
APP	0	Novel
SERPINB2	0	Novel
TNFRSF1A	0	Novel
TLR2	0	Novel
IL17C	0	Novel
EPHA2	0	Novel
NTF3	0	Novel
HSPB3	0	Novel
CDK2	0	Novel
GAPDH	0	Novel
KLF17	0	Novel
FLT4	0	Novel
CTF1	0	Novel
GHR	0	Novel
PDGFA	0	Novel
TNFSF11	0	Novel
DCSTAMP	0	Novel
BAG5	0	Novel
ELANE	0	Novel
IL22RA1	0	Novel
C3	0	Novel
MAPK14	0	Novel
ADIPOQ	0	Novel
CSRNP1	0	Novel
CD40	0	Novel
BATF	0	Novel
MT1F	0	Novel
EREG	0	Novel
CXCL14	0	Novel
FOSB	0	Novel
IL26	0	Novel
STMN1	0	Novel
CCL7	0	Novel
FKBP5	0	Novel
JDP2	0	Novel
NFKBIA	0	Novel
BMP4	0	Novel
MMP15	0	Novel
TMEM114	0	Novel
IL32	0	Novel
BAX	0	Novel
CCER2	0	Novel
IL1R1	0	Novel
CREB1	0	Novel
PRR13	0	Novel
IL31	0	Novel
CD19	0	Novel
MAP3K5	0	Novel
MT1B	0	Novel
MMP17	0	Novel
ARNT	0	Novel
CCND2	0	Novel
KIT	0	Novel
MET	0	Novel
IRS1	0	Novel
MT1E	0	Novel
F3	0	Novel
IL4R	0	Novel
ESR1	0	Novel
DUSP2	0	Novel
APOE	0	Novel
C17orf99	0	Novel
JAG1	0	Novel
ZFP36	0	Novel
IL17B	0	Novel
TLR3	0	Novel
CDH5	0	Novel
INHBA	0	Novel
SOCS1	0	Novel
CCL3	0	Novel
BATF3	0	Novel
MDK	0	Novel
MAP2K1	0	Novel
JAK3	0	Novel
CD28	0	Novel
CD24	0	Novel
IKBKB	0	Novel
GSN	0	Novel
LYN	0	Novel
RETN	0	Novel
GDNF	0	Novel
C3orf33	0	Novel
AGER	0	Novel
CSF1R	0	Novel
ABL1	0	Novel
KDR	0	Novel
BCL2A1	0	Novel
ATF5	0	Novel
NFATC1	0	Novel
CEBPA	0	Novel
GH1	0	Novel
FLT3	0	Novel
SPINDOC	0	Novel
GSK3B	0	Novel
PRDM1	0	Novel
PTK6	0	Novel
EPAS1	0	Novel
BAD	0	Novel
PI3	0	Novel
MT1G	0	Novel
A2M	0	Novel
ADAM10	0	Novel
EBI3	0	Novel
LBP	0	Novel
TGFB3	0	Novel
P4HB	0	Novel
ID4	0	Novel
APOL5	0	Novel
GZMB	0	Novel
HAMP	0	Novel
GAB2	0	Novel
MT1H	0	Novel
IL17D	0	Novel
BCL2	0	Novel
NRG1	0	Novel
IL23R	0	Novel
PECAM1	0	Novel
BATF2	0	Novel
IL33	0	Novel
NRP1	0	Novel
LCK	0	Novel
CNTF	0	Novel
CRP	0	Novel
AREG	0	Novel
MMP7	0	Novel
IL36G	0	Novel
NOX4	0	Novel
MT2A	0	Novel
NFKBIZ	0	Novel
TLR5	0	Novel
MT4	0	Novel
CD40LG	0	Novel
MT1M	0	Novel
IL36A	0	Novel
DNAJB7	0	Novel
HSP90B1	0	Novel
ERBB3	0	Novel
MMP16	0	Novel
DNTT	0	Novel
IFNAR1	0	Novel
SRI	0	Novel
MMP27	0	Novel
TMEM132A	0	Novel
BTC	0	Novel
TIPARP	0	Novel
IL1F10	0	Novel
IL34	0	Novel
LRP6	0	Novel
CD34	0	Novel
CD86	0	Novel
RGCC	0	Novel
CCR6	0	Novel
SERPINH1	0	Novel
NDRG2	0	Novel
NR4A2	0	Novel
C4A	0	Novel
IL2RG	0	Novel
ZC3H12A	0	Novel
METRN	0	Novel
ZEB2	0	Novel
MT1HL1	0	Novel
LITAF	0	Novel
P3H2	0	Novel
AXL	0	Novel
NES	0	Novel
SYK	0	Novel
ADIPOR1	0	Novel
FGFBP2	0	Novel
HSF1	0	Novel
RPS6KB1	0	Novel
PRL	0	Novel
ANGPTL2	0	Novel
MUC1	0	Novel
USP42	0	Novel
CA9	0	Novel
IFNL1	0	Novel
IL20RB	0	Novel
CDK4	0	Novel
AGAP5	0	Novel
MMP12	0	Novel
ITGB1	0	Novel
CCL5	0	Novel
PPARA	0	Novel
LGALS3	0	Novel
CCL17	0	Novel
CD80	0	Novel
RPS6KA1	0	Novel
TWIST1	0	Novel
IDO1	0	Novel
MSGN1	0	Novel
CXCL10	0	Novel
MAP2K4	0	Novel
TNFRSF1B	0	Novel
SRPX	0	Novel
FOXO4	0	Novel
IRS4	0	Novel
TLR6	0	Novel
CDKN2B	0	Novel
TLR9	0	Novel
COL1A1	0	Novel
ANXA1	0	Novel
IL36B	0	Novel
DKK1	0	Novel
NOS3	0	Novel
KLF10	0	Novel
CD9	0	Novel
CCND3	0	Novel
MKRN2OS	0	Novel
CYP27B1	0	Novel
HRAS	0	Novel
PTPRC	0	Novel
PTK2	0	Novel
IL13RA1	0	Novel
CISH	0	Novel
CAPN13	0	Novel
NFATC2	0	Novel
CDKN2A	0	Novel
ACKR2	0	Novel
IL6	1	Known
ATF3	1	Known
STAT3	1	Known
JUN	1	Known
CCL2	1	Known
CDKN1A	1	Known
MMP9	1	Known
FOXO1	1	Known
DUSP1	1	Known
EMP1	1	Known
DDIT3	1	Known
VEGFC	1	Known
ID1	1	Known
MAPK1	1	Known
MCL1	1	Known
MMP14	1	Known
ID3	1	Known
SOCS3	1	Known
CDKN1C	1	Known
HSPA1A	1	Known
IRS2	1	Known
ANGPT2	1	Known
CRYAB	1	Known
NDRG1	1	Known
HSPA5	1	Known
CXCL1	1	Known
AHR	1	Known
GRB2	1	Known
PMP22	1	Known
TSC22D3	1	Known
ID2	1	Known
SPARCL1	1	Known
DEPP1	1	Known
RGS16	1	Known
CD81	1	Known
PRSS23	1	Known
RND3	1	Known
SERPING1	1	Known
H4C3	1	Known
MIDN	1	Known
DKK3	1	Known
HSPA2	1	Known
TUBA1A	1	Known
TUBB4B	1	Known
PDLIM2	1	Known
ADIRF	1	Known
PLSCR4	1	Known
CSRP1	1	Known
DPYSL2	1	Known
GALNT15	1	Known
TMBIM1	1	Known
H1-10	1	Known
PYGL	1	Known
COMT	1	Known
ACYP1	1	Known
WDR74	1	Known
SLC35D2	1	Known
AAMDC	1	Known
MRNIP	1	Known
C12orf65	1	Known

## Sheet: BioGRID-1
BioGRID-Adjacency-DisGeNET
Symbol	Probability	Known/Novel
RND1	0.99	Novel
EPN1	0.99	Novel
IL18BP	0.97	Novel
BCL2A1	0.91	Novel
DUSP19	0.9	Novel
VEGFD	0.89	Novel
CASP4	0.88	Novel
ILKAP	0.84	Novel
IER3	0.8	Novel
JUNB	0.72	Novel
IL6ST	0.71	Novel
CASP1	0.68	Novel
ZNF747	0.68	Novel
TMEM129	0.62	Novel
CASP6	0.56	Novel
SOCS5	0.56	Novel
FLT1	0.55	Novel
DUSP18	0.54	Novel
NPY4R	0.5	Novel
RND2	0.5	Novel
AGTR2	0.47	Novel
TBC1D2	0.46	Novel
SH2D1B	0.42	Novel
RWDD2A	0.41	Novel
DAPP1	0.41	Novel
MSLN	0.37	Novel
MAPK12	0.36	Novel
CD82	0.35	Novel
MASP1	0.34	Novel
MMP2	0.33	Novel
PPM1M	0.32	Novel
H4C15	0.31	Novel
MBP	0.29	Novel
LAMTOR2	0.28	Novel
RIBC2	0.28	Novel
CSPG5	0.27	Novel
IL12RB2	0.27	Novel
PRSS8	0.26	Novel
PTPN11	0.25	Novel
MRPS25	0.25	Novel
LBHD1	0.25	Novel
EGF	0.24	Novel
AACS	0.22	Novel
SHC2	0.21	Novel
BEND5	0.21	Novel
BCL2L2-PABPN1	0.2	Novel
JAK2	0.2	Novel
TRIR	0.2	Novel
TIMP2	0.2	Novel
SLC7A6	0.19	Novel
RAB4B-EGLN2	0.19	Novel
SRRM3	0.19	Novel
HOXA10-HOXA9	0.19	Novel
STX16-NPEPL1	0.19	Novel
PPT2-EGFL8	0.19	Novel
SNHG12	0.19	Novel
SENP3-EIF4A1	0.19	Novel
FSTL3	0.19	Novel
SNHG3	0.19	Novel
LINC02693	0.19	Novel
SNN	0.18	Novel
PPIP5K1	0.18	Novel
RPS10-NUDT3	0.17	Novel
MIRLET7BHG	0.17	Novel
SLC7A5P2	0.17	Novel
PKDCC	0.16	Novel
FAM131A	0.16	Novel
B3GLCT	0.16	Novel
MAPK3	0.16	Novel
ATPSCKMT	0.15	Novel
PHLDA1	0.15	Novel
EGR1	0.14	Novel
RAB11FIP3	0.14	Novel
NEAT1	0.14	Novel
RTL10	0.14	Novel
SH2D3A	0.14	Novel
GCK	0.13	Novel
HSBP1L1	0.13	Novel
MTMR1	0.13	Novel
H4C13	0.13	Novel
MTMR8	0.12	Novel
SPSB3	0.12	Novel
H4C12	0.12	Novel
CRIM1	0.11	Novel
EPB41L4A	0.11	Novel
ADGRA3	0.11	Novel
STYX	0.11	Novel
NRG2	0.1	Novel
NAB1	0.1	Novel
ZNF207	0.1	Novel
PDE4A	0.1	Novel
H4C2	0.09	Novel
H4C11	0.09	Novel
ZNF445	0.09	Novel
CAMTA1	0.09	Novel
WSB1	0.09	Novel
RNR2	0.09	Novel
ACTG2	0.09	Novel
PPP3R2	0.09	Novel
ILRUN	0.09	Novel
AGFG2	0.08	Novel
METRN	0.08	Novel
PHTF1	0.08	Novel
FMC1-LUC7L2	0.08	Novel
DMTF1	0.08	Novel
SHB	0.08	Novel
DUSP29	0.08	Novel
ABTB2	0.07	Novel
AFAP1L1	0.07	Novel
ANGPT1	0.07	Novel
TGIF2-RAB5IF	0.07	Novel
AP1M2	0.07	Novel
PTPRR	0.07	Novel
HSP90AB4P	0.07	Novel
BCAR3	0.07	Novel
PAQR4	0.06	Novel
NQO1	0.06	Novel
ANGPT4	0.06	Novel
APOLD1	0.06	Novel
SLCO5A1	0.06	Novel
C6orf223	0.06	Novel
TINCR	0.06	Novel
TMEM53	0.06	Novel
RNA5S7	0.06	Novel
ZYG11A	0.06	Novel
LINC00324	0.06	Novel
MKNK1-AS1	0.06	Novel
BRD3OS	0.06	Novel
CERS6-AS1	0.06	Novel
P2RX5-TAX1BP3	0.06	Novel
RNU5E-6P	0.06	Novel
RNU1-28P	0.06	Novel
RNU1-11P	0.06	Novel
DLGAP4-AS1	0.06	Novel
RNVU1-14	0.06	Novel
SNORD12B	0.06	Novel
RNA5SP162	0.06	Novel
HMGA1P3	0.06	Novel
RNA5S11	0.06	Novel
ALG9-IT1	0.06	Novel
EEF1A1P3	0.06	Novel
RPS2P5	0.06	Novel
RPS3P6	0.06	Novel
HSPD1P11	0.06	Novel
RNVU1-17	0.06	Novel
RNA5S5	0.06	Novel
EPB41L4A-AS1	0.06	Novel
RNA5S17	0.06	Novel
NPIPA1	0.06	Novel
RN7SL5P	0.06	Novel
SLC26A10	0.06	Novel
RNA5S1	0.06	Novel
WDPCP	0.06	Novel
GOLGA2P7	0.06	Novel
RNU1-19P	0.06	Novel
TRNV	0.06	Novel
KRT18P11	0.06	Novel
RNU1-2	0.06	Novel
CROCCP4	0.06	Novel
GNL3LP1	0.06	Novel
SNORD15A	0.06	Novel
TRNE	0.06	Novel
CRTC3-AS1	0.06	Novel
DISC1FP1	0.06	Novel
PPP1R14BP3	0.06	Novel
MIR663B	0.06	Novel
UBE2Q2P2	0.06	Novel
ACTG1P14	0.06	Novel
CCDC200	0.06	Novel
RNVU1-1	0.06	Novel
GTF3C2-AS1	0.06	Novel
RNU1-3	0.06	Novel
SNORD14E	0.06	Novel
MIR7705	0.06	Novel
RNA5S2	0.06	Novel
MMP17	0.06	Novel
RNA5S12	0.06	Novel
HNRNPCP2	0.06	Novel
SNORD18C	0.06	Novel
SAP30L-AS1	0.06	Novel
TUBAP2	0.06	Novel
ABHD15-AS1	0.06	Novel
INTS6-AS1	0.06	Novel
RPSAP14	0.06	Novel
KRT8P48	0.06	Novel
NBPF25P	0.06	Novel
CREG2	0.06	Novel
SDHAP1	0.06	Novel
RNA5S4	0.06	Novel
MIR3648-1	0.06	Novel
SDHAP2	0.06	Novel
RN7SL4P	0.06	Novel
EEF1A1P6	0.06	Novel
RNA5SP506	0.06	Novel
MIR27A	0.06	Novel
MIR663A	0.06	Novel
MIR3648-2	0.06	Novel
GTF2IRD1P1	0.06	Novel
RNVU1-18	0.06	Novel
RNU6-8	0.06	Novel
RPL18AP3	0.06	Novel
RNA5S9	0.06	Novel
ARPIN-AP3S2	0.06	Novel
AFAP1-AS1	0.06	Novel
SNORD101	0.06	Novel
WWTR1-AS1	0.06	Novel
MIR570HG	0.06	Novel
SUZ12P1	0.06	Novel
CTBP1-AS	0.06	Novel
ZNF354B	0.06	Novel
HORMAD2-AS1	0.06	Novel
SNORD83B	0.06	Novel
ANKUB1	0.06	Novel
SNORD61	0.06	Novel
RNU4-2	0.06	Novel
ANKRD19P	0.06	Novel
RPS3P7	0.06	Novel
PGAM1P5	0.06	Novel
RNA5S13	0.06	Novel
SNORD3B-2	0.06	Novel
RPSAP26	0.06	Novel
PRC1-AS1	0.06	Novel
MIF-AS1	0.06	Novel
RNASEK-C17orf49	0.06	Novel
LARP4P	0.06	Novel
MDGA2	0.06	Novel
FTH1P23	0.06	Novel
TSNAX-DISC1	0.06	Novel
RNA5S10	0.06	Novel
RNA5S3	0.06	Novel
ANKRD30BL	0.06	Novel
MIR1248	0.06	Novel
ARAP1-AS2	0.06	Novel
KRT8P39	0.06	Novel
RNA5S16	0.06	Novel
RNU7-1	0.06	Novel
VTRNA2-1	0.06	Novel
ARHGEF34P	0.06	Novel
SNORD16	0.06	Novel
RNA5SP352	0.06	Novel
RNA5SP74	0.06	Novel
CHADL	0.06	Novel
RNU1-18P	0.06	Novel
SNORA23	0.06	Novel
ATP6V1G2-DDX39B	0.06	Novel
SMG1P5	0.06	Novel
RN7SL2	0.06	Novel
HNRNPA1P33	0.06	Novel
STK17A	0.06	Novel
MKRN2OS	0.06	Novel
RPS4XP17	0.06	Novel
CARS1-AS1	0.06	Novel
MSTO2P	0.06	Novel
RNVU1-19	0.06	Novel
MIR6775	0.06	Novel
MROH7-TTC4	0.06	Novel
RPS20P14	0.06	Novel
RNVU1-6	0.06	Novel
ZFAS1	0.06	Novel
RPS2P46	0.06	Novel
PXN-AS1	0.06	Novel
LANCL1-AS1	0.06	Novel
SNORD20	0.06	Novel
IGHV3-49	0.06	Novel
MIR589	0.06	Novel
MIR614	0.06	Novel
RNA5SP191	0.06	Novel
HM13-AS1	0.06	Novel
KRT8P34	0.06	Novel
B4GALT1-AS1	0.06	Novel
CEACAM19	0.06	Novel
LINC00294	0.06	Novel
SLC25A5-AS1	0.06	Novel
RNA5SP202	0.06	Novel
RNA5S6	0.06	Novel
SNORD83A	0.06	Novel
OR2A1-AS1	0.06	Novel
RNU5F-1	0.06	Novel
MIR4449	0.06	Novel
SNORD18B	0.06	Novel
DDX3P3	0.06	Novel
RPL18P11	0.06	Novel
TMX2-CTNND1	0.06	Novel
SNORD15B	0.06	Novel
RNU1-27P	0.06	Novel
GACAT2	0.06	Novel
RNVU1-7	0.06	Novel
SNHG19	0.06	Novel
CCDC144NL-AS1	0.06	Novel
RNA5S8	0.06	Novel
KRT18P15	0.06	Novel
SMAD1-AS1	0.06	Novel
RPL13AP2	0.06	Novel
RNA5SP259	0.06	Novel
HOXA10-AS	0.06	Novel
ADPGK-AS1	0.06	Novel
PPP3CB-AS1	0.06	Novel
RALY-AS1	0.06	Novel
MIR663AHG	0.06	Novel
RNA5S15	0.06	Novel
RBAK-RBAKDN	0.06	Novel
RNA5SP145	0.06	Novel
MALAT1	0.06	Novel
UTP11	0.06	Novel
RNU5A-1	0.06	Novel
VTRNA1-1	0.06	Novel
YPEL2	0.06	Novel
AHSP	0.06	Novel
ARMH1	0.06	Novel
SNORD10	0.06	Novel
SNORD3C	0.06	Novel
SNORD118	0.06	Novel
SERPINB12	0.06	Novel
SNORD14C	0.06	Novel
SNORA73B	0.06	Novel
SNORD3B-1	0.06	Novel
SNORA80E	0.06	Novel
SNORD17	0.06	Novel
SNORA53	0.06	Novel
SNORD13	0.06	Novel
SNORA50C	0.06	Novel
RNPEPL1	0.06	Novel
ANXA8L1	0.06	Novel
MTMR10	0.06	Novel
NRIP3	0.06	Novel
TCFL5	0.05	Novel
TMC5	0.05	Novel
DNER	0.05	Novel
TLDC2	0.05	Novel
NDUFA4L2	0.05	Novel
SNORA73A	0.05	Novel
RHPN2	0.05	Novel
SMG1P2	0.05	Novel
RN7SL3	0.05	Novel
SMG1P3	0.05	Novel
MTRNR2L8	0.05	Novel
THRIL	0.05	Novel
PLA2G2A	0.05	Novel
TMEM91	0.05	Novel
PRKACA	0.05	Novel
TMED7-TICAM2	0.05	Novel
KCTD20	0.05	Novel
DENND5B	0.05	Novel
GUSBP1	0.05	Novel
NPY2R	0.05	Novel
LRRTM3	0.05	Novel
ZNF484	0.05	Novel
SAMD11	0.05	Novel
SNORA3B	0.05	Novel
SNORA52	0.05	Novel
SORCS2	0.05	Novel
SMIM20	0.05	Novel
WNT7B	0.05	Novel
OPN3	0.05	Novel
STPG4	0.05	Novel
STEAP1B	0.05	Novel
IL11	0.05	Novel
PPP4R1	0.05	Novel
PERP	0.05	Novel
SNORD104	0.05	Novel
SMOX	0.05	Novel
RPL7AP66	0.05	Novel
RNU1-4	0.05	Novel
ACOT13	0.04	Novel
CHN2	0.04	Novel
DUSP4	0.04	Novel
MTRES1	0.04	Novel
ARPP19	0.04	Novel
DZIP1	0.04	Novel
SETD3	0.04	Novel
ENOPH1	0.04	Novel
CHFR	0.04	Novel
ARFRP1	0.04	Novel
TDRD9	0.04	Novel
SNORD26	0.04	Novel
SMIM13	0.04	Novel
SNORD25	0.04	Novel
ZBED9	0.04	Novel
C4orf19	0.04	Novel
ANKRD33B	0.04	Novel
PRRG4	0.04	Novel
TIMM17A	0.04	Novel
RNF121	0.04	Novel
NSUN5P2	0.04	Novel
DEF8	0.04	Novel
ZNF587B	0.04	Novel
RN7SK	0.04	Novel
SNORA13	0.04	Novel
NR2F1-AS1	0.04	Novel
ZCCHC24	0.04	Novel
RNF216P1	0.04	Novel
LRRC61	0.04	Novel
SLC35D1	0.04	Novel
CITED4	0.04	Novel
PLA2G12A	0.04	Novel
CHRNB4	0.04	Novel
SHLD2	0.04	Novel
DPYSL3	0.04	Novel
H4C8	0.04	Novel
SPDYA	0.04	Novel
SHD	0.04	Novel
CHST11	0.04	Novel
RELN	0.04	Novel
SZRD1	0.04	Novel
KLHDC3	0.04	Novel
H4C6	0.04	Novel
BAAT	0.03	Novel
NFAT5	0.03	Novel
OAZ1	0.03	Novel
NBPF26	0.03	Novel
C2orf88	0.03	Novel
SPATA21	0.03	Novel
TMEM141	0.03	Novel
KLF12	0.03	Novel
SLC8B1	0.03	Novel
ENOSF1	0.03	Novel
JPX	0.03	Novel
CMTM8	0.03	Novel
BRSK2	0.03	Novel
ZKSCAN5	0.03	Novel
NELL1	0.03	Novel
ADM	0.03	Novel
KAZN	0.03	Novel
RAP1GAP2	0.03	Novel
NAT9	0.03	Novel
SEMA6D	0.03	Novel
H4C4	0.03	Novel
SPOCK2	0.03	Novel
DANCR	0.03	Novel
RTN4RL1	0.03	Novel
TENT4A	0.03	Novel
CBSL	0.03	Novel
ADAP2	0.03	Novel
SPIRE2	0.03	Novel
NSMCE1	0.03	Novel
SNORC	0.03	Novel
FBXO46	0.03	Novel
SPAG17	0.03	Novel
SBNO2	0.03	Novel
GRB2	1	Known
HSPA5	1	Known
STAT3	1	Known
CCL2	1	Known
MAPK1	1	Known
JUN	1	Known
CD81	1	Known
HSPA1A	1	Known
EMP1	1	Known
TUBA1A	1	Known
CDKN1A	1	Known
DDIT3	1	Known
SOCS3	1	Known
COMT	1	Known
CRYAB	1	Known
ID3	1	Known
NDRG1	1	Known
PMP22	1	Known
HSPA2	1	Known
TMBIM1	1	Known
FOXO1	1	Known
H1-10	1	Known
ID2	1	Known
MCL1	1	Known
MMP14	1	Known
TUBB4B	1	Known
GALNT15	1	Known
PLSCR4	1	Known
VEGFA	1	Known
MMP9	1	Known
DKK3	1	Known
DUSP1	1	Known
PRSS23	1	Known
AHR	1	Known
ID1	1	Known
ATF3	1	Known
TSC22D3	1	Known
C12orf65	1	Known
CDKN1C	1	Known
DPYSL2	1	Known
IL6	1	Known
CXCL1	1	Known
WDR74	1	Known
RND3	1	Known
SERPING1	1	Known
PYGL	1	Known
PDLIM2	1	Known
IRS2	1	Known
MIDN	1	Known
RGS16	1	Known
CSRP1	1	Known
AAMDC	1	Known
MRNIP	1	Known
ANGPT2	0.99	Known
ADIRF	0.99	Known
VEGFC	0.99	Known
SPARCL1	0.99	Known
DEPP1	0.99	Known
H4C3	0.96	Known
ACYP1	0.87	Known
SLC35D2	0.06	Known

## Sheet: BioGRID-2
BioGRID-Embedding-DisGeNET
Symbol	Probability	Known/Novel
PIK3R3	1	Novel
APP	1	Novel
GADD45A	1	Novel
CCR5	1	Novel
ZDHHC18	1	Novel
ENKD1	1	Novel
CYTH3	1	Novel
DDX6	1	Novel
NTMT1	1	Novel
CD82	1	Novel
RPS6KA6	1	Novel
GSK3B	1	Novel
RABAC1	1	Novel
PIN4	1	Novel
NMI	1	Novel
SGTA	1	Novel
KRAS	1	Novel
PIK3CD	1	Novel
TRIP6	1	Novel
RELA	1	Novel
SDC4	1	Novel
VAC14	1	Novel
SNX17	1	Novel
BCAR3	1	Novel
NBEA	1	Novel
TUBB2A	1	Novel
FAM207A	1	Novel
KLRG2	1	Novel
DNAJC8	1	Novel
CCND1	1	Novel
CDK9	1	Novel
IL6R	1	Novel
CCL5	1	Novel
F11R	1	Novel
RAP2A	1	Novel
FOS	1	Novel
F2	1	Novel
PLPP6	1	Novel
PLA2G4A	1	Novel
ATF4	1	Novel
APBB3	1	Novel
PLAAT4	1	Novel
PAFAH1B2	1	Novel
SORBS3	1	Novel
DNMT3L	1	Novel
GIPC1	0.99	Novel
CRK	0.99	Novel
OSMR	0.99	Novel
NEDD8	0.99	Novel
PPARA	0.99	Novel
VIM	0.99	Novel
CD9	0.99	Novel
NAB2	0.99	Novel
GFUS	0.99	Novel
SOCS5	0.99	Novel
MTDH	0.99	Novel
KIF9	0.99	Novel
VAV3	0.99	Novel
PLSCR1	0.99	Novel
GORASP2	0.99	Novel
SERPINE1	0.99	Novel
PACC1	0.99	Novel
ZDHHC23	0.99	Novel
SIRT6	0.99	Novel
CNTNAP1	0.99	Novel
LENG1	0.99	Novel
DTX2	0.98	Novel
TFF1	0.98	Novel
APPBP2	0.98	Novel
ERBB3	0.98	Novel
SPSB2	0.98	Novel
AP1G2	0.98	Novel
MTOR	0.98	Novel
SGTB	0.98	Novel
APEH	0.98	Novel
PVR	0.98	Novel
IL2RB	0.98	Novel
NUDT1	0.98	Novel
FGF2	0.98	Novel
XPO6	0.97	Novel
NUDT3	0.97	Novel
POLR1B	0.97	Novel
EGR1	0.97	Novel
REEP5	0.97	Novel
MID1	0.97	Novel
CXCL8	0.97	Novel
SLC6A3	0.97	Novel
ALOX12	0.97	Novel
FOSL2	0.96	Novel
CTAG1B	0.96	Novel
PNMT	0.96	Novel
BCL2L2-PABPN1	0.96	Novel
NUCB2	0.96	Novel
GGA3	0.96	Novel
DCAF13	0.96	Novel
IGF1	0.96	Novel
USP2	0.96	Novel
NOC4L	0.96	Novel
LNX1	0.96	Novel
IGSF8	0.95	Novel
CASP1	0.95	Novel
ITGB7	0.95	Novel
LINC00839	0.95	Novel
TRIP4	0.94	Novel
IFI35	0.94	Novel
VASP	0.94	Novel
PCBP1	0.94	Novel
CCL3L1	0.94	Novel
STX8	0.93	Novel
CHCHD1	0.93	Novel
TEC	0.93	Novel
MYF5	0.93	Novel
DDX55	0.92	Novel
MAP3K4	0.92	Novel
GRSF1	0.92	Novel
NOL10	0.92	Novel
GMEB1	0.91	Novel
NOTCH1	0.91	Novel
HSH2D	0.9	Novel
CSF2RA	0.9	Novel
ATF5	0.9	Novel
ITGA5	0.9	Novel
RRP15	0.9	Novel
CEP76	0.89	Novel
SKIL	0.89	Novel
PTPRR	0.89	Novel
PTTG1	0.89	Novel
SNN	0.89	Novel
FAT3	0.88	Novel
CNKSR1	0.87	Novel
SELP	0.87	Novel
ARHGEF10L	0.87	Novel
CD47	0.86	Novel
IVNS1ABP	0.86	Novel
NUPR1	0.86	Novel
NFX1	0.85	Novel
NPEPL1	0.85	Novel
AKT2	0.85	Novel
NIF3L1	0.85	Novel
LAPTM4A	0.85	Novel
SCNN1G	0.85	Novel
GNG2	0.85	Novel
POLR1E	0.85	Novel
CXCL6	0.84	Novel
OFCC1	0.84	Novel
PHACTR3	0.84	Novel
DCUN1D5	0.84	Novel
HBA1	0.84	Novel
FAF1	0.83	Novel
PIAS4	0.83	Novel
TMEM147	0.83	Novel
PSMG3	0.83	Novel
DCD	0.82	Novel
BATF2	0.82	Novel
DNAJA3	0.82	Novel
CXCL12	0.82	Novel
CD93	0.82	Novel
STYX	0.82	Novel
UBE2N	0.81	Novel
ITGB5	0.81	Novel
CCL13	0.81	Novel
FRS3	0.8	Novel
RHOXF2	0.8	Novel
ZNF212	0.8	Novel
SH2B3	0.79	Novel
ZNF431	0.79	Novel
SNRPC	0.79	Novel
SCNN1B	0.78	Novel
PSMG1	0.78	Novel
NR4A1	0.78	Novel
MARF1	0.77	Novel
KRT2	0.77	Novel
IKBKG	0.77	Novel
PRKAR1A	0.77	Novel
GFRA2	0.76	Novel
SLC39A11	0.76	Novel
H2BC9	0.76	Novel
CPNE6	0.76	Novel
RALGDS	0.76	Novel
MSC	0.76	Novel
PPARG	0.75	Novel
RBM27	0.75	Novel
UNC13D	0.75	Novel
QSOX2	0.74	Novel
CYTH2	0.74	Novel
KLHDC3	0.74	Novel
CD63	0.74	Novel
LNPEP	0.74	Novel
ILKAP	0.73	Novel
ARRB1	0.73	Novel
COMMD3	0.72	Novel
SOX10	0.72	Novel
MRTO4	0.72	Novel
RGS14	0.72	Novel
CD36	0.72	Novel
BRAT1	0.72	Novel
STAU1	0.72	Novel
PSMD4	0.71	Novel
IL6ST	0.71	Novel
EP300	0.71	Novel
ABCG8	0.71	Novel
RRAGB	0.71	Novel
RPS6KA4	0.71	Novel
ACTBL2	0.71	Novel
ECHDC1	0.7	Novel
SLA2	0.7	Novel
PCBP2	0.7	Novel
CCR3	0.7	Novel
UBE2G2	0.7	Novel
DUSP18	0.7	Novel
TRIM11	0.69	Novel
PIK3R2	0.69	Novel
VSIR	0.69	Novel
TTYH2	0.69	Novel
RB1	0.69	Novel
BUD23	0.68	Novel
PBLD	0.68	Novel
SHMT2	0.68	Novel
CDKL3	0.68	Novel
COL4A1	0.68	Novel
IL13RA2	0.67	Novel
PHYHIP	0.67	Novel
CLIP3	0.67	Novel
RIOX1	0.67	Novel
HEY1	0.67	Novel
FRAT1	0.66	Novel
STK38	0.65	Novel
TEAD4	0.64	Novel
CUL2	0.64	Novel
USP14	0.63	Novel
ASPRV1	0.63	Novel
WDR83	0.62	Novel
EPHB2	0.62	Novel
CCL8	0.62	Novel
ARF6	0.62	Novel
THBS1	0.61	Novel
SNRPB2	0.61	Novel
G3BP1	0.61	Novel
PDGFB	0.61	Novel
NELL1	0.61	Novel
SCARA3	0.61	Novel
RIBC2	0.61	Novel
GABPB2	0.6	Novel
BUD31	0.6	Novel
TWF2	0.59	Novel
IL18	0.59	Novel
PIK3CA	0.58	Novel
SUV39H1	0.58	Novel
NKRF	0.58	Novel
KRT36	0.58	Novel
FBXW7	0.58	Novel
COMMD1	0.57	Novel
LBH	0.57	Novel
DDX24	0.57	Novel
CD28	0.56	Novel
MAPK7	0.56	Novel
ARL6IP5	0.56	Novel
H4C11	0.56	Novel
ILRUN	0.55	Novel
HIF1A	0.55	Novel
EFNA5	0.54	Novel
MYO5A	0.54	Novel
SMC2	0.54	Novel
FN1	0.54	Novel
PAX8	0.54	Novel
RHEB	0.54	Novel
CHTF8	0.54	Novel
VPS37B	0.53	Novel
H4C5	0.53	Novel
IRF3	0.52	Novel
ITGAV	0.52	Novel
PNO1	0.51	Novel
PRRG2	0.51	Novel
KCTD9	0.51	Novel
TGFBR2	0.51	Novel
SDK2	0.5	Novel
CIAPIN1	0.5	Novel
PTPRJ	0.5	Novel
GCK	0.5	Novel
CEP126	0.5	Novel
CD200R1	0.5	Novel
CCL28	0.5	Novel
RUNX1	0.5	Novel
EMC4	0.49	Novel
MKNK2	0.49	Novel
CXCR1	0.49	Novel
GRB7	0.48	Novel
CYTH4	0.48	Novel
NHLRC2	0.48	Novel
INSR	0.48	Novel
RNF34	0.48	Novel
CLEC3B	0.48	Novel
RELT	0.47	Novel
RIBC1	0.47	Novel
FAM131C	0.46	Novel
ARFIP1	0.46	Novel
LIN7B	0.46	Novel
MAP4K4	0.46	Novel
COMMD9	0.46	Novel
DDX52	0.45	Novel
ZNF76	0.45	Novel
MDP1	0.45	Novel
HES6	0.45	Novel
GABBR1	0.45	Novel
GNG10	0.45	Novel
INKA1	0.45	Novel
MCAT	0.44	Novel
CASP9	0.44	Novel
CCL26	0.43	Novel
ADIPOQ	0.43	Novel
AMOT	0.43	Novel
GNL3	0.43	Novel
KIR2DL3	0.43	Novel
FAM131B	0.43	Novel
UBXN1	0.43	Novel
HLA-DOB	0.42	Novel
FAM184A	0.42	Novel
CCDC87	0.42	Novel
CLASP2	0.42	Novel
BDKRB2	0.42	Novel
GRWD1	0.42	Novel
BTG1	0.42	Novel
FLOT2	0.41	Novel
TMEFF1	0.41	Novel
CUEDC2	0.41	Novel
TRO	0.41	Novel
MDM2	0.4	Novel
MILR1	0.4	Novel
XCL2	0.4	Novel
CDK6	0.4	Novel
DCC	0.4	Novel
GTF3A	0.4	Novel
NRTN	0.39	Novel
COMMD8	0.39	Novel
PLEKHB2	0.38	Novel
FBXO25	0.38	Novel
EPHA3	0.38	Novel
HDGF	0.38	Novel
RCL1	0.38	Novel
DDX28	0.38	Novel
PTK7	0.37	Novel
RASD2	0.37	Novel
SERPINB9	0.37	Novel
CCR1	0.37	Novel
IL17RE	0.37	Novel
UBE2C	0.37	Novel
CNMD	0.37	Novel
TLE1	0.37	Novel
TRARG1	0.36	Novel
CASK	0.36	Novel
CNTFR	0.36	Novel
CHFR	0.36	Novel
DUSP23	0.36	Novel
MAPT	0.36	Novel
GOLGB1	0.36	Novel
KCNA10	0.36	Novel
MED7	0.35	Novel
HEXIM1	0.35	Novel
ANKRD26P1	0.35	Novel
ANKRD13C	0.35	Novel
PFKP	0.35	Novel
MTIF3	0.35	Novel
TLN2	0.34	Novel
PRRC1	0.34	Novel
NCL	0.34	Novel
IPO7	0.34	Novel
RC3H2	0.34	Novel
RAB15	0.34	Novel
USF2	0.34	Novel
CCNE2	0.33	Novel
BET1	0.33	Novel
TGFB3	0.33	Novel
PDE4D	0.33	Novel
PHYKPL	0.33	Novel
CDK12	0.33	Novel
PARVG	0.33	Novel
MECOM	0.32	Novel
FNDC11	0.32	Novel
NIP7	0.32	Novel
CST6	0.32	Novel
MATN2	0.32	Novel
IL22RA1	0.32	Novel
CASP4	0.32	Novel
MAPK8	0.32	Novel
PPIP5K1	0.31	Novel
DHX57	0.31	Novel
MYO15B	0.31	Novel
RAPGEF1	0.31	Novel
DDX56	0.3	Novel
DOK5	0.3	Novel
KTN1	0.3	Novel
PPIE	0.3	Novel
TOM1	0.3	Novel
RNF123	0.3	Novel
NEDD9	0.3	Novel
OSGIN1	0.3	Novel
LRR1	0.3	Novel
ARFRP1	0.3	Novel
NOC2L	0.3	Novel
SPATS2	0.29	Novel
FGF7	0.29	Novel
UNC5CL	0.28	Novel
BAG3	0.28	Novel
ALOX5	0.28	Novel
ESF1	0.27	Novel
TMEM179B	0.27	Novel
IGFBP2	0.27	Novel
RGS2	0.26	Novel
EFEMP1	0.26	Novel
EPSTI1	0.26	Novel
CMTM6	0.26	Novel
CDC5L	0.26	Novel
H4C15	0.26	Novel
OASL	0.26	Novel
CEBPB	0.26	Novel
GSTCD	0.25	Novel
CASR	0.25	Novel
FOSL1	0.25	Novel
OTP	0.25	Novel
SRPRB	0.25	Novel
ATP6V1H	0.25	Novel
RHPN2	0.25	Novel
AMOTL2	0.24	Novel
MIRLET7A1	0.24	Novel
ZNF71	0.24	Novel
COLGALT2	0.24	Novel
MAP2K6	0.24	Novel
ARHGEF19	0.24	Novel
IL20RA	0.24	Novel
FCGR2B	0.24	Novel
TRIM6	0.24	Novel
CXCL5	0.24	Novel
CCL16	0.24	Novel
SLAMF6	0.23	Novel
RPS25	0.23	Novel
PTGFRN	0.23	Novel
CRYZL1	0.23	Novel
TRIM24	0.22	Novel
IGF2BP1	0.22	Novel
IPCEF1	0.22	Novel
STAT3	1	Known
DPYSL2	0.99	Known
TUBA1A	0.99	Known
VEGFA	0.99	Known
HSPA5	0.98	Known
JUN	0.97	Known
GRB2	0.97	Known
CRYAB	0.97	Known
ID3	0.97	Known
TUBB4B	0.96	Known
SOCS3	0.96	Known
MCL1	0.96	Known
CD81	0.94	Known
ID1	0.94	Known
DDIT3	0.94	Known
CSRP1	0.94	Known
PMP22	0.94	Known
RND3	0.93	Known
NDRG1	0.93	Known
DUSP1	0.93	Known
MAPK1	0.92	Known
CDKN1A	0.92	Known
HSPA1A	0.92	Known
PRSS23	0.92	Known
TSC22D3	0.91	Known
MMP14	0.91	Known
HSPA2	0.9	Known
DKK3	0.9	Known
ID2	0.9	Known
CCL2	0.9	Known
EMP1	0.89	Known
RGS16	0.89	Known
FOXO1	0.89	Known
COMT	0.88	Known
TMBIM1	0.87	Known
AHR	0.87	Known
ANGPT2	0.87	Known
CDKN1C	0.87	Known
PYGL	0.87	Known
WDR74	0.85	Known
PLSCR4	0.84	Known
ATF3	0.84	Known
IRS2	0.84	Known
C12orf65	0.84	Known
CXCL1	0.84	Known
PDLIM2	0.83	Known
MMP9	0.83	Known
H1-10	0.82	Known
MIDN	0.8	Known
IL6	0.8	Known
SERPING1	0.79	Known
GALNT15	0.79	Known
AAMDC	0.78	Known
SPARCL1	0.74	Known
H4C3	0.72	Known
MRNIP	0.62	Known
ADIRF	0.53	Known
ACYP1	0.39	Known
VEGFC	0.38	Known
DEPP1	0.35	Known

## Sheet: BioGRID-3
BioGRID-Influence-DisGeNET
Symbol	Probability	Known/Novel
CCL15	0	Novel
TMEM114	0	Novel
CPA3	0	Novel
BEND4	0	Novel
MEG3	0	Novel
GJA9	0	Novel
TEPP	0	Novel
GPATCH3	0	Novel
ACKR1	0	Novel
TRIM25	0	Novel
FCRL6	0	Novel
FAM74A1	0	Novel
ZNF626	0	Novel
TXNDC2	0	Novel
PROK2	0	Novel
SMTNL1	0	Novel
LY6G6F	0	Novel
ANGPTL2	0	Novel
PLCL1	0	Novel
EGFR	0	Novel
ZC3H12B	0	Novel
VIT	0	Novel
GSK3B	0	Novel
KDR	0	Novel
IL18	0	Novel
FLT4	0	Novel
RPS6KA6	0	Novel
ERBB3	0	Novel
CCL4L1	0	Novel
NEUROD6	0	Novel
RPL4P5	0	Novel
S1PR3	0	Novel
DNAJB7	0	Novel
SLC5A1	0	Novel
CELF6	0	Novel
KIAA1549L	0	Novel
AEBP1	0	Novel
SH2D5	0	Novel
SGTB	0	Novel
MRC1	0	Novel
N6AMT1	0	Novel
CXCL6	0	Novel
PDGFRL	0	Novel
PGF	0	Novel
NKX2-5	0	Novel
STAT4	0	Novel
HRH1	0	Novel
CLDN18	0	Novel
DANCR	0	Novel
CEACAM3	0	Novel
GIMAP6	0	Novel
SKIL	0	Novel
LALBA	0	Novel
AQP7	0	Novel
RNF207	0	Novel
ANKRD26P1	0	Novel
CDH16	0	Novel
IL12RB1	0	Novel
HES5	0	Novel
THEMIS	0	Novel
HUNK	0	Novel
CXCL5	0	Novel
SPOCK3	0	Novel
EPPIN	0	Novel
ARSI	0	Novel
IFI6	0	Novel
SLC22A8	0	Novel
CASP12	0	Novel
TIMP1	0	Novel
FOXO3B	0	Novel
TG	0	Novel
TCF15	0	Novel
SERPINB11	0	Novel
PKIA	0	Novel
MS4A7	0	Novel
IL6R	0	Novel
AIF1	0	Novel
GATA4	0	Novel
MYOD1	0	Novel
MCEE	0	Novel
CCL11	0	Novel
C2orf72	0	Novel
IFITM1	0	Novel
IL22RA2	0	Novel
ZNF695	0	Novel
PLEKHS1	0	Novel
PRR5-ARHGAP8	0	Novel
IL12RB2	0	Novel
PAQR7	0	Novel
LAT2	0	Novel
ARHGAP35	0	Novel
JAK1	0	Novel
BATF	0	Novel
ITGA5	0	Novel
ZBTB12	0	Novel
CPLANE2	0	Novel
CCDC168	0	Novel
CLDN6	0	Novel
GFRA1	0	Novel
HOXA11	0	Novel
C1S	0	Novel
MACROD2	0	Novel
CCR3	0	Novel
BOK	0	Novel
HRK	0	Novel
LRRC32	0	Novel
TUBA3D	0	Novel
IL2RB	0	Novel
NR4A1	0	Novel
F2	0	Novel
TKTL1	0	Novel
CRYAA2	0	Novel
CCDC85B	0	Novel
LYN	0	Novel
CCNO	0	Novel
ZBTB7C	0	Novel
HLA-H	0	Novel
APP	0	Novel
SULT2A1	0	Novel
HMGXB3	0	Novel
PLSCR1	0	Novel
DPYS	0	Novel
LRRC3B	0	Novel
GAB3	0	Novel
STARD10	0	Novel
CD37	0	Novel
ASCL3	0	Novel
LBH	0	Novel
RRAD	0	Novel
CEBPG	0	Novel
MYF5	0	Novel
PPP4R4	0	Novel
RGP1	0	Novel
RSPO3	0	Novel
WNT9B	0	Novel
KRT19	0	Novel
ASCL4	0	Novel
SPACA3	0	Novel
SELP	0	Novel
EFNA3	0	Novel
GLB1L3	0	Novel
FCGR2B	0	Novel
INHA	0	Novel
VHL	0	Novel
FAM187B	0	Novel
INHBE	0	Novel
MAOA	0	Novel
ADAMTS18	0	Novel
GJA4	0	Novel
SLC30A2	0	Novel
STAB2	0	Novel
DCLK2	0	Novel
KCNH5	0	Novel
CAPN5	0	Novel
IL22RA1	0	Novel
RGPD6	0	Novel
SCG2	0	Novel
SYNPR	0	Novel
ROS1	0	Novel
NEU3	0	Novel
NCOA7	0	Novel
SIGLEC7	0	Novel
USHBP1	0	Novel
CCNE2	0	Novel
GGT6	0	Novel
ESR1	0	Novel
EIF3E	0	Novel
LAX1	0	Novel
FABP1	0	Novel
ISLR2	0	Novel
TCEAL8	0	Novel
DNAJB14	0	Novel
TRIM23	0	Novel
GAREM2	0	Novel
CPA2	0	Novel
CRYGD	0	Novel
NGF	0	Novel
RETN	0	Novel
ASTL	0	Novel
NPR1	0	Novel
GADD45A	0	Novel
GGT1	0	Novel
CREBL2	0	Novel
WIPF3	0	Novel
OTOP3	0	Novel
ADAMTS1	0	Novel
CEBPB	0	Novel
SYCP1	0	Novel
PODN	0	Novel
NTMT1	0	Novel
SH3GL2	0	Novel
PLXNB1	0	Novel
TEK	0	Novel
CYP1B1	0	Novel
MASP2	0	Novel
MST1	0	Novel
EIF4EBP3	0	Novel
CES1	0	Novel
ENKD1	0	Novel
FOS	0	Novel
SYNGR3	0	Novel
DUSP23	0	Novel
HOXD8	0	Novel
C16orf54	0	Novel
CCR5	0	Novel
SOCS5	0	Novel
EPHA5	0	Novel
ASCL2	0	Novel
CCL8	0	Novel
MSC	0	Novel
NAPSA	0	Novel
TBC1D3G	0	Novel
CD200R1	0	Novel
CD40LG	0	Novel
ITPK1	0	Novel
ALAS2	0	Novel
SIGLEC10	0	Novel
PDZK1IP1	0	Novel
DPEP3	0	Novel
RCCD1	0	Novel
RTL6	0	Novel
VWA2	0	Novel
ARHGEF35	0	Novel
VAV3	0	Novel
GNRH1	0	Novel
TUBE1	0	Novel
ARHGAP40	0	Novel
AGT	0	Novel
SELE	0	Novel
FFAR2	0	Novel
ADAM2	0	Novel
EPOR	0	Novel
MFAP4	0	Novel
GDE1	0	Novel
FBLN7	0	Novel
LCT	0	Novel
PTGDR	0	Novel
PNMT	0	Novel
CXCL8	0	Novel
NUTF2	0	Novel
PDX1	0	Novel
ACY3	0	Novel
HECTD3	0	Novel
IGFBP7	0	Novel
FAM110C	0	Novel
GMIP	0	Novel
TRIM55	0	Novel
RB1	0	Novel
SPACA4	0	Novel
FOXO6	0	Novel
ITGB6	0	Novel
TGFB1	0	Novel
ASCL1	0	Novel
PRRG4	0	Novel
PDCD1LG2	0	Novel
JUND	0	Novel
MMP3	0	Novel
FLT1	0	Novel
METTL21A	0	Novel
RGS14	0	Novel
JDP2	0	Novel
GJB4	0	Novel
ENDOV	0	Novel
TUBA4B	0	Novel
CXCR1	0	Novel
KEL	0	Novel
BCAR3	0	Novel
VPS9D1	0	Novel
CD28	0	Novel
KLHL34	0	Novel
TBC1D3B	0	Novel
PRELID1	0	Novel
SLC48A1	0	Novel
ID4	0	Novel
CLEC12B	0	Novel
PSMB1	0	Novel
CXCL17	0	Novel
ITGB1	0	Novel
SPSB2	0	Novel
GORASP2	0	Novel
ZNF135	0	Novel
HSPB6	0	Novel
FOSL1	0	Novel
NXPH3	0	Novel
CMTM4	0	Novel
HIPK2	0	Novel
COL12A1	0	Novel
ARHGAP5	0	Novel
AGAP3	0	Novel
ITGAV	0	Novel
MMP1	0	Novel
TIMP2	0	Novel
IL6ST	0	Novel
ABHD14B	0	Novel
HOXA5	0	Novel
CBWD3	0	Novel
TBC1D3	0	Novel
SPATA2L	0	Novel
BIK	0	Novel
ERCC6L	0	Novel
SLC16A2	0	Novel
MYADML2	0	Novel
FBXL12	0	Novel
INS	0	Novel
COL4A1	0	Novel
C21orf91	0	Novel
CUEDC2	0	Novel
WNT2	0	Novel
BAG4	0	Novel
STK32C	0	Novel
DNMT3L	0	Novel
VEGFB	0	Novel
MIGA2	0	Novel
GADD45G	0	Novel
FAM117B	0	Novel
XCL2	0	Novel
IFNE	0	Novel
KLK3	0	Novel
LYPD1	0	Novel
ANXA7	0	Novel
NTF3	0	Novel
IL10	0	Novel
CCNJL	0	Novel
THBS1	0	Novel
SH3D19	0	Novel
CER1	0	Novel
HDDC2	0	Novel
PLEKHF2	0	Novel
MASP1	0	Novel
UNC13D	0	Novel
EGR1	0	Novel
AUNIP	0	Novel
DNASE1L1	0	Novel
TNFRSF25	0	Novel
USP6NL	0	Novel
TMC6	0	Novel
GAREM1	0	Novel
SFN	0	Novel
F11R	0	Novel
FN1	0	Novel
CDC42SE2	0	Novel
TMEM262	0	Novel
RAF1	0	Novel
CLU	0	Novel
BTG1	0	Novel
EVI2B	0	Novel
CDK9	0	Novel
SLC1A2	0	Novel
OLIG1	0	Novel
KRT82	0	Novel
CCL13	0	Novel
F13A1	0	Novel
PDE3A	0	Novel
CCL26	0	Novel
SDHAF4	0	Novel
NXF1	0	Novel
PF4	0	Novel
MAML1	0	Novel
RCHY1	0	Novel
BAG3	0	Novel
CCN2	0	Novel
SERTM1	0	Novel
CELF3	0	Novel
INPP4A	0	Novel
KCNN4	0	Novel
NFAT5	0	Novel
NFE2L2	0	Novel
B2M	0	Novel
CCND1	0	Novel
FCHSD1	0	Novel
MAFG	0	Novel
PPP2R5B	0	Novel
MPZ	0	Novel
PTPRB	0	Novel
CORIN	0	Novel
ZZEF1	0	Novel
NKD2	0	Novel
HSPA8	0	Novel
BATF2	0	Novel
NYNRIN	0	Novel
LOXL3	0	Novel
VIM	0	Novel
B4GALT4	0	Novel
KCNF1	0	Novel
LUM	0	Novel
IL27RA	0	Novel
PCDHB5	0	Novel
TSHR	0	Novel
FBXO28	0	Novel
MAFF	0	Novel
GDF11	0	Novel
SOCS7	0	Novel
PSTPIP2	0	Novel
COP1	0	Novel
DPYSL4	0	Novel
PCNA	0	Novel
PHF23	0	Novel
SMOX	0	Novel
SLC6A6	0	Novel
KLRC1	0	Novel
ITIH4	0	Novel
HS3ST2	0	Novel
ZSWIM7	0	Novel
NDRG2	0	Novel
XRCC3	0	Novel
KIF27	0	Novel
IFI35	0	Novel
KIAA1958	0	Novel
PRAG1	0	Novel
ABHD15	0	Novel
CRP	0	Novel
SHC2	0	Novel
H2BC6	0	Novel
DPYSL5	0	Novel
OFCC1	0	Novel
CSF1R	0	Novel
UBXN11	0	Novel
TRAT1	0	Novel
SIX4	0	Novel
NHLRC2	0	Novel
TMEM179B	0	Novel
FFAR3	0	Novel
FBN3	0	Novel
APC	0	Novel
TRIM66	0	Novel
C22orf39	0	Novel
DOK5	0	Novel
C14orf119	0	Novel
COL18A1	0	Novel
CDK2	0	Novel
CD53	0	Novel
ZNF431	0	Novel
MCM2	0	Novel
ZNF3	0	Novel
GPRC5D	0	Novel
ACAP1	0	Novel
SRSF1	0	Novel
SLC7A1	0	Novel
CLEC3B	0	Novel
HSPA5	1	Known
GRB2	1	Known
STAT3	1	Known
JUN	1	Known
CCL2	1	Known
EMP1	1	Known
H1-10	1	Known
CDKN1A	1	Known
ID3	1	Known
DDIT3	1	Known
HSPA1A	1	Known
ATF3	1	Known
MAPK1	1	Known
CRYAB	1	Known
ANGPT2	1	Known
ID2	1	Known
VEGFA	1	Known
TUBA1A	1	Known
PMP22	1	Known
SOCS3	1	Known
CD81	1	Known
TMBIM1	1	Known
IRS2	1	Known
TUBB4B	1	Known
FOXO1	1	Known
MCL1	1	Known
COMT	1	Known
CXCL1	1	Known
HSPA2	1	Known
GALNT15	1	Known
TSC22D3	1	Known
CSRP1	1	Known
DPYSL2	1	Known
CDKN1C	1	Known
DUSP1	1	Known
PRSS23	1	Known
NDRG1	1	Known
MMP14	1	Known
IL6	1	Known
ID1	1	Known
AHR	1	Known
PLSCR4	1	Known
DKK3	1	Known
WDR74	1	Known
MMP9	1	Known
SERPING1	1	Known
PDLIM2	1	Known
H4C3	1	Known
PYGL	1	Known
AAMDC	1	Known
RND3	1	Known
MIDN	1	Known
C12orf65	1	Known
MRNIP	1	Known
RGS16	1	Known
DEPP1	1	Known
SPARCL1	1	Known
VEGFC	1	Known
ADIRF	1	Known
ACYP1	1	Known
SLC35D2	1	Known

## Sheet: BioGRID-4
BioGRID-Adjacency-GO
Symbol	Probability	Known/Novel
RND1	0.99	Novel
H4C13	0.98	Novel
H4C11	0.98	Novel
H4C12	0.98	Novel
H4C4	0.97	Novel
H4C2	0.97	Novel
H4C9	0.96	Novel
H4C8	0.96	Novel
H4C6	0.95	Novel
BCL2A1	0.92	Novel
H4C15	0.91	Novel
H4C5	0.9	Novel
RGS4	0.87	Novel
VSIG4	0.87	Novel
CLEC3B	0.87	Novel
L1CAM	0.85	Novel
VEGFD	0.8	Novel
HBE1	0.72	Novel
HBG2	0.7	Novel
DUSP19	0.64	Novel
SOCS5	0.58	Novel
DAPP1	0.57	Novel
MBP	0.56	Novel
FBN3	0.56	Novel
RWDD2A	0.55	Novel
FLT1	0.52	Novel
HBG1	0.49	Novel
ZNF227	0.49	Novel
IL6ST	0.49	Novel
PLVAP	0.45	Novel
NPY4R	0.42	Novel
TMEM129	0.42	Novel
RND2	0.38	Novel
JUNB	0.35	Novel
MSLN	0.32	Novel
EGR1	0.31	Novel
LBHD1	0.31	Novel
AGTR2	0.29	Novel
PPM1M	0.29	Novel
EGF	0.26	Novel
BEND5	0.26	Novel
PHLDA1	0.24	Novel
ADGRA3	0.17	Novel
NRG2	0.16	Novel
DPYSL3	0.16	Novel
HBA1	0.16	Novel
RGPD1	0.15	Novel
CD82	0.12	Novel
RIBC2	0.12	Novel
MAPK3	0.11	Novel
TIMP2	0.11	Novel
H4C14	0.11	Novel
FZD5	0.11	Novel
GCK	0.1	Novel
PRRG4	0.1	Novel
MYCBP	0.09	Novel
MUC4	0.08	Novel
NEAT1	0.08	Novel
ILKAP	0.08	Novel
NDUFA4L2	0.08	Novel
SENP3-EIF4A1	0.08	Novel
STX16-NPEPL1	0.08	Novel
HOXA10-HOXA9	0.08	Novel
RAB4B-EGLN2	0.08	Novel
SRRM3	0.08	Novel
PPT2-EGFL8	0.08	Novel
SNHG12	0.08	Novel
LINC02693	0.08	Novel
SNHG3	0.07	Novel
RPS10-NUDT3	0.06	Novel
BATF3	0.06	Novel
NRIP3	0.06	Novel
DPYSL5	0.06	Novel
FAM131A	0.06	Novel
MMP2	0.06	Novel
ZYG11A	0.05	Novel
SLC7A5P2	0.05	Novel
MIRLET7BHG	0.05	Novel
THAP3	0.05	Novel
CCM2	0.05	Novel
DNAJA1	0.05	Novel
SPATA21	0.05	Novel
EPB41L4A	0.05	Novel
AFAP1L1	0.05	Novel
PDE4A	0.05	Novel
HSP90AB4P	0.05	Novel
RNR2	0.05	Novel
LRRC61	0.04	Novel
PHTF1	0.04	Novel
HSBP1L1	0.04	Novel
ADM	0.04	Novel
SNORA80E	0.04	Novel
SNORA50C	0.04	Novel
SNORA53	0.04	Novel
SNORD3B-1	0.04	Novel
SNORA73B	0.04	Novel
SNORD17	0.04	Novel
SNORD13	0.04	Novel
SNORD14C	0.04	Novel
SERPINB12	0.04	Novel
DCUN1D4	0.04	Novel
C6orf223	0.04	Novel
SLCO5A1	0.04	Novel
H3C11	0.04	Novel
FOS	0.04	Novel
BCL2L2-PABPN1	0.04	Novel
SNORA73A	0.04	Novel
RNA5S7	0.04	Novel
RNU4-2	0.04	Novel
KRT18P11	0.04	Novel
RNA5S11	0.04	Novel
SLC26A10	0.04	Novel
TRNE	0.04	Novel
ARPIN-AP3S2	0.04	Novel
SNORD61	0.04	Novel
GACAT2	0.04	Novel
SMAD1-AS1	0.04	Novel
SAP30L-AS1	0.04	Novel
SNORD83B	0.04	Novel
EEF1A1P6	0.04	Novel
EEF1A1P3	0.04	Novel
ADPGK-AS1	0.04	Novel
KRT8P48	0.04	Novel
CROCCP4	0.04	Novel
MKNK1-AS1	0.04	Novel
MIR663A	0.04	Novel
BRD3OS	0.04	Novel
RNU5E-6P	0.04	Novel
RALY-AS1	0.04	Novel
RPS2P5	0.04	Novel
SNORD101	0.04	Novel
RNA5S1	0.04	Novel
CCDC200	0.04	Novel
UBE2Q2P2	0.04	Novel
RNA5SP162	0.04	Novel
ANKRD19P	0.04	Novel
DISC1FP1	0.04	Novel
MIR570HG	0.04	Novel
AFAP1-AS1	0.04	Novel
GTF2IRD1P1	0.04	Novel
RNA5S17	0.04	Novel
RNVU1-17	0.04	Novel
MIR27A	0.04	Novel
ALG9-IT1	0.04	Novel
CERS6-AS1	0.04	Novel
RNASEK-C17orf49	0.04	Novel
DLGAP4-AS1	0.04	Novel
RNA5S9	0.04	Novel
CCDC144NL-AS1	0.04	Novel
RPS3P7	0.04	Novel
RNU5F-1	0.04	Novel
CRTC3-AS1	0.04	Novel
GOLGA2P7	0.04	Novel
PRC1-AS1	0.04	Novel
RNA5S5	0.04	Novel
HORMAD2-AS1	0.04	Novel
GTF3C2-AS1	0.04	Novel
NPIPA1	0.04	Novel
WDPCP	0.04	Novel
RPL13AP2	0.04	Novel
SNORD3B-2	0.04	Novel
P2RX5-TAX1BP3	0.04	Novel
RN7SL5P	0.04	Novel
ABHD15-AS1	0.04	Novel
RNA5SP145	0.04	Novel
RNA5S10	0.04	Novel
TSNAX-DISC1	0.04	Novel
RNA5SP352	0.04	Novel
SNORA23	0.04	Novel
SNORD18C	0.04	Novel
SDHAP1	0.04	Novel
MIR3648-1	0.04	Novel
HNRNPCP2	0.04	Novel
FTH1P23	0.04	Novel
TMX2-CTNND1	0.04	Novel
SNORD20	0.04	Novel
GNL3LP1	0.04	Novel
MIR7705	0.04	Novel
RNU1-28P	0.04	Novel
MIF-AS1	0.04	Novel
RNU6-8	0.04	Novel
RNU1-19P	0.04	Novel
PGAM1P5	0.04	Novel
ACTG1P14	0.04	Novel
SNORD16	0.04	Novel
LANCL1-AS1	0.04	Novel
RPS2P46	0.04	Novel
NBPF25P	0.04	Novel
RNA5S4	0.04	Novel
PXN-AS1	0.04	Novel
HMGA1P3	0.04	Novel
RN7SL4P	0.04	Novel
CREG2	0.04	Novel
RBAK-RBAKDN	0.04	Novel
MIR3648-2	0.04	Novel
B4GALT1-AS1	0.04	Novel
OR2A1-AS1	0.04	Novel
SDHAP2	0.04	Novel
RNU1-2	0.04	Novel
MSTO2P	0.04	Novel
CEACAM19	0.04	Novel
WWTR1-AS1	0.04	Novel
INTS6-AS1	0.04	Novel
TRNV	0.04	Novel
SMG1P5	0.04	Novel
ANKUB1	0.04	Novel
MKRN2OS	0.04	Novel
MIR6775	0.04	Novel
DDX3P3	0.04	Novel
HSPD1P11	0.04	Novel
RNU1-27P	0.04	Novel
RNA5S3	0.04	Novel
KRT18P15	0.04	Novel
RNU1-11P	0.04	Novel
RNA5SP259	0.04	Novel
SNORD18B	0.04	Novel
RNU1-3	0.04	Novel
HOXA10-AS	0.04	Novel
MROH7-TTC4	0.04	Novel
RNA5SP506	0.04	Novel
RNA5S12	0.04	Novel
TUBAP2	0.04	Novel
ARAP1-AS2	0.04	Novel
KRT8P39	0.04	Novel
RNVU1-19	0.04	Novel
MIR663AHG	0.04	Novel
SNHG19	0.04	Novel
RNA5S8	0.04	Novel
RPS3P6	0.04	Novel
PPP3CB-AS1	0.04	Novel
RPSAP26	0.04	Novel
SNORD12B	0.04	Novel
MIR1248	0.04	Novel
RNA5SP202	0.04	Novel
SLC25A5-AS1	0.04	Novel
RNA5S16	0.04	Novel
KRT8P34	0.04	Novel
EPB41L4A-AS1	0.04	Novel
RNU7-1	0.04	Novel
SNORD83A	0.04	Novel
RNA5S6	0.04	Novel
STK17A	0.04	Novel
RN7SL2	0.04	Novel
RNVU1-1	0.04	Novel
MIR663B	0.04	Novel
PPP1R14BP3	0.04	Novel
RNA5S2	0.04	Novel
RPS20P14	0.04	Novel
RPSAP14	0.04	Novel
RNVU1-14	0.04	Novel
SNORD14E	0.04	Novel
SNORD15A	0.04	Novel
RNVU1-6	0.04	Novel
ZFAS1	0.04	Novel
RNVU1-7	0.04	Novel
MIR589	0.04	Novel
MIR614	0.04	Novel
CHADL	0.04	Novel
RNA5SP191	0.04	Novel
RNVU1-18	0.04	Novel
LINC00324	0.04	Novel
MMP17	0.04	Novel
ATP6V1G2-DDX39B	0.04	Novel
IGHV3-49	0.04	Novel
LINC00294	0.04	Novel
MIR4449	0.04	Novel
ZNF354B	0.04	Novel
RPS4XP17	0.04	Novel
RNA5S13	0.04	Novel
ARHGEF34P	0.04	Novel
CTBP1-AS	0.04	Novel
LARP4P	0.04	Novel
HNRNPA1P33	0.04	Novel
ANKRD30BL	0.04	Novel
SNORD15B	0.04	Novel
RPL18AP3	0.04	Novel
RPL18P11	0.04	Novel
RNA5SP74	0.04	Novel
HM13-AS1	0.04	Novel
RNA5S15	0.04	Novel
RNU1-18P	0.04	Novel
CARS1-AS1	0.04	Novel
MDGA2	0.04	Novel
SUZ12P1	0.04	Novel
VTRNA2-1	0.04	Novel
DENND5B	0.04	Novel
PAQR4	0.04	Novel
TINCR	0.04	Novel
RNR1	0.04	Novel
TMC5	0.04	Novel
CASZ1	0.04	Novel
CHN2	0.04	Novel
BATF	0.04	Novel
APOLD1	0.03	Novel
SNORD118	0.03	Novel
VTRNA1-1	0.03	Novel
SNORD104	0.03	Novel
C4orf19	0.03	Novel
RNU5A-1	0.03	Novel
SNORD3C	0.03	Novel
SNORD10	0.03	Novel
DNER	0.03	Novel
DMTF1	0.03	Novel
SNORA52	0.03	Novel
SNORA3B	0.03	Novel
TCFL5	0.03	Novel
C2orf88	0.03	Novel
ANXA8L1	0.03	Novel
TMEM91	0.03	Novel
HFM1	0.03	Novel
WSB1	0.03	Novel
RNU1-4	0.03	Novel
SPTBN4	0.03	Novel
CRYAA	0.03	Novel
SPSB3	0.03	Novel
DZIP1	0.03	Novel
CITED4	0.03	Novel
PPP3R2	0.03	Novel
SORCS2	0.03	Novel
ZKSCAN5	0.03	Novel
CXCL3	0.03	Novel
SNORD26	0.03	Novel
SMIM13	0.03	Novel
SNORD25	0.03	Novel
TMEM134	0.03	Novel
CEBPG	0.03	Novel
YPEL2	0.03	Novel
SLC43A2	0.03	Novel
STPG4	0.03	Novel
RPL7AP66	0.03	Novel
UBAC1	0.03	Novel
OPN3	0.03	Novel
ARMH1	0.03	Novel
ZNF207	0.03	Novel
DANCR	0.03	Novel
NPR3	0.03	Novel
KCTD20	0.03	Novel
HOXA9	0.03	Novel
GFOD2	0.03	Novel
H3C4	0.03	Novel
TMED7-TICAM2	0.03	Novel
SNORD3A	0.03	Novel
ILRUN	0.03	Novel
DNASE1	0.02	Novel
RNPEPL1	0.02	Novel
IL18BP	0.02	Novel
NSUN5P2	0.02	Novel
RN7SK	0.02	Novel
H3C8	0.02	Novel
ATAD3C	0.02	Novel
MTRNR2L8	0.02	Novel
RN7SL3	0.02	Novel
SMG1P2	0.02	Novel
THRIL	0.02	Novel
SMG1P3	0.02	Novel
ZBED9	0.02	Novel
SLC35D1	0.02	Novel
TGIF2-RAB5IF	0.02	Novel
SHLD2	0.02	Novel
CRIM1	0.02	Novel
TLDC2	0.02	Novel
ATPSCKMT	0.02	Novel
RNF121	0.02	Novel
H3C12	0.02	Novel
ZNF484	0.02	Novel
NAB1	0.02	Novel
CBSL	0.02	Novel
ZNF713	0.02	Novel
TAFA2	0.02	Novel
TUBB4A	0.02	Novel
ZNF587B	0.02	Novel
MET	0.02	Novel
GUSBP1	0.02	Novel
SHD	0.02	Novel
GSKIP	0.02	Novel
FMC1-LUC7L2	0.02	Novel
SNORA13	0.02	Novel
NR2F1-AS1	0.02	Novel
HBD	0.02	Novel
CD24	0.02	Novel
SLCO3A1	0.02	Novel
CMTM8	0.02	Novel
MAP3K13	0.02	Novel
SLC25A43	0.02	Novel
ND4L	0.02	Novel
RHPN2	0.02	Novel
SEMA6D	0.02	Novel
ABTB2	0.02	Novel
NKX2-3	0.02	Novel
NLRP12	0.02	Novel
KLF12	0.02	Novel
AHSP	0.02	Novel
H3C3	0.02	Novel
TMEM53	0.02	Novel
FAM107B	0.02	Novel
ARHGAP27	0.02	Novel
NBPF26	0.02	Novel
DNASE2	0.02	Novel
JDP2	0.02	Novel
HOXC10	0.02	Novel
POTEKP	0.02	Novel
IL11	0.02	Novel
METRN	0.02	Novel
FER	0.02	Novel
JPX	0.02	Novel
RELN	0.02	Novel
PLCG2	0.02	Novel
ANKRD33B	0.02	Novel
RNF216P1	0.02	Novel
SLC8B1	0.02	Novel
H3C10	0.02	Novel
SPAG17	0.02	Novel
STEAP1B	0.02	Novel
C12orf45	0.02	Novel
CPNE1	0.02	Novel
PTPN20	0.02	Novel
SMYD4	0.02	Novel
PPP4R1	0.02	Novel
H2AC13	0.02	Novel
TSNAXIP1	0.02	Novel
GPRIN3	0.02	Novel
FAM102B	0.01	Novel
AGFG2	0.01	Novel
SNHG1	0.01	Novel
LY6E	0.01	Novel
ELSPBP1	0.01	Novel
P2RY11	0.01	Novel
LINC01588	0.01	Novel
SBNO2	0.01	Novel
ZCCHC24	0.01	Novel
DENND11	0.01	Novel
ARHGAP45	0.01	Novel
ANGPT4	0.01	Novel
RUSC2	0.01	Novel
RNPEP	0.01	Novel
NAT9	0.01	Novel
APBB3	0.01	Novel
RNU4ATAC	0.01	Novel
SPIRE2	0.01	Novel
GRB2	1	Known
HSPA5	1	Known
STAT3	1	Known
JUN	1	Known
MAPK1	1	Known
CCL2	1	Known
DDIT3	1	Known
CD81	1	Known
TUBA1A	1	Known
EMP1	1	Known
HSPA1A	1	Known
CDKN1A	1	Known
CRYAB	1	Known
ID3	1	Known
SOCS3	1	Known
COMT	1	Known
PMP22	1	Known
NDRG1	1	Known
TMBIM1	1	Known
H1-10	1	Known
FOXO1	1	Known
HSPA2	1	Known
MMP9	1	Known
TUBB4B	1	Known
ID2	1	Known
ATF3	1	Known
MCL1	1	Known
ID1	1	Known
GALNT15	1	Known
DKK3	1	Known
PLSCR4	1	Known
PRSS23	1	Known
MMP14	1	Known
VEGFA	1	Known
AHR	1	Known
CDKN1C	1	Known
DUSP1	1	Known
CXCL1	1	Known
TSC22D3	1	Known
DPYSL2	1	Known
C12orf65	1	Known
PYGL	1	Known
SERPING1	1	Known
WDR74	1	Known
RND3	1	Known
IL6	1	Known
PDLIM2	1	Known
IRS2	1	Known
RGS16	1	Known
AAMDC	1	Known
MIDN	1	Known
CSRP1	1	Known
ANGPT2	0.99	Known
MRNIP	0.99	Known
VEGFC	0.99	Known
DEPP1	0.99	Known
SPARCL1	0.98	Known
H4C3	0.98	Known
ADIRF	0.97	Known
ACYP1	0.85	Known
SLC35D2	0.04	Known

[truncated: 3 more sheets: BioGRID-5, BioGRID-6, Final]
