# Supplementary material for: Suboptimal Responses to Anti-VEGF in Retinal Neurovascular Diseases: Linking Aging and Alternative Angioinflammatory Pathways
Source: Invest Ophthalmol Vis Sci. 2026 May 4;67(5):4. doi: 10.1167/iovs.67.5.4 (PMC13164572; doi:10.1167/iovs.67.5.4)
Supplement: Supplement 31 [file iovs-67-5-4_s031.xlsx]

## Sheet: STRING-1
STRING-Adjacency-DisGeNET
Symbol	Probability	Known/Novel
MAPK3	1	Novel
CXCL8	0.99	Novel
MMP2	0.99	Novel
PTGS2	0.75	Novel
MAPK8	0.73	Novel
ANGPT1	0.73	Novel
PILRA	0.7	Novel
EGFR	0.65	Novel
CCN2	0.58	Novel
SERPINE1	0.44	Novel
MZT2A	0.38	Novel
AKT1	0.37	Novel
NGF	0.35	Novel
MRPL41	0.35	Novel
HGF	0.24	Novel
CXCL12	0.23	Novel
TIMP2	0.21	Novel
TUBGCP5	0.2	Novel
IL10	0.18	Novel
IL1B	0.16	Novel
DPYSL3	0.15	Novel
HSPA12B	0.14	Novel
NYAP1	0.14	Novel
TNF	0.12	Novel
GNG12	0.11	Novel
ARHGAP21	0.1	Novel
PGF	0.1	Novel
FN1	0.09	Novel
MRPL51	0.08	Novel
MRPL30	0.07	Novel
MRPL55	0.07	Novel
GNG5	0.06	Novel
ABHD12B	0.06	Novel
CASP3	0.06	Novel
ICAM1	0.05	Novel
TUBGCP4	0.05	Novel
IGF1	0.05	Novel
MRPL54	0.05	Novel
TIMP3	0.05	Novel
CLTA	0.05	Novel
PDGFB	0.05	Novel
TIMP1	0.05	Novel
VCAM1	0.04	Novel
MRPL35	0.04	Novel
MRPL50	0.04	Novel
MRPL10	0.04	Novel
MRPS25	0.04	Novel
MRPL49	0.04	Novel
CDK11B	0.04	Novel
GJA1	0.04	Novel
MMP3	0.04	Novel
IL13	0.04	Novel
CHCHD1	0.03	Novel
MRPS35	0.03	Novel
MRPS26	0.03	Novel
MRPS18C	0.03	Novel
MRPL34	0.03	Novel
FOS	0.03	Novel
CDH1	0.03	Novel
DUS4L-BCAP29	0.03	Novel
CXCL10	0.03	Novel
COX17	0.02	Novel
SDC3	0.02	Novel
MRPL37	0.02	Novel
MMP1	0.02	Novel
MRPL38	0.02	Novel
MRPL48	0.02	Novel
MRPL23	0.02	Novel
TRIM7	0.02	Novel
MRPL52	0.02	Novel
GEMIN7	0.02	Novel
MRPL45	0.02	Novel
PIK3R2	0.02	Novel
FOXO3	0.02	Novel
BORCS6	0.02	Novel
MRPS6	0.02	Novel
ANGPT4	0.02	Novel
APOE	0.02	Novel
MRPL46	0.02	Novel
EDN1	0.02	Novel
STAP2	0.02	Novel
ANGPTL2	0.01	Novel
GNG8	0.01	Novel
AURKAIP1	0.01	Novel
TGFB1	0.01	Novel
GNG10	0.01	Novel
FLT1	0.01	Novel
NSFL1C	0.01	Novel
ABHD6	0.01	Novel
MRPS30	0.01	Novel
CASP9	0.01	Novel
MRPL53	0.01	Novel
LOX	0.01	Novel
DAP3	0.01	Novel
MRPL18	0.01	Novel
CXCL2	0.01	Novel
MRPL14	0.01	Novel
IL18	0.01	Novel
MRPS28	0.01	Novel
GJD3	0.01	Novel
ABHD13	0.01	Novel
TEK	0.01	Novel
HSPA14	0.01	Novel
GNG4	0.01	Novel
CSF3	0.01	Novel
MRPS33	0.01	Novel
ATF3	0.01	Novel
MRPL39	0.01	Novel
MRPL28	0.01	Novel
PLAUR	0.01	Novel
IL2	0.01	Novel
OXA1L	0.01	Novel
JUN	0.01	Novel
HSPA13	0.01	Novel
CSRP2	0.01	Novel
FGF2	0.01	Novel
NOS3	0.01	Novel
ANGPTL4	0.01	Novel
TUBGCP3	0.01	Novel
CCSAP	0.01	Novel
TSPAN4	0.01	Novel
MRPS24	0.01	Novel
MRPS18A	0.01	Novel
GADD45GIP1	0.01	Novel
MRPS23	0.01	Novel
CRMP1	0.01	Novel
MRPS18B	0.01	Novel
IL4	0.01	Novel
MZT1	0.01	Novel
IGF2	0.01	Novel
CD82	0.01	Novel
GNG11	0.01	Novel
TEAD1	0.01	Novel
CXCL5	0.01	Novel
CXCR4	0.01	Novel
CCL5	0.01	Novel
KDR	0.01	Novel
MRPS36	0.01	Novel
MRPL36	0.01	Novel
TUBG2	0	Novel
MRPS21	0	Novel
CCL7	0	Novel
SERF2	0	Novel
UBXN6	0	Novel
ESM1	0	Novel
CREB1	0	Novel
PPP1R35	0	Novel
OLFML2B	0	Novel
C7orf61	0	Novel
TM4SF1	0	Novel
PIK3R1	0	Novel
SPARC	0	Novel
TUBGCP6	0	Novel
CD248	0	Novel
SELE	0	Novel
GJE1	0	Novel
MRPL47	0	Novel
UBXN1	0	Novel
UTP23	0	Novel
STARD13	0	Novel
CSF2	0	Novel
CX3CL1	0	Novel
MRPS31	0	Novel
TSC22D4	0	Novel
MMP12	0	Novel
VEGFD	0	Novel
FNBP4	0	Novel
GNGT2	0	Novel
TUBGCP2	0	Novel
ABHD17A	0	Novel
HBEGF	0	Novel
TSPAN9	0	Novel
MMP16	0	Novel
LOC107987373	0	Novel
CNTNAP1	0	Novel
MRPL32	0	Novel
ABHD11	0	Novel
CD151	0	Novel
KIF13B	0	Novel
OR11G2	0	Novel
MRPL40	0	Novel
CDK11A	0	Novel
HSPA1L	0	Novel
LYPD5	0	Novel
CCL20	0	Novel
PDGFRB	0	Novel
CMTM1	0	Novel
FRMD6	0	Novel
GNG3	0	Novel
LATS2	0	Novel
CCND1	0	Novel
CADM4	0	Novel
TUBAL3	0	Novel
HSPA1B	0	Novel
OLFML1	0	Novel
SLC9C2	0	Novel
MRPL42	0	Novel
BTNL9	0	Novel
VWF	0	Novel
TLR4	0	Novel
PTPN11	0	Novel
PLAU	0	Novel
PLEKHA6	0	Novel
FEM1C	0	Novel
ZCWPW1	0	Novel
MRPL33	0	Novel
MRPS17	0	Novel
PTX3	0	Novel
TSPAN2	0	Novel
HMOX1	0	Novel
YAP1	0	Novel
DAGLB	0	Novel
KBTBD4	0	Novel
GNB2	0	Novel
MAL2	0	Novel
PIK3R3	0	Novel
ANGPTL5	0	Novel
GOLGA6L1	0	Novel
MRPS27	0	Novel
RAB5C	0	Novel
MRPL22	0	Novel
SRPX	0	Novel
ARL6IP4	0	Novel
GJA4	0	Novel
LATS1	0	Novel
DNAJC17	0	Novel
TMEM168	0	Novel
HAUS4	0	Novel
RASSF1	0	Novel
MALL	0	Novel
TIMP4	0	Novel
GRB10	0	Novel
BCL2L1	0	Novel
CCL11	0	Novel
MAPK7	0	Novel
AGFG2	0	Novel
GTF3C1	0	Novel
TLR2	0	Novel
ANGPTL1	0	Novel
ANKRD45	0	Novel
ERBB3	0	Novel
MARK4	0	Novel
CDH5	0	Novel
ABHD17B	0	Novel
CKLF	0	Novel
MBTD1	0	Novel
APBB1	0	Novel
MFAP4	0	Novel
STARD5	0	Novel
CPXM1	0	Novel
PLCG1	0	Novel
TSPAN15	0	Novel
ARMCX2	0	Novel
SCARF1	0	Novel
NBPF1	0	Novel
HAUS5	0	Novel
THBS1	0	Novel
CD68	0	Novel
CNP	0	Novel
HINFP	0	Novel
TUBE1	0	Novel
WFDC3	0	Novel
POLR3E	0	Novel
NAB2	0	Novel
GPRC5C	0	Novel
TIE1	0	Novel
STARD8	0	Novel
AGTRAP	0	Novel
CXCL3	0	Novel
DOK4	0	Novel
PRSS48	0	Novel
ATF6	0	Novel
PAPPA2	0	Novel
BCAP31	0	Novel
IL5	0	Novel
IRS1	0	Novel
AREG	0	Novel
CEP76	0	Novel
UBXN2A	0	Novel
HAUS7	0	Novel
HSPA6	0	Novel
UBXN11	0	Novel
ANKRD46	0	Novel
CCNL2	0	Novel
PALD1	0	Novel
PDGFA	0	Novel
VEGFB	0	Novel
ABHD4	0	Novel
YWHAB	0	Novel
IL6R	0	Novel
CRIP1	0	Novel
TSPAN1	0	Novel
KIAA0895	0	Novel
TXNDC16	0	Novel
IRS2	0	Novel
GJD4	0	Novel
MMP15	0	Novel
OLFML2A	0	Novel
ANGPTL6	0	Novel
ANKZF1	0	Novel
USP17L5	0	Novel
MBP	0	Novel
CYB561A3	0	Novel
PSPN	0	Novel
LIMD2	0	Novel
FAM50A	0	Novel
LYPLA2	0	Novel
MRPL20	0	Novel
SBSPON	0	Novel
OR2T33	0	Novel
ENG	0	Novel
ROPN1B	0	Novel
IL1A	0	Novel
PLXNA1	0	Novel
ANTXR1	0	Novel
TEDC2	0	Novel
EDEM1	0	Novel
ZC3HAV1	0	Novel
SH3GLB2	0	Novel
PF4	0	Novel
RAPGEFL1	0	Novel
S100A4	0	Novel
CSPG4	0	Novel
ABHD14B	0	Novel
CPA3	0	Novel
EEF2KMT	0	Novel
TCEAL9	0	Novel
CMTM7	0	Novel
HAUS2	0	Novel
LTV1	0	Novel
ZNF175	0	Novel
CFAP57	0	Novel
FBXL2	0	Novel
POTEB2	0	Novel
C8orf33	0	Novel
ITPKB	0	Novel
NLRP3	0	Novel
KIF13A	0	Novel
ANKDD1A	0	Novel
YIF1A	0	Novel
DDR1	0	Novel
ATP6V0E2	0	Novel
ABHD16B	0	Novel
ATP6V1G3	0	Novel
ANGPTL7	0	Novel
IL33	0	Novel
FEM1A	0	Novel
PLA2G2A	0	Novel
EGF	0	Novel
CXCL16	0	Novel
MRPL9	0	Novel
CRYBG2	0	Novel
EDF1	0	Novel
TNFRSF1A	0	Novel
MRPL17	0	Novel
GOLGA6L6	0	Novel
CDKN1B	0	Novel
RABEP2	0	Novel
KIFC2	0	Novel
CLU	0	Novel
DNTTIP1	0	Novel
IL11	0	Novel
NBPF12	0	Novel
LIMA1	0	Novel
MMP24	0	Novel
CREB3	0	Novel
HAUS3	0	Novel
ANKRD62	0	Novel
IL17RA	0	Novel
IL9	0	Novel
DPYSL4	0	Novel
LOC102723502	0	Novel
POTEB	0	Novel
HIF1A	0	Novel
FIBCD1	0	Novel
CGB1	0	Novel
TMEM11	0	Novel
LRP10	0	Novel
ZNF706	0	Novel
MMP17	0	Novel
CYFIP1	0	Novel
CD9	0	Novel
NDRG1	0	Novel
IL1R1	0	Novel
EBF4	0	Novel
PCDHB7	0	Novel
GJB4	0	Novel
JAM3	0	Novel
TIMM17B	0	Novel
DPYS	0	Novel
NAPEPLD	0	Novel
BOK	0	Novel
SYNRG	0	Novel
PECAM1	0	Novel
HMGXB4	0	Novel
C16orf46	0	Novel
GRAP	0	Novel
CCDC70	0	Novel
CGB2	0	Novel
PCDHGB2	0	Novel
TSPAN19	0	Novel
SMAP1	0	Novel
GOLGA6B	0	Novel
CMTM6	0	Novel
DUS4L	0	Novel
UBXN8	0	Novel
MRPL21	0	Novel
GRB7	0	Novel
NECTIN4	0	Novel
A1BG	0	Novel
OTOP1	0	Novel
TUBA3E	0	Novel
PAQR4	0	Novel
ZC3H7B	0	Novel
GPR142	0	Novel
PANX3	0	Novel
CEP57	0	Novel
MAST3	0	Novel
BTBD2	0	Novel
TSPAN10	0	Novel
CXCL11	0	Novel
MMP27	0	Novel
LYPD3	0	Novel
SDC2	0	Novel
LGALS14	0	Novel
PSG3	0	Novel
SAV1	0	Novel
INS	0	Novel
MRPL27	0	Novel
GJA10	0	Novel
FAM117B	0	Novel
MARCHF10	0	Novel
UBXN10	0	Novel
TRARG1	0	Novel
NBEAL1	0	Novel
FGF1	0	Novel
MTPN	0	Novel
DPYSL5	0	Novel
TRERF1	0	Novel
FBXO25	0	Novel
GJC2	0	Novel
ZSCAN5B	0	Novel
FAM76B	0	Novel
IL6	1	Known
STAT3	1	Known
MMP9	1	Known
MAPK1	1	Known
CCL2	1	Known
GRB2	1	Known
CTNNB1	1	Known
YWHAE	1	Known
CAV1	1	Known
HSPA5	1	Known
APP	1	Known
FOXO1	1	Known
GNG2	1	Known
MMP14	1	Known
TUBA1A	1	Known
CD63	1	Known
CD81	1	Known
MRPL43	1	Known
CLTB	1	Known
GTF2I	1	Known
DDIT3	1	Known
MRPL57	1	Known
SDC4	1	Known
ABHD12	1	Known
HSPA12A	1	Known
DPYSL2	1	Known
DKK3	1	Known
ABTB1	1	Known
ARHGAP23	1	Known
GAB2	1	Known
CDKN1C	1	Known
VEGFC	1	Known
CSRP1	1	Known
COX19	1	Known
PAPSS1	1	Known
LHPP	1	Known
STARD9	1	Known
MZT2B	1	Known
UBXN4	1	Known
PEA15	1	Known
CXCL1	1	Known
FEZ2	1	Known
SHROOM1	1	Known
ANGPT2	1	Known
AMOTL2	1	Known
GLDN	1	Known
PILRB	1	Known
C7orf50	1	Known
MAL	1	Known
SUGP2	1	Known
P4HTM	1	Known
PLEKHA4	1	Known
CD99L2	1	Known
GJC3	1	Known
AVPI1	1	Known
METTL26	1	Known
NCMAP	1	Known

## Sheet: STRING-2
STRING-Embedding-DisGeNET
Symbol	Probability	Known/Novel
PTEN	0.89	Novel
MAPK3	0.86	Novel
INS	0.85	Novel
TP53	0.77	Novel
MAPK8	0.71	Novel
ERBB2	0.7	Novel
TNF	0.69	Novel
CLPSL2	0.64	Novel
LAMP1	0.62	Novel
CXCL8	0.62	Novel
MMP2	0.43	Novel
DUSP12	0.43	Novel
AKT1	0.4	Novel
THBS1	0.4	Novel
FN1	0.39	Novel
CCN2	0.37	Novel
FAM90A26	0.36	Novel
C12orf40	0.36	Novel
DUSP1	0.36	Novel
SMAD3	0.35	Novel
MTOR	0.35	Novel
CDH1	0.32	Novel
CXCL12	0.29	Novel
CYCS	0.29	Novel
MS4A10	0.28	Novel
BCAR1	0.28	Novel
CCND1	0.27	Novel
SRC	0.27	Novel
SMIM10	0.26	Novel
MS4A13	0.26	Novel
LOC100133315	0.26	Novel
JUN	0.25	Novel
ITGB1	0.24	Novel
ANXA5	0.23	Novel
MMP1	0.23	Novel
TNS1	0.23	Novel
MAPK14	0.22	Novel
CASP3	0.22	Novel
CCDC142	0.21	Novel
EGR1	0.21	Novel
CASKIN1	0.21	Novel
SMIM9	0.2	Novel
ITGA5	0.19	Novel
SDC1	0.18	Novel
IGF1	0.18	Novel
NFKBIE	0.18	Novel
CDK2	0.18	Novel
TUBA3E	0.18	Novel
MAP1LC3A	0.18	Novel
PLAU	0.17	Novel
TGFBI	0.17	Novel
BAK1	0.17	Novel
CDC42	0.17	Novel
CDH2	0.17	Novel
ALB	0.16	Novel
TUBB2B	0.16	Novel
PTK2	0.16	Novel
RELA	0.15	Novel
TNS3	0.15	Novel
MAPK10	0.15	Novel
RAB5A	0.15	Novel
TLR4	0.15	Novel
SOD1	0.14	Novel
HRAS	0.14	Novel
MIF	0.14	Novel
LOC102723655	0.14	Novel
PTPN23	0.14	Novel
PLOD2	0.14	Novel
PECAM1	0.14	Novel
ARMH2	0.13	Novel
TUBA1C	0.13	Novel
C20orf202	0.13	Novel
CD28	0.13	Novel
NGF	0.13	Novel
CD9	0.13	Novel
SIRT1	0.13	Novel
EGFR	0.13	Novel
RAC1	0.13	Novel
CCN1	0.13	Novel
NCK1	0.12	Novel
LGALS3	0.12	Novel
CASP8	0.12	Novel
TUBB4A	0.12	Novel
MAPK4	0.12	Novel
ARHGEF25	0.11	Novel
CASP7	0.11	Novel
TUBB2A	0.11	Novel
ADAM17	0.11	Novel
FOXO3	0.11	Novel
MET	0.11	Novel
MTPN	0.11	Novel
DUSP4	0.11	Novel
NFKBID	0.11	Novel
ANKRD52	0.11	Novel
FGF1	0.11	Novel
SNAI2	0.11	Novel
CDKN1B	0.1	Novel
NFKB2	0.1	Novel
CLDN5	0.1	Novel
TNS2	0.1	Novel
TNFRSF12A	0.1	Novel
CTSL	0.1	Novel
HSPA1B	0.1	Novel
CASP14	0.1	Novel
CDC5L	0.1	Novel
PDGFRA	0.1	Novel
ANXA2	0.1	Novel
HBEGF	0.1	Novel
PDGFRB	0.1	Novel
COL18A1	0.1	Novel
BCL2L11	0.1	Novel
FLT1	0.1	Novel
FNDC8	0.1	Novel
SOD2	0.1	Novel
EHD2	0.1	Novel
CCNY	0.1	Novel
THY1	0.1	Novel
MMP3	0.1	Novel
MAP2K1	0.1	Novel
DUSP8	0.1	Novel
TXN	0.09	Novel
CASP9	0.09	Novel
IL10	0.09	Novel
ARPC1A	0.09	Novel
VDAC2	0.09	Novel
SH3PXD2A	0.09	Novel
TGM2	0.09	Novel
C4orf54	0.09	Novel
GSN	0.09	Novel
MAP3K8	0.09	Novel
DNM1	0.09	Novel
MAP2K7	0.09	Novel
CAVIN3	0.09	Novel
CASP4	0.09	Novel
RNF224	0.09	Novel
MCL1	0.09	Novel
TJP1	0.09	Novel
HSPA12B	0.09	Novel
VDAC1	0.09	Novel
EZR	0.09	Novel
BCL2L1	0.09	Novel
POP7	0.09	Novel
ILK	0.09	Novel
TNFAIP2	0.09	Novel
MAPK9	0.09	Novel
SELE	0.09	Novel
SP1	0.09	Novel
STAT6	0.09	Novel
ANGPTL4	0.09	Novel
TM4SF1	0.08	Novel
DEFB131B	0.08	Novel
NPSR1	0.08	Novel
NFKBIZ	0.08	Novel
SIGLECL1	0.08	Novel
CRYAB	0.08	Novel
GPC1	0.08	Novel
SOD3	0.08	Novel
EDN1	0.08	Novel
HSPG2	0.08	Novel
KRAS	0.08	Novel
PLS3	0.08	Novel
DUSP16	0.08	Novel
ANXA1	0.08	Novel
ADAM10	0.08	Novel
PDIA2	0.08	Novel
CAT	0.08	Novel
PTGS2	0.08	Novel
C17orf50	0.08	Novel
GRAP	0.08	Novel
PPARG	0.08	Novel
RPS15	0.08	Novel
SYNPO	0.08	Novel
PDIA4	0.08	Novel
RAB7B	0.08	Novel
UACA	0.08	Novel
ITGA3	0.08	Novel
CDK15	0.08	Novel
FKBP8	0.08	Novel
ICAM1	0.08	Novel
SIRT3	0.08	Novel
CFL1	0.08	Novel
PDGFB	0.08	Novel
TIMM22	0.08	Novel
LMAN1	0.08	Novel
BCL2L10	0.08	Novel
KIF3A	0.08	Novel
SSR4	0.08	Novel
NT5E	0.08	Novel
THBS2	0.07	Novel
IFNG	0.07	Novel
SF3A3	0.07	Novel
A2M	0.07	Novel
NME1	0.07	Novel
ATP6V1H	0.07	Novel
CDH17	0.07	Novel
CDKN2A	0.07	Novel
IL1B	0.07	Novel
IL4	0.07	Novel
KIF1C	0.07	Novel
NFKBIA	0.07	Novel
CANX	0.07	Novel
EFNA5	0.07	Novel
ELMO2	0.07	Novel
ARMC8	0.07	Novel
MAL2	0.07	Novel
LOX	0.07	Novel
FASLG	0.07	Novel
CDK5	0.07	Novel
NELFCD	0.07	Novel
S100A10	0.07	Novel
CXCL2	0.07	Novel
PRR23D2	0.07	Novel
CD44	0.07	Novel
SERPINB5	0.07	Novel
BRICD5	0.07	Novel
LAMB1	0.07	Novel
TUBAL3	0.07	Novel
PIK3CA	0.07	Novel
SERPINH1	0.07	Novel
TMED2	0.07	Novel
CDK4	0.07	Novel
MAPK7	0.07	Novel
SSH3	0.07	Novel
DUSP15	0.07	Novel
ANXA4	0.07	Novel
HSPA1L	0.07	Novel
CX3CL1	0.07	Novel
IL13	0.07	Novel
MRPL40	0.07	Novel
KIF16B	0.07	Novel
C1QBP	0.07	Novel
PDCD6IP	0.07	Novel
TRAPPC4	0.07	Novel
DNAJC6	0.07	Novel
RAB7A	0.07	Novel
SEPTIN9	0.07	Novel
ANXA7	0.07	Novel
RAI14	0.07	Novel
ANXA11	0.07	Novel
BCL3	0.07	Novel
ITGB3	0.07	Novel
DUSP2	0.06	Novel
GNG12	0.06	Novel
EEF1A2	0.06	Novel
TLR3	0.06	Novel
MAPK8IP1	0.06	Novel
EGF	0.06	Novel
DDX5	0.06	Novel
RHBDL1	0.06	Novel
TCOF1	0.06	Novel
BCL2L2-PABPN1	0.06	Novel
LIMD2	0.06	Novel
KIF1A	0.06	Novel
MAPRE1	0.06	Novel
ITGA10	0.06	Novel
FURIN	0.06	Novel
PI4KB	0.06	Novel
CTTN	0.06	Novel
ESM1	0.06	Novel
RPS28	0.06	Novel
STAT5A	0.06	Novel
PINK1	0.06	Novel
MAPK11	0.06	Novel
TIMM17A	0.06	Novel
NDRG1	0.06	Novel
CDK1	0.06	Novel
MIEN1	0.06	Novel
TUBB4B	0.06	Novel
EXOC3L2	0.06	Novel
BAX	0.06	Novel
TNFSF10	0.06	Novel
SYDE1	0.06	Novel
SNX5	0.06	Novel
CYRIB	0.06	Novel
KANK4	0.06	Novel
TOMM20	0.06	Novel
RPS5	0.06	Novel
PLAUR	0.06	Novel
LANCL1	0.06	Novel
CDH5	0.06	Novel
COX4I1	0.06	Novel
GIPC1	0.06	Novel
LDLR	0.06	Novel
APOE	0.06	Novel
SERPINE1	0.06	Novel
NIBAN2	0.06	Novel
FOXK1	0.06	Novel
BCL2	0.06	Novel
PPP1R16A	0.06	Novel
CTSZ	0.06	Novel
PEAR1	0.06	Novel
MTSS2	0.06	Novel
ERRFI1	0.06	Novel
ANXA6	0.06	Novel
F3	0.06	Novel
MAP4K3	0.06	Novel
MAP1LC3B	0.06	Novel
SH3BP2	0.06	Novel
DUSP5	0.06	Novel
CDRT15L2	0.06	Novel
COL4A3	0.06	Novel
FOS	0.06	Novel
BRK1	0.06	Novel
ATP6V0D1	0.06	Novel
ENG	0.06	Novel
COL6A1	0.06	Novel
TRAPPC2L	0.06	Novel
TSG101	0.06	Novel
TPTE	0.06	Novel
FAM13B	0.06	Novel
KDR	0.05	Novel
TRMT112	0.05	Novel
NECTIN1	0.05	Novel
ADAM9	0.05	Novel
DUSP3	0.05	Novel
PARK7	0.05	Novel
CKAP4	0.05	Novel
HGF	0.05	Novel
GNB1	0.05	Novel
TUBA3C	0.05	Novel
PIK3C2B	0.05	Novel
PSMD1	0.05	Novel
RRAS	0.05	Novel
L1CAM	0.05	Novel
VAPB	0.05	Novel
ARHGDIA	0.05	Novel
MTMR3	0.05	Novel
STARD13	0.05	Novel
BNIP3	0.05	Novel
GOLPH3	0.05	Novel
PIK3C2A	0.05	Novel
LTA	0.05	Novel
TNFSF11	0.05	Novel
ANKS1B	0.05	Novel
SMCO3	0.05	Novel
REEP1	0.05	Novel
PRDM10	0.05	Novel
PSMC6	0.05	Novel
PXDN	0.05	Novel
STMN4	0.05	Novel
HSPA1A	0.05	Novel
IER3	0.05	Novel
IRS1	0.05	Novel
FERMT1	0.05	Novel
NFKB1	0.05	Novel
IL6ST	0.05	Novel
DLC1	0.05	Novel
ADAM33	0.05	Novel
NRP1	0.05	Novel
CAVIN1	0.05	Novel
RAB6B	0.05	Novel
PSENEN	0.05	Novel
PERP	0.05	Novel
FERMT2	0.05	Novel
ADGRB1	0.05	Novel
COX6C	0.05	Novel
TIMP3	0.05	Novel
COTL1	0.05	Novel
TXNDC5	0.05	Novel
STMN2	0.05	Novel
KANK3	0.05	Novel
ADAMTS7	0.05	Novel
UBAP2L	0.05	Novel
SPATA31A6	0.05	Novel
KIF26A	0.05	Novel
POLR2L	0.05	Novel
ITGB1BP1	0.05	Novel
TUBA8	0.05	Novel
WDFY2	0.05	Novel
COL4A1	0.05	Novel
STXBP2	0.05	Novel
CASP6	0.05	Novel
HSPA13	0.05	Novel
HYOU1	0.05	Novel
C15orf48	0.05	Novel
ANKRD37	0.05	Novel
GTF3A	0.05	Novel
RAB5C	0.05	Novel
LETM2	0.05	Novel
STMN1	0.05	Novel
SORCS3	0.05	Novel
ACAP1	0.05	Novel
KIF26B	0.05	Novel
PITRM1	0.05	Novel
EIF2AK3	0.05	Novel
LOC730098	0.05	Novel
DST	0.05	Novel
ITGA11	0.05	Novel
LOC102724250	0.05	Novel
SRP9	0.05	Novel
EXOSC4	0.05	Novel
MARK2	0.05	Novel
LAMC2	0.05	Novel
FAM78A	0.05	Novel
PPP4R2	0.05	Novel
AKAIN1	0.05	Novel
HSPA9	0.05	Novel
VCAM1	0.05	Novel
RAF1	0.05	Novel
KIN	0.05	Novel
DUSP9	0.05	Novel
PIK3R1	0.05	Novel
GTF2E2	0.05	Novel
TLR1	0.05	Novel
PDCD6	0.05	Novel
EPHA2	0.05	Novel
IL3	0.05	Novel
ORC3	0.05	Novel
ITGAE	0.05	Novel
NCK2	0.05	Novel
SGK1	0.05	Novel
TUBG2	0.05	Novel
PTPRK	0.05	Novel
MLST8	0.05	Novel
PTMA	0.05	Novel
NDUFAF3	0.05	Novel
LKAAEAR1	0.05	Novel
GZMB	0.05	Novel
RPS6KA4	0.05	Novel
KANK2	0.05	Novel
CDKN3	0.05	Novel
CD34	0.05	Novel
MED30	0.05	Novel
ANKHD1-EIF4EBP3	0.05	Novel
PTGS1	0.05	Novel
GNL1	0.05	Novel
CTDP1	0.05	Novel
EPAS1	0.05	Novel
CDK9	0.05	Novel
P4HB	0.05	Novel
CD68	0.05	Novel
S100A11	0.05	Novel
SPP1	0.05	Novel
CD248	0.05	Novel
PSMD4	0.05	Novel
USP6NL	0.05	Novel
AEBP1	0.05	Novel
RHOQ	0.05	Novel
EPS8	0.05	Novel
SH3BP4	0.05	Novel
PF4	0.05	Novel
LAMB3	0.05	Novel
COL8A1	0.05	Novel
IL11RA	0.05	Novel
MTRNR2L3	0.05	Novel
BGN	0.05	Novel
CSPG4	0.05	Novel
DUSP14	0.05	Novel
BSG	0.05	Novel
PSMB8	0.05	Novel
SCARF2	0.05	Novel
MED25	0.04	Novel
PIK3CG	0.04	Novel
CTDSPL	0.04	Novel
ANKRD28	0.04	Novel
DUSP26	0.04	Novel
ZYX	0.04	Novel
IFRD2	0.04	Novel
COL5A1	0.04	Novel
HDAC11	0.04	Novel
MDK	0.04	Novel
CMTM6	0.04	Novel
ULK2	0.04	Novel
PARVB	0.04	Novel
ZMPSTE24	0.04	Novel
CNIH1	0.04	Novel
VIM	0.04	Novel
SPOCK1	0.04	Novel
PPP1R16B	0.04	Novel
TUBG1	0.04	Novel
MAPK1	0.77	Known
IL6	0.75	Known
APP	0.74	Known
MMP9	0.72	Known
STAT3	0.56	Known
GRB2	0.48	Known
HSPA12A	0.48	Known
TUBA1A	0.45	Known
CTNNB1	0.38	Known
CAV1	0.34	Known
YWHAE	0.34	Known
HSPA5	0.32	Known
CCL2	0.3	Known
CXCL1	0.29	Known
FOXO1	0.24	Known
VEGFC	0.23	Known
MMP14	0.2	Known
DDIT3	0.19	Known
PEA15	0.18	Known
CD81	0.13	Known
ABTB1	0.12	Known
CD63	0.1	Known
DKK3	0.09	Known
DPYSL2	0.07	Known
GTF2I	0.06	Known
ANGPT2	0.06	Known
CSRP1	0.06	Known
CLTB	0.05	Known
AMOTL2	0.05	Known
GNG2	0.04	Known

## Sheet: STRING-3
STRING-Influence-DisGeNET
Symbol	Probability	Known/Novel
TEDC1	0	Novel
NUTM2E	0	Novel
LRCOL1	0	Novel
C3orf33	0	Novel
C19orf71	0	Novel
NUTM2B	0	Novel
GAREM2	0	Novel
CCSER2	0	Novel
NUTM2A	0	Novel
SMIM5	0	Novel
CCN3	0	Novel
BORCS6	0	Novel
IL6ST	0	Novel
SAPCD1	0	Novel
ZSCAN5B	0	Novel
ZSCAN5C	0	Novel
TIMP4	0	Novel
CCDC51	0	Novel
A1BG	0	Novel
HGF	0	Novel
PSG8	0	Novel
FAM180B	0	Novel
STAP2	0	Novel
F11R	0	Novel
IL6R	0	Novel
GEMIN7	0	Novel
IL17C	0	Novel
MMP26	0	Novel
CLDN5	0	Novel
C20orf85	0	Novel
MZT2A	0	Novel
LMO4	0	Novel
CDH5	0	Novel
PI4K2A	0	Novel
IL25	0	Novel
C7orf61	0	Novel
TRIM7	0	Novel
PGF	0	Novel
ESM1	0	Novel
MAPK3	0	Novel
CCDC85C	0	Novel
VEGFD	0	Novel
ESAM	0	Novel
ADAM12	0	Novel
PSG11	0	Novel
MMP27	0	Novel
EZHIP	0	Novel
CCN2	0	Novel
AGER	0	Novel
MMP24	0	Novel
IL20RB	0	Novel
TIMP1	0	Novel
JAM3	0	Novel
BPIFC	0	Novel
TSPAN10	0	Novel
SIGIRR	0	Novel
ANGPT1	0	Novel
PSG6	0	Novel
TIMP2	0	Novel
CCN4	0	Novel
PTGFRN	0	Novel
CSF2	0	Novel
HNF1A	0	Novel
MMP17	0	Novel
PSG5	0	Novel
PSG2	0	Novel
RHOA	0	Novel
ENG	0	Novel
TIMP3	0	Novel
SPINDOC	0	Novel
PSG7	0	Novel
DUSP22	0	Novel
GPR146	0	Novel
IL1F10	0	Novel
ATP8B2	0	Novel
IL15RA	0	Novel
GLCE	0	Novel
IL37	0	Novel
PSG9	0	Novel
GLIPR1	0	Novel
JPT1	0	Novel
FN1	0	Novel
PDGFB	0	Novel
MMP15	0	Novel
IL27	0	Novel
THBS1	0	Novel
CCL15	0	Novel
HBEGF	0	Novel
PGAP4	0	Novel
LAT2	0	Novel
HRAS	0	Novel
MMP1	0	Novel
PTPN11	0	Novel
BSG	0	Novel
CXCL12	0	Novel
EBI3	0	Novel
C17orf99	0	Novel
CYCS	0	Novel
GOLGA6L6	0	Novel
MMP10	0	Novel
GJA1	0	Novel
S100A16	0	Novel
ZNF266	0	Novel
S100A4	0	Novel
LYSMD2	0	Novel
MET	0	Novel
TJP1	0	Novel
HSPB2	0	Novel
ABHD16A	0	Novel
SAMD11	0	Novel
SIK1	0	Novel
OR6N2	0	Novel
TEK	0	Novel
CLCN6	0	Novel
CTTN	0	Novel
PRSS48	0	Novel
TNS1	0	Novel
MMP2	0	Novel
MKRN2OS	0	Novel
MARVELD1	0	Novel
ITGB1	0	Novel
ICAM1	0	Novel
CCDC70	0	Novel
IL15	0	Novel
FLT1	0	Novel
CMC1	0	Novel
SELP	0	Novel
XG	0	Novel
PDGFRB	0	Novel
PDGFRA	0	Novel
HBP1	0	Novel
CCL11	0	Novel
TGFB1	0	Novel
VCAM1	0	Novel
TSPAN19	0	Novel
SELE	0	Novel
PTGS2	0	Novel
C7orf25	0	Novel
IL36A	0	Novel
CXCR4	0	Novel
ANXA13	0	Novel
MMP16	0	Novel
CFAP74	0	Novel
SERPINE1	0	Novel
MMP3	0	Novel
ATF6	0	Novel
FGF2	0	Novel
IL17B	0	Novel
NATD1	0	Novel
PTPN6	0	Novel
PIK3R1	0	Novel
AKAP12	0	Novel
FGF1	0	Novel
CTF1	0	Novel
TSPAN4	0	Novel
IL5	0	Novel
IL36B	0	Novel
MAP2K1	0	Novel
NKD2	0	Novel
HSPB1	0	Novel
TIMM22	0	Novel
PSG3	0	Novel
GOLGA6L1	0	Novel
TM4SF1	0	Novel
KDR	0	Novel
CCL5	0	Novel
NBPF3	0	Novel
TIE1	0	Novel
PDGFD	0	Novel
CCDC146	0	Novel
FRS3	0	Novel
TSC22D4	0	Novel
FAM3A	0	Novel
DPYSL3	0	Novel
SOCS7	0	Novel
TUBGCP4	0	Novel
SPARC	0	Novel
CSPG4	0	Novel
EGFR	0	Novel
GFRA1	0	Novel
CLCF1	0	Novel
DACT2	0	Novel
CCL26	0	Novel
JAK2	0	Novel
AGTRAP	0	Novel
ITGA5	0	Novel
SOCS4	0	Novel
TRADD	0	Novel
KRAS	0	Novel
CCDC116	0	Novel
ILK	0	Novel
BTK	0	Novel
ZSCAN5A	0	Novel
ZCWPW1	0	Novel
C1QTNF3	0	Novel
IL5RA	0	Novel
DLL4	0	Novel
KLRG1	0	Novel
MCL1	0	Novel
CCDC30	0	Novel
ITGB3	0	Novel
ANXA8L1	0	Novel
PLAU	0	Novel
IL36G	0	Novel
LBP	0	Novel
UPK3BL1	0	Novel
TGM5	0	Novel
TASL	0	Novel
NSFL1C	0	Novel
MBP	0	Novel
NNMT	0	Novel
TWIST2	0	Novel
CMTM1	0	Novel
PTPRE	0	Novel
ARHGAP5	0	Novel
FYN	0	Novel
FSCN1	0	Novel
FGFR2	0	Novel
ITGAV	0	Novel
PRADC1	0	Novel
ADGRE5	0	Novel
IL11	0	Novel
ARTN	0	Novel
SERP2	0	Novel
FASLG	0	Novel
JHY	0	Novel
C16orf74	0	Novel
CD300LD	0	Novel
LYVE1	0	Novel
ADAMTS5	0	Novel
RTL10	0	Novel
PSG4	0	Novel
MZT1	0	Novel
PREP	0	Novel
MST1	0	Novel
NBPF1	0	Novel
MZB1	0	Novel
EPOR	0	Novel
CDH1	0	Novel
ITGB5	0	Novel
SH2D5	0	Novel
PCDHGB7	0	Novel
GPALPP1	0	Novel
MAPK11	0	Novel
SDC3	0	Novel
PTX3	0	Novel
MAPK14	0	Novel
CDK5RAP3	0	Novel
PLAT	0	Novel
MIF	0	Novel
UBXN8	0	Novel
C2orf78	0	Novel
PRKCZ	0	Novel
IRS2	0	Novel
CLU	0	Novel
BAD	0	Novel
CREB3	0	Novel
CCN5	0	Novel
CXCL2	0	Novel
BANP	0	Novel
EPO	0	Novel
MRPS26	0	Novel
ANKRD13B	0	Novel
FAM83B	0	Novel
CCDC87	0	Novel
IL22RA1	0	Novel
PIK3R2	0	Novel
PDGFA	0	Novel
ADAP1	0	Novel
TNFSF12	0	Novel
CXCL16	0	Novel
HERPUD1	0	Novel
ATF5	0	Novel
NAV1	0	Novel
GAREM1	0	Novel
ANGPT4	0	Novel
EFNB1	0	Novel
PMP2	0	Novel
LRP10	0	Novel
IL17D	0	Novel
PDCD6IP	0	Novel
TNFRSF11B	0	Novel
DENND1A	0	Novel
TMEM168	0	Novel
PATE2	0	Novel
LRRC37A3	0	Novel
THY1	0	Novel
DCN	0	Novel
MMP12	0	Novel
PHLDB3	0	Novel
FAM114A2	0	Novel
IL20	0	Novel
ADAMTS3	0	Novel
MT4	0	Novel
GJE1	0	Novel
TNIP3	0	Novel
MRPL37	0	Novel
CD86	0	Novel
TNFSF10	0	Novel
SDC2	0	Novel
MT1M	0	Novel
MT1H	0	Novel
CCL8	0	Novel
CLEC11A	0	Novel
GPR78	0	Novel
MT1F	0	Novel
TSPAN16	0	Novel
LGALS3	0	Novel
TGM2	0	Novel
HMOX1	0	Novel
LDLR	0	Novel
MS4A2	0	Novel
GDNF	0	Novel
MRPL50	0	Novel
COL18A1	0	Novel
PPP1R15B	0	Novel
IL3RA	0	Novel
SFI1	0	Novel
CXCR2	0	Novel
HAUS7	0	Novel
CCL17	0	Novel
STARD13	0	Novel
ALB	0	Novel
IL12B	0	Novel
MAPKAPK5	0	Novel
IL17RA	0	Novel
TNFRSF12A	0	Novel
ANGPTL2	0	Novel
OSM	0	Novel
KCP	0	Novel
CCL3L3	0	Novel
CD80	0	Novel
GADD45GIP1	0	Novel
TSNAXIP1	0	Novel
CSTL1	0	Novel
CCL7	0	Novel
LRTM1	0	Novel
PCDHGB2	0	Novel
IFNL1	0	Novel
ZNF688	0	Novel
EDN1	0	Novel
CXCL5	0	Novel
MRPL49	0	Novel
CHN2	0	Novel
SBSPON	0	Novel
CXCL14	0	Novel
IL9	0	Novel
CCL18	0	Novel
MACC1	0	Novel
UBXN6	0	Novel
ZNF326	0	Novel
SCOC	0	Novel
FLOT2	0	Novel
TSG101	0	Novel
CD28	0	Novel
SNF8	0	Novel
PSG1	0	Novel
NOS3	0	Novel
TFCP2	0	Novel
HAUS4	0	Novel
CCDC85B	0	Novel
GJA4	0	Novel
MT1B	0	Novel
CSF2RA	0	Novel
IGSF8	0	Novel
CEP250	0	Novel
CEBPG	0	Novel
CAST	0	Novel
APOE	0	Novel
MRPL45	0	Novel
EFNA1	0	Novel
CPXM1	0	Novel
BLNK	0	Novel
FLT3LG	0	Novel
CD19	0	Novel
TFF2	0	Novel
CCL4	0	Novel
NBPF12	0	Novel
SEMA4C	0	Novel
IL26	0	Novel
VWF	0	Novel
MOB1B	0	Novel
DAB2	0	Novel
TNFRSF1A	0	Novel
CRK	0	Novel
MRPL10	0	Novel
TUBGCP5	0	Novel
PF4	0	Novel
DAB2IP	0	Novel
OPN5	0	Novel
BAX	0	Novel
IL27RA	0	Novel
MRPL38	0	Novel
ANTXR1	0	Novel
CSF3	0	Novel
CXCL6	0	Novel
GOLGA6L22	0	Novel
MRPS18A	0	Novel
SLPI	0	Novel
MAPK9	0	Novel
ADAMTS4	0	Novel
MAPK8	0	Novel
AFAP1	0	Novel
LILRB1	0	Novel
POLR3E	0	Novel
LCN2	0	Novel
CCND1	0	Novel
SELL	0	Novel
SPP1	0	Novel
TICRR	0	Novel
TGFB3	0	Novel
SAA2	0	Novel
TLR6	0	Novel
MFGE8	0	Novel
MT1E	0	Novel
MRPL41	0	Novel
TGFB2	0	Novel
IL18	0	Novel
CTRL	0	Novel
PANX1	0	Novel
RASAL2	0	Novel
IRS1	0	Novel
F2	0	Novel
MRPL51	0	Novel
MT1X	0	Novel
RETNLB	0	Novel
EFNB3	0	Novel
CXCL8	0	Novel
MRPS27	0	Novel
KBTBD4	0	Novel
SAV1	0	Novel
AREG	0	Novel
ADAM28	0	Novel
PSPN	0	Novel
FXYD5	0	Novel
CNKSR1	0	Novel
PLAUR	0	Novel
NUDT16L1	0	Novel
PRXL2A	0	Novel
QSOX1	0	Novel
CHURC1	0	Novel
ACKR4	0	Novel
MT1HL1	0	Novel
MAPK1	1	Known
VEGFC	1	Known
MMP14	1	Known
YWHAE	1	Known
ANGPT2	1	Known
MMP9	1	Known
CAV1	1	Known
GAB2	1	Known
AMOTL2	1	Known
GRB2	1	Known
HSPA5	1	Known
IL6	1	Known
CCL2	1	Known
STAT3	1	Known
CXCL1	1	Known
PEA15	1	Known
SDC4	1	Known
CD81	1	Known
FOXO1	1	Known
CD63	1	Known
MRPL43	1	Known
APP	1	Known
MZT2B	1	Known
DDIT3	1	Known
CTNNB1	1	Known
TUBA1A	1	Known
PILRB	1	Known
DKK3	1	Known
MRPL57	1	Known
GTF2I	1	Known
ARHGAP23	1	Known
CDKN1C	1	Known
DPYSL2	1	Known
ABHD12	1	Known
ABTB1	1	Known
UBXN4	1	Known
HSPA12A	1	Known
STARD9	1	Known
NCMAP	1	Known
SUGP2	1	Known
GNG2	1	Known
PLEKHA4	1	Known
P4HTM	1	Known
GLDN	1	Known
MAL	1	Known
LHPP	1	Known
PAPSS1	1	Known
FEZ2	1	Known
SHROOM1	1	Known
CSRP1	1	Known
C7orf50	1	Known
CD99L2	1	Known
AVPI1	1	Known
CLTB	1	Known
GJC3	1	Known
COX19	1	Known
METTL26	1	Known

## Sheet: STRING-4
STRING-Adjacency-GO
Symbol	Probability	Known/Novel
FN1	1	Novel
MAPK3	1	Novel
MMP2	1	Novel
EGFR	1	Novel
HGF	1	Novel
EGF	0.99	Novel
SRC	0.99	Novel
MAPK8	0.99	Novel
NGF	0.99	Novel
CXCL8	0.99	Novel
PDGFB	0.98	Novel
SERPINE1	0.98	Novel
AKT1	0.96	Novel
VWF	0.96	Novel
CCN2	0.96	Novel
IGF1	0.96	Novel
TIMP1	0.94	Novel
SHC1	0.92	Novel
CD9	0.9	Novel
MRPL41	0.89	Novel
CXCL12	0.86	Novel
ANGPT1	0.85	Novel
CLU	0.82	Novel
VEGFB	0.73	Novel
CASP3	0.73	Novel
PILRA	0.73	Novel
IGF2	0.69	Novel
PLG	0.66	Novel
TGFB1	0.65	Novel
TIMP2	0.65	Novel
PECAM1	0.62	Novel
MRPL30	0.56	Novel
SPARC	0.55	Novel
FGF2	0.55	Novel
MRPL51	0.52	Novel
MRPS25	0.52	Novel
KDR	0.5	Novel
THBS1	0.5	Novel
ICAM1	0.49	Novel
FGB	0.47	Novel
GJA1	0.46	Novel
CHCHD1	0.44	Novel
MRPL38	0.43	Novel
MRPL49	0.42	Novel
MRPS26	0.41	Novel
MRPL55	0.39	Novel
FYN	0.38	Novel
YWHAB	0.38	Novel
MRPS18C	0.38	Novel
MMP3	0.38	Novel
MRPL50	0.38	Novel
MRPL10	0.35	Novel
MRPL35	0.35	Novel
YWHAZ	0.33	Novel
MRPS35	0.32	Novel
MRPL54	0.32	Novel
MRPL48	0.32	Novel
FLT1	0.31	Novel
MRPL45	0.29	Novel
PF4	0.29	Novel
PTPN11	0.28	Novel
CLTA	0.27	Novel
BCL2L11	0.24	Novel
MRPL52	0.24	Novel
DAP3	0.23	Novel
MRPL34	0.22	Novel
MRPL37	0.22	Novel
IL10	0.21	Novel
MRPS6	0.21	Novel
CDH1	0.2	Novel
MMP1	0.2	Novel
MRPL46	0.2	Novel
MMP8	0.18	Novel
MRPL14	0.17	Novel
MRPL53	0.17	Novel
VCL	0.17	Novel
MRPS18A	0.17	Novel
AURKAIP1	0.17	Novel
MRPS18B	0.16	Novel
PIK3R1	0.16	Novel
MRPS33	0.15	Novel
VCAM1	0.14	Novel
TEK	0.14	Novel
A1BG	0.14	Novel
PPBP	0.14	Novel
MRPL18	0.14	Novel
ACTN1	0.14	Novel
MRPL23	0.13	Novel
MRPS31	0.13	Novel
MRPS28	0.12	Novel
IL2	0.12	Novel
PDGFRB	0.12	Novel
VEGFD	0.12	Novel
MZT2A	0.12	Novel
DPYSL3	0.12	Novel
MRPL28	0.12	Novel
MRPS23	0.12	Novel
MRPS30	0.12	Novel
YWHAG	0.11	Novel
QSOX1	0.11	Novel
TNF	0.1	Novel
GADD45GIP1	0.1	Novel
MRPL39	0.1	Novel
FGG	0.1	Novel
CXCR4	0.09	Novel
MRPL40	0.09	Novel
APOE	0.09	Novel
TIMP3	0.09	Novel
FOXO3	0.08	Novel
MRPL36	0.08	Novel
MRPS21	0.08	Novel
CREB1	0.07	Novel
MRPL32	0.07	Novel
MRPS27	0.07	Novel
MRPL47	0.07	Novel
XBP1	0.07	Novel
OXA1L	0.07	Novel
MRPS34	0.06	Novel
ERBB3	0.06	Novel
MRPS24	0.06	Novel
NYAP1	0.06	Novel
JUN	0.06	Novel
FOS	0.06	Novel
MRPS36	0.05	Novel
HSPA12B	0.05	Novel
LRP6	0.04	Novel
PTCD3	0.04	Novel
YAP1	0.04	Novel
CASP9	0.04	Novel
CLTC	0.04	Novel
DKK1	0.04	Novel
LATS2	0.03	Novel
GNG12	0.03	Novel
COX17	0.03	Novel
ATF4	0.03	Novel
FZD4	0.03	Novel
PEBP1	0.03	Novel
TGFB2	0.03	Novel
IL1B	0.03	Novel
FLT4	0.03	Novel
CSF3	0.03	Novel
BCL2L1	0.03	Novel
EDN1	0.03	Novel
TUBA4A	0.03	Novel
CXCL10	0.03	Novel
HSPB3	0.03	Novel
HBEGF	0.03	Novel
TEAD1	0.02	Novel
A2M	0.02	Novel
MRPS22	0.02	Novel
MMP7	0.02	Novel
NRP1	0.02	Novel
MRPL42	0.02	Novel
ATF6	0.02	Novel
CD82	0.02	Novel
LATS1	0.02	Novel
SFN	0.02	Novel
MRPL17	0.02	Novel
RPS6KA1	0.02	Novel
MAP2K7	0.02	Novel
MRPL22	0.02	Novel
NGFR	0.02	Novel
HSPB1	0.02	Novel
MRPL33	0.02	Novel
MMP13	0.02	Novel
MBP	0.02	Novel
CTSD	0.01	Novel
CCL5	0.01	Novel
ATF3	0.01	Novel
MRPS17	0.01	Novel
RAF1	0.01	Novel
PTX3	0.01	Novel
CCN1	0.01	Novel
TSPAN4	0.01	Novel
CDKN1A	0.01	Novel
MMP12	0.01	Novel
RHOA	0.01	Novel
OLFM4	0.01	Novel
PTPN6	0.01	Novel
NOS3	0.01	Novel
DUS4L-BCAP29	0.01	Novel
GTF2IRD1	0.01	Novel
MRPL9	0.01	Novel
ITGB3	0.01	Novel
FZD1	0.01	Novel
FEZ1	0.01	Novel
MRPS9	0.01	Novel
CSF2	0.01	Novel
ABHD12B	0.01	Novel
TRIM7	0.01	Novel
HYOU1	0.01	Novel
CXCL5	0.01	Novel
MRPS2	0.01	Novel
CRMP1	0.01	Novel
STAP2	0.01	Novel
TMSB4X	0.01	Novel
LRP5	0.01	Novel
ITGB1	0.01	Novel
MRPL20	0.01	Novel
CD44	0.01	Novel
GNG5	0.01	Novel
TLN1	0.01	Novel
ORM1	0.01	Novel
PICALM	0.01	Novel
NTRK1	0.01	Novel
MRPL27	0.01	Novel
PTN	0.01	Novel
ACTN2	0.01	Novel
PTK2	0.01	Novel
MRPS16	0.01	Novel
MRPS10	0.01	Novel
MRPL19	0.01	Novel
ANXA2	0.01	Novel
AP2M1	0.01	Novel
MAPK9	0.01	Novel
MMRN1	0.01	Novel
PLCG1	0.01	Novel
AREG	0.01	Novel
MMP16	0.01	Novel
GFM2	0.01	Novel
IGFBP3	0.01	Novel
SMAD2	0.01	Novel
ANXA5	0.01	Novel
LOC107987373	0.01	Novel
ENG	0.01	Novel
GSK3B	0.01	Novel
ERBB2	0.01	Novel
MRPS14	0.01	Novel
TUBAL3	0.01	Novel
CCSAP	0.01	Novel
MRRF	0.01	Novel
AMOTL1	0.01	Novel
MRPS12	0.01	Novel
YWHAH	0.01	Novel
ANGPT4	0.01	Novel
EPO	0.01	Novel
PIK3R2	0.01	Novel
TJP1	0.01	Novel
TLR4	0.01	Novel
IL18	0.01	Novel
ANGPTL2	0.01	Novel
TGFB3	0.01	Novel
SELE	0.01	Novel
CSRP2	0.01	Novel
CDH5	0	Novel
FGF1	0	Novel
CDK5	0	Novel
TOR4A	0	Novel
MRPL44	0	Novel
SERPING1	0	Novel
THY1	0	Novel
WBP2	0	Novel
TUBGCP4	0	Novel
DAB2	0	Novel
HSPB2	0	Novel
PCYOX1L	0	Novel
ITPKB	0	Novel
CDKN1B	0	Novel
CCL7	0	Novel
IL3	0	Novel
EDEM1	0	Novel
MRPL21	0	Novel
YWHAQ	0	Novel
CNTNAP1	0	Novel
CX3CL1	0	Novel
BIN1	0	Novel
GNG8	0	Novel
MCL1	0	Novel
MMP10	0	Novel
ACTN4	0	Novel
LRP1	0	Novel
CFD	0	Novel
CD151	0	Novel
HSPA1A	0	Novel
TNFRSF1A	0	Novel
CYRIB	0	Novel
GRB10	0	Novel
LYPD5	0	Novel
MAPK7	0	Novel
CSF1	0	Novel
IL13	0	Novel
EZR	0	Novel
SFRP1	0	Novel
FRMD6	0	Novel
TEX264	0	Novel
GSN	0	Novel
TLR2	0	Novel
ORM2	0	Novel
SERPINF2	0	Novel
SYVN1	0	Novel
TNS1	0	Novel
STAT1	0	Novel
OLFML2B	0	Novel
IL6R	0	Novel
WNT5A	0	Novel
PLAUR	0	Novel
GJE1	0	Novel
TUBA8	0	Novel
GTPBP2	0	Novel
BDNF	0	Novel
COA5	0	Novel
MRPL2	0	Novel
JAK1	0	Novel
MMP15	0	Novel
PRX	0	Novel
ELANE	0	Novel
IL4	0	Novel
DVL2	0	Novel
CD68	0	Novel
TSC22D4	0	Novel
GNG11	0	Novel
DKK2	0	Novel
NHLRC2	0	Novel
CXCL3	0	Novel
HP	0	Novel
STMN1	0	Novel
FZD7	0	Novel
ZCWPW1	0	Novel
CREB3	0	Novel
PDGFRA	0	Novel
TSPAN9	0	Novel
BTNL9	0	Novel
DERL2	0	Novel
GNG10	0	Novel
GPC1	0	Novel
OS9	0	Novel
C7orf61	0	Novel
PTK2B	0	Novel
SAV1	0	Novel
F5	0	Novel
PLXNA1	0	Novel
FNBP4	0	Novel
CFL1	0	Novel
LGALS3	0	Novel
CCL20	0	Novel
UBXN1	0	Novel
WIF1	0	Novel
MRPL11	0	Novel
IL11	0	Novel
ELN	0	Novel
TSG101	0	Novel
SBSPON	0	Novel
AGTRAP	0	Novel
TM4SF1	0	Novel
HSPA1B	0	Novel
OLFML1	0	Novel
ISLR	0	Novel
GAS6	0	Novel
MRPS15	0	Novel
FGF13	0	Novel
CAMP	0	Novel
CNN2	0	Novel
F3	0	Novel
SLC9C2	0	Novel
MRPL3	0	Novel
QPCT	0	Novel
HSPA13	0	Novel
MMP24	0	Novel
AJUBA	0	Novel
CMTM1	0	Novel
MRPL24	0	Novel
MMP17	0	Novel
PDGFA	0	Novel
MSN	0	Novel
MRPL15	0	Novel
ANXA1	0	Novel
IL15	0	Novel
NRG1	0	Novel
WWTR1	0	Novel
ERAL1	0	Novel
MPDZ	0	Novel
SCARF1	0	Novel
SNAI1	0	Novel
MRPL16	0	Novel
MET	0	Novel
PRKCA	0	Novel
CBL	0	Novel
RETN	0	Novel
OR11G2	0	Novel
HIF1A	0	Novel
FAF2	0	Novel
SCCPDH	0	Novel
HMOX1	0	Novel
DVL1	0	Novel
F8	0	Novel
AXIN1	0	Novel
GAB1	0	Novel
EREG	0	Novel
CADM4	0	Novel
FERMT3	0	Novel
WNT3A	0	Novel
VTN	0	Novel
MRPS5	0	Novel
CFH	0	Novel
AP2S1	0	Novel
ARPC1A	0	Novel
PSPN	0	Novel
MRPL12	0	Novel
CD34	0	Novel
MRPS11	0	Novel
LCN2	0	Novel
MRPL4	0	Novel
ALB	0	Novel
FZD8	0	Novel
CTSB	0	Novel
NFASC	0	Novel
GNGT2	0	Novel
TUBG2	0	Novel
HSPBAP1	0	Novel
TEAD2	0	Novel
TFRC	0	Novel
WNT2	0	Novel
ANKRD45	0	Novel
NBPF1	0	Novel
IL17RA	0	Novel
UBXN6	0	Novel
CFP	0	Novel
LDLR	0	Novel
SOST	0	Novel
ERLEC1	0	Novel
L1CAM	0	Novel
IL7	0	Novel
IGFBP6	0	Novel
SRGN	0	Novel
SPTAN1	0	Novel
PPP1R15A	0	Novel
STAT5A	0	Novel
MMP27	0	Novel
ERP44	0	Novel
LOC112694756	0	Novel
UFD1	0	Novel
MTRF1L	0	Novel
MALL	0	Novel
FZD2	0	Novel
LRG1	0	Novel
HES7	0	Novel
EIF2AK3	0	Novel
PHLDA2	0	Novel
FOXP3	0	Novel
SMAD3	0	Novel
GNG3	0	Novel
CKLF	0	Novel
FRS2	0	Novel
MMP9	1	Known
STAT3	1	Known
IL6	1	Known
MAPK1	1	Known
APP	1	Known
GRB2	1	Known
YWHAE	1	Known
CAV1	1	Known
CTNNB1	1	Known
HSPA5	1	Known
CCL2	1	Known
FOXO1	1	Known
CD81	1	Known
VEGFC	1	Known
MRPL43	1	Known
CD63	1	Known
MRPL57	1	Known
MMP14	1	Known
TUBA1A	1	Known
DDIT3	1	Known
CLTB	1	Known
DKK3	1	Known
GTF2I	1	Known
DPYSL2	1	Known
GAB2	1	Known
GNG2	1	Known
SDC4	1	Known
HSPA12A	1	Known
CDKN1C	1	Known
ABTB1	1	Known
PAPSS1	1	Known
ABHD12	1	Known
CXCL1	1	Known
COX19	1	Known
CSRP1	1	Known
AMOTL2	1	Known
UBXN4	1	Known
LHPP	1	Known
FEZ2	1	Known
STARD9	1	Known
PEA15	1	Known
ARHGAP23	1	Known
ANGPT2	1	Known
GLDN	1	Known
SHROOM1	1	Known
PILRB	1	Known
MAL	1	Known
MZT2B	1	Known
SUGP2	1	Known
C7orf50	1	Known
P4HTM	1	Known
CD99L2	1	Known
PLEKHA4	1	Known
GJC3	1	Known
AVPI1	1	Known
METTL26	1	Known
NCMAP	1	Known

## Sheet: STRING-5
STRING-Embedding-GO
Symbol	Probability	Known/Novel
PTEN	0.91	Novel
MAPK8	0.89	Novel
ERBB2	0.88	Novel
SRC	0.87	Novel
TP53	0.83	Novel
MAPK3	0.82	Novel
FN1	0.76	Novel
LAMP1	0.7	Novel
CXCL8	0.68	Novel
TNF	0.64	Novel
MMP2	0.62	Novel
CLPSL2	0.59	Novel
ANXA5	0.54	Novel
CDC42	0.52	Novel
PTK2	0.5	Novel
ITGB1	0.49	Novel
THBS1	0.49	Novel
CCN2	0.48	Novel
MTOR	0.48	Novel
MAPK14	0.45	Novel
IGF1	0.45	Novel
CDH1	0.4	Novel
NGF	0.37	Novel
CXCL12	0.37	Novel
SMAD3	0.37	Novel
MMP1	0.37	Novel
PRKACA	0.36	Novel
PECAM1	0.35	Novel
INS	0.34	Novel
JUN	0.33	Novel
BCAR1	0.33	Novel
EZR	0.33	Novel
DUSP1	0.33	Novel
MAP2K7	0.32	Novel
ADAM17	0.32	Novel
SOD1	0.31	Novel
MAPK10	0.3	Novel
CASP3	0.3	Novel
TLR4	0.29	Novel
C12orf40	0.29	Novel
GSN	0.29	Novel
ANXA2	0.29	Novel
ARPC1A	0.28	Novel
FAM90A26	0.28	Novel
MAP1LC3A	0.26	Novel
CYCS	0.26	Novel
CD28	0.26	Novel
CD9	0.26	Novel
CASP7	0.26	Novel
BCL2L11	0.26	Novel
IL10	0.26	Novel
FLT1	0.25	Novel
CDK5	0.25	Novel
CFL1	0.25	Novel
DNM1	0.25	Novel
BCL2L1	0.24	Novel
TNS1	0.23	Novel
MAPK9	0.23	Novel
CASP8	0.23	Novel
PDGFRA	0.23	Novel
MIF	0.22	Novel
MS4A10	0.22	Novel
SOD2	0.22	Novel
PRDM10	0.22	Novel
CDH2	0.22	Novel
SMIM10	0.22	Novel
RAC1	0.21	Novel
PLAU	0.21	Novel
SDC1	0.21	Novel
CTTN	0.21	Novel
CDK2	0.21	Novel
LOC100133315	0.2	Novel
HRAS	0.2	Novel
ADAM10	0.2	Novel
CCN1	0.2	Novel
MS4A13	0.2	Novel
ALB	0.2	Novel
CCND1	0.2	Novel
MAPT	0.2	Novel
CDKN1B	0.19	Novel
EGR1	0.19	Novel
ITGA5	0.19	Novel
LGALS3	0.19	Novel
HSPG2	0.19	Novel
PDGFRB	0.18	Novel
ILK	0.18	Novel
ARRB1	0.18	Novel
CTSL	0.18	Novel
LCK	0.17	Novel
CTSB	0.17	Novel
NCK1	0.17	Novel
MSN	0.17	Novel
ICAM1	0.17	Novel
THY1	0.17	Novel
MCL1	0.17	Novel
CASKIN1	0.16	Novel
RAB5A	0.16	Novel
SNAI2	0.16	Novel
GNB1	0.16	Novel
BAK1	0.16	Novel
CASP9	0.16	Novel
CCDC142	0.16	Novel
A2M	0.16	Novel
VTN	0.16	Novel
ANXA1	0.16	Novel
CD34	0.16	Novel
RELA	0.16	Novel
PINK1	0.15	Novel
KIT	0.15	Novel
VDAC1	0.15	Novel
PLG	0.15	Novel
ITGB3	0.15	Novel
TJP1	0.15	Novel
TUBB4A	0.15	Novel
ANXA4	0.15	Novel
SMIM9	0.15	Novel
CXCR4	0.14	Novel
WDFY2	0.14	Novel
EDN1	0.14	Novel
TXN	0.14	Novel
MMP3	0.14	Novel
AKT1	0.14	Novel
ARRB2	0.13	Novel
SPP1	0.13	Novel
MAPK7	0.13	Novel
ITGA3	0.13	Novel
CD44	0.13	Novel
FASLG	0.13	Novel
ELANE	0.13	Novel
CDH5	0.13	Novel
PDCD6IP	0.13	Novel
PARK7	0.13	Novel
CLDN5	0.13	Novel
FOXO3	0.13	Novel
ARHGDIA	0.12	Novel
CALR	0.12	Novel
HGF	0.12	Novel
F2	0.12	Novel
PTPN23	0.12	Novel
DUSP12	0.12	Novel
BAX	0.12	Novel
MET	0.12	Novel
TGFBI	0.12	Novel
SYNPO	0.12	Novel
EGF	0.12	Novel
HSPA1B	0.12	Novel
SERPINE1	0.12	Novel
ANXA11	0.12	Novel
TLR3	0.12	Novel
TGM2	0.12	Novel
TUBB2B	0.12	Novel
SIRT1	0.12	Novel
NFKBIE	0.12	Novel
FURIN	0.12	Novel
IL1B	0.12	Novel
CDH17	0.12	Novel
EFNA5	0.11	Novel
NES	0.11	Novel
APOE	0.11	Novel
HSPB2	0.11	Novel
CRYAB	0.11	Novel
PLOD2	0.11	Novel
KDR	0.11	Novel
BCL2L10	0.11	Novel
TNS3	0.11	Novel
EGFR	0.11	Novel
LMNA	0.11	Novel
STMN1	0.11	Novel
COL18A1	0.1	Novel
LOC102723655	0.1	Novel
IL3	0.1	Novel
GZMB	0.1	Novel
GPC1	0.1	Novel
MAP1LC3B	0.1	Novel
HBEGF	0.1	Novel
NFKBIA	0.1	Novel
ZYX	0.1	Novel
TUBA3E	0.1	Novel
HSPA9	0.1	Novel
CLU	0.1	Novel
CANX	0.1	Novel
BDNF	0.1	Novel
MAP2K1	0.1	Novel
FYN	0.1	Novel
MAP3K8	0.1	Novel
VCL	0.1	Novel
RHOA	0.1	Novel
HSPB1	0.1	Novel
ANXA6	0.1	Novel
ARMH2	0.09	Novel
L1CAM	0.09	Novel
PTGS2	0.09	Novel
CASP6	0.09	Novel
F3	0.09	Novel
MAPK4	0.09	Novel
CAT	0.09	Novel
HSPA12B	0.09	Novel
PSMD4	0.09	Novel
MDK	0.09	Novel
MAP2K3	0.09	Novel
IRS1	0.09	Novel
DST	0.09	Novel
PIK3R1	0.09	Novel
ITIH4	0.09	Novel
CX3CL1	0.09	Novel
C20orf202	0.09	Novel
PLAUR	0.09	Novel
EPHA2	0.09	Novel
TNFRSF12A	0.09	Novel
NME1	0.09	Novel
NCF2	0.09	Novel
RAB7A	0.09	Novel
REEP1	0.09	Novel
NRP1	0.09	Novel
CDK1	0.09	Novel
LAMB1	0.09	Novel
SP1	0.09	Novel
ARHGEF25	0.09	Novel
VIM	0.09	Novel
AGTR1	0.09	Novel
TLR1	0.09	Novel
GRAP	0.09	Novel
TNS2	0.09	Novel
CSF2	0.09	Novel
ENG	0.08	Novel
CAPN15	0.08	Novel
ANKRD52	0.08	Novel
PTK2B	0.08	Novel
YAP1	0.08	Novel
MME	0.08	Novel
PLS3	0.08	Novel
ANXA7	0.08	Novel
KIF3A	0.08	Novel
CAPN1	0.08	Novel
PTPN11	0.08	Novel
SHC1	0.08	Novel
DNM2	0.08	Novel
GIPC1	0.08	Novel
ALCAM	0.08	Novel
CDK4	0.08	Novel
FLOT1	0.08	Novel
VDAC2	0.08	Novel
ANKS1B	0.08	Novel
EIF2AK3	0.08	Novel
NFKB2	0.08	Novel
PSMD1	0.08	Novel
TSG101	0.08	Novel
BCL2	0.08	Novel
TUBB2A	0.08	Novel
FOS	0.08	Novel
IL4	0.08	Novel
SERPINH1	0.08	Novel
RAB7B	0.08	Novel
THBS2	0.08	Novel
CRK	0.08	Novel
ITGAM	0.08	Novel
KIF1A	0.07	Novel
MDM2	0.07	Novel
NECTIN1	0.07	Novel
CAPN2	0.07	Novel
PCSK6	0.07	Novel
ANGPTL4	0.07	Novel
VCAM1	0.07	Novel
TUBA1C	0.07	Novel
GABARAPL1	0.07	Novel
PSEN2	0.07	Novel
ELN	0.07	Novel
NFKBIZ	0.07	Novel
PROM1	0.07	Novel
PRKACG	0.07	Novel
BSG	0.07	Novel
PDGFB	0.07	Novel
WWTR1	0.07	Novel
LGALS1	0.07	Novel
RYK	0.07	Novel
TOMM20	0.07	Novel
GFAP	0.07	Novel
NRARP	0.07	Novel
FNDC8	0.07	Novel
ANPEP	0.07	Novel
DNAJC6	0.07	Novel
NGFR	0.07	Novel
STAT5A	0.07	Novel
SELE	0.07	Novel
MAPK8IP1	0.07	Novel
SEMA3D	0.07	Novel
LOX	0.07	Novel
S100B	0.07	Novel
VASP	0.07	Novel
HSPA1A	0.07	Novel
DUSP4	0.07	Novel
RAC2	0.07	Novel
ITGA6	0.07	Novel
PSENEN	0.07	Novel
PDIA4	0.07	Novel
BCL2L2	0.07	Novel
GNG12	0.07	Novel
MTPN	0.07	Novel
TNFSF10	0.07	Novel
BNIP3	0.07	Novel
CASP4	0.07	Novel
FGFR3	0.07	Novel
TNFRSF21	0.07	Novel
FLNA	0.07	Novel
HSPB3	0.07	Novel
C1QBP	0.07	Novel
FGF1	0.06	Novel
CTSD	0.06	Novel
SERPINB5	0.06	Novel
UACA	0.06	Novel
RAF1	0.06	Novel
YWHAG	0.06	Novel
SDC2	0.06	Novel
PMAIP1	0.06	Novel
SOD3	0.06	Novel
CD68	0.06	Novel
CAPNS1	0.06	Novel
JAK2	0.06	Novel
ATP6V0D1	0.06	Novel
SNAI1	0.06	Novel
BMP1	0.06	Novel
PPP1R16A	0.06	Novel
STAT6	0.06	Novel
TM4SF1	0.06	Novel
SNX18	0.06	Novel
RPS6KB1	0.06	Novel
SEPTIN9	0.06	Novel
WNT2	0.06	Novel
EPS8	0.06	Novel
IL13	0.06	Novel
HSP90B1	0.06	Novel
TLN1	0.06	Novel
PDPN	0.06	Novel
CCNY	0.06	Novel
PDIA2	0.06	Novel
SYDE1	0.06	Novel
WNT5A	0.06	Novel
P4HB	0.06	Novel
NFKBID	0.06	Novel
TF	0.06	Novel
GABARAPL2	0.06	Novel
TUBB	0.06	Novel
BIK	0.06	Novel
BRK1	0.06	Novel
ITGA10	0.06	Novel
BCL3	0.06	Novel
TIMP1	0.06	Novel
TNFSF11	0.06	Novel
MAGI1	0.06	Novel
EHD2	0.06	Novel
C4orf54	0.06	Novel
PSMC4	0.06	Novel
CASP2	0.06	Novel
JAG1	0.06	Novel
MARCKS	0.06	Novel
ANKHD1-EIF4EBP3	0.06	Novel
ITGA1	0.06	Novel
VEGFB	0.06	Novel
MACF1	0.06	Novel
BAD	0.06	Novel
PF4	0.06	Novel
BCL2L2-PABPN1	0.06	Novel
NOXA1	0.06	Novel
LRP1	0.06	Novel
GAPDH	0.06	Novel
SIGLECL1	0.06	Novel
GAK	0.06	Novel
CCNE2	0.06	Novel
MAPRE1	0.06	Novel
DEFB131B	0.06	Novel
NEDD9	0.06	Novel
HSPA1L	0.06	Novel
CXCL2	0.06	Novel
MARK3	0.06	Novel
CDKN2A	0.06	Novel
DLL4	0.06	Novel
NELFCD	0.06	Novel
PI3	0.05	Novel
SEMA4D	0.05	Novel
ITGAE	0.05	Novel
MFN2	0.05	Novel
CTRL	0.05	Novel
ADGRB1	0.05	Novel
C17orf50	0.05	Novel
NCK2	0.05	Novel
COX4I1	0.05	Novel
TXNDC5	0.05	Novel
HYOU1	0.05	Novel
CSPG4	0.05	Novel
CFLAR	0.05	Novel
CASP14	0.05	Novel
ARMC8	0.05	Novel
SYK	0.05	Novel
PSMB4	0.05	Novel
ESM1	0.05	Novel
ATP6V1H	0.05	Novel
EPAS1	0.05	Novel
CTSZ	0.05	Novel
ELMO2	0.05	Novel
CAVIN3	0.05	Novel
ACKR1	0.05	Novel
RAI14	0.05	Novel
COL4A3	0.05	Novel
RNF224	0.05	Novel
EEA1	0.05	Novel
TFRC	0.05	Novel
PTPA	0.05	Novel
TUBB4B	0.05	Novel
PEAR1	0.05	Novel
KANK4	0.05	Novel
ULK2	0.05	Novel
ADAM9	0.05	Novel
AKT2	0.05	Novel
TIMP3	0.05	Novel
HTT	0.05	Novel
CAPN7	0.05	Novel
IGFBP3	0.05	Novel
ANGPT1	0.05	Novel
S100A10	0.05	Novel
LRP4	0.05	Novel
HDAC6	0.05	Novel
CTSC	0.05	Novel
CAPN11	0.05	Novel
EFNB3	0.05	Novel
MMP7	0.05	Novel
CD248	0.05	Novel
TUBA4A	0.05	Novel
SORBS2	0.05	Novel
LTA	0.05	Novel
EEF1A2	0.05	Novel
STK4	0.05	Novel
GTF3A	0.05	Novel
PPARG	0.05	Novel
SIRT3	0.05	Novel
ANXA3	0.05	Novel
LDLR	0.05	Novel
TUBA3C	0.05	Novel
PSMB8	0.05	Novel
BGN	0.05	Novel
SH3BP2	0.05	Novel
PLXND1	0.05	Novel
NT5E	0.05	Novel
PPP1R16B	0.05	Novel
MMP24	0.05	Novel
MARK2	0.05	Novel
DUSP8	0.05	Novel
IFNG	0.05	Novel
TNFRSF1A	0.05	Novel
BRICD5	0.05	Novel
SH3GL1	0.05	Novel
TNC	0.05	Novel
STMN2	0.05	Novel
TIMP2	0.05	Novel
FERMT2	0.05	Novel
RHBDL1	0.05	Novel
GRN	0.05	Novel
ITGB4	0.05	Novel
COTL1	0.05	Novel
IGFBP4	0.05	Novel
SH3GL2	0.05	Novel
IL6ST	0.05	Novel
SUCLG1	0.05	Novel
VLDLR	0.05	Novel
DPP4	0.05	Novel
GGTLC3	0.05	Novel
KIF16B	0.05	Novel
NDRG1	0.05	Novel
TNFRSF8	0.05	Novel
ESAM	0.05	Novel
VDAC3	0.05	Novel
LAMB2	0.05	Novel
APP	0.85	Known
MAPK1	0.81	Known
IL6	0.78	Known
MMP9	0.76	Known
GRB2	0.62	Known
STAT3	0.6	Known
CTNNB1	0.46	Known
TUBA1A	0.46	Known
HSPA12A	0.45	Known
YWHAE	0.45	Known
CAV1	0.43	Known
HSPA5	0.41	Known
CXCL1	0.33	Known
VEGFC	0.31	Known
CCL2	0.3	Known
MMP14	0.28	Known
FOXO1	0.25	Known
DDIT3	0.22	Known
PEA15	0.21	Known
CD81	0.16	Known
DPYSL2	0.15	Known
CD63	0.14	Known
DKK3	0.11	Known
ANGPT2	0.1	Known
ABTB1	0.1	Known
AMOTL2	0.07	Known
CSRP1	0.06	Known
CLTB	0.05	Known
SDC4	0.05	Known

## Sheet: STRING-6
STRING-Influence-GO
Symbol	Probability	Known/Novel
TEDC1	0	Novel
NUTM2E	0	Novel
LRCOL1	0	Novel
C19orf71	0	Novel
NUTM2B	0	Novel
GAREM2	0	Novel
CCSER2	0	Novel
SMIM5	0	Novel
CCN3	0	Novel
IL6ST	0	Novel
NUTM2A	0	Novel
HGF	0	Novel
SRC	0	Novel
ZSCAN5B	0	Novel
SAPCD1	0	Novel
TIMP4	0	Novel
MAPK3	0	Novel
FN1	0	Novel
ZSCAN5C	0	Novel
A1BG	0	Novel
PECAM1	0	Novel
HES7	0	Novel
HRAS	0	Novel
TIMP1	0	Novel
IL6R	0	Novel
LIM2	0	Novel
F11R	0	Novel
CDH5	0	Novel
CCN2	0	Novel
CLDN5	0	Novel
STAP2	0	Novel
CSF2	0	Novel
FAM180B	0	Novel
VEGFD	0	Novel
SHC1	0	Novel
THBS1	0	Novel
PDGFB	0	Novel
LYN	0	Novel
EGFR	0	Novel
TIMP2	0	Novel
IL17C	0	Novel
RHOA	0	Novel
PSG8	0	Novel
MMP26	0	Novel
IL25	0	Novel
LIMK1	0	Novel
GJA1	0	Novel
VEGFB	0	Novel
ENG	0	Novel
TIMP3	0	Novel
AGER	0	Novel
CCN1	0	Novel
ANGPT1	0	Novel
PTK2	0	Novel
C20orf85	0	Novel
CXCL12	0	Novel
LMO4	0	Novel
FGF2	0	Novel
C7orf61	0	Novel
TSC22D3	0	Novel
MMP27	0	Novel
MMP24	0	Novel
CCN4	0	Novel
PTPN11	0	Novel
MMP2	0	Novel
TJP1	0	Novel
PWWP2B	0	Novel
CD99	0	Novel
JAM3	0	Novel
PDGFRB	0	Novel
MET	0	Novel
ICAM1	0	Novel
MMP17	0	Novel
ITGB1	0	Novel
MMP1	0	Novel
BCL2L11	0	Novel
HSPB2	0	Novel
KIT	0	Novel
HBEGF	0	Novel
TRIM7	0	Novel
CXCR4	0	Novel
TEK	0	Novel
CCDC85C	0	Novel
TGFB1	0	Novel
IL20RB	0	Novel
FLT1	0	Novel
TSPAN10	0	Novel
KDR	0	Novel
FYN	0	Novel
PDGFRA	0	Novel
MMP15	0	Novel
SYK	0	Novel
IL15RA	0	Novel
JPT1	0	Novel
DUSP22	0	Novel
IL15	0	Novel
IL1F10	0	Novel
MZT2A	0	Novel
PIK3R1	0	Novel
EREG	0	Novel
MAP2K1	0	Novel
PLG	0	Novel
LAT2	0	Novel
BSG	0	Novel
PTGFRN	0	Novel
VCAM1	0	Novel
GPC1	0	Novel
IL37	0	Novel
CYCS	0	Novel
MMP10	0	Novel
BPIFC	0	Novel
TNS1	0	Novel
MMP13	0	Novel
SERPINE1	0	Novel
PTK2B	0	Novel
MMP3	0	Novel
SELP	0	Novel
IL27	0	Novel
C17orf99	0	Novel
ALB	0	Novel
SPARC	0	Novel
EGF	0	Novel
AKT1	0	Novel
PRKCA	0	Novel
CLCN6	0	Novel
LRP1	0	Novel
GLIPR1	0	Novel
ATP8B2	0	Novel
JAK2	0	Novel
MMP7	0	Novel
CDH1	0	Novel
HSPB1	0	Novel
IQCC	0	Novel
CCL11	0	Novel
PSG6	0	Novel
MDK	0	Novel
LYSMD2	0	Novel
PTPN6	0	Novel
MAPK14	0	Novel
PDPK1	0	Novel
EIF2AK3	0	Novel
CCL5	0	Novel
SPINDOC	0	Novel
ANXA5	0	Novel
FGF1	0	Novel
C3orf33	0	Novel
OR6N2	0	Novel
PSG2	0	Novel
EBI3	0	Novel
CLU	0	Novel
ITGB3	0	Novel
GPR146	0	Novel
XBP1	0	Novel
CAV2	0	Novel
SELE	0	Novel
FGFR2	0	Novel
MMP16	0	Novel
S100A16	0	Novel
IGFBP3	0	Novel
MBP	0	Novel
IGFBP6	0	Novel
MAPK8	0	Novel
IL3	0	Novel
ATF6	0	Novel
MPL	0	Novel
BTK	0	Novel
EPHA2	0	Novel
HSPG2	0	Novel
IL17RC	0	Novel
CTF1	0	Novel
FLT4	0	Novel
IL31	0	Novel
PRSS48	0	Novel
SAMD11	0	Novel
ITGA5	0	Novel
HBP1	0	Novel
ZNF266	0	Novel
CMC1	0	Novel
XG	0	Novel
DLL4	0	Novel
STK4	0	Novel
MYOC	0	Novel
FLT3	0	Novel
IL17B	0	Novel
GDNF	0	Novel
GFRA1	0	Novel
GOLGA6L6	0	Novel
CSF1	0	Novel
APOE	0	Novel
NKD2	0	Novel
ANXA2	0	Novel
FASLG	0	Novel
CLCF1	0	Novel
TSPAN4	0	Novel
ANXA13	0	Novel
IL36A	0	Novel
SRF	0	Novel
ILK	0	Novel
ITGAV	0	Novel
MARVELD1	0	Novel
PDPN	0	Novel
IGF1	0	Novel
GAB1	0	Novel
PDGFD	0	Novel
EPO	0	Novel
MAPK11	0	Novel
IL32	0	Novel
CD86	0	Novel
CCDC70	0	Novel
MKRN2OS	0	Novel
IL17F	0	Novel
DPYSL3	0	Novel
IL36B	0	Novel
NRP1	0	Novel
F3	0	Novel
IL11	0	Novel
TSPAN19	0	Novel
MCL1	0	Novel
SOCS7	0	Novel
DDR2	0	Novel
ZCWPW1	0	Novel
TIAM1	0	Novel
CCL26	0	Novel
FGF13	0	Novel
PTX3	0	Novel
MAP2K7	0	Novel
CFAP74	0	Novel
TSC22D4	0	Novel
CD44	0	Novel
NGFR	0	Novel
FLOT1	0	Novel
SEMA3A	0	Novel
TRADD	0	Novel
SMAD2	0	Novel
THY1	0	Novel
KLRG1	0	Novel
IL2	0	Novel
VWF	0	Novel
PRX	0	Novel
ADAMTS5	0	Novel
CSPG4	0	Novel
DACT2	0	Novel
ERBB2	0	Novel
FRS2	0	Novel
TNF	0	Novel
DKK1	0	Novel
SOCS4	0	Novel
HSPB3	0	Novel
ADAM17	0	Novel
TM4SF1	0	Novel
CD80	0	Novel
C7orf25	0	Novel
EDN1	0	Novel
TREM2	0	Novel
NATD1	0	Novel
SPP1	0	Novel
VCL	0	Novel
FGFR1	0	Novel
CXCL8	0	Novel
FGFR4	0	Novel
LDLR	0	Novel
IRS2	0	Novel
PDGFA	0	Novel
NAV1	0	Novel
CAPN1	0	Novel
CD24	0	Novel
TGFB3	0	Novel
IL36G	0	Novel
PRKCZ	0	Novel
BAD	0	Novel
NBPF3	0	Novel
ARTN	0	Novel
LGALS3	0	Novel
IL5RA	0	Novel
FAM3A	0	Novel
AGTRAP	0	Novel
PIK3R2	0	Novel
CD28	0	Novel
CSF3	0	Novel
CD9	0	Novel
WNT5A	0	Novel
LBP	0	Novel
CCDC116	0	Novel
TGFB2	0	Novel
EZR	0	Novel
ANXA8L1	0	Novel
S1PR1	0	Novel
FZD2	0	Novel
FZD5	0	Novel
CCDC146	0	Novel
PTPRE	0	Novel
CD19	0	Novel
TNFSF12	0	Novel
TNFRSF1A	0	Novel
C1QTNF3	0	Novel
OSM	0	Novel
MAP2K2	0	Novel
CREB3	0	Novel
IL4	0	Novel
IL36RN	0	Novel
EFNA1	0	Novel
IL24	0	Novel
LRP6	0	Novel
PLEK	0	Novel
PEBP1	0	Novel
C16orf74	0	Novel
MMP12	0	Novel
GAS6	0	Novel
BDNF	0	Novel
ADGRE5	0	Novel
CSF1R	0	Novel
CRK	0	Novel
ZSCAN5A	0	Novel
IL13	0	Novel
CD34	0	Novel
QSOX1	0	Novel
RPS6KA1	0	Novel
IL18	0	Novel
VAV1	0	Novel
PRADC1	0	Novel
IL1B	0	Novel
MIF	0	Novel
IL3RA	0	Novel
HMOX1	0	Novel
HERPUD1	0	Novel
SH2D5	0	Novel
PREP	0	Novel
DCSTAMP	0	Novel
ADAMTS3	0	Novel
DAB2	0	Novel
RET	0	Novel
NOS3	0	Novel
DCN	0	Novel
STAT5A	0	Novel
PMP2	0	Novel
IL9	0	Novel
CCL17	0	Novel
IL17D	0	Novel
IL23A	0	Novel
GOLGA6L1	0	Novel
TLR6	0	Novel
NTRK1	0	Novel
IL17RA	0	Novel
IL10	0	Novel
SERP2	0	Novel
PDCD6IP	0	Novel
CCL7	0	Novel
CCN5	0	Novel
SNAI2	0	Novel
ELN	0	Novel
JHY	0	Novel
IGF2	0	Novel
MFGE8	0	Novel
NGF	0	Novel
TNFSF11	0	Novel
LCN2	0	Novel
CAST	0	Novel
CCDC30	0	Novel
FLT3LG	0	Novel
BCL2L1	0	Novel
PLLP	0	Novel
ADAMTS1	0	Novel
CCL18	0	Novel
IL20	0	Novel
GJE1	0	Novel
AMOTL1	0	Novel
AXL	0	Novel
BLNK	0	Novel
CAPN2	0	Novel
YAP1	0	Novel
CASP8	0	Novel
ERBB3	0	Novel
F2R	0	Novel
ADAMTS4	0	Novel
IL34	0	Novel
WNT2	0	Novel
LIF	0	Novel
PF4	0	Novel
ANGPT4	0	Novel
CD40	0	Novel
FOS	0	Novel
A2M	0	Novel
LRP10	0	Novel
F2	0	Novel
ABL1	0	Novel
CCL4	0	Novel
FAM83B	0	Novel
PCDHGB7	0	Novel
TUBGCP4	0	Novel
VTN	0	Novel
CXCR2	0	Novel
IFNL1	0	Novel
FGF7	0	Novel
PTPRC	0	Novel
IL22RA1	0	Novel
GPALPP1	0	Novel
MS4A2	0	Novel
MZB1	0	Novel
IL12B	0	Novel
KCP	0	Novel
MAPK9	0	Novel
CLEC11A	0	Novel
CXCL5	0	Novel
CXCL10	0	Novel
TSG101	0	Novel
SEMA4C	0	Novel
JUN	0	Novel
SBSPON	0	Novel
C2orf78	0	Novel
FURIN	0	Novel
PI3	0	Novel
CMTM1	0	Novel
EDNRB	0	Novel
ACTN1	0	Novel
IGFBP5	0	Novel
SLPI	0	Novel
TOR4A	0	Novel
MRPS26	0	Novel
STAT5B	0	Novel
JAK1	0	Novel
S100B	0	Novel
CXCL14	0	Novel
AGTR1	0	Novel
ITPKB	0	Novel
FOXO3	0	Novel
CD300LD	0	Novel
CSF2RA	0	Novel
FAM114A2	0	Novel
UPK3BL1	0	Novel
NBPF1	0	Novel
MMP11	0	Novel
ITGAM	0	Novel
LILRB1	0	Novel
MMP8	0	Novel
COL4A3	0	Novel
BAX	0	Novel
AREG	0	Novel
MT1M	0	Novel
IGFBP4	0	Novel
BCL6	0	Novel
IL26	0	Novel
DENND1A	0	Novel
MSN	0	Novel
MAPK1	1	Known
VEGFC	1	Known
CAV1	1	Known
IL6	1	Known
STAT3	1	Known
MMP9	1	Known
MMP14	1	Known
YWHAE	1	Known
ANGPT2	1	Known
GRB2	1	Known
GAB2	1	Known
HSPA5	1	Known
AMOTL2	1	Known
CCL2	1	Known
APP	1	Known
CXCL1	1	Known
FOXO1	1	Known
CD81	1	Known
PEA15	1	Known
CTNNB1	1	Known
SDC4	1	Known
CD63	1	Known
DDIT3	1	Known
MRPL43	1	Known
DKK3	1	Known
PILRB	1	Known
GTF2I	1	Known
MZT2B	1	Known
CDKN1C	1	Known
MRPL57	1	Known
DPYSL2	1	Known
TUBA1A	1	Known
ARHGAP23	1	Known
UBXN4	1	Known
HSPA12A	1	Known
ABTB1	1	Known
STARD9	1	Known
GNG2	1	Known
ABHD12	1	Known
NCMAP	1	Known
SUGP2	1	Known
GLDN	1	Known
MAL	1	Known
SHROOM1	1	Known
FEZ2	1	Known
P4HTM	1	Known
CSRP1	1	Known
LHPP	1	Known
COX19	1	Known
PLEKHA4	1	Known
CD99L2	1	Known
GJC3	1	Known
PAPSS1	1	Known
CLTB	1	Known
AVPI1	1	Known
C7orf50	1	Known
METTL26	1	Known

## Sheet: BioGRID-1
BioGRID-Adjacency-DisGeNET
Symbol	Probability	Known/Novel
TRIM68	1	Novel
PTPN11	0.99	Novel
ITGB1	0.97	Novel
LRRTM4	0.97	Novel
B4GALNT4	0.96	Novel
B4GALNT3	0.96	Novel
PTPN6	0.96	Novel
LGALS8	0.96	Novel
ITGA5	0.96	Novel
SORBS1	0.96	Novel
FAM114A2	0.95	Novel
COX16	0.94	Novel
PODXL	0.94	Novel
UROD	0.92	Novel
TOM1	0.89	Novel
VEGFD	0.88	Novel
DNPH1	0.88	Novel
MRPL46	0.82	Novel
NID2	0.6	Novel
GOSR1	0.57	Novel
TMEM52B	0.56	Novel
SPATA1	0.55	Novel
SHBG	0.5	Novel
NPEPPSP1	0.48	Novel
EPN1	0.45	Novel
CFAP97	0.43	Novel
EVA1A	0.42	Novel
LDHAL6A	0.41	Novel
BROX	0.38	Novel
PIEZO1	0.38	Novel
NPDC1	0.37	Novel
STPG2	0.35	Novel
AMD1	0.31	Novel
KCNMB4	0.3	Novel
ENG	0.3	Novel
OGFR	0.26	Novel
KTN1	0.25	Novel
CREB3L3	0.23	Novel
PAICS	0.22	Novel
GJA4	0.22	Novel
PLS3	0.21	Novel
TMC4	0.19	Novel
RAMP1	0.19	Novel
PFDN4	0.18	Novel
MMP2	0.18	Novel
NUDCD2	0.18	Novel
PRKCE	0.17	Novel
MRPL10	0.17	Novel
THBS1	0.16	Novel
GCLM	0.16	Novel
TMEM74	0.14	Novel
NRP1	0.14	Novel
DTD2	0.13	Novel
GALNT1	0.12	Novel
PLPPR3	0.12	Novel
PRR11	0.11	Novel
DPYSL3	0.1	Novel
FLT1	0.1	Novel
TRIAP1	0.1	Novel
CBARP	0.1	Novel
CMC2	0.09	Novel
FGFR2	0.09	Novel
CMC4	0.09	Novel
LRRC3B	0.08	Novel
MRPL21	0.08	Novel
FAHD2A	0.08	Novel
TUBGCP5	0.08	Novel
PRKD1	0.08	Novel
MMP3	0.07	Novel
PDLIM7	0.07	Novel
SPRYD7	0.07	Novel
CD82	0.07	Novel
ETFA	0.07	Novel
LRRK1	0.07	Novel
SEC16A	0.07	Novel
MAPKAP1	0.07	Novel
DAGLA	0.07	Novel
THOP1	0.06	Novel
TMUB2	0.06	Novel
CHCHD4	0.06	Novel
TCEA1	0.06	Novel
CLTA	0.06	Novel
SPAG4	0.05	Novel
ATP6V0E1	0.05	Novel
CHRM3	0.05	Novel
MZT2A	0.05	Novel
ITGB3	0.05	Novel
HERPUD2	0.05	Novel
ARHGAP21	0.05	Novel
SMIM12	0.05	Novel
CCL20	0.04	Novel
AKAP12	0.04	Novel
IL23A	0.04	Novel
TIMM9	0.04	Novel
NIT2	0.04	Novel
ODF4	0.04	Novel
ASGR2	0.04	Novel
LYPLA2	0.04	Novel
PFDN5	0.04	Novel
TIMM10	0.03	Novel
FLAD1	0.03	Novel
TIPRL	0.03	Novel
LDHAL6B	0.03	Novel
ACOT1	0.03	Novel
CTU1	0.03	Novel
RHCG	0.03	Novel
ILKAP	0.03	Novel
RBM4	0.03	Novel
TMEM101	0.03	Novel
MRPL28	0.03	Novel
ZSCAN21	0.03	Novel
PDCL	0.03	Novel
ACOT7	0.03	Novel
SNAP29	0.02	Novel
MRPL16	0.02	Novel
TM4SF18	0.02	Novel
MAVS	0.02	Novel
ECH1	0.02	Novel
CAT	0.02	Novel
DUSP19	0.02	Novel
MPG	0.02	Novel
URM1	0.02	Novel
GLS	0.02	Novel
TUBGCP2	0.02	Novel
AKR1B1	0.02	Novel
STX18	0.02	Novel
CRYAB	0.02	Novel
COX11	0.02	Novel
VSIR	0.02	Novel
TUBGCP6	0.02	Novel
TMEM241	0.02	Novel
MRTO4	0.01	Novel
PCDHGB1	0.01	Novel
DPYSL5	0.01	Novel
STYX	0.01	Novel
ANGPT4	0.01	Novel
FSD1	0.01	Novel
CD9	0.01	Novel
MRPS18A	0.01	Novel
MICU2	0.01	Novel
KLRC1	0.01	Novel
IGFBP1	0.01	Novel
MSI2	0.01	Novel
CCDC58	0.01	Novel
DOK2	0.01	Novel
HLA-C	0.01	Novel
MRPL39	0.01	Novel
MRPL35	0.01	Novel
NAGK	0.01	Novel
CISD1	0.01	Novel
FAHD1	0.01	Novel
MRPL30	0.01	Novel
ANGPT1	0.01	Novel
TUT7	0.01	Novel
MS4A3	0.01	Novel
ARMC10	0.01	Novel
MMP1	0.01	Novel
MRPL15	0.01	Novel
SYNPO2	0.01	Novel
CLDN10	0.01	Novel
MRPL33	0.01	Novel
BCCIP	0.01	Novel
CD3D	0.01	Novel
TIMM8B	0.01	Novel
ZNF101	0.01	Novel
ATP4A	0.01	Novel
PGD	0.01	Novel
SCAF11	0.01	Novel
MRPL51	0.01	Novel
APOOL	0.01	Novel
NKRF	0.01	Novel
PHPT1	0.01	Novel
SNX16	0.01	Novel
NOC4L	0.01	Novel
CCNA2	0.01	Novel
MRPL18	0.01	Novel
PDCD11	0.01	Novel
H1-3	0.01	Novel
BOP1	0.01	Novel
SHC2	0.01	Novel
MRPL34	0.01	Novel
TIE1	0.01	Novel
FOSL2	0	Novel
HEATR5A	0	Novel
MLLT10	0	Novel
MRPL22	0	Novel
CKS1B	0	Novel
ORMDL2	0	Novel
KIAA1191	0	Novel
TUBGCP3	0	Novel
HDDC3	0	Novel
RAB31	0	Novel
BEST1	0	Novel
TIMM10B	0	Novel
MRPL32	0	Novel
TMEM200A	0	Novel
PTPRR	0	Novel
MRPL17	0	Novel
MYG1	0	Novel
C12orf73	0	Novel
TYW5	0	Novel
CHORDC1	0	Novel
TNFRSF25	0	Novel
NOP14	0	Novel
SLC39A2	0	Novel
SLC30A2	0	Novel
MRPL19	0	Novel
EHD3	0	Novel
EXOG	0	Novel
DDX39A	0	Novel
NPSR1	0	Novel
SLC13A4	0	Novel
TRERF1	0	Novel
MRPL2	0	Novel
GORASP1	0	Novel
SPOCK2	0	Novel
AKAP1	0	Novel
AQP2	0	Novel
ENPP6	0	Novel
PPEF1	0	Novel
SCUBE2	0	Novel
DNTT	0	Novel
TIMP2	0	Novel
MIGA1	0	Novel
ZKSCAN1	0	Novel
RAB5IF	0	Novel
CDCA3	0	Novel
SEL1L	0	Novel
LAMA4	0	Novel
SYAP1	0	Novel
CTDSPL	0	Novel
ADAM32	0	Novel
SPTBN1	0	Novel
ARHGEF19	0	Novel
MRPS30	0	Novel
PITHD1	0	Novel
FGF21	0	Novel
MRPL47	0	Novel
MRPL24	0	Novel
ANP32B	0	Novel
MRM3	0	Novel
CHMP2A	0	Novel
RNF185	0	Novel
NOP16	0	Novel
CHRM2	0	Novel
TSNAX	0	Novel
MRPL27	0	Novel
CSH2	0	Novel
BHLHE41	0	Novel
DDX27	0	Novel
DEPDC1B	0	Novel
MRPL20	0	Novel
EREG	0	Novel
KRR1	0	Novel
CLCN2	0	Novel
ZNF668	0	Novel
TMEM65	0	Novel
DUSP18	0	Novel
RAD23A	0	Novel
CAPN15	0	Novel
MRPL1	0	Novel
NAXD	0	Novel
FOXO6	0	Novel
MZT1	0	Novel
CRYZL1	0	Novel
ADPGK	0	Novel
DHX57	0	Novel
NCOA4	0	Novel
PTGER3	0	Novel
PTTG1IP	0	Novel
STXBP5	0	Novel
KCNA10	0	Novel
RFFL	0	Novel
PHOSPHO2	0	Novel
MTUS1	0	Novel
MMP10	0	Novel
PLXNA3	0	Novel
BTNL3	0	Novel
CDH5	0	Novel
MRPL23	0	Novel
VTI1A	0	Novel
CNTN2	0	Novel
MRPL49	0	Novel
ADM	0	Novel
TMEM267	0	Novel
EEF1B2	0	Novel
MIDEAS	0	Novel
STXBP6	0	Novel
FAH	0	Novel
MRPL42	0	Novel
MRPL38	0	Novel
CDV3	0	Novel
MRPL53	0	Novel
KNOP1	0	Novel
BPNT1	0	Novel
FAM210B	0	Novel
PLK2	0	Novel
DHX36	0	Novel
MLLT6	0	Novel
TSR1	0	Novel
WDFY2	0	Novel
SNAP47	0	Novel
MRPL9	0	Novel
C3orf36	0	Novel
PYM1	0	Novel
TIAM2	0	Novel
JSRP1	0	Novel
ATP5MG	0	Novel
MRPL41	0	Novel
TUBGCP4	0	Novel
TUBG2	0	Novel
ROMO1	0	Novel
TMEM100	0	Novel
WLS	0	Novel
CRYBG3	0	Novel
GTF2H4	0	Novel
ADGRA3	0	Novel
WNT9B	0	Novel
SAR1B	0	Novel
HM13	0	Novel
SLC43A2	0	Novel
CMC1	0	Novel
SYNGR2	0	Novel
MRPL45	0	Novel
RAB24	0	Novel
CCL11	0	Novel
TLE2	0	Novel
HMBOX1	0	Novel
ENDOG	0	Novel
TMEM41B	0	Novel
GPC4	0	Novel
GJB6	0	Novel
CHCHD6	0	Novel
PLPBP	0	Novel
PNO1	0	Novel
SPCS3	0	Novel
LSMEM2	0	Novel
GTSE1	0	Novel
PIK3C2A	0	Novel
ZSCAN9	0	Novel
TSC22D2	0	Novel
TATDN1	0	Novel
WFDC10A	0	Novel
PLVAP	0	Novel
GATC	0	Novel
ERAL1	0	Novel
IER3	0	Novel
RDH14	0	Novel
SST	0	Novel
PLXND1	0	Novel
ZKSCAN7	0	Novel
VAMP7	0	Novel
PTGDS	0	Novel
CCDC130	0	Novel
CNTN1	0	Novel
FRMD5	0	Novel
STX10	0	Novel
C1orf198	0	Novel
OLFM1	0	Novel
EGFL6	0	Novel
CXCL3	0	Novel
RAB35	0	Novel
SYDE1	0	Novel
ADIPOQ	0	Novel
ACP1	0	Novel
CXCL10	0	Novel
IL1R1	0	Novel
CLDND1	0	Novel
MRPL52	0	Novel
NEDD1	0	Novel
HNRNPA0	0	Novel
SRP68	0	Novel
ZNF426	0	Novel
EXOSC7	0	Novel
GADD45GIP1	0	Novel
EEF2KMT	0	Novel
MTTP	0	Novel
COA6	0	Novel
IGF2R	0	Novel
SDR39U1	0	Novel
TKFC	0	Novel
SH3RF2	0	Novel
IKBIP	0	Novel
MRPS24	0	Novel
FZR1	0	Novel
FAM81B	0	Novel
TMEM126B	0	Novel
DDX10	0	Novel
CFDP1	0	Novel
MAGI3	0	Novel
PWP1	0	Novel
RIC3	0	Novel
CCDC116	0	Novel
SLC25A25	0	Novel
GPC3	0	Novel
TPTE2	0	Novel
CAPN2	0	Novel
PPP1R21	0	Novel
PGBD3	0	Novel
RMDN1	0	Novel
ASPRV1	0	Novel
CYBRD1	0	Novel
DHRS13	0	Novel
CCDC89	0	Novel
ERO1A	0	Novel
NIPSNAP2	0	Novel
CRELD2	0	Novel
SLC7A1	0	Novel
MRPL37	0	Novel
ZMYM3	0	Novel
DEFA6	0	Novel
MRPL40	0	Novel
EPOR	0	Novel
KIAA0319L	0	Novel
HSP90AA5P	0	Novel
DDX52	0	Novel
RALGPS2	0	Novel
MTF1	0	Novel
TUBB2A	0	Novel
SURF6	0	Novel
MSANTD4	0	Novel
GLMP	0	Novel
BIRC6	0	Novel
ATF5	0	Novel
P4HA3	0	Novel
CACUL1	0	Novel
NRCAM	0	Novel
PTPRB	0	Novel
GPR182	0	Novel
TMEM30A	0	Novel
PBXIP1	0	Novel
RAB11FIP2	0	Novel
PTPN18	0	Novel
NKAP	0	Novel
NSFL1C	0	Novel
NAPG	0	Novel
RRP15	0	Novel
HINT3	0	Novel
MALSU1	0	Novel
ZNF620	0	Novel
KCNRG	0	Novel
RAB1A	0	Novel
RNASE10	0	Novel
SRSF12	0	Novel
APP	1	Known
PLEKHA4	1	Known
HSPA5	1	Known
GRB2	1	Known
CAV1	1	Known
YWHAE	1	Known
MAL	1	Known
CTNNB1	1	Known
MAPK1	1	Known
STAT3	1	Known
CD81	1	Known
CCL2	1	Known
TUBA1A	1	Known
DDIT3	1	Known
GTF2I	1	Known
FOXO1	1	Known
AMOTL2	1	Known
VEGFA	1	Known
PEA15	1	Known
MMP14	1	Known
MMP9	1	Known
DKK3	1	Known
DPYSL2	1	Known
CD63	1	Known
CLTB	1	Known
GAB2	1	Known
GNG2	1	Known
SUGP2	1	Known
ARHGAP23	1	Known
CXCL1	1	Known
CDKN1C	1	Known
UBXN4	1	Known
FEZ2	1	Known
PAPSS1	1	Known
HSPA12A	1	Known
SDC4	1	Known
MZT2B	1	Known
IL6	1	Known
MRPL43	1	Known
MRPL57	1	Known
CD99L2	1	Known
AVPI1	1	Known
LHPP	1	Known
P4HTM	1	Known
CSRP1	1	Known
ABHD12	1	Known
C7orf50	1	Known
ANGPT2	0.99	Known
SHROOM1	0.99	Known
STARD9	0.99	Known
ABTB1	0.99	Known
VEGFC	0.99	Known
PILRB	0.98	Known
COX19	0.97	Known
GJC3	0.96	Known
METTL26	0.96	Known

## Sheet: BioGRID-2
BioGRID-Embedding-DisGeNET
Symbol	Probability	Known/Novel
PDLIM7	1	Novel
F11R	1	Novel
DENR	1	Novel
CCL5	1	Novel
PTEN	1	Novel
UBXN1	1	Novel
SGTA	1	Novel
CCNA2	1	Novel
SGTB	1	Novel
TWF2	1	Novel
ANAPC4	1	Novel
CD82	1	Novel
TNIP2	1	Novel
CAPN2	1	Novel
NSFL1C	1	Novel
LRR1	1	Novel
NAA11	1	Novel
ARF6	1	Novel
TATDN1	1	Novel
CCND1	1	Novel
PPP1R2	1	Novel
VAMP5	1	Novel
RFFL	1	Novel
SAMD4A	1	Novel
MTUS2	1	Novel
ITGB2	1	Novel
STX7	1	Novel
ATF2	1	Novel
RAD1	0.99	Novel
LUC7L2	0.99	Novel
DNTTIP1	0.99	Novel
HM13	0.99	Novel
COL4A1	0.99	Novel
LINC00839	0.99	Novel
ITGA5	0.99	Novel
ARFIP1	0.99	Novel
ALOX5	0.99	Novel
MCL1	0.99	Novel
AGTR1	0.99	Novel
MRPL22	0.99	Novel
VNN2	0.99	Novel
RAD9A	0.98	Novel
COL3A1	0.98	Novel
CDC27	0.98	Novel
GNAS	0.98	Novel
GADD45GIP1	0.98	Novel
TLN2	0.98	Novel
LRP8	0.98	Novel
ARPC5L	0.98	Novel
HRH1	0.98	Novel
TPT1	0.98	Novel
PNMA1	0.98	Novel
CCNB1	0.98	Novel
NOP9	0.98	Novel
SNN	0.98	Novel
ZNF101	0.97	Novel
ZSCAN25	0.97	Novel
MRPL28	0.97	Novel
METAP2	0.97	Novel
PCNA	0.97	Novel
CAMSAP3	0.97	Novel
ECPAS	0.97	Novel
PHAX	0.96	Novel
CAT	0.96	Novel
KIF16B	0.96	Novel
PTPN6	0.95	Novel
IL6R	0.95	Novel
CLK1	0.95	Novel
VPS28	0.95	Novel
ANAPC16	0.95	Novel
ADRB2	0.95	Novel
FBXW11	0.94	Novel
PLPBP	0.94	Novel
ANKS1A	0.94	Novel
CDKL3	0.94	Novel
MAGOH	0.93	Novel
CLTA	0.93	Novel
UBE2G2	0.93	Novel
PLAAT4	0.93	Novel
MISP	0.93	Novel
LXN	0.93	Novel
MRPL46	0.93	Novel
GPR182	0.92	Novel
PPIF	0.92	Novel
MRPS18B	0.92	Novel
PARVA	0.91	Novel
HIPK3	0.9	Novel
DERL1	0.9	Novel
ANAPC2	0.9	Novel
ARHGAP21	0.9	Novel
QPCTL	0.9	Novel
SHISA5	0.9	Novel
PRKD1	0.9	Novel
ITGB5	0.9	Novel
LARP4B	0.9	Novel
ARMC1	0.9	Novel
RPA2	0.9	Novel
ITPR3	0.9	Novel
FCF1	0.9	Novel
TGFBR2	0.9	Novel
MYO5C	0.89	Novel
SAMD4B	0.89	Novel
EDNRA	0.89	Novel
PIK3CD	0.89	Novel
TMX1	0.89	Novel
PSMD4	0.89	Novel
DFFB	0.87	Novel
ALX1	0.87	Novel
RBBP6	0.86	Novel
NRP1	0.85	Novel
TOP3B	0.84	Novel
TNFRSF25	0.84	Novel
USP14	0.84	Novel
ACE2	0.83	Novel
CDV3	0.83	Novel
PIK3R3	0.82	Novel
SERPINH1	0.82	Novel
TRIM65	0.81	Novel
CDK5R1	0.81	Novel
LNPEP	0.8	Novel
TNIP1	0.8	Novel
WT1	0.79	Novel
TOM1	0.79	Novel
C12orf57	0.79	Novel
SLC29A2	0.78	Novel
MMP1	0.78	Novel
RAB3B	0.77	Novel
SKIL	0.77	Novel
PTPRZ1	0.76	Novel
SLC30A2	0.76	Novel
ZNF124	0.76	Novel
VKORC1L1	0.75	Novel
FZD10	0.75	Novel
MZF1	0.75	Novel
SSB	0.74	Novel
NAP1L5	0.74	Novel
TDG	0.74	Novel
KCTD3	0.74	Novel
FAM131B	0.73	Novel
RELL1	0.73	Novel
CXCL9	0.73	Novel
THBS1	0.72	Novel
BYSL	0.72	Novel
ATP11A	0.7	Novel
SNX3	0.7	Novel
GLIPR2	0.7	Novel
CXCL2	0.7	Novel
PLXNB2	0.69	Novel
VAV2	0.69	Novel
LTN1	0.69	Novel
GINS4	0.69	Novel
ODF2	0.68	Novel
CD37	0.68	Novel
AKAP5	0.68	Novel
EMC7	0.68	Novel
CYBB	0.68	Novel
PTGFRN	0.66	Novel
BSG	0.66	Novel
SLC25A25	0.65	Novel
MRPL47	0.64	Novel
TNFRSF6B	0.64	Novel
NBPF19	0.64	Novel
TUBB2A	0.63	Novel
CENPC	0.63	Novel
ADCY2	0.62	Novel
MCFD2	0.61	Novel
SMC2	0.61	Novel
IKBIP	0.61	Novel
C1orf159	0.61	Novel
DNLZ	0.61	Novel
LGALS1	0.61	Novel
SRPK1	0.59	Novel
FYTTD1	0.59	Novel
TMX4	0.59	Novel
YAF2	0.59	Novel
PLAA	0.59	Novel
MRPL53	0.58	Novel
ATF6	0.58	Novel
PRPF4B	0.58	Novel
ATP13A1	0.58	Novel
CCL13	0.58	Novel
PAK4	0.57	Novel
TNFSF15	0.57	Novel
POLD1	0.57	Novel
DAB2IP	0.57	Novel
HMBOX1	0.56	Novel
PIK3C2A	0.56	Novel
SLC38A1	0.55	Novel
CLSPN	0.54	Novel
KDR	0.53	Novel
ALK	0.53	Novel
ZNF668	0.53	Novel
TMEM201	0.53	Novel
WTAP	0.53	Novel
TSG101	0.52	Novel
UBXN6	0.52	Novel
PPP1R7	0.52	Novel
OXNAD1	0.52	Novel
GPAA1	0.51	Novel
KLHL23	0.51	Novel
KIN	0.51	Novel
UBXN2A	0.5	Novel
NAA10	0.5	Novel
ARPC5	0.5	Novel
FMC1-LUC7L2	0.49	Novel
PRKAA2	0.49	Novel
AKAP12	0.48	Novel
OCIAD1	0.48	Novel
L3HYPDH	0.48	Novel
SYDE1	0.48	Novel
GFUS	0.47	Novel
PLAU	0.47	Novel
PLPP6	0.47	Novel
MYPOP	0.47	Novel
RIMKLB	0.46	Novel
UBE2B	0.46	Novel
SLC30A9	0.46	Novel
NIFK	0.45	Novel
ZSCAN23	0.45	Novel
CD9	0.45	Novel
MUCL1	0.45	Novel
CTDSPL	0.44	Novel
HLA-DQA1	0.44	Novel
CASP9	0.43	Novel
NUTM1	0.43	Novel
CXCR4	0.42	Novel
SPARC	0.42	Novel
ZBTB14	0.42	Novel
GTF2H1	0.42	Novel
MTRF1	0.42	Novel
APPBP2	0.41	Novel
DPYS	0.41	Novel
NOD2	0.4	Novel
MRPL20	0.39	Novel
CCNE2	0.39	Novel
CXCL6	0.39	Novel
MRPL42	0.38	Novel
ZNF707	0.38	Novel
GARRE1	0.37	Novel
PLCG2	0.37	Novel
SYT3	0.36	Novel
ZCCHC3	0.36	Novel
SLC2A5	0.36	Novel
CHST11	0.36	Novel
TRAM1	0.35	Novel
VANGL1	0.35	Novel
TLE1	0.35	Novel
GAS2L1	0.34	Novel
RRBP1	0.34	Novel
GNG5	0.34	Novel
VARS1	0.34	Novel
MRPS25	0.34	Novel
MAVS	0.33	Novel
TOM1L1	0.33	Novel
ERH	0.33	Novel
ARHGEF10L	0.32	Novel
C16orf87	0.32	Novel
COL1A1	0.32	Novel
DPYD	0.32	Novel
KRT8	0.32	Novel
MUL1	0.32	Novel
SLC22A1	0.31	Novel
CENPU	0.31	Novel
TNKS2	0.31	Novel
PDE9A	0.31	Novel
SPOCK3	0.31	Novel
TGFBRAP1	0.31	Novel
FSTL3	0.31	Novel
RIC8B	0.3	Novel
ARRB1	0.3	Novel
CD44	0.3	Novel
ARL4A	0.29	Novel
NEIL1	0.29	Novel
UPK1B	0.29	Novel
IL12RB1	0.29	Novel
CCL21	0.28	Novel
TMEM241	0.28	Novel
MRM1	0.28	Novel
LYPD6	0.28	Novel
TIMM44	0.28	Novel
TMEM161A	0.28	Novel
AKAP1	0.27	Novel
CDHR5	0.27	Novel
BAX	0.27	Novel
NKIRAS2	0.27	Novel
MELTF	0.27	Novel
ZNF202	0.27	Novel
TFRC	0.27	Novel
CSE1L	0.26	Novel
NDUFA7	0.26	Novel
SYPL1	0.26	Novel
CYBC1	0.26	Novel
RTN4RL1	0.26	Novel
QSER1	0.25	Novel
NF1	0.25	Novel
PDE4D	0.25	Novel
EEF1D	0.25	Novel
CTXN3	0.24	Novel
SLC31A2	0.24	Novel
RAD9B	0.24	Novel
AK3	0.24	Novel
CRTC2	0.24	Novel
CCL26	0.23	Novel
BTN3A2	0.23	Novel
CYSRT1	0.23	Novel
KIRREL1	0.23	Novel
CAMTA1	0.23	Novel
SELL	0.22	Novel
TYW3	0.22	Novel
KRT85	0.22	Novel
SULT1C3	0.22	Novel
SLC25A23	0.22	Novel
CTDSP1	0.22	Novel
CXCL10	0.22	Novel
ZBTB10	0.21	Novel
RALGPS2	0.21	Novel
STX18	0.21	Novel
CDK4	0.21	Novel
F13A1	0.21	Novel
ITM2B	0.21	Novel
CCN2	0.21	Novel
PLA2G4A	0.2	Novel
VPS37B	0.2	Novel
PKMYT1	0.2	Novel
SEMA4C	0.2	Novel
CCDC174	0.2	Novel
TRPV1	0.2	Novel
PODXL	0.2	Novel
HRAS	0.2	Novel
PTPN4	0.2	Novel
CEP97	0.2	Novel
CCL20	0.19	Novel
MTG1	0.19	Novel
PSMB6	0.19	Novel
PLD1	0.19	Novel
MVB12A	0.19	Novel
SPTSSA	0.19	Novel
FOXA2	0.19	Novel
CACHD1	0.19	Novel
PILRA	0.18	Novel
DDX19A	0.18	Novel
PRKCE	0.18	Novel
FZR1	0.18	Novel
JUND	0.18	Novel
MARCKSL1	0.18	Novel
PCP2	0.18	Novel
DDX43	0.18	Novel
TMEM245	0.17	Novel
POLE	0.17	Novel
ADORA1	0.17	Novel
ANAPC15	0.17	Novel
TRPC4AP	0.17	Novel
FCGR3A	0.16	Novel
SYT11	0.16	Novel
WLS	0.16	Novel
DNAJC11	0.16	Novel
RFC5	0.16	Novel
GJB3	0.16	Novel
LRRC57	0.16	Novel
TFF1	0.16	Novel
AMDHD1	0.15	Novel
CCL8	0.15	Novel
TNFRSF10D	0.15	Novel
MRPL45	0.15	Novel
NRCAM	0.15	Novel
VWF	0.15	Novel
MYO15B	0.15	Novel
H2AC15	0.15	Novel
UNC13D	0.15	Novel
GABBR1	0.14	Novel
KLHL13	0.14	Novel
LPL	0.14	Novel
CCL11	0.14	Novel
TMEM177	0.14	Novel
NAE1	0.14	Novel
RGS14	0.14	Novel
ZP3	0.14	Novel
SCAMP2	0.14	Novel
GP1BA	0.14	Novel
QRSL1	0.14	Novel
PTGS2	0.14	Novel
CNOT9	0.13	Novel
PBLD	0.13	Novel
MYADM	0.13	Novel
ACTBL2	0.13	Novel
PNMA5	0.13	Novel
TXNDC12	0.13	Novel
RGL2	0.13	Novel
ZNF212	0.13	Novel
ACKR2	0.13	Novel
TSPAN15	0.13	Novel
MAT2B	0.13	Novel
PDIA6	0.13	Novel
KRR1	0.13	Novel
CEP57L1	0.13	Novel
PCDH1	0.13	Novel
S100A16	0.13	Novel
CCL14	0.13	Novel
CPEB2	0.13	Novel
MVB12B	0.13	Novel
TM2D3	0.12	Novel
ADCK1	0.12	Novel
CTNNAL1	0.12	Novel
GRAP2	0.12	Novel
COPS7A	0.12	Novel
TSPAN9	0.12	Novel
STAM2	0.12	Novel
MYO1B	0.12	Novel
PSMA1	0.12	Novel
BTN3A1	0.12	Novel
ARG1	0.12	Novel
KCNN4	0.12	Novel
ARFGEF1	0.12	Novel
BCAT2	0.12	Novel
CCR1	0.12	Novel
SPDYA	0.12	Novel
TMPRSS2	0.12	Novel
ASPSCR1	0.12	Novel
SLC39A10	0.12	Novel
CD46	0.12	Novel
GPX7	0.12	Novel
CLEC1A	0.11	Novel
KIF20B	0.11	Novel
PAQR6	0.11	Novel
TEC	0.11	Novel
ZADH2	0.11	Novel
TSC22D2	0.11	Novel
UHRF1BP1	0.11	Novel
PPP1CC	0.11	Novel
SRC	0.11	Novel
UBR1	0.11	Novel
RACK1	0.11	Novel
CAMK1D	0.11	Novel
PLA2G2E	0.11	Novel
ISOC2	0.11	Novel
SH3PXD2A	0.11	Novel
RGS16	0.11	Novel
LSMEM2	0.11	Novel
SERINC2	0.11	Novel
BCL2	0.11	Novel
CD68	0.1	Novel
CXCR5	0.1	Novel
HSPA12B	0.1	Novel
SERBP1	0.1	Novel
HTRA2	0.1	Novel
APP	0.99	Known
YWHAE	0.99	Known
STAT3	0.99	Known
CTNNB1	0.98	Known
GTF2I	0.98	Known
PLEKHA4	0.97	Known
CD81	0.97	Known
DPYSL2	0.95	Known
GRB2	0.94	Known
SDC4	0.94	Known
HSPA5	0.94	Known
CXCL1	0.94	Known
MAPK1	0.93	Known
VEGFA	0.93	Known
TUBA1A	0.93	Known
CAV1	0.93	Known
C7orf50	0.93	Known
MAL	0.92	Known
MMP14	0.91	Known
DKK3	0.91	Known
MMP9	0.9	Known
DDIT3	0.89	Known
CD63	0.88	Known
MZT2B	0.87	Known
GAB2	0.87	Known
AMOTL2	0.87	Known
HSPA12A	0.86	Known
CDKN1C	0.86	Known
MRPL57	0.86	Known
PAPSS1	0.85	Known
CD99L2	0.85	Known
CCL2	0.83	Known
UBXN4	0.83	Known
FOXO1	0.83	Known
PEA15	0.82	Known
ARHGAP23	0.81	Known
MRPL43	0.79	Known
CSRP1	0.78	Known
SUGP2	0.75	Known
FEZ2	0.75	Known
IL6	0.75	Known
CLTB	0.66	Known
AVPI1	0.66	Known
ANGPT2	0.65	Known
GNG2	0.63	Known
SHROOM1	0.61	Known
STARD9	0.59	Known
ABHD12	0.58	Known
LHPP	0.43	Known
ABTB1	0.43	Known
P4HTM	0.32	Known
PILRB	0.27	Known
METTL26	0.16	Known
COX19	0.16	Known
VEGFC	0.14	Known

## Sheet: BioGRID-3
BioGRID-Influence-DisGeNET
Symbol	Probability	Known/Novel
CCL15	0	Novel
MEG3	0	Novel
FLJ25758	0	Novel
GJA9	0	Novel
TEPP	0	Novel
GPATCH3	0	Novel
LLPHP3	0	Novel
LOC100129492	0	Novel
NOC2LP2	0	Novel
LINC01451	0	Novel
RPS4XP21	0	Novel
LGTN	0	Novel
MT1IP	0	Novel
RPL23AP53	0	Novel
CHORDC1P4	0	Novel
YWHAEP7	0	Novel
NUDT16L2P	0	Novel
MS4A13	0	Novel
STX7	0	Novel
TXNDC2	0	Novel
TGM4	0	Novel
LRTM1	0	Novel
JAML	0	Novel
KCNMB4	0	Novel
TBC1D3F	0	Novel
NKAIN4	0	Novel
GSG1L	0	Novel
AJAP1	0	Novel
CDH7	0	Novel
FIBCD1	0	Novel
LY6G6F	0	Novel
PLCL1	0	Novel
ANGPTL2	0	Novel
PTEN	0	Novel
VIT	0	Novel
ACKR1	0	Novel
KDR	0	Novel
ZC3H12B	0	Novel
MOGAT3	0	Novel
IL6-AS1	0	Novel
BAALC-AS2	0	Novel
LOC403312	0	Novel
SLIT1-AS1	0	Novel
GNRH2	0	Novel
TENM3-AS1	0	Novel
FAM151A	0	Novel
HERC2P9	0	Novel
SPINK6	0	Novel
OR2W1	0	Novel
GIMAP4	0	Novel
TP53TG1	0	Novel
MUCL3	0	Novel
HCP5	0	Novel
BIN3-IT1	0	Novel
OR4D6	0	Novel
IL26	0	Novel
CLEC2B	0	Novel
ADAD2	0	Novel
ACTL7B	0	Novel
OR7A5	0	Novel
TPRXL	0	Novel
SPRR4	0	Novel
GPR78	0	Novel
LOC254896	0	Novel
TARP	0	Novel
GPR12	0	Novel
PLA2G4D	0	Novel
KCNMB2	0	Novel
DPY19L2P4	0	Novel
GTDC1	0	Novel
VCY1B	0	Novel
FITM1	0	Novel
CCDC144NL	0	Novel
PRDM16-DT	0	Novel
DLGAP1-AS2	0	Novel
DSCR9	0	Novel
SGTB	0	Novel
PILRA	0	Novel
HDHD2	0	Novel
NUDT11	0	Novel
CYP4X1	0	Novel
FAM98C	0	Novel
HSD17B7P2	0	Novel
ACTG1P20	0	Novel
LDAH	0	Novel
HLA-DOB	0	Novel
RPSAP19	0	Novel
GIMAP6	0	Novel
NEUROD6	0	Novel
CCL4L1	0	Novel
BRCA1	0	Novel
CDH6	0	Novel
GDPGP1	0	Novel
TIMP1	0	Novel
PERP	0	Novel
PRRT1	0	Novel
LINC01194	0	Novel
SOX1	0	Novel
AEBP1	0	Novel
SH2D5	0	Novel
KIAA1549L	0	Novel
CD1D	0	Novel
PUS3	0	Novel
N6AMT1	0	Novel
PTGIS	0	Novel
ZSCAN23	0	Novel
CXCL6	0	Novel
MCEE	0	Novel
NEU3	0	Novel
PGF	0	Novel
DPYS	0	Novel
MRGPRX1	0	Novel
HRH1	0	Novel
TCF15	0	Novel
DANCR	0	Novel
AIF1	0	Novel
NAMPTP1	0	Novel
HSP90B3P	0	Novel
MT1H	0	Novel
ACYP2	0	Novel
CLEC4C	0	Novel
SNRPEP2	0	Novel
ANKRD26P1	0	Novel
ERN2	0	Novel
HES5	0	Novel
LSMEM1	0	Novel
TPMT	0	Novel
FAAH2	0	Novel
CLDN16	0	Novel
VCY	0	Novel
CPED1	0	Novel
IL12RB1	0	Novel
CXCL5	0	Novel
HUNK	0	Novel
THEMIS	0	Novel
SPOCK3	0	Novel
EPPIN	0	Novel
FLT4	0	Novel
ARSI	0	Novel
STARD10	0	Novel
ADCY2	0	Novel
SLC22A8	0	Novel
FAM110C	0	Novel
FOXO3B	0	Novel
TG	0	Novel
UBE2NL	0	Novel
ACHE	0	Novel
MSMB	0	Novel
APOBEC3H	0	Novel
TBCC	0	Novel
MMP12	0	Novel
PRR15	0	Novel
PCDHGC5	0	Novel
GPR15	0	Novel
TSPY2	0	Novel
CD300LB	0	Novel
C3orf20	0	Novel
PURG	0	Novel
IFNA16	0	Novel
ZNF322	0	Novel
SCAND2P	0	Novel
CCIN	0	Novel
SLCO2B1	0	Novel
LETM2	0	Novel
HS3ST1	0	Novel
ZNF486	0	Novel
SPX	0	Novel
PLA1A	0	Novel
C11orf53	0	Novel
CAPSL	0	Novel
PARP15	0	Novel
PCDHGA12	0	Novel
TERB2	0	Novel
SERPINB11	0	Novel
SORD	0	Novel
IL6R	0	Novel
RNASE11	0	Novel
R3HDML	0	Novel
HPGD	0	Novel
PP2D1	0	Novel
MPV17L	0	Novel
TM2D1	0	Novel
IFNW1	0	Novel
TBC1D3P2	0	Novel
MYRF-AS1	0	Novel
TMEM175	0	Novel
SLFNL1	0	Novel
IFITM1	0	Novel
IL22RA2	0	Novel
ZNF839	0	Novel
CCL11	0	Novel
TCEAL8	0	Novel
TEK	0	Novel
CDH18	0	Novel
RBIS	0	Novel
C2orf72	0	Novel
CDH11	0	Novel
PLEKHS1	0	Novel
PRR5-ARHGAP8	0	Novel
CDH10	0	Novel
C12orf29	0	Novel
LAT2	0	Novel
CDH9	0	Novel
HMX3	0	Novel
PAQR7	0	Novel
RAP1GAP2	0	Novel
ITGA5	0	Novel
SPRR2G	0	Novel
PRR36	0	Novel
ADH4	0	Novel
ZBTB12	0	Novel
CCDC168	0	Novel
PLAAT4	0	Novel
CLDN20	0	Novel
HOXA11	0	Novel
HNRNPL	0	Novel
MACROD2	0	Novel
IFI6	0	Novel
KIF6	0	Novel
LRRC32	0	Novel
CCR3	0	Novel
MMP20	0	Novel
DISC1	0	Novel
TKTL1	0	Novel
HLA-H	0	Novel
FCRL2	0	Novel
TIGIT	0	Novel
SULT2A1	0	Novel
PARL	0	Novel
TRAT1	0	Novel
ALAS2	0	Novel
TGFB3	0	Novel
SFXN1	0	Novel
MRC1	0	Novel
LCT	0	Novel
PTGDR	0	Novel
GAB3	0	Novel
PRAG1	0	Novel
SAPCD1	0	Novel
PDIA2	0	Novel
RSPO3	0	Novel
AIFM1	0	Novel
ANKRD35	0	Novel
LAD1	0	Novel
WNT9B	0	Novel
GPR182	0	Novel
ESR1	0	Novel
PPP4R4	0	Novel
DTD2	0	Novel
GLB1L3	0	Novel
SPACA3	0	Novel
KTI12	0	Novel
FAM187B	0	Novel
CCM2L	0	Novel
CD300LG	0	Novel
SMYD5	0	Novel
ADAMTS18	0	Novel
CYP20A1	0	Novel
ERAP2	0	Novel
INHA	0	Novel
SHISA3	0	Novel
LY86	0	Novel
SLC22A1	0	Novel
ITGB1	0	Novel
NSUN6	0	Novel
UBE2DNL	0	Novel
GTF2IRD2B	0	Novel
DNAJB7	0	Novel
EBF4	0	Novel
STAB2	0	Novel
FGFBP2	0	Novel
FRG1BP	0	Novel
C22orf46	0	Novel
CAPN5	0	Novel
THBS4	0	Novel
ART4	0	Novel
PASD1	0	Novel
C11orf71	0	Novel
CTF1	0	Novel
ZNF720	0	Novel
SASH3	0	Novel
FAM53A	0	Novel
IL22RA1	0	Novel
OR6B3	0	Novel
VASH2	0	Novel
LMNTD1	0	Novel
TBC1D3	0	Novel
ZNF75A	0	Novel
ETNPPL	0	Novel
RXFP3	0	Novel
RGPD6	0	Novel
KIAA0319	0	Novel
CARF	0	Novel
SPAG6	0	Novel
CACNG3	0	Novel
ACSBG1	0	Novel
RAB38	0	Novel
GJA4	0	Novel
C6orf201	0	Novel
PHYHD1	0	Novel
CSAG1	0	Novel
GARRE1	0	Novel
RSPH10B2	0	Novel
CFAP299	0	Novel
WDR88	0	Novel
DPY19L2P1	0	Novel
OLFML2A	0	Novel
LRRC66	0	Novel
TMEM183A	0	Novel
SPIC	0	Novel
SHROOM2	0	Novel
REM1	0	Novel
TCF7L1	0	Novel
RBPJL	0	Novel
ACYP1	0	Novel
LAX1	0	Novel
RNF4	0	Novel
DENND6B	0	Novel
PLEKHG2	0	Novel
C1orf115	0	Novel
TSPAN13	0	Novel
HCFC1R1	0	Novel
ACTL7A	0	Novel
IRAG2	0	Novel
PTGFRN	0	Novel
SH3GL2	0	Novel
AFG3L1P	0	Novel
METTL2B	0	Novel
GAREM2	0	Novel
ADH1B	0	Novel
RETN	0	Novel
LZTS2	0	Novel
ASTL	0	Novel
PODN	0	Novel
NKD2	0	Novel
CPA2	0	Novel
WIPF3	0	Novel
GSTM5	0	Novel
ODR4	0	Novel
HECTD3	0	Novel
CREBL2	0	Novel
GGT1	0	Novel
PTGS1	0	Novel
SYCP1	0	Novel
RAMP1	0	Novel
SH2B3	0	Novel
GSTT2B	0	Novel
GK2	0	Novel
HNRNPH1	0	Novel
TIMM17A	0	Novel
NYX	0	Novel
SLCO1B1	0	Novel
MST1	0	Novel
PDXDC2P-NPIPB14P	0	Novel
ZNF251	0	Novel
NRCAM	0	Novel
HLA-DMB	0	Novel
DUS1L	0	Novel
CD82	0	Novel
LTB4R2	0	Novel
CCL5	0	Novel
ASCL2	0	Novel
TMEM168	0	Novel
PRRX1	0	Novel
USP29	0	Novel
UBC	0	Novel
CCL8	0	Novel
CITED1	0	Novel
FAM163A	0	Novel
IL2RB	0	Novel
APC2	0	Novel
SHISA4	0	Novel
PYGO1	0	Novel
SIGLEC10	0	Novel
ARHGEF35	0	Novel
NKAPL	0	Novel
RTL6	0	Novel
TBC1D3G	0	Novel
DPEP3	0	Novel
TUBE1	0	Novel
AGT	0	Novel
MFAP4	0	Novel
CLDN14	0	Novel
SERPIND1	0	Novel
COL4A1	0	Novel
FCRL5	0	Novel
PNMT	0	Novel
FBLN7	0	Novel
FOXO6	0	Novel
MMP3	0	Novel
CXCL8	0	Novel
NAPSA	0	Novel
HTR4	0	Novel
TUBG2	0	Novel
AACS	0	Novel
IGFBP7	0	Novel
TUBB7P	0	Novel
TMEM213	0	Novel
SPACA4	0	Novel
EEF1D	0	Novel
CCL13	0	Novel
FLT1	0	Novel
GDF11	0	Novel
CCR9	0	Novel
TIMP3	0	Novel
METTL7B	0	Novel
HSPA12B	0	Novel
CXCR1	0	Novel
SLC22A2	0	Novel
REG1A	0	Novel
SRR	0	Novel
KEL	0	Novel
CCL26	0	Novel
ZBTB21	0	Novel
HMGB4	0	Novel
ITGB6	0	Novel
KLRF1	0	Novel
SLC17A5	0	Novel
FAM47B	0	Novel
MYL10	0	Novel
CALN1	0	Novel
PAFAH2	0	Novel
MTRR	0	Novel
CCNE2	0	Novel
TMEM53	0	Novel
MMP1	0	Novel
TIGD1	0	Novel
KIAA0513	0	Novel
PRRG4	0	Novel
CD28	0	Novel
NXPH3	0	Novel
TEDC2	0	Novel
PLEKHA6	0	Novel
ATRAID	0	Novel
RPSAP58	0	Novel
CHST11	0	Novel
CD300LF	0	Novel
CXCL17	0	Novel
C16orf78	0	Novel
P2RX6	0	Novel
DPYSL5	0	Novel
PDZD9	0	Novel
C19orf33	0	Novel
AGFG2	0	Novel
APP	1	Known
PLEKHA4	1	Known
HSPA5	1	Known
GRB2	1	Known
MAL	1	Known
YWHAE	1	Known
STAT3	1	Known
CTNNB1	1	Known
CCL2	1	Known
CD81	1	Known
MAPK1	1	Known
GAB2	1	Known
DDIT3	1	Known
CAV1	1	Known
TUBA1A	1	Known
CSRP1	1	Known
CD63	1	Known
SDC4	1	Known
PEA15	1	Known
GNG2	1	Known
MMP14	1	Known
VEGFA	1	Known
DPYSL2	1	Known
MZT2B	1	Known
GTF2I	1	Known
ABHD12	1	Known
AMOTL2	1	Known
HSPA12A	1	Known
FOXO1	1	Known
CXCL1	1	Known
CDKN1C	1	Known
AVPI1	1	Known
C7orf50	1	Known
MRPL43	1	Known
SUGP2	1	Known
IL6	1	Known
ARHGAP23	1	Known
DKK3	1	Known
UBXN4	1	Known
MMP9	1	Known
CLTB	1	Known
MRPL57	1	Known
FEZ2	1	Known
PAPSS1	1	Known
ANGPT2	1	Known
CD99L2	1	Known
STARD9	1	Known
ABTB1	1	Known
P4HTM	1	Known
SHROOM1	1	Known
COX19	1	Known
LHPP	1	Known
VEGFC	1	Known
PILRB	1	Known
METTL26	1	Known
GJC3	1	Known

## Sheet: BioGRID-4
BioGRID-Adjacency-GO
Symbol	Probability	Known/Novel
SHC1	1	Novel
PTPN11	1	Novel
PTPN6	0.99	Novel
ITGB1	0.98	Novel
LGALS8	0.98	Novel
PODXL	0.97	Novel
ITGA5	0.96	Novel
LRRTM4	0.96	Novel
B4GALNT4	0.95	Novel
B4GALNT3	0.93	Novel
VEGFD	0.89	Novel
MRPL46	0.87	Novel
FAM114A2	0.78	Novel
GPC1	0.69	Novel
PTPRC	0.6	Novel
SPATA1	0.56	Novel
KIAA0319L	0.55	Novel
GNB1	0.55	Novel
EPN1	0.5	Novel
SHBG	0.45	Novel
FEZ1	0.44	Novel
PRKCE	0.37	Novel
BROX	0.35	Novel
CD82	0.32	Novel
THBS1	0.32	Novel
CFAP97	0.3	Novel
PRKD1	0.29	Novel
NPEPPSP1	0.28	Novel
MRPL10	0.27	Novel
PLVAP	0.21	Novel
EVA1A	0.2	Novel
NME1	0.19	Novel
ENG	0.19	Novel
MMP2	0.19	Novel
LRRK1	0.15	Novel
PIEZO1	0.15	Novel
OGFR	0.14	Novel
CHRM3	0.13	Novel
STPG2	0.13	Novel
PDLIM7	0.12	Novel
LDHAL6A	0.12	Novel
MRPL21	0.11	Novel
CBL	0.1	Novel
KTN1	0.1	Novel
ITGB3	0.07	Novel
ZSCAN21	0.07	Novel
CCL20	0.07	Novel
CMC2	0.07	Novel
TMC4	0.06	Novel
DPYSL3	0.06	Novel
FLT1	0.06	Novel
CBARP	0.06	Novel
TMEM52B	0.06	Novel
SOCS1	0.05	Novel
MAPKAP1	0.05	Novel
CMC4	0.05	Novel
CLTA	0.05	Novel
PLPPR3	0.05	Novel
B2M	0.05	Novel
NRP1	0.05	Novel
PTK2	0.04	Novel
EREG	0.04	Novel
CREB3L3	0.04	Novel
MRPL39	0.04	Novel
MRPL28	0.03	Novel
MMP3	0.03	Novel
TRIAP1	0.03	Novel
SEC16A	0.03	Novel
LRRC3B	0.03	Novel
IL23A	0.03	Novel
FAHD2A	0.03	Novel
ODF4	0.02	Novel
TMEM241	0.02	Novel
PRR11	0.02	Novel
CBWD1	0.02	Novel
TMUB2	0.02	Novel
EMB	0.02	Novel
SPRYD7	0.02	Novel
ILKAP	0.02	Novel
DOK2	0.02	Novel
TMEM101	0.02	Novel
DUSP19	0.02	Novel
MRPS18A	0.01	Novel
MRPL16	0.01	Novel
PCDHGB1	0.01	Novel
MRPL30	0.01	Novel
SMIM12	0.01	Novel
MZT2A	0.01	Novel
SNAP29	0.01	Novel
VSIR	0.01	Novel
MRPL35	0.01	Novel
SPAG4	0.01	Novel
KCNMB4	0.01	Novel
COX11	0.01	Novel
HERPUD2	0.01	Novel
MAVS	0.01	Novel
HDDC3	0.01	Novel
NPDC1	0.01	Novel
CKS1B	0.01	Novel
CLDN10	0.01	Novel
ZNF101	0.01	Novel
SYNPO2	0.01	Novel
SPTBN1	0.01	Novel
MRPL32	0.01	Novel
MRPL51	0.01	Novel
AKAP9	0.01	Novel
BTRC	0.01	Novel
SEL1L	0.01	Novel
FOSL2	0.01	Novel
MRPL18	0.01	Novel
MRPL15	0.01	Novel
CAV2	0.01	Novel
RAMP1	0.01	Novel
IKBKG	0.01	Novel
MMP1	0.01	Novel
MRPL2	0.01	Novel
SHC2	0.01	Novel
ANGPT4	0.01	Novel
PTTG1IP	0.01	Novel
CCDC58	0.01	Novel
CISD1	0.01	Novel
CD3D	0.01	Novel
MRPL42	0.01	Novel
RAB31	0.01	Novel
PTPRR	0.01	Novel
AKR1B1	0.01	Novel
CD9	0.01	Novel
MSI2	0.01	Novel
MRPL47	0.01	Novel
MRPL34	0.01	Novel
YWHAG	0.01	Novel
GFER	0.01	Novel
CNTN1	0.01	Novel
MRTO4	0.01	Novel
CAT	0.01	Novel
ABAT	0.01	Novel
MRPL17	0.01	Novel
KIT	0.01	Novel
ZKSCAN7	0.01	Novel
BATF3	0.01	Novel
DPYSL5	0.01	Novel
PTGER3	0	Novel
MRPS30	0	Novel
FAM210B	0	Novel
MRPL41	0	Novel
MRPL53	0	Novel
MRPL9	0	Novel
TMEM200A	0	Novel
CXCL3	0	Novel
IGFBP1	0	Novel
ANGPT1	0	Novel
MRPL33	0	Novel
DNPH1	0	Novel
MLLT6	0	Novel
LYPLA2	0	Novel
CTDSPL	0	Novel
ZSCAN9	0	Novel
GJA5	0	Novel
EHD3	0	Novel
FYN	0	Novel
CHMP2A	0	Novel
DTD2	0	Novel
BEST1	0	Novel
MRPL1	0	Novel
MRPL20	0	Novel
RANBP9	0	Novel
ZNF426	0	Novel
MRPL19	0	Novel
NEDD4	0	Novel
MRPL38	0	Novel
MS4A3	0	Novel
PCDHB12	0	Novel
MYH9	0	Novel
PFDN5	0	Novel
ZSCAN22	0	Novel
MRPL3	0	Novel
LAMA4	0	Novel
ZNF446	0	Novel
LSMEM2	0	Novel
NCAM1	0	Novel
CLDND1	0	Novel
STYX	0	Novel
BHLHE41	0	Novel
SERPINF1	0	Novel
PICALM	0	Novel
MRPL22	0	Novel
TSC22D2	0	Novel
CCDC88A	0	Novel
MRPL24	0	Novel
ZKSCAN1	0	Novel
THOP1	0	Novel
ANP32B	0	Novel
ZFYVE27	0	Novel
TMEM267	0	Novel
ATP4A	0	Novel
MMP10	0	Novel
PTK2B	0	Novel
CDV3	0	Novel
APOOL	0	Novel
TIMP2	0	Novel
CCDC130	0	Novel
TMEM74	0	Novel
MRPL23	0	Novel
NKRF	0	Novel
MXD1	0	Novel
CSH2	0	Novel
CLNK	0	Novel
ZSCAN32	0	Novel
ERBB2	0	Novel
DNTT	0	Novel
VPS11	0	Novel
TRERF1	0	Novel
GORASP1	0	Novel
NME7	0	Novel
LCK	0	Novel
KDR	0	Novel
IL1R1	0	Novel
DPF3	0	Novel
TPM1	0	Novel
DRD4	0	Novel
SCUBE2	0	Novel
PLK2	0	Novel
MTUS1	0	Novel
SPOCK2	0	Novel
FAH	0	Novel
MRPL40	0	Novel
RNF185	0	Novel
CAPN15	0	Novel
EXOG	0	Novel
ADAM32	0	Novel
UROD	0	Novel
SUPV3L1	0	Novel
CHORDC1	0	Novel
RIC3	0	Novel
IGSF8	0	Novel
SAR1B	0	Novel
TIAM2	0	Novel
RAB5IF	0	Novel
SELENOS	0	Novel
MIDEAS	0	Novel
PHOSPHO2	0	Novel
MRPL27	0	Novel
TUBB3	0	Novel
EGFL6	0	Novel
CCDC141	0	Novel
C12orf73	0	Novel
RAD23A	0	Novel
KIAA1191	0	Novel
MLLT10	0	Novel
URM1	0	Novel
JSRP1	0	Novel
RFFL	0	Novel
SLC30A2	0	Novel
GJA4	0	Novel
OPA1	0	Novel
LAMP1	0	Novel
MRPL52	0	Novel
TLE2	0	Novel
SYNGR2	0	Novel
IER3	0	Novel
NOP16	0	Novel
ADCY5	0	Novel
TMEM65	0	Novel
SHB	0	Novel
GLMP	0	Novel
NPSR1	0	Novel
ACP1	0	Novel
WNT9B	0	Novel
PLXND1	0	Novel
CDCA3	0	Novel
ADGRA3	0	Novel
ERAL1	0	Novel
ADCY9	0	Novel
SYAP1	0	Novel
BTNL3	0	Novel
MRPS26	0	Novel
MRPL45	0	Novel
SCAND1	0	Novel
GCC1	0	Novel
HMBOX1	0	Novel
GPI	0	Novel
COX16	0	Novel
FAM136A	0	Novel
SERPINH1	0	Novel
IL6ST	0	Novel
GJB6	0	Novel
FOXO6	0	Novel
MRPL49	0	Novel
PTPN12	0	Novel
ADM	0	Novel
CD58	0	Novel
CMC1	0	Novel
CDR2L	0	Novel
RALGPS2	0	Novel
WFDC10A	0	Novel
C3orf36	0	Novel
PIK3C2A	0	Novel
CRYBG3	0	Novel
JUN	0	Novel
PTPN18	0	Novel
STAT5B	0	Novel
MEF2C	0	Novel
TKFC	0	Novel
MRPS24	0	Novel
NEXN	0	Novel
CRYZL1	0	Novel
TSR1	0	Novel
SLC43A2	0	Novel
HEATR5A	0	Novel
AKAP1	0	Novel
GALNT1	0	Novel
IGF2R	0	Novel
SH2D2A	0	Novel
TIMM10B	0	Novel
MRPL13	0	Novel
L1CAM	0	Novel
NUDCD2	0	Novel
RHCG	0	Novel
TMEM126B	0	Novel
GADD45GIP1	0	Novel
FPR1	0	Novel
LAT	0	Novel
RAB24	0	Novel
NRCAM	0	Novel
SMAD7	0	Novel
GSTM2	0	Novel
HSP90AA5P	0	Novel
CRELD2	0	Novel
RASA1	0	Novel
SNX16	0	Novel
COA6	0	Novel
MRPL55	0	Novel
OLFM1	0	Novel
STK36	0	Novel
ADIPOQ	0	Novel
GCLM	0	Novel
ACOT1	0	Novel
TATDN1	0	Novel
TNF	0	Novel
NID2	0	Novel
CLTC	0	Novel
ROMO1	0	Novel
RDH14	0	Novel
PRKACA	0	Novel
MTM1	0	Novel
SPTBN4	0	Novel
SLC12A7	0	Novel
ZNF668	0	Novel
AMFR	0	Novel
SEC13	0	Novel
PLCG1	0	Novel
FGL2	0	Novel
SH3RF2	0	Novel
LRP5	0	Novel
HINT3	0	Novel
SORBS1	0	Novel
FLI1	0	Novel
PLXNA3	0	Novel
TOM1	0	Novel
FAM81B	0	Novel
GAK	0	Novel
RSPO1	0	Novel
MRPL4	0	Novel
CCDC89	0	Novel
FAM8A1	0	Novel
DDHD2	0	Novel
MYG1	0	Novel
PTPN22	0	Novel
STOX1	0	Novel
TIMM9	0	Novel
AKAP12	0	Novel
SLC31A1	0	Novel
GOSR1	0	Novel
CFDP1	0	Novel
ZNF620	0	Novel
PNPT1	0	Novel
PPP1R21	0	Novel
PGBD3	0	Novel
MSANTD4	0	Novel
SDR39U1	0	Novel
RMDN1	0	Novel
MYOC	0	Novel
PYCR1	0	Novel
PLXNB1	0	Novel
GPC3	0	Novel
DHX36	0	Novel
BLNK	0	Novel
SLC25A25	0	Novel
CAPN2	0	Novel
CCL7	0	Novel
MAG	0	Novel
DHRS13	0	Novel
FBXO34	0	Novel
GPR182	0	Novel
TAFA4	0	Novel
SST	0	Novel
MAGI3	0	Novel
USP6	0	Novel
CCDC116	0	Novel
MRPL48	0	Novel
CDH5	0	Novel
SERPINI2	0	Novel
CD19	0	Novel
PLSCR2	0	Novel
STXBP5	0	Novel
PNO1	0	Novel
SDHD	0	Novel
TM4SF18	0	Novel
MRPL14	0	Novel
MRPS23	0	Novel
SCO2	0	Novel
TMEM79	0	Novel
PYM1	0	Novel
TUBGCP5	0	Novel
KCNRG	0	Novel
ITPRIPL1	0	Novel
RANGAP1	0	Novel
CYB5R1	0	Novel
C1orf87	0	Novel
ERLEC1	0	Novel
DAGLA	0	Novel
CXCL2	0	Novel
FBXO41	0	Novel
RNASE10	0	Novel
MYT1L	0	Novel
PLS3	0	Novel
ANO10	0	Novel
ARHGAP21	0	Novel
RGR	0	Novel
LINC01587	0	Novel
TUBB2A	0	Novel
SLC39A10	0	Novel
PDZD9	0	Novel
FBXO25	0	Novel
VAMP7	0	Novel
CHCHD4	0	Novel
ANGPTL3	0	Novel
FOXJ2	0	Novel
CHRDL1	0	Novel
TRAT1	0	Novel
HOMEZ	0	Novel
TFE3	0	Novel
MRPL37	0	Novel
ELK1	0	Novel
APP	1	Known
GRB2	1	Known
HSPA5	1	Known
CAV1	1	Known
YWHAE	1	Known
PLEKHA4	1	Known
MAL	1	Known
CTNNB1	1	Known
STAT3	1	Known
CD81	1	Known
MAPK1	1	Known
TUBA1A	1	Known
CCL2	1	Known
DDIT3	1	Known
GTF2I	1	Known
AMOTL2	1	Known
FOXO1	1	Known
VEGFA	1	Known
PEA15	1	Known
GNG2	1	Known
MMP14	1	Known
MMP9	1	Known
DKK3	1	Known
DPYSL2	1	Known
CD63	1	Known
CLTB	1	Known
GAB2	1	Known
CXCL1	1	Known
SUGP2	1	Known
CDKN1C	1	Known
ARHGAP23	1	Known
FEZ2	1	Known
UBXN4	1	Known
PAPSS1	1	Known
HSPA12A	1	Known
IL6	1	Known
MRPL43	1	Known
MRPL57	1	Known
SDC4	1	Known
MZT2B	1	Known
CD99L2	1	Known
P4HTM	1	Known
AVPI1	1	Known
CSRP1	1	Known
ABHD12	1	Known
C7orf50	0.99	Known
ANGPT2	0.99	Known
LHPP	0.99	Known
SHROOM1	0.99	Known
STARD9	0.99	Known
ABTB1	0.99	Known
VEGFC	0.99	Known
PILRB	0.98	Known
COX19	0.97	Known
METTL26	0.96	Known
GJC3	0.95	Known

[truncated: 3 more sheets: BioGRID-5, BioGRID-6, Final]
