# Supplementary material for: Suboptimal Responses to Anti-VEGF in Retinal Neurovascular Diseases: Linking Aging and Alternative Angioinflammatory Pathways
Source: Invest Ophthalmol Vis Sci. 2026 May 4;67(5):4. doi: 10.1167/iovs.67.5.4 (PMC13164572; doi:10.1167/iovs.67.5.4)
Supplement: Supplement 32 [file iovs-67-5-4_s032.xlsx]

## Sheet: STRING-1
STRING-Adjacency-DisGeNET
Symbol	Probability	Known/Novel
H2AC19	1	Novel
CXCL8	1	Novel
TNF	0.99	Novel
MAPK3	0.99	Novel
H2AC20	0.97	Novel
HGF	0.95	Novel
SERPINE1	0.95	Novel
MMP2	0.94	Novel
RAP1A	0.89	Novel
RELA	0.89	Novel
H4C1	0.86	Novel
CCL5	0.86	Novel
GIMAP7	0.84	Novel
GZMA	0.8	Novel
TIMP1	0.78	Novel
MAPK8	0.74	Novel
RPL18	0.7	Novel
IGF1	0.67	Novel
TIMP2	0.61	Novel
CEBPZ	0.59	Novel
GIMAP4	0.55	Novel
PTGS2	0.55	Novel
GIMAP8	0.47	Novel
RPL36	0.41	Novel
H4C14	0.41	Novel
H4-16	0.38	Novel
H4C9	0.38	Novel
H4C12	0.34	Novel
H4C15	0.34	Novel
ANGPT1	0.34	Novel
H4C8	0.34	Novel
H4C11	0.33	Novel
H4C13	0.33	Novel
H4C6	0.32	Novel
S1PR4	0.31	Novel
RPL32	0.31	Novel
IL18	0.24	Novel
RPS21	0.23	Novel
LCP2	0.22	Novel
RPL38	0.2	Novel
GIMAP1-GIMAP5	0.19	Novel
GIMAP6	0.17	Novel
IL1B	0.17	Novel
MRPL54	0.17	Novel
NKG7	0.15	Novel
MRPL18	0.15	Novel
VEGFD	0.14	Novel
SASH3	0.14	Novel
RPS29	0.14	Novel
RPL19	0.13	Novel
PDGFB	0.13	Novel
IL10	0.11	Novel
GZMK	0.1	Novel
GRAP	0.1	Novel
KLRB1	0.1	Novel
RPLP0	0.09	Novel
RIC8B	0.08	Novel
RPS19	0.08	Novel
H4C5	0.08	Novel
CXCL2	0.08	Novel
CXCL12	0.08	Novel
RPL18A	0.08	Novel
RPL39L	0.07	Novel
FERMT3	0.07	Novel
APBB1IP	0.07	Novel
BATF	0.07	Novel
MRPL57	0.06	Novel
FN1	0.06	Novel
IL13	0.06	Novel
CASP3	0.06	Novel
TNFRSF1A	0.06	Novel
MAPK14	0.06	Novel
CD53	0.06	Novel
RPS24	0.06	Novel
RPL31	0.06	Novel
TNFRSF1B	0.05	Novel
CXCR3	0.05	Novel
RASAL3	0.05	Novel
NEDD8	0.05	Novel
RPL23	0.05	Novel
PLAU	0.05	Novel
CXCR4	0.05	Novel
TNFAIP3	0.05	Novel
RPL34	0.05	Novel
ICAM1	0.05	Novel
RPS11	0.05	Novel
MMP1	0.05	Novel
IFNG	0.05	Novel
NFKBIA	0.04	Novel
ITGAL	0.04	Novel
TEK	0.04	Novel
TRAF3IP3	0.04	Novel
RPL15	0.04	Novel
FOXO3	0.04	Novel
IL1A	0.04	Novel
PARVG	0.04	Novel
H2BC21	0.04	Novel
TBX21	0.04	Novel
AURKAIP1	0.04	Novel
MRPS24	0.04	Novel
IL16	0.03	Novel
RPS28	0.03	Novel
RPL22L1	0.03	Novel
RPL12	0.03	Novel
RPS15	0.03	Novel
RELB	0.03	Novel
IL10RA	0.03	Novel
RPL7L1	0.03	Novel
MMP3	0.03	Novel
RPL7	0.03	Novel
VWF	0.03	Novel
MRPL22	0.03	Novel
CXCL10	0.02	Novel
RPL26	0.02	Novel
RPS18	0.02	Novel
MRPS30	0.02	Novel
EGF	0.02	Novel
RAP2A	0.02	Novel
RPL9	0.02	Novel
CCN2	0.02	Novel
CD48	0.02	Novel
RPS14	0.02	Novel
RPL5	0.02	Novel
H4C2	0.02	Novel
CEP70	0.02	Novel
JUN	0.02	Novel
CCR5	0.02	Novel
RRP36	0.02	Novel
CASP1	0.02	Novel
RPS5	0.02	Novel
PLG	0.02	Novel
GNLY	0.02	Novel
CASP8	0.02	Novel
MEAF6	0.02	Novel
CCR2	0.02	Novel
MCU	0.02	Novel
RPS3A	0.02	Novel
ARHGAP25	0.02	Novel
IL2RB	0.02	Novel
RPL13	0.02	Novel
RPS23	0.02	Novel
RRAS	0.02	Novel
RPL37	0.02	Novel
MRPL14	0.02	Novel
MRPL33	0.02	Novel
RPL29	0.02	Novel
MRPS18B	0.02	Novel
LTB	0.01	Novel
MRPL51	0.01	Novel
MRPL52	0.01	Novel
H3-2	0.01	Novel
KLRK1	0.01	Novel
MRPS26	0.01	Novel
MRPL34	0.01	Novel
RPS10	0.01	Novel
IL18R1	0.01	Novel
STAT4	0.01	Novel
MRPS17	0.01	Novel
MS4A1	0.01	Novel
H4C4	0.01	Novel
CXCL5	0.01	Novel
PGF	0.01	Novel
ITGAM	0.01	Novel
RPS6	0.01	Novel
CSF3	0.01	Novel
MRRF	0.01	Novel
KLRC1	0.01	Novel
IL4	0.01	Novel
UBA52	0.01	Novel
RASGRP3	0.01	Novel
VCAM1	0.01	Novel
HCST	0.01	Novel
THBS1	0.01	Novel
TMEM204	0.01	Novel
RPS4X	0.01	Novel
RPL22	0.01	Novel
UTP6	0.01	Novel
RPS16	0.01	Novel
H2AC1	0.01	Novel
MRPL53	0.01	Novel
MRPS23	0.01	Novel
FOS	0.01	Novel
CST7	0.01	Novel
GADD45GIP1	0.01	Novel
CCND1	0.01	Novel
SRGN	0.01	Novel
TRAT1	0.01	Novel
IKZF3	0.01	Novel
IRAG2	0.01	Novel
IL1R1	0.01	Novel
CHCHD1	0.01	Novel
MRPL20	0.01	Novel
MRTO4	0.01	Novel
EDN1	0.01	Novel
UBA3	0.01	Novel
LCN2	0.01	Novel
LEP	0.01	Novel
IMMP1L	0.01	Novel
MRPL24	0.01	Novel
EVI2B	0.01	Novel
MRPL35	0.01	Novel
CD52	0.01	Novel
CCL7	0.01	Novel
MRPS35	0.01	Novel
MRPS18A	0.01	Novel
MRPL30	0.01	Novel
CXCL9	0.01	Novel
MRPS18C	0.01	Novel
CCL20	0.01	Novel
MRPS28	0.01	Novel
REM1	0.01	Novel
SOCS3	0.01	Novel
CD244	0.01	Novel
MRPL38	0.01	Novel
KLRF1	0.01	Novel
RPL4	0.01	Novel
PTPRCAP	0.01	Novel
IL18RAP	0.01	Novel
ARHGAP9	0.01	Novel
KRAS	0.01	Novel
TIMP4	0.01	Novel
MRPL55	0.01	Novel
MRPL28	0.01	Novel
RPLP2	0.01	Novel
MRPS25	0.01	Novel
DCAF13	0.01	Novel
SIRT1	0.01	Novel
ERP44	0.01	Novel
MRPL50	0.01	Novel
PLAUR	0.01	Novel
RUNDC3B	0.01	Novel
GSDMD	0.01	Novel
GNL2	0	Novel
RPS27L	0	Novel
TIMP3	0	Novel
MRPL11	0	Novel
KRTCAP2	0	Novel
MICU2	0	Novel
RPL8	0	Novel
MRPL46	0	Novel
KRI1	0	Novel
MRPS21	0	Novel
LILRB2	0	Novel
MRPL49	0	Novel
UTP3	0	Novel
CCR1	0	Novel
ANGPT4	0	Novel
MRPS31	0	Novel
AKT1	0	Novel
IL36A	0	Novel
PDCD11	0	Novel
UTP18	0	Novel
FAU	0	Novel
CD8A	0	Novel
OSM	0	Novel
ELANE	0	Novel
NOP14	0	Novel
GRAP2	0	Novel
IL33	0	Novel
FGF2	0	Novel
KLF2	0	Novel
RPP25	0	Novel
TSR1	0	Novel
LTV1	0	Novel
IL36RN	0	Novel
H3-4	0	Novel
MRPL37	0	Novel
ARHGAP15	0	Novel
RPS25	0	Novel
CROT	0	Novel
RRP9	0	Novel
IL15	0	Novel
CASP9	0	Novel
CXCR2	0	Novel
REL	0	Novel
WDR46	0	Novel
PF4	0	Novel
KDR	0	Novel
KLRG1	0	Novel
IL36B	0	Novel
IL2	0	Novel
SDAD1	0	Novel
PDGFA	0	Novel
KLHL6	0	Novel
H2AC12	0	Novel
TBC1D10C	0	Novel
NSA2	0	Novel
CD3D	0	Novel
MRPS12	0	Novel
MRPL36	0	Novel
IL1F10	0	Novel
BYSL	0	Novel
GIMAP2	0	Novel
NCF4	0	Novel
NOS3	0	Novel
INS	0	Novel
RPS15A	0	Novel
CD79B	0	Novel
ANGPTL2	0	Novel
MRPL43	0	Novel
MRPS27	0	Novel
ADIPOQ	0	Novel
SPARC	0	Novel
MRPS33	0	Novel
PPARG	0	Novel
MAPK7	0	Novel
CCL4	0	Novel
IMP4	0	Novel
CD8B	0	Novel
ESF1	0	Novel
RRAS2	0	Novel
STARD13	0	Novel
MRPS36	0	Novel
BSG	0	Novel
NOD2	0	Novel
NLRP3	0	Novel
RSL1D1	0	Novel
NOC3L	0	Novel
SLC46A3	0	Novel
MRPL32	0	Novel
RPLP1	0	Novel
TRADD	0	Novel
DUXA	0	Novel
TRPC4AP	0	Novel
MRPL16	0	Novel
MRPL45	0	Novel
FGF21	0	Novel
LY9	0	Novel
IL11	0	Novel
CRP	0	Novel
UTP4	0	Novel
UBE2F	0	Novel
SLC25A40	0	Novel
SELE	0	Novel
WDR43	0	Novel
GNL3L	0	Novel
GTPBP4	0	Novel
HAUS7	0	Novel
TLR4	0	Novel
CD69	0	Novel
RPL17-C18orf32	0	Novel
IL1RN	0	Novel
PDGFRB	0	Novel
RRP8	0	Novel
MAPK9	0	Novel
CCR3	0	Novel
CXCL11	0	Novel
H3C1	0	Novel
TNFAIP8L2	0	Novel
HAUS3	0	Novel
RING1	0	Novel
NFKB2	0	Novel
MRPL15	0	Novel
GMFB	0	Novel
SURF6	0	Novel
H3C4	0	Novel
IL36G	0	Novel
ARHGAP31	0	Novel
MAP4K1	0	Novel
CDH5	0	Novel
RNF2	0	Novel
RPL26L1	0	Novel
NAT10	0	Novel
STAT6	0	Novel
NAA20	0	Novel
SAMD4A	0	Novel
MMP25	0	Novel
MMP24	0	Novel
KAT5	0	Novel
MRPL41	0	Novel
WDFY4	0	Novel
RPS13	0	Novel
FGR	0	Novel
FBXW5	0	Novel
RPL7A	0	Novel
TGFB1	0	Novel
NCKAP1L	0	Novel
IL5	0	Novel
ZNF26	0	Novel
MRPL48	0	Novel
CYTH4	0	Novel
MTIF2	0	Novel
ANGPTL4	0	Novel
CCL3	0	Novel
SFI1	0	Novel
H3C14	0	Novel
HAUS8	0	Novel
WDR3	0	Novel
MRPS14	0	Novel
ITGA5	0	Novel
RPL28	0	Novel
TMC8	0	Novel
SKAP1	0	Novel
JAML	0	Novel
LYAR	0	Novel
ALOX5AP	0	Novel
AATF	0	Novel
MRPL9	0	Novel
ITGB3	0	Novel
SLAMF7	0	Novel
TEX10	0	Novel
PTX3	0	Novel
NCR1	0	Novel
MBTD1	0	Novel
MICU3	0	Novel
MRPL4	0	Novel
RCN3	0	Novel
PTPN6	0	Novel
RPL36AL	0	Novel
SLAMF6	0	Novel
H2AW	0	Novel
H4C7	0	Novel
CLDN5	0	Novel
NAE1	0	Novel
MRPL17	0	Novel
NOB1	0	Novel
KIR2DL3	0	Novel
PRRG2	0	Novel
RPL24	0	Novel
SIRPG	0	Novel
UTP20	0	Novel
ATF6	0	Novel
TNFAIP8L1	0	Novel
TEDC2	0	Novel
CYBB	0	Novel
MRPL42	0	Novel
BIRC2	0	Novel
IL1R2	0	Novel
ERAL1	0	Novel
HEATR1	0	Novel
RPS12	0	Novel
LPCAT1	0	Novel
RRP1B	0	Novel
RHOXF2	0	Novel
FLT1	0	Novel
RPS9	0	Novel
HAUS6	0	Novel
IER2	0	Novel
H2AZ1	0	Novel
P2RY10	0	Novel
MRPL58	0	Novel
H3C15	0	Novel
IL6	1	Known
MMP9	1	Known
MAPK1	1	Known
STAT3	1	Known
CCL2	1	Known
ITGB2	1	Known
HSPA5	1	Known
NFKB1	1	Known
GRB2	1	Known
RAP1B	1	Known
TAGAP	1	Known
PHF20	1	Known
RPS26	1	Known
RPS3	1	Known
RPL30	1	Known
CYTIP	1	Known
FOXO1	1	Known
RPL11	1	Known
IKZF1	1	Known
RPL27	1	Known
RPL6	1	Known
DOCK8	1	Known
HCLS1	1	Known
VEGFC	1	Known
DDIT3	1	Known
MMP14	1	Known
RPL39	1	Known
RPL35	1	Known
NOSIP	1	Known
GZMH	1	Known
MPHOSPH10	1	Known
CXCL1	1	Known
NOP53	1	Known
PHF1	1	Known
GMFG	1	Known
H2AC18	1	Known
UBE2M	1	Known
TMSB4X	1	Known
RASGRP1	1	Known
ELOVL5	1	Known
MCUB	1	Known
RIC8A	1	Known
TERF2IP	1	Known
SSNA1	1	Known
BIRC3	1	Known
HOPX	1	Known
ANGPT2	1	Known
SERPINB9	1	Known
ARHGAP30	1	Known
KLRD1	1	Known
SLA2	1	Known
EMB	1	Known
GIMAP1	1	Known
MRPL10	1	Known
SMIM12	1	Known
CXCR6	1	Known
TMEM243	1	Known
H4C3	0.99	Known

## Sheet: STRING-2
STRING-Embedding-DisGeNET
Symbol	Probability	Known/Novel
INS	0.92	Novel
TNF	0.68	Novel
RPS28	0.68	Novel
CXCL8	0.65	Novel
UBA52	0.6	Novel
RPL32	0.58	Novel
RPS27A	0.57	Novel
H4C14	0.56	Novel
RPL38	0.56	Novel
PARVG	0.49	Novel
RPS24	0.47	Novel
RPS21	0.46	Novel
RPS25	0.45	Novel
H4C15	0.43	Novel
MAPK3	0.42	Novel
NPSR1	0.42	Novel
RPS19	0.4	Novel
RAC2	0.4	Novel
RPS14	0.38	Novel
CASP4	0.37	Novel
TIFAB	0.36	Novel
SRP68	0.36	Novel
RPL22L1	0.36	Novel
RPL29	0.34	Novel
RPS6	0.34	Novel
RPS4X	0.34	Novel
CASP14	0.33	Novel
BCL2A1	0.33	Novel
GIMAP8	0.32	Novel
RPS5	0.32	Novel
RPS8	0.32	Novel
KRAS	0.32	Novel
TNFSF8	0.31	Novel
ARHGAP25	0.31	Novel
TRAF3IP3	0.31	Novel
RPS27L	0.31	Novel
RPL37	0.3	Novel
CD300A	0.3	Novel
RPL36	0.29	Novel
EEF1D	0.29	Novel
LST1	0.29	Novel
NKG7	0.29	Novel
RPL18A	0.28	Novel
MIF	0.28	Novel
H4C5	0.28	Novel
CD37	0.28	Novel
RELA	0.27	Novel
TSPAN32	0.27	Novel
RPL22	0.27	Novel
RPS11	0.27	Novel
H4C2	0.26	Novel
SLA	0.26	Novel
VCAM1	0.26	Novel
GAPDH	0.26	Novel
RPS18	0.26	Novel
GIMAP1-GIMAP5	0.26	Novel
GIMAP7	0.26	Novel
BTN3A1	0.25	Novel
STAP1	0.25	Novel
RRAS	0.25	Novel
TTC4	0.25	Novel
THEMIS2	0.25	Novel
ANGPTL4	0.25	Novel
RPL28	0.25	Novel
CALHM6	0.25	Novel
RPS10	0.25	Novel
TFEC	0.25	Novel
SP140	0.24	Novel
HCST	0.24	Novel
RPL34	0.24	Novel
RPL13A	0.24	Novel
TREM1	0.24	Novel
EVI2B	0.24	Novel
CARD16	0.24	Novel
GSPT2	0.24	Novel
GIMAP4	0.23	Novel
RAC1	0.23	Novel
LILRA1	0.23	Novel
CD93	0.23	Novel
TP53	0.23	Novel
TNFAIP8L2	0.23	Novel
LSP1	0.22	Novel
CEACAM21	0.22	Novel
PSMC6	0.22	Novel
WDFY4	0.22	Novel
NCKAP1L	0.22	Novel
AATF	0.22	Novel
CCR1	0.21	Novel
TPT1	0.21	Novel
APBB1IP	0.21	Novel
SIRT1	0.21	Novel
RPL21	0.21	Novel
IL21R	0.21	Novel
LTB	0.21	Novel
CD84	0.21	Novel
RPL36A-HNRNPH2	0.21	Novel
SDC1	0.21	Novel
PELP1	0.2	Novel
SRGN	0.2	Novel
TREML4	0.2	Novel
PIK3R5	0.2	Novel
FERMT3	0.2	Novel
LTV1	0.2	Novel
ALOX5	0.2	Novel
BCL2L10	0.2	Novel
ANXA5	0.2	Novel
MCL1	0.2	Novel
RPS15	0.2	Novel
RSL24D1	0.2	Novel
RPLP1	0.2	Novel
NLE1	0.19	Novel
IL27RA	0.19	Novel
CD53	0.19	Novel
MS4A1	0.19	Novel
SNX20	0.19	Novel
CLEC4D	0.19	Novel
LRRC25	0.19	Novel
RPL31	0.19	Novel
WDR72	0.19	Novel
SREBF1	0.19	Novel
RASAL3	0.19	Novel
GAPT	0.19	Novel
RPS29	0.19	Novel
GBP5	0.19	Novel
SEC61G	0.18	Novel
MAPK14	0.18	Novel
GRAP	0.18	Novel
EIF1	0.18	Novel
HK3	0.18	Novel
SSR2	0.18	Novel
APAF1	0.18	Novel
MMP2	0.18	Novel
GNL1	0.18	Novel
LCP2	0.18	Novel
IGF1	0.18	Novel
PFDN5	0.18	Novel
ITGAE	0.18	Novel
MRTO4	0.18	Novel
MS4A14	0.17	Novel
RPL24	0.17	Novel
RPL18	0.17	Novel
EIF2S1	0.17	Novel
RPL37A	0.17	Novel
WDR31	0.17	Novel
CD52	0.17	Novel
RUFY4	0.17	Novel
CCL3L3	0.17	Novel
PIK3R6	0.17	Novel
IL24	0.17	Novel
IMP3	0.17	Novel
FCRL6	0.17	Novel
CD244	0.17	Novel
NLRC5	0.17	Novel
KCNA10	0.17	Novel
RPL19	0.17	Novel
CD2	0.17	Novel
TNFSF14	0.16	Novel
CD3E	0.16	Novel
DEF6	0.16	Novel
ITGAL	0.16	Novel
LAPTM5	0.16	Novel
WDR7	0.16	Novel
RPL7	0.16	Novel
H3C2	0.16	Novel
DPEP2	0.16	Novel
BCAR1	0.16	Novel
CCR2	0.16	Novel
TREML2	0.16	Novel
KXD1	0.16	Novel
CASP8	0.16	Novel
VNN2	0.16	Novel
H2AC20	0.16	Novel
RRP9	0.16	Novel
EIF3M	0.16	Novel
RHOB	0.16	Novel
S100A8	0.16	Novel
H4-16	0.15	Novel
PPBP	0.15	Novel
RPL36A	0.15	Novel
CCL7	0.15	Novel
AKT1	0.15	Novel
EIF3H	0.15	Novel
IFI16	0.15	Novel
TRMT112	0.15	Novel
MRPL36	0.15	Novel
ARHGAP9	0.15	Novel
GZMA	0.15	Novel
MNDA	0.15	Novel
P2RY8	0.15	Novel
ISG20	0.15	Novel
ADAM8	0.15	Novel
MS4A7	0.15	Novel
CASP5	0.15	Novel
H4C4	0.15	Novel
IL18RAP	0.15	Novel
IL11RA	0.15	Novel
NSA2	0.15	Novel
POLR2G	0.15	Novel
UTP11	0.15	Novel
VAV1	0.15	Novel
UTP23	0.15	Novel
EBI3	0.15	Novel
RPL4	0.15	Novel
H4C6	0.15	Novel
PILRA	0.15	Novel
FCER1G	0.15	Novel
SIRPD	0.15	Novel
CST7	0.14	Novel
PTPRCAP	0.14	Novel
SMAD3	0.14	Novel
SLAMF6	0.14	Novel
LILRA5	0.14	Novel
FBL	0.14	Novel
CCL4	0.14	Novel
GPR174	0.14	Novel
GIMAP6	0.14	Novel
IGSF6	0.14	Novel
ADA2	0.14	Novel
LY9	0.14	Novel
EBNA1BP2	0.14	Novel
TNFSF12	0.14	Novel
LILRB3	0.14	Novel
CCL23	0.14	Novel
CORO1A	0.14	Novel
HLA-DOA	0.14	Novel
BOP1	0.14	Novel
CXCL2	0.13	Novel
H4C8	0.13	Novel
DOK2	0.13	Novel
SSR1	0.13	Novel
RAP1A	0.13	Novel
FCGR2B	0.13	Novel
SELL	0.13	Novel
TBC1D10C	0.13	Novel
MZB1	0.13	Novel
RPS9	0.13	Novel
CXCL3	0.13	Novel
RPL36AL	0.13	Novel
RPL3	0.13	Novel
S100A9	0.13	Novel
IL10	0.13	Novel
SIT1	0.13	Novel
RHOC	0.13	Novel
CD300LB	0.13	Novel
DOCK4	0.13	Novel
CCND1	0.13	Novel
OAS2	0.13	Novel
RPS2	0.13	Novel
IL18BP	0.13	Novel
IL1R2	0.12	Novel
GZMK	0.12	Novel
POLR1D	0.12	Novel
EIF3F	0.12	Novel
ARHGAP4	0.12	Novel
FGD3	0.12	Novel
VWA8	0.12	Novel
MLLT3	0.12	Novel
CD3D	0.12	Novel
TBX21	0.12	Novel
CD96	0.12	Novel
LAIR1	0.12	Novel
PFDN6	0.12	Novel
CD3G	0.12	Novel
CCL8	0.12	Novel
IRAG2	0.12	Novel
MCEMP1	0.12	Novel
RPL13	0.12	Novel
EP300	0.12	Novel
RPL26	0.12	Novel
NSUN5	0.12	Novel
GAB3	0.12	Novel
STAT5A	0.12	Novel
THBS1	0.12	Novel
EPSTI1	0.12	Novel
RPL26L1	0.12	Novel
IFNG	0.12	Novel
P2RY13	0.12	Novel
CYBB	0.12	Novel
NACA	0.12	Novel
SSR4	0.12	Novel
SOCS3	0.12	Novel
RPL10	0.12	Novel
MARCO	0.12	Novel
CCL18	0.12	Novel
RPN1	0.12	Novel
UBC	0.12	Novel
LILRB1	0.12	Novel
H4C13	0.12	Novel
SIRPB1	0.11	Novel
XCL1	0.11	Novel
CD300C	0.11	Novel
H3-2	0.11	Novel
RPS16	0.11	Novel
IFI44	0.11	Novel
RPL23	0.11	Novel
RPLP0	0.11	Novel
EIF3D	0.11	Novel
GPR183	0.11	Novel
SIGLEC9	0.11	Novel
INPP5D	0.11	Novel
PNO1	0.11	Novel
RIOK1	0.11	Novel
DCAF10	0.11	Novel
MPEG1	0.11	Novel
EIF6	0.11	Novel
CSF2RB	0.11	Novel
PSME2	0.11	Novel
IFNL2	0.11	Novel
SAMD9L	0.11	Novel
GBP2	0.11	Novel
POLR3K	0.11	Novel
PLEK	0.11	Novel
CARD18	0.11	Novel
CLEC4A	0.11	Novel
RPL14	0.11	Novel
CD36	0.11	Novel
CXCR5	0.11	Novel
RPSA	0.11	Novel
ADIPOQ	0.11	Novel
RAD23B	0.11	Novel
ERBB2	0.11	Novel
IL23R	0.11	Novel
KAT2A	0.11	Novel
IL2RG	0.11	Novel
CEBPB	0.11	Novel
RPL15	0.11	Novel
PPARG	0.11	Novel
CARD17	0.11	Novel
IL12RB1	0.11	Novel
ZNF593	0.11	Novel
GPR84	0.11	Novel
SRP14	0.11	Novel
IL16	0.11	Novel
BTF3	0.11	Novel
BTN3A2	0.11	Novel
FCRLB	0.11	Novel
CSF1R	0.1	Novel
BYSL	0.1	Novel
RETN	0.1	Novel
WDR18	0.1	Novel
TRADD	0.1	Novel
CD247	0.1	Novel
CEACAM1	0.1	Novel
HRAS	0.1	Novel
KLRC2	0.1	Novel
IL17C	0.1	Novel
C1orf162	0.1	Novel
NACA2	0.1	Novel
KDM1A	0.1	Novel
RPL7L1	0.1	Novel
PLD4	0.1	Novel
LEP	0.1	Novel
GADD45GIP1	0.1	Novel
CCL3	0.1	Novel
H2AC7	0.1	Novel
FPR1	0.1	Novel
BTN3A3	0.1	Novel
ALOX5AP	0.1	Novel
CD101	0.1	Novel
DEFB103B	0.1	Novel
RTCA	0.1	Novel
CCR6	0.1	Novel
DFFA	0.1	Novel
LILRB4	0.1	Novel
TMEM71	0.1	Novel
FCGR1A	0.1	Novel
RPLP2	0.1	Novel
C1D	0.1	Novel
CEACAM3	0.1	Novel
CCR7	0.1	Novel
IL15RA	0.1	Novel
TLR4	0.1	Novel
RHOBTB1	0.1	Novel
BTLA	0.1	Novel
LILRB2	0.1	Novel
SELPLG	0.1	Novel
SRC	0.1	Novel
CD48	0.1	Novel
CEACAM4	0.1	Novel
CCL19	0.1	Novel
CYTH4	0.1	Novel
EIF3A	0.1	Novel
AOAH	0.1	Novel
KIR2DL1	0.1	Novel
CSTA	0.1	Novel
CLEC1B	0.1	Novel
LIMD2	0.1	Novel
AK6	0.1	Novel
PPAN-P2RY11	0.1	Novel
IFNA16	0.1	Novel
CDH1	0.1	Novel
HLA-DMB	0.1	Novel
KCNV2	0.09	Novel
FCER1A	0.09	Novel
PLEC	0.09	Novel
GNL2	0.09	Novel
CD200R1	0.09	Novel
MRPL24	0.09	Novel
SPCS2	0.09	Novel
HLA-DPA1	0.09	Novel
ULBP3	0.09	Novel
RPS15A	0.09	Novel
PIK3CG	0.09	Novel
KCNA3	0.09	Novel
PFDN1	0.09	Novel
GSPT1	0.09	Novel
HABP4	0.09	Novel
TIGIT	0.09	Novel
TEX10	0.09	Novel
RPL5	0.09	Novel
ARHGDIB	0.09	Novel
GPR161	0.09	Novel
SRPRB	0.09	Novel
FCRL3	0.09	Novel
CCL24	0.09	Novel
IL26	0.09	Novel
STAB1	0.09	Novel
IL7R	0.09	Novel
S100A12	0.09	Novel
JAML	0.09	Novel
UBB	0.09	Novel
NCR3	0.09	Novel
RNASE2	0.09	Novel
PES1	0.09	Novel
PTPRC	0.09	Novel
CCL22	0.09	Novel
TNFRSF13B	0.09	Novel
UBQLNL	0.09	Novel
NIP7	0.09	Novel
MRPL23	0.09	Novel
RCSD1	0.09	Novel
PSMB8	0.09	Novel
P2RY10	0.09	Novel
RPP21	0.09	Novel
ZNF622	0.09	Novel
SPIB	0.09	Novel
NOP10	0.09	Novel
POLR3F	0.09	Novel
REM1	0.09	Novel
SASH3	0.09	Novel
FCMR	0.09	Novel
IFI30	0.09	Novel
MS4A6A	0.09	Novel
RHOH	0.09	Novel
PAK1IP1	0.09	Novel
IMP4	0.09	Novel
CD79B	0.09	Novel
IL32	0.09	Novel
NOC2L	0.09	Novel
SERPINB7	0.09	Novel
GPSM3	0.09	Novel
CCNB1	0.09	Novel
BMS1	0.09	Novel
RPL8	0.09	Novel
IL7	0.09	Novel
NFKBIA	0.09	Novel
TNFSF9	0.09	Novel
SDAD1	0.09	Novel
IL23A	0.09	Novel
MRPL16	0.09	Novel
CCRL2	0.09	Novel
IQGAP1	0.09	Novel
TREML1	0.09	Novel
PELO	0.09	Novel
MAPK1	0.72	Known
RPL27	0.66	Known
RPL11	0.57	Known
RPS26	0.56	Known
STAT3	0.53	Known
IL6	0.46	Known
GRB2	0.46	Known
IKZF1	0.46	Known
GMFG	0.43	Known
RPS3	0.43	Known
RPL30	0.42	Known
MMP9	0.4	Known
TAGAP	0.39	Known
CCL2	0.38	Known
RAP1B	0.36	Known
ITGB2	0.33	Known
NFKB1	0.32	Known
DOCK8	0.3	Known
ARHGAP30	0.29	Known
NOP53	0.29	Known
HCLS1	0.28	Known
RPL35	0.24	Known
H4C3	0.24	Known
RPL6	0.23	Known
HSPA5	0.2	Known
CXCL1	0.19	Known
FOXO1	0.19	Known
BIRC3	0.17	Known
ANGPT2	0.16	Known
GIMAP1	0.11	Known
SERPINB9	0.11	Known
GZMH	0.1	Known
CXCR6	0.1	Known
VEGFC	0.09	Known
CYTIP	0.09	Known
MMP14	0.09	Known

## Sheet: STRING-3
STRING-Influence-DisGeNET
Symbol	Probability	Known/Novel
TEDC1	0	Novel
C3orf33	0	Novel
RPL41	0	Novel
C19orf71	0	Novel
SMG8	0	Novel
LCP2	0	Novel
GIMAP6	0	Novel
SIT1	0	Novel
OST4	0	Novel
GIMAP4	0	Novel
GIMAP7	0	Novel
SMG9	0	Novel
CD48	0	Novel
CD69	0	Novel
GIMAP8	0	Novel
HCST	0	Novel
PNRC2	0	Novel
PRF1	0	Novel
GZMA	0	Novel
SELL	0	Novel
SKAP1	0	Novel
PELP1	0	Novel
NKG7	0	Novel
TNFAIP8L2	0	Novel
GIMAP1-GIMAP5	0	Novel
IL10RA	0	Novel
ITGAM	0	Novel
SSR1	0	Novel
TRAM1	0	Novel
S1PR4	0	Novel
FERMT3	0	Novel
SSR2	0	Novel
SPCS2	0	Novel
LILRB2	0	Novel
SSR3	0	Novel
LYSMD1	0	Novel
EVI2B	0	Novel
SRGN	0	Novel
CD244	0	Novel
IL2RB	0	Novel
URGCP	0	Novel
TBX21	0	Novel
CD52	0	Novel
ALOX5AP	0	Novel
TRAF3IP3	0	Novel
IL36A	0	Novel
RPL36A-HNRNPH2	0	Novel
LY9	0	Novel
CD79B	0	Novel
FCGR2B	0	Novel
IL18RAP	0	Novel
CCR5	0	Novel
CCL5	0	Novel
ARHGAP25	0	Novel
FAM9C	0	Novel
BTK	0	Novel
SPCS3	0	Novel
CCL8	0	Novel
IL11RA	0	Novel
UPF3A	0	Novel
COA1	0	Novel
CCL3L3	0	Novel
CD226	0	Novel
CD53	0	Novel
FASLG	0	Novel
CCL4	0	Novel
TLR2	0	Novel
MPHOSPH6	0	Novel
ICOS	0	Novel
CCDC117	0	Novel
EIF3L	0	Novel
C1D	0	Novel
CD3D	0	Novel
CD86	0	Novel
GNLY	0	Novel
CCL15	0	Novel
SMG5	0	Novel
MYPOP	0	Novel
ITGAL	0	Novel
NCF4	0	Novel
PELO	0	Novel
C1orf162	0	Novel
SRPRB	0	Novel
EIF3D	0	Novel
SERBP1	0	Novel
ISG20L2	0	Novel
GZMK	0	Novel
OSM	0	Novel
TREM1	0	Novel
CTSS	0	Novel
APBB1IP	0	Novel
EIF3M	0	Novel
SMG7	0	Novel
CD19	0	Novel
IL15	0	Novel
CCL3	0	Novel
DOCK4	0	Novel
IL2	0	Novel
SEC11A	0	Novel
SLAMF6	0	Novel
FGR	0	Novel
CLECL1	0	Novel
EIF3J	0	Novel
TNFSF8	0	Novel
OSTC	0	Novel
SPCS1	0	Novel
STAP1	0	Novel
MPEG1	0	Novel
IL18R1	0	Novel
DOK2	0	Novel
TEX10	0	Novel
RPL17-C18orf32	0	Novel
NOL9	0	Novel
RPN2	0	Novel
CD79A	0	Novel
CD40LG	0	Novel
GPR174	0	Novel
CEBPZ	0	Novel
SMG6	0	Novel
EIF3K	0	Novel
IL37	0	Novel
CCR1	0	Novel
CD80	0	Novel
NSMAF	0	Novel
CST7	0	Novel
CD8A	0	Novel
EIF5B	0	Novel
FAM78A	0	Novel
VEGFD	0	Novel
CXCR3	0	Novel
SASH3	0	Novel
CD84	0	Novel
MMRN1	0	Novel
CD8B	0	Novel
TIFAB	0	Novel
MNDA	0	Novel
STAT4	0	Novel
ARHGAP9	0	Novel
SEC61G	0	Novel
SELP	0	Novel
IL21R	0	Novel
EBI3	0	Novel
TMC8	0	Novel
RPP25	0	Novel
CYTH4	0	Novel
RASAL3	0	Novel
C9orf153	0	Novel
SLAMF1	0	Novel
RPL37	0	Novel
MRPL24	0	Novel
IL2RA	0	Novel
RPL7L1	0	Novel
RPS9	0	Novel
CD300LF	0	Novel
IL25	0	Novel
IL6R	0	Novel
CD300A	0	Novel
PARVG	0	Novel
PTPRCAP	0	Novel
EZHIP	0	Novel
RPS21	0	Novel
IL16	0	Novel
IRAG2	0	Novel
ALOX5	0	Novel
MRPL11	0	Novel
SLAMF7	0	Novel
IL10	0	Novel
CD28	0	Novel
RPS5	0	Novel
RPS27L	0	Novel
RPL13	0	Novel
SENP3	0	Novel
CCR2	0	Novel
RPL22L1	0	Novel
LILRA1	0	Novel
SEC61B	0	Novel
SIGIRR	0	Novel
MRPS11	0	Novel
FNDC10	0	Novel
AGER	0	Novel
CCN3	0	Novel
IL1RL2	0	Novel
RPL36AL	0	Novel
IL36G	0	Novel
RSRC1	0	Novel
PTPN6	0	Novel
MMP17	0	Novel
IKZF3	0	Novel
LTB	0	Novel
CD300LB	0	Novel
CSF3	0	Novel
MS4A14	0	Novel
GAB3	0	Novel
IL1F10	0	Novel
RPN1	0	Novel
BLNK	0	Novel
RPL32	0	Novel
THEMIS2	0	Novel
LBP	0	Novel
DENND1C	0	Novel
IL36RN	0	Novel
IL15RA	0	Novel
RPL39L	0	Novel
MMP25	0	Novel
DEF6	0	Novel
S100A12	0	Novel
NCF2	0	Novel
IL36B	0	Novel
RPL38	0	Novel
FCER1G	0	Novel
RPS29	0	Novel
KIAA1958	0	Novel
SIRPG	0	Novel
RPS11	0	Novel
MRPS15	0	Novel
LAT2	0	Novel
HLA-DRB1	0	Novel
TNIP1	0	Novel
CCL11	0	Novel
RAC2	0	Novel
PPP2R2A	0	Novel
IL18	0	Novel
RPL28	0	Novel
EDEM2	0	Novel
F13A1	0	Novel
MRPS12	0	Novel
TPT1	0	Novel
RPS3A	0	Novel
EEFSEC	0	Novel
CSF2	0	Novel
RPS10	0	Novel
FAS	0	Novel
IL22	0	Novel
NACA2	0	Novel
TFEC	0	Novel
TLR4	0	Novel
EIF3C	0	Novel
CCL7	0	Novel
NSA2	0	Novel
MS4A1	0	Novel
RSL24D1	0	Novel
RPL10L	0	Novel
LSP1	0	Novel
GAREM2	0	Novel
MRPL22	0	Novel
PDCD1	0	Novel
EXOSC6	0	Novel
MRPL1	0	Novel
RPL19	0	Novel
CENPV	0	Novel
BTF3L4	0	Novel
MS4A7	0	Novel
EIF3A	0	Novel
RPL34	0	Novel
NUFIP2	0	Novel
CD40	0	Novel
RPL18	0	Novel
MAIP1	0	Novel
IL4	0	Novel
IL12RB1	0	Novel
IL23A	0	Novel
RPS13	0	Novel
FOXP3	0	Novel
RPS24	0	Novel
RPS25	0	Novel
MRPS14	0	Novel
RPS12	0	Novel
IFNG	0	Novel
SRP68	0	Novel
IL27	0	Novel
FADS6	0	Novel
TNF	0	Novel
RPS18	0	Novel
HGF	0	Novel
MRPS10	0	Novel
RPS14	0	Novel
SMKR1	0	Novel
CCL18	0	Novel
TNFSF13B	0	Novel
NCKAP1L	0	Novel
RPL29	0	Novel
IL3	0	Novel
IL12B	0	Novel
GBP5	0	Novel
SEC11C	0	Novel
SIGLEC7	0	Novel
UPF2	0	Novel
RPS28	0	Novel
CASP8	0	Novel
RPS10-NUDT3	0	Novel
EIF3H	0	Novel
MRPL15	0	Novel
DCP1A	0	Novel
ERVV-2	0	Novel
SPN	0	Novel
TIMP4	0	Novel
TNFSF12	0	Novel
RPS6	0	Novel
C9orf78	0	Novel
NCR1	0	Novel
RPS19	0	Novel
RGS18	0	Novel
JPT1	0	Novel
EIF5	0	Novel
IL7	0	Novel
RPL4	0	Novel
RPL26L1	0	Novel
CXCR4	0	Novel
CLCF1	0	Novel
CCRL2	0	Novel
STAP2	0	Novel
RPS16	0	Novel
RPS4X	0	Novel
TNFRSF1B	0	Novel
MRPL4	0	Novel
ANGPT1	0	Novel
ICAM1	0	Novel
CD1C	0	Novel
IL5	0	Novel
HABP4	0	Novel
CMKLR1	0	Novel
EXOSC1	0	Novel
MIF	0	Novel
BATF	0	Novel
CD163	0	Novel
PES1	0	Novel
IL17B	0	Novel
CEACAM21	0	Novel
BTLA	0	Novel
CSF3R	0	Novel
NLRP3	0	Novel
C17orf99	0	Novel
CASP1	0	Novel
A1BG	0	Novel
GSPT1	0	Novel
CCL17	0	Novel
KLRK1	0	Novel
SRP14	0	Novel
CSF2RA	0	Novel
RPL22	0	Novel
EXOSC7	0	Novel
GAPT	0	Novel
RCN3	0	Novel
CD37	0	Novel
CBL	0	Novel
RPS15	0	Novel
TIGIT	0	Novel
RPL18A	0	Novel
PROSER2	0	Novel
SPINDOC	0	Novel
DOK3	0	Novel
RPL36	0	Novel
SRPRA	0	Novel
TSPYL6	0	Novel
SIGLEC9	0	Novel
RUNDC3B	0	Novel
ESM1	0	Novel
TIMP1	0	Novel
IL26	0	Novel
FCGR2A	0	Novel
MMP10	0	Novel
EIF2S2	0	Novel
RPLP1	0	Novel
CCR6	0	Novel
IL13	0	Novel
RPS23	0	Novel
MMP24	0	Novel
TNFAIP8	0	Novel
KLRB1	0	Novel
CXCL10	0	Novel
RPL26	0	Novel
JAML	0	Novel
DAPP1	0	Novel
ZNF683	0	Novel
SOWAHD	0	Novel
MMP27	0	Novel
RIPK3	0	Novel
NOD2	0	Novel
RPS15A	0	Novel
RPL31	0	Novel
WDR31	0	Novel
IL7R	0	Novel
MDN1	0	Novel
GRAP2	0	Novel
SH2D1A	0	Novel
RPLP2	0	Novel
JAK3	0	Novel
CTSW	0	Novel
TLR9	0	Novel
NIP7	0	Novel
GIMAP2	0	Novel
LSG1	0	Novel
POU2AF1	0	Novel
CCL26	0	Novel
GSPT2	0	Novel
IL23R	0	Novel
FAU	0	Novel
SRI	0	Novel
TNFRSF1A	0	Novel
IL17C	0	Novel
RPL7	0	Novel
TNFRSF9	0	Novel
MYD88	0	Novel
PTPN22	0	Novel
KCNA3	0	Novel
IL20RB	0	Novel
SNX20	0	Novel
GNL2	0	Novel
PTOV1	0	Novel
WDFY4	0	Novel
MRPL18	0	Novel
MRPL36	0	Novel
SAMSN1	0	Novel
IL17RA	0	Novel
RPL15	0	Novel
CASC3	0	Novel
KXD1	0	Novel
NCF1	0	Novel
SRP9	0	Novel
IL18BP	0	Novel
RPLP0	0	Novel
RACK1	0	Novel
KLHL6	0	Novel
CTSH	0	Novel
TNFRSF14	0	Novel
EVI2A	0	Novel
RPL7A	0	Novel
PTX3	0	Novel
PF4	0	Novel
RGL2	0	Novel
TIMP2	0	Novel
MMP28	0	Novel
MTIF2	0	Novel
BTF3	0	Novel
BOP1	0	Novel
IL6ST	0	Novel
MRTO4	0	Novel
AIG1	0	Novel
EEF1B2	0	Novel
SEC61A2	0	Novel
KCNA7	0	Novel
MRPL16	0	Novel
ITGB2	1	Known
HCLS1	1	Known
GIMAP1	1	Known
GZMH	1	Known
ARHGAP30	1	Known
GMFG	1	Known
TAGAP	1	Known
RPS26	1	Known
IKZF1	1	Known
VEGFC	1	Known
RPL39	1	Known
RPL11	1	Known
CYTIP	1	Known
RPL30	1	Known
RPL27	1	Known
CCL2	1	Known
NOP53	1	Known
RPS3	1	Known
IL6	1	Known
DOCK8	1	Known
RPL35	1	Known
ANGPT2	1	Known
NFKB1	1	Known
RPL6	1	Known
STAT3	1	Known
CXCL1	1	Known
CXCR6	1	Known
MMP9	1	Known
FOXO1	1	Known
KLRD1	1	Known
DDIT3	1	Known
SLA2	1	Known
GRB2	1	Known
MPHOSPH10	1	Known
MMP14	1	Known
BIRC3	1	Known
RASGRP1	1	Known
SERPINB9	1	Known
PHF20	1	Known
TMSB4X	1	Known
MAPK1	1	Known
HSPA5	1	Known
RAP1B	1	Known
H4C3	1	Known
HOPX	1	Known
NOSIP	1	Known
ELOVL5	1	Known
TMEM243	1	Known
RIC8A	1	Known
UBE2M	1	Known
H2AC18	1	Known
PHF1	1	Known
EMB	1	Known
MCUB	1	Known
MRPL10	1	Known
TERF2IP	1	Known
SMIM12	1	Known
SSNA1	1	Known

## Sheet: STRING-4
STRING-Adjacency-GO
Symbol	Probability	Known/Novel
LCP2	1	Novel
CXCL8	1	Novel
RPL18	1	Novel
RPL32	1	Novel
RPL36	1	Novel
RPL18A	1	Novel
RPL15	1	Novel
RPL24	1	Novel
VAV1	1	Novel
TNF	1	Novel
H4C1	1	Novel
H4C14	1	Novel
RPS6	1	Novel
H4-16	1	Novel
H4C4	1	Novel
H4C9	1	Novel
H4C2	1	Novel
H4C13	1	Novel
H4C8	1	Novel
H4C5	1	Novel
H4C6	1	Novel
H4C11	1	Novel
H4C15	1	Novel
H4C12	1	Novel
RPL13	1	Novel
RPL38	1	Novel
RPL19	1	Novel
RPL5	1	Novel
RPL7	1	Novel
H2AC19	1	Novel
RPLP0	1	Novel
RPL23	1	Novel
RPL13A	1	Novel
RPL21	1	Novel
RPL22	1	Novel
RPL23A	1	Novel
RPL3	1	Novel
RPL22L1	1	Novel
RPS14	1	Novel
RPL31	1	Novel
RPL14	1	Novel
RPL10A	0.99	Novel
RPL12	0.99	Novel
PTPRC	0.99	Novel
RPL34	0.99	Novel
MAPK3	0.99	Novel
RPS8	0.99	Novel
RPS19	0.99	Novel
RPS3A	0.99	Novel
RPL29	0.99	Novel
RPS9	0.99	Novel
RPS2	0.99	Novel
RPL4	0.99	Novel
RPL10	0.99	Novel
SYK	0.99	Novel
RPL36A	0.99	Novel
RPS4X	0.99	Novel
RPL7A	0.99	Novel
RPL37A	0.99	Novel
RPL8	0.98	Novel
RPL9	0.98	Novel
MMP2	0.98	Novel
RPLP2	0.98	Novel
GZMA	0.97	Novel
CXCR4	0.97	Novel
RPS11	0.97	Novel
RPL36AL	0.96	Novel
WAS	0.96	Novel
HGF	0.96	Novel
RPL37	0.96	Novel
RPL27A	0.96	Novel
RPLP1	0.96	Novel
RPL26	0.95	Novel
RPS21	0.95	Novel
ZAP70	0.95	Novel
H2AC20	0.95	Novel
RPL28	0.95	Novel
RPS18	0.95	Novel
RPS24	0.95	Novel
LCK	0.95	Novel
CD2	0.94	Novel
RPL39L	0.94	Novel
RPL10L	0.94	Novel
PTPN6	0.94	Novel
MAPK8	0.93	Novel
RPS5	0.91	Novel
KDR	0.89	Novel
RPL3L	0.87	Novel
GZMB	0.87	Novel
RPS28	0.87	Novel
RAC2	0.86	Novel
CD247	0.86	Novel
RPS15	0.86	Novel
CCL5	0.85	Novel
RAP1A	0.85	Novel
SRC	0.84	Novel
RELA	0.84	Novel
ANGPT1	0.84	Novel
BTK	0.83	Novel
BIRC2	0.81	Novel
RPS16	0.81	Novel
RPS23	0.8	Novel
FYN	0.78	Novel
HCST	0.78	Novel
RPS10	0.75	Novel
RPL26L1	0.71	Novel
SHC1	0.71	Novel
CXCL12	0.71	Novel
SERPINE1	0.69	Novel
PECAM1	0.68	Novel
CD48	0.67	Novel
IGF1	0.66	Novel
RPS29	0.66	Novel
TIMP2	0.65	Novel
IL2	0.65	Novel
LYN	0.64	Novel
TYROBP	0.62	Novel
RPS15A	0.61	Novel
RPS13	0.61	Novel
RPSA	0.61	Novel
RPS20	0.59	Novel
EGF	0.59	Novel
AKT1	0.57	Novel
CEBPZ	0.53	Novel
RPS25	0.52	Novel
RPS12	0.51	Novel
UBA52	0.5	Novel
GRAP2	0.47	Novel
H3-2	0.45	Novel
RRP36	0.45	Novel
KLRK1	0.42	Novel
TRAF6	0.41	Novel
CD244	0.4	Novel
MMP1	0.39	Novel
ITK	0.39	Novel
CCR5	0.39	Novel
TNFRSF1A	0.37	Novel
TIMP1	0.37	Novel
PDGFB	0.36	Novel
GZMK	0.36	Novel
KRAS	0.36	Novel
LAT	0.34	Novel
IL10	0.32	Novel
UTP25	0.31	Novel
NFKBIA	0.3	Novel
FGR	0.29	Novel
PRF1	0.27	Novel
JUN	0.26	Novel
APBB1IP	0.24	Novel
ATF4	0.22	Novel
TEK	0.22	Novel
TLR4	0.22	Novel
NKG7	0.21	Novel
UTP3	0.21	Novel
WDR46	0.2	Novel
UTP6	0.2	Novel
RASGRP2	0.2	Novel
BMS1	0.2	Novel
MAP2K7	0.19	Novel
DCAF13	0.19	Novel
TRAF3IP3	0.19	Novel
GRAP	0.18	Novel
TNFAIP3	0.17	Novel
UTP18	0.17	Novel
FGF2	0.17	Novel
CCR2	0.17	Novel
CD3E	0.16	Novel
ITGAL	0.16	Novel
FOXO3	0.16	Novel
MMP3	0.16	Novel
CXCR3	0.16	Novel
MAPK14	0.16	Novel
RRP9	0.16	Novel
KLRC1	0.15	Novel
IL2RG	0.15	Novel
CD3D	0.14	Novel
IL18	0.14	Novel
ICAM1	0.14	Novel
IL15	0.14	Novel
CCR7	0.13	Novel
PTPN11	0.13	Novel
FLT4	0.13	Novel
NOP14	0.13	Novel
LAPTM5	0.12	Novel
GIMAP4	0.12	Novel
CBL	0.12	Novel
IL2RB	0.12	Novel
TRAT1	0.12	Novel
CD79B	0.11	Novel
GIMAP1-GIMAP5	0.11	Novel
WDR43	0.11	Novel
MMP8	0.11	Novel
KLRB1	0.1	Novel
PDGFRB	0.09	Novel
IL16	0.09	Novel
MAP2K1	0.09	Novel
ITGAM	0.09	Novel
IMP4	0.09	Novel
SASH3	0.08	Novel
ARHGDIB	0.07	Novel
RSL24D1	0.07	Novel
VEGFD	0.07	Novel
CASP3	0.07	Novel
RCL1	0.07	Novel
FLT1	0.07	Novel
PDCD11	0.06	Novel
CXCL2	0.06	Novel
RPS27A	0.06	Novel
CD8A	0.06	Novel
HSP90AA1	0.06	Novel
RAC1	0.06	Novel
UTP4	0.06	Novel
CSF1R	0.06	Novel
WDR36	0.06	Novel
GNLY	0.06	Novel
RASGRP3	0.06	Novel
IMP3	0.06	Novel
IKBKG	0.06	Novel
CD69	0.05	Novel
GPR183	0.05	Novel
HEATR1	0.05	Novel
FOS	0.05	Novel
LTB	0.05	Novel
NGF	0.05	Novel
ARHGAP25	0.05	Novel
NSA2	0.05	Novel
NOL6	0.05	Novel
PIK3CG	0.05	Novel
CORO1A	0.05	Novel
IKBKB	0.05	Novel
GIMAP8	0.05	Novel
TLR2	0.05	Novel
DBNL	0.05	Novel
H2BC21	0.04	Novel
RASAL3	0.04	Novel
VAV3	0.04	Novel
TRAF2	0.04	Novel
ARHGAP9	0.04	Novel
TERF2	0.04	Novel
NCKAP1L	0.04	Novel
WDR3	0.04	Novel
MS4A1	0.04	Novel
IFNG	0.04	Novel
UTP11	0.04	Novel
MMP7	0.04	Novel
TNFRSF1B	0.04	Novel
ERBB2	0.04	Novel
ELANE	0.04	Novel
LCP1	0.03	Novel
NFKB2	0.03	Novel
TINF2	0.03	Novel
KLRC2	0.03	Novel
IL1A	0.03	Novel
BYSL	0.03	Novel
HRAS	0.03	Novel
NCK1	0.03	Novel
JAK2	0.03	Novel
PWP2	0.03	Novel
CD27	0.03	Novel
MET	0.03	Novel
IL1B	0.03	Novel
CD79A	0.03	Novel
SLA	0.03	Novel
FAU	0.03	Novel
XBP1	0.03	Novel
RIOK2	0.03	Novel
SLAMF6	0.02	Novel
NCF4	0.02	Novel
TRAF1	0.02	Novel
RACK1	0.02	Novel
CD28	0.02	Novel
VCAM1	0.02	Novel
XIAP	0.02	Novel
RRAS	0.02	Novel
RPL7L1	0.02	Novel
NOC4L	0.02	Novel
UTP20	0.02	Novel
CDH5	0.02	Novel
CD226	0.02	Novel
STAT5A	0.02	Novel
CCL4	0.02	Novel
EMG1	0.02	Novel
KIT	0.02	Novel
TEX10	0.02	Novel
UTP15	0.02	Novel
CD53	0.02	Novel
RAPGEF1	0.02	Novel
TLR1	0.02	Novel
CST7	0.02	Novel
RRP7A	0.02	Novel
FASLG	0.02	Novel
GIMAP6	0.02	Novel
LTV1	0.02	Novel
BATF	0.02	Novel
KRR1	0.02	Novel
CARD11	0.02	Novel
CDC42	0.02	Novel
ARHGAP15	0.02	Novel
BCL2L1	0.01	Novel
EVI2B	0.01	Novel
KLRF1	0.01	Novel
IRAK1	0.01	Novel
GTPBP4	0.01	Novel
LY9	0.01	Novel
NOB1	0.01	Novel
CD3G	0.01	Novel
GNL3L	0.01	Novel
SLAMF7	0.01	Novel
CCR1	0.01	Novel
IL7	0.01	Novel
VAV2	0.01	Novel
GNL2	0.01	Novel
MYO1G	0.01	Novel
MRTO4	0.01	Novel
RIPK1	0.01	Novel
NHP2	0.01	Novel
CCL3	0.01	Novel
TSR1	0.01	Novel
UTP14A	0.01	Novel
TNFSF13B	0.01	Novel
UTP14C	0.01	Novel
TBL3	0.01	Novel
CREB1	0.01	Novel
PNO1	0.01	Novel
RHOH	0.01	Novel
CSF2	0.01	Novel
FCER1G	0.01	Novel
ARHGAP4	0.01	Novel
SLAMF1	0.01	Novel
SOS2	0.01	Novel
KLF2	0.01	Novel
LCN2	0.01	Novel
RAP2A	0.01	Novel
WDR75	0.01	Novel
PLCG1	0.01	Novel
PTPRCAP	0.01	Novel
STARD13	0.01	Novel
CXCL5	0.01	Novel
IL4	0.01	Novel
REM1	0.01	Novel
P2RY8	0.01	Novel
BCL2A1	0.01	Novel
FGL2	0.01	Novel
PLCG2	0.01	Novel
CRKL	0.01	Novel
STAT5B	0.01	Novel
SPI1	0.01	Novel
CCN2	0.01	Novel
CSF3	0.01	Novel
MMP13	0.01	Novel
PFN1	0.01	Novel
FCF1	0.01	Novel
WASL	0.01	Novel
CX3CR1	0.01	Novel
IL1R1	0.01	Novel
IRS1	0.01	Novel
CD4	0.01	Novel
MDM2	0.01	Novel
SH2D1A	0.01	Novel
NCR3	0.01	Novel
CTSS	0.01	Novel
MAP4K1	0.01	Novel
CHUK	0.01	Novel
RELB	0.01	Novel
ATF6	0.01	Novel
SKAP1	0.01	Novel
RASA1	0.01	Novel
TIMP3	0.01	Novel
SIRT1	0.01	Novel
TRADD	0.01	Novel
WDFY4	0.01	Novel
BCL2L11	0.01	Novel
EBNA1BP2	0.01	Novel
CD40LG	0.01	Novel
ARHGAP45	0.01	Novel
MAPK9	0.01	Novel
HLA-E	0.01	Novel
CASP8	0.01	Novel
FBL	0.01	Novel
FRK	0.01	Novel
MCU	0.01	Novel
H3-4	0.01	Novel
CD40	0.01	Novel
RAF1	0.01	Novel
CAV1	0.01	Novel
CCL20	0.01	Novel
DHX37	0.01	Novel
KIR2DL3	0.01	Novel
GMFB	0.01	Novel
CASP1	0.01	Novel
PTPN22	0.01	Novel
DOCK4	0.01	Novel
DDX52	0	Novel
EIF3M	0	Novel
OSM	0	Novel
CYTH4	0	Novel
CXCL10	0	Novel
GNL3	0	Novel
ATF3	0	Novel
CSK	0	Novel
CRK	0	Novel
H3-3B	0	Novel
CCR8	0	Novel
CD86	0	Novel
BLNK	0	Novel
THBS1	0	Novel
PIK3R5	0	Novel
ITPKB	0	Novel
CXCR2	0	Novel
CFL1	0	Novel
H3C4	0	Novel
BSG	0	Novel
HBEGF	0	Novel
ACD	0	Novel
CTSG	0	Novel
MYD88	0	Novel
RPF2	0	Novel
KRI1	0	Novel
PIK3R1	0	Novel
KIR2DL1	0	Novel
TERF1	0	Novel
TP53	0	Novel
TLR7	0	Novel
NOL11	0	Novel
CD5	0	Novel
PPP1R15A	0	Novel
IL18RAP	0	Novel
H3-3A	0	Novel
WIPF1	0	Novel
BLK	0	Novel
RIPK3	0	Novel
LYZ	0	Novel
MMP24	0	Novel
ANGPT4	0	Novel
NCR1	0	Novel
CD34	0	Novel
ARHGAP31	0	Novel
IMMP1L	0	Novel
RHOA	0	Novel
H3C6	0	Novel
NAT10	0	Novel
NRAS	0	Novel
RPL30	1	Known
MMP9	1	Known
RPL11	1	Known
MAPK1	1	Known
RPL6	1	Known
RPL27	1	Known
STAT3	1	Known
IL6	1	Known
GRB2	1	Known
RPS26	1	Known
RPL35	1	Known
RPS3	1	Known
CCL2	1	Known
NFKB1	1	Known
HSPA5	1	Known
ITGB2	1	Known
RPL39	1	Known
TAGAP	1	Known
RAP1B	1	Known
IKZF1	1	Known
FOXO1	1	Known
PHF20	1	Known
HCLS1	1	Known
H4C3	1	Known
DOCK8	1	Known
CYTIP	1	Known
BIRC3	1	Known
DDIT3	1	Known
MPHOSPH10	1	Known
MMP14	1	Known
RASGRP1	1	Known
CXCL1	1	Known
VEGFC	1	Known
NOP53	1	Known
GZMH	1	Known
KLRD1	1	Known
NOSIP	1	Known
GMFG	1	Known
TERF2IP	1	Known
H2AC18	1	Known
PHF1	1	Known
ANGPT2	1	Known
UBE2M	1	Known
TMSB4X	1	Known
ARHGAP30	1	Known
ELOVL5	1	Known
SERPINB9	1	Known
HOPX	1	Known
MCUB	1	Known
SLA2	1	Known
SSNA1	1	Known
RIC8A	1	Known
EMB	1	Known
CXCR6	1	Known
GIMAP1	1	Known
SMIM12	1	Known
MRPL10	1	Known
TMEM243	1	Known

## Sheet: STRING-5
STRING-Embedding-GO
Symbol	Probability	Known/Novel
GAPDH	1	Novel
H4C15	0.8	Novel
CXCL8	0.78	Novel
RAC2	0.74	Novel
H4C14	0.73	Novel
RPS28	0.7	Novel
TNF	0.69	Novel
RPS25	0.68	Novel
RPS21	0.67	Novel
RPS27A	0.67	Novel
UBA52	0.66	Novel
SRC	0.65	Novel
VAV1	0.63	Novel
EIF2S1	0.63	Novel
RHOB	0.62	Novel
RAC1	0.61	Novel
H4C2	0.61	Novel
RPL32	0.59	Novel
GSPT2	0.56	Novel
RPL38	0.55	Novel
RPS4X	0.54	Novel
RPS19	0.54	Novel
INS	0.54	Novel
RPL22L1	0.52	Novel
MIF	0.51	Novel
RPS8	0.5	Novel
RPS6	0.5	Novel
RRAS	0.49	Novel
RPL22	0.48	Novel
RPS24	0.48	Novel
RPS14	0.47	Novel
RPL13A	0.47	Novel
RPS11	0.43	Novel
APBB1IP	0.43	Novel
ERBB2	0.41	Novel
H4C5	0.41	Novel
RHOC	0.4	Novel
UBB	0.4	Novel
PRKACA	0.4	Novel
H3C2	0.4	Novel
VCAM1	0.4	Novel
GNB1	0.4	Novel
RPL18A	0.4	Novel
RPL29	0.39	Novel
RPS10	0.39	Novel
MAPK14	0.39	Novel
KRAS	0.38	Novel
CDC42	0.38	Novel
IGF1	0.38	Novel
LCK	0.37	Novel
HRAS	0.37	Novel
ARHGAP25	0.36	Novel
TNFSF8	0.36	Novel
EEF1D	0.35	Novel
CD37	0.34	Novel
RPL21	0.33	Novel
APAF1	0.33	Novel
CDH1	0.33	Novel
PARVG	0.33	Novel
TIFAB	0.33	Novel
H2AC20	0.33	Novel
LCP2	0.32	Novel
HCST	0.32	Novel
RPL28	0.32	Novel
H4C4	0.32	Novel
DOCK4	0.32	Novel
TP53	0.32	Novel
BCL2A1	0.31	Novel
RPL31	0.31	Novel
CSF1R	0.31	Novel
RPSA	0.3	Novel
BCAR1	0.3	Novel
H4-16	0.3	Novel
RPS18	0.3	Novel
RPL10	0.29	Novel
RPL7	0.29	Novel
SLAMF6	0.29	Novel
MMP2	0.28	Novel
CD3E	0.28	Novel
CD2	0.28	Novel
SLA	0.28	Novel
RHOBTB2	0.28	Novel
WDR31	0.28	Novel
IL21R	0.27	Novel
ANXA5	0.27	Novel
RPL19	0.27	Novel
TRAF3IP3	0.27	Novel
PTK2	0.27	Novel
PIK3R5	0.27	Novel
H4C13	0.27	Novel
CD300A	0.26	Novel
RAC3	0.26	Novel
RPL34	0.26	Novel
SDC1	0.26	Novel
ALOX5	0.25	Novel
ARHGDIB	0.25	Novel
SRP68	0.25	Novel
RPL18	0.25	Novel
NCKAP1L	0.25	Novel
IQGAP1	0.25	Novel
RHOD	0.25	Novel
H4C6	0.25	Novel
TNFSF14	0.25	Novel
RPS27L	0.25	Novel
CD48	0.25	Novel
RPLP2	0.24	Novel
RPL36	0.24	Novel
IL10	0.24	Novel
RPS2	0.24	Novel
RHOBTB1	0.24	Novel
CD244	0.24	Novel
NKG7	0.24	Novel
RPL24	0.23	Novel
CD84	0.23	Novel
NPSR1	0.23	Novel
RPL13	0.23	Novel
RPL37A	0.23	Novel
RPS5	0.23	Novel
RHOH	0.23	Novel
H4C8	0.23	Novel
TNFSF12	0.22	Novel
RPS3A	0.22	Novel
GIMAP8	0.22	Novel
TPT1	0.22	Novel
PSMA7	0.22	Novel
MS4A1	0.22	Novel
CD3G	0.22	Novel
ITGAL	0.22	Novel
STAT5A	0.22	Novel
PSMC6	0.22	Novel
TSPAN32	0.22	Novel
THEMIS2	0.22	Novel
EIF6	0.22	Novel
STAP1	0.21	Novel
LILRB1	0.21	Novel
GIMAP1-GIMAP5	0.21	Novel
IL27RA	0.21	Novel
RELA	0.21	Novel
SREBF1	0.21	Novel
PRKACB	0.2	Novel
GIMAP7	0.2	Novel
PELP1	0.2	Novel
IL24	0.2	Novel
PSME2	0.2	Novel
INPP5D	0.2	Novel
GZMA	0.2	Novel
LST1	0.2	Novel
RPL36A-HNRNPH2	0.2	Novel
EBNA1BP2	0.2	Novel
ULBP3	0.2	Novel
RPL37	0.2	Novel
ARHGAP9	0.2	Novel
EIF1	0.2	Novel
PTPN6	0.2	Novel
KLRC2	0.2	Novel
FGD3	0.2	Novel
PPBP	0.19	Novel
ANGPTL4	0.19	Novel
CASP14	0.19	Novel
FERMT3	0.19	Novel
TLR4	0.19	Novel
EBI3	0.19	Novel
FASLG	0.19	Novel
H3-2	0.19	Novel
BTN3A1	0.19	Novel
PFDN5	0.19	Novel
CASP4	0.19	Novel
CORO1A	0.19	Novel
RPS9	0.19	Novel
MCL1	0.18	Novel
P2RY8	0.18	Novel
RASAL3	0.18	Novel
SSR2	0.18	Novel
RAP1A	0.18	Novel
TFEC	0.18	Novel
ITGAE	0.18	Novel
IL7	0.18	Novel
RPL5	0.18	Novel
GIMAP4	0.18	Novel
IL3	0.18	Novel
FCER1G	0.18	Novel
RRP9	0.18	Novel
TYROBP	0.18	Novel
RHOV	0.18	Novel
PLEK	0.18	Novel
CD247	0.18	Novel
CTSB	0.18	Novel
ARHGAP4	0.18	Novel
EIF3L	0.18	Novel
MAPK3	0.17	Novel
CCR1	0.17	Novel
DEF6	0.17	Novel
LSP1	0.17	Novel
EIF5	0.17	Novel
TREML4	0.17	Novel
REM1	0.17	Novel
UBC	0.17	Novel
WDR72	0.17	Novel
CASP8	0.17	Novel
LY9	0.17	Novel
SYK	0.17	Novel
CD86	0.17	Novel
IFI16	0.17	Novel
CCND1	0.17	Novel
ETF1	0.17	Novel
RPLP0	0.17	Novel
KIR2DL1	0.17	Novel
EIF3H	0.17	Novel
CCL3L3	0.17	Novel
BCL2L10	0.17	Novel
RPL4	0.17	Novel
TREM1	0.17	Novel
LAT	0.17	Novel
TNFAIP8L2	0.17	Novel
H3C15	0.16	Novel
H3C12	0.16	Novel
CALHM6	0.16	Novel
SSR4	0.16	Novel
NAA10	0.16	Novel
LTB	0.16	Novel
CD52	0.16	Novel
CDK1	0.16	Novel
SP140	0.16	Novel
IL2RB	0.16	Novel
FBL	0.16	Novel
FCGR1A	0.16	Novel
GAPT	0.16	Novel
EP300	0.16	Novel
EEF1A2	0.16	Novel
SIRT1	0.16	Novel
EVI2B	0.16	Novel
CD200R1	0.16	Novel
CCL7	0.15	Novel
NPM1	0.15	Novel
ALB	0.15	Novel
RPLP1	0.15	Novel
LAPTM5	0.15	Novel
SELPLG	0.15	Novel
CXCL2	0.15	Novel
RPS16	0.15	Novel
RPS29	0.15	Novel
CD101	0.15	Novel
DOK2	0.15	Novel
LILRA1	0.15	Novel
MICB	0.15	Novel
CD3D	0.15	Novel
TNFSF9	0.15	Novel
PSMD3	0.15	Novel
TNFRSF13C	0.15	Novel
HK3	0.15	Novel
KXD1	0.15	Novel
IL12RB1	0.14	Novel
GSN	0.14	Novel
CD93	0.14	Novel
GAB3	0.14	Novel
CSF2RB	0.14	Novel
CCL18	0.14	Novel
H4C11	0.14	Novel
RHOJ	0.14	Novel
CD28	0.14	Novel
TNFRSF13B	0.14	Novel
CD53	0.14	Novel
NACA	0.14	Novel
NCR1	0.14	Novel
CSF2RA	0.14	Novel
PLAUR	0.14	Novel
RPL36AL	0.14	Novel
RSL24D1	0.14	Novel
IL32	0.14	Novel
BTLA	0.14	Novel
H2AC7	0.14	Novel
NCR3	0.14	Novel
VWA8	0.14	Novel
CD38	0.14	Novel
LILRB3	0.13	Novel
FCGR2B	0.13	Novel
THBS1	0.13	Novel
CDC37	0.13	Novel
SNX20	0.13	Novel
ILK	0.13	Novel
CD96	0.13	Novel
CEACAM21	0.13	Novel
TIGIT	0.13	Novel
IRAG2	0.13	Novel
RPL36A	0.13	Novel
MAP2K7	0.13	Novel
CD79B	0.13	Novel
RETN	0.13	Novel
EIF3M	0.13	Novel
IL2RG	0.13	Novel
EIF4EBP1	0.13	Novel
NME1	0.13	Novel
RND2	0.13	Novel
SPIB	0.13	Novel
CD5	0.13	Novel
DAPP1	0.13	Novel
PTK2B	0.13	Novel
FCRL6	0.13	Novel
ICOSLG	0.13	Novel
IFNG	0.13	Novel
IFNL2	0.13	Novel
SELL	0.13	Novel
GZMK	0.13	Novel
NLRC5	0.13	Novel
KDM1A	0.13	Novel
EIF3A	0.13	Novel
AKT1	0.13	Novel
TRADD	0.13	Novel
PTCRA	0.13	Novel
IL18BP	0.13	Novel
PIK3R6	0.13	Novel
CCR7	0.13	Novel
IL16	0.13	Novel
PTPRC	0.12	Novel
SRPRB	0.12	Novel
CYTH4	0.12	Novel
PLEC	0.12	Novel
LILRA5	0.12	Novel
LAIR1	0.12	Novel
EIF3B	0.12	Novel
IL4R	0.12	Novel
GRAP	0.12	Novel
LTBR	0.12	Novel
H3C7	0.12	Novel
PTPRCAP	0.12	Novel
IL15RA	0.12	Novel
RACK1	0.12	Novel
S100A9	0.12	Novel
RASSF5	0.12	Novel
GIMAP6	0.12	Novel
TREML2	0.12	Novel
SEC61G	0.12	Novel
PFDN6	0.12	Novel
RUFY4	0.12	Novel
UBQLNL	0.12	Novel
KIR3DL1	0.12	Novel
IL18RAP	0.12	Novel
RPL26	0.12	Novel
SRGN	0.12	Novel
SIT1	0.12	Novel
BTF3	0.12	Novel
RUNX3	0.12	Novel
ITGB7	0.12	Novel
LOC102723996	0.12	Novel
H3C4	0.12	Novel
LRRC25	0.12	Novel
PSMC4	0.12	Novel
PDPN	0.12	Novel
IL7R	0.12	Novel
LYN	0.12	Novel
NLE1	0.12	Novel
RHOU	0.12	Novel
RPL15	0.12	Novel
PFDN1	0.11	Novel
TRMT112	0.11	Novel
H3C14	0.11	Novel
RALGDS	0.11	Novel
CCL23	0.11	Novel
BCL2L11	0.11	Novel
EIF3D	0.11	Novel
NCK1	0.11	Novel
PPAN	0.11	Novel
ITGA5	0.11	Novel
MAP1LC3B	0.11	Novel
HABP4	0.11	Novel
RPS12	0.11	Novel
BOP1	0.11	Novel
HLA-DOA	0.11	Novel
RPL26L1	0.11	Novel
SPN	0.11	Novel
S100A8	0.11	Novel
ELANE	0.11	Novel
CST7	0.11	Novel
IMP3	0.11	Novel
NRAS	0.11	Novel
GPR174	0.11	Novel
CXCL3	0.11	Novel
PSMB8	0.11	Novel
CCL19	0.11	Novel
POLR2G	0.11	Novel
ADIPOQ	0.11	Novel
ARHGAP15	0.11	Novel
H3C10	0.11	Novel
SLAMF1	0.11	Novel
RPL3	0.11	Novel
PSME1	0.11	Novel
SHC1	0.11	Novel
CD44	0.11	Novel
ARHGEF1	0.11	Novel
IFNGR1	0.11	Novel
CCT8	0.11	Novel
CRK	0.11	Novel
TNFRSF21	0.11	Novel
MAPRE1	0.11	Novel
IFNA16	0.11	Novel
IL23R	0.11	Novel
SLAMF7	0.11	Novel
IL23A	0.11	Novel
CD8B	0.11	Novel
RPS15A	0.1	Novel
FN1	0.1	Novel
RPS10-NUDT3	0.1	Novel
TNFRSF8	0.1	Novel
PA2G4	0.1	Novel
XCL1	0.1	Novel
RPL8	0.1	Novel
VASP	0.1	Novel
CCL22	0.1	Novel
SASH3	0.1	Novel
KIR3DL2	0.1	Novel
MAPK8	0.1	Novel
NOC2L	0.1	Novel
GBP5	0.1	Novel
NCR3LG1	0.1	Novel
H3C6	0.1	Novel
CSF3R	0.1	Novel
IFNL1	0.1	Novel
IL17C	0.1	Novel
ICAM2	0.1	Novel
PSMD4	0.1	Novel
SMAD3	0.1	Novel
IL11RA	0.1	Novel
RPL12	0.1	Novel
CBL	0.1	Novel
TTC4	0.1	Novel
ARRB2	0.1	Novel
DOCK1	0.1	Novel
SRP14	0.1	Novel
H3C3	0.1	Novel
OAS2	0.1	Novel
PTPN11	0.1	Novel
ULBP1	0.1	Novel
NACA2	0.1	Novel
DEFB103B	0.1	Novel
AHR	0.1	Novel
NCK2	0.1	Novel
LILRB4	0.1	Novel
PSMB9	0.1	Novel
THEMIS	0.1	Novel
TBX21	0.1	Novel
GPR183	0.1	Novel
LYL1	0.1	Novel
ICOS	0.1	Novel
CASP5	0.1	Novel
SGK1	0.1	Novel
DPEP2	0.1	Novel
CCL3	0.1	Novel
DFFA	0.1	Novel
IL1R2	0.1	Novel
CD79A	0.1	Novel
CXCR5	0.1	Novel
LILRB2	0.1	Novel
H2AC12	0.1	Novel
HLA-DPA1	0.1	Novel
CD81	0.1	Novel
ISG20	0.1	Novel
CTTN	0.09	Novel
AATF	0.09	Novel
GNLY	0.09	Novel
MNDA	0.09	Novel
ZNF622	0.09	Novel
PELO	0.09	Novel
PSME3	0.09	Novel
CIITA	0.09	Novel
IFI30	0.09	Novel
KLRC1	0.09	Novel
MAPK1	0.73	Known
GRB2	0.72	Known
RPL27	0.71	Known
RPL11	0.67	Known
STAT3	0.57	Known
IL6	0.55	Known
RPL30	0.55	Known
IKZF1	0.55	Known
RPS26	0.53	Known
MMP9	0.48	Known
RAP1B	0.45	Known
HCLS1	0.44	Known
GMFG	0.39	Known
CCL2	0.38	Known
RPS3	0.37	Known
ITGB2	0.36	Known
H4C3	0.35	Known
TAGAP	0.33	Known
NFKB1	0.32	Known
ARHGAP30	0.32	Known
DOCK8	0.31	Known
NOP53	0.28	Known
BIRC3	0.24	Known
RPL35	0.24	Known
FOXO1	0.22	Known
RPL6	0.21	Known
HSPA5	0.2	Known
ANGPT2	0.19	Known
CXCL1	0.16	Known
VEGFC	0.15	Known
H2AC18	0.14	Known
CYTIP	0.14	Known
MMP14	0.13	Known
SERPINB9	0.12	Known

## Sheet: STRING-6
STRING-Influence-GO
Symbol	Probability	Known/Novel
TEDC1	0	Novel
RPL41	0	Novel
C19orf71	0	Novel
LCP2	0	Novel
PTPRC	0	Novel
SMG8	0	Novel
SECISBP2	0	Novel
SIT1	0	Novel
GIMAP6	0	Novel
CD3E	0	Novel
SMG9	0	Novel
GIMAP4	0	Novel
CD2	0	Novel
GZMB	0	Novel
CD48	0	Novel
CD247	0	Novel
CD69	0	Novel
LAPTM5	0	Novel
ITGAM	0	Novel
HCST	0	Novel
GZMA	0	Novel
TYROBP	0	Novel
PRF1	0	Novel
SYK	0	Novel
NKG7	0	Novel
PELP1	0	Novel
GIMAP8	0	Novel
PNRC2	0	Novel
IGSF6	0	Novel
SKAP1	0	Novel
TNFAIP8L2	0	Novel
GIMAP1-GIMAP5	0	Novel
ZAP70	0	Novel
LILRB2	0	Novel
TRAM1	0	Novel
CD244	0	Novel
IL2RB	0	Novel
SSR1	0	Novel
SPCS2	0	Novel
SSR2	0	Novel
IL2RG	0	Novel
BTK	0	Novel
CD79B	0	Novel
LCK	0	Novel
LYSMD1	0	Novel
FCGR2B	0	Novel
CCL5	0	Novel
SSR3	0	Novel
SLA	0	Novel
CSF1R	0	Novel
CCR7	0	Novel
TLR2	0	Novel
FASLG	0	Novel
EVI2B	0	Novel
CCR5	0	Novel
TRAF3IP3	0	Novel
CD86	0	Novel
IL2	0	Novel
LY9	0	Novel
ALOX5AP	0	Novel
IL36A	0	Novel
ARHGAP25	0	Novel
IL18RAP	0	Novel
URGCP	0	Novel
LAS1L	0	Novel
VAV1	0	Novel
CCL4	0	Novel
RPL36A-HNRNPH2	0	Novel
CD19	0	Novel
ICOS	0	Novel
CD3D	0	Novel
CD226	0	Novel
SPCS3	0	Novel
CD40LG	0	Novel
CD53	0	Novel
IL15	0	Novel
MPHOSPH6	0	Novel
UPF3A	0	Novel
OSM	0	Novel
CD5	0	Novel
EIF3L	0	Novel
FGR	0	Novel
CCL3L3	0	Novel
FAM9C	0	Novel
ITGAL	0	Novel
NCF4	0	Novel
EPOR	0	Novel
CCL3	0	Novel
SMG5	0	Novel
CTSS	0	Novel
GNLY	0	Novel
TNF	0	Novel
C1D	0	Novel
CCDC117	0	Novel
CD4	0	Novel
APBB1IP	0	Novel
P2RY8	0	Novel
IL10	0	Novel
GZMK	0	Novel
TLR1	0	Novel
TREM1	0	Novel
EIF3D	0	Novel
CD80	0	Novel
CD79A	0	Novel
MYPOP	0	Novel
SMG7	0	Novel
SLAMF6	0	Novel
C1orf162	0	Novel
TNFSF8	0	Novel
CD8A	0	Novel
ISG20L2	0	Novel
SRPRB	0	Novel
STAP1	0	Novel
EIF3J	0	Novel
MPEG1	0	Novel
PELO	0	Novel
DOCK4	0	Novel
RAC2	0	Novel
CD28	0	Novel
TLR8	0	Novel
EIF3M	0	Novel
ARHGDIB	0	Novel
NOL9	0	Novel
RASGRP2	0	Novel
IL18R1	0	Novel
TNFRSF4	0	Novel
SEC11A	0	Novel
CLECL1	0	Novel
C9orf153	0	Novel
TLR4	0	Novel
CD84	0	Novel
SASH3	0	Novel
TEX10	0	Novel
IL2RA	0	Novel
CSF3	0	Novel
PTPN6	0	Novel
CCR1	0	Novel
CXCR3	0	Novel
SELPLG	0	Novel
CSF2	0	Novel
SLAMF1	0	Novel
SSR4	0	Novel
SMG6	0	Novel
GPR174	0	Novel
SELP	0	Novel
MNDA	0	Novel
VEGFD	0	Novel
IL6R	0	Novel
IL37	0	Novel
CD27	0	Novel
CST7	0	Novel
RASAL3	0	Novel
WAS	0	Novel
IL4	0	Novel
ARHGAP9	0	Novel
IFNG	0	Novel
BCL2A1	0	Novel
RASSF5	0	Novel
IL21R	0	Novel
CD40	0	Novel
SPCS1	0	Novel
LTB	0	Novel
CCR2	0	Novel
PTPRCAP	0	Novel
IL16	0	Novel
NUTM2A	0	Novel
TLR7	0	Novel
HGF	0	Novel
CD300A	0	Novel
BLNK	0	Novel
EIF3K	0	Novel
CYTH4	0	Novel
FOXP3	0	Novel
IL18	0	Novel
RPL17-C18orf32	0	Novel
FGL2	0	Novel
CASP8	0	Novel
CXCR4	0	Novel
IL25	0	Novel
SLAMF7	0	Novel
FAS	0	Novel
IL3	0	Novel
SPI1	0	Novel
CEBPZ	0	Novel
IL17RC	0	Novel
FCER1G	0	Novel
AGER	0	Novel
STAT5A	0	Novel
ICAM1	0	Novel
HLA-DRB1	0	Novel
MMP17	0	Novel
NUTM2B	0	Novel
RPL37	0	Novel
FCER2	0	Novel
FAM78A	0	Novel
LILRA1	0	Novel
EBI3	0	Novel
ITK	0	Novel
RPL36A	0	Novel
RPL24	0	Novel
LAT2	0	Novel
IL7	0	Novel
TNFSF13B	0	Novel
FLT3	0	Novel
SENP3	0	Novel
CCL11	0	Novel
CCN3	0	Novel
CBL	0	Novel
NCF2	0	Novel
RPS9	0	Novel
MS4A14	0	Novel
PDCD1	0	Novel
THEMIS2	0	Novel
IL15RA	0	Novel
GAB3	0	Novel
IL36G	0	Novel
LYZ	0	Novel
CD300LB	0	Novel
SEC61G	0	Novel
RPL13	0	Novel
IL36RN	0	Novel
RPS21	0	Novel
PECAM1	0	Novel
IL1F10	0	Novel
MMP25	0	Novel
RPL22L1	0	Novel
TNFSF12	0	Novel
IL22	0	Novel
RPS8	0	Novel
CCL7	0	Novel
TPT1	0	Novel
RPSA	0	Novel
DEF6	0	Novel
DENND1C	0	Novel
MS4A1	0	Novel
TIMP1	0	Novel
LBP	0	Novel
TNFRSF1B	0	Novel
TNIP1	0	Novel
NCR1	0	Novel
IL13	0	Novel
RPL13A	0	Novel
NCKAP1L	0	Novel
ALOX5	0	Novel
IL36B	0	Novel
IL32	0	Novel
CASP1	0	Novel
S100A12	0	Novel
RPL7L1	0	Novel
EIF3G	0	Novel
RPL36AL	0	Novel
LCP1	0	Novel
SPN	0	Novel
KLRK1	0	Novel
CD3G	0	Novel
RPL32	0	Novel
ANGPT1	0	Novel
CCL18	0	Novel
TFEC	0	Novel
SIRPG	0	Novel
TNFRSF1A	0	Novel
RPL28	0	Novel
GPR183	0	Novel
EEFSEC	0	Novel
IL23A	0	Novel
GRAP2	0	Novel
IL17F	0	Novel
CD1C	0	Novel
NACA2	0	Novel
RNASE6	0	Novel
JPT1	0	Novel
FCGR2A	0	Novel
CCRL2	0	Novel
RPL19	0	Novel
RPS5	0	Novel
RPL39L	0	Novel
RSRC1	0	Novel
AKT1	0	Novel
CORO1A	0	Novel
MYD88	0	Novel
EXOSC6	0	Novel
NLRP3	0	Novel
EIF3A	0	Novel
CLCF1	0	Novel
BTLA	0	Novel
RPL10L	0	Novel
BATF	0	Novel
TRAF1	0	Novel
EIF3C	0	Novel
RPL38	0	Novel
LYN	0	Novel
DDOST	0	Novel
RPS10	0	Novel
IL12B	0	Novel
BTF3L4	0	Novel
TLR9	0	Novel
EIF2S1	0	Novel
CXCL10	0	Novel
GAREM2	0	Novel
RPS6	0	Novel
TIMP4	0	Novel
IL12RB1	0	Novel
MS4A7	0	Novel
PPP2R2A	0	Novel
RGS18	0	Novel
STAP2	0	Novel
JAK3	0	Novel
MIF	0	Novel
EIF4E	0	Novel
KIAA1958	0	Novel
SIGLEC7	0	Novel
RPS3A	0	Novel
AIF1	0	Novel
CD37	0	Novel
CSF3R	0	Novel
RPS11	0	Novel
EIF3H	0	Novel
RPL18	0	Novel
DOK3	0	Novel
MMP10	0	Novel
CCL17	0	Novel
CD274	0	Novel
RPS12	0	Novel
FNDC10	0	Novel
TIGIT	0	Novel
RPS24	0	Novel
CD74	0	Novel
RPL37A	0	Novel
RPS2	0	Novel
IL27	0	Novel
CCR6	0	Novel
RPL34	0	Novel
UPF2	0	Novel
RHOH	0	Novel
IL31	0	Novel
CSF2RA	0	Novel
TIMP2	0	Novel
SRP68	0	Novel
EIF2S2	0	Novel
KLRB1	0	Novel
BCL2L11	0	Novel
NSA2	0	Novel
SH2D1A	0	Novel
NUFIP2	0	Novel
MMP24	0	Novel
RPS29	0	Novel
RSL24D1	0	Novel
MAIP1	0	Novel
EXOSC1	0	Novel
RPS20	0	Novel
NOD2	0	Novel
RPL21	0	Novel
PTX3	0	Novel
RPS25	0	Novel
RPL29	0	Novel
ERVV-2	0	Novel
DCP1A	0	Novel
IL17B	0	Novel
PDGFB	0	Novel
DAPP1	0	Novel
SEC11C	0	Novel
RIPK3	0	Novel
RPL3L	0	Novel
PLG	0	Novel
IL4R	0	Novel
EXOSC7	0	Novel
RPS19	0	Novel
CDC42	0	Novel
RPS13	0	Novel
RPS4X	0	Novel
CMKLR1	0	Novel
C17orf99	0	Novel
TNFSF11	0	Novel
RPS14	0	Novel
PDPN	0	Novel
CARD11	0	Novel
PTPN22	0	Novel
RCN3	0	Novel
RPS10-NUDT3	0	Novel
GAPT	0	Novel
EIF3E	0	Novel
C9orf78	0	Novel
IL26	0	Novel
MMP27	0	Novel
ETS1	0	Novel
NCR3	0	Novel
RPS28	0	Novel
EXOSC8	0	Novel
TNFRSF9	0	Novel
RCSD1	0	Novel
EXOSC9	0	Novel
RPL22	0	Novel
RAC1	0	Novel
CCDC88B	0	Novel
SIGLEC9	0	Novel
HABP4	0	Novel
TNFRSF13C	0	Novel
CCL26	0	Novel
RPS16	0	Novel
RPL4	0	Novel
CXCL8	0	Novel
RPS18	0	Novel
CTSH	0	Novel
CASP3	0	Novel
JAML	0	Novel
TNFRSF14	0	Novel
NACA	0	Novel
POU2AF1	0	Novel
SMKR1	0	Novel
RPL18A	0	Novel
EIF2S3	0	Novel
VCAM1	0	Novel
SPINDOC	0	Novel
TNFAIP8	0	Novel
NCF1	0	Novel
SAMSN1	0	Novel
MDN1	0	Novel
ZNF683	0	Novel
RPLP2	0	Novel
RPL26L1	0	Novel
MMP2	0	Novel
TNFAIP3	0	Novel
CEACAM21	0	Novel
CD44	0	Novel
GSPT1	0	Novel
FCER1A	0	Novel
PES1	0	Novel
SRI	0	Novel
TNFRSF12A	0	Novel
IL23R	0	Novel
IL6ST	0	Novel
RACK1	0	Novel
WIPF1	0	Novel
RPLP1	0	Novel
MS4A6A	0	Novel
C3orf33	0	Novel
IGF1	0	Novel
IER3	0	Novel
MMP11	0	Novel
RELB	0	Novel
RETN	0	Novel
RPL10	0	Novel
ITGB2	1	Known
HCLS1	1	Known
GIMAP1	1	Known
ARHGAP30	1	Known
GZMH	1	Known
GMFG	1	Known
TAGAP	1	Known
IKZF1	1	Known
IL6	1	Known
STAT3	1	Known
RPS26	1	Known
CCL2	1	Known
VEGFC	1	Known
RPL39	1	Known
DOCK8	1	Known
CYTIP	1	Known
MMP9	1	Known
NFKB1	1	Known
RPL30	1	Known
RPL27	1	Known
RPS3	1	Known
NOP53	1	Known
RPL11	1	Known
ANGPT2	1	Known
CXCL1	1	Known
FOXO1	1	Known
RPL6	1	Known
RPL35	1	Known
GRB2	1	Known
KLRD1	1	Known
CXCR6	1	Known
MAPK1	1	Known
DDIT3	1	Known
SLA2	1	Known
MMP14	1	Known
BIRC3	1	Known
RASGRP1	1	Known
SERPINB9	1	Known
MPHOSPH10	1	Known
HSPA5	1	Known
RAP1B	1	Known
PHF20	1	Known
TMSB4X	1	Known
H4C3	1	Known
NOSIP	1	Known
HOPX	1	Known
H2AC18	1	Known
TMEM243	1	Known
RIC8A	1	Known
PHF1	1	Known
EMB	1	Known
UBE2M	1	Known
ELOVL5	1	Known
TERF2IP	1	Known
SMIM12	1	Known
MCUB	1	Known
MRPL10	1	Known
SSNA1	1	Known

## Sheet: BioGRID-1
BioGRID-Adjacency-DisGeNET
Symbol	Probability	Known/Novel
DUSP13	0.99	Novel
INSYN2A	0.99	Novel
RPS6	0.99	Novel
RPS28	0.99	Novel
VEGFD	0.98	Novel
CCDC113	0.96	Novel
ANKMY2	0.95	Novel
TBC1D30	0.95	Novel
REXO4	0.95	Novel
NIFK	0.94	Novel
MRPL1	0.93	Novel
TUBGCP3	0.91	Novel
NAT10	0.88	Novel
SYCE1L	0.88	Novel
KIF24	0.84	Novel
RPL31	0.84	Novel
PNMA5	0.83	Novel
RAB36	0.79	Novel
TNS4	0.79	Novel
DEFB112	0.78	Novel
LEP	0.77	Novel
ZCWPW2	0.75	Novel
ITSN1	0.75	Novel
C5orf49	0.74	Novel
H2AW	0.72	Novel
NUDT10	0.72	Novel
IPMK	0.68	Novel
C18orf54	0.67	Novel
CCDC71	0.59	Novel
EIF3C	0.58	Novel
SPIB	0.56	Novel
IER2	0.56	Novel
ZNF84	0.56	Novel
CCDC130	0.55	Novel
ODF3L2	0.55	Novel
LGALS4	0.54	Novel
SPATA22	0.54	Novel
TCF19	0.53	Novel
EPN1	0.52	Novel
BAZ2B	0.5	Novel
CDYL2	0.49	Novel
TRMT6	0.48	Novel
FUT9	0.48	Novel
L3MBTL4	0.47	Novel
FAM228A	0.47	Novel
LRRC29	0.46	Novel
UPRT	0.46	Novel
ZNF185	0.45	Novel
C7orf31	0.44	Novel
WDR74	0.43	Novel
FAM98B	0.42	Novel
ZNF511	0.42	Novel
ELOA2	0.42	Novel
RPL19	0.42	Novel
C4orf46	0.41	Novel
CTTNBP2NL	0.41	Novel
PKP1	0.41	Novel
ZNF593	0.4	Novel
KLHDC9	0.39	Novel
PLCG1	0.38	Novel
EIF3D	0.37	Novel
ARHGEF3	0.37	Novel
SELENOV	0.37	Novel
HEXIM2	0.36	Novel
IL7R	0.36	Novel
DALRD3	0.36	Novel
MZT1	0.35	Novel
TBC1D9	0.34	Novel
MTMR7	0.34	Novel
THAP6	0.34	Novel
ZNF844	0.33	Novel
NFIL3	0.33	Novel
ANAPC16	0.33	Novel
PLB1	0.32	Novel
HASPIN	0.32	Novel
GRB7	0.31	Novel
SEPTIN1	0.3	Novel
H4C15	0.28	Novel
PRR5L	0.27	Novel
KLF4	0.27	Novel
ARHGAP12	0.27	Novel
LRRN4	0.27	Novel
GOLGA1	0.26	Novel
RBM48	0.26	Novel
TIMELESS	0.26	Novel
ROBO3	0.25	Novel
CCDC198	0.25	Novel
INAVA	0.24	Novel
CHCHD1	0.23	Novel
SNAPC1	0.22	Novel
RO60	0.22	Novel
BNIP1	0.21	Novel
RABGGTA	0.21	Novel
MMP2	0.21	Novel
CNNM1	0.19	Novel
CTTNBP2	0.19	Novel
SPP1	0.19	Novel
C9orf24	0.19	Novel
ATXN7L2	0.19	Novel
OXER1	0.18	Novel
GGN	0.18	Novel
PSMD14	0.17	Novel
ARFGEF1	0.17	Novel
CBX6	0.17	Novel
SURF2	0.16	Novel
SHISA6	0.16	Novel
BLK	0.16	Novel
CASP1	0.15	Novel
TGM5	0.15	Novel
ARHGEF39	0.15	Novel
CDR2L	0.15	Novel
UPF2	0.14	Novel
RPP38	0.14	Novel
CAMSAP3	0.14	Novel
SIRPA	0.14	Novel
ARHGEF4	0.14	Novel
TTC9C	0.14	Novel
MOB1A	0.14	Novel
PLEKHG6	0.13	Novel
TOX2	0.13	Novel
H4C12	0.13	Novel
RHOU	0.12	Novel
RBM34	0.12	Novel
INPP5J	0.12	Novel
MVB12A	0.12	Novel
MRPL42	0.12	Novel
MOB1B	0.11	Novel
RPP14	0.11	Novel
DCDC2B	0.11	Novel
FLT1	0.11	Novel
KIAA0408	0.1	Novel
BAX	0.1	Novel
LRCH1	0.1	Novel
H4C2	0.1	Novel
DOCK6	0.09	Novel
SAPCD1	0.09	Novel
H4C13	0.09	Novel
FLYWCH1	0.09	Novel
CRLF3	0.08	Novel
POMC	0.08	Novel
FAN1	0.08	Novel
ANXA7	0.08	Novel
RPS4X	0.08	Novel
RPS3A	0.08	Novel
PPP1R18	0.08	Novel
RPS18	0.07	Novel
H4C11	0.07	Novel
MTF1	0.07	Novel
RPS16	0.07	Novel
AVIL	0.07	Novel
GNL3L	0.07	Novel
CCDC13	0.07	Novel
ZNF835	0.07	Novel
PAFAH1B3	0.07	Novel
SAMD4A	0.07	Novel
DDX27	0.06	Novel
CLIP4	0.06	Novel
MARCHF7	0.06	Novel
H4C6	0.06	Novel
NHSL2	0.06	Novel
LRCH4	0.06	Novel
EXOSC10	0.06	Novel
ITGB1	0.06	Novel
LAGE3	0.06	Novel
HOMEZ	0.05	Novel
RPL18	0.05	Novel
PRPSAP2	0.05	Novel
TSHZ3	0.05	Novel
H2AB3	0.05	Novel
H4C14	0.05	Novel
RBM41	0.05	Novel
SNX18	0.04	Novel
RPL36	0.04	Novel
H4C8	0.04	Novel
SNX21	0.04	Novel
NOD2	0.04	Novel
RPL13	0.04	Novel
H4C5	0.04	Novel
RPS13	0.04	Novel
BID	0.04	Novel
RPS9	0.04	Novel
SH2D2A	0.04	Novel
SAFB2	0.04	Novel
LRCH3	0.04	Novel
TMEM65	0.04	Novel
BRIX1	0.03	Novel
RAB3IL1	0.03	Novel
ITGB3	0.03	Novel
CCDC116	0.03	Novel
WASHC1	0.03	Novel
INTS3	0.03	Novel
RNF169	0.03	Novel
CNKSR1	0.03	Novel
C10orf88	0.03	Novel
H4C4	0.03	Novel
GTF2A1	0.03	Novel
ZNF564	0.03	Novel
CNOT2	0.03	Novel
GPBP1	0.03	Novel
PPP1R32	0.03	Novel
H3C6	0.03	Novel
CASP7	0.03	Novel
BEND7	0.02	Novel
WASF1	0.02	Novel
FOSL2	0.02	Novel
ANGPT1	0.02	Novel
ZBTB42	0.02	Novel
NPPA	0.02	Novel
SHARPIN	0.02	Novel
MRPS30	0.02	Novel
FOXO6	0.02	Novel
MARK4	0.02	Novel
LGALS8	0.02	Novel
RPS24	0.02	Novel
ANP32A	0.02	Novel
ANGPT4	0.02	Novel
SLAIN1	0.02	Novel
H4-16	0.02	Novel
LRCH2	0.02	Novel
WDR25	0.02	Novel
NAB2	0.02	Novel
SNRPB2	0.02	Novel
RPS23	0.02	Novel
DNAH2	0.02	Novel
RPS25	0.02	Novel
SPEG	0.02	Novel
RPS5	0.02	Novel
SHC2	0.02	Novel
FBP1	0.02	Novel
SNTB1	0.02	Novel
FMNL1	0.02	Novel
RASSF10	0.02	Novel
PTP4A1	0.02	Novel
BRAF	0.02	Novel
ARHGAP36	0.02	Novel
PARD6B	0.01	Novel
SAXO1	0.01	Novel
CYP4F2	0.01	Novel
CHTF8	0.01	Novel
OMA1	0.01	Novel
RPL7	0.01	Novel
RAB11FIP2	0.01	Novel
CTSZ	0.01	Novel
SCGB1D4	0.01	Novel
DDX56	0.01	Novel
LUZP4	0.01	Novel
DUSP19	0.01	Novel
LRRFIP2	0.01	Novel
LPCAT1	0.01	Novel
MMP3	0.01	Novel
FOXK2	0.01	Novel
CDCA7L	0.01	Novel
RPS15A	0.01	Novel
GPSM3	0.01	Novel
TMEM229B	0.01	Novel
AIRE	0.01	Novel
SMG9	0.01	Novel
C1orf35	0.01	Novel
ZNF774	0.01	Novel
RBBP7	0.01	Novel
RPL7A	0.01	Novel
CFAP97D1	0.01	Novel
ARMC6	0.01	Novel
H4C9	0.01	Novel
RPL9	0.01	Novel
POLE2	0.01	Novel
GPR182	0.01	Novel
RPL13A	0.01	Novel
PCDHGB1	0.01	Novel
PPIE	0.01	Novel
SPOCK2	0.01	Novel
RPL34	0.01	Novel
KDM4D	0.01	Novel
PIANP	0.01	Novel
PLP2	0.01	Novel
SCUBE2	0.01	Novel
LDHAL6B	0.01	Novel
UFSP2	0.01	Novel
C2CD6	0.01	Novel
ZC2HC1C	0.01	Novel
SWAP70	0.01	Novel
H3C3	0.01	Novel
TRARG1	0.01	Novel
SKAP1	0.01	Novel
MRPL47	0.01	Novel
RPS19	0.01	Novel
ZNF316	0.01	Novel
S100B	0.01	Novel
TIE1	0.01	Novel
RPL12	0.01	Novel
IL33	0.01	Novel
RPA4	0.01	Novel
ZNF324B	0.01	Novel
BPNT2	0.01	Novel
KIF9	0.01	Novel
MRPL9	0.01	Novel
PDIA4	0.01	Novel
TMEM254	0.01	Novel
S100A1	0.01	Novel
KCMF1	0.01	Novel
DUSP26	0.01	Novel
MCU	0.01	Novel
ODF3B	0.01	Novel
NFX1	0.01	Novel
SLA	0.01	Novel
H3C10	0.01	Novel
H3C4	0.01	Novel
FAM124B	0.01	Novel
TASOR2	0.01	Novel
POLDIP3	0.01	Novel
S100A3	0.01	Novel
DUSP18	0.01	Novel
NBEA	0	Novel
MAP3K9	0	Novel
DEFB127	0	Novel
ZNF2	0	Novel
ADPGK	0	Novel
RNU6-1	0	Novel
LYZL1	0	Novel
H3C11	0	Novel
ICAM3	0	Novel
WFDC10A	0	Novel
ACTN3	0	Novel
TMEM42	0	Novel
PPAN	0	Novel
RPL17	0	Novel
PTPRR	0	Novel
ANKRD55	0	Novel
CEP20	0	Novel
DNAJC2	0	Novel
PARP3	0	Novel
CBX8	0	Novel
RIBC1	0	Novel
LRRK1	0	Novel
RNU5A-1	0	Novel
SPRY1	0	Novel
MTERF3	0	Novel
MAGEB6	0	Novel
CCSER1	0	Novel
H3C7	0	Novel
MYOZ3	0	Novel
SLC6A1	0	Novel
H3C8	0	Novel
DNAJC9	0	Novel
ARHGAP45	0	Novel
GLIPR1L2	0	Novel
H2AC20	0	Novel
MRPL35	0	Novel
TOGARAM1	0	Novel
GRSF1	0	Novel
IQCC	0	Novel
CCNA2	0	Novel
AHSP	0	Novel
CROCCP2	0	Novel
PLEKHA2	0	Novel
VEZF1	0	Novel
RPLP0P6	0	Novel
WNT9B	0	Novel
H3C12	0	Novel
DNAJC15	0	Novel
H2BC4	0	Novel
POLR2M	0	Novel
SLC25A16	0	Novel
FBL	0	Novel
LHFPL1	0	Novel
SART1	0	Novel
NFAM1	0	Novel
RBM19	0	Novel
KRR1	0	Novel
VWA5B1	0	Novel
TMEM196	0	Novel
DDX52	0	Novel
THSD7A	0	Novel
MRPL39	0	Novel
SEPTIN9	0	Novel
HEATR5A	0	Novel
ARHGEF5	0	Novel
ZNF611	0	Novel
C7orf26	0	Novel
RPS7	0	Novel
MMP10	0	Novel
IL1RAPL2	0	Novel
BPIFB2	0	Novel
BTBD2	0	Novel
C12orf73	0	Novel
BTNL3	0	Novel
RPL18A	0	Novel
ERVK13-1	0	Novel
PRPF18	0	Novel
RNASE3	0	Novel
ADHFE1	0	Novel
P2RX5	0	Novel
INTS6L	0	Novel
ZNF226	0	Novel
API5	0	Novel
MON1B	0	Novel
STAP1	0	Novel
ROMO1	0	Novel
TNFRSF25	0	Novel
RPS17	0	Novel
WNT2B	0	Novel
HEATR9	0	Novel
CWF19L2	0	Novel
SNORC	0	Novel
RPS15	0	Novel
SEMA4C	0	Novel
JAKMIP1	0	Novel
RPL39P5	0	Novel
CTTN	0	Novel
NSD3	0	Novel
VPS72	0	Novel
RPS14	0	Novel
PGBD3	0	Novel
PPID	0	Novel
ZNF397	0	Novel
TDRKH	0	Novel
TUBE1	0	Novel
TSPY1	0	Novel
LYG2	0	Novel
RPL5	0	Novel
H3C13	0	Novel
STRIT1	0	Novel
ILKAP	0	Novel
ADGRA3	0	Novel
MRPL57	0	Novel
PAPSS2	0	Novel
KIAA1549L	0	Novel
LIN28A	0	Novel
ATAD2B	0	Novel
ZNF304	0	Novel
TRMT2A	0	Novel
RGS8	0	Novel
ARFRP1	0	Novel
TPPP3	0	Novel
INO80B	0	Novel
RPS11	0	Novel
PCYT2	0	Novel
GOLGA6L2	0	Novel
NOL10	0	Novel
SDAD1	0	Novel
RPL10L	0	Novel
TMEFF2	0	Novel
DOCK8	1	Known
HSPA5	1	Known
GRB2	1	Known
TERF2IP	1	Known
BIRC3	1	Known
STAT3	1	Known
CCL2	1	Known
UBE2M	1	Known
RPL6	1	Known
RPL30	1	Known
MAPK1	1	Known
RPL35	1	Known
NFKB1	1	Known
DDIT3	1	Known
RPS3	1	Known
RPL11	1	Known
PHF1	1	Known
IKZF1	1	Known
FOXO1	1	Known
RAP1B	1	Known
RPL27	1	Known
KLRD1	1	Known
ITGB2	1	Known
MMP14	1	Known
VEGFA	1	Known
NOP53	1	Known
EMB	1	Known
RIC8A	1	Known
RPS26	1	Known
TMSB4X	1	Known
GIMAP1	1	Known
MMP9	1	Known
MRPL10	1	Known
TMEM243	1	Known
H2AC18	1	Known
MCUB	1	Known
CXCL1	1	Known
NOSIP	1	Known
RPL39	1	Known
ELOVL5	1	Known
MPHOSPH10	1	Known
IL6	1	Known
SERPINB9	1	Known
HCLS1	1	Known
SSNA1	1	Known
PHF20	1	Known
CYTIP	1	Known
SLA2	1	Known
SMIM12	1	Known
HOPX	1	Known
ANGPT2	0.99	Known
GMFG	0.99	Known
RASGRP1	0.99	Known
VEGFC	0.99	Known
H4C3	0.96	Known
ARHGAP30	0.95	Known
GZMH	0.91	Known
TAGAP	0.79	Known

## Sheet: BioGRID-2
BioGRID-Embedding-DisGeNET
Symbol	Probability	Known/Novel
MAGEA11	1	Novel
SSB	1	Novel
REL	1	Novel
THOC1	1	Novel
RHOU	1	Novel
NFKBID	1	Novel
PTTG1	1	Novel
TP63	1	Novel
APPBP2	1	Novel
PSMA1	1	Novel
PPP1R21	1	Novel
DAPP1	1	Novel
MET	1	Novel
SUV39H2	1	Novel
ALB	1	Novel
PDGFB	1	Novel
HBZ	1	Novel
WTAP	1	Novel
HSF2BP	1	Novel
ZHX1	1	Novel
HLA-E	1	Novel
RIOX2	1	Novel
HLA-C	1	Novel
RAP2A	1	Novel
HRAS	1	Novel
KIT	1	Novel
CEP70	1	Novel
DDX39B	1	Novel
POMC	1	Novel
PDGFRA	1	Novel
ANXA6	1	Novel
PTGS2	1	Novel
SOCS4	1	Novel
ANXA7	1	Novel
CDKN1A	1	Novel
STX7	1	Novel
TSPYL2	1	Novel
MRPL15	1	Novel
HNRNPLL	1	Novel
PLXNB1	1	Novel
MANF	1	Novel
NXF1	1	Novel
CCDC82	1	Novel
MSLN	0.99	Novel
RPL7A	0.99	Novel
RPL15	0.99	Novel
LEPR	0.99	Novel
IGF1	0.99	Novel
ZDHHC17	0.99	Novel
COMMD1	0.99	Novel
MAGEB4	0.99	Novel
AMIGO1	0.99	Novel
TRAF3	0.99	Novel
WDR61	0.99	Novel
ZNF775	0.99	Novel
ACTA2	0.99	Novel
POLE4	0.99	Novel
RPL9	0.99	Novel
UTP3	0.99	Novel
NFKBIA	0.99	Novel
CARD9	0.99	Novel
MRPL53	0.99	Novel
TCEANC	0.99	Novel
MYF5	0.98	Novel
CPNE2	0.98	Novel
TMEM45B	0.98	Novel
PPM1A	0.98	Novel
KIR2DS2	0.98	Novel
FRMD6	0.98	Novel
KDR	0.98	Novel
LDLR	0.98	Novel
PFKFB2	0.98	Novel
NAB2	0.98	Novel
BTNL8	0.98	Novel
ZC3H13	0.98	Novel
TRIM54	0.98	Novel
SPP1	0.98	Novel
H2BC21	0.98	Novel
KLF5	0.98	Novel
IFNGR2	0.98	Novel
CCNC	0.97	Novel
HAP1	0.97	Novel
MCM10	0.97	Novel
BANP	0.97	Novel
NFYC	0.97	Novel
NCL	0.97	Novel
MRPL32	0.97	Novel
CREBZF	0.97	Novel
GRB7	0.97	Novel
SGTB	0.97	Novel
RRP15	0.97	Novel
IL6R	0.97	Novel
ZNF212	0.97	Novel
TRAF3IP3	0.97	Novel
FAM207A	0.97	Novel
FGR	0.97	Novel
ZNF830	0.97	Novel
C1orf87	0.96	Novel
IL7R	0.96	Novel
BLNK	0.96	Novel
IFITM1	0.96	Novel
MPHOSPH6	0.96	Novel
CCL13	0.96	Novel
ADGRB3	0.96	Novel
RPL31	0.96	Novel
CCL26	0.96	Novel
TFE3	0.96	Novel
SOCS3	0.95	Novel
HECTD3	0.95	Novel
HSP90B1	0.95	Novel
MRPL30	0.95	Novel
PARP1	0.95	Novel
KRIT1	0.95	Novel
RPS4X	0.95	Novel
PIK3R3	0.95	Novel
FES	0.94	Novel
RPL19	0.94	Novel
CBLN4	0.94	Novel
HVCN1	0.94	Novel
TREX1	0.94	Novel
TXK	0.94	Novel
TSNAX	0.94	Novel
GPATCH11	0.94	Novel
THOC5	0.93	Novel
OLIG1	0.93	Novel
PHF19	0.93	Novel
CCL8	0.93	Novel
ASF1B	0.93	Novel
TRIM16	0.93	Novel
MRPL23	0.93	Novel
SLC10A2	0.93	Novel
MRPL22	0.93	Novel
DOCK10	0.92	Novel
FXYD1	0.92	Novel
IGF2BP1	0.92	Novel
CUL2	0.92	Novel
RDH13	0.92	Novel
PLXNA1	0.91	Novel
BIRC5	0.91	Novel
ROCK1	0.9	Novel
PLAAT4	0.9	Novel
MRPL34	0.9	Novel
NAA16	0.9	Novel
ROMO1	0.9	Novel
COL4A1	0.9	Novel
EGR1	0.9	Novel
IMP4	0.9	Novel
HDGFL2	0.9	Novel
H3C14	0.89	Novel
USP28	0.89	Novel
KCTD10	0.89	Novel
CEP44	0.89	Novel
CR2	0.89	Novel
PF4	0.89	Novel
C4BPB	0.87	Novel
SLIRP	0.87	Novel
SQLE	0.87	Novel
TM4SF19	0.87	Novel
SPARC	0.86	Novel
CCDC102B	0.86	Novel
THBD	0.86	Novel
C2CD2L	0.86	Novel
CUEDC1	0.86	Novel
RRS1	0.86	Novel
RBM11	0.85	Novel
GOLGA4	0.85	Novel
RPS9	0.85	Novel
U2AF2	0.85	Novel
CXCL6	0.85	Novel
OXSM	0.85	Novel
NUDT1	0.85	Novel
VAMP5	0.84	Novel
PCDHA10	0.84	Novel
CST4	0.83	Novel
DHX16	0.83	Novel
GRWD1	0.83	Novel
SH2D2A	0.83	Novel
EVA1A	0.82	Novel
TXNDC11	0.82	Novel
TAF1D	0.82	Novel
NOP2	0.82	Novel
HMBOX1	0.82	Novel
ITGAV	0.82	Novel
DMBT1	0.82	Novel
PARP14	0.81	Novel
BBC3	0.81	Novel
FAM3C	0.81	Novel
PTX3	0.81	Novel
CBR1	0.81	Novel
RFC3	0.81	Novel
CCDC87	0.8	Novel
H4C14	0.8	Novel
IRF2BP2	0.8	Novel
PAWR	0.8	Novel
RPL4	0.8	Novel
RCHY1	0.79	Novel
NFYA	0.79	Novel
APP	0.78	Novel
PHYHIP	0.78	Novel
RPS14	0.77	Novel
GCK	0.77	Novel
UFSP2	0.77	Novel
MND1	0.77	Novel
HSH2D	0.76	Novel
LUC7L2	0.76	Novel
ACTBL2	0.76	Novel
THBS1	0.75	Novel
CCL11	0.75	Novel
NPRL3	0.75	Novel
ACTL6A	0.75	Novel
GRAMD4	0.74	Novel
MCFD2	0.74	Novel
IKZF3	0.74	Novel
TRIP10	0.74	Novel
CXCL11	0.73	Novel
ZNF286A	0.73	Novel
PLCB3	0.73	Novel
RPL36A	0.73	Novel
PNMA2	0.72	Novel
SPAG9	0.71	Novel
PNPLA8	0.71	Novel
UBR1	0.7	Novel
AMIGO3	0.7	Novel
MAGEB10	0.7	Novel
SERPINE1	0.7	Novel
CCNA2	0.69	Novel
CCDC125	0.69	Novel
PTP4A1	0.69	Novel
TNKS2	0.69	Novel
CCDC184	0.68	Novel
TLN2	0.68	Novel
CYTH2	0.68	Novel
CNNM1	0.68	Novel
CDC25A	0.67	Novel
ASF1A	0.67	Novel
CSNK1G2	0.66	Novel
ASB2	0.65	Novel
MRPS21	0.65	Novel
SMAD2	0.65	Novel
ZHX2	0.65	Novel
CCL28	0.65	Novel
CMTM3	0.65	Novel
BIK	0.65	Novel
HBE1	0.64	Novel
CEBPA	0.64	Novel
DCUN1D5	0.64	Novel
RFC1	0.63	Novel
FBXO2	0.63	Novel
MRM1	0.63	Novel
STYXL1	0.63	Novel
TRARG1	0.63	Novel
RPL5	0.62	Novel
UCP2	0.61	Novel
H3C3	0.61	Novel
C1GALT1	0.6	Novel
ZFP64	0.6	Novel
MPP3	0.6	Novel
PRR20D	0.6	Novel
ITGB3	0.59	Novel
AGBL2	0.59	Novel
TXNDC12	0.59	Novel
DIABLO	0.59	Novel
DGKZ	0.58	Novel
PIN4	0.58	Novel
RAD17	0.58	Novel
SPANXA2	0.58	Novel
TNFAIP3	0.57	Novel
CXCL2	0.57	Novel
WASF2	0.56	Novel
ALDH2	0.56	Novel
SELE	0.56	Novel
ZC3H14	0.56	Novel
MRPL12	0.56	Novel
RIBC2	0.55	Novel
CENPA	0.55	Novel
CXCL8	0.55	Novel
CASP1	0.55	Novel
FBXO22	0.54	Novel
TIMP1	0.54	Novel
WIPF2	0.54	Novel
CYP4A11	0.53	Novel
SH2D1A	0.53	Novel
MPZL2	0.53	Novel
POLR1D	0.52	Novel
HLA-B	0.52	Novel
LANCL2	0.52	Novel
C6orf226	0.51	Novel
HMGN1	0.51	Novel
ADAM21	0.51	Novel
GAS7	0.51	Novel
MTUS2	0.51	Novel
FAM9B	0.51	Novel
FAM47E-STBD1	0.5	Novel
SWAP70	0.5	Novel
C8orf33	0.5	Novel
SCNM1	0.49	Novel
MTERF4	0.49	Novel
CCDC130	0.48	Novel
FCGR2A	0.48	Novel
CXCL10	0.48	Novel
MS4A1	0.48	Novel
APLF	0.47	Novel
H4C2	0.47	Novel
CCL17	0.47	Novel
RPL18	0.47	Novel
MRPL18	0.47	Novel
FAM177A1	0.47	Novel
GLMP	0.47	Novel
FCRL2	0.46	Novel
UBLCP1	0.46	Novel
CCDC85B	0.46	Novel
OSGIN1	0.46	Novel
MRPS28	0.46	Novel
FGF9	0.45	Novel
NKIRAS1	0.45	Novel
CYBA	0.45	Novel
CNMD	0.45	Novel
FAM174A	0.44	Novel
PCDHB5	0.44	Novel
IGKC	0.44	Novel
GTF2E2	0.43	Novel
KIAA1143	0.43	Novel
CLEC17A	0.42	Novel
ZNF317	0.42	Novel
XAB2	0.42	Novel
ITGB7	0.42	Novel
RPSA	0.42	Novel
ZSCAN25	0.42	Novel
H4C5	0.41	Novel
TUBB2A	0.41	Novel
CREB1	0.41	Novel
PRB1	0.41	Novel
GADD45A	0.4	Novel
TRAIP	0.4	Novel
H2BC12	0.4	Novel
GCFC2	0.4	Novel
ZBTB14	0.4	Novel
NOL8	0.4	Novel
L3HYPDH	0.4	Novel
DNAJA3	0.4	Novel
CXCL17	0.4	Novel
RAD9B	0.4	Novel
C2CD6	0.39	Novel
BCL7A	0.39	Novel
PPIE	0.39	Novel
SH2D1B	0.39	Novel
SUPT5H	0.39	Novel
WDR74	0.39	Novel
ISY1-RAB43	0.39	Novel
COA7	0.39	Novel
MDM4	0.39	Novel
PRR20B	0.39	Novel
VCPIP1	0.38	Novel
SUPT20H	0.38	Novel
IQCF5	0.38	Novel
PPP6R1	0.38	Novel
REP15	0.38	Novel
RPS24	0.37	Novel
SARNP	0.37	Novel
IL22RA1	0.37	Novel
RNGTT	0.37	Novel
NCBP1	0.36	Novel
CCM2	0.36	Novel
ING2	0.36	Novel
RPL13A	0.36	Novel
RPS25	0.36	Novel
MYL12A	0.36	Novel
HMOX1	0.36	Novel
POLR2M	0.35	Novel
NIPSNAP3A	0.35	Novel
H2AC20	0.35	Novel
SHLD2	0.35	Novel
PCBP1	0.34	Novel
GINS4	0.34	Novel
DIP2B	0.34	Novel
FCRL3	0.34	Novel
CD19	0.33	Novel
IKZF4	0.33	Novel
ZBTB49	0.33	Novel
CCNDBP1	0.33	Novel
ESR1	0.32	Novel
GTF2F2	0.32	Novel
CASP7	0.32	Novel
MKNK2	0.32	Novel
PPTC7	0.32	Novel
DHFR2	0.31	Novel
SNRPC	0.31	Novel
DUSP22	0.31	Novel
FTL	0.31	Novel
GJB2	0.31	Novel
H2AC13	0.3	Novel
SNX6	0.3	Novel
HLA-DRB1	0.3	Novel
EIF4G2	0.3	Novel
FOS	0.3	Novel
RFFL	0.3	Novel
KHDRBS2	0.3	Novel
PSMD14	0.3	Novel
RNF20	0.29	Novel
SYNCRIP	0.29	Novel
RASSF1	0.29	Novel
NDUFAB1	0.29	Novel
MTREX	0.29	Novel
PSMA3	0.29	Novel
VDAC3	0.28	Novel
MRPL38	0.28	Novel
RPS10	0.28	Novel
H4-16	0.27	Novel
ADRM1	0.27	Novel
TRIM23	0.27	Novel
MRTO4	0.27	Novel
POLR2D	0.27	Novel
MRPL9	0.27	Novel
RPLP2	0.26	Novel
SNX5	0.26	Novel
SH2D4A	0.26	Novel
NEK4	0.26	Novel
MRPL42	0.26	Novel
CHTF18	0.26	Novel
SGTA	0.26	Novel
C11orf24	0.26	Novel
C1QL4	0.26	Novel
OSBP	0.26	Novel
MGST2	0.26	Novel
HSP90AA5P	0.25	Novel
JAK1	0.25	Novel
PRR20A	0.25	Novel
METTL14	0.25	Novel
CSTF1	0.25	Novel
RNF169	0.24	Novel
SAR1A	0.24	Novel
LRR1	0.24	Novel
H3C8	0.24	Novel
ZNF280C	0.24	Novel
TRIB3	0.24	Novel
IL17RE	0.24	Novel
HIVEP1	0.24	Novel
THOC2	0.24	Novel
MIR9-1HG	0.24	Novel
XRCC5	0.24	Novel
CDK4	0.24	Novel
HAT1	0.24	Novel
STOML3	0.24	Novel
RBM28	0.23	Novel
NBEA	0.23	Novel
CST1	0.23	Novel
VEGFA	1	Known
DOCK8	1	Known
PHF1	0.98	Known
RPS3	0.98	Known
HSPA5	0.96	Known
RPL27	0.96	Known
RPL30	0.94	Known
CYTIP	0.94	Known
TERF2IP	0.94	Known
STAT3	0.93	Known
RPL35	0.92	Known
TMSB4X	0.92	Known
MAPK1	0.91	Known
RPL6	0.91	Known
NFKB1	0.91	Known
UBE2M	0.89	Known
NOSIP	0.89	Known
IKZF1	0.88	Known
GRB2	0.88	Known
NOP53	0.87	Known
BIRC3	0.87	Known
RPS26	0.86	Known
H2AC18	0.85	Known
MRPL10	0.85	Known
SERPINB9	0.85	Known
DDIT3	0.85	Known
CCL2	0.84	Known
EMB	0.83	Known
RIC8A	0.83	Known
HCLS1	0.82	Known
RPL11	0.82	Known
RAP1B	0.8	Known
RPL39	0.8	Known
ITGB2	0.79	Known
IL6	0.79	Known
ANGPT2	0.76	Known
MMP14	0.76	Known
MPHOSPH10	0.76	Known
FOXO1	0.75	Known
H4C3	0.75	Known
MMP9	0.73	Known
CXCL1	0.72	Known
PHF20	0.71	Known
SSNA1	0.7	Known
MCUB	0.69	Known
GIMAP1	0.66	Known
TMEM243	0.64	Known
SLA2	0.63	Known
ELOVL5	0.62	Known
GMFG	0.54	Known
SMIM12	0.46	Known
HOPX	0.43	Known
KLRD1	0.36	Known
RASGRP1	0.34	Known

## Sheet: BioGRID-3
BioGRID-Influence-DisGeNET
Symbol	Probability	Known/Novel
HSF2BP	0	Novel
CCL15	0	Novel
SERPINA11	0	Novel
MEG3	0	Novel
GJA9	0	Novel
TEPP	0	Novel
GPATCH3	0	Novel
ATP8B4	0	Novel
CHST2	0	Novel
KLRC3	0	Novel
SSB	0	Novel
TMEM117	0	Novel
TXNDC2	0	Novel
C10orf120	0	Novel
TIPARP	0	Novel
LY6G6F	0	Novel
PLCL1	0	Novel
ANGPTL2	0	Novel
CHST13	0	Novel
VIT	0	Novel
RNF123	0	Novel
ZC3H12B	0	Novel
ACKR1	0	Novel
KLRC2	0	Novel
KDR	0	Novel
LGALS12	0	Novel
CCL4L1	0	Novel
RBM43	0	Novel
FABP2	0	Novel
ARPP21	0	Novel
SLC16A11	0	Novel
OCM2	0	Novel
NT5C1B	0	Novel
ALAS2	0	Novel
KIAA1549L	0	Novel
AEBP1	0	Novel
SH2D5	0	Novel
SGTB	0	Novel
MGAM2	0	Novel
N6AMT1	0	Novel
MISP3	0	Novel
PRDM7	0	Novel
ATG16L1	0	Novel
CCDC38	0	Novel
CXCL6	0	Novel
MT3	0	Novel
ITGAD	0	Novel
PGF	0	Novel
H2BC21	0	Novel
CD226	0	Novel
KLRC1	0	Novel
ZNF585B	0	Novel
DANCR	0	Novel
HLA-E	0	Novel
GIMAP6	0	Novel
SPPL2A	0	Novel
ZNF500	0	Novel
TCF15	0	Novel
AIF1	0	Novel
GAGE5	0	Novel
DUOX2	0	Novel
CAPN8	0	Novel
NXNL1	0	Novel
ANKRD26P1	0	Novel
HES5	0	Novel
HUNK	0	Novel
CXCL5	0	Novel
DGKZ	0	Novel
SPOCK3	0	Novel
THEMIS	0	Novel
EPPIN	0	Novel
ABCB8	0	Novel
ARSI	0	Novel
MCOLN2	0	Novel
PLA2G15	0	Novel
MROH8	0	Novel
TDRD6	0	Novel
FLT4	0	Novel
TIMP1	0	Novel
GALNT5	0	Novel
TG	0	Novel
FOXO3B	0	Novel
LANCL2	0	Novel
SLC2A13	0	Novel
IL6R	0	Novel
PNMT	0	Novel
ERAP2	0	Novel
RBBP9	0	Novel
IL22RA2	0	Novel
PRUNE1	0	Novel
CCL11	0	Novel
TMSB4Y	0	Novel
ATP5MC2	0	Novel
HAAO	0	Novel
IL12RB1	0	Novel
PAQR7	0	Novel
PLEKHS1	0	Novel
PRR5-ARHGAP8	0	Novel
HRH1	0	Novel
LAT2	0	Novel
ZBTB12	0	Novel
CLCA2	0	Novel
CCDC168	0	Novel
ZNF280D	0	Novel
MACROD2	0	Novel
KCTD16	0	Novel
AFF2	0	Novel
LRRC32	0	Novel
U2AF2	0	Novel
GBA3	0	Novel
CCR3	0	Novel
HSPA14	0	Novel
ITGAL	0	Novel
DHRS9	0	Novel
PCP4	0	Novel
SULT2A1	0	Novel
IL33	0	Novel
GHET1	0	Novel
ITGA5	0	Novel
KIF27	0	Novel
GAB3	0	Novel
STARD10	0	Novel
DND1	0	Novel
CAMK1D	0	Novel
COMMD6	0	Novel
MCM2	0	Novel
RASL10A	0	Novel
PPP4R4	0	Novel
WNT9B	0	Novel
LCT	0	Novel
MRC1	0	Novel
ADCY4	0	Novel
ADAMTS18	0	Novel
ADGRA3	0	Novel
SPACA3	0	Novel
RSPO3	0	Novel
GLB1L3	0	Novel
VANGL1	0	Novel
JAK1	0	Novel
FCGR2B	0	Novel
INHA	0	Novel
NUDT4	0	Novel
MCRS1	0	Novel
STAB2	0	Novel
GRB7	0	Novel
PCED1A	0	Novel
MT1X	0	Novel
IL22RA1	0	Novel
DNHD1	0	Novel
NRBP2	0	Novel
LAX1	0	Novel
TCEAL8	0	Novel
NEU3	0	Novel
IL36A	0	Novel
GAREM2	0	Novel
FABP1	0	Novel
TMEM101	0	Novel
RETN	0	Novel
DPF1	0	Novel
CREBL2	0	Novel
DOCK7	0	Novel
WIPF3	0	Novel
SYCP1	0	Novel
S100A2	0	Novel
TNFSF12	0	Novel
PODN	0	Novel
ASTL	0	Novel
CPA2	0	Novel
CDKN1A	0	Novel
C1orf174	0	Novel
CYTH3	0	Novel
MST1	0	Novel
TEK	0	Novel
FOLH1	0	Novel
FN1	0	Novel
GCAT	0	Novel
SLC25A21	0	Novel
SH3GL2	0	Novel
ZBTB25	0	Novel
CCL8	0	Novel
TBC1D3G	0	Novel
RTL6	0	Novel
ABRAXAS2	0	Novel
H3C12	0	Novel
SIGLEC10	0	Novel
TERF1	0	Novel
ODR4	0	Novel
KIF9	0	Novel
ARHGEF35	0	Novel
SCHIP1	0	Novel
MFAP4	0	Novel
DPEP3	0	Novel
INKA2	0	Novel
FBLN7	0	Novel
AGT	0	Novel
UHMK1	0	Novel
HECTD3	0	Novel
BLK	0	Novel
IDO1	0	Novel
ZNF135	0	Novel
MS4A7	0	Novel
FOXO6	0	Novel
KANSL3	0	Novel
NAPSA	0	Novel
ZFAND2A	0	Novel
DDX42	0	Novel
GZF1	0	Novel
CXCL8	0	Novel
SPACA4	0	Novel
ITGB6	0	Novel
PTGDR	0	Novel
HDGFL3	0	Novel
ANXA8L1	0	Novel
ADH4	0	Novel
IGFBP7	0	Novel
MMP3	0	Novel
F2	0	Novel
CLEC16A	0	Novel
EIF3CL	0	Novel
VHL	0	Novel
ZZEF1	0	Novel
PRRG4	0	Novel
CYTH2	0	Novel
FLT1	0	Novel
TIMM17A	0	Novel
RBBP8NL	0	Novel
NCR1	0	Novel
ANXA7	0	Novel
NAIF1	0	Novel
CD28	0	Novel
H3C11	0	Novel
CASP12	0	Novel
H3C8	0	Novel
EDEM2	0	Novel
FBXL8	0	Novel
CXCL17	0	Novel
TBC1D3B	0	Novel
NUDT14	0	Novel
IMP4	0	Novel
TMEM35A	0	Novel
FNDC11	0	Novel
INTS13	0	Novel
ZNF70	0	Novel
HBB	0	Novel
VIRMA	0	Novel
PRPS1L1	0	Novel
MMP1	0	Novel
SPATA2L	0	Novel
DNAJC2	0	Novel
RPS3A	0	Novel
PARP1	0	Novel
HMCES	0	Novel
LGALSL	0	Novel
TIMP2	0	Novel
CD40LG	0	Novel
ITGAV	0	Novel
LMX1A	0	Novel
WNT2	0	Novel
CUL5	0	Novel
KANSL2	0	Novel
AKR7A3	0	Novel
HOXA5	0	Novel
CLU	0	Novel
CEBPB	0	Novel
IFI6	0	Novel
RPS15	0	Novel
XCL2	0	Novel
SERPINB11	0	Novel
C21orf91	0	Novel
EPC1	0	Novel
RPS10P5	0	Novel
TNFRSF25	0	Novel
RPL10L	0	Novel
SLC22A8	0	Novel
ZNF16	0	Novel
NFKBIZ	0	Novel
SCNM1	0	Novel
ZSCAN1	0	Novel
STK32C	0	Novel
TMC6	0	Novel
TMEM45B	0	Novel
ZNF354A	0	Novel
SH3D19	0	Novel
HDAC2	0	Novel
RPS6	0	Novel
MET	0	Novel
AUNIP	0	Novel
GAREM1	0	Novel
IL3RA	0	Novel
L3MBTL4	0	Novel
DNASE1L1	0	Novel
XAGE2	0	Novel
H3C7	0	Novel
NYX	0	Novel
KLHDC10	0	Novel
H3C10	0	Novel
RPL38	0	Novel
CCL13	0	Novel
COL4A1	0	Novel
RPS7	0	Novel
ELF1	0	Novel
PF4	0	Novel
CCL26	0	Novel
RPS18	0	Novel
HMGB1	0	Novel
AGO4	0	Novel
THSD7A	0	Novel
PABPC4L	0	Novel
PCDHB5	0	Novel
RPL32	0	Novel
HSD17B14	0	Novel
VCAM1	0	Novel
RPS9	0	Novel
ANKRD36	0	Novel
PTPRB	0	Novel
KIT	0	Novel
LOXL3	0	Novel
MLXIPL	0	Novel
GPR108	0	Novel
SRPRB	0	Novel
RPS4X	0	Novel
CCN2	0	Novel
SMOX	0	Novel
ZNF189	0	Novel
SOCS7	0	Novel
RPL23	0	Novel
PPP2R5B	0	Novel
ITIH4	0	Novel
SLC6A6	0	Novel
MFGE8	0	Novel
B4GALT4	0	Novel
PPM1B	0	Novel
FBXO28	0	Novel
HS3ST2	0	Novel
TP63	0	Novel
COMMD5	0	Novel
RPL35A	0	Novel
ZSWIM7	0	Novel
TEX101	0	Novel
RPL9	0	Novel
IL1RN	0	Novel
CLUAP1	0	Novel
RIOK1	0	Novel
PRDM15	0	Novel
RPS21	0	Novel
MC1R	0	Novel
COL5A1	0	Novel
RPS12	0	Novel
PCAT1	0	Novel
ICAM1	0	Novel
ANXA3	0	Novel
CSAD	0	Novel
RPS15A	0	Novel
SYS1	0	Novel
IGSF8	0	Novel
TM4SF19	0	Novel
FBL	0	Novel
ASXL1	0	Novel
OFCC1	0	Novel
ITGA4	0	Novel
PSTPIP2	0	Novel
ROMO1	0	Novel
RAB15	0	Novel
DNASE1L2	0	Novel
IL2RB	0	Novel
MAP4K1	0	Novel
PRKCE	0	Novel
PRAG1	0	Novel
SHC2	0	Novel
LGALS8	0	Novel
ITGB1	0	Novel
C1orf68	0	Novel
EPS8L1	0	Novel
COL18A1	0	Novel
CASP1	0	Novel
TRAT1	0	Novel
CD79A	0	Novel
FTSJ3	0	Novel
CRYGS	0	Novel
ATP1A4	0	Novel
RPL7A	0	Novel
LGALS3	0	Novel
RRS1	0	Novel
MTCH1	0	Novel
RPS27	0	Novel
XRCC3	0	Novel
RPLP0P6	0	Novel
OS9	0	Novel
ACAP1	0	Novel
RNF169	0	Novel
ST3GAL2	0	Novel
OTUD3	0	Novel
ATP5MPL	0	Novel
MATN2	0	Novel
FAM120B	0	Novel
ZNF211	0	Novel
NFKB2	0	Novel
CA2	0	Novel
COTL1	0	Novel
CYTH1	0	Novel
TMEM263	0	Novel
RPL22	0	Novel
HTR4	0	Novel
BLCAP	0	Novel
KIAA1191	0	Novel
MEPCE	0	Novel
LRRC4	0	Novel
PAK1IP1	0	Novel
MEOX2	0	Novel
COLEC11	0	Novel
FAM187B	0	Novel
H2BC15	0	Novel
SH2D4A	0	Novel
RPS11	0	Novel
RPL5	0	Novel
RPL4	0	Novel
RPL18A	0	Novel
CASP10	0	Novel
MRPL34	0	Novel
ZNF557	0	Novel
EBNA1BP2	0	Novel
IPP	0	Novel
NACAD	0	Novel
CBL	0	Novel
RPS10	0	Novel
TUBA4B	0	Novel
NKAPL	0	Novel
RPS25	0	Novel
RPL36	0	Novel
TXK	0	Novel
THBS1	0	Novel
BCL3	0	Novel
LIAS	0	Novel
NEU2	0	Novel
RPL13A	0	Novel
DCTN6	0	Novel
UTP3	0	Novel
KCNA3	0	Novel
RPS23	0	Novel
TESK1	0	Novel
SNX7	0	Novel
TBC1D10A	0	Novel
BIRC3	1	Known
HSPA5	1	Known
GRB2	1	Known
STAT3	1	Known
RPL6	1	Known
CCL2	1	Known
TERF2IP	1	Known
RPL11	1	Known
RPL35	1	Known
RPS3	1	Known
DDIT3	1	Known
RPL30	1	Known
RPL27	1	Known
RPS26	1	Known
TMEM243	1	Known
ELOVL5	1	Known
NOP53	1	Known
UBE2M	1	Known
MMP9	1	Known
NFKB1	1	Known
VEGFA	1	Known
PHF1	1	Known
HCLS1	1	Known
MPHOSPH10	1	Known
IKZF1	1	Known
EMB	1	Known
ITGB2	1	Known
MAPK1	1	Known
RAP1B	1	Known
FOXO1	1	Known
RIC8A	1	Known
CXCL1	1	Known
KLRD1	1	Known
MMP14	1	Known
IL6	1	Known
H2AC18	1	Known
RPL39	1	Known
MRPL10	1	Known
DOCK8	1	Known
NOSIP	1	Known
GIMAP1	1	Known
TMSB4X	1	Known
SERPINB9	1	Known
MCUB	1	Known
H4C3	1	Known
PHF20	1	Known
SSNA1	1	Known
SMIM12	1	Known
ANGPT2	1	Known
CYTIP	1	Known
SLA2	1	Known
HOPX	1	Known
GMFG	1	Known
RASGRP1	1	Known
ARHGAP30	1	Known
VEGFC	1	Known
GZMH	1	Known
TAGAP	1	Known

## Sheet: BioGRID-4
BioGRID-Adjacency-GO
Symbol	Probability	Known/Novel
RPS6	1	Novel
RPL31	1	Novel
RPS28	1	Novel
RPL19	1	Novel
RPL18	0.99	Novel
RPS8	0.99	Novel
RPS16	0.99	Novel
RPS4X	0.98	Novel
VEGFD	0.98	Novel
H4C12	0.97	Novel
INSYN2A	0.97	Novel
H4C13	0.96	Novel
H4C2	0.96	Novel
H4C8	0.96	Novel
RPL23A	0.96	Novel
RPS9	0.96	Novel
CCDC113	0.96	Novel
H4C4	0.96	Novel
H4C6	0.96	Novel
H4C11	0.96	Novel
H4C5	0.95	Novel
RPS18	0.95	Novel
RPL7A	0.94	Novel
ANKMY2	0.94	Novel
RPL13	0.94	Novel
HDGF	0.94	Novel
RPL7	0.93	Novel
RPL37A	0.93	Novel
H4C9	0.92	Novel
H4C15	0.92	Novel
RPS15A	0.91	Novel
RPL18A	0.91	Novel
CSF1R	0.91	Novel
RPL36	0.9	Novel
RPL5	0.89	Novel
H1-4	0.89	Novel
RPS25	0.88	Novel
RPL21	0.87	Novel
RPS14	0.87	Novel
SYCE1L	0.84	Novel
NIFK	0.8	Novel
RPS13	0.79	Novel
TNS4	0.78	Novel
RAB36	0.77	Novel
LEP	0.76	Novel
RPS5	0.75	Novel
DEFB112	0.74	Novel
ZCWPW2	0.74	Novel
RPS23	0.74	Novel
C5orf49	0.74	Novel
ZNF84	0.72	Novel
RPS2	0.71	Novel
CCDC130	0.7	Novel
ARHGAP45	0.69	Novel
PLCG1	0.67	Novel
ODF3B	0.66	Novel
CCSER1	0.65	Novel
RPL12	0.64	Novel
IQCC	0.64	Novel
CASS4	0.64	Novel
RPS20	0.63	Novel
H4C14	0.62	Novel
CCDC71	0.62	Novel
C18orf54	0.6	Novel
RPL17	0.59	Novel
TUBGCP3	0.59	Novel
LRRN4	0.58	Novel
LGALS4	0.58	Novel
RPL8	0.56	Novel
SPIB	0.55	Novel
LRRC56	0.54	Novel
FUT9	0.53	Novel
GRB7	0.52	Novel
IER3	0.52	Novel
ZNF185	0.52	Novel
SLC6A1	0.51	Novel
L3MBTL4	0.5	Novel
SPATA22	0.49	Novel
RPL27A	0.49	Novel
PNMA5	0.49	Novel
LRRC29	0.48	Novel
RPS3A	0.48	Novel
ODF3L2	0.48	Novel
BLK	0.48	Novel
RPL14	0.47	Novel
ARHGEF6	0.46	Novel
PRR5L	0.46	Novel
RPS24	0.46	Novel
INAVA	0.45	Novel
EPN1	0.44	Novel
FBXO32	0.44	Novel
SIRPA	0.44	Novel
RPS7	0.43	Novel
RPS11	0.42	Novel
NFIL3	0.41	Novel
NSMF	0.41	Novel
SAPCD1	0.4	Novel
FAM228A	0.4	Novel
SHISA6	0.39	Novel
RPS19	0.38	Novel
SELENOV	0.38	Novel
IER2	0.38	Novel
CCDC198	0.38	Novel
ZNF593	0.37	Novel
CDYL2	0.35	Novel
NAT10	0.35	Novel
UPRT	0.35	Novel
FBXO44	0.35	Novel
ARHGAP24	0.35	Novel
RPL10	0.34	Novel
PLVAP	0.33	Novel
NOP56	0.32	Novel
RPL4	0.32	Novel
ANKS1B	0.32	Novel
DCDC2B	0.31	Novel
RBM48	0.31	Novel
ZNF511	0.31	Novel
WDR74	0.31	Novel
KLHDC9	0.3	Novel
C7orf31	0.3	Novel
RPS10	0.29	Novel
ITGB1	0.29	Novel
RPL24	0.28	Novel
SURF2	0.28	Novel
SHC1	0.27	Novel
CBX6	0.27	Novel
THAP6	0.27	Novel
SYNGAP1	0.26	Novel
TCF19	0.26	Novel
ARHGEF3	0.26	Novel
TBC1D9	0.25	Novel
DALRD3	0.25	Novel
PSMD14	0.24	Novel
FLT1	0.24	Novel
SLAIN1	0.23	Novel
UPF2	0.23	Novel
ROBO3	0.23	Novel
CNKSR1	0.22	Novel
C4orf46	0.22	Novel
POMC	0.2	Novel
FBL	0.2	Novel
P2RX7	0.2	Novel
NPPA	0.2	Novel
EIF3C	0.2	Novel
IPCEF1	0.2	Novel
GOLGA1	0.2	Novel
RPS21	0.19	Novel
ARHGEF39	0.18	Novel
CNNM1	0.18	Novel
PPT1	0.18	Novel
RPL34	0.17	Novel
GGN	0.17	Novel
ZNF844	0.17	Novel
HEY2	0.16	Novel
CAMSAP3	0.16	Novel
TTC9C	0.16	Novel
ATXN7L2	0.15	Novel
EIF3D	0.15	Novel
RBM34	0.15	Novel
MMP2	0.15	Novel
NOD2	0.14	Novel
KLF4	0.13	Novel
TOX2	0.13	Novel
GPSM3	0.12	Novel
PTGER3	0.12	Novel
C9orf24	0.12	Novel
PLEKHG6	0.11	Novel
TIMELESS	0.11	Novel
RPSA	0.11	Novel
RHOU	0.11	Novel
SEPTIN1	0.11	Novel
PSTPIP1	0.11	Novel
MARCHF7	0.11	Novel
GPBP1	0.11	Novel
DUSP19	0.11	Novel
RPL22	0.1	Novel
H2BC21	0.09	Novel
RPL13A	0.09	Novel
RPS17	0.09	Novel
MTF1	0.08	Novel
FAM107A	0.08	Novel
RPS12	0.08	Novel
PRPSAP2	0.08	Novel
C10orf88	0.08	Novel
CDR2L	0.08	Novel
ITGB3	0.08	Novel
RPL9	0.08	Novel
RPLP2	0.08	Novel
FLYWCH1	0.08	Novel
ARFGEF1	0.08	Novel
MVB12A	0.08	Novel
SH2D2A	0.07	Novel
CNOT2	0.07	Novel
PPP1R18	0.07	Novel
RPL35A	0.07	Novel
HCK	0.06	Novel
LAGE3	0.06	Novel
PAFAH1B3	0.06	Novel
CBL	0.06	Novel
NRP1	0.06	Novel
RBM41	0.06	Novel
RPS27	0.06	Novel
CTSZ	0.06	Novel
CXCL3	0.05	Novel
FAM110B	0.05	Novel
NHSL2	0.05	Novel
ZNF564	0.05	Novel
CLIP4	0.05	Novel
TAB2	0.05	Novel
SNX21	0.05	Novel
RPLP0	0.05	Novel
SPP1	0.05	Novel
RPL15	0.05	Novel
WASHC1	0.05	Novel
H3C6	0.05	Novel
RPL26	0.05	Novel
L3MBTL3	0.04	Novel
FOSL2	0.04	Novel
DCAF7	0.04	Novel
PAK6	0.04	Novel
RPL10A	0.04	Novel
PTPN6	0.04	Novel
SAFB2	0.04	Novel
KIAA0408	0.03	Novel
WASF1	0.03	Novel
RPLP0P6	0.03	Novel
RPLP1	0.03	Novel
RPL38	0.03	Novel
TLK2	0.03	Novel
CHTF8	0.03	Novel
WDR25	0.03	Novel
RPL23	0.03	Novel
RPL10L	0.03	Novel
FAU	0.03	Novel
PDGFB	0.03	Novel
POLE2	0.03	Novel
PKD2	0.03	Novel
BAX	0.03	Novel
RPS15	0.03	Novel
CTTNBP2	0.02	Novel
FOXK2	0.02	Novel
ZNF835	0.02	Novel
CXCL2	0.02	Novel
SHC2	0.02	Novel
H3C3	0.02	Novel
CCDC116	0.02	Novel
LRCH1	0.02	Novel
H4-16	0.02	Novel
GADD45B	0.02	Novel
CASP1	0.02	Novel
WDR46	0.02	Novel
RASSF10	0.02	Novel
AKT3	0.02	Novel
MEF2A	0.02	Novel
TMEM65	0.02	Novel
ARHGAP36	0.02	Novel
SPEG	0.02	Novel
BRAF	0.02	Novel
RIBC1	0.02	Novel
VHL	0.02	Novel
ADD1	0.02	Novel
HOMEZ	0.02	Novel
ZNF2	0.02	Novel
IPMK	0.01	Novel
TSHZ3	0.01	Novel
CTTN	0.01	Novel
ZC2HC1C	0.01	Novel
SIRT7	0.01	Novel
PTP4A1	0.01	Novel
EXOSC10	0.01	Novel
PTPRC	0.01	Novel
DNAH2	0.01	Novel
CDCA7L	0.01	Novel
LRCH4	0.01	Novel
TRARG1	0.01	Novel
BID	0.01	Novel
PPP1R32	0.01	Novel
ANGPT4	0.01	Novel
FERMT3	0.01	Novel
DDX56	0.01	Novel
IKBKG	0.01	Novel
HSF2	0.01	Novel
RPL29	0.01	Novel
RAB3IL1	0.01	Novel
POLE	0.01	Novel
BARD1	0.01	Novel
PCDHGB1	0.01	Novel
CFAP97D1	0.01	Novel
ANGPT1	0.01	Novel
BEND7	0.01	Novel
ARMC6	0.01	Novel
LAT	0.01	Novel
FOXO6	0.01	Novel
STAT5B	0.01	Novel
H3C11	0.01	Novel
MMP3	0.01	Novel
MYOZ3	0.01	Novel
LRCH2	0.01	Novel
FBP1	0.01	Novel
LRRFIP2	0.01	Novel
SNRPB2	0.01	Novel
H3C4	0.01	Novel
H3C10	0.01	Novel
PTPRR	0.01	Novel
SCGB1D4	0.01	Novel
LUZP4	0.01	Novel
ABI1	0.01	Novel
KCMF1	0.01	Novel
TASOR2	0.01	Novel
GNL3L	0.01	Novel
TMEM229B	0.01	Novel
GPR182	0.01	Novel
H3C8	0.01	Novel
RTP5	0.01	Novel
KDM4D	0.01	Novel
DOCK6	0.01	Novel
EIF3L	0.01	Novel
RPL3	0.01	Novel
SPOCK2	0.01	Novel
H3C7	0.01	Novel
PPAN	0.01	Novel
SETDB1	0.01	Novel
HMGA1	0.01	Novel
SCUBE2	0	Novel
SEMA4C	0	Novel
SKAP1	0	Novel
NFX1	0	Novel
ANKRD55	0	Novel
SWAP70	0	Novel
SOCS1	0	Novel
ZNF324B	0	Novel
H3C12	0	Novel
VIL1	0	Novel
BCAS2	0	Novel
NUDT10	0	Novel
NBEA	0	Novel
MAP3K9	0	Novel
RPS27L	0	Novel
MCU	0	Novel
USP17L2	0	Novel
MAP4K1	0	Novel
KIF9	0	Novel
SLA	0	Novel
MAGEB6	0	Novel
SMG9	0	Novel
CKS1B	0	Novel
TLN1	0	Novel
RBBP7	0	Novel
ARFRP1	0	Novel
EPM2AIP1	0	Novel
C2CD6	0	Novel
PIANP	0	Novel
PTPN3	0	Novel
CCL11	0	Novel
ANXA4	0	Novel
ZNF774	0	Novel
TBC1D30	0	Novel
ARHGEF5	0	Novel
KARS1	0	Novel
RNU5A-1	0	Novel
RPS29	0	Novel
REXO4	0	Novel
RNU6-1	0	Novel
C1orf35	0	Novel
CD38	0	Novel
LGALS7	0	Novel
TCIRG1	0	Novel
H2AW	0	Novel
MMP10	0	Novel
TNFRSF25	0	Novel
DDX27	0	Novel
TNFSF13	0	Novel
DNAJC15	0	Novel
WFDC10A	0	Novel
TMEFF2	0	Novel
DDX18	0	Novel
PF4V1	0	Novel
LHFPL1	0	Novel
INPP5J	0	Novel
SMC1B	0	Novel
IL33	0	Novel
PGF	0	Novel
PAPSS2	0	Novel
PGBD3	0	Novel
DEFB127	0	Novel
BRIX1	0	Novel
NOL12	0	Novel
VWA5B1	0	Novel
EPHB3	0	Novel
NOD1	0	Novel
IL1RAPL2	0	Novel
TOGARAM1	0	Novel
NCR1	0	Novel
VBP1	0	Novel
CXCL12	0	Novel
GPR156	0	Novel
STRIT1	0	Novel
TMEM135	0	Novel
GLIPR1L2	0	Novel
PLP2	0	Novel
A1BG	0	Novel
STPG3	0	Novel
HEATR9	0	Novel
BTNL3	0	Novel
DCLRE1B	0	Novel
BPIFB2	0	Novel
ERVK13-1	0	Novel
FGF8	0	Novel
ZNF611	0	Novel
WNT2B	0	Novel
ILKAP	0	Novel
INTS6L	0	Novel
KIF24	0	Novel
H3C13	0	Novel
SNORC	0	Novel
FMN2	0	Novel
NFAM1	0	Novel
TMEM70	0	Novel
ZNF226	0	Novel
CROCCP2	0	Novel
S100A1	0	Novel
H2BC11	0	Novel
C1orf87	0	Novel
KIAA1549L	0	Novel
CCL7	0	Novel
H3C2	0	Novel
TMIE	0	Novel
RNF169	0	Novel
P2RX5	0	Novel
RIN1	0	Novel
OXT	0	Novel
RPL32	0	Novel
SH2B3	0	Novel
SEMA3B	0	Novel
TMEM196	0	Novel
CSTB	0	Novel
TMEM254	0	Novel
SLC25A16	0	Novel
EZH1	0	Novel
EIF2S2	0	Novel
CCDC185	0	Novel
HASPIN	0	Novel
DOCK8	1	Known
GRB2	1	Known
RPL6	1	Known
RPS3	1	Known
HSPA5	1	Known
BIRC3	1	Known
TERF2IP	1	Known
RPL30	1	Known
RPL11	1	Known
STAT3	1	Known
CCL2	1	Known
UBE2M	1	Known
RPL35	1	Known
RPL27	1	Known
NFKB1	1	Known
MAPK1	1	Known
DDIT3	1	Known
IKZF1	1	Known
PHF1	1	Known
RPS26	1	Known
FOXO1	1	Known
KLRD1	1	Known
VEGFA	1	Known
RAP1B	1	Known
ITGB2	1	Known
MMP14	1	Known
MMP9	1	Known
NOP53	1	Known
TMSB4X	1	Known
RIC8A	1	Known
CXCL1	1	Known
GIMAP1	1	Known
EMB	1	Known
IL6	1	Known
TMEM243	1	Known
NOSIP	1	Known
RPL39	1	Known
H2AC18	1	Known
MCUB	1	Known
MRPL10	1	Known
ELOVL5	1	Known
MPHOSPH10	1	Known
SERPINB9	1	Known
HCLS1	1	Known
SLA2	1	Known
PHF20	1	Known
CYTIP	1	Known
SSNA1	1	Known
SMIM12	1	Known
HOPX	1	Known
GMFG	0.99	Known
ANGPT2	0.99	Known
RASGRP1	0.99	Known
H4C3	0.99	Known
VEGFC	0.99	Known
ARHGAP30	0.95	Known
GZMH	0.91	Known
TAGAP	0.78	Known

[truncated: 3 more sheets: BioGRID-5, BioGRID-6, Final]
