# Supplementary material for: Suboptimal Responses to Anti-VEGF in Retinal Neurovascular Diseases: Linking Aging and Alternative Angioinflammatory Pathways
Source: Invest Ophthalmol Vis Sci. 2026 May 4;67(5):4. doi: 10.1167/iovs.67.5.4 (PMC13164572; doi:10.1167/iovs.67.5.4)
Supplement: Supplement 33 [file iovs-67-5-4_s033.xlsx]

## Sheet: AMD
AMD - NEDREX-WEB Results
CLOSENESS							TRUSTRANK
#ID	Name	Score (Norm)	Rank	Use	Gene Name		#ID	Name	Score (Norm)	Rank	Use	Gene Name		Final Gene with remove duplicate
drugbank.DB05294	Vandetanib	1	1	undefined	VEGFA		drugbank.DB00162	Vitamin A	1	1	3	RLBP1		RLBP1
drugbank.DB00028	Human immunoglobulin G	0.930769	2	undefined	CD3		drugbank.DB00119	Pyruvic acid	0.643326	2	undefined	MOT3		MOT3
drugbank.DB01136	Carvedilol	0.916667	3	undefined	TLR4-VEGFA		drugbank.DB00028	Human immunoglobulin G	0.295797	3	undefined	CD3		CD3
drugbank.DB00162	Vitamin A	0.883212	4	3	RLBP1		drugbank.DB01136	Carvedilol	0.285568	4	undefined	VEGFA- TLR4		VEGFA
drugbank.DB01017	Minocycline	0.876812	5	5	VEGFA		drugbank.DB05294	Vandetanib	0.219974	5	undefined	VEGFA		PAR12
drugbank.DB10772	Foreskin keratinocyte (neonatal)	0.876812	5	undefined	VEGFA		drugbank.DB09074	Olaparib	0.219256	6	undefined	PAR12		TLR4
drugbank.DB01183	Naloxone	0.870504	6	undefined	TLR4		drugbank.DB12332	Rucaparib	0.217865	7	undefined	PAR12
drugbank.DB00563	Methotrexate	0.852113	7	5	TLR4		drugbank.DB11793	Niraparib	0.216705	8	undefined	PAR12
drugbank.DB03017	Lauric acid	0.846154	8	undefined	TLR4		drugbank.DB03017	Lauric acid	0.152499	9	undefined	TLR4
drugbank.DB00119	Pyruvic acid	0.840278	9	undefined	MOT3		drugbank.DB08885	Aflibercept	0.140861	10	270	VEGFA
drugbank.DB09074	Olaparib	0.840278	9	undefined	PAR12		drugbank.DB00924	Cyclobenzaprine	0.138556	11	undefined	TLR4
drugbank.DB12332	Rucaparib	0.840278	9	undefined	PAR12		drugbank.DB00563	Methotrexate	0.138227	12	5	TLR4
drugbank.DB11793	Niraparib	0.840278	9	undefined	PAR12		drugbank.DB00112	Bevacizumab	0.137466	13	459	VEGFA
drugbank.DB06151	Acetylcysteine	0.834483	10	1	VEGFA		drugbank.DB01017	Minocycline	0.135813	14	5	VEGFA
drugbank.DB06779	Dalteparin	0.834483	10	undefined	VEGFA		drugbank.DB01183	Naloxone	0.134122	15	undefined	TLR4
drugbank.DB00112	Bevacizumab	0.828767	11	459	VEGFA		drugbank.DB10772	Foreskin keratinocyte (neonatal)	0.129286	16	undefined	VEGFA
drugbank.DB16694	Pegcetacoplan	0.823129	12	6	CD3		drugbank.DB06151	Acetylcysteine	0.12813	17	1	VEGFA
drugbank.DB09301	Chondroitin sulfate	0.812081	13	1	VEGFA		drugbank.DB06779	Dalteparin	0.125615	18	undefined	VEGFA
drugbank.DB00924	Cyclobenzaprine	0.801325	14	undefined	TLR4		drugbank.DB15303	Faricimab	0.125151	19	23	VEGFA
drugbank.DB01120	Gliclazide	0.79085	15	undefined	VEGFA		drugbank.DB13615	Mifamurtide	0.124617	20	undefined	TLR4
drugbank.DB15303	Faricimab	0.775641	16	23	VEGFA		drugbank.DB01120	Gliclazide	0.123802	21	undefined	VEGFA
drugbank.DB04895	Pegaptanib	0.775641	16	33	VEGFA		drugbank.DB11193	Papain	0.123615	22	undefined	TLR4
drugbank.DB14864	Brolucizumab	0.775641	16	40	VEGFA		drugbank.DB09301	Chondroitin sulfate	0.123014	23	1	VEGFA
drugbank.DB01270	Ranibizumab	0.775641	16	459	VEGFA		drugbank.DB04895	Pegaptanib	0.117115	24	33	VEGFA
drugbank.DB08885	Aflibercept	0.775641	16	270	VEGFA		drugbank.DB14864	Brolucizumab	0.117115	24	40	VEGFA
drugbank.DB13615	Mifamurtide	0.733333	17	undefined	TLR4		drugbank.DB01270	Ranibizumab	0.117115	24	459	VEGFA
drugbank.DB11193	Papain	0.703488	18	undefined	TLR4		drugbank.DB16694	Pegcetacoplan	0.102428	25	6	CD3

## Sheet: DR
DR - NEDREX-WEB Results
CLOSENESS							TRUSTRANK
#ID	Name	Score (Norm)	Rank	Use	Gene Name		#ID	Name	Score (Norm)	Rank	Use	Gene Name		Final Gene	Final Gene with remove duplicate
drugbank.DB01017	Minocycline	1	1	4	VEGFA-CASP3		drugbank.DB01327	Cefazolin	1	1	undefined	PON1		VEGFA	VEGFA
drugbank.DB00945	Acetylsalicylic acid	1	1	undefined	CASP3		drugbank.DB00218	Moxifloxacin	0.984372	2	undefined	PON1		CASP3	CASP3
drugbank.DB01136	Carvedilol	0.923077	2	undefined	VEGFA		drugbank.DB00114	Pyridoxal phosphate	0.680989	3	undefined	Q5VZ30		VEGFA	Q5VZ30
drugbank.DB00114	Pyridoxal phosphate	0.923077	2	undefined	Q5VZ30		drugbank.DB00142	Glutamic acid	0.670792	4	undefined	DCE2		Q5VZ30	DCE2
drugbank.DB00142	Glutamic acid	0.90566	3	undefined	DCE2		drugbank.DB01017	Minocycline	0.407112	5	4	VEGFA-CASP3		DCE2	SODC
drugbank.DB09061	Cannabidiol	0.90566	3	undefined	SODC		drugbank.DB05294	Vandetanib	0.387373	6	undefined	VEGFA		SODC	AGTR1
drugbank.DB00796	Candesartan cilexetil	0.872727	4	1	AGTR1		drugbank.DB00678	Losartan	0.375754	7	1	AGTR1		AGTR1	ICAM1
drugbank.DB05294	Vandetanib	0.872727	4	undefined	VEGFA		drugbank.DB00966	Telmisartan	0.36075	8	undefined	AGTR1		VEGFA	SIR1
drugbank.DB10772	Foreskin keratinocyte (neonatal)	0.857143	5	undefined	VEGFA		drugbank.DB01136	Carvedilol	0.349381	9	undefined	VEGFA		VEGFA	PON1
drugbank.DB06151	Acetylcysteine	0.857143	5	1	VEGFA		drugbank.DB00112	Bevacizumab	0.330081	10	95	VEGFA		VEGFA
drugbank.DB00966	Telmisartan	0.842105	6	undefined	AGTR1		drugbank.DB08885	Aflibercept	0.327918	11	199	VEGFA		AGTR1
drugbank.DB08818	Hyaluronic acid	0.842105	6	undefined	ICAM1		drugbank.DB10772	Foreskin keratinocyte (neonatal)	0.297873	12	undefined	VEGFA		ICAM1
drugbank.DB02701	Nicotinamide	0.827586	7	undefined	SIR1		drugbank.DB15303	Faricimab	0.291737	13	20	VEGFA		SIR1
drugbank.DB13751	Glycyrrhizic acid	0.827586	7	undefined	CASP3		drugbank.DB06151	Acetylcysteine	0.29051	14	1	VEGFA		CASP3
drugbank.DB01029	Irbesartan	0.813559	8	undefined	AGTR1		drugbank.DB06779	Dalteparin	0.285946	15	undefined	VEGFA		AGTR1
drugbank.DB11994	Diacerein	0.813559	8	undefined	CASP3		drugbank.DB01120	Gliclazide	0.285391	16	undefined	VEGFA		CASP3
drugbank.DB00678	Losartan	0.8	9	1	AGTR1		drugbank.DB09301	Chondroitin sulfate	0.279005	17	undefined	VEGFA		AGTR1
drugbank.DB09096	Benzoyl peroxide	0.8	9	undefined	SODC		drugbank.DB04895	Pegaptanib	0.274023	18	21	VEGFA		SODC
drugbank.DB00988	Dopamine	0.8	9	undefined	SODC		drugbank.DB14864	Brolucizumab	0.274023	18	25	VEGFA		SODC
drugbank.DB00112	Bevacizumab	0.786885	10	95	VEGFA		drugbank.DB01270	Ranibizumab	0.274023	18	236	VEGFA		VEGFA
drugbank.DB00108	Natalizumab	0.774194	11	undefined	ICAM1		drugbank.DB11842	Angiotensin II	0.274002	19	undefined	AGTR1		ICAM1
drugbank.DB09301	Chondroitin sulfate	0.774194	11	undefined	VEGFA		drugbank.DB00796	Candesartan cilexetil	0.263428	20	1	AGTR1		VEGFA
drugbank.DB01064	Isoprenaline	0.761905	12	undefined	SODC		drugbank.DB00177	Valsartan	0.246548	21	1	AGTR1		SODC
drugbank.DB06779	Dalteparin	0.761905	12	undefined	VEGFA		drugbank.DB01029	Irbesartan	0.241679	22	undefined	AGTR1		VEGFA
drugbank.DB01120	Gliclazide	0.75	13	undefined	VEGFA		drugbank.DB00275	Olmesartan	0.234907	23	undefined	AGTR1		VEGFA
drugbank.DB00177	Valsartan	0.75	13	1	AGTR1		drugbank.DB00876	Eprosartan	0.234907	23	undefined	AGTR1		AGTR1
drugbank.DB00218	Moxifloxacin	0.75	13	undefined	PON1		drugbank.DB08822	Azilsartan medoxomil	0.234907	23	undefined	AGTR1		PON1
drugbank.DB11611	Lifitegrast	0.75	13	undefined	ICAM1		drugbank.DB00945	Acetylsalicylic acid	0.157158	24	undefined	CASP3		ICAM1
drugbank.DB00282	Pamidronic acid	0.738462	14	undefined	CASP3		drugbank.DB08818	Hyaluronic acid	0.133797	25	undefined	ICAM1		CASP3
drugbank.DB00275	Olmesartan	0.716418	15	undefined	AGTR1		drugbank.DB11994	Diacerein	0.128877	26	undefined	CASP3		AGTR1
drugbank.DB11842	Angiotensin II	0.716418	15	undefined	AGTR1		drugbank.DB09061	Cannabidiol	0.123147	27	undefined	SODC		AGTR1
drugbank.DB00876	Eprosartan	0.716418	15	undefined	AGTR1		drugbank.DB13751	Glycyrrhizic acid	0.115466	28	undefined	CASP3		AGTR1
drugbank.DB08822	Azilsartan medoxomil	0.716418	15	undefined	AGTR1		drugbank.DB00282	Pamidronic acid	0.109921	29	undefined	CASP3		AGTR1
drugbank.DB15303	Faricimab	0.705882	16	20	VEGFA		drugbank.DB00108	Natalizumab	0.102733	30	undefined	ICAM1		VEGFA
drugbank.DB04895	Pegaptanib	0.705882	16	21	VEGFA		drugbank.DB11611	Lifitegrast	0.099869	31	undefined	ICAM1		VEGFA
drugbank.DB14864	Brolucizumab	0.705882	16	25	VEGFA		drugbank.DB01064	Isoprenaline	0.097695	32	undefined	SODC		VEGFA
drugbank.DB01270	Ranibizumab	0.705882	16	236	VEGFA		drugbank.DB00988	Dopamine	0.080846	33	undefined	SODC		VEGFA
drugbank.DB08885	Aflibercept	0.705882	16	199	VEGFA		drugbank.DB09096	Benzoyl peroxide	0.080117	34	undefined	SODC		VEGFA
drugbank.DB01327	Cefazolin	0.676056	17	undefined	PON1		drugbank.DB02701	Nicotinamide	0.07506	35	undefined	SIR1		PON1
														CASP3

## Sheet: GLAU
GLAU - NEDREX-WEB Results
CLOSENESS							TRUSTRANK
#ID	Name	Score (Norm)	Rank	Use	Gene Name		#ID	Name	Score (Norm)	Rank	Gene Name		Final Gene with remove duplicate
drugbank.DB12010	Fostamatinib	1	1	undefined	MYLK-TIE2		drugbank.DB12010	Fostamatinib	1	1	MYLK-TIE2		MYLK
drugbank.DB12500	Fedratinib	0.976	2	undefined	MYLK-TIE2		drugbank.DB09061	Cannabidiol	0.943001	2	CP1B1-PGH2		TIE2
drugbank.DB06616	Bosutinib	0.945736	3	undefined	MYLK-TIE2		drugbank.DB12500	Fedratinib	0.878796	3	MYLK-TIE2		PGH2
drugbank.DB06595	Midostaurin	0.931298	4	1	MYLK-TIE2		drugbank.DB01268	Sunitinib	0.748138	4	MYLK		CP1B1
drugbank.DB01268	Sunitinib	0.917293	5	1	MYLK		drugbank.DB09079	Nintedanib	0.746296	5	MYLK-TIE2		EAA3
drugbank.DB09079	Nintedanib	0.910448	6	1	MYLK-TIE2		drugbank.DB06595	Midostaurin	0.716937	6	MYLK-TIE2		CAC1A
drugbank.DB01254	Dasatinib	0.897059	7	1	MYLK		drugbank.DB01136	Carvedilol	0.704955	7	CP1B1		CLAT
drugbank.DB00398	Sorafenib	0.890511	8	1	TIE2		drugbank.DB06616	Bosutinib	0.696737	8	MYLK-TIE2
drugbank.DB05294	Vandetanib	0.884058	9	undefined	TIE2		drugbank.DB00783	Estradiol	0.675086	9	CP1B1
drugbank.DB08901	Ponatinib	0.877698	10	undefined	MYLK-TIE2		drugbank.DB13954	Estradiol cypionate	0.644739	10	CP1B1
drugbank.DB08865	Crizotinib	0.877698	10	undefined	TIE2		drugbank.DB01065	Melatonin	0.634753	11	CP1B1
drugbank.DB00945	Acetylsalicylic acid	0.871429	11	3	PGH2		drugbank.DB00199	Erythromycin	0.60299	12	CP1B1
drugbank.DB06626	Axitinib	0.865248	12	undefined	TIE2		drugbank.DB05039	Indacaterol	0.598058	13	CP1B1
drugbank.DB04868	Nilotinib	0.853147	13	1	TIE2		drugbank.DB07776	Flavone	0.592139	14	CP1B1
drugbank.DB12141	Gilteritinib	0.853147	13	1	MYLK		drugbank.DB01110	Miconazole	0.537375	15	PGH2
drugbank.DB00756	Hexachlorophene	0.853147	13	undefined	PGH2		drugbank.DB01254	Dasatinib	0.446502	16	MYLK
drugbank.DB06589	Pazopanib	0.853147	13	1	TIE2		drugbank.DB08865	Crizotinib	0.445644	17	TIE2
drugbank.DB00675	Tamoxifen	0.841379	14	1	PGH2		drugbank.DB00228	Enflurane	0.434107	18	CAC1A
drugbank.DB11828	Neratinib	0.841379	14	undefined	TIE2		drugbank.DB08901	Ponatinib	0.421794	19	MYLK-TIE2
drugbank.DB08877	Ruxolitinib	0.841379	14	6	MYLK		drugbank.DB08877	Ruxolitinib	0.418505	20	MYLK
drugbank.DB06803	Niclosamide	0.835616	15	1	TIE2		drugbank.DB00398	Sorafenib	0.418188	21	TIE2
drugbank.DB11886	Infigratinib	0.829932	16	undefined	TIE2		drugbank.DB00675	Tamoxifen	0.387377	22	PGH2
drugbank.DB08916	Afatinib	0.829932	16	undefined	MYLK		drugbank.DB12141	Gilteritinib	0.379312	23	MYLK
drugbank.DB08875	Cabozantinib	0.818792	17	undefined	TIE2		drugbank.DB04868	Nilotinib	0.372052	24	TIE2
drugbank.DB01136	Carvedilol	0.802632	18	2	CP1B1		drugbank.DB05294	Vandetanib	0.366363	25	TIE2
drugbank.DB09061	Cannabidiol	0.802632	18	26	CP1B1-PGH2		drugbank.DB06589	Pazopanib	0.356005	26	TIE2
drugbank.DB00783	Estradiol	0.802632	18	11	CP1B1		drugbank.DB00661	Verapamil	0.353937	27	CAC1A
drugbank.DB08896	Regorafenib	0.802632	18	undefined	TIE2		drugbank.DB00482	Celecoxib	0.352531	28	PGH2
drugbank.DB01110	Miconazole	0.797386	19	undefined	PGH2		drugbank.DB00257	Clotrimazole	0.345878	29	PGH2
drugbank.DB00257	Clotrimazole	0.797386	19	undefined	PGH2		drugbank.DB00836	Loperamide	0.341866	30	CAC1A-TIE2
drugbank.DB13954	Estradiol cypionate	0.797386	19	undefined	CP1B1		drugbank.DB11828	Neratinib	0.334028	31	TIE2
drugbank.DB14086	Cianidanol	0.792208	20	undefined	PGH2		drugbank.DB06626	Axitinib	0.333823	32	TIE2
drugbank.DB11800	Tivozanib	0.792208	20	undefined	TIE2		drugbank.DB14086	Cianidanol	0.310552	33	PGH2
drugbank.DB00142	Glutamic acid	0.787097	21	undefined	EAA3		drugbank.DB00948	Mezlocillin	0.299771	34	PGH2
drugbank.DB00948	Mezlocillin	0.787097	21	undefined	PGH2		drugbank.DB00580	Valdecoxib	0.297351	35	PGH2
drugbank.DB01065	Melatonin	0.782051	22	15	CP1B1		drugbank.DB00316	Acetaminophen	0.292823	36	PGH2
drugbank.DB00244	Mesalazine	0.782051	22	5	PGH2		drugbank.DB00622	Nicardipine	0.292627	37	CAC1A
drugbank.DB00605	Sulindac	0.782051	22	1	PGH2		drugbank.DB00936	Salicylic acid	0.27954	38	PGH2
drugbank.DB00421	Spironolactone	0.782051	22	3	CAC1A		drugbank.DB00421	Spironolactone	0.277549	39	CAC1A
drugbank.DB00795	Sulfasalazine	0.77707	23	1	PGH2		drugbank.DB01115	Nifedipine	0.277245	40	MYLK
drugbank.DB00836	Loperamide	0.77707	23	3	TIE2-CAC1A		drugbank.DB00184	Nicotine	0.277105	41	CLAT
drugbank.DB02266	Flufenamic acid	0.772152	24	undefined	PGH2		drugbank.DB01054	Nitrendipine	0.274254	42	CAC1A
drugbank.DB00328	Indomethacin	0.772152	24	undefined	PGH2		drugbank.DB11148	Butamben	0.272948	43	CAC1A
drugbank.DB00128	Aspartic acid	0.767296	25	undefined	EAA3		drugbank.DB13746	Bioallethrin	0.272894	44	CAC1A
drugbank.DB00939	Meclofenamic acid	0.767296	25	1	PGH2		drugbank.DB00945	Acetylsalicylic acid	0.269321	45	PGH2
drugbank.DB06736	Aceclofenac	0.767296	25	undefined	PGH2		drugbank.DB00142	Glutamic acid	0.264164	46	EAA3
drugbank.DB00228	Enflurane	0.7625	26	undefined	CAC1A		drugbank.DB13961	Fish oil	0.259984	47	PGH2
drugbank.DB00867	Ritodrine	0.7625	26	undefined	MYLK		drugbank.DB02266	Flufenamic acid	0.259604	48	PGH2
drugbank.DB00482	Celecoxib	0.757764	27	5	PGH2		drugbank.DB00252	Phenytoin	0.259525	49	CAC1A
drugbank.DB01050	Ibuprofen	0.753086	28	12	PGH2		drugbank.DB00328	Indomethacin	0.257677	50	PGH2
drugbank.DB01054	Nitrendipine	0.748466	29	undefined	CAC1A		drugbank.DB09089	Trimebutine	0.256512	51	CAC1A
drugbank.DB14840	Ripretinib	0.748466	29	undefined	TIE2		drugbank.DB00153	Ergocalciferol	0.254101	52	CAC1A
drugbank.DB01244	Bepridil	0.748466	29	undefined	CAC1A		drugbank.DB00244	Mesalazine	0.250561	53	PGH2
drugbank.DB00784	Mefenamic acid	0.748466	29	undefined	PGH2		drugbank.DB00795	Sulfasalazine	0.244655	54	PGH2
drugbank.DB09213	Dexibuprofen	0.748466	29	undefined	PGH2		drugbank.DB00867	Ritodrine	0.233983	55	MYLK
drugbank.DB09216	Tolfenamic acid	0.748466	29	undefined	PGH2		drugbank.DB01050	Ibuprofen	0.23151	56	PGH2
drugbank.DB01115	Nifedipine	0.743902	30	1	MYLK		drugbank.DB00756	Hexachlorophene	0.23135	57	PGH2
drugbank.DB00159	Icosapent	0.743902	30	2	PGH2		drugbank.DB08916	Afatinib	0.231089	58	MYLK
drugbank.DB00316	Acetaminophen	0.743902	30	13	PGH2		drugbank.DB00586	Diclofenac	0.230748	59	PGH2
drugbank.DB00661	Verapamil	0.743902	30	1	CAC1A		drugbank.DB00605	Sulindac	0.230444	60	PGH2
drugbank.DB00622	Nicardipine	0.743902	30	1	CAC1A		drugbank.DB00784	Mefenamic acid	0.228179	61	PGH2
drugbank.DB00861	Diflunisal	0.743902	30	undefined	PGH2		drugbank.DB00208	Ticlopidine	0.222224	62	PGH2
drugbank.DB00991	Oxaprozin	0.743902	30	undefined	PGH2		drugbank.DB03585	Oxyphenbutazone	0.221738	63	PGH2
drugbank.DB01041	Thalidomide	0.739394	31	4	PGH2		drugbank.DB00939	Meclofenamic acid	0.221434	64	PGH2
drugbank.DB01628	Etoricoxib	0.739394	31	1	PGH2		drugbank.DB00159	Icosapent	0.220653	65	PGH2
drugbank.DB00586	Diclofenac	0.739394	31	4	PGH2		drugbank.DB00533	Rofecoxib	0.219116	66	PGH2
drugbank.DB13961	Fish oil	0.739394	31	1	PGH2		drugbank.DB09213	Dexibuprofen	0.218492	67	PGH2
drugbank.DB00936	Salicylic acid	0.739394	31	3	PGH2		drugbank.DB09236	Lacidipine	0.217753	68	CAC1A
drugbank.DB04743	Nimesulide	0.73494	32	26	PGH2		drugbank.DB00812	Phenylbutazone	0.214972	69	PGH2
drugbank.DB00233	Aminosalicylic acid	0.73494	32	undefined	PGH2		drugbank.DB04743	Nimesulide	0.21412	70	PGH2
drugbank.DB00677	Isoflurophate	0.73494	32	undefined	PGH2		drugbank.DB00861	Diflunisal	0.209053	71	PGH2
drugbank.DB00500	Tolmetin	0.73494	32	undefined	PGH2		drugbank.DB00825	Levomenthol	0.206672	72	CAC1A
drugbank.DB01234	Dexamethasone	0.730539	33	58	PGH2		drugbank.DB00991	Oxaprozin	0.20525	73	PGH2
drugbank.DB01250	Olsalazine	0.730539	33	undefined	PGH2		drugbank.DB09238	Manidipine	0.203848	74	CAC1A
drugbank.DB13346	Bufexamac	0.730539	33	undefined	PGH2		drugbank.DB01197	Captopril	0.203108	75	PGH2
drugbank.DB01197	Captopril	0.72619	34	undefined	PGH2		drugbank.DB08896	Regorafenib	0.200878	76	TIE2
drugbank.DB09089	Trimebutine	0.72619	34	2	CAC1A		drugbank.DB00461	Nabumetone	0.200857	77	PGH2
drugbank.DB00465	Ketorolac	0.72619	34	11	PGH2		drugbank.DB00233	Aminosalicylic acid	0.200672	78	PGH2
drugbank.DB00480	Lenalidomide	0.72619	34	7	PGH2		drugbank.DB00712	Flurbiprofen	0.19867	79	PGH2
drugbank.DB08439	Parecoxib	0.72619	34	undefined	PGH2		drugbank.DB01435	Antipyrine	0.197209	80	PGH2
drugbank.DB01014	Balsalazide	0.721893	35	undefined	PGH2		drugbank.DB00713	Oxacillin	0.196581	81	PGH2
drugbank.DB00208	Ticlopidine	0.721893	35	undefined	PGH2		drugbank.DB00500	Tolmetin	0.196426	82	PGH2
drugbank.DB00573	Fenoprofen	0.721893	35	undefined	PGH2		drugbank.DB00600	Monobenzone	0.196331	83	PGH2
drugbank.DB00580	Valdecoxib	0.721893	35	undefined	PGH2		drugbank.DB01250	Olsalazine	0.196293	84	PGH2
drugbank.DB13783	Acemetacin	0.721893	35	undefined	PGH2		drugbank.DB01041	Thalidomide	0.195104	85	PGH2
drugbank.DB00812	Phenylbutazone	0.721893	35	undefined	PGH2		drugbank.DB09216	Tolfenamic acid	0.195073	86	PGH2
drugbank.DB08910	Pomalidomide	0.721893	35	undefined	PGH2		drugbank.DB01628	Etoricoxib	0.194069	87	PGH2
drugbank.DB03585	Oxyphenbutazone	0.717647	36	undefined	PGH2		drugbank.DB00573	Fenoprofen	0.193412	88	PGH2
drugbank.DB00252	Phenytoin	0.71345	37	1	CAC1A		drugbank.DB06751	Drotaverine	0.19183	89	CAC1A
drugbank.DB01330	Cefotetan	0.71345	37	undefined	PGH2		drugbank.DB01014	Balsalazide	0.191617	90	PGH2
drugbank.DB11327	Dipyrithione	0.71345	37	undefined	PGH2		drugbank.DB00788	Naproxen	0.19093	91	PGH2
drugbank.DB00341	Cetirizine	0.71345	37	2	TIE2		drugbank.DB11800	Tivozanib	0.190063	92	TIE2
drugbank.DB05039	Indacaterol	0.71345	37	undefined	CP1B1		drugbank.DB06736	Aceclofenac	0.189856	93	PGH2
drugbank.DB11148	Butamben	0.709302	38	undefined	CAC1A		drugbank.DB08439	Parecoxib	0.189049	94	PGH2
drugbank.DB00533	Rofecoxib	0.709302	38	undefined	PGH2		drugbank.DB00821	Carprofen	0.189036	95	PGH2
drugbank.DB00749	Etodolac	0.705202	39	undefined	PGH2		drugbank.DB11886	Infigratinib	0.188923	96	TIE2
drugbank.DB00870	Suprofen	0.705202	39	undefined	PGH2		drugbank.DB00401	Nisoldipine	0.188356	97	CAC1A
drugbank.DB00153	Ergocalciferol	0.701149	40	undefined	CAC1A		drugbank.DB13346	Bufexamac	0.188287	98	PGH2
drugbank.DB01424	Aminophenazone	0.701149	40	undefined	PGH2		drugbank.DB01424	Aminophenazone	0.187841	99	PGH2
drugbank.DB00415	Ampicillin	0.701149	40	undefined	TIE2		drugbank.DB13783	Acemetacin	0.187754	100	PGH2

## Sheet: RP
RP - NEDREX-WEB Results
CLOSENESS												TRUSTRANK
#ID	Name	Score (Norm)	Rank	Use	Gene Name							#ID	Name	Score (Norm)	Rank	Gene Name					Final Gene with remove duplicate
drugbank.DB12010	Fostamatinib	1	1	1	MERTK	NEK2						drugbank.DB08818	Hyaluronic acid	1	1	IMPG2					IMPG2
drugbank.DB12500	Fedratinib	0.970183	2	2	MERTK	NEK2						drugbank.DB00162	Vitamin A	0.261181	2	RET4	RLBP1	RDH12	RET3	LRAT	RET4
drugbank.DB01268	Sunitinib	0.954853	3	6	MERTK	NEK2	PRP4					drugbank.DB00228	Enflurane	0.205074	3	CA2D4	CAC1F				CA2D4
drugbank.DB06595	Midostaurin	0.94843	4	5	MERTK	PRP4						drugbank.DB00661	Verapamil	0.194861	4	CA2D4	CAC1F				PDE6B
drugbank.DB06616	Bosutinib	0.94843	4	4	MERTK	NEK2						drugbank.DB00622	Nicardipine	0.188365	5	CA2D4	CAC1F				PDE6A
drugbank.DB01254	Dasatinib	0.942094	5	9	NEK2							drugbank.DB13746	Bioallethrin	0.183387	6	CA2D4	CAC1F				CNGA1
drugbank.DB09079	Nintedanib	0.927632	6	2	MERTK							drugbank.DB00153	Ergocalciferol	0.182069	7	CA2D4	CAC1F				LRAT
drugbank.DB12141	Gilteritinib	0.91757	7	6	MERTK	NEK2	U520					drugbank.DB11148	Butamben	0.181296	8	CA2D4	CAC1F				MERTK
drugbank.DB08865	Crizotinib	0.91757	7	3	MERTK							drugbank.DB00421	Spironolactone	0.181125	9	CA2D4	CAC1F				CAC1F
drugbank.DB00398	Sorafenib	0.909677	8	14	MERTK							drugbank.DB00975	Dipyridamole	0.176635	10	PDE6B	PDE6A	CNRG			PRP4
drugbank.DB05294	Vandetanib	0.909677	8	1	MERTK							drugbank.DB00820	Tadalafil	0.161983	11	PDE6B	PDE6A	CNRG			RPE65
drugbank.DB11828	Neratinib	0.905782	9	3	MERTK	NEK2						drugbank.DB00201	Caffeine	0.129435	12	PDE6B	PDE6A				IDH3A
drugbank.DB00530	Erlotinib	0.9	10	11	MERTK							drugbank.DB00203	Sildenafil	0.113373	13	PDE6A	CNRG				CACF1
drugbank.DB06589	Pazopanib	0.9	10	7	MERTK	NEK2						drugbank.DB04209	Dequalinium	0.107684	14	CNGA1					OPSD
drugbank.DB00619	Imatinib	0.896186	11	4	CAH4							drugbank.DB00862	Vardenafil	0.103096	15	PDE6A	CNRG				CAH4
drugbank.DB06626	Axitinib	0.894292	12	7	MERTK							drugbank.DB00994	Neomycin	0.099203	16	LRAT					NEK2
drugbank.DB04868	Nilotinib	0.877593	13	3	CAH4							drugbank.DB00452	Framycetin	0.098798	17	LRAT					TTPA
drugbank.DB00157	NADH	0.868583	14	undefined	IMDH1	IDH3A	IDH3B					drugbank.DB12010	Fostamatinib	0.087166	18	MERTK	NEK2				AHR
drugbank.DB00755	Tretinoin	0.858012	15	undefined	RET4							drugbank.DB01110	Miconazole	0.082791	19	CAC1F					ABD12
drugbank.DB00162	Vitamin A	0.854545	16	3	RET4	RET3	RLBP1	LRAT	RDH12			drugbank.DB00273	Topiramate	0.074918	20	CAC1F	CAH4				ATF6A
drugbank.DB01110	Miconazole	0.852823	17	undefined	CAC1F							drugbank.DB01268	Sunitinib	0.071303	21	PRP4	MERTK	NEK2			RLBP1
drugbank.DB00841	Dobutamine	0.847695	18	undefined	CAH4							drugbank.DB12500	Fedratinib	0.069112	22	MERTK	NEK2				CNRG
drugbank.DB00421	Spironolactone	0.822957	19	undefined	CAC1F	CA2D4						drugbank.DB01118	Amiodarone	0.065426	23	CAC1F					IDH3B
drugbank.DB14086	Cianidanol	0.816602	20	undefined	CAH4							drugbank.DB13932	Voretigene neparvovec	0.059061	24	RPE65					U520
drugbank.DB01118	Amiodarone	0.815029	21	undefined	CAC1F							drugbank.DB00243	Ranolazine	0.055138	25	CAC1F					RDH12
drugbank.DB01229	Paclitaxel	0.813462	22	152	MERTK							drugbank.DB06595	Midostaurin	0.053565	26	MERTK	PRP4				IMDH1
drugbank.DB00188	Bortezomib	0.808795	23	17	CAH4							drugbank.DB00157	NADH	0.053434	27	IDH3A	IDH3B	IMDH1			RET3
drugbank.DB00852	Pseudoephedrine	0.804183	24	undefined	ATF6A							drugbank.DB04855	Dronedarone	0.052667	28	CACF1
drugbank.DB04209	Dequalinium	0.804183	24	undefined	CNGA1							drugbank.DB09079	Nintedanib	0.052638	29	MERTK
drugbank.DB00201	Caffeine	0.801136	25	undefined	PDE6A	PDE6B						drugbank.DB06616	Bosutinib	0.052615	30	MERTK	NEK2
drugbank.DB00228	Enflurane	0.801136	25	undefined	CAC1F	CA2D4						drugbank.DB01054	Nitrendipine	0.052296	31	CAC1F
drugbank.DB01087	Primaquine	0.798113	26	undefined	AHR							drugbank.DB00252	Phenytoin	0.052221	32	CAC1F
drugbank.DB09092	Xanthinol	0.798113	26	undefined	IDH3A							drugbank.DB01115	Nifedipine	0.052074	33	CAC1F
drugbank.DB00482	Celecoxib	0.79661	27	2	CAH4							drugbank.DB00393	Nimodipine	0.051893	34	CAC1F	AHR
drugbank.DB00203	Sildenafil	0.793621	28	2	CNRG	PDE6A						drugbank.DB09089	Trimebutine	0.051537	35	CAC1F
drugbank.DB00927	Famotidine	0.793621	28	1	CAH4							drugbank.DB13961	Fish oil	0.051245	36	CAC1F
drugbank.DB00661	Verapamil	0.792135	29	undefined	CAC1F	CA2D4						drugbank.DB00568	Cinnarizine	0.049503	37	CAC1F
drugbank.DB00975	Dipyridamole	0.783333	30	undefined	CNRG	PDE6A	PDE6B					drugbank.DB01159	Halothane	0.048151	38	OPSD
drugbank.DB14006	Choline salicylate	0.781885	31	undefined	CAH4							drugbank.DB06712	Nilvadipine	0.045964	39	CAC1F
drugbank.DB01076	Atorvastatin	0.780443	32	undefined	AHR							drugbank.DB09238	Manidipine	0.044025	40	CAC1F
drugbank.DB00774	Hydroflumethiazide	0.780443	32	undefined	CAH4							drugbank.DB09236	Lacidipine	0.043014	41	CAC1F
drugbank.DB00338	Omeprazole	0.780443	32	2	AHR							drugbank.DB00755	Tretinoin	0.041628	42	RET4
drugbank.DB01115	Nifedipine	0.779006	33	undefined	CAC1F							drugbank.DB00825	Levomenthol	0.041419	43	CAC1F
drugbank.DB00622	Nicardipine	0.779006	33	undefined	CAC1F	CA2D4						drugbank.DB06751	Drotaverine	0.040359	44	CAC1F
drugbank.DB01083	Orlistat	0.777574	34	undefined	ABD12							drugbank.DB00619	Imatinib	0.039528	45	CAH4
drugbank.DB13961	Fish oil	0.777574	34	undefined	CAC1F							drugbank.DB00909	Zonisamide	0.038829	46	CAH4
drugbank.DB01021	Trichlormethiazide	0.776147	35	undefined	CAH4							drugbank.DB04868	Nilotinib	0.037973	47	CAH4
drugbank.DB04855	Dronedarone	0.776147	35	undefined	CAC1F							drugbank.DB08865	Crizotinib	0.037556	48	MERTK
drugbank.DB00695	Furosemide	0.776147	35	undefined	CAH4							drugbank.DB01254	Dasatinib	0.035842	49	NEK2
drugbank.DB00163	Vitamin E	0.774725	36	1	TTPA							drugbank.DB03796	Palmitic Acid	0.035778	50	OPSD
drugbank.DB00273	Topiramate	0.774725	36	1	CAC1F	CAH4						drugbank.DB00482	Celecoxib	0.034036	51	CAH4
drugbank.DB00869	Dorzolamide	0.774725	36	undefined	CAH4							drugbank.DB04920	Clevidipine	0.033727	52	CAC1F
drugbank.DB06815	Pyrithione	0.773309	37	undefined	CAH4							drugbank.DB12141	Gilteritinib	0.033049	53	NEK2	U520	MERTK
drugbank.DB08818	Hyaluronic acid	0.771898	38	undefined	IMPG2							drugbank.DB00398	Sorafenib	0.032947	54	MERTK
drugbank.DB01054	Nitrendipine	0.770492	39	undefined	CAC1F							drugbank.DB06589	Pazopanib	0.032919	55	NEK2	MERTK
drugbank.DB01159	Halothane	0.770492	39	undefined	OPSD							drugbank.DB11828	Neratinib	0.03209	56	NEK2	MERTK
drugbank.DB00243	Ranolazine	0.770492	39	undefined	CAC1F							drugbank.DB00841	Dobutamine	0.031397	57	CAH4
drugbank.DB00316	Acetaminophen	0.770492	39	4	CAH4							drugbank.DB05294	Vandetanib	0.028931	58	MERTK
drugbank.DB00393	Nimodipine	0.770492	39	undefined	AHR	CAC1F						drugbank.DB00188	Bortezomib	0.028923	59	CAH4
drugbank.DB00352	Tioguanine	0.770492	39	undefined	IMDH1							drugbank.DB00530	Erlotinib	0.027895	60	MERTK
drugbank.DB00862	Vardenafil	0.770492	39	undefined	CNRG	PDE6A						drugbank.DB11590	Thimerosal	0.02655	61	CAH4
drugbank.DB11590	Thimerosal	0.769091	40	undefined	CAH4							drugbank.DB06218	Lacosamide	0.026053	62	CAH4
drugbank.DB00909	Zonisamide	0.769091	40	undefined	CAH4							drugbank.DB14086	Cianidanol	0.026004	63	CAH4
drugbank.DB00252	Phenytoin	0.767695	41	1	CAC1F							drugbank.DB06626	Axitinib	0.025837	64	MERTK
drugbank.DB00811	Ribavirin	0.767695	41	2	IMDH1							drugbank.DB00927	Famotidine	0.025003	65	CAH4
drugbank.DB01033	Mercaptopurine	0.766304	42	4	IMDH1							drugbank.DB00580	Valdecoxib	0.02483	66	CAH4
drugbank.DB03255	Phenol	0.764919	43	4	CAH4							drugbank.DB00606	Cyclothiazide	0.024516	67	CAH4
drugbank.DB00153	Ergocalciferol	0.764919	43	undefined	CAC1F	CA2D4						drugbank.DB00562	Benzthiazide	0.024256	68	CAH4
drugbank.DB00259	Sulfanilamide	0.763538	44	undefined	CAH4							drugbank.DB00316	Acetaminophen	0.024251	69	CAH4
drugbank.DB00499	Flutamide	0.760791	45	undefined	AHR							drugbank.DB00695	Furosemide	0.024035	70	CAH4
drugbank.DB00568	Cinnarizine	0.760791	45	undefined	CAC1F							drugbank.DB00310	Chlorthalidone	0.02384	71	CAH4
drugbank.DB03796	Palmitic Acid	0.759425	46	undefined	OPSD							drugbank.DB00819	Acetazolamide	0.023769	72	CAH4
drugbank.DB00379	Mexiletine	0.758065	47	undefined	AHR							drugbank.DB01144	Diclofenamide	0.023489	73	CAH4
drugbank.DB11148	Butamben	0.758065	47	undefined	CAC1F	CA2D4						drugbank.DB00869	Dorzolamide	0.023421	74	CAH4
drugbank.DB00452	Framycetin	0.758065	47	undefined	LRAT							drugbank.DB00259	Sulfanilamide	0.023405	75	CAH4
drugbank.DB00936	Salicylic acid	0.758065	47	undefined	CAH4							drugbank.DB00808	Indapamide	0.023236	76	CAH4
drugbank.DB06218	Lacosamide	0.758065	47	undefined	CAH4							drugbank.DB01194	Brinzolamide	0.023228	77	CAH4
drugbank.DB00820	Tadalafil	0.755357	48	undefined	PDE6A	PDE6B	CNRG					drugbank.DB00703	Methazolamide	0.023228	77	CAH4
drugbank.DB00580	Valdecoxib	0.752669	49	undefined	CAH4							drugbank.DB06815	Pyrithione	0.023111	78	CAH4
drugbank.DB08995	Diosmin	0.752669	49	undefined	AHR							drugbank.DB06824	Triethylenetetramine	0.022419	79	CAH4
drugbank.DB00606	Cyclothiazide	0.751332	50	undefined	CAH4							drugbank.DB01021	Trichlormethiazide	0.022356	80	CAH4
drugbank.DB13746	Bioallethrin	0.751332	50	undefined	CAC1F	CA2D4						drugbank.DB14006	Choline salicylate	0.022271	81	CAH4
drugbank.DB09089	Trimebutine	0.75	51	undefined	CAC1F							drugbank.DB06795	Mafenide	0.021628	82	CAH4
drugbank.DB00470	Dronabinol	0.74735	52	undefined	ABD12							drugbank.DB09526	Hydroquinone	0.0216	83	CAH4
drugbank.DB00562	Benzthiazide	0.74735	52	undefined	CAH4							drugbank.DB00936	Salicylic acid	0.021078	84	CAH4
drugbank.DB00819	Acetazolamide	0.746032	53	undefined	CAH4							drugbank.DB00774	Hydroflumethiazide	0.021011	85	CAH4
drugbank.DB00808	Indapamide	0.746032	53	undefined	CAH4							drugbank.DB03255	Phenol	0.0198	86	CAH4
drugbank.DB09236	Lacidipine	0.744718	54	undefined	CAC1F							drugbank.DB00436	Bendroflumethiazide	0.017665	87	CAH4
drugbank.DB00994	Neomycin	0.744718	54	undefined	LRAT							drugbank.DB00999	Hydrochlorothiazide	0.017665	87	CAH4
drugbank.DB01097	Leflunomide	0.73951	55	undefined	AHR							drugbank.DB09460	Sodium carbonate	0.016964	88	CAH4
drugbank.DB06712	Nilvadipine	0.73822	56	undefined	CAC1F							drugbank.DB00163	Vitamin E	0.016835	89	TTPA
drugbank.DB06751	Drotaverine	0.73822	56	undefined	CAC1F							drugbank.DB14502	Sodium phosphate, dibasic	0.015106	90	CAH4
drugbank.DB00688	Mycophenolate mofetil	0.735652	57	4	IMDH1							drugbank.DB09449	Sodium phosphate, monobasic	0.015106	90	CAH4
drugbank.DB01024	Mycophenolic acid	0.734375	58	1	IMDH1							drugbank.DB09154	Sodium citrate	0.015106	90	CAH4
drugbank.DB01144	Diclofenamide	0.734375	58	undefined	CAH4							drugbank.DB11635	Tocofersolan	0.014434	91	TTPA
drugbank.DB00310	Chlorthalidone	0.733102	59	undefined	CAH4							drugbank.DB00379	Mexiletine	0.012031	92	AHR
drugbank.DB11635	Tocofersolan	0.731834	60	undefined	TTPA							drugbank.DB01083	Orlistat	0.011509	93	ABD12
drugbank.DB01194	Brinzolamide	0.73057	61	undefined	CAH4							drugbank.DB00470	Dronabinol	0.011479	94	ABD12
drugbank.DB00703	Methazolamide	0.73057	61	undefined	CAH4							drugbank.DB00852	Pseudoephedrine	0.01076	95	ATF6A
drugbank.DB09238	Manidipine	0.725557	62	undefined	CAC1F							drugbank.DB01229	Paclitaxel	0.010652	96	MERTK
