# Supplementary material for: Suboptimal Responses to Anti-VEGF in Retinal Neurovascular Diseases: Linking Aging and Alternative Angioinflammatory Pathways
Source: Invest Ophthalmol Vis Sci. 2026 May 4;67(5):4. doi: 10.1167/iovs.67.5.4 (PMC13164572; doi:10.1167/iovs.67.5.4)
Supplement: Supplement 34 [file iovs-67-5-4_s034.xlsx]

## Sheet: AMD
AMD - Input Data for NetworkAnalyst
Gene List based on Topological Analysis-Related to Expeimental Genes	Expeimental Genes	Topological Analysis-AMD	Topological Analysis-AGING	AMD-NEDREX WEB	AMD-GenePlexus		AMD - Integrated Final Gene List
RPL39	ANGPT2	DEFA1	BMP4	PARP12	GRN		RPL39	ribosomal protein L39 [Source:HGNC Symbol;Acc:HGNC:10350]
SNCA	CCL2	BMP4	POTEI	VEGFA	SGTA		SNCA	synuclein alpha [Source:HGNC Symbol;Acc:HGNC:11138]
RPL37	CXCL1	FN1	ARMS2	TLR4	ITGB1		RPL37	ribosomal protein L37 [Source:HGNC Symbol;Acc:HGNC:10347]
UBB	DDIT3	LAMB1	APP	RLBP1	POTEF		UBB	ubiquitin B [Source:HGNC Symbol;Acc:HGNC:12463]
RPL41	FOXO1	ARMS2	MFSD2B	SLC16A8	PTPN4		RPL41	ribosomal protein L41 [Source:HGNC Symbol;Acc:HGNC:10354]
BMP4	GRB2	ZNF558	AKR1C1		COL2A1		BMP4	bone morphogenetic protein 4 [Source:HGNC Symbol;Acc:HGNC:1071]
CDH3	HSPA5	RARRES2	CDH3		IGF2		CDH3	cadherin 3 [Source:HGNC Symbol;Acc:HGNC:1762]
RPS18	IL6	COL1A2	ARID5B		H1-3		RPS18	ribosomal protein S18 [Source:HGNC Symbol;Acc:HGNC:10401]
MAP3K10	MAPK1	PLAT	MSMP		RNH1		MAP3K10	mitogen-activated protein kinase kinase kinase 10 [Source:HGNC Symbol;Acc:HGNC:6849]
APP	MMP9	C4B_2	ARID3C		H2AC1		APP	amyloid beta precursor protein [Source:HGNC Symbol;Acc:HGNC:620]
TUBA1A	MMP14	RGS4	RAB7B		FASN		TUBA1A	tubulin alpha 1a [Source:HGNC Symbol;Acc:HGNC:20766]
UBC	STAT3	SKIV2L	DAAM2		HDAC2		UBC	ubiquitin C [Source:HGNC Symbol;Acc:HGNC:12468]
CCL4L2	VEGFA	VEGFC	SLC19A1		CRP		CCL4L2	C-C motif chemokine ligand 4 like 2 [Source:HGNC Symbol;Acc:HGNC:24066]
TBC1D3G	VEGFC	COL4A1	TMEM215		PYHIN1		TBC1D3G	TBC1 domain family member 3G [Source:HGNC Symbol;Acc:HGNC:29860]
INS-IGF2		MMP7	DRD5		BAG6		INS-IGF2	INS-IGF2 readthrough [Source:HGNC Symbol;Acc:HGNC:33527]
NUTM2F		HABP2	MYC		TSC22D1		NUTM2F	NUT family member 2F [Source:HGNC Symbol;Acc:HGNC:23450]
TAS2R43		C1QTNF5	SLC29A1		MDFI		TAS2R43	taste 2 receptor member 43 [Source:HGNC Symbol;Acc:HGNC:18875]
TAS2R30		FAM20C	INS-IGF2		RHOA		TAS2R30	taste 2 receptor member 30 [Source:HGNC Symbol;Acc:HGNC:19112]
NANOGP8		COPS6	AK4		LRP2		NANOGP8	Nanog homeobox retrogene P8 [Source:HGNC Symbol;Acc:HGNC:23106]
BSX		ADAMTS9	OR2A4		CEP170		BSX	brain specific homeobox [Source:HGNC Symbol;Acc:HGNC:20450]
YWHAE		MMP2	C16orf96		SLC17A6		YWHAE	tyrosine 3-monooxygenase/tryptophan 5-monooxygenase activation protein epsilon [Source:HGNC Symbol;Acc:HGNC:12851]
MYC		ITGAV	CTNNB1		PNMA8B		MYC	MYC proto-oncogene, bHLH transcription factor [Source:HGNC Symbol;Acc:HGNC:7553]
CTNNB1		SERPING1	MT-ND1		LRRN4CL		CTNNB1	catenin beta 1 [Source:HGNC Symbol;Acc:HGNC:2514]
HDAC1		IFI30	EFEMP1		SDR42E1		HDAC1	histone deacetylase 1 [Source:HGNC Symbol;Acc:HGNC:4852]
PIK3R1		LAMA2	GRID2IP		VIRMA		PIK3R1	phosphoinositide-3-kinase regulatory subunit 1 [Source:HGNC Symbol;Acc:HGNC:8979]
EGFR		CTSK	POTED		CFHR2		EGFR	epidermal growth factor receptor [Source:HGNC Symbol;Acc:HGNC:3236]
INCA1		PARK7	CLIC1		TMEM31		INCA1	inhibitor of CDK, cyclin A1 interacting protein 1 [Source:HGNC Symbol;Acc:HGNC:32224]
KRTAP10-7		COL18A1	TRIP10		ZNF425		KRTAP10-7	keratin associated protein 10-7 [Source:HGNC Symbol;Acc:HGNC:22970]
KRTAP19-5		FAP	MT-ND3		ALB		KRTAP19-5	keratin associated protein 19-5 [Source:HGNC Symbol;Acc:HGNC:18940]
MEI4		AIF1	RIN3		MTOR		MEI4	meiotic double-stranded break formation protein 4 [Source:HGNC Symbol;Acc:HGNC:43638]
AMOTL1		ABCA1	CORO7-PAM16		APOA1		AMOTL1	angiomotin like 1 [Source:HGNC Symbol;Acc:HGNC:17811]
FAM20C		SRPK2	KDM5C		NOTCH1		FAM20C	FAM20C golgi associated secretory pathway kinase [Source:HGNC Symbol;Acc:HGNC:22140]
PLAC9		COL15A1	EGFR		PSMA1		PLAC9	placenta associated 9 [Source:HGNC Symbol;Acc:HGNC:19255]
SH3PXD2B		NID2	PPARG		SPP1		SH3PXD2B	SH3 and PX domains 2B [Source:HGNC Symbol;Acc:HGNC:29242]
MYH14		THBS2	NOTCH2NLC		CCL5		MYH14	myosin heavy chain 14 [Source:HGNC Symbol;Acc:HGNC:23212]
BMP1		CCDC80	SOCS3		FBLN2		BMP1	bone morphogenetic protein 1 [Source:HGNC Symbol;Acc:HGNC:1067]
SHANK3		C3	DIAPH1		TRIM25		SHANK3	SH3 and multiple ankyrin repeat domains 3 [Source:HGNC Symbol;Acc:HGNC:14294]
BAIAP2		NMNAT1	ADRB2		EWSR1		BAIAP2	BAR/IMD domain containing adaptor protein 2 [Source:HGNC Symbol;Acc:HGNC:947]
MTRNR2L5		CD34	FN1		GALR3		MTRNR2L5	MT-RNR2 like 5 [Source:HGNC Symbol;Acc:HGNC:37162]
SERINC4		COL5A1	FEZF1		WEE2		SERINC4	serine incorporator 4 [Source:HGNC Symbol;Acc:HGNC:32237]
DEFB110		LAMA5	LPAR1		FLT3		DEFB110	defensin beta 110 [Source:HGNC Symbol;Acc:HGNC:18091]
		MIS12	OR13J1		SIRT7		ANGPT2	angiopoietin 2 [Source:HGNC Symbol;Acc:HGNC:485]
		SERPINF1	ERCC6		ETAA1		CCL2	C-C motif chemokine ligand 2 [Source:HGNC Symbol;Acc:HGNC:10618]
		SERPINF2	RBMXL3		TNIP2		CXCL1	C-X-C motif chemokine ligand 1 [Source:HGNC Symbol;Acc:HGNC:4602]
		B3GLCT	NFKB1		RNF123		DDIT3	DNA damage inducible transcript 3 [Source:HGNC Symbol;Acc:HGNC:2726]
		POSTN	C1R		MEOX2		FOXO1	forkhead box O1 [Source:HGNC Symbol;Acc:HGNC:3819]
		APP	COL1A1		UBQLN2		GRB2	growth factor receptor bound protein 2 [Source:HGNC Symbol;Acc:HGNC:4566]
		KEAP1	MT-ND4		TP53		HSPA5	heat shock protein family A (Hsp70) member 5 [Source:HGNC Symbol;Acc:HGNC:5238]
		ITGA5	DCAF12		SHC1		IL6	interleukin 6 [Source:HGNC Symbol;Acc:HGNC:6018]
		IGFBP2	CNR2		NRAS		MAPK1	mitogen-activated protein kinase 1 [Source:HGNC Symbol;Acc:HGNC:6871]
		BMP1	JUN		HRAS		MMP9	matrix metallopeptidase 9 [Source:HGNC Symbol;Acc:HGNC:7176]
		KIF26A	AGT		HSP90AA1		MMP14	matrix metallopeptidase 14 [Source:HGNC Symbol;Acc:HGNC:7160]
		HMGA1	DPYSL2		CSK		STAT3	signal transducer and activator of transcription 3 [Source:HGNC Symbol;Acc:HGNC:11364]
		CAV1	IFITM5		ELAVL1		VEGFA	vascular endothelial growth factor A [Source:HGNC Symbol;Acc:HGNC:12680]
		LAMA3	CDC14B		ESR2		VEGFC	vascular endothelial growth factor C [Source:HGNC Symbol;Acc:HGNC:12682]
		CFHR1	INS		KRAS		DEFA1	defensin alpha 1 [Source:HGNC Symbol;Acc:HGNC:2761]
		SPON1	PPP1R9B		ERBB2		FN1	fibronectin 1 [Source:HGNC Symbol;Acc:HGNC:3778]
		COL4A2	PCARE		CDH1		LAMB1	laminin subunit beta 1 [Source:HGNC Symbol;Acc:HGNC:6486]
		FSTL1	HFE		NEDD4		ARMS2	age-related maculopathy susceptibility 2 [Source:HGNC Symbol;Acc:HGNC:32685]
		TIMP3			SRC		ZNF558	zinc finger protein 558 [Source:HGNC Symbol;Acc:HGNC:26422]
		FBLN1			PTEN		RARRES2	retinoic acid receptor responder 2 [Source:HGNC Symbol;Acc:HGNC:9868]
		COL9A2			YAP1		COL1A2	collagen type I alpha 2 chain [Source:HGNC Symbol;Acc:HGNC:2198]
		COL14A1			LAMP1		PLAT	plasminogen activator, tissue type [Source:HGNC Symbol;Acc:HGNC:9051]
		TJP1			CBL		C4B_2	complement component 4B (Chido blood group), copy 2 [Source:HGNC Symbol;Acc:HGNC:42398]
		C1QB			FBXO7		RGS4	regulator of G protein signaling 4 [Source:HGNC Symbol;Acc:HGNC:10000]
		NPC2			YWHAZ		SKIV2L	Ski2 like RNA helicase [Source:HGNC Symbol;Acc:HGNC:10898]
		LOXL2			CUL3		COL4A1	collagen type IV alpha 1 chain [Source:HGNC Symbol;Acc:HGNC:2202]
		IL1B			YWHAQ		MMP7	matrix metallopeptidase 7 [Source:HGNC Symbol;Acc:HGNC:7174]
		TGFB1			PRNP		HABP2	hyaluronan binding protein 2 [Source:HGNC Symbol;Acc:HGNC:4798]
					AKT1		C1QTNF5	C1q and TNF related 5 [Source:HGNC Symbol;Acc:HGNC:14344]
					EP300		COPS6	COP9 signalosome subunit 6 [Source:HGNC Symbol;Acc:HGNC:21749]
					CUL1		ADAMTS9	ADAM metallopeptidase with thrombospondin type 1 motif 9 [Source:HGNC Symbol;Acc:HGNC:13202]
					NEDD4L		MMP2	matrix metallopeptidase 2 [Source:HGNC Symbol;Acc:HGNC:7166]
					PSMD14		ITGAV	integrin subunit alpha V [Source:HGNC Symbol;Acc:HGNC:6150]
					USP7		SERPING1	serpin family G member 1 [Source:HGNC Symbol;Acc:HGNC:1228]
					PTPN11		IFI30	IFI30 lysosomal thiol reductase [Source:HGNC Symbol;Acc:HGNC:5398]
					SOCS1		LAMA2	laminin subunit alpha 2 [Source:HGNC Symbol;Acc:HGNC:6482]
					COPS5		CTSK	cathepsin K [Source:HGNC Symbol;Acc:HGNC:2536]
					YWHAG		PARK7	Parkinsonism associated deglycase [Source:HGNC Symbol;Acc:HGNC:16369]
					FYN		COL18A1	collagen type XVIII alpha 1 chain [Source:HGNC Symbol;Acc:HGNC:2195]
					ERBB3		FAP	fibroblast activation protein alpha [Source:HGNC Symbol;Acc:HGNC:3590]
					PLCG1		AIF1	allograft inflammatory factor 1 [Source:HGNC Symbol;Acc:HGNC:352]
					PICK1		ABCA1	ATP binding cassette subfamily A member 1 [Source:HGNC Symbol;Acc:HGNC:29]
					HSPB1		SRPK2	SRSF protein kinase 2 [Source:HGNC Symbol;Acc:HGNC:11306]
					MTDH		COL15A1	collagen type XV alpha 1 chain [Source:HGNC Symbol;Acc:HGNC:2192]
					AGR2		NID2	nidogen 2 [Source:HGNC Symbol;Acc:HGNC:13389]
					BIRC3		THBS2	thrombospondin 2 [Source:HGNC Symbol;Acc:HGNC:11786]
					H1-2		CCDC80	coiled-coil domain containing 80 [Source:HGNC Symbol;Acc:HGNC:30649]
					NCK2		C3	complement C3 [Source:HGNC Symbol;Acc:HGNC:1318]
					RPL7		NMNAT1	nicotinamide nucleotide adenylyltransferase 1 [Source:HGNC Symbol;Acc:HGNC:17877]
					CREBBP		CD34	CD34 molecule [Source:HGNC Symbol;Acc:HGNC:1662]
					SMAD3		COL5A1	collagen type V alpha 1 chain [Source:HGNC Symbol;Acc:HGNC:2209]
					RPL14		LAMA5	laminin subunit alpha 5 [Source:HGNC Symbol;Acc:HGNC:6485]
					CCT2		MIS12	MIS12 kinetochore complex component [Source:HGNC Symbol;Acc:HGNC:24967]
					IKBKG		SERPINF1	serpin family F member 1 [Source:HGNC Symbol;Acc:HGNC:8824]
					RAC1		SERPINF2	serpin family F member 2 [Source:HGNC Symbol;Acc:HGNC:9075]
					BCAR1		B3GLCT	beta 3-glucosyltransferase [Source:HGNC Symbol;Acc:HGNC:20207]
					DAPK1		POSTN	periostin [Source:HGNC Symbol;Acc:HGNC:16953]
					CTBP2		KEAP1	kelch like ECH associated protein 1 [Source:HGNC Symbol;Acc:HGNC:23177]
					SGTB		ITGA5	integrin subunit alpha 5 [Source:HGNC Symbol;Acc:HGNC:6141]
					LDLR		IGFBP2	insulin like growth factor binding protein 2 [Source:HGNC Symbol;Acc:HGNC:5471]
					SMURF1		KIF26A	kinesin family member 26A [Source:HGNC Symbol;Acc:HGNC:20226]
					ITFG1		HMGA1	high mobility group AT-hook 1 [Source:HGNC Symbol;Acc:HGNC:5010]
					TNF		CAV1	caveolin 1 [Source:HGNC Symbol;Acc:HGNC:1527]
					CUL7		LAMA3	laminin subunit alpha 3 [Source:HGNC Symbol;Acc:HGNC:6483]
					H2BC9		CFHR1	complement factor H related 1 [Source:HGNC Symbol;Acc:HGNC:4888]
					H1-1		SPON1	spondin 1 [Source:HGNC Symbol;Acc:HGNC:11252]
					RPL18		COL4A2	collagen type IV alpha 2 chain [Source:HGNC Symbol;Acc:HGNC:2203]
					ICAM1		FSTL1	follistatin like 1 [Source:HGNC Symbol;Acc:HGNC:3972]
					PXN		TIMP3	TIMP metallopeptidase inhibitor 3 [Source:HGNC Symbol;Acc:HGNC:11822]
					YWHAH		FBLN1	fibulin 1 [Source:HGNC Symbol;Acc:HGNC:3600]
					HSPA8		COL9A2	collagen type IX alpha 2 chain [Source:HGNC Symbol;Acc:HGNC:2218]
					RET		COL14A1	collagen type XIV alpha 1 chain [Source:HGNC Symbol;Acc:HGNC:2191]
					BAG3		TJP1	tight junction protein 1 [Source:HGNC Symbol;Acc:HGNC:11827]
					RPL18A		C1QB	complement C1q B chain [Source:HGNC Symbol;Acc:HGNC:1242]
					LYN		NPC2	NPC intracellular cholesterol transporter 2 [Source:HGNC Symbol;Acc:HGNC:14537]
					NTRK1		LOXL2	lysyl oxidase like 2 [Source:HGNC Symbol;Acc:HGNC:6666]
					TRIP6		IL1B	interleukin 1 beta [Source:HGNC Symbol;Acc:HGNC:5992]
					SQSTM1		TGFB1	transforming growth factor beta 1 [Source:HGNC Symbol;Acc:HGNC:11766]
					HSPA4		POTEI	POTE ankyrin domain family member I [Source:HGNC Symbol;Acc:HGNC:37093]
					IKBKB		MFSD2B	major facilitator superfamily domain containing 2B [Source:HGNC Symbol;Acc:HGNC:37207]
					SH3KBP1		AKR1C1	aldo-keto reductase family 1 member C1 [Source:HGNC Symbol;Acc:HGNC:384]
					LGALS8		ARID5B	AT-rich interaction domain 5B [Source:HGNC Symbol;Acc:HGNC:17362]
					GSK3B		MSMP	microseminoprotein, prostate associated [Source:HGNC Symbol;Acc:HGNC:29663]
					RPL4		ARID3C	AT-rich interaction domain 3C [Source:HGNC Symbol;Acc:HGNC:21209]
					THBS1		RAB7B	RAB7B, member RAS oncogene family [Source:HGNC Symbol;Acc:HGNC:30513]
					ZFP36L2		DAAM2	dishevelled associated activator of morphogenesis 2 [Source:HGNC Symbol;Acc:HGNC:18143]
					H1-5		SLC19A1	solute carrier family 19 member 1 [Source:HGNC Symbol;Acc:HGNC:10937]
					RPL23A		TMEM215	transmembrane protein 215 [Source:HGNC Symbol;Acc:HGNC:33816]
					MDM2		DRD5	dopamine receptor D5 [Source:HGNC Symbol;Acc:HGNC:3026]
					RPLP0		SLC29A1	solute carrier family 29 member 1 (Augustine blood group) [Source:HGNC Symbol;Acc:HGNC:11003]
					KIF14		AK4	adenylate kinase 4 [Source:HGNC Symbol;Acc:HGNC:363]
					OTUB1		OR2A4	olfactory receptor family 2 subfamily A member 4 [Source:HGNC Symbol;Acc:HGNC:14729]
					HNRNPU		C16orf96	chromosome 16 open reading frame 96 [Source:HGNC Symbol;Acc:HGNC:40031]
					KIT		MT-ND1	mitochondrially encoded NADH:ubiquinone oxidoreductase core subunit 1 [Source:HGNC Symbol;Acc:HGNC:7455]
					CUL5		EFEMP1	EGF containing fibulin extracellular matrix protein 1 [Source:HGNC Symbol;Acc:HGNC:3218]
					CSNK1A1		GRID2IP	Grid2 interacting protein [Source:HGNC Symbol;Acc:HGNC:18464]
					CUL2		POTED	POTE ankyrin domain family member D [Source:HGNC Symbol;Acc:HGNC:23822]
					CHMP4B		CLIC1	chloride intracellular channel 1 [Source:HGNC Symbol;Acc:HGNC:2062]
					TFCP2		TRIP10	thyroid hormone receptor interactor 10 [Source:HGNC Symbol;Acc:HGNC:12304]
					SIRT1		MT-ND3	mitochondrially encoded NADH:ubiquinone oxidoreductase core subunit 3 [Source:HGNC Symbol;Acc:HGNC:7458]
					AR		RIN3	Ras and Rab interactor 3 [Source:HGNC Symbol;Acc:HGNC:18751]
					IGF1		CORO7-PAM16	CORO7-PAM16 readthrough [Source:HGNC Symbol;Acc:HGNC:44424]
					SERPINE1		KDM5C	lysine demethylase 5C [Source:HGNC Symbol;Acc:HGNC:11114]
					PLG		PPARG	peroxisome proliferator activated receptor gamma [Source:HGNC Symbol;Acc:HGNC:9236]
					CCN2		NOTCH2NLC	notch 2 N-terminal like C [Source:HGNC Symbol;Acc:HGNC:53924]
					TIMP1		SOCS3	suppressor of cytokine signaling 3 [Source:HGNC Symbol;Acc:HGNC:19391]
					PTGS2		DIAPH1	diaphanous related formin 1 [Source:HGNC Symbol;Acc:HGNC:2876]
					MAPK3		ADRB2	adrenoceptor beta 2 [Source:HGNC Symbol;Acc:HGNC:286]
					EGF		FEZF1	FEZ family zinc finger 1 [Source:HGNC Symbol;Acc:HGNC:22788]
					MAPK14		LPAR1	lysophosphatidic acid receptor 1 [Source:HGNC Symbol;Acc:HGNC:3166]
					CXCL8		OR13J1	olfactory receptor family 13 subfamily J member 1 [Source:HGNC Symbol;Acc:HGNC:15108]
					VCAM1		ERCC6	ERCC excision repair 6, chromatin remodeling factor [Source:HGNC Symbol;Acc:HGNC:3438]
					RTP3		RBMXL3	RBMX like 3 [Source:HGNC Symbol;Acc:HGNC:26859]
					RTP2		NFKB1	nuclear factor kappa B subunit 1 [Source:HGNC Symbol;Acc:HGNC:7794]
					RTP1		C1R	complement C1r [Source:HGNC Symbol;Acc:HGNC:1246]
					RTP5		COL1A1	collagen type I alpha 1 chain [Source:HGNC Symbol;Acc:HGNC:2197]
					REEP6		MT-ND4	mitochondrially encoded NADH:ubiquinone oxidoreductase core subunit 4 [Source:HGNC Symbol;Acc:HGNC:7459]
					REEP4		DCAF12	DDB1 and CUL4 associated factor 12 [Source:HGNC Symbol;Acc:HGNC:19911]
					REEP5		CNR2	cannabinoid receptor 2 [Source:HGNC Symbol;Acc:HGNC:2160]
					GNGT1		JUN	Jun proto-oncogene, AP-1 transcription factor subunit [Source:HGNC Symbol;Acc:HGNC:6204]
					PRKACB		AGT	angiotensinogen [Source:HGNC Symbol;Acc:HGNC:333]
					GRK3		DPYSL2	dihydropyrimidinase like 2 [Source:HGNC Symbol;Acc:HGNC:3014]
					ITGB3		IFITM5	interferon induced transmembrane protein 5 [Source:HGNC Symbol;Acc:HGNC:16644]
					VWF		CDC14B	cell division cycle 14B [Source:HGNC Symbol;Acc:HGNC:1719]
					FGF2		INS	insulin [Source:HGNC Symbol;Acc:HGNC:6081]
					MAPK8		PPP1R9B	protein phosphatase 1 regulatory subunit 9B [Source:HGNC Symbol;Acc:HGNC:9298]
					HGF		PCARE	photoreceptor cilium actin regulator [Source:HGNC Symbol;Acc:HGNC:34383]
					PTK2		HFE	homeostatic iron regulator [Source:HGNC Symbol;Acc:HGNC:4886]
					SPARC		PARP12	poly(ADP-ribose) polymerase family member 12 [Source:HGNC Symbol;Acc:HGNC:21919]
					TGFB2		TLR4	toll like receptor 4 [Source:HGNC Symbol;Acc:HGNC:11850]
					TGFB3		RLBP1	retinaldehyde binding protein 1 [Source:HGNC Symbol;Acc:HGNC:10024]
					APOE		SLC16A8	solute carrier family 16 member 8 [Source:HGNC Symbol;Acc:HGNC:16270]
					CLU		GRN	granulin precursor [Source:HGNC Symbol;Acc:HGNC:4601]
					NGF		SGTA	small glutamine rich tetratricopeptide repeat containing alpha [Source:HGNC Symbol;Acc:HGNC:10819]
					BMP2		ITGB1	integrin subunit beta 1 [Source:HGNC Symbol;Acc:HGNC:6153]
					PDGFB		POTEF	POTE ankyrin domain family member F [Source:HGNC Symbol;Acc:HGNC:33905]
					WNT5A		PTPN4	protein tyrosine phosphatase non-receptor type 4 [Source:HGNC Symbol;Acc:HGNC:9656]
					CXCL12		COL2A1	collagen type II alpha 1 chain [Source:HGNC Symbol;Acc:HGNC:2200]
					CDC42		IGF2	insulin like growth factor 2 [Source:HGNC Symbol;Acc:HGNC:5466]
					MMP3		H1-3	H1.3 linker histone, cluster member [Source:HGNC Symbol;Acc:HGNC:4717]
					KDR		RNH1	ribonuclease/angiogenin inhibitor 1 [Source:HGNC Symbol;Acc:HGNC:10074]
					PIK3CA		H2AC1	H2A clustered histone 1 [Source:HGNC Symbol;Acc:HGNC:18729]
					WNT1		FASN	fatty acid synthase [Source:HGNC Symbol;Acc:HGNC:3594]
					SMAD2		HDAC2	histone deacetylase 2 [Source:HGNC Symbol;Acc:HGNC:4853]
					TGFBR1		CRP	C-reactive protein [Source:HGNC Symbol;Acc:HGNC:2367]
					ITGB2		PYHIN1	pyrin and HIN domain family member 1 [Source:HGNC Symbol;Acc:HGNC:28894]
					VTN		BAG6	BAG cochaperone 6 [Source:HGNC Symbol;Acc:HGNC:13919]
					WNT3A		TSC22D1	TSC22 domain family member 1 [Source:HGNC Symbol;Acc:HGNC:16826]
					A2M		MDFI	MyoD family inhibitor [Source:HGNC Symbol;Acc:HGNC:6967]
					PECAM1		RHOA	ras homolog family member A [Source:HGNC Symbol;Acc:HGNC:667]
					PF4		LRP2	LDL receptor related protein 2 [Source:HGNC Symbol;Acc:HGNC:6694]
					CD44		CEP170	centrosomal protein 170 [Source:HGNC Symbol;Acc:HGNC:28920]
					PSMA7		SLC17A6	solute carrier family 17 member 6 [Source:HGNC Symbol;Acc:HGNC:16703]
					CRK		PNMA8B	PNMA family member 8B [Source:HGNC Symbol;Acc:HGNC:29206]
					UBA52		LRRN4CL	LRRN4 C-terminal like [Source:HGNC Symbol;Acc:HGNC:33724]
					PDGFRB		SDR42E1	short chain dehydrogenase/reductase family 42E, member 1 [Source:HGNC Symbol;Acc:HGNC:29834]
					ENG		VIRMA	vir like m6A methyltransferase associated [Source:HGNC Symbol;Acc:HGNC:24500]
					MMP1		CFHR2	complement factor H related 2 [Source:HGNC Symbol;Acc:HGNC:4890]
					WNT4		TMEM31	transmembrane protein 31 [Source:HGNC Symbol;Acc:HGNC:28601]
					PPBP		ZNF425	zinc finger protein 425 [Source:HGNC Symbol;Acc:HGNC:20690]
					ITGA6		ALB	albumin [Source:HGNC Symbol;Acc:HGNC:399]
					SMAD4		MTOR	mechanistic target of rapamycin kinase [Source:HGNC Symbol;Acc:HGNC:3942]
					CFD		APOA1	apolipoprotein A1 [Source:HGNC Symbol;Acc:HGNC:600]
					CXCR4		NOTCH1	notch receptor 1 [Source:HGNC Symbol;Acc:HGNC:7881]
					ITGA2		PSMA1	proteasome 20S subunit alpha 1 [Source:HGNC Symbol;Acc:HGNC:9530]
					WNT2		SPP1	secreted phosphoprotein 1 [Source:HGNC Symbol;Acc:HGNC:11255]
					CDH2		CCL5	C-C motif chemokine ligand 5 [Source:HGNC Symbol;Acc:HGNC:10632]
					SERPINA1		FBLN2	fibulin 2 [Source:HGNC Symbol;Acc:HGNC:3601]
					BDNF		TRIM25	tripartite motif containing 25 [Source:HGNC Symbol;Acc:HGNC:12932]
					ITGA4		EWSR1	EWS RNA binding protein 1 [Source:HGNC Symbol;Acc:HGNC:3508]
					ACTN1		GALR3	galanin receptor 3 [Source:HGNC Symbol;Acc:HGNC:4134]
					PSMD2		WEE2	WEE2 oocyte meiosis inhibiting kinase [Source:HGNC Symbol;Acc:HGNC:19684]
					CFH		FLT3	fms related receptor tyrosine kinase 3 [Source:HGNC Symbol;Acc:HGNC:3765]
					VEGFD		SIRT7	sirtuin 7 [Source:HGNC Symbol;Acc:HGNC:14935]
					COL3A1		ETAA1	ETAA1 activator of ATR kinase [Source:HGNC Symbol;Acc:HGNC:24648]
					ITGAM		TNIP2	TNFAIP3 interacting protein 2 [Source:HGNC Symbol;Acc:HGNC:19118]
					PSMB5		RNF123	ring finger protein 123 [Source:HGNC Symbol;Acc:HGNC:21148]
					ELN		MEOX2	mesenchyme homeobox 2 [Source:HGNC Symbol;Acc:HGNC:7014]
					LRP5		UBQLN2	ubiquilin 2 [Source:HGNC Symbol;Acc:HGNC:12509]
					PSMD4		TP53	tumor protein p53 [Source:HGNC Symbol;Acc:HGNC:11998]
					PSMC4		SHC1	SHC adaptor protein 1 [Source:HGNC Symbol;Acc:HGNC:10840]
					PSMC6		NRAS	NRAS proto-oncogene, GTPase [Source:HGNC Symbol;Acc:HGNC:7989]
					DEFB103B		HRAS	HRas proto-oncogene, GTPase [Source:HGNC Symbol;Acc:HGNC:5173]
					ITGA3		HSP90AA1	heat shock protein 90 alpha family class A member 1 [Source:HGNC Symbol;Acc:HGNC:5253]
					TLR4		CSK	C-terminal Src kinase [Source:HGNC Symbol;Acc:HGNC:2444]
					CFP		ELAVL1	ELAV like RNA binding protein 1 [Source:HGNC Symbol;Acc:HGNC:3312]
					DEFB103A		ESR2	estrogen receptor 2 [Source:HGNC Symbol;Acc:HGNC:3468]
					FBN1		KRAS	KRAS proto-oncogene, GTPase [Source:HGNC Symbol;Acc:HGNC:6407]
					MAPK9		ERBB2	erb-b2 receptor tyrosine kinase 2 [Source:HGNC Symbol;Acc:HGNC:3430]
					SMAD5		CDH1	cadherin 1 [Source:HGNC Symbol;Acc:HGNC:1748]
					FGF13		NEDD4	NEDD4 E3 ubiquitin protein ligase [Source:HGNC Symbol;Acc:HGNC:7727]
					MAPK10		SRC	SRC proto-oncogene, non-receptor tyrosine kinase [Source:HGNC Symbol;Acc:HGNC:11283]
					LRP6		PTEN	phosphatase and tensin homolog [Source:HGNC Symbol;Acc:HGNC:9588]
					SMAD7		YAP1	Yes1 associated transcriptional regulator [Source:HGNC Symbol;Acc:HGNC:16262]
					AXIN1		LAMP1	lysosomal associated membrane protein 1 [Source:HGNC Symbol;Acc:HGNC:6499]
					PSMB2		CBL	Cbl proto-oncogene [Source:HGNC Symbol;Acc:HGNC:1541]
					PSMB11		FBXO7	F-box protein 7 [Source:HGNC Symbol;Acc:HGNC:13586]
					PSMB7		YWHAZ	tyrosine 3-monooxygenase/tryptophan 5-monooxygenase activation protein zeta [Source:HGNC Symbol;Acc:HGNC:12855]
					AHSG		CUL3	cullin 3 [Source:HGNC Symbol;Acc:HGNC:2553]
					CRKL		YWHAQ	tyrosine 3-monooxygenase/tryptophan 5-monooxygenase activation protein theta [Source:HGNC Symbol;Acc:HGNC:12854]
					ITGB8		PRNP	prion protein [Source:HGNC Symbol;Acc:HGNC:9449]
					NOS3		AKT1	AKT serine/threonine kinase 1 [Source:HGNC Symbol;Acc:HGNC:391]
					BMP7		EP300	E1A binding protein p300 [Source:HGNC Symbol;Acc:HGNC:3373]
					BMPR1A		CUL1	cullin 1 [Source:HGNC Symbol;Acc:HGNC:2551]
					BMPR2		NEDD4L	NEDD4 like E3 ubiquitin protein ligase [Source:HGNC Symbol;Acc:HGNC:7728]
					THY1		PSMD14	proteasome 26S subunit, non-ATPase 14 [Source:HGNC Symbol;Acc:HGNC:16889]
					TGFBR2		USP7	ubiquitin specific peptidase 7 [Source:HGNC Symbol;Acc:HGNC:12630]
					ITGB5		PTPN11	protein tyrosine phosphatase non-receptor type 11 [Source:HGNC Symbol;Acc:HGNC:9644]
					CFB		SOCS1	suppressor of cytokine signaling 1 [Source:HGNC Symbol;Acc:HGNC:19383]
					ITGB6		COPS5	COP9 signalosome subunit 5 [Source:HGNC Symbol;Acc:HGNC:2240]
					SNAI2		YWHAG	tyrosine 3-monooxygenase/tryptophan 5-monooxygenase activation protein gamma [Source:HGNC Symbol;Acc:HGNC:12852]
					PSMA4		FYN	FYN proto-oncogene, Src family tyrosine kinase [Source:HGNC Symbol;Acc:HGNC:4037]
					PSMA5		ERBB3	erb-b2 receptor tyrosine kinase 3 [Source:HGNC Symbol;Acc:HGNC:3431]
					EDN1		PLCG1	phospholipase C gamma 1 [Source:HGNC Symbol;Acc:HGNC:9065]
					PSMC2		PICK1	protein interacting with PRKCA 1 [Source:HGNC Symbol;Acc:HGNC:9394]
					GNB1		HSPB1	heat shock protein family B (small) member 1 [Source:HGNC Symbol;Acc:HGNC:5246]
					GNAL		MTDH	metadherin [Source:HGNC Symbol;Acc:HGNC:29608]
					RTP4		AGR2	anterior gradient 2, protein disulphide isomerase family member [Source:HGNC Symbol;Acc:HGNC:328]
					REEP1		BIRC3	baculoviral IAP repeat containing 3 [Source:HGNC Symbol;Acc:HGNC:591]
					PRKACG		H1-2	H1.2 linker histone, cluster member [Source:HGNC Symbol;Acc:HGNC:4716]
							NCK2	NCK adaptor protein 2 [Source:HGNC Symbol;Acc:HGNC:7665]
							RPL7	ribosomal protein L7 [Source:HGNC Symbol;Acc:HGNC:10363]
							CREBBP	CREB binding protein [Source:HGNC Symbol;Acc:HGNC:2348]
							SMAD3	SMAD family member 3 [Source:HGNC Symbol;Acc:HGNC:6769]
							RPL14	ribosomal protein L14 [Source:HGNC Symbol;Acc:HGNC:10305]
							CCT2	chaperonin containing TCP1 subunit 2 [Source:HGNC Symbol;Acc:HGNC:1615]
							IKBKG	inhibitor of nuclear factor kappa B kinase regulatory subunit gamma [Source:HGNC Symbol;Acc:HGNC:5961]
							RAC1	Rac family small GTPase 1 [Source:HGNC Symbol;Acc:HGNC:9801]
							BCAR1	BCAR1 scaffold protein, Cas family member [Source:HGNC Symbol;Acc:HGNC:971]
							DAPK1	death associated protein kinase 1 [Source:HGNC Symbol;Acc:HGNC:2674]
							CTBP2	C-terminal binding protein 2 [Source:HGNC Symbol;Acc:HGNC:2495]
							SGTB	small glutamine rich tetratricopeptide repeat containing beta [Source:HGNC Symbol;Acc:HGNC:23567]
							LDLR	low density lipoprotein receptor [Source:HGNC Symbol;Acc:HGNC:6547]
							SMURF1	SMAD specific E3 ubiquitin protein ligase 1 [Source:HGNC Symbol;Acc:HGNC:16807]
							ITFG1	integrin alpha FG-GAP repeat containing 1 [Source:HGNC Symbol;Acc:HGNC:30697]
							TNF	tumor necrosis factor [Source:HGNC Symbol;Acc:HGNC:11892]
							CUL7	cullin 7 [Source:HGNC Symbol;Acc:HGNC:21024]
							H2BC9	H2B clustered histone 9 [Source:HGNC Symbol;Acc:HGNC:4755]
							H1-1	H1.1 linker histone, cluster member [Source:HGNC Symbol;Acc:HGNC:4715]
							RPL18	ribosomal protein L18 [Source:HGNC Symbol;Acc:HGNC:10310]
							ICAM1	intercellular adhesion molecule 1 [Source:HGNC Symbol;Acc:HGNC:5344]
							PXN	paxillin [Source:HGNC Symbol;Acc:HGNC:9718]
							YWHAH	tyrosine 3-monooxygenase/tryptophan 5-monooxygenase activation protein eta [Source:HGNC Symbol;Acc:HGNC:12853]
							HSPA8	heat shock protein family A (Hsp70) member 8 [Source:HGNC Symbol;Acc:HGNC:5241]
							RET	ret proto-oncogene [Source:HGNC Symbol;Acc:HGNC:9967]
							BAG3	BAG cochaperone 3 [Source:HGNC Symbol;Acc:HGNC:939]
							RPL18A	ribosomal protein L18a [Source:HGNC Symbol;Acc:HGNC:10311]
							LYN	LYN proto-oncogene, Src family tyrosine kinase [Source:HGNC Symbol;Acc:HGNC:6735]
							NTRK1	neurotrophic receptor tyrosine kinase 1 [Source:HGNC Symbol;Acc:HGNC:8031]
							TRIP6	thyroid hormone receptor interactor 6 [Source:HGNC Symbol;Acc:HGNC:12311]
							SQSTM1	sequestosome 1 [Source:HGNC Symbol;Acc:HGNC:11280]
							HSPA4	heat shock protein family A (Hsp70) member 4 [Source:HGNC Symbol;Acc:HGNC:5237]
							IKBKB	inhibitor of nuclear factor kappa B kinase subunit beta [Source:HGNC Symbol;Acc:HGNC:5960]
							SH3KBP1	SH3 domain containing kinase binding protein 1 [Source:HGNC Symbol;Acc:HGNC:13867]
							LGALS8	galectin 8 [Source:HGNC Symbol;Acc:HGNC:6569]
							GSK3B	glycogen synthase kinase 3 beta [Source:HGNC Symbol;Acc:HGNC:4617]
							RPL4	ribosomal protein L4 [Source:HGNC Symbol;Acc:HGNC:10353]
							THBS1	thrombospondin 1 [Source:HGNC Symbol;Acc:HGNC:11785]
							ZFP36L2	ZFP36 ring finger protein like 2 [Source:HGNC Symbol;Acc:HGNC:1108]
							H1-5	H1.5 linker histone, cluster member [Source:HGNC Symbol;Acc:HGNC:4719]
							RPL23A	ribosomal protein L23a [Source:HGNC Symbol;Acc:HGNC:10317]
							MDM2	MDM2 proto-oncogene [Source:HGNC Symbol;Acc:HGNC:6973]
							RPLP0	ribosomal protein lateral stalk subunit P0 [Source:HGNC Symbol;Acc:HGNC:10371]
							KIF14	kinesin family member 14 [Source:HGNC Symbol;Acc:HGNC:19181]
							OTUB1	OTU deubiquitinase, ubiquitin aldehyde binding 1 [Source:HGNC Symbol;Acc:HGNC:23077]
							HNRNPU	heterogeneous nuclear ribonucleoprotein U [Source:HGNC Symbol;Acc:HGNC:5048]
							KIT	KIT proto-oncogene, receptor tyrosine kinase [Source:HGNC Symbol;Acc:HGNC:6342]
							CUL5	cullin 5 [Source:HGNC Symbol;Acc:HGNC:2556]
							CSNK1A1	casein kinase 1 alpha 1 [Source:HGNC Symbol;Acc:HGNC:2451]
							CUL2	cullin 2 [Source:HGNC Symbol;Acc:HGNC:2552]
							CHMP4B	charged multivesicular body protein 4B [Source:HGNC Symbol;Acc:HGNC:16171]
							TFCP2	transcription factor CP2 [Source:HGNC Symbol;Acc:HGNC:11748]
							SIRT1	sirtuin 1 [Source:HGNC Symbol;Acc:HGNC:14929]
							AR	androgen receptor [Source:HGNC Symbol;Acc:HGNC:644]
							IGF1	insulin like growth factor 1 [Source:HGNC Symbol;Acc:HGNC:5464]
							SERPINE1	serpin family E member 1 [Source:HGNC Symbol;Acc:HGNC:8583]
							PLG	plasminogen [Source:HGNC Symbol;Acc:HGNC:9071]
							CCN2	cellular communication network factor 2 [Source:HGNC Symbol;Acc:HGNC:2500]
							TIMP1	TIMP metallopeptidase inhibitor 1 [Source:HGNC Symbol;Acc:HGNC:11820]
							PTGS2	prostaglandin-endoperoxide synthase 2 [Source:HGNC Symbol;Acc:HGNC:9605]
							MAPK3	mitogen-activated protein kinase 3 [Source:HGNC Symbol;Acc:HGNC:6877]
							EGF	epidermal growth factor [Source:HGNC Symbol;Acc:HGNC:3229]
							MAPK14	mitogen-activated protein kinase 14 [Source:HGNC Symbol;Acc:HGNC:6876]
							CXCL8	C-X-C motif chemokine ligand 8 [Source:HGNC Symbol;Acc:HGNC:6025]
							VCAM1	vascular cell adhesion molecule 1 [Source:HGNC Symbol;Acc:HGNC:12663]
							RTP3	receptor transporter protein 3 [Source:HGNC Symbol;Acc:HGNC:15572]
							RTP2	receptor transporter protein 2 [Source:HGNC Symbol;Acc:HGNC:32486]
							RTP1	receptor transporter protein 1 [Source:HGNC Symbol;Acc:HGNC:28580]
							RTP5	receptor transporter protein 5 (putative) [Source:HGNC Symbol;Acc:HGNC:26585]
							REEP6	receptor accessory protein 6 [Source:HGNC Symbol;Acc:HGNC:30078]
							REEP4	receptor accessory protein 4 [Source:HGNC Symbol;Acc:HGNC:26176]
							REEP5	receptor accessory protein 5 [Source:HGNC Symbol;Acc:HGNC:30077]
							GNGT1	G protein subunit gamma transducin 1 [Source:HGNC Symbol;Acc:HGNC:4411]
							PRKACB	protein kinase cAMP-activated catalytic subunit beta [Source:HGNC Symbol;Acc:HGNC:9381]
							GRK3	G protein-coupled receptor kinase 3 [Source:HGNC Symbol;Acc:HGNC:290]
							ITGB3	integrin subunit beta 3 [Source:HGNC Symbol;Acc:HGNC:6156]
							VWF	von Willebrand factor [Source:HGNC Symbol;Acc:HGNC:12726]
							FGF2	fibroblast growth factor 2 [Source:HGNC Symbol;Acc:HGNC:3676]
							MAPK8	mitogen-activated protein kinase 8 [Source:HGNC Symbol;Acc:HGNC:6881]
							HGF	hepatocyte growth factor [Source:HGNC Symbol;Acc:HGNC:4893]
							PTK2	protein tyrosine kinase 2 [Source:HGNC Symbol;Acc:HGNC:9611]
							SPARC	secreted protein acidic and cysteine rich [Source:HGNC Symbol;Acc:HGNC:11219]
							TGFB2	transforming growth factor beta 2 [Source:HGNC Symbol;Acc:HGNC:11768]
							TGFB3	transforming growth factor beta 3 [Source:HGNC Symbol;Acc:HGNC:11769]
							APOE	apolipoprotein E [Source:HGNC Symbol;Acc:HGNC:613]
							CLU	clusterin [Source:HGNC Symbol;Acc:HGNC:2095]
							NGF	nerve growth factor [Source:HGNC Symbol;Acc:HGNC:7808]
							BMP2	bone morphogenetic protein 2 [Source:HGNC Symbol;Acc:HGNC:1069]
							PDGFB	platelet derived growth factor subunit B [Source:HGNC Symbol;Acc:HGNC:8800]
							WNT5A	Wnt family member 5A [Source:HGNC Symbol;Acc:HGNC:12784]
							CXCL12	C-X-C motif chemokine ligand 12 [Source:HGNC Symbol;Acc:HGNC:10672]
							CDC42	cell division cycle 42 [Source:HGNC Symbol;Acc:HGNC:1736]
							MMP3	matrix metallopeptidase 3 [Source:HGNC Symbol;Acc:HGNC:7173]
							KDR	kinase insert domain receptor [Source:HGNC Symbol;Acc:HGNC:6307]
							PIK3CA	phosphatidylinositol-4,5-bisphosphate 3-kinase catalytic subunit alpha [Source:HGNC Symbol;Acc:HGNC:8975]
							WNT1	Wnt family member 1 [Source:HGNC Symbol;Acc:HGNC:12774]
							SMAD2	SMAD family member 2 [Source:HGNC Symbol;Acc:HGNC:6768]
							TGFBR1	transforming growth factor beta receptor 1 [Source:HGNC Symbol;Acc:HGNC:11772]
							ITGB2	integrin subunit beta 2 [Source:HGNC Symbol;Acc:HGNC:6155]
							VTN	vitronectin [Source:HGNC Symbol;Acc:HGNC:12724]
							WNT3A	Wnt family member 3A [Source:HGNC Symbol;Acc:HGNC:15983]
							A2M	alpha-2-macroglobulin [Source:HGNC Symbol;Acc:HGNC:7]
							PECAM1	platelet and endothelial cell adhesion molecule 1 [Source:HGNC Symbol;Acc:HGNC:8823]
							PF4	platelet factor 4 [Source:HGNC Symbol;Acc:HGNC:8861]
							CD44	CD44 molecule (Indian blood group) [Source:HGNC Symbol;Acc:HGNC:1681]
							PSMA7	proteasome 20S subunit alpha 7 [Source:HGNC Symbol;Acc:HGNC:9536]
							CRK	CRK proto-oncogene, adaptor protein [Source:HGNC Symbol;Acc:HGNC:2362]
							UBA52	ubiquitin A-52 residue ribosomal protein fusion product 1 [Source:HGNC Symbol;Acc:HGNC:12458]
							PDGFRB	platelet derived growth factor receptor beta [Source:HGNC Symbol;Acc:HGNC:8804]
							ENG	endoglin [Source:HGNC Symbol;Acc:HGNC:3349]
							MMP1	matrix metallopeptidase 1 [Source:HGNC Symbol;Acc:HGNC:7155]
							WNT4	Wnt family member 4 [Source:HGNC Symbol;Acc:HGNC:12783]
							PPBP	pro-platelet basic protein [Source:HGNC Symbol;Acc:HGNC:9240]
							ITGA6	integrin subunit alpha 6 [Source:HGNC Symbol;Acc:HGNC:6142]
							SMAD4	SMAD family member 4 [Source:HGNC Symbol;Acc:HGNC:6770]
							CFD	complement factor D [Source:HGNC Symbol;Acc:HGNC:2771]
							CXCR4	C-X-C motif chemokine receptor 4 [Source:HGNC Symbol;Acc:HGNC:2561]
							ITGA2	integrin subunit alpha 2 [Source:HGNC Symbol;Acc:HGNC:6137]
							WNT2	Wnt family member 2 [Source:HGNC Symbol;Acc:HGNC:12780]
							CDH2	cadherin 2 [Source:HGNC Symbol;Acc:HGNC:1759]
							SERPINA1	serpin family A member 1 [Source:HGNC Symbol;Acc:HGNC:8941]
							BDNF	brain derived neurotrophic factor [Source:HGNC Symbol;Acc:HGNC:1033]
							ITGA4	integrin subunit alpha 4 [Source:HGNC Symbol;Acc:HGNC:6140]
							ACTN1	actinin alpha 1 [Source:HGNC Symbol;Acc:HGNC:163]
							PSMD2	proteasome 26S subunit, non-ATPase 2 [Source:HGNC Symbol;Acc:HGNC:9559]
							CFH	complement factor H [Source:HGNC Symbol;Acc:HGNC:4883]
							VEGFD	vascular endothelial growth factor D [Source:HGNC Symbol;Acc:HGNC:3708]
							COL3A1	collagen type III alpha 1 chain [Source:HGNC Symbol;Acc:HGNC:2201]
							ITGAM	integrin subunit alpha M [Source:HGNC Symbol;Acc:HGNC:6149]
							PSMB5	proteasome 20S subunit beta 5 [Source:HGNC Symbol;Acc:HGNC:9542]
							ELN	elastin [Source:HGNC Symbol;Acc:HGNC:3327]
							LRP5	LDL receptor related protein 5 [Source:HGNC Symbol;Acc:HGNC:6697]
							PSMD4	proteasome 26S subunit, non-ATPase 4 [Source:HGNC Symbol;Acc:HGNC:9561]
							PSMC4	proteasome 26S subunit, ATPase 4 [Source:HGNC Symbol;Acc:HGNC:9551]
							PSMC6	proteasome 26S subunit, ATPase 6 [Source:HGNC Symbol;Acc:HGNC:9553]
							DEFB103B	defensin beta 103B [Source:HGNC Symbol;Acc:HGNC:31702]
							ITGA3	integrin subunit alpha 3 [Source:HGNC Symbol;Acc:HGNC:6139]
							CFP	complement factor properdin [Source:HGNC Symbol;Acc:HGNC:8864]
							DEFB103A	defensin beta 103A [Source:HGNC Symbol;Acc:HGNC:15967]
							FBN1	fibrillin 1 [Source:HGNC Symbol;Acc:HGNC:3603]
							MAPK9	mitogen-activated protein kinase 9 [Source:HGNC Symbol;Acc:HGNC:6886]
							SMAD5	SMAD family member 5 [Source:HGNC Symbol;Acc:HGNC:6771]
							FGF13	fibroblast growth factor 13 [Source:HGNC Symbol;Acc:HGNC:3670]
							MAPK10	mitogen-activated protein kinase 10 [Source:HGNC Symbol;Acc:HGNC:6872]
							LRP6	LDL receptor related protein 6 [Source:HGNC Symbol;Acc:HGNC:6698]
							SMAD7	SMAD family member 7 [Source:HGNC Symbol;Acc:HGNC:6773]
							AXIN1	axin 1 [Source:HGNC Symbol;Acc:HGNC:903]
							PSMB2	proteasome 20S subunit beta 2 [Source:HGNC Symbol;Acc:HGNC:9539]
							PSMB11	proteasome subunit beta 11 [Source:HGNC Symbol;Acc:HGNC:31963]
							PSMB7	proteasome 20S subunit beta 7 [Source:HGNC Symbol;Acc:HGNC:9544]
							AHSG	alpha 2-HS glycoprotein [Source:HGNC Symbol;Acc:HGNC:349]
							CRKL	CRK like proto-oncogene, adaptor protein [Source:HGNC Symbol;Acc:HGNC:2363]
							ITGB8	integrin subunit beta 8 [Source:HGNC Symbol;Acc:HGNC:6163]
							NOS3	nitric oxide synthase 3 [Source:HGNC Symbol;Acc:HGNC:7876]
							BMP7	bone morphogenetic protein 7 [Source:HGNC Symbol;Acc:HGNC:1074]
							BMPR1A	bone morphogenetic protein receptor type 1A [Source:HGNC Symbol;Acc:HGNC:1076]
							BMPR2	bone morphogenetic protein receptor type 2 [Source:HGNC Symbol;Acc:HGNC:1078]
							THY1	Thy-1 cell surface antigen [Source:HGNC Symbol;Acc:HGNC:11801]
							TGFBR2	transforming growth factor beta receptor 2 [Source:HGNC Symbol;Acc:HGNC:11773]
							ITGB5	integrin subunit beta 5 [Source:HGNC Symbol;Acc:HGNC:6160]
							CFB	complement factor B [Source:HGNC Symbol;Acc:HGNC:1037]
							ITGB6	integrin subunit beta 6 [Source:HGNC Symbol;Acc:HGNC:6161]
							SNAI2	snail family transcriptional repressor 2 [Source:HGNC Symbol;Acc:HGNC:11094]
							PSMA4	proteasome 20S subunit alpha 4 [Source:HGNC Symbol;Acc:HGNC:9533]
							PSMA5	proteasome 20S subunit alpha 5 [Source:HGNC Symbol;Acc:HGNC:9534]
							EDN1	endothelin 1 [Source:HGNC Symbol;Acc:HGNC:3176]
							PSMC2	proteasome 26S subunit, ATPase 2 [Source:HGNC Symbol;Acc:HGNC:9548]
							GNB1	G protein subunit beta 1 [Source:HGNC Symbol;Acc:HGNC:4396]
							GNAL	G protein subunit alpha L [Source:HGNC Symbol;Acc:HGNC:4388]
							RTP4	receptor transporter protein 4 [Source:HGNC Symbol;Acc:HGNC:23992]
							REEP1	receptor accessory protein 1 [Source:HGNC Symbol;Acc:HGNC:25786]
							PRKACG	protein kinase cAMP-activated catalytic subunit gamma [Source:HGNC Symbol;Acc:HGNC:9382]

## Sheet: DR
DR - Input Data for NetworkAnalyst
Gene List based on Topological Analysis-Related to Expeimental Genes	Expeimental Genes	Topological Analysis-DR	Topological Analysis-AGING	DR-GenePlexus	DR-NEDREX WEB		DR - Integrated Final Gene List
RPL39	ANGPT2	JCHAIN	BMP4	SERPINA1	PON1		RPL39	ribosomal protein L39 [Source:HGNC Symbol;Acc:HGNC:10350]
SNCA	CCL2	DDT	POTEI	HERC3	VEGFA		SNCA	synuclein alpha [Source:HGNC Symbol;Acc:HGNC:11138]
RPL37	CXCL1	APOC4-APOC2	ARMS2	A2M	AGTR1		RPL37	ribosomal protein L37 [Source:HGNC Symbol;Acc:HGNC:10347]
UBB	DDIT3	FMOD	APP	LGALS1	CASP3		UBB	ubiquitin B [Source:HGNC Symbol;Acc:HGNC:12463]
RPL41	FOXO1	UBC	MFSD2B	IFRD2	ICAM1		RPL41	ribosomal protein L41 [Source:HGNC Symbol;Acc:HGNC:10354]
BMP4	GRB2	TNFSF12-TNFSF13	AKR1C1	IPPK	SIRT1		BMP4	bone morphogenetic protein 4 [Source:HGNC Symbol;Acc:HGNC:1071]
CDH3	HSPA5	ARMS2	CDH3	RRAGB	GAD2		CDH3	cadherin 3 [Source:HGNC Symbol;Acc:HGNC:1762]
RPS18	IL6	TMSB4X	ARID5B	FNTB	SOD1		RPS18	ribosomal protein S18 [Source:HGNC Symbol;Acc:HGNC:10401]
MAP3K10	MAPK1	SAA1	MSMP	SHARPIN			MAP3K10	mitogen-activated protein kinase kinase kinase 10 [Source:HGNC Symbol;Acc:HGNC:6849]
APP	MMP9	APP	ARID3C	SPTSSA			APP	amyloid beta precursor protein [Source:HGNC Symbol;Acc:HGNC:620]
TUBA1A	MMP14	PPARG	RAB7B	HDAC2			TUBA1A	tubulin alpha 1a [Source:HGNC Symbol;Acc:HGNC:20766]
UBC	STAT3	RARRES2	DAAM2	H3C1			UBC	ubiquitin C [Source:HGNC Symbol;Acc:HGNC:12468]
CCL4L2	VEGFA	FAM20C	SLC19A1	XRCC6			CCL4L2	C-C motif chemokine ligand 4 like 2 [Source:HGNC Symbol;Acc:HGNC:24066]
TBC1D3G	VEGFC	SETSIP	TMEM215	MDFI			TBC1D3G	TBC1 domain family member 3G [Source:HGNC Symbol;Acc:HGNC:29860]
INS-IGF2		UBB	DRD5	FASN			INS-IGF2	INS-IGF2 readthrough [Source:HGNC Symbol;Acc:HGNC:33527]
NUTM2F		SERPING1	MYC	APOA1			NUTM2F	NUT family member 2F [Source:HGNC Symbol;Acc:HGNC:23450]
TAS2R43		C1R	SLC29A1	SPP1			TAS2R43	taste 2 receptor member 43 [Source:HGNC Symbol;Acc:HGNC:18875]
TAS2R30		SERPINE3	INS-IGF2	ALB			TAS2R30	taste 2 receptor member 30 [Source:HGNC Symbol;Acc:HGNC:19112]
NANOGP8		OAF	AK4	GET3			NANOGP8	Nanog homeobox retrogene P8 [Source:HGNC Symbol;Acc:HGNC:23106]
BSX		NCCRP1	OR2A4	TRIM25			BSX	brain specific homeobox [Source:HGNC Symbol;Acc:HGNC:20450]
YWHAE		SOD3	C16orf96	VIRMA			YWHAE	tyrosine 3-monooxygenase/tryptophan 5-monooxygenase activation protein epsilon [Source:HGNC Symbol;Acc:HGNC:12851]
MYC		FN1	CTNNB1	EWSR1			MYC	MYC proto-oncogene, bHLH transcription factor [Source:HGNC Symbol;Acc:HGNC:7553]
CTNNB1		AGT	MT-ND1	RNF123			CTNNB1	catenin beta 1 [Source:HGNC Symbol;Acc:HGNC:2514]
HDAC1		ORM2	EFEMP1	HNRNPL			HDAC1	histone deacetylase 1 [Source:HGNC Symbol;Acc:HGNC:4852]
PIK3R1		GPX8	GRID2IP	ETAA1			PIK3R1	phosphoinositide-3-kinase regulatory subunit 1 [Source:HGNC Symbol;Acc:HGNC:8979]
EGFR		PRSS56	POTED	MEOX2			EGFR	epidermal growth factor receptor [Source:HGNC Symbol;Acc:HGNC:3236]
INCA1		YWHAE	CLIC1	TNIP2			INCA1	inhibitor of CDK, cyclin A1 interacting protein 1 [Source:HGNC Symbol;Acc:HGNC:32224]
KRTAP10-7		APCS	TRIP10	TP53			KRTAP10-7	keratin associated protein 10-7 [Source:HGNC Symbol;Acc:HGNC:22970]
KRTAP19-5		MASP2	MT-ND3	ERBB2			KRTAP19-5	keratin associated protein 19-5 [Source:HGNC Symbol;Acc:HGNC:18940]
MEI4		COL1A1	RIN3	HSP90AA1			MEI4	meiotic double-stranded break formation protein 4 [Source:HGNC Symbol;Acc:HGNC:43638]
AMOTL1		DEFA3	CORO7-PAM16	NRAS			AMOTL1	angiomotin like 1 [Source:HGNC Symbol;Acc:HGNC:17811]
FAM20C		SERPINA3	KDM5C	CUL3			FAM20C	FAM20C golgi associated secretory pathway kinase [Source:HGNC Symbol;Acc:HGNC:22140]
PLAC9		NME1-NME2	EGFR	YAP1			PLAC9	placenta associated 9 [Source:HGNC Symbol;Acc:HGNC:19255]
SH3PXD2B		SNED1	PPARG	SGTA			SH3PXD2B	SH3 and PX domains 2B [Source:HGNC Symbol;Acc:HGNC:29242]
MYH14		SET	NOTCH2NLC	UBQLN2			MYH14	myosin heavy chain 14 [Source:HGNC Symbol;Acc:HGNC:23212]
BMP1		EMILIN1	SOCS3	COPS5			BMP1	bone morphogenetic protein 1 [Source:HGNC Symbol;Acc:HGNC:1067]
SHANK3		TNFRSF1A	DIAPH1	ELAVL1			SHANK3	SH3 and multiple ankyrin repeat domains 3 [Source:HGNC Symbol;Acc:HGNC:14294]
BAIAP2		RELN	ADRB2	ESR2			BAIAP2	BAR/IMD domain containing adaptor protein 2 [Source:HGNC Symbol;Acc:HGNC:947]
MTRNR2L5		IGFBP4	FN1	FLT3			MTRNR2L5	MT-RNR2 like 5 [Source:HGNC Symbol;Acc:HGNC:37162]
SERINC4		ANGPTL1	FEZF1	AGR2			SERINC4	serine incorporator 4 [Source:HGNC Symbol;Acc:HGNC:32237]
DEFB110		FBLN1	LPAR1	EP300			DEFB110	defensin beta 110 [Source:HGNC Symbol;Acc:HGNC:18091]
		VAT1	OR13J1	SHC1			ANGPT2	angiopoietin 2 [Source:HGNC Symbol;Acc:HGNC:485]
		SPOCK1	ERCC6	HRAS			CCL2	C-C motif chemokine ligand 2 [Source:HGNC Symbol;Acc:HGNC:10618]
		VCAN	RBMXL3	CUL1			CXCL1	C-X-C motif chemokine ligand 1 [Source:HGNC Symbol;Acc:HGNC:4602]
		SERPINF1	NFKB1	TRAF2			DDIT3	DNA damage inducible transcript 3 [Source:HGNC Symbol;Acc:HGNC:2726]
		PAPLN	C1R	SRC			FOXO1	forkhead box O1 [Source:HGNC Symbol;Acc:HGNC:3819]
		C1orf56	COL1A1	RAC1			GRB2	growth factor receptor bound protein 2 [Source:HGNC Symbol;Acc:HGNC:4566]
		NFKB1	MT-ND4	PSMD14			HSPA5	heat shock protein family A (Hsp70) member 5 [Source:HGNC Symbol;Acc:HGNC:5238]
		FBLN5	DCAF12	ERBB3			IL6	interleukin 6 [Source:HGNC Symbol;Acc:HGNC:6018]
		FTL	CNR2	H1-2			MAPK1	mitogen-activated protein kinase 1 [Source:HGNC Symbol;Acc:HGNC:6871]
		LRTM1	JUN	VHL			MMP9	matrix metallopeptidase 9 [Source:HGNC Symbol;Acc:HGNC:7176]
		LAMA2	AGT	KIF14			MMP14	matrix metallopeptidase 14 [Source:HGNC Symbol;Acc:HGNC:7160]
		ASAH2	DPYSL2	SIRT7			STAT3	signal transducer and activator of transcription 3 [Source:HGNC Symbol;Acc:HGNC:11364]
		HABP2	IFITM5	USP7			VEGFA	vascular endothelial growth factor A [Source:HGNC Symbol;Acc:HGNC:12680]
		C4BPA	CDC14B	NEDD4			VEGFC	vascular endothelial growth factor C [Source:HGNC Symbol;Acc:HGNC:12682]
		C3	INS	TNF			JCHAIN	joining chain of multimeric IgA and IgM [Source:HGNC Symbol;Acc:HGNC:5713]
		TBX18	PPP1R9B	ITGB1			DDT	D-dopachrome tautomerase [Source:HGNC Symbol;Acc:HGNC:2732]
		SPON1	PCARE	CUL4B			APOC4-APOC2	APOC4-APOC2 readthrough (NMD candidate) [Source:HGNC Symbol;Acc:HGNC:44426]
		GC	HFE	H2BC9			FMOD	fibromodulin [Source:HGNC Symbol;Acc:HGNC:3774]
		AGTR1		SOCS1			TNFSF12-TNFSF13	TNFSF12-TNFSF13 readthrough [Source:HGNC Symbol;Acc:HGNC:33537]
		ITIH3		PRNP			ARMS2	age-related maculopathy susceptibility 2 [Source:HGNC Symbol;Acc:HGNC:32685]
		HP		FBXW7			TMSB4X	thymosin beta 4 X-linked [Source:HGNC Symbol;Acc:HGNC:11881]
		DEFB1		PTPN11			SAA1	serum amyloid A1 [Source:HGNC Symbol;Acc:HGNC:10513]
		GLRX		SMAD3			PPARG	peroxisome proliferator activated receptor gamma [Source:HGNC Symbol;Acc:HGNC:9236]
		HBB		CBL			RARRES2	retinoic acid receptor responder 2 [Source:HGNC Symbol;Acc:HGNC:9868]
		ITIH4		CEP170			SETSIP	SET like protein [Source:HGNC Symbol;Acc:HGNC:42937]
				SH3KBP1			SERPING1	serpin family G member 1 [Source:HGNC Symbol;Acc:HGNC:1228]
				H1-5			C1R	complement C1r [Source:HGNC Symbol;Acc:HGNC:1246]
				HSPA4			SERPINE3	serpin family E member 3 [Source:HGNC Symbol;Acc:HGNC:24774]
				CUL5			OAF	out at first homolog [Source:HGNC Symbol;Acc:HGNC:28752]
				H1-1			NCCRP1	NCCRP1, F-box associated domain containing [Source:HGNC Symbol;Acc:HGNC:33739]
				PICK1			SOD3	superoxide dismutase 3 [Source:HGNC Symbol;Acc:HGNC:11181]
				AR			FN1	fibronectin 1 [Source:HGNC Symbol;Acc:HGNC:3778]
				RPL13			AGT	angiotensinogen [Source:HGNC Symbol;Acc:HGNC:333]
				RPL7			ORM2	orosomucoid 2 [Source:HGNC Symbol;Acc:HGNC:8499]
				YWHAG			GPX8	glutathione peroxidase 8 (putative) [Source:HGNC Symbol;Acc:HGNC:33100]
				RPS9			PRSS56	serine protease 56 [Source:HGNC Symbol;Acc:HGNC:39433]
				COPS6			APCS	amyloid P component, serum [Source:HGNC Symbol;Acc:HGNC:584]
				YWHAB			MASP2	mannan binding lectin serine peptidase 2 [Source:HGNC Symbol;Acc:HGNC:6902]
				RPL21			COL1A1	collagen type I alpha 1 chain [Source:HGNC Symbol;Acc:HGNC:2197]
				RET			DEFA3	defensin alpha 3 [Source:HGNC Symbol;Acc:HGNC:2762]
				IKBKG			SERPINA3	serpin family A member 3 [Source:HGNC Symbol;Acc:HGNC:16]
				RPS25			NME1-NME2	NME1-NME2 readthrough [Source:HGNC Symbol;Acc:HGNC:33531]
				RPL27			SNED1	sushi, nidogen and EGF like domains 1 [Source:HGNC Symbol;Acc:HGNC:24696]
				FYN			SET	SET nuclear proto-oncogene [Source:HGNC Symbol;Acc:HGNC:10760]
				AKT1			EMILIN1	elastin microfibril interfacer 1 [Source:HGNC Symbol;Acc:HGNC:19880]
				PSMB1			TNFRSF1A	TNF receptor superfamily member 1A [Source:HGNC Symbol;Acc:HGNC:11916]
				PLCG1			RELN	reelin [Source:HGNC Symbol;Acc:HGNC:9957]
				PTK2			IGFBP4	insulin like growth factor binding protein 4 [Source:HGNC Symbol;Acc:HGNC:5473]
				RPL23A			ANGPTL1	angiopoietin like 1 [Source:HGNC Symbol;Acc:HGNC:489]
				ITFG1			FBLN1	fibulin 1 [Source:HGNC Symbol;Acc:HGNC:3600]
				NEDD4L			VAT1	vesicle amine transport 1 [Source:HGNC Symbol;Acc:HGNC:16919]
				BRCA1			SPOCK1	SPARC (osteonectin), cwcv and kazal like domains proteoglycan 1 [Source:HGNC Symbol;Acc:HGNC:11251]
				RPS4X			VCAN	versican [Source:HGNC Symbol;Acc:HGNC:2464]
				CAV1			SERPINF1	serpin family F member 1 [Source:HGNC Symbol;Acc:HGNC:8824]
				MFHAS1			PAPLN	papilin, proteoglycan like sulfated glycoprotein [Source:HGNC Symbol;Acc:HGNC:19262]
				RBX1			C1orf56	chromosome 1 open reading frame 56 [Source:HGNC Symbol;Acc:HGNC:26045]
				ZFP36L2			NFKB1	nuclear factor kappa B subunit 1 [Source:HGNC Symbol;Acc:HGNC:7794]
				RPS20			FBLN5	fibulin 5 [Source:HGNC Symbol;Acc:HGNC:3602]
				LGALS8			FTL	ferritin light chain [Source:HGNC Symbol;Acc:HGNC:3999]
				RHOU			LRTM1	leucine rich repeats and transmembrane domains 1 [Source:HGNC Symbol;Acc:HGNC:25023]
				RPL14			LAMA2	laminin subunit alpha 2 [Source:HGNC Symbol;Acc:HGNC:6482]
				SOX2			ASAH2	N-acylsphingosine amidohydrolase 2 [Source:HGNC Symbol;Acc:HGNC:18860]
				MTDH			HABP2	hyaluronan binding protein 2 [Source:HGNC Symbol;Acc:HGNC:4798]
				RPL6			C4BPA	complement component 4 binding protein alpha [Source:HGNC Symbol;Acc:HGNC:1325]
				SKP1			C3	complement C3 [Source:HGNC Symbol;Acc:HGNC:1318]
				PSMA3			TBX18	T-box transcription factor 18 [Source:HGNC Symbol;Acc:HGNC:11595]
				RPL10A			SPON1	spondin 1 [Source:HGNC Symbol;Acc:HGNC:11252]
				CSNK2A1			GC	GC vitamin D binding protein [Source:HGNC Symbol;Acc:HGNC:4187]
				TSC22D1			AGTR1	angiotensin II receptor type 1 [Source:HGNC Symbol;Acc:HGNC:336]
				CSNK2B			ITIH3	inter-alpha-trypsin inhibitor heavy chain 3 [Source:HGNC Symbol;Acc:HGNC:6168]
				AURKB			HP	haptoglobin [Source:HGNC Symbol;Acc:HGNC:5141]
				NHLRC2			DEFB1	defensin beta 1 [Source:HGNC Symbol;Acc:HGNC:2766]
				SHMT2			GLRX	glutaredoxin [Source:HGNC Symbol;Acc:HGNC:4330]
				WEE2			HBB	hemoglobin subunit beta [Source:HGNC Symbol;Acc:HGNC:4827]
				ILF3			ITIH4	inter-alpha-trypsin inhibitor heavy chain 4 [Source:HGNC Symbol;Acc:HGNC:6169]
				TGFB1			POTEI	POTE ankyrin domain family member I [Source:HGNC Symbol;Acc:HGNC:37093]
				DEFB108B			MFSD2B	major facilitator superfamily domain containing 2B [Source:HGNC Symbol;Acc:HGNC:37207]
				DEFB106A			AKR1C1	aldo-keto reductase family 1 member C1 [Source:HGNC Symbol;Acc:HGNC:384]
				MAPK3			ARID5B	AT-rich interaction domain 5B [Source:HGNC Symbol;Acc:HGNC:17362]
				DEFB107B			MSMP	microseminoprotein, prostate associated [Source:HGNC Symbol;Acc:HGNC:29663]
				DEFB106B			ARID3C	AT-rich interaction domain 3C [Source:HGNC Symbol;Acc:HGNC:21209]
				MMP2			RAB7B	RAB7B, member RAS oncogene family [Source:HGNC Symbol;Acc:HGNC:30513]
				DEFB107A			DAAM2	dishevelled associated activator of morphogenesis 2 [Source:HGNC Symbol;Acc:HGNC:18143]
				IGF1			SLC19A1	solute carrier family 19 member 1 [Source:HGNC Symbol;Acc:HGNC:10937]
				CXCL8			TMEM215	transmembrane protein 215 [Source:HGNC Symbol;Acc:HGNC:33816]
				TLR4			DRD5	dopamine receptor D5 [Source:HGNC Symbol;Acc:HGNC:3026]
				PTEN			SLC29A1	solute carrier family 29 member 1 (Augustine blood group) [Source:HGNC Symbol;Acc:HGNC:11003]
				MAPK14			AK4	adenylate kinase 4 [Source:HGNC Symbol;Acc:HGNC:363]
				EGF			OR2A4	olfactory receptor family 2 subfamily A member 4 [Source:HGNC Symbol;Acc:HGNC:14729]
				IL10			C16orf96	chromosome 16 open reading frame 96 [Source:HGNC Symbol;Acc:HGNC:40031]
				RTP3			MT-ND1	mitochondrially encoded NADH:ubiquinone oxidoreductase core subunit 1 [Source:HGNC Symbol;Acc:HGNC:7455]
				RTP1			EFEMP1	EGF containing fibulin extracellular matrix protein 1 [Source:HGNC Symbol;Acc:HGNC:3218]
				RTP2			GRID2IP	Grid2 interacting protein [Source:HGNC Symbol;Acc:HGNC:18464]
				RTP5			POTED	POTE ankyrin domain family member D [Source:HGNC Symbol;Acc:HGNC:23822]
				REEP4			CLIC1	chloride intracellular channel 1 [Source:HGNC Symbol;Acc:HGNC:2062]
				GNGT1			TRIP10	thyroid hormone receptor interactor 10 [Source:HGNC Symbol;Acc:HGNC:12304]
				TRIM28			MT-ND3	mitochondrially encoded NADH:ubiquinone oxidoreductase core subunit 3 [Source:HGNC Symbol;Acc:HGNC:7458]
				GRK3			RIN3	Ras and Rab interactor 3 [Source:HGNC Symbol;Acc:HGNC:18751]
				ARRB1			CORO7-PAM16	CORO7-PAM16 readthrough [Source:HGNC Symbol;Acc:HGNC:44424]
				GRK2			KDM5C	lysine demethylase 5C [Source:HGNC Symbol;Acc:HGNC:11114]
				SERPINE1			NOTCH2NLC	notch 2 N-terminal like C [Source:HGNC Symbol;Acc:HGNC:53924]
				PLG			SOCS3	suppressor of cytokine signaling 3 [Source:HGNC Symbol;Acc:HGNC:19391]
				CLU			DIAPH1	diaphanous related formin 1 [Source:HGNC Symbol;Acc:HGNC:2876]
				TIMP1			ADRB2	adrenoceptor beta 2 [Source:HGNC Symbol;Acc:HGNC:286]
				IGF2			FEZF1	FEZ family zinc finger 1 [Source:HGNC Symbol;Acc:HGNC:22788]
				VWF			LPAR1	lysophosphatidic acid receptor 1 [Source:HGNC Symbol;Acc:HGNC:3166]
				SPARC			OR13J1	olfactory receptor family 13 subfamily J member 1 [Source:HGNC Symbol;Acc:HGNC:15108]
				ITGB3			ERCC6	ERCC excision repair 6, chromatin remodeling factor [Source:HGNC Symbol;Acc:HGNC:3438]
				THBS1			RBMXL3	RBMX like 3 [Source:HGNC Symbol;Acc:HGNC:26859]
				HGF			MT-ND4	mitochondrially encoded NADH:ubiquinone oxidoreductase core subunit 4 [Source:HGNC Symbol;Acc:HGNC:7459]
				VTN			DCAF12	DDB1 and CUL4 associated factor 12 [Source:HGNC Symbol;Acc:HGNC:19911]
				FGB			CNR2	cannabinoid receptor 2 [Source:HGNC Symbol;Acc:HGNC:2160]
				TGFB3			JUN	Jun proto-oncogene, AP-1 transcription factor subunit [Source:HGNC Symbol;Acc:HGNC:6204]
				MAPK8			DPYSL2	dihydropyrimidinase like 2 [Source:HGNC Symbol;Acc:HGNC:3014]
				TIMP3			IFITM5	interferon induced transmembrane protein 5 [Source:HGNC Symbol;Acc:HGNC:16644]
				PF4			CDC14B	cell division cycle 14B [Source:HGNC Symbol;Acc:HGNC:1719]
				PSMA7			INS	insulin [Source:HGNC Symbol;Acc:HGNC:6081]
				PDGFB			PPP1R9B	protein phosphatase 1 regulatory subunit 9B [Source:HGNC Symbol;Acc:HGNC:9298]
				CFH			PCARE	photoreceptor cilium actin regulator [Source:HGNC Symbol;Acc:HGNC:34383]
				PSMD4			HFE	homeostatic iron regulator [Source:HGNC Symbol;Acc:HGNC:4886]
				PSMC6			SERPINA1	serpin family A member 1 [Source:HGNC Symbol;Acc:HGNC:8941]
				SERPINF2			HERC3	HECT and RLD domain containing E3 ubiquitin protein ligase 3 [Source:HGNC Symbol;Acc:HGNC:4876]
				PSMB7			A2M	alpha-2-macroglobulin [Source:HGNC Symbol;Acc:HGNC:7]
				PSMB5			LGALS1	galectin 1 [Source:HGNC Symbol;Acc:HGNC:6561]
				AHSG			IFRD2	interferon related developmental regulator 2 [Source:HGNC Symbol;Acc:HGNC:5457]
				FGG			IPPK	inositol-pentakisphosphate 2-kinase [Source:HGNC Symbol;Acc:HGNC:14645]
				PSMD1			RRAGB	Ras related GTP binding B [Source:HGNC Symbol;Acc:HGNC:19901]
				PIK3CA			FNTB	farnesyltransferase, CAAX box, beta [Source:HGNC Symbol;Acc:HGNC:3785]
				NGF			SHARPIN	SHANK associated RH domain interactor [Source:HGNC Symbol;Acc:HGNC:25321]
				PSMB2			SPTSSA	serine palmitoyltransferase small subunit A [Source:HGNC Symbol;Acc:HGNC:20361]
				TGFB2			HDAC2	histone deacetylase 2 [Source:HGNC Symbol;Acc:HGNC:4853]
				PSMA6			H3C1	H3 clustered histone 1 [Source:HGNC Symbol;Acc:HGNC:4766]
				PSMB4			XRCC6	X-ray repair cross complementing 6 [Source:HGNC Symbol;Acc:HGNC:4055]
				C4A			MDFI	MyoD family inhibitor [Source:HGNC Symbol;Acc:HGNC:6967]
				PSMC4			FASN	fatty acid synthase [Source:HGNC Symbol;Acc:HGNC:3594]
				CFD			APOA1	apolipoprotein A1 [Source:HGNC Symbol;Acc:HGNC:600]
				PSMA5			SPP1	secreted phosphoprotein 1 [Source:HGNC Symbol;Acc:HGNC:11255]
				PSMB11			ALB	albumin [Source:HGNC Symbol;Acc:HGNC:399]
				C4B			GET3	guided entry of tail-anchored proteins factor 3, ATPase [Source:HGNC Symbol;Acc:HGNC:752]
				CFB			TRIM25	tripartite motif containing 25 [Source:HGNC Symbol;Acc:HGNC:12932]
				PSMF1			VIRMA	vir like m6A methyltransferase associated [Source:HGNC Symbol;Acc:HGNC:24500]
				PSMD10			EWSR1	EWS RNA binding protein 1 [Source:HGNC Symbol;Acc:HGNC:3508]
				PROS1			RNF123	ring finger protein 123 [Source:HGNC Symbol;Acc:HGNC:21148]
				PSMB8			HNRNPL	heterogeneous nuclear ribonucleoprotein L [Source:HGNC Symbol;Acc:HGNC:5045]
				PSMA1			ETAA1	ETAA1 activator of ATR kinase [Source:HGNC Symbol;Acc:HGNC:24648]
				UBA52			MEOX2	mesenchyme homeobox 2 [Source:HGNC Symbol;Acc:HGNC:7014]
				PSMD13			TNIP2	TNFAIP3 interacting protein 2 [Source:HGNC Symbol;Acc:HGNC:19118]
				PSMB3			TP53	tumor protein p53 [Source:HGNC Symbol;Acc:HGNC:11998]
				PSMD2			ERBB2	erb-b2 receptor tyrosine kinase 2 [Source:HGNC Symbol;Acc:HGNC:3430]
				PSMA4			HSP90AA1	heat shock protein 90 alpha family class A member 1 [Source:HGNC Symbol;Acc:HGNC:5253]
				PSMB10			NRAS	NRAS proto-oncogene, GTPase [Source:HGNC Symbol;Acc:HGNC:7989]
				PSMC2			CUL3	cullin 3 [Source:HGNC Symbol;Acc:HGNC:2553]
				RELA			YAP1	Yes1 associated transcriptional regulator [Source:HGNC Symbol;Acc:HGNC:16262]
				MMP3			SGTA	small glutamine rich tetratricopeptide repeat containing alpha [Source:HGNC Symbol;Acc:HGNC:10819]
				APOE			UBQLN2	ubiquilin 2 [Source:HGNC Symbol;Acc:HGNC:12509]
				CRP			COPS5	COP9 signalosome subunit 5 [Source:HGNC Symbol;Acc:HGNC:2240]
				COL1A2			ELAVL1	ELAV like RNA binding protein 1 [Source:HGNC Symbol;Acc:HGNC:3312]
				ELANE			ESR2	estrogen receptor 2 [Source:HGNC Symbol;Acc:HGNC:3468]
				GNB1			FLT3	fms related receptor tyrosine kinase 3 [Source:HGNC Symbol;Acc:HGNC:3765]
				RTP4			AGR2	anterior gradient 2, protein disulphide isomerase family member [Source:HGNC Symbol;Acc:HGNC:328]
				REEP5			EP300	E1A binding protein p300 [Source:HGNC Symbol;Acc:HGNC:3373]
				REEP1			SHC1	SHC adaptor protein 1 [Source:HGNC Symbol;Acc:HGNC:10840]
				PRKACG			HRAS	HRas proto-oncogene, GTPase [Source:HGNC Symbol;Acc:HGNC:5173]
				PRKACB			CUL1	cullin 1 [Source:HGNC Symbol;Acc:HGNC:2551]
							TRAF2	TNF receptor associated factor 2 [Source:HGNC Symbol;Acc:HGNC:12032]
							SRC	SRC proto-oncogene, non-receptor tyrosine kinase [Source:HGNC Symbol;Acc:HGNC:11283]
							RAC1	Rac family small GTPase 1 [Source:HGNC Symbol;Acc:HGNC:9801]
							PSMD14	proteasome 26S subunit, non-ATPase 14 [Source:HGNC Symbol;Acc:HGNC:16889]
							ERBB3	erb-b2 receptor tyrosine kinase 3 [Source:HGNC Symbol;Acc:HGNC:3431]
							H1-2	H1.2 linker histone, cluster member [Source:HGNC Symbol;Acc:HGNC:4716]
							VHL	von Hippel-Lindau tumor suppressor [Source:HGNC Symbol;Acc:HGNC:12687]
							KIF14	kinesin family member 14 [Source:HGNC Symbol;Acc:HGNC:19181]
							SIRT7	sirtuin 7 [Source:HGNC Symbol;Acc:HGNC:14935]
							USP7	ubiquitin specific peptidase 7 [Source:HGNC Symbol;Acc:HGNC:12630]
							NEDD4	NEDD4 E3 ubiquitin protein ligase [Source:HGNC Symbol;Acc:HGNC:7727]
							TNF	tumor necrosis factor [Source:HGNC Symbol;Acc:HGNC:11892]
							ITGB1	integrin subunit beta 1 [Source:HGNC Symbol;Acc:HGNC:6153]
							CUL4B	cullin 4B [Source:HGNC Symbol;Acc:HGNC:2555]
							H2BC9	H2B clustered histone 9 [Source:HGNC Symbol;Acc:HGNC:4755]
							SOCS1	suppressor of cytokine signaling 1 [Source:HGNC Symbol;Acc:HGNC:19383]
							PRNP	prion protein [Source:HGNC Symbol;Acc:HGNC:9449]
							FBXW7	F-box and WD repeat domain containing 7 [Source:HGNC Symbol;Acc:HGNC:16712]
							PTPN11	protein tyrosine phosphatase non-receptor type 11 [Source:HGNC Symbol;Acc:HGNC:9644]
							SMAD3	SMAD family member 3 [Source:HGNC Symbol;Acc:HGNC:6769]
							CBL	Cbl proto-oncogene [Source:HGNC Symbol;Acc:HGNC:1541]
							CEP170	centrosomal protein 170 [Source:HGNC Symbol;Acc:HGNC:28920]
							SH3KBP1	SH3 domain containing kinase binding protein 1 [Source:HGNC Symbol;Acc:HGNC:13867]
							H1-5	H1.5 linker histone, cluster member [Source:HGNC Symbol;Acc:HGNC:4719]
							HSPA4	heat shock protein family A (Hsp70) member 4 [Source:HGNC Symbol;Acc:HGNC:5237]
							CUL5	cullin 5 [Source:HGNC Symbol;Acc:HGNC:2556]
							H1-1	H1.1 linker histone, cluster member [Source:HGNC Symbol;Acc:HGNC:4715]
							PICK1	protein interacting with PRKCA 1 [Source:HGNC Symbol;Acc:HGNC:9394]
							AR	androgen receptor [Source:HGNC Symbol;Acc:HGNC:644]
							RPL13	ribosomal protein L13 [Source:HGNC Symbol;Acc:HGNC:10303]
							RPL7	ribosomal protein L7 [Source:HGNC Symbol;Acc:HGNC:10363]
							YWHAG	tyrosine 3-monooxygenase/tryptophan 5-monooxygenase activation protein gamma [Source:HGNC Symbol;Acc:HGNC:12852]
							RPS9	ribosomal protein S9 [Source:HGNC Symbol;Acc:HGNC:10442]
							COPS6	COP9 signalosome subunit 6 [Source:HGNC Symbol;Acc:HGNC:21749]
							YWHAB	tyrosine 3-monooxygenase/tryptophan 5-monooxygenase activation protein beta [Source:HGNC Symbol;Acc:HGNC:12849]
							RPL21	ribosomal protein L21 [Source:HGNC Symbol;Acc:HGNC:10313]
							RET	ret proto-oncogene [Source:HGNC Symbol;Acc:HGNC:9967]
							IKBKG	inhibitor of nuclear factor kappa B kinase regulatory subunit gamma [Source:HGNC Symbol;Acc:HGNC:5961]
							RPS25	ribosomal protein S25 [Source:HGNC Symbol;Acc:HGNC:10413]
							RPL27	ribosomal protein L27 [Source:HGNC Symbol;Acc:HGNC:10328]
							FYN	FYN proto-oncogene, Src family tyrosine kinase [Source:HGNC Symbol;Acc:HGNC:4037]
							AKT1	AKT serine/threonine kinase 1 [Source:HGNC Symbol;Acc:HGNC:391]
							PSMB1	proteasome 20S subunit beta 1 [Source:HGNC Symbol;Acc:HGNC:9537]
							PLCG1	phospholipase C gamma 1 [Source:HGNC Symbol;Acc:HGNC:9065]
							PTK2	protein tyrosine kinase 2 [Source:HGNC Symbol;Acc:HGNC:9611]
							RPL23A	ribosomal protein L23a [Source:HGNC Symbol;Acc:HGNC:10317]
							ITFG1	integrin alpha FG-GAP repeat containing 1 [Source:HGNC Symbol;Acc:HGNC:30697]
							NEDD4L	NEDD4 like E3 ubiquitin protein ligase [Source:HGNC Symbol;Acc:HGNC:7728]
							BRCA1	BRCA1 DNA repair associated [Source:HGNC Symbol;Acc:HGNC:1100]
							RPS4X	ribosomal protein S4 X-linked [Source:HGNC Symbol;Acc:HGNC:10424]
							CAV1	caveolin 1 [Source:HGNC Symbol;Acc:HGNC:1527]
							MFHAS1	malignant fibrous histiocytoma amplified sequence 1 [Source:HGNC Symbol;Acc:HGNC:16982]
							RBX1	ring-box 1 [Source:HGNC Symbol;Acc:HGNC:9928]
							ZFP36L2	ZFP36 ring finger protein like 2 [Source:HGNC Symbol;Acc:HGNC:1108]
							RPS20	ribosomal protein S20 [Source:HGNC Symbol;Acc:HGNC:10405]
							LGALS8	galectin 8 [Source:HGNC Symbol;Acc:HGNC:6569]
							RHOU	ras homolog family member U [Source:HGNC Symbol;Acc:HGNC:17794]
							RPL14	ribosomal protein L14 [Source:HGNC Symbol;Acc:HGNC:10305]
							SOX2	SRY-box transcription factor 2 [Source:HGNC Symbol;Acc:HGNC:11195]
							MTDH	metadherin [Source:HGNC Symbol;Acc:HGNC:29608]
							RPL6	ribosomal protein L6 [Source:HGNC Symbol;Acc:HGNC:10362]
							SKP1	S-phase kinase associated protein 1 [Source:HGNC Symbol;Acc:HGNC:10899]
							PSMA3	proteasome 20S subunit alpha 3 [Source:HGNC Symbol;Acc:HGNC:9532]
							RPL10A	ribosomal protein L10a [Source:HGNC Symbol;Acc:HGNC:10299]
							CSNK2A1	casein kinase 2 alpha 1 [Source:HGNC Symbol;Acc:HGNC:2457]
							TSC22D1	TSC22 domain family member 1 [Source:HGNC Symbol;Acc:HGNC:16826]
							CSNK2B	casein kinase 2 beta [Source:HGNC Symbol;Acc:HGNC:2460]
							AURKB	aurora kinase B [Source:HGNC Symbol;Acc:HGNC:11390]
							NHLRC2	NHL repeat containing 2 [Source:HGNC Symbol;Acc:HGNC:24731]
							SHMT2	serine hydroxymethyltransferase 2 [Source:HGNC Symbol;Acc:HGNC:10852]
							WEE2	WEE2 oocyte meiosis inhibiting kinase [Source:HGNC Symbol;Acc:HGNC:19684]
							ILF3	interleukin enhancer binding factor 3 [Source:HGNC Symbol;Acc:HGNC:6038]
							TGFB1	transforming growth factor beta 1 [Source:HGNC Symbol;Acc:HGNC:11766]
							DEFB108B	defensin beta 108B [Source:HGNC Symbol;Acc:HGNC:29966]
							DEFB106A	defensin beta 106A [Source:HGNC Symbol;Acc:HGNC:18088]
							MAPK3	mitogen-activated protein kinase 3 [Source:HGNC Symbol;Acc:HGNC:6877]
							DEFB107B	defensin beta 107B [Source:HGNC Symbol;Acc:HGNC:31918]
							DEFB106B	defensin beta 106B [Source:HGNC Symbol;Acc:HGNC:28879]
							MMP2	matrix metallopeptidase 2 [Source:HGNC Symbol;Acc:HGNC:7166]
							DEFB107A	defensin beta 107A [Source:HGNC Symbol;Acc:HGNC:18086]
							IGF1	insulin like growth factor 1 [Source:HGNC Symbol;Acc:HGNC:5464]
							CXCL8	C-X-C motif chemokine ligand 8 [Source:HGNC Symbol;Acc:HGNC:6025]
							TLR4	toll like receptor 4 [Source:HGNC Symbol;Acc:HGNC:11850]
							PTEN	phosphatase and tensin homolog [Source:HGNC Symbol;Acc:HGNC:9588]
							MAPK14	mitogen-activated protein kinase 14 [Source:HGNC Symbol;Acc:HGNC:6876]
							EGF	epidermal growth factor [Source:HGNC Symbol;Acc:HGNC:3229]
							IL10	interleukin 10 [Source:HGNC Symbol;Acc:HGNC:5962]
							RTP3	receptor transporter protein 3 [Source:HGNC Symbol;Acc:HGNC:15572]
							RTP1	receptor transporter protein 1 [Source:HGNC Symbol;Acc:HGNC:28580]
							RTP2	receptor transporter protein 2 [Source:HGNC Symbol;Acc:HGNC:32486]
							RTP5	receptor transporter protein 5 (putative) [Source:HGNC Symbol;Acc:HGNC:26585]
							REEP4	receptor accessory protein 4 [Source:HGNC Symbol;Acc:HGNC:26176]
							GNGT1	G protein subunit gamma transducin 1 [Source:HGNC Symbol;Acc:HGNC:4411]
							TRIM28	tripartite motif containing 28 [Source:HGNC Symbol;Acc:HGNC:16384]
							GRK3	G protein-coupled receptor kinase 3 [Source:HGNC Symbol;Acc:HGNC:290]
							ARRB1	arrestin beta 1 [Source:HGNC Symbol;Acc:HGNC:711]
							GRK2	G protein-coupled receptor kinase 2 [Source:HGNC Symbol;Acc:HGNC:289]
							SERPINE1	serpin family E member 1 [Source:HGNC Symbol;Acc:HGNC:8583]
							PLG	plasminogen [Source:HGNC Symbol;Acc:HGNC:9071]
							CLU	clusterin [Source:HGNC Symbol;Acc:HGNC:2095]
							TIMP1	TIMP metallopeptidase inhibitor 1 [Source:HGNC Symbol;Acc:HGNC:11820]
							IGF2	insulin like growth factor 2 [Source:HGNC Symbol;Acc:HGNC:5466]
							VWF	von Willebrand factor [Source:HGNC Symbol;Acc:HGNC:12726]
							SPARC	secreted protein acidic and cysteine rich [Source:HGNC Symbol;Acc:HGNC:11219]
							ITGB3	integrin subunit beta 3 [Source:HGNC Symbol;Acc:HGNC:6156]
							THBS1	thrombospondin 1 [Source:HGNC Symbol;Acc:HGNC:11785]
							HGF	hepatocyte growth factor [Source:HGNC Symbol;Acc:HGNC:4893]
							VTN	vitronectin [Source:HGNC Symbol;Acc:HGNC:12724]
							FGB	fibrinogen beta chain [Source:HGNC Symbol;Acc:HGNC:3662]
							TGFB3	transforming growth factor beta 3 [Source:HGNC Symbol;Acc:HGNC:11769]
							MAPK8	mitogen-activated protein kinase 8 [Source:HGNC Symbol;Acc:HGNC:6881]
							TIMP3	TIMP metallopeptidase inhibitor 3 [Source:HGNC Symbol;Acc:HGNC:11822]
							PF4	platelet factor 4 [Source:HGNC Symbol;Acc:HGNC:8861]
							PSMA7	proteasome 20S subunit alpha 7 [Source:HGNC Symbol;Acc:HGNC:9536]
							PDGFB	platelet derived growth factor subunit B [Source:HGNC Symbol;Acc:HGNC:8800]
							CFH	complement factor H [Source:HGNC Symbol;Acc:HGNC:4883]
							PSMD4	proteasome 26S subunit, non-ATPase 4 [Source:HGNC Symbol;Acc:HGNC:9561]
							PSMC6	proteasome 26S subunit, ATPase 6 [Source:HGNC Symbol;Acc:HGNC:9553]
							SERPINF2	serpin family F member 2 [Source:HGNC Symbol;Acc:HGNC:9075]
							PSMB7	proteasome 20S subunit beta 7 [Source:HGNC Symbol;Acc:HGNC:9544]
							PSMB5	proteasome 20S subunit beta 5 [Source:HGNC Symbol;Acc:HGNC:9542]
							AHSG	alpha 2-HS glycoprotein [Source:HGNC Symbol;Acc:HGNC:349]
							FGG	fibrinogen gamma chain [Source:HGNC Symbol;Acc:HGNC:3694]
							PSMD1	proteasome 26S subunit, non-ATPase 1 [Source:HGNC Symbol;Acc:HGNC:9554]
							PIK3CA	phosphatidylinositol-4,5-bisphosphate 3-kinase catalytic subunit alpha [Source:HGNC Symbol;Acc:HGNC:8975]
							NGF	nerve growth factor [Source:HGNC Symbol;Acc:HGNC:7808]
							PSMB2	proteasome 20S subunit beta 2 [Source:HGNC Symbol;Acc:HGNC:9539]
							TGFB2	transforming growth factor beta 2 [Source:HGNC Symbol;Acc:HGNC:11768]
							PSMA6	proteasome 20S subunit alpha 6 [Source:HGNC Symbol;Acc:HGNC:9535]
							PSMB4	proteasome 20S subunit beta 4 [Source:HGNC Symbol;Acc:HGNC:9541]
							C4A	complement C4A (Rodgers blood group) [Source:HGNC Symbol;Acc:HGNC:1323]
							PSMC4	proteasome 26S subunit, ATPase 4 [Source:HGNC Symbol;Acc:HGNC:9551]
							CFD	complement factor D [Source:HGNC Symbol;Acc:HGNC:2771]
							PSMA5	proteasome 20S subunit alpha 5 [Source:HGNC Symbol;Acc:HGNC:9534]
							PSMB11	proteasome subunit beta 11 [Source:HGNC Symbol;Acc:HGNC:31963]
							C4B	complement C4B (Chido blood group) [Source:HGNC Symbol;Acc:HGNC:1324]
							CFB	complement factor B [Source:HGNC Symbol;Acc:HGNC:1037]
							PSMF1	proteasome inhibitor subunit 1 [Source:HGNC Symbol;Acc:HGNC:9571]
							PSMD10	proteasome 26S subunit, non-ATPase 10 [Source:HGNC Symbol;Acc:HGNC:9555]
							PROS1	protein S [Source:HGNC Symbol;Acc:HGNC:9456]
							PSMB8	proteasome 20S subunit beta 8 [Source:HGNC Symbol;Acc:HGNC:9545]
							PSMA1	proteasome 20S subunit alpha 1 [Source:HGNC Symbol;Acc:HGNC:9530]
							UBA52	ubiquitin A-52 residue ribosomal protein fusion product 1 [Source:HGNC Symbol;Acc:HGNC:12458]
							PSMD13	proteasome 26S subunit, non-ATPase 13 [Source:HGNC Symbol;Acc:HGNC:9558]
							PSMB3	proteasome 20S subunit beta 3 [Source:HGNC Symbol;Acc:HGNC:9540]
							PSMD2	proteasome 26S subunit, non-ATPase 2 [Source:HGNC Symbol;Acc:HGNC:9559]
							PSMA4	proteasome 20S subunit alpha 4 [Source:HGNC Symbol;Acc:HGNC:9533]
							PSMB10	proteasome 20S subunit beta 10 [Source:HGNC Symbol;Acc:HGNC:9538]
							PSMC2	proteasome 26S subunit, ATPase 2 [Source:HGNC Symbol;Acc:HGNC:9548]
							RELA	RELA proto-oncogene, NF-kB subunit [Source:HGNC Symbol;Acc:HGNC:9955]
							MMP3	matrix metallopeptidase 3 [Source:HGNC Symbol;Acc:HGNC:7173]
							APOE	apolipoprotein E [Source:HGNC Symbol;Acc:HGNC:613]
							CRP	C-reactive protein [Source:HGNC Symbol;Acc:HGNC:2367]
							COL1A2	collagen type I alpha 2 chain [Source:HGNC Symbol;Acc:HGNC:2198]
							ELANE	elastase, neutrophil expressed [Source:HGNC Symbol;Acc:HGNC:3309]
							GNB1	G protein subunit beta 1 [Source:HGNC Symbol;Acc:HGNC:4396]
							RTP4	receptor transporter protein 4 [Source:HGNC Symbol;Acc:HGNC:23992]
							REEP5	receptor accessory protein 5 [Source:HGNC Symbol;Acc:HGNC:30077]
							REEP1	receptor accessory protein 1 [Source:HGNC Symbol;Acc:HGNC:25786]
							PRKACG	protein kinase cAMP-activated catalytic subunit gamma [Source:HGNC Symbol;Acc:HGNC:9382]
							PRKACB	protein kinase cAMP-activated catalytic subunit beta [Source:HGNC Symbol;Acc:HGNC:9381]
							PON1	paraoxonase 1 [Source:HGNC Symbol;Acc:HGNC:9204]
							CASP3	caspase 3 [Source:HGNC Symbol;Acc:HGNC:1504]
							ICAM1	intercellular adhesion molecule 1 [Source:HGNC Symbol;Acc:HGNC:5344]
							SIRT1	sirtuin 1 [Source:HGNC Symbol;Acc:HGNC:14929]
							GAD2	glutamate decarboxylase 2 [Source:HGNC Symbol;Acc:HGNC:4093]
							SOD1	superoxide dismutase 1 [Source:HGNC Symbol;Acc:HGNC:11179]

## Sheet: GLAU
GLAU - Input Data for NetworkAnalyst
Gene List based on Topological Analysis-Related to Expeimental Genes	Expeimental Genes	Topological Analysis-GLAU	Topological Analysis-AGING	GLAU-GenePlexus	GLAU-NEDREX WEB		GLAU- Integrated Final Gene List
RPL39	ANGPT2	YWHAE	BMP4	VIRMA	MYLK		RPL39	ribosomal protein L39 [Source:HGNC Symbol;Acc:HGNC:10350]
SNCA	CCL2	CACNA1A	POTEI	TRIM25	TEK (TIE2)		SNCA	synuclein alpha [Source:HGNC Symbol;Acc:HGNC:11138]
RPL37	CXCL1	UBB	ARMS2	ESR2	PTGS2		RPL37	ribosomal protein L37 [Source:HGNC Symbol;Acc:HGNC:10347]
UBB	DDIT3	TUBA1A	APP	IQGAP1	SLC1A1		UBB	ubiquitin B [Source:HGNC Symbol;Acc:HGNC:12463]
RPL41	FOXO1	MT-ND5	MFSD2B	ITFG1	CYP1B1		RPL41	ribosomal protein L41 [Source:HGNC Symbol;Acc:HGNC:10354]
BMP4	GRB2	SIAE	AKR1C1	TP53	CHAT		BMP4	bone morphogenetic protein 4 [Source:HGNC Symbol;Acc:HGNC:1071]
CDH3	HSPA5	MT-CO2	CDH3	FBL	CACNA1A		CDH3	cadherin 3 [Source:HGNC Symbol;Acc:HGNC:1762]
RPS18	IL6	APP	ARID5B	ACTC1			RPS18	ribosomal protein S18 [Source:HGNC Symbol;Acc:HGNC:10401]
MAP3K10	MAPK1	NDUFC2	MSMP	HERC3			MAP3K10	mitogen-activated protein kinase kinase kinase 10 [Source:HGNC Symbol;Acc:HGNC:6849]
APP	MMP9	PITPNA	ARID3C	ITGA4			APP	amyloid beta precursor protein [Source:HGNC Symbol;Acc:HGNC:620]
TUBA1A	MMP14	OR4K14	RAB7B	CHEK1			TUBA1A	tubulin alpha 1a [Source:HGNC Symbol;Acc:HGNC:20766]
UBC	STAT3	SOD1	DAAM2	MDFI			UBC	ubiquitin C [Source:HGNC Symbol;Acc:HGNC:12468]
CCL4L2	VEGFA	CLIC1	SLC19A1	EEF1G			CCL4L2	C-C motif chemokine ligand 4 like 2 [Source:HGNC Symbol;Acc:HGNC:24066]
TBC1D3G	VEGFC	NDUFA11	TMEM215	RHOA			TBC1D3G	TBC1 domain family member 3G [Source:HGNC Symbol;Acc:HGNC:29860]
INS-IGF2		POTEE	DRD5	ALOX5			INS-IGF2	INS-IGF2 readthrough [Source:HGNC Symbol;Acc:HGNC:33527]
NUTM2F		PRSS56	MYC	EFTUD2			NUTM2F	NUT family member 2F [Source:HGNC Symbol;Acc:HGNC:23450]
TAS2R43		FN1	SLC29A1	TRIM63			TAS2R43	taste 2 receptor member 43 [Source:HGNC Symbol;Acc:HGNC:18875]
TAS2R30		SFXN4	INS-IGF2	HSCB			TAS2R30	taste 2 receptor member 30 [Source:HGNC Symbol;Acc:HGNC:19112]
NANOGP8		LAMP1	AK4	PTK2			NANOGP8	Nanog homeobox retrogene P8 [Source:HGNC Symbol;Acc:HGNC:23106]
BSX		CASP14	OR2A4	H1-1			BSX	brain specific homeobox [Source:HGNC Symbol;Acc:HGNC:20450]
YWHAE		UQCRFS1	C16orf96	UBQLN2			YWHAE	tyrosine 3-monooxygenase/tryptophan 5-monooxygenase activation protein epsilon [Source:HGNC Symbol;Acc:HGNC:12851]
MYC		ANXA5	CTNNB1	EWSR1			MYC	MYC proto-oncogene, bHLH transcription factor [Source:HGNC Symbol;Acc:HGNC:7553]
CTNNB1		LZIC	MT-ND1	CSK			CTNNB1	catenin beta 1 [Source:HGNC Symbol;Acc:HGNC:2514]
HDAC1		TPI1	EFEMP1	ELAVL1			HDAC1	histone deacetylase 1 [Source:HGNC Symbol;Acc:HGNC:4852]
PIK3R1		NTRK1	GRID2IP	ERBB2			PIK3R1	phosphoinositide-3-kinase regulatory subunit 1 [Source:HGNC Symbol;Acc:HGNC:8979]
EGFR		CRYGS	POTED	TNIP2			EGFR	epidermal growth factor receptor [Source:HGNC Symbol;Acc:HGNC:3236]
INCA1		ORM2	CLIC1	RNF123			INCA1	inhibitor of CDK, cyclin A1 interacting protein 1 [Source:HGNC Symbol;Acc:HGNC:32224]
KRTAP10-7		ASAH1	TRIP10	SHC1			KRTAP10-7	keratin associated protein 10-7 [Source:HGNC Symbol;Acc:HGNC:22970]
KRTAP19-5		AAMDC	MT-ND3	COPS5			KRTAP19-5	keratin associated protein 19-5 [Source:HGNC Symbol;Acc:HGNC:18940]
MEI4		ATP5F1B	RIN3	HRAS			MEI4	meiotic double-stranded break formation protein 4 [Source:HGNC Symbol;Acc:HGNC:43638]
AMOTL1		AP2M1	CORO7-PAM16	YAP1			AMOTL1	angiomotin like 1 [Source:HGNC Symbol;Acc:HGNC:17811]
FAM20C		CFHR1	KDM5C	HSP90AA1			FAM20C	FAM20C golgi associated secretory pathway kinase [Source:HGNC Symbol;Acc:HGNC:22140]
PLAC9		KLC1	EGFR	FLT3			PLAC9	placenta associated 9 [Source:HGNC Symbol;Acc:HGNC:19255]
SH3PXD2B		CRYBB3	PPARG	CDH1			SH3PXD2B	SH3 and PX domains 2B [Source:HGNC Symbol;Acc:HGNC:29242]
MYH14		MYH9	NOTCH2NLC	SGTA			MYH14	myosin heavy chain 14 [Source:HGNC Symbol;Acc:HGNC:23212]
BMP1		GSTP1	SOCS3	CBL			BMP1	bone morphogenetic protein 1 [Source:HGNC Symbol;Acc:HGNC:1067]
SHANK3		SERPINB6	DIAPH1	YWHAQ			SHANK3	SH3 and multiple ankyrin repeat domains 3 [Source:HGNC Symbol;Acc:HGNC:14294]
BAIAP2		GAPDH	ADRB2	KRT31			BAIAP2	BAR/IMD domain containing adaptor protein 2 [Source:HGNC Symbol;Acc:HGNC:947]
MTRNR2L5		LRG1	FN1	FASN			MTRNR2L5	MT-RNR2 like 5 [Source:HGNC Symbol;Acc:HGNC:37162]
SERINC4		SF3B6	FEZF1	RPSA			SERINC4	serine incorporator 4 [Source:HGNC Symbol;Acc:HGNC:32237]
DEFB110		HLA-DPA1	LPAR1	RAC1			DEFB110	defensin beta 110 [Source:HGNC Symbol;Acc:HGNC:18091]
		GPATCH3	OR13J1	AKT1			ANGPT2	angiopoietin 2 [Source:HGNC Symbol;Acc:HGNC:485]
		ALDH2	ERCC6	ITGB1			CCL2	C-C motif chemokine ligand 2 [Source:HGNC Symbol;Acc:HGNC:10618]
		PAIP1	RBMXL3	MOV10			CXCL1	C-X-C motif chemokine ligand 1 [Source:HGNC Symbol;Acc:HGNC:4602]
		CDS2	NFKB1	NEDD4			DDIT3	DNA damage inducible transcript 3 [Source:HGNC Symbol;Acc:HGNC:2726]
		SNX12	C1R	CYSRT1			FOXO1	forkhead box O1 [Source:HGNC Symbol;Acc:HGNC:3819]
			COL1A1	MEOX2			GRB2	growth factor receptor bound protein 2 [Source:HGNC Symbol;Acc:HGNC:4566]
			MT-ND4	PTPN11			HSPA5	heat shock protein family A (Hsp70) member 5 [Source:HGNC Symbol;Acc:HGNC:5238]
			DCAF12	HSPB1			IL6	interleukin 6 [Source:HGNC Symbol;Acc:HGNC:6018]
			CNR2	NEDD4L			MAPK1	mitogen-activated protein kinase 1 [Source:HGNC Symbol;Acc:HGNC:6871]
			JUN	CUL1			MMP9	matrix metallopeptidase 9 [Source:HGNC Symbol;Acc:HGNC:7176]
			AGT	KRT40			MMP14	matrix metallopeptidase 14 [Source:HGNC Symbol;Acc:HGNC:7160]
			DPYSL2	ETAA1			STAT3	signal transducer and activator of transcription 3 [Source:HGNC Symbol;Acc:HGNC:11364]
			IFITM5	RPS25			VEGFA	vascular endothelial growth factor A [Source:HGNC Symbol;Acc:HGNC:12680]
			CDC14B	SRC			VEGFC	vascular endothelial growth factor C [Source:HGNC Symbol;Acc:HGNC:12682]
			INS	AGR2			CACNA1A	calcium voltage-gated channel subunit alpha1 A [Source:HGNC Symbol;Acc:HGNC:1388]
			PPP1R9B	FYN			MT-ND5	mitochondrially encoded NADH:ubiquinone oxidoreductase core subunit 5 [Source:HGNC Symbol;Acc:HGNC:7461]
			PCARE	SIRT1			SIAE	sialic acid acetylesterase [Source:HGNC Symbol;Acc:HGNC:18187]
			HFE	KRT8			MT-CO2	mitochondrially encoded cytochrome c oxidase II [Source:HGNC Symbol;Acc:HGNC:7421]
				YWHAZ			NDUFC2	NADH:ubiquinone oxidoreductase subunit C2 [Source:HGNC Symbol;Acc:HGNC:7706]
				SIRT7			PITPNA	phosphatidylinositol transfer protein alpha [Source:HGNC Symbol;Acc:HGNC:9001]
				WWP2			OR4K14	olfactory receptor family 4 subfamily K member 14 [Source:HGNC Symbol;Acc:HGNC:15352]
				EP300			SOD1	superoxide dismutase 1 [Source:HGNC Symbol;Acc:HGNC:11179]
				RPL14			CLIC1	chloride intracellular channel 1 [Source:HGNC Symbol;Acc:HGNC:2062]
				LYN			NDUFA11	NADH:ubiquinone oxidoreductase subunit A11 [Source:HGNC Symbol;Acc:HGNC:20371]
				GOPC			POTEE	POTE ankyrin domain family member E [Source:HGNC Symbol;Acc:HGNC:33895]
				FBXO7			PRSS56	serine protease 56 [Source:HGNC Symbol;Acc:HGNC:39433]
				RPL21			FN1	fibronectin 1 [Source:HGNC Symbol;Acc:HGNC:3778]
				VCAM1			SFXN4	sideroflexin 4 [Source:HGNC Symbol;Acc:HGNC:16088]
				CUL3			LAMP1	lysosomal associated membrane protein 1 [Source:HGNC Symbol;Acc:HGNC:6499]
				ANLN			CASP14	caspase 14 [Source:HGNC Symbol;Acc:HGNC:1502]
				HSPA4			UQCRFS1	ubiquinol-cytochrome c reductase, Rieske iron-sulfur polypeptide 1 [Source:HGNC Symbol;Acc:HGNC:12587]
				APC			ANXA5	annexin A5 [Source:HGNC Symbol;Acc:HGNC:543]
				RPL7			LZIC	leucine zipper and CTNNBIP1 domain containing [Source:HGNC Symbol;Acc:HGNC:17497]
				PLCG1			TPI1	triosephosphate isomerase 1 [Source:HGNC Symbol;Acc:HGNC:12009]
				RPS16			NTRK1	neurotrophic receptor tyrosine kinase 1 [Source:HGNC Symbol;Acc:HGNC:8031]
				NRAS			CRYGS	crystallin gamma S [Source:HGNC Symbol;Acc:HGNC:2417]
				MAP2K3			ORM2	orosomucoid 2 [Source:HGNC Symbol;Acc:HGNC:8499]
				JUP			ASAH1	N-acylsphingosine amidohydrolase 1 [Source:HGNC Symbol;Acc:HGNC:735]
				NPM1			AAMDC	adipogenesis associated Mth938 domain containing [Source:HGNC Symbol;Acc:HGNC:30205]
				ERBB4			ATP5F1B	ATP synthase F1 subunit beta [Source:HGNC Symbol;Acc:HGNC:830]
				SHMT2			AP2M1	adaptor related protein complex 2 subunit mu 1 [Source:HGNC Symbol;Acc:HGNC:564]
				BTRC			CFHR1	complement factor H related 1 [Source:HGNC Symbol;Acc:HGNC:4888]
				HDAC2			KLC1	kinesin light chain 1 [Source:HGNC Symbol;Acc:HGNC:6387]
				A2M			CRYBB3	crystallin beta B3 [Source:HGNC Symbol;Acc:HGNC:2400]
				RPL6			MYH9	myosin heavy chain 9 [Source:HGNC Symbol;Acc:HGNC:7579]
				RAB7A			GSTP1	glutathione S-transferase pi 1 [Source:HGNC Symbol;Acc:HGNC:4638]
				RPL18A			SERPINB6	serpin family B member 6 [Source:HGNC Symbol;Acc:HGNC:8950]
				NCK1			GAPDH	glyceraldehyde-3-phosphate dehydrogenase [Source:HGNC Symbol;Acc:HGNC:4141]
				CFHR2			LRG1	leucine rich alpha-2-glycoprotein 1 [Source:HGNC Symbol;Acc:HGNC:29480]
				MUCL3			SF3B6	splicing factor 3b subunit 6 [Source:HGNC Symbol;Acc:HGNC:30096]
				KCNMB2			HLA-DPA1	major histocompatibility complex, class II, DP alpha 1 [Source:HGNC Symbol;Acc:HGNC:4938]
				PLA2G4D			GPATCH3	G-patch domain containing 3 [Source:HGNC Symbol;Acc:HGNC:25720]
				CLDN16			ALDH2	aldehyde dehydrogenase 2 family member [Source:HGNC Symbol;Acc:HGNC:404]
				GPR12			PAIP1	poly(A) binding protein interacting protein 1 [Source:HGNC Symbol;Acc:HGNC:16945]
				GIMAP4			CDS2	CDP-diacylglycerol synthase 2 [Source:HGNC Symbol;Acc:HGNC:1801]
				ACTL7B			SNX12	sorting nexin 12 [Source:HGNC Symbol;Acc:HGNC:14976]
				OR4D6			POTEI	POTE ankyrin domain family member I [Source:HGNC Symbol;Acc:HGNC:37093]
				GPR78			ARMS2	age-related maculopathy susceptibility 2 [Source:HGNC Symbol;Acc:HGNC:32685]
				SPRR4			MFSD2B	major facilitator superfamily domain containing 2B [Source:HGNC Symbol;Acc:HGNC:37207]
				CLEC2B			AKR1C1	aldo-keto reductase family 1 member C1 [Source:HGNC Symbol;Acc:HGNC:384]
				GTDC1			ARID5B	AT-rich interaction domain 5B [Source:HGNC Symbol;Acc:HGNC:17362]
				SPINK6			MSMP	microseminoprotein, prostate associated [Source:HGNC Symbol;Acc:HGNC:29663]
				ADAD2			ARID3C	AT-rich interaction domain 3C [Source:HGNC Symbol;Acc:HGNC:21209]
				VCY1B			RAB7B	RAB7B, member RAS oncogene family [Source:HGNC Symbol;Acc:HGNC:30513]
				OR2W1			DAAM2	dishevelled associated activator of morphogenesis 2 [Source:HGNC Symbol;Acc:HGNC:18143]
				OR7A5			SLC19A1	solute carrier family 19 member 1 [Source:HGNC Symbol;Acc:HGNC:10937]
				IL26			TMEM215	transmembrane protein 215 [Source:HGNC Symbol;Acc:HGNC:33816]
				MOGAT3			DRD5	dopamine receptor D5 [Source:HGNC Symbol;Acc:HGNC:3026]
				FITM1			SLC29A1	solute carrier family 29 member 1 (Augustine blood group) [Source:HGNC Symbol;Acc:HGNC:11003]
				CPED1			AK4	adenylate kinase 4 [Source:HGNC Symbol;Acc:HGNC:363]
				FAM151A			OR2A4	olfactory receptor family 2 subfamily A member 4 [Source:HGNC Symbol;Acc:HGNC:14729]
				GNRH2			C16orf96	chromosome 16 open reading frame 96 [Source:HGNC Symbol;Acc:HGNC:40031]
				CSNK2B			MT-ND1	mitochondrially encoded NADH:ubiquinone oxidoreductase core subunit 1 [Source:HGNC Symbol;Acc:HGNC:7455]
				BAG6			EFEMP1	EGF containing fibulin extracellular matrix protein 1 [Source:HGNC Symbol;Acc:HGNC:3218]
				CSNK2A1			GRID2IP	Grid2 interacting protein [Source:HGNC Symbol;Acc:HGNC:18464]
				PYHIN1			POTED	POTE ankyrin domain family member D [Source:HGNC Symbol;Acc:HGNC:23822]
				BRD3			TRIP10	thyroid hormone receptor interactor 10 [Source:HGNC Symbol;Acc:HGNC:12304]
				KRT34			MT-ND3	mitochondrially encoded NADH:ubiquinone oxidoreductase core subunit 3 [Source:HGNC Symbol;Acc:HGNC:7458]
				NOTCH1			RIN3	Ras and Rab interactor 3 [Source:HGNC Symbol;Acc:HGNC:18751]
				HSPA8			CORO7-PAM16	CORO7-PAM16 readthrough [Source:HGNC Symbol;Acc:HGNC:44424]
				PRRT4			KDM5C	lysine demethylase 5C [Source:HGNC Symbol;Acc:HGNC:11114]
				AGO2			PPARG	peroxisome proliferator activated receptor gamma [Source:HGNC Symbol;Acc:HGNC:9236]
				IGF1			NOTCH2NLC	notch 2 N-terminal like C [Source:HGNC Symbol;Acc:HGNC:53924]
				TGFB1			SOCS3	suppressor of cytokine signaling 3 [Source:HGNC Symbol;Acc:HGNC:19391]
				ACTG1			DIAPH1	diaphanous related formin 1 [Source:HGNC Symbol;Acc:HGNC:2876]
				MAPK3			ADRB2	adrenoceptor beta 2 [Source:HGNC Symbol;Acc:HGNC:286]
				ALB			FEZF1	FEZ family zinc finger 1 [Source:HGNC Symbol;Acc:HGNC:22788]
				CXCL8			LPAR1	lysophosphatidic acid receptor 1 [Source:HGNC Symbol;Acc:HGNC:3166]
				POTEJ			OR13J1	olfactory receptor family 13 subfamily J member 1 [Source:HGNC Symbol;Acc:HGNC:15108]
				PIK3CA			ERCC6	ERCC excision repair 6, chromatin remodeling factor [Source:HGNC Symbol;Acc:HGNC:3438]
				PTEN			RBMXL3	RBMX like 3 [Source:HGNC Symbol;Acc:HGNC:26859]
				EGF			NFKB1	nuclear factor kappa B subunit 1 [Source:HGNC Symbol;Acc:HGNC:7794]
				CASP3			C1R	complement C1r [Source:HGNC Symbol;Acc:HGNC:1246]
				MAPK14			COL1A1	collagen type I alpha 1 chain [Source:HGNC Symbol;Acc:HGNC:2197]
				TLR4			MT-ND4	mitochondrially encoded NADH:ubiquinone oxidoreductase core subunit 4 [Source:HGNC Symbol;Acc:HGNC:7459]
				RTP3			DCAF12	DDB1 and CUL4 associated factor 12 [Source:HGNC Symbol;Acc:HGNC:19911]
				RTP2			CNR2	cannabinoid receptor 2 [Source:HGNC Symbol;Acc:HGNC:2160]
				RTP1			JUN	Jun proto-oncogene, AP-1 transcription factor subunit [Source:HGNC Symbol;Acc:HGNC:6204]
				RTP5			AGT	angiotensinogen [Source:HGNC Symbol;Acc:HGNC:333]
				REEP6			DPYSL2	dihydropyrimidinase like 2 [Source:HGNC Symbol;Acc:HGNC:3014]
				REEP4			IFITM5	interferon induced transmembrane protein 5 [Source:HGNC Symbol;Acc:HGNC:16644]
				GNGT1			CDC14B	cell division cycle 14B [Source:HGNC Symbol;Acc:HGNC:1719]
				TRIM28			INS	insulin [Source:HGNC Symbol;Acc:HGNC:6081]
				GRK3			PPP1R9B	protein phosphatase 1 regulatory subunit 9B [Source:HGNC Symbol;Acc:HGNC:9298]
				PRKACA			PCARE	photoreceptor cilium actin regulator [Source:HGNC Symbol;Acc:HGNC:34383]
				MAPK8			HFE	homeostatic iron regulator [Source:HGNC Symbol;Acc:HGNC:4886]
				IGF2			VIRMA	vir like m6A methyltransferase associated [Source:HGNC Symbol;Acc:HGNC:24500]
				TIMP1			TRIM25	tripartite motif containing 25 [Source:HGNC Symbol;Acc:HGNC:12932]
				HGF			ESR2	estrogen receptor 2 [Source:HGNC Symbol;Acc:HGNC:3468]
				UBA52			IQGAP1	IQ motif containing GTPase activating protein 1 [Source:HGNC Symbol;Acc:HGNC:6110]
				FGF2			ITFG1	integrin alpha FG-GAP repeat containing 1 [Source:HGNC Symbol;Acc:HGNC:30697]
				TNF			TP53	tumor protein p53 [Source:HGNC Symbol;Acc:HGNC:11998]
				PDGFB			FBL	fibrillarin [Source:HGNC Symbol;Acc:HGNC:3599]
				KDR			ACTC1	actin alpha cardiac muscle 1 [Source:HGNC Symbol;Acc:HGNC:143]
				SPARC			HERC3	HECT and RLD domain containing E3 ubiquitin protein ligase 3 [Source:HGNC Symbol;Acc:HGNC:4876]
				MMP2			ITGA4	integrin subunit alpha 4 [Source:HGNC Symbol;Acc:HGNC:6140]
				ITGB3			CHEK1	checkpoint kinase 1 [Source:HGNC Symbol;Acc:HGNC:1925]
				SERPINE1			MDFI	MyoD family inhibitor [Source:HGNC Symbol;Acc:HGNC:6967]
				PSMA7			EEF1G	eukaryotic translation elongation factor 1 gamma [Source:HGNC Symbol;Acc:HGNC:3213]
				CCND1			RHOA	ras homolog family member A [Source:HGNC Symbol;Acc:HGNC:667]
				GNB1			ALOX5	arachidonate 5-lipoxygenase [Source:HGNC Symbol;Acc:HGNC:435]
				ARRB2			EFTUD2	elongation factor Tu GTP binding domain containing 2 [Source:HGNC Symbol;Acc:HGNC:30858]
				RTP4			TRIM63	tripartite motif containing 63 [Source:HGNC Symbol;Acc:HGNC:16007]
				REEP5			HSCB	HscB mitochondrial iron-sulfur cluster cochaperone [Source:HGNC Symbol;Acc:HGNC:28913]
				REEP1			PTK2	protein tyrosine kinase 2 [Source:HGNC Symbol;Acc:HGNC:9611]
				PRKACG			H1-1	H1.1 linker histone, cluster member [Source:HGNC Symbol;Acc:HGNC:4715]
							UBQLN2	ubiquilin 2 [Source:HGNC Symbol;Acc:HGNC:12509]
							EWSR1	EWS RNA binding protein 1 [Source:HGNC Symbol;Acc:HGNC:3508]
							CSK	C-terminal Src kinase [Source:HGNC Symbol;Acc:HGNC:2444]
							ELAVL1	ELAV like RNA binding protein 1 [Source:HGNC Symbol;Acc:HGNC:3312]
							ERBB2	erb-b2 receptor tyrosine kinase 2 [Source:HGNC Symbol;Acc:HGNC:3430]
							TNIP2	TNFAIP3 interacting protein 2 [Source:HGNC Symbol;Acc:HGNC:19118]
							RNF123	ring finger protein 123 [Source:HGNC Symbol;Acc:HGNC:21148]
							SHC1	SHC adaptor protein 1 [Source:HGNC Symbol;Acc:HGNC:10840]
							COPS5	COP9 signalosome subunit 5 [Source:HGNC Symbol;Acc:HGNC:2240]
							HRAS	HRas proto-oncogene, GTPase [Source:HGNC Symbol;Acc:HGNC:5173]
							YAP1	Yes1 associated transcriptional regulator [Source:HGNC Symbol;Acc:HGNC:16262]
							HSP90AA1	heat shock protein 90 alpha family class A member 1 [Source:HGNC Symbol;Acc:HGNC:5253]
							FLT3	fms related receptor tyrosine kinase 3 [Source:HGNC Symbol;Acc:HGNC:3765]
							CDH1	cadherin 1 [Source:HGNC Symbol;Acc:HGNC:1748]
							SGTA	small glutamine rich tetratricopeptide repeat containing alpha [Source:HGNC Symbol;Acc:HGNC:10819]
							CBL	Cbl proto-oncogene [Source:HGNC Symbol;Acc:HGNC:1541]
							YWHAQ	tyrosine 3-monooxygenase/tryptophan 5-monooxygenase activation protein theta [Source:HGNC Symbol;Acc:HGNC:12854]
							KRT31	keratin 31 [Source:HGNC Symbol;Acc:HGNC:6448]
							FASN	fatty acid synthase [Source:HGNC Symbol;Acc:HGNC:3594]
							RPSA	ribosomal protein SA [Source:HGNC Symbol;Acc:HGNC:6502]
							RAC1	Rac family small GTPase 1 [Source:HGNC Symbol;Acc:HGNC:9801]
							AKT1	AKT serine/threonine kinase 1 [Source:HGNC Symbol;Acc:HGNC:391]
							ITGB1	integrin subunit beta 1 [Source:HGNC Symbol;Acc:HGNC:6153]
							MOV10	Mov10 RISC complex RNA helicase [Source:HGNC Symbol;Acc:HGNC:7200]
							NEDD4	NEDD4 E3 ubiquitin protein ligase [Source:HGNC Symbol;Acc:HGNC:7727]
							CYSRT1	cysteine rich tail 1 [Source:HGNC Symbol;Acc:HGNC:30529]
							MEOX2	mesenchyme homeobox 2 [Source:HGNC Symbol;Acc:HGNC:7014]
							PTPN11	protein tyrosine phosphatase non-receptor type 11 [Source:HGNC Symbol;Acc:HGNC:9644]
							HSPB1	heat shock protein family B (small) member 1 [Source:HGNC Symbol;Acc:HGNC:5246]
							NEDD4L	NEDD4 like E3 ubiquitin protein ligase [Source:HGNC Symbol;Acc:HGNC:7728]
							CUL1	cullin 1 [Source:HGNC Symbol;Acc:HGNC:2551]
							KRT40	keratin 40 [Source:HGNC Symbol;Acc:HGNC:26707]
							ETAA1	ETAA1 activator of ATR kinase [Source:HGNC Symbol;Acc:HGNC:24648]
							RPS25	ribosomal protein S25 [Source:HGNC Symbol;Acc:HGNC:10413]
							SRC	SRC proto-oncogene, non-receptor tyrosine kinase [Source:HGNC Symbol;Acc:HGNC:11283]
							AGR2	anterior gradient 2, protein disulphide isomerase family member [Source:HGNC Symbol;Acc:HGNC:328]
							FYN	FYN proto-oncogene, Src family tyrosine kinase [Source:HGNC Symbol;Acc:HGNC:4037]
							SIRT1	sirtuin 1 [Source:HGNC Symbol;Acc:HGNC:14929]
							KRT8	keratin 8 [Source:HGNC Symbol;Acc:HGNC:6446]
							YWHAZ	tyrosine 3-monooxygenase/tryptophan 5-monooxygenase activation protein zeta [Source:HGNC Symbol;Acc:HGNC:12855]
							SIRT7	sirtuin 7 [Source:HGNC Symbol;Acc:HGNC:14935]
							WWP2	WW domain containing E3 ubiquitin protein ligase 2 [Source:HGNC Symbol;Acc:HGNC:16804]
							EP300	E1A binding protein p300 [Source:HGNC Symbol;Acc:HGNC:3373]
							RPL14	ribosomal protein L14 [Source:HGNC Symbol;Acc:HGNC:10305]
							LYN	LYN proto-oncogene, Src family tyrosine kinase [Source:HGNC Symbol;Acc:HGNC:6735]
							GOPC	golgi associated PDZ and coiled-coil motif containing [Source:HGNC Symbol;Acc:HGNC:17643]
							FBXO7	F-box protein 7 [Source:HGNC Symbol;Acc:HGNC:13586]
							RPL21	ribosomal protein L21 [Source:HGNC Symbol;Acc:HGNC:10313]
							VCAM1	vascular cell adhesion molecule 1 [Source:HGNC Symbol;Acc:HGNC:12663]
							CUL3	cullin 3 [Source:HGNC Symbol;Acc:HGNC:2553]
							ANLN	anillin actin binding protein [Source:HGNC Symbol;Acc:HGNC:14082]
							HSPA4	heat shock protein family A (Hsp70) member 4 [Source:HGNC Symbol;Acc:HGNC:5237]
							APC	APC regulator of WNT signaling pathway [Source:HGNC Symbol;Acc:HGNC:583]
							RPL7	ribosomal protein L7 [Source:HGNC Symbol;Acc:HGNC:10363]
							PLCG1	phospholipase C gamma 1 [Source:HGNC Symbol;Acc:HGNC:9065]
							RPS16	ribosomal protein S16 [Source:HGNC Symbol;Acc:HGNC:10396]
							NRAS	NRAS proto-oncogene, GTPase [Source:HGNC Symbol;Acc:HGNC:7989]
							MAP2K3	mitogen-activated protein kinase kinase 3 [Source:HGNC Symbol;Acc:HGNC:6843]
							JUP	junction plakoglobin [Source:HGNC Symbol;Acc:HGNC:6207]
							NPM1	nucleophosmin 1 [Source:HGNC Symbol;Acc:HGNC:7910]
							ERBB4	erb-b2 receptor tyrosine kinase 4 [Source:HGNC Symbol;Acc:HGNC:3432]
							SHMT2	serine hydroxymethyltransferase 2 [Source:HGNC Symbol;Acc:HGNC:10852]
							BTRC	beta-transducin repeat containing E3 ubiquitin protein ligase [Source:HGNC Symbol;Acc:HGNC:1144]
							HDAC2	histone deacetylase 2 [Source:HGNC Symbol;Acc:HGNC:4853]
							A2M	alpha-2-macroglobulin [Source:HGNC Symbol;Acc:HGNC:7]
							RPL6	ribosomal protein L6 [Source:HGNC Symbol;Acc:HGNC:10362]
							RAB7A	RAB7A, member RAS oncogene family [Source:HGNC Symbol;Acc:HGNC:9788]
							RPL18A	ribosomal protein L18a [Source:HGNC Symbol;Acc:HGNC:10311]
							NCK1	NCK adaptor protein 1 [Source:HGNC Symbol;Acc:HGNC:7664]
							CFHR2	complement factor H related 2 [Source:HGNC Symbol;Acc:HGNC:4890]
							MUCL3	mucin like 3 [Source:HGNC Symbol;Acc:HGNC:21666]
							KCNMB2	potassium calcium-activated channel subfamily M regulatory beta subunit 2 [Source:HGNC Symbol;Acc:HGNC:6286]
							PLA2G4D	phospholipase A2 group IVD [Source:HGNC Symbol;Acc:HGNC:30038]
							CLDN16	claudin 16 [Source:HGNC Symbol;Acc:HGNC:2037]
							GPR12	G protein-coupled receptor 12 [Source:HGNC Symbol;Acc:HGNC:4466]
							GIMAP4	GTPase, IMAP family member 4 [Source:HGNC Symbol;Acc:HGNC:21872]
							ACTL7B	actin like 7B [Source:HGNC Symbol;Acc:HGNC:162]
							OR4D6	olfactory receptor family 4 subfamily D member 6 [Source:HGNC Symbol;Acc:HGNC:15175]
							GPR78	G protein-coupled receptor 78 [Source:HGNC Symbol;Acc:HGNC:4528]
							SPRR4	small proline rich protein 4 [Source:HGNC Symbol;Acc:HGNC:23173]
							CLEC2B	C-type lectin domain family 2 member B [Source:HGNC Symbol;Acc:HGNC:2053]
							GTDC1	glycosyltransferase like domain containing 1 [Source:HGNC Symbol;Acc:HGNC:20887]
							SPINK6	serine peptidase inhibitor Kazal type 6 [Source:HGNC Symbol;Acc:HGNC:29486]
							ADAD2	adenosine deaminase domain containing 2 [Source:HGNC Symbol;Acc:HGNC:30714]
							VCY1B	variable charge Y-linked 1B [Source:HGNC Symbol;Acc:HGNC:31751]
							OR2W1	olfactory receptor family 2 subfamily W member 1 [Source:HGNC Symbol;Acc:HGNC:8281]
							OR7A5	olfactory receptor family 7 subfamily A member 5 [Source:HGNC Symbol;Acc:HGNC:8368]
							IL26	interleukin 26 [Source:HGNC Symbol;Acc:HGNC:17119]
							MOGAT3	monoacylglycerol O-acyltransferase 3 [Source:HGNC Symbol;Acc:HGNC:23249]
							FITM1	fat storage inducing transmembrane protein 1 [Source:HGNC Symbol;Acc:HGNC:33714]
							CPED1	cadherin like and PC-esterase domain containing 1 [Source:HGNC Symbol;Acc:HGNC:26159]
							FAM151A	family with sequence similarity 151 member A [Source:HGNC Symbol;Acc:HGNC:25032]
							GNRH2	gonadotropin releasing hormone 2 [Source:HGNC Symbol;Acc:HGNC:4420]
							CSNK2B	casein kinase 2 beta [Source:HGNC Symbol;Acc:HGNC:2460]
							BAG6	BAG cochaperone 6 [Source:HGNC Symbol;Acc:HGNC:13919]
							CSNK2A1	casein kinase 2 alpha 1 [Source:HGNC Symbol;Acc:HGNC:2457]
							PYHIN1	pyrin and HIN domain family member 1 [Source:HGNC Symbol;Acc:HGNC:28894]
							BRD3	bromodomain containing 3 [Source:HGNC Symbol;Acc:HGNC:1104]
							KRT34	keratin 34 [Source:HGNC Symbol;Acc:HGNC:6452]
							NOTCH1	notch receptor 1 [Source:HGNC Symbol;Acc:HGNC:7881]
							HSPA8	heat shock protein family A (Hsp70) member 8 [Source:HGNC Symbol;Acc:HGNC:5241]
							PRRT4	proline rich transmembrane protein 4 [Source:HGNC Symbol;Acc:HGNC:37280]
							AGO2	argonaute RISC catalytic component 2 [Source:HGNC Symbol;Acc:HGNC:3263]
							IGF1	insulin like growth factor 1 [Source:HGNC Symbol;Acc:HGNC:5464]
							TGFB1	transforming growth factor beta 1 [Source:HGNC Symbol;Acc:HGNC:11766]
							ACTG1	actin gamma 1 [Source:HGNC Symbol;Acc:HGNC:144]
							MAPK3	mitogen-activated protein kinase 3 [Source:HGNC Symbol;Acc:HGNC:6877]
							ALB	albumin [Source:HGNC Symbol;Acc:HGNC:399]
							CXCL8	C-X-C motif chemokine ligand 8 [Source:HGNC Symbol;Acc:HGNC:6025]
							POTEJ	POTE ankyrin domain family member J [Source:HGNC Symbol;Acc:HGNC:37094]
							PIK3CA	phosphatidylinositol-4,5-bisphosphate 3-kinase catalytic subunit alpha [Source:HGNC Symbol;Acc:HGNC:8975]
							PTEN	phosphatase and tensin homolog [Source:HGNC Symbol;Acc:HGNC:9588]
							EGF	epidermal growth factor [Source:HGNC Symbol;Acc:HGNC:3229]
							CASP3	caspase 3 [Source:HGNC Symbol;Acc:HGNC:1504]
							MAPK14	mitogen-activated protein kinase 14 [Source:HGNC Symbol;Acc:HGNC:6876]
							TLR4	toll like receptor 4 [Source:HGNC Symbol;Acc:HGNC:11850]
							RTP3	receptor transporter protein 3 [Source:HGNC Symbol;Acc:HGNC:15572]
							RTP2	receptor transporter protein 2 [Source:HGNC Symbol;Acc:HGNC:32486]
							RTP1	receptor transporter protein 1 [Source:HGNC Symbol;Acc:HGNC:28580]
							RTP5	receptor transporter protein 5 (putative) [Source:HGNC Symbol;Acc:HGNC:26585]
							REEP6	receptor accessory protein 6 [Source:HGNC Symbol;Acc:HGNC:30078]
							REEP4	receptor accessory protein 4 [Source:HGNC Symbol;Acc:HGNC:26176]
							GNGT1	G protein subunit gamma transducin 1 [Source:HGNC Symbol;Acc:HGNC:4411]
							TRIM28	tripartite motif containing 28 [Source:HGNC Symbol;Acc:HGNC:16384]
							GRK3	G protein-coupled receptor kinase 3 [Source:HGNC Symbol;Acc:HGNC:290]
							PRKACA	protein kinase cAMP-activated catalytic subunit alpha [Source:HGNC Symbol;Acc:HGNC:9380]
							MAPK8	mitogen-activated protein kinase 8 [Source:HGNC Symbol;Acc:HGNC:6881]
							IGF2	insulin like growth factor 2 [Source:HGNC Symbol;Acc:HGNC:5466]
							TIMP1	TIMP metallopeptidase inhibitor 1 [Source:HGNC Symbol;Acc:HGNC:11820]
							HGF	hepatocyte growth factor [Source:HGNC Symbol;Acc:HGNC:4893]
							UBA52	ubiquitin A-52 residue ribosomal protein fusion product 1 [Source:HGNC Symbol;Acc:HGNC:12458]
							FGF2	fibroblast growth factor 2 [Source:HGNC Symbol;Acc:HGNC:3676]
							TNF	tumor necrosis factor [Source:HGNC Symbol;Acc:HGNC:11892]
							PDGFB	platelet derived growth factor subunit B [Source:HGNC Symbol;Acc:HGNC:8800]
							KDR	kinase insert domain receptor [Source:HGNC Symbol;Acc:HGNC:6307]
							SPARC	secreted protein acidic and cysteine rich [Source:HGNC Symbol;Acc:HGNC:11219]
							MMP2	matrix metallopeptidase 2 [Source:HGNC Symbol;Acc:HGNC:7166]
							ITGB3	integrin subunit beta 3 [Source:HGNC Symbol;Acc:HGNC:6156]
							SERPINE1	serpin family E member 1 [Source:HGNC Symbol;Acc:HGNC:8583]
							PSMA7	proteasome 20S subunit alpha 7 [Source:HGNC Symbol;Acc:HGNC:9536]
							CCND1	cyclin D1 [Source:HGNC Symbol;Acc:HGNC:1582]
							GNB1	G protein subunit beta 1 [Source:HGNC Symbol;Acc:HGNC:4396]
							ARRB2	arrestin beta 2 [Source:HGNC Symbol;Acc:HGNC:712]
							RTP4	receptor transporter protein 4 [Source:HGNC Symbol;Acc:HGNC:23992]
							REEP5	receptor accessory protein 5 [Source:HGNC Symbol;Acc:HGNC:30077]
							REEP1	receptor accessory protein 1 [Source:HGNC Symbol;Acc:HGNC:25786]
							PRKACG	protein kinase cAMP-activated catalytic subunit gamma [Source:HGNC Symbol;Acc:HGNC:9382]
							MYLK	myosin light chain kinase [Source:HGNC Symbol;Acc:HGNC:7590]
							TEK	TEK receptor tyrosine kinase [Source:HGNC Symbol;Acc:HGNC:11724]
							PTGS2	prostaglandin-endoperoxide synthase 2 [Source:HGNC Symbol;Acc:HGNC:9605]
							SLC1A1	solute carrier family 1 member 1 [Source:HGNC Symbol;Acc:HGNC:10939]
							CYP1B1	cytochrome P450 family 1 subfamily B member 1 [Source:HGNC Symbol;Acc:HGNC:2597]
							CHAT	choline O-acetyltransferase [Source:HGNC Symbol;Acc:HGNC:1912]

## Sheet: RP
RP - Input Data for NetworkAnalyst
Gene List based on Topological Analysis-Related to Expeimental Genes	Expeimental Genes	Topological Analysis-RP	Topological Analysis-AGING	RP-GenePlexus	RP-NEDREX WEB		RP- Integrated Final Gene List
RPL39	ANGPT2	LETMD1	BMP4	VIRMA	IMPG2		RPL39	ribosomal protein L39 [Source:HGNC Symbol;Acc:HGNC:10350]
SNCA	CCL2	TBC1D31	POTEI	TRIM25	PDE6B		SNCA	synuclein alpha [Source:HGNC Symbol;Acc:HGNC:11138]
RPL37	CXCL1	TMEM191C	ARMS2	RNF123	PDE6A		RPL37	ribosomal protein L37 [Source:HGNC Symbol;Acc:HGNC:10347]
UBB	DDIT3	RPL6	APP	SGTA	CNGA1		UBB	ubiquitin B [Source:HGNC Symbol;Acc:HGNC:12463]
RPL41	FOXO1	YWHAE	MFSD2B	HNRNPL	LRAT		RPL41	ribosomal protein L41 [Source:HGNC Symbol;Acc:HGNC:10354]
BMP4	GRB2	TAS1R3	AKR1C1	TP53	MERTK		BMP4	bone morphogenetic protein 4 [Source:HGNC Symbol;Acc:HGNC:1071]
CDH3	HSPA5	CD164L2	CDH3	KRAS	RPE65		CDH3	cadherin 3 [Source:HGNC Symbol;Acc:HGNC:1762]
RPS18	IL6	IMPDH1	ARID5B	BAG3	IDH3A		RPS18	ribosomal protein S18 [Source:HGNC Symbol;Acc:HGNC:10401]
MAP3K10	MAPK1	SERF2	MSMP	SRPK2	NEK2		MAP3K10	mitogen-activated protein kinase kinase kinase 10 [Source:HGNC Symbol;Acc:HGNC:6849]
APP	MMP9	SFTA3	ARID3C	ALOX5	TTPA		APP	amyloid beta precursor protein [Source:HGNC Symbol;Acc:HGNC:620]
TUBA1A	MMP14	BMP4	RAB7B	RHOA	AHR		TUBA1A	tubulin alpha 1a [Source:HGNC Symbol;Acc:HGNC:20766]
UBC	STAT3	HNRNPF	DAAM2	MDFI	ATF6		UBC	ubiquitin C [Source:HGNC Symbol;Acc:HGNC:12468]
CCL4L2	VEGFA	PSMD2	SLC19A1	CCT2	RLBP1		CCL4L2	C-C motif chemokine ligand 4 like 2 [Source:HGNC Symbol;Acc:HGNC:24066]
TBC1D3G	VEGFC	U2AF1L5	TMEM215	TRIP6	IDH3B		TBC1D3G	TBC1 domain family member 3G [Source:HGNC Symbol;Acc:HGNC:29860]
INS-IGF2		CBSL	DRD5	CCT3	RDH12		INS-IGF2	INS-IGF2 readthrough [Source:HGNC Symbol;Acc:HGNC:33527]
NUTM2F		SERF1A	MYC	EFTUD2	ABHD12		NUTM2F	NUT family member 2F [Source:HGNC Symbol;Acc:HGNC:23450]
TAS2R43		CERKL	SLC29A1	CHEK1	CACNA2D4		TAS2R43	taste 2 receptor member 43 [Source:HGNC Symbol;Acc:HGNC:18875]
TAS2R30		RUSC1	INS-IGF2	IDH2	CACNA1F		TAS2R30	taste 2 receptor member 30 [Source:HGNC Symbol;Acc:HGNC:19112]
NANOGP8		PRPF8	AK4	EWSR1	CA4		NANOGP8	Nanog homeobox retrogene P8 [Source:HGNC Symbol;Acc:HGNC:23106]
BSX		ISY1-RAB43	OR2A4	ETAA1	IMPDH1		BSX	brain specific homeobox [Source:HGNC Symbol;Acc:HGNC:20450]
YWHAE		ZSWIM7	C16orf96	TNIP2	PRPF4		YWHAE	tyrosine 3-monooxygenase/tryptophan 5-monooxygenase activation protein epsilon [Source:HGNC Symbol;Acc:HGNC:12851]
MYC		RPL3	CTNNB1	MEOX2	RHO (OPN2)		MYC	MYC proto-oncogene, bHLH transcription factor [Source:HGNC Symbol;Acc:HGNC:7553]
CTNNB1		HNRNPA2B1	MT-ND1	UBQLN2	RBP4		CTNNB1	catenin beta 1 [Source:HGNC Symbol;Acc:HGNC:2514]
HDAC1		TRIM28	EFEMP1	PLEKHA4	SNRNP200		HDAC1	histone deacetylase 1 [Source:HGNC Symbol;Acc:HGNC:4852]
PIK3R1		PPP1R42	GRID2IP	HSP90AA1	PDE6G		PIK3R1	phosphoinositide-3-kinase regulatory subunit 1 [Source:HGNC Symbol;Acc:HGNC:8979]
EGFR		POLR3H	POTED	FLT3	RBP3		EGFR	epidermal growth factor receptor [Source:HGNC Symbol;Acc:HGNC:3236]
INCA1		LRRCC1	CLIC1	CUL3			INCA1	inhibitor of CDK, cyclin A1 interacting protein 1 [Source:HGNC Symbol;Acc:HGNC:32224]
KRTAP10-7		SF3B4	TRIP10	ELAVL1			KRTAP10-7	keratin associated protein 10-7 [Source:HGNC Symbol;Acc:HGNC:22970]
KRTAP19-5		GTF2H2C	MT-ND3	ESR2			KRTAP19-5	keratin associated protein 19-5 [Source:HGNC Symbol;Acc:HGNC:18940]
MEI4		CCDC61	RIN3	FBXO7			MEI4	meiotic double-stranded break formation protein 4 [Source:HGNC Symbol;Acc:HGNC:43638]
AMOTL1		USP43	CORO7-PAM16	SIRT7			AMOTL1	angiomotin like 1 [Source:HGNC Symbol;Acc:HGNC:17811]
FAM20C		RBM14-RBM4	KDM5C	COPS5			FAM20C	FAM20C golgi associated secretory pathway kinase [Source:HGNC Symbol;Acc:HGNC:22140]
PLAC9		PSMG4	EGFR	YAP1			PLAC9	placenta associated 9 [Source:HGNC Symbol;Acc:HGNC:19255]
SH3PXD2B		TMEM241	PPARG	ERBB2			SH3PXD2B	SH3 and PX domains 2B [Source:HGNC Symbol;Acc:HGNC:29242]
MYH14		C2orf74	NOTCH2NLC	YWHAQ			MYH14	myosin heavy chain 14 [Source:HGNC Symbol;Acc:HGNC:23212]
BMP1		PFKM	SOCS3	PSMD14			BMP1	bone morphogenetic protein 1 [Source:HGNC Symbol;Acc:HGNC:1067]
SHANK3		SNRPA	DIAPH1	NRAS			SHANK3	SH3 and multiple ankyrin repeat domains 3 [Source:HGNC Symbol;Acc:HGNC:14294]
BAIAP2		DDB1	ADRB2	CREBBP			BAIAP2	BAR/IMD domain containing adaptor protein 2 [Source:HGNC Symbol;Acc:HGNC:947]
MTRNR2L5		DDX39B	FN1	PSMA3			MTRNR2L5	MT-RNR2 like 5 [Source:HGNC Symbol;Acc:HGNC:37162]
SERINC4		ISY1	FEZF1	RPL21			SERINC4	serine incorporator 4 [Source:HGNC Symbol;Acc:HGNC:32237]
DEFB110		CPNE7	LPAR1	NPM1			DEFB110	defensin beta 110 [Source:HGNC Symbol;Acc:HGNC:18091]
		ACIN1	OR13J1	RAC1			ANGPT2	angiopoietin 2 [Source:HGNC Symbol;Acc:HGNC:485]
		SF3A3	ERCC6	CUL4B			CCL2	C-C motif chemokine ligand 2 [Source:HGNC Symbol;Acc:HGNC:10618]
		CCT7	RBMXL3	HRAS			CXCL1	C-X-C motif chemokine ligand 1 [Source:HGNC Symbol;Acc:HGNC:4602]
		GPR108	NFKB1	CUL4A			DDIT3	DNA damage inducible transcript 3 [Source:HGNC Symbol;Acc:HGNC:2726]
		ABHD12	C1R	USP7			FOXO1	forkhead box O1 [Source:HGNC Symbol;Acc:HGNC:3819]
		RBM11	COL1A1	ITGB1			GRB2	growth factor receptor bound protein 2 [Source:HGNC Symbol;Acc:HGNC:4566]
		APP	MT-ND4	H1-5			HSPA5	heat shock protein family A (Hsp70) member 5 [Source:HGNC Symbol;Acc:HGNC:5238]
		PRPF31	DCAF12	H1-2			IL6	interleukin 6 [Source:HGNC Symbol;Acc:HGNC:6018]
		MMAB	CNR2	ILF3			MAPK1	mitogen-activated protein kinase 1 [Source:HGNC Symbol;Acc:HGNC:6871]
		NPR1	JUN	NEDD4			MMP9	matrix metallopeptidase 9 [Source:HGNC Symbol;Acc:HGNC:7176]
		PCBP1	AGT	MOV10			MMP14	matrix metallopeptidase 14 [Source:HGNC Symbol;Acc:HGNC:7160]
		STON1-GTF2A1L	DPYSL2	RPL7			STAT3	signal transducer and activator of transcription 3 [Source:HGNC Symbol;Acc:HGNC:11364]
		EXOC7	IFITM5	LYN			VEGFA	vascular endothelial growth factor A [Source:HGNC Symbol;Acc:HGNC:12680]
			CDC14B	AGR2			VEGFC	vascular endothelial growth factor C [Source:HGNC Symbol;Acc:HGNC:12682]
			INS	GOLGA2			LETMD1	LETM1 domain containing 1 [Source:HGNC Symbol;Acc:HGNC:24241]
			PPP1R9B	RPS27			TBC1D31	TBC1 domain family member 31 [Source:HGNC Symbol;Acc:HGNC:30888]
			PCARE	RPS25			TMEM191C	transmembrane protein 191C [Source:HGNC Symbol;Acc:HGNC:33601]
			HFE	COPS6			RPL6	ribosomal protein L6 [Source:HGNC Symbol;Acc:HGNC:10362]
				RNF4			TAS1R3	taste 1 receptor member 3 [Source:HGNC Symbol;Acc:HGNC:15661]
				MAPK14			CD164L2	CD164 molecule like 2 [Source:HGNC Symbol;Acc:HGNC:32043]
				RPL9			IMPDH1	inosine monophosphate dehydrogenase 1 [Source:HGNC Symbol;Acc:HGNC:6052]
				RPL27			SERF2	small EDRK-rich factor 2 [Source:HGNC Symbol;Acc:HGNC:10757]
				RBX1			SFTA3	surfactant associated 3 [Source:HGNC Symbol;Acc:HGNC:18387]
				SNRPF			HNRNPF	heterogeneous nuclear ribonucleoprotein F [Source:HGNC Symbol;Acc:HGNC:5039]
				VHL			PSMD2	proteasome 26S subunit, non-ATPase 2 [Source:HGNC Symbol;Acc:HGNC:9559]
				RPS4X			U2AF1L5	U2 small nuclear RNA auxiliary factor 1 like 5 [Source:HGNC Symbol;Acc:HGNC:51830]
				AKT1			CBSL	cystathionine beta-synthase like [Source:HGNC Symbol;Acc:HGNC:51829]
				CD81			SERF1A	small EDRK-rich factor 1A [Source:HGNC Symbol;Acc:HGNC:10755]
				RPS2			CERKL	ceramide kinase like [Source:HGNC Symbol;Acc:HGNC:21699]
				RPL13			RUSC1	RUN and SH3 domain containing 1 [Source:HGNC Symbol;Acc:HGNC:17153]
				H2BC9			PRPF8	pre-mRNA processing factor 8 [Source:HGNC Symbol;Acc:HGNC:17340]
				VCAM1			ISY1-RAB43	ISY1-RAB43 readthrough [Source:HGNC Symbol;Acc:HGNC:42969]
				SHMT2			ZSWIM7	zinc finger SWIM-type containing 7 [Source:HGNC Symbol;Acc:HGNC:26993]
				HNRNPU			RPL3	ribosomal protein L3 [Source:HGNC Symbol;Acc:HGNC:10332]
				CUL1			HNRNPA2B1	heterogeneous nuclear ribonucleoprotein A2/B1 [Source:HGNC Symbol;Acc:HGNC:5033]
				PSMC5			TRIM28	tripartite motif containing 28 [Source:HGNC Symbol;Acc:HGNC:16384]
				MTDH			PPP1R42	protein phosphatase 1 regulatory subunit 42 [Source:HGNC Symbol;Acc:HGNC:33732]
				FYN			POLR3H	RNA polymerase III subunit H [Source:HGNC Symbol;Acc:HGNC:30349]
				GOPC			LRRCC1	leucine rich repeat and coiled-coil centrosomal protein 1 [Source:HGNC Symbol;Acc:HGNC:29373]
				ITFG1			SF3B4	splicing factor 3b subunit 4 [Source:HGNC Symbol;Acc:HGNC:10771]
				PIH1D1			GTF2H2C	GTF2H2 family member C [Source:HGNC Symbol;Acc:HGNC:31394]
				SOX2			CCDC61	coiled-coil domain containing 61 [Source:HGNC Symbol;Acc:HGNC:33629]
				H4C1			USP43	ubiquitin specific peptidase 43 [Source:HGNC Symbol;Acc:HGNC:20072]
				UBE2M			RBM14-RBM4	RBM14-RBM4 readthrough [Source:HGNC Symbol;Acc:HGNC:38840]
				PTPN11			PSMG4	proteasome assembly chaperone 4 [Source:HGNC Symbol;Acc:HGNC:21108]
				PAN2			TMEM241	transmembrane protein 241 [Source:HGNC Symbol;Acc:HGNC:31723]
				RPS8			C2orf74	chromosome 2 open reading frame 74 [Source:HGNC Symbol;Acc:HGNC:34439]
				ZNF746			PFKM	phosphofructokinase, muscle [Source:HGNC Symbol;Acc:HGNC:8877]
				TNF			SNRPA	small nuclear ribonucleoprotein polypeptide A [Source:HGNC Symbol;Acc:HGNC:11151]
				LRRK2			DDB1	damage specific DNA binding protein 1 [Source:HGNC Symbol;Acc:HGNC:2717]
				IKBKG			DDX39B	DExD-box helicase 39B [Source:HGNC Symbol;Acc:HGNC:13917]
				PTPN6			ISY1	ISY1 splicing factor homolog [Source:HGNC Symbol;Acc:HGNC:29201]
				ITGA4			CPNE7	copine 7 [Source:HGNC Symbol;Acc:HGNC:2320]
				BRCA1			ACIN1	apoptotic chromatin condensation inducer 1 [Source:HGNC Symbol;Acc:HGNC:17066]
				AURKA			SF3A3	splicing factor 3a subunit 3 [Source:HGNC Symbol;Acc:HGNC:10767]
				CCT4			CCT7	chaperonin containing TCP1 subunit 7 [Source:HGNC Symbol;Acc:HGNC:1622]
				RPL11			GPR108	G protein-coupled receptor 108 [Source:HGNC Symbol;Acc:HGNC:17829]
				CDC42			ABHD12	abhydrolase domain containing 12, lysophospholipase [Source:HGNC Symbol;Acc:HGNC:15868]
				RPS16			RBM11	RNA binding motif protein 11 [Source:HGNC Symbol;Acc:HGNC:9897]
				CUL2			PRPF31	pre-mRNA processing factor 31 [Source:HGNC Symbol;Acc:HGNC:15446]
				LAMP1			MMAB	metabolism of cobalamin associated B [Source:HGNC Symbol;Acc:HGNC:19331]
				TCP1			NPR1	natriuretic peptide receptor 1 [Source:HGNC Symbol;Acc:HGNC:7943]
				HDAC2			PCBP1	poly(rC) binding protein 1 [Source:HGNC Symbol;Acc:HGNC:8647]
				CCT6A			STON1-GTF2A1L	STON1-GTF2A1L readthrough [Source:HGNC Symbol;Acc:HGNC:30651]
				TAB2			EXOC7	exocyst complex component 7 [Source:HGNC Symbol;Acc:HGNC:23214]
				SHC1			POTEI	POTE ankyrin domain family member I [Source:HGNC Symbol;Acc:HGNC:37093]
				RPS12			ARMS2	age-related maculopathy susceptibility 2 [Source:HGNC Symbol;Acc:HGNC:32685]
				RHOU			MFSD2B	major facilitator superfamily domain containing 2B [Source:HGNC Symbol;Acc:HGNC:37207]
				RPL18			AKR1C1	aldo-keto reductase family 1 member C1 [Source:HGNC Symbol;Acc:HGNC:384]
				RPL22			ARID5B	AT-rich interaction domain 5B [Source:HGNC Symbol;Acc:HGNC:17362]
				RPL15			MSMP	microseminoprotein, prostate associated [Source:HGNC Symbol;Acc:HGNC:29663]
				RPS20			ARID3C	AT-rich interaction domain 3C [Source:HGNC Symbol;Acc:HGNC:21209]
				LDLR			RAB7B	RAB7B, member RAS oncogene family [Source:HGNC Symbol;Acc:HGNC:30513]
				SNRPN			DAAM2	dishevelled associated activator of morphogenesis 2 [Source:HGNC Symbol;Acc:HGNC:18143]
				RPL36			SLC19A1	solute carrier family 19 member 1 [Source:HGNC Symbol;Acc:HGNC:10937]
				MAP2K3			TMEM215	transmembrane protein 215 [Source:HGNC Symbol;Acc:HGNC:33816]
				CSNK2B			DRD5	dopamine receptor D5 [Source:HGNC Symbol;Acc:HGNC:3026]
				DISC1			SLC29A1	solute carrier family 29 member 1 (Augustine blood group) [Source:HGNC Symbol;Acc:HGNC:11003]
				PICK1			AK4	adenylate kinase 4 [Source:HGNC Symbol;Acc:HGNC:363]
				EGF			OR2A4	olfactory receptor family 2 subfamily A member 4 [Source:HGNC Symbol;Acc:HGNC:14729]
				CDH1			C16orf96	chromosome 16 open reading frame 96 [Source:HGNC Symbol;Acc:HGNC:40031]
				PRPF3			MT-ND1	mitochondrially encoded NADH:ubiquinone oxidoreductase core subunit 1 [Source:HGNC Symbol;Acc:HGNC:7455]
				IGF1			EFEMP1	EGF containing fibulin extracellular matrix protein 1 [Source:HGNC Symbol;Acc:HGNC:3218]
				TGFB1			GRID2IP	Grid2 interacting protein [Source:HGNC Symbol;Acc:HGNC:18464]
				MAPK3			POTED	POTE ankyrin domain family member D [Source:HGNC Symbol;Acc:HGNC:23822]
				MMP2			CLIC1	chloride intracellular channel 1 [Source:HGNC Symbol;Acc:HGNC:2062]
				MFAP1			TRIP10	thyroid hormone receptor interactor 10 [Source:HGNC Symbol;Acc:HGNC:12304]
				KRTAP10-5			MT-ND3	mitochondrially encoded NADH:ubiquinone oxidoreductase core subunit 3 [Source:HGNC Symbol;Acc:HGNC:7458]
				GAPDH			RIN3	Ras and Rab interactor 3 [Source:HGNC Symbol;Acc:HGNC:18751]
				PTEN			CORO7-PAM16	CORO7-PAM16 readthrough [Source:HGNC Symbol;Acc:HGNC:44424]
				SLC2A13			KDM5C	lysine demethylase 5C [Source:HGNC Symbol;Acc:HGNC:11114]
				SLC2A8			PPARG	peroxisome proliferator activated receptor gamma [Source:HGNC Symbol;Acc:HGNC:9236]
				RTP3			NOTCH2NLC	notch 2 N-terminal like C [Source:HGNC Symbol;Acc:HGNC:53924]
				RTP1			SOCS3	suppressor of cytokine signaling 3 [Source:HGNC Symbol;Acc:HGNC:19391]
				RTP2			DIAPH1	diaphanous related formin 1 [Source:HGNC Symbol;Acc:HGNC:2876]
				REEP6			ADRB2	adrenoceptor beta 2 [Source:HGNC Symbol;Acc:HGNC:286]
				RTP5			FN1	fibronectin 1 [Source:HGNC Symbol;Acc:HGNC:3778]
				REEP4			FEZF1	FEZ family zinc finger 1 [Source:HGNC Symbol;Acc:HGNC:22788]
				GNGT1			LPAR1	lysophosphatidic acid receptor 1 [Source:HGNC Symbol;Acc:HGNC:3166]
				GRK3			OR13J1	olfactory receptor family 13 subfamily J member 1 [Source:HGNC Symbol;Acc:HGNC:15108]
				GNG13			ERCC6	ERCC excision repair 6, chromatin remodeling factor [Source:HGNC Symbol;Acc:HGNC:3438]
				GRK2			RBMXL3	RBMX like 3 [Source:HGNC Symbol;Acc:HGNC:26859]
				PSMC4			NFKB1	nuclear factor kappa B subunit 1 [Source:HGNC Symbol;Acc:HGNC:7794]
				SRC			C1R	complement C1r [Source:HGNC Symbol;Acc:HGNC:1246]
				PSMA7			COL1A1	collagen type I alpha 1 chain [Source:HGNC Symbol;Acc:HGNC:2197]
				PSMB7			MT-ND4	mitochondrially encoded NADH:ubiquinone oxidoreductase core subunit 4 [Source:HGNC Symbol;Acc:HGNC:7459]
				PSMC2			DCAF12	DDB1 and CUL4 associated factor 12 [Source:HGNC Symbol;Acc:HGNC:19911]
				MAPK8			CNR2	cannabinoid receptor 2 [Source:HGNC Symbol;Acc:HGNC:2160]
				PSMA4			JUN	Jun proto-oncogene, AP-1 transcription factor subunit [Source:HGNC Symbol;Acc:HGNC:6204]
				PSMD4			AGT	angiotensinogen [Source:HGNC Symbol;Acc:HGNC:333]
				PSMA6			DPYSL2	dihydropyrimidinase like 2 [Source:HGNC Symbol;Acc:HGNC:3014]
				PSMA1			IFITM5	interferon induced transmembrane protein 5 [Source:HGNC Symbol;Acc:HGNC:16644]
				PSMC3			CDC14B	cell division cycle 14B [Source:HGNC Symbol;Acc:HGNC:1719]
				PSMC1			INS	insulin [Source:HGNC Symbol;Acc:HGNC:6081]
				PSMB4			PPP1R9B	protein phosphatase 1 regulatory subunit 9B [Source:HGNC Symbol;Acc:HGNC:9298]
				PSME3			PCARE	photoreceptor cilium actin regulator [Source:HGNC Symbol;Acc:HGNC:34383]
				PSMD7			HFE	homeostatic iron regulator [Source:HGNC Symbol;Acc:HGNC:4886]
				PSMB8			VIRMA	vir like m6A methyltransferase associated [Source:HGNC Symbol;Acc:HGNC:24500]
				PSMD13			TRIM25	tripartite motif containing 25 [Source:HGNC Symbol;Acc:HGNC:12932]
				PSMA5			RNF123	ring finger protein 123 [Source:HGNC Symbol;Acc:HGNC:21148]
				PSMC6			SGTA	small glutamine rich tetratricopeptide repeat containing alpha [Source:HGNC Symbol;Acc:HGNC:10819]
				PSMB5			HNRNPL	heterogeneous nuclear ribonucleoprotein L [Source:HGNC Symbol;Acc:HGNC:5045]
				PSMD1			TP53	tumor protein p53 [Source:HGNC Symbol;Acc:HGNC:11998]
				PSMB6			KRAS	KRAS proto-oncogene, GTPase [Source:HGNC Symbol;Acc:HGNC:6407]
				UBA52			BAG3	BAG cochaperone 3 [Source:HGNC Symbol;Acc:HGNC:939]
				PSMD10			SRPK2	SRSF protein kinase 2 [Source:HGNC Symbol;Acc:HGNC:11306]
				PSMA2			ALOX5	arachidonate 5-lipoxygenase [Source:HGNC Symbol;Acc:HGNC:435]
				PSMD11			RHOA	ras homolog family member A [Source:HGNC Symbol;Acc:HGNC:667]
				PSMD12			MDFI	MyoD family inhibitor [Source:HGNC Symbol;Acc:HGNC:6967]
				PSMB2			CCT2	chaperonin containing TCP1 subunit 2 [Source:HGNC Symbol;Acc:HGNC:1615]
				PSMB11			TRIP6	thyroid hormone receptor interactor 6 [Source:HGNC Symbol;Acc:HGNC:12311]
				PSMB10			CCT3	chaperonin containing TCP1 subunit 3 [Source:HGNC Symbol;Acc:HGNC:1616]
				PSMD6			EFTUD2	elongation factor Tu GTP binding domain containing 2 [Source:HGNC Symbol;Acc:HGNC:30858]
				PSMD8			CHEK1	checkpoint kinase 1 [Source:HGNC Symbol;Acc:HGNC:1925]
				PSMF1			IDH2	isocitrate dehydrogenase (NADP(+)) 2 [Source:HGNC Symbol;Acc:HGNC:5383]
				PSMD3			EWSR1	EWS RNA binding protein 1 [Source:HGNC Symbol;Acc:HGNC:3508]
				PSMB1			ETAA1	ETAA1 activator of ATR kinase [Source:HGNC Symbol;Acc:HGNC:24648]
				PSMB9			TNIP2	TNFAIP3 interacting protein 2 [Source:HGNC Symbol;Acc:HGNC:19118]
				PSME4			MEOX2	mesenchyme homeobox 2 [Source:HGNC Symbol;Acc:HGNC:7014]
				NGF			UBQLN2	ubiquilin 2 [Source:HGNC Symbol;Acc:HGNC:12509]
				PSMB3			PLEKHA4	pleckstrin homology domain containing A4 [Source:HGNC Symbol;Acc:HGNC:14339]
				YWHAB			HSP90AA1	heat shock protein 90 alpha family class A member 1 [Source:HGNC Symbol;Acc:HGNC:5253]
				GNB1			FLT3	fms related receptor tyrosine kinase 3 [Source:HGNC Symbol;Acc:HGNC:3765]
				RTP4			CUL3	cullin 3 [Source:HGNC Symbol;Acc:HGNC:2553]
				REEP5			ELAVL1	ELAV like RNA binding protein 1 [Source:HGNC Symbol;Acc:HGNC:3312]
				REEP1			ESR2	estrogen receptor 2 [Source:HGNC Symbol;Acc:HGNC:3468]
							FBXO7	F-box protein 7 [Source:HGNC Symbol;Acc:HGNC:13586]
							SIRT7	sirtuin 7 [Source:HGNC Symbol;Acc:HGNC:14935]
							COPS5	COP9 signalosome subunit 5 [Source:HGNC Symbol;Acc:HGNC:2240]
							YAP1	Yes1 associated transcriptional regulator [Source:HGNC Symbol;Acc:HGNC:16262]
							ERBB2	erb-b2 receptor tyrosine kinase 2 [Source:HGNC Symbol;Acc:HGNC:3430]
							YWHAQ	tyrosine 3-monooxygenase/tryptophan 5-monooxygenase activation protein theta [Source:HGNC Symbol;Acc:HGNC:12854]
							PSMD14	proteasome 26S subunit, non-ATPase 14 [Source:HGNC Symbol;Acc:HGNC:16889]
							NRAS	NRAS proto-oncogene, GTPase [Source:HGNC Symbol;Acc:HGNC:7989]
							CREBBP	CREB binding protein [Source:HGNC Symbol;Acc:HGNC:2348]
							PSMA3	proteasome 20S subunit alpha 3 [Source:HGNC Symbol;Acc:HGNC:9532]
							RPL21	ribosomal protein L21 [Source:HGNC Symbol;Acc:HGNC:10313]
							NPM1	nucleophosmin 1 [Source:HGNC Symbol;Acc:HGNC:7910]
							RAC1	Rac family small GTPase 1 [Source:HGNC Symbol;Acc:HGNC:9801]
							CUL4B	cullin 4B [Source:HGNC Symbol;Acc:HGNC:2555]
							HRAS	HRas proto-oncogene, GTPase [Source:HGNC Symbol;Acc:HGNC:5173]
							CUL4A	cullin 4A [Source:HGNC Symbol;Acc:HGNC:2554]
							USP7	ubiquitin specific peptidase 7 [Source:HGNC Symbol;Acc:HGNC:12630]
							ITGB1	integrin subunit beta 1 [Source:HGNC Symbol;Acc:HGNC:6153]
							H1-5	H1.5 linker histone, cluster member [Source:HGNC Symbol;Acc:HGNC:4719]
							H1-2	H1.2 linker histone, cluster member [Source:HGNC Symbol;Acc:HGNC:4716]
							ILF3	interleukin enhancer binding factor 3 [Source:HGNC Symbol;Acc:HGNC:6038]
							NEDD4	NEDD4 E3 ubiquitin protein ligase [Source:HGNC Symbol;Acc:HGNC:7727]
							MOV10	Mov10 RISC complex RNA helicase [Source:HGNC Symbol;Acc:HGNC:7200]
							RPL7	ribosomal protein L7 [Source:HGNC Symbol;Acc:HGNC:10363]
							LYN	LYN proto-oncogene, Src family tyrosine kinase [Source:HGNC Symbol;Acc:HGNC:6735]
							AGR2	anterior gradient 2, protein disulphide isomerase family member [Source:HGNC Symbol;Acc:HGNC:328]
							GOLGA2	golgin A2 [Source:HGNC Symbol;Acc:HGNC:4425]
							RPS27	ribosomal protein S27 [Source:HGNC Symbol;Acc:HGNC:10416]
							RPS25	ribosomal protein S25 [Source:HGNC Symbol;Acc:HGNC:10413]
							COPS6	COP9 signalosome subunit 6 [Source:HGNC Symbol;Acc:HGNC:21749]
							RNF4	ring finger protein 4 [Source:HGNC Symbol;Acc:HGNC:10067]
							MAPK14	mitogen-activated protein kinase 14 [Source:HGNC Symbol;Acc:HGNC:6876]
							RPL9	ribosomal protein L9 [Source:HGNC Symbol;Acc:HGNC:10369]
							RPL27	ribosomal protein L27 [Source:HGNC Symbol;Acc:HGNC:10328]
							RBX1	ring-box 1 [Source:HGNC Symbol;Acc:HGNC:9928]
							SNRPF	small nuclear ribonucleoprotein polypeptide F [Source:HGNC Symbol;Acc:HGNC:11162]
							VHL	von Hippel-Lindau tumor suppressor [Source:HGNC Symbol;Acc:HGNC:12687]
							RPS4X	ribosomal protein S4 X-linked [Source:HGNC Symbol;Acc:HGNC:10424]
							AKT1	AKT serine/threonine kinase 1 [Source:HGNC Symbol;Acc:HGNC:391]
							CD81	CD81 molecule [Source:HGNC Symbol;Acc:HGNC:1701]
							RPS2	ribosomal protein S2 [Source:HGNC Symbol;Acc:HGNC:10404]
							RPL13	ribosomal protein L13 [Source:HGNC Symbol;Acc:HGNC:10303]
							H2BC9	H2B clustered histone 9 [Source:HGNC Symbol;Acc:HGNC:4755]
							VCAM1	vascular cell adhesion molecule 1 [Source:HGNC Symbol;Acc:HGNC:12663]
							SHMT2	serine hydroxymethyltransferase 2 [Source:HGNC Symbol;Acc:HGNC:10852]
							HNRNPU	heterogeneous nuclear ribonucleoprotein U [Source:HGNC Symbol;Acc:HGNC:5048]
							CUL1	cullin 1 [Source:HGNC Symbol;Acc:HGNC:2551]
							PSMC5	proteasome 26S subunit, ATPase 5 [Source:HGNC Symbol;Acc:HGNC:9552]
							MTDH	metadherin [Source:HGNC Symbol;Acc:HGNC:29608]
							FYN	FYN proto-oncogene, Src family tyrosine kinase [Source:HGNC Symbol;Acc:HGNC:4037]
							GOPC	golgi associated PDZ and coiled-coil motif containing [Source:HGNC Symbol;Acc:HGNC:17643]
							ITFG1	integrin alpha FG-GAP repeat containing 1 [Source:HGNC Symbol;Acc:HGNC:30697]
							PIH1D1	PIH1 domain containing 1 [Source:HGNC Symbol;Acc:HGNC:26075]
							SOX2	SRY-box transcription factor 2 [Source:HGNC Symbol;Acc:HGNC:11195]
							H4C1	H4 clustered histone 1 [Source:HGNC Symbol;Acc:HGNC:4781]
							UBE2M	ubiquitin conjugating enzyme E2 M [Source:HGNC Symbol;Acc:HGNC:12491]
							PTPN11	protein tyrosine phosphatase non-receptor type 11 [Source:HGNC Symbol;Acc:HGNC:9644]
							PAN2	poly(A) specific ribonuclease subunit PAN2 [Source:HGNC Symbol;Acc:HGNC:20074]
							RPS8	ribosomal protein S8 [Source:HGNC Symbol;Acc:HGNC:10441]
							ZNF746	zinc finger protein 746 [Source:HGNC Symbol;Acc:HGNC:21948]
							TNF	tumor necrosis factor [Source:HGNC Symbol;Acc:HGNC:11892]
							LRRK2	leucine rich repeat kinase 2 [Source:HGNC Symbol;Acc:HGNC:18618]
							IKBKG	inhibitor of nuclear factor kappa B kinase regulatory subunit gamma [Source:HGNC Symbol;Acc:HGNC:5961]
							PTPN6	protein tyrosine phosphatase non-receptor type 6 [Source:HGNC Symbol;Acc:HGNC:9658]
							ITGA4	integrin subunit alpha 4 [Source:HGNC Symbol;Acc:HGNC:6140]
							BRCA1	BRCA1 DNA repair associated [Source:HGNC Symbol;Acc:HGNC:1100]
							AURKA	aurora kinase A [Source:HGNC Symbol;Acc:HGNC:11393]
							CCT4	chaperonin containing TCP1 subunit 4 [Source:HGNC Symbol;Acc:HGNC:1617]
							RPL11	ribosomal protein L11 [Source:HGNC Symbol;Acc:HGNC:10301]
							CDC42	cell division cycle 42 [Source:HGNC Symbol;Acc:HGNC:1736]
							RPS16	ribosomal protein S16 [Source:HGNC Symbol;Acc:HGNC:10396]
							CUL2	cullin 2 [Source:HGNC Symbol;Acc:HGNC:2552]
							LAMP1	lysosomal associated membrane protein 1 [Source:HGNC Symbol;Acc:HGNC:6499]
							TCP1	t-complex 1 [Source:HGNC Symbol;Acc:HGNC:11655]
							HDAC2	histone deacetylase 2 [Source:HGNC Symbol;Acc:HGNC:4853]
							CCT6A	chaperonin containing TCP1 subunit 6A [Source:HGNC Symbol;Acc:HGNC:1620]
							TAB2	TGF-beta activated kinase 1 (MAP3K7) binding protein 2 [Source:HGNC Symbol;Acc:HGNC:17075]
							SHC1	SHC adaptor protein 1 [Source:HGNC Symbol;Acc:HGNC:10840]
							RPS12	ribosomal protein S12 [Source:HGNC Symbol;Acc:HGNC:10385]
							RHOU	ras homolog family member U [Source:HGNC Symbol;Acc:HGNC:17794]
							RPL18	ribosomal protein L18 [Source:HGNC Symbol;Acc:HGNC:10310]
							RPL22	ribosomal protein L22 [Source:HGNC Symbol;Acc:HGNC:10315]
							RPL15	ribosomal protein L15 [Source:HGNC Symbol;Acc:HGNC:10306]
							RPS20	ribosomal protein S20 [Source:HGNC Symbol;Acc:HGNC:10405]
							LDLR	low density lipoprotein receptor [Source:HGNC Symbol;Acc:HGNC:6547]
							SNRPN	small nuclear ribonucleoprotein polypeptide N [Source:HGNC Symbol;Acc:HGNC:11164]
							RPL36	ribosomal protein L36 [Source:HGNC Symbol;Acc:HGNC:13631]
							MAP2K3	mitogen-activated protein kinase kinase 3 [Source:HGNC Symbol;Acc:HGNC:6843]
							CSNK2B	casein kinase 2 beta [Source:HGNC Symbol;Acc:HGNC:2460]
							DISC1	DISC1 scaffold protein [Source:HGNC Symbol;Acc:HGNC:2888]
							PICK1	protein interacting with PRKCA 1 [Source:HGNC Symbol;Acc:HGNC:9394]
							EGF	epidermal growth factor [Source:HGNC Symbol;Acc:HGNC:3229]
							CDH1	cadherin 1 [Source:HGNC Symbol;Acc:HGNC:1748]
							PRPF3	pre-mRNA processing factor 3 [Source:HGNC Symbol;Acc:HGNC:17348]
							IGF1	insulin like growth factor 1 [Source:HGNC Symbol;Acc:HGNC:5464]
							TGFB1	transforming growth factor beta 1 [Source:HGNC Symbol;Acc:HGNC:11766]
							MAPK3	mitogen-activated protein kinase 3 [Source:HGNC Symbol;Acc:HGNC:6877]
							MMP2	matrix metallopeptidase 2 [Source:HGNC Symbol;Acc:HGNC:7166]
							MFAP1	microfibril associated protein 1 [Source:HGNC Symbol;Acc:HGNC:7032]
							KRTAP10-5	keratin associated protein 10-5 [Source:HGNC Symbol;Acc:HGNC:22969]
							GAPDH	glyceraldehyde-3-phosphate dehydrogenase [Source:HGNC Symbol;Acc:HGNC:4141]
							PTEN	phosphatase and tensin homolog [Source:HGNC Symbol;Acc:HGNC:9588]
							SLC2A13	solute carrier family 2 member 13 [Source:HGNC Symbol;Acc:HGNC:15956]
							SLC2A8	solute carrier family 2 member 8 [Source:HGNC Symbol;Acc:HGNC:13812]
							RTP3	receptor transporter protein 3 [Source:HGNC Symbol;Acc:HGNC:15572]
							RTP1	receptor transporter protein 1 [Source:HGNC Symbol;Acc:HGNC:28580]
							RTP2	receptor transporter protein 2 [Source:HGNC Symbol;Acc:HGNC:32486]
							REEP6	receptor accessory protein 6 [Source:HGNC Symbol;Acc:HGNC:30078]
							RTP5	receptor transporter protein 5 (putative) [Source:HGNC Symbol;Acc:HGNC:26585]
							REEP4	receptor accessory protein 4 [Source:HGNC Symbol;Acc:HGNC:26176]
							GNGT1	G protein subunit gamma transducin 1 [Source:HGNC Symbol;Acc:HGNC:4411]
							GRK3	G protein-coupled receptor kinase 3 [Source:HGNC Symbol;Acc:HGNC:290]
							GNG13	G protein subunit gamma 13 [Source:HGNC Symbol;Acc:HGNC:14131]
							GRK2	G protein-coupled receptor kinase 2 [Source:HGNC Symbol;Acc:HGNC:289]
							PSMC4	proteasome 26S subunit, ATPase 4 [Source:HGNC Symbol;Acc:HGNC:9551]
							SRC	SRC proto-oncogene, non-receptor tyrosine kinase [Source:HGNC Symbol;Acc:HGNC:11283]
							PSMA7	proteasome 20S subunit alpha 7 [Source:HGNC Symbol;Acc:HGNC:9536]
							PSMB7	proteasome 20S subunit beta 7 [Source:HGNC Symbol;Acc:HGNC:9544]
							PSMC2	proteasome 26S subunit, ATPase 2 [Source:HGNC Symbol;Acc:HGNC:9548]
							MAPK8	mitogen-activated protein kinase 8 [Source:HGNC Symbol;Acc:HGNC:6881]
							PSMA4	proteasome 20S subunit alpha 4 [Source:HGNC Symbol;Acc:HGNC:9533]
							PSMD4	proteasome 26S subunit, non-ATPase 4 [Source:HGNC Symbol;Acc:HGNC:9561]
							PSMA6	proteasome 20S subunit alpha 6 [Source:HGNC Symbol;Acc:HGNC:9535]
							PSMA1	proteasome 20S subunit alpha 1 [Source:HGNC Symbol;Acc:HGNC:9530]
							PSMC3	proteasome 26S subunit, ATPase 3 [Source:HGNC Symbol;Acc:HGNC:9549]
							PSMC1	proteasome 26S subunit, ATPase 1 [Source:HGNC Symbol;Acc:HGNC:9547]
							PSMB4	proteasome 20S subunit beta 4 [Source:HGNC Symbol;Acc:HGNC:9541]
							PSME3	proteasome activator subunit 3 [Source:HGNC Symbol;Acc:HGNC:9570]
							PSMD7	proteasome 26S subunit, non-ATPase 7 [Source:HGNC Symbol;Acc:HGNC:9565]
							PSMB8	proteasome 20S subunit beta 8 [Source:HGNC Symbol;Acc:HGNC:9545]
							PSMD13	proteasome 26S subunit, non-ATPase 13 [Source:HGNC Symbol;Acc:HGNC:9558]
							PSMA5	proteasome 20S subunit alpha 5 [Source:HGNC Symbol;Acc:HGNC:9534]
							PSMC6	proteasome 26S subunit, ATPase 6 [Source:HGNC Symbol;Acc:HGNC:9553]
							PSMB5	proteasome 20S subunit beta 5 [Source:HGNC Symbol;Acc:HGNC:9542]
							PSMD1	proteasome 26S subunit, non-ATPase 1 [Source:HGNC Symbol;Acc:HGNC:9554]
							PSMB6	proteasome 20S subunit beta 6 [Source:HGNC Symbol;Acc:HGNC:9543]
							UBA52	ubiquitin A-52 residue ribosomal protein fusion product 1 [Source:HGNC Symbol;Acc:HGNC:12458]
							PSMD10	proteasome 26S subunit, non-ATPase 10 [Source:HGNC Symbol;Acc:HGNC:9555]
							PSMA2	proteasome 20S subunit alpha 2 [Source:HGNC Symbol;Acc:HGNC:9531]
							PSMD11	proteasome 26S subunit, non-ATPase 11 [Source:HGNC Symbol;Acc:HGNC:9556]
							PSMD12	proteasome 26S subunit, non-ATPase 12 [Source:HGNC Symbol;Acc:HGNC:9557]
							PSMB2	proteasome 20S subunit beta 2 [Source:HGNC Symbol;Acc:HGNC:9539]
							PSMB11	proteasome subunit beta 11 [Source:HGNC Symbol;Acc:HGNC:31963]
							PSMB10	proteasome 20S subunit beta 10 [Source:HGNC Symbol;Acc:HGNC:9538]
							PSMD6	proteasome 26S subunit, non-ATPase 6 [Source:HGNC Symbol;Acc:HGNC:9564]
							PSMD8	proteasome 26S subunit, non-ATPase 8 [Source:HGNC Symbol;Acc:HGNC:9566]
							PSMF1	proteasome inhibitor subunit 1 [Source:HGNC Symbol;Acc:HGNC:9571]
							PSMD3	proteasome 26S subunit, non-ATPase 3 [Source:HGNC Symbol;Acc:HGNC:9560]
							PSMB1	proteasome 20S subunit beta 1 [Source:HGNC Symbol;Acc:HGNC:9537]
							PSMB9	proteasome 20S subunit beta 9 [Source:HGNC Symbol;Acc:HGNC:9546]
							PSME4	proteasome activator subunit 4 [Source:HGNC Symbol;Acc:HGNC:20635]
							NGF	nerve growth factor [Source:HGNC Symbol;Acc:HGNC:7808]
							PSMB3	proteasome 20S subunit beta 3 [Source:HGNC Symbol;Acc:HGNC:9540]
							YWHAB	tyrosine 3-monooxygenase/tryptophan 5-monooxygenase activation protein beta [Source:HGNC Symbol;Acc:HGNC:12849]
							GNB1	G protein subunit beta 1 [Source:HGNC Symbol;Acc:HGNC:4396]
							RTP4	receptor transporter protein 4 [Source:HGNC Symbol;Acc:HGNC:23992]
							REEP5	receptor accessory protein 5 [Source:HGNC Symbol;Acc:HGNC:30077]
							REEP1	receptor accessory protein 1 [Source:HGNC Symbol;Acc:HGNC:25786]
							IMPG2	interphotoreceptor matrix proteoglycan 2 [Source:HGNC Symbol;Acc:HGNC:18362]
							PDE6B	phosphodiesterase 6B [Source:HGNC Symbol;Acc:HGNC:8786]
							PDE6A	phosphodiesterase 6A [Source:HGNC Symbol;Acc:HGNC:8785]
							CNGA1	cyclic nucleotide gated channel subunit alpha 1 [Source:HGNC Symbol;Acc:HGNC:2148]
							LRAT	lecithin retinol acyltransferase [Source:HGNC Symbol;Acc:HGNC:6685]
							MERTK	MER proto-oncogene, tyrosine kinase [Source:HGNC Symbol;Acc:HGNC:7027]
							RPE65	retinoid isomerohydrolase RPE65 [Source:HGNC Symbol;Acc:HGNC:10294]
							IDH3A	isocitrate dehydrogenase (NAD(+)) 3 catalytic subunit alpha [Source:HGNC Symbol;Acc:HGNC:5384]
							NEK2	NIMA related kinase 2 [Source:HGNC Symbol;Acc:HGNC:7745]
							TTPA	alpha tocopherol transfer protein [Source:HGNC Symbol;Acc:HGNC:12404]
							AHR	aryl hydrocarbon receptor [Source:HGNC Symbol;Acc:HGNC:348]
							ATF6	activating transcription factor 6 [Source:HGNC Symbol;Acc:HGNC:791]
							RLBP1	retinaldehyde binding protein 1 [Source:HGNC Symbol;Acc:HGNC:10024]
							IDH3B	isocitrate dehydrogenase (NAD(+)) 3 non-catalytic subunit beta [Source:HGNC Symbol;Acc:HGNC:5385]
							RDH12	retinol dehydrogenase 12 [Source:HGNC Symbol;Acc:HGNC:19977]
							CACNA2D4	calcium voltage-gated channel auxiliary subunit alpha2delta 4 [Source:HGNC Symbol;Acc:HGNC:20202]
							CACNA1F	calcium voltage-gated channel subunit alpha1 F [Source:HGNC Symbol;Acc:HGNC:1393]
							CA4	carbonic anhydrase 4 [Source:HGNC Symbol;Acc:HGNC:1375]
							PRPF4	pre-mRNA processing factor 4 [Source:HGNC Symbol;Acc:HGNC:17349]
							RHO	rhodopsin [Source:HGNC Symbol;Acc:HGNC:10012]
							RBP4	retinol binding protein 4 [Source:HGNC Symbol;Acc:HGNC:9922]
							SNRNP200	small nuclear ribonucleoprotein U5 subunit 200 [Source:HGNC Symbol;Acc:HGNC:30859]
							PDE6G	phosphodiesterase 6G [Source:HGNC Symbol;Acc:HGNC:8789]
							RBP3	retinol binding protein 3 [Source:HGNC Symbol;Acc:HGNC:9921]
