# Supplementary material for: Suboptimal Responses to Anti-VEGF in Retinal Neurovascular Diseases: Linking Aging and Alternative Angioinflammatory Pathways
Source: Invest Ophthalmol Vis Sci. 2026 May 4;67(5):4. doi: 10.1167/iovs.67.5.4 (PMC13164572; doi:10.1167/iovs.67.5.4)
Supplement: Supplement 35 [file iovs-67-5-4_s035.xlsx]

## Sheet: VEGFA
Input Data for Enrichment
HIF3A
MMRN2
SHC2
FLT1
EPAS1
SPARC
PGF
THBS1
KDR
HIF1A
VEGFC
AKT3
NDRG1
NRP1
NRP2
VEGFA
UBIAD1
CD2AP
VEGFB
ARNT
SH2D2A

## Sheet: ANGPT2
Input Data for Enrichment
TP53
HSPA4
HSPA5
A2M
ALB
VTN
ITGAV
VWF
ANGPT2
EGFR
PTK2
ITGB3
TEK
VEGFC
EGF
FGF2
CTNNB1
FYN
SHC1
FLT4
VEGFA

## Sheet: CCL2 , CXCL1
Input Data for Enrichment
TP53
HSPA4
HSPA5
A2M
ALB
VTN
ITGB5
ITGA4
VCAM1
CCL2
ACKR1
CXCL1
CCL5
PF4
CXCL8
CCL4L1
SMAD3
RELA
CXCR1
EGFR
FN1
CCL11
COPS5
VHL
VEGFA

## Sheet: FOXO1
Input Data for Enrichment
TP53
SIRT1
FOXO1
SMAD3
EGFR
PTK2
MAPK14
JUN
TRIM63
CTNNB1
VEGFA

## Sheet: HSPA5
Input Data for Enrichment
HSPA5
HSPA4
TP53
EGFR
HSP90AA1
DDIT3
PRNP
SNCA
A2M
SOD1
SOD2
CTNNB1
SRC
ATF6
PPP1R15A
ND4
VEGFA

## Sheet: IL6
Input Data for Enrichment
COPS5
VHL
FN1
STAT3
SOCS3
IL6
EGFR
PTK2
MAPK14
JUN
SIRT1
NFKB1
SMAD3
TP53
VEGFA

## Sheet: MAPK1
Input Data for Enrichment
SOCS3
IL6
STAT3
FN1
CCL2
CCL11
CXCL1
CCL4L1
VCAM1
VHL
COPS5
JUN
MAPK1
SMAD3
TP53
PTPN11
KDR
VEGFC
VEGFA

## Sheet: MMP9
Input Data for Enrichment
ELN
THBS2
COL18A1
MMP9
COL1A2
ITGA2
ITGB5
VTN
ALB
A2M
HSPA5
HSPA4
TP53
EGFR
PTK2
ITGB3
THBS1
FN1
TIMP1
CTNNB1
CDH1
TGFB1
MMP2
VEGFA

## Sheet: MMP14
Input Data for Enrichment
TP53
HSPA4
HSPA5
A2M
APP
APOA1
MMP14
TIMP1
MMP1
TIMP3
MMP3
MMP7
EGFR
HSP90AA1
HP
FN1
CTNNB1
FYN
SHC1
VEGFA

## Sheet: STAT3
Input Data for Enrichment
IL6
SOCS3
STAT3
NFKB1
SIRT1
JUN
MAPK14
PTK2
EGFR
FN1
VHL
COPS5
MAPK1
SMAD3
TP53
VEGFA
15

[truncated: 3 more sheets: VEGFC, GRB2, DDIT3]
