# Supplementary material for: Suboptimal Responses to Anti-VEGF in Retinal Neurovascular Diseases: Linking Aging and Alternative Angioinflammatory Pathways
Source: Invest Ophthalmol Vis Sci. 2026 May 4;67(5):4. doi: 10.1167/iovs.67.5.4 (PMC13164572; doi:10.1167/iovs.67.5.4)
Supplement: Supplement 36 [file iovs-67-5-4_s036.xlsx]

## Sheet: ANGPT2
Pathway	Total	Expected	Hits	P.Value	FDR	Genes
Focal adhesion	199	0.54	13	2.48e-16	7.88e-14	VTN,ITGAV,VWF,EGFR,PTK2,ITGB3,VEGFC,EGF,CTNNB1,FYN,SHC1,FLT4,VEGFA
PI3K-Akt signaling pathway	354	0.961	14	1.19e-14	1.89e-12	TP53,VTN,ITGAV,VWF,ANGPT2,EGFR,PTK2,ITGB3,TEK,VEGFC,EGF,FGF2,FLT4,VEGFA
Rap1 signaling pathway	206	0.559	10	3.94e-11	4.17e-09	ANGPT2,EGFR,ITGB3,TEK,VEGFC,EGF,FGF2,CTNNB1,FLT4,VEGFA
Proteoglycans in cancer	201	0.546	9	1.01e-09	8.05e-08	TP53,VTN,ITGAV,EGFR,PTK2,ITGB3,FGF2,CTNNB1,VEGFA
Ras signaling pathway	232	0.63	9	3.61e-09	2.29e-07	ANGPT2,EGFR,TEK,VEGFC,EGF,FGF2,SHC1,FLT4,VEGFA
MAPK signaling pathway	295	0.801	9	2.96e-08	1.57e-06	TP53,ANGPT2,EGFR,TEK,VEGFC,EGF,FGF2,FLT4,VEGFA
Breast cancer	147	0.399	7	7.21e-08	3.28e-06	TP53,EGFR,EGF,FGF2,CTNNB1,SHC1,FLT4
Pathways in cancer	530	1.44	10	3.71e-07	1.47e-05	TP53,ITGAV,EGFR,PTK2,VEGFC,EGF,FGF2,CTNNB1,FLT4,VEGFA
Fluid shear stress and atherosclerosis	139	0.377	6	1.31e-06	4.64e-05	TP53,ITGAV,PTK2,ITGB3,CTNNB1,VEGFA
EGFR tyrosine kinase inhibitor resistance	79	0.214	5	1.75e-06	5.56e-05	EGFR,EGF,FGF2,SHC1,VEGFA
Bladder cancer	41	0.111	4	3.81e-06	0.00011	TP53,EGFR,EGF,VEGFA
HIF-1 signaling pathway	100	0.271	5	5.63e-06	0.000149	ANGPT2,EGFR,TEK,EGF,VEGFA
Endometrial cancer	58	0.157	4	1.55e-05	0.000363	TP53,EGFR,EGF,CTNNB1
Regulation of actin cytoskeleton	214	0.581	6	1.6e-05	0.000363	ITGAV,EGFR,PTK2,ITGB3,EGF,FGF2
Melanoma	72	0.195	4	3.66e-05	0.000776	TP53,EGFR,EGF,FGF2
Pancreatic cancer	75	0.204	4	4.3e-05	0.000805	TP53,EGFR,EGF,VEGFA
Glioma	75	0.204	4	4.3e-05	0.000805	TP53,EGFR,EGF,SHC1
ECM-receptor interaction	82	0.223	4	6.12e-05	0.00108	VTN,ITGAV,VWF,ITGB3
ErbB signaling pathway	85	0.231	4	7.04e-05	0.00117	EGFR,PTK2,EGF,SHC1
Colorectal cancer	86	0.233	4	7.37e-05	0.00117	TP53,EGFR,EGF,CTNNB1
Kaposi's sarcoma-associated herpesvirus infection	186	0.505	5	0.000113	0.0017	TP53,ANGPT2,FGF2,CTNNB1,VEGFA
Prostate cancer	97	0.263	4	0.000118	0.0017	TP53,EGFR,EGF,CTNNB1
Endocrine resistance	98	0.266	4	0.000123	0.0017	TP53,EGFR,PTK2,SHC1
Thyroid hormone signaling pathway	116	0.315	4	0.000236	0.00312	TP53,ITGAV,ITGB3,CTNNB1
Phospholipase D signaling pathway	148	0.402	4	0.000597	0.0076	EGFR,EGF,FYN,SHC1
Non-small cell lung cancer	66	0.179	3	0.000707	0.00837	TP53,EGFR,EGF
Hepatitis C	155	0.421	4	0.000711	0.00837	TP53,EGFR,EGF,CTNNB1
Adherens junction	72	0.195	3	0.000911	0.00999	EGFR,CTNNB1,FYN
Arrhythmogenic right ventricular cardiomyopathy (ARVC)	72	0.195	3	0.000911	0.00999	ITGAV,ITGB3,CTNNB1
Bacterial invasion of epithelial cells	74	0.201	3	0.000987	0.0104	PTK2,CTNNB1,SHC1
MicroRNAs in cancer	299	0.812	5	0.00102	0.0104	TP53,EGFR,ITGB3,SHC1,VEGFA
Complement and coagulation cascades	79	0.214	3	0.00119	0.0119	A2M,VTN,VWF
Small cell lung cancer	93	0.252	3	0.00191	0.0184	TP53,ITGAV,PTK2
Prion diseases	35	0.095	2	0.00396	0.037	HSPA5,FYN
Platelet activation	124	0.337	3	0.00433	0.039	VWF,ITGB3,FYN
Thyroid cancer	37	0.1	2	0.00441	0.039	TP53,CTNNB1
Pathogenic Escherichia coli infection	55	0.149	2	0.00956	0.0821	CTNNB1,FYN
VEGF signaling pathway	59	0.16	2	0.0109	0.0915	PTK2,VEGFA
Basal cell carcinoma	63	0.171	2	0.0124	0.101	TP53,CTNNB1
Central carbon metabolism in cancer	65	0.176	2	0.0132	0.105	TP53,EGFR
Thyroid hormone synthesis	74	0.201	2	0.0169	0.131	HSPA5,ALB
Chronic myeloid leukemia	76	0.206	2	0.0177	0.134	TP53,SHC1
Antigen processing and presentation	77	0.209	2	0.0182	0.134	HSPA4,HSPA5
Hypertrophic cardiomyopathy (HCM)	85	0.231	2	0.0219	0.158	ITGAV,ITGB3
Gap junction	88	0.239	2	0.0233	0.165	EGFR,EGF
Rheumatoid arthritis	91	0.247	2	0.0249	0.168	TEK,VEGFA
Dilated cardiomyopathy	91	0.247	2	0.0249	0.168	ITGAV,ITGB3
Choline metabolism in cancer	99	0.269	2	0.0291	0.192	EGFR,EGF
AGE-RAGE signaling pathway in diabetic complications	100	0.271	2	0.0296	0.192	VEGFC,VEGFA
Leukocyte transendothelial migration	112	0.304	2	0.0365	0.232	PTK2,CTNNB1
Sphingolipid signaling pathway	119	0.323	2	0.0407	0.249	TP53,FYN
Neurotrophin signaling pathway	119	0.323	2	0.0407	0.249	TP53,SHC1
Osteoclast differentiation	128	0.347	2	0.0465	0.279	ITGB3,FYN
Natural killer cell mediated cytotoxicity	131	0.356	2	0.0484	0.284	FYN,SHC1
FoxO signaling pathway	132	0.358	2	0.0491	0.284	EGFR,EGF
Estrogen signaling pathway	138	0.375	2	0.0532	0.3	EGFR,SHC1
Signaling pathways regulating pluripotency of stem cells	139	0.377	2	0.0539	0.3	FGF2,CTNNB1
Protein export	23	0.0624	1	0.0607	0.333	HSPA5
Phagosome	152	0.413	2	0.0631	0.34	ITGAV,ITGB3
Wnt signaling pathway	158	0.429	2	0.0676	0.358	TP53,CTNNB1
Jak-STAT signaling pathway	162	0.44	2	0.0706	0.368	EGFR,EGF
Axon guidance	181	0.491	2	0.0855	0.439	PTK2,FYN
Transcriptional misregulation in cancer	186	0.505	2	0.0896	0.452	TP53,PTK2
Chemokine signaling pathway	190	0.516	2	0.0929	0.462	PTK2,SHC1
Ferroptosis	40	0.109	1	0.103	0.505	TP53
Amyotrophic lateral sclerosis (ALS)	51	0.138	1	0.13	0.626	TP53
Viral myocarditis	59	0.16	1	0.149	0.706	FYN
Mitophagy - animal	65	0.176	1	0.163	0.76	TP53
Fc epsilon RI signaling pathway	68	0.185	1	0.169	0.768	FYN
Epithelial cell signaling in Helicobacter pylori infection	68	0.185	1	0.169	0.768	EGFR
Renal cell carcinoma	69	0.187	1	0.172	0.768	VEGFA
Prolactin signaling pathway	70	0.19	1	0.174	0.768	SHC1
p53 signaling pathway	72	0.195	1	0.178	0.777	TP53
Platinum drug resistance	73	0.198	1	0.181	0.777	TP53
Longevity regulating pathway	89	0.242	1	0.216	0.916	TP53
GnRH signaling pathway	93	0.252	1	0.225	0.939	EGFR
Amoebiasis	96	0.261	1	0.231	0.95	PTK2
Hematopoietic cell lineage	97	0.263	1	0.233	0.95	ITGB3
T cell receptor signaling pathway	101	0.274	1	0.241	0.96	FYN
Melanogenesis	101	0.274	1	0.241	0.96	CTNNB1
TNF signaling pathway	110	0.299	1	0.26	1	VEGFC
Cholinergic synapse	112	0.304	1	0.264	1	FYN
Cell cycle	124	0.337	1	0.288	1	TP53
Apoptosis	136	0.369	1	0.311	1	TP53
Insulin signaling pathway	137	0.372	1	0.313	1	SHC1
Measles	138	0.375	1	0.315	1	TP53
Cell adhesion molecules (CAMs)	146	0.396	1	0.33	1	ITGAV
Oxytocin signaling pathway	153	0.415	1	0.343	1	EGFR
Hippo signaling pathway	154	0.418	1	0.345	1	CTNNB1
Cellular senescence	160	0.434	1	0.356	1	TP53
Hepatitis B	163	0.442	1	0.361	1	TP53
Protein processing in endoplasmic reticulum	165	0.448	1	0.364	1	HSPA5
Tight junction	170	0.461	1	0.373	1	HSPA4
Herpes simplex infection	492	1.34	2	0.39	1	TP53,ITGB3
Alcoholism	180	0.489	1	0.39	1	SHC1
Calcium signaling pathway	188	0.51	1	0.404	1	EGFR
Huntington's disease	193	0.524	1	0.412	1	TP53
Epstein-Barr virus infection	201	0.546	1	0.425	1	TP53
Viral carcinogenesis	201	0.546	1	0.425	1	TP53
HTLV-I infection	219	0.594	1	0.453	1	TP53
Endocytosis	244	0.662	1	0.49	1	EGFR

## Sheet: CCL2 , CXCL1
Pathway	Total	Expected	Hits	P.Value	FDR	Genes
AGE-RAGE signaling pathway in diabetic complications	100	0.323	7	1.94e-08	6.16e-06	VCAM1,CCL2,CXCL8,SMAD3,RELA,FN1,VEGFA
Epithelial cell signaling in Helicobacter pylori infection	68	0.22	6	5.72e-08	9.09e-06	CXCL1,CCL5,CXCL8,RELA,CXCR1,EGFR
Chemokine signaling pathway	190	0.614	8	8.63e-08	9.15e-06	CCL2,CXCL1,CCL5,PF4,CXCL8,RELA,CXCR1,CCL11
Pancreatic cancer	75	0.242	5	3.42e-06	0.000272	TP53,SMAD3,RELA,EGFR,VEGFA
Bladder cancer	41	0.132	4	7.92e-06	0.000393	TP53,CXCL8,EGFR,VEGFA
Rheumatoid arthritis	91	0.294	5	8.89e-06	0.000393	CCL2,CXCL1,CCL5,CXCL8,VEGFA
PI3K-Akt signaling pathway	354	1.14	8	9.68e-06	0.000393	TP53,VTN,ITGB5,ITGA4,RELA,EGFR,FN1,VEGFA
IL-17 signaling pathway	93	0.301	5	9.89e-06	0.000393	CCL2,CXCL1,CXCL8,RELA,CCL11
Malaria	49	0.158	4	1.63e-05	0.000519	VCAM1,CCL2,ACKR1,CXCL8
Chagas disease (American trypanosomiasis)	103	0.333	5	1.63e-05	0.000519	CCL2,CCL5,CXCL8,SMAD3,RELA
TNF signaling pathway	110	0.355	5	2.25e-05	0.000649	VCAM1,CCL2,CXCL1,CCL5,RELA
Cytokine-cytokine receptor interaction	294	0.95	7	2.84e-05	0.000752	CCL2,CXCL1,CCL5,PF4,CXCL8,CXCR1,CCL11
Focal adhesion	199	0.643	6	3.16e-05	0.00076	VTN,ITGB5,ITGA4,EGFR,FN1,VEGFA
Proteoglycans in cancer	201	0.649	6	3.34e-05	0.00076	TP53,VTN,ITGB5,EGFR,FN1,VEGFA
Fluid shear stress and atherosclerosis	139	0.449	5	6.93e-05	0.00147	TP53,VCAM1,CCL2,RELA,VEGFA
ECM-receptor interaction	82	0.265	4	0.000125	0.00249	VTN,ITGB5,ITGA4,FN1
Pathways in cancer	530	1.71	8	0.000175	0.00328	TP53,CXCL8,SMAD3,RELA,EGFR,FN1,VHL,VEGFA
NOD-like receptor signaling pathway	178	0.575	5	0.000223	0.00386	CCL2,CXCL1,CCL5,CXCL8,RELA
Amoebiasis	96	0.31	4	0.000231	0.00386	CXCL1,CXCL8,RELA,FN1
HIF-1 signaling pathway	100	0.323	4	0.00027	0.00414	RELA,EGFR,VHL,VEGFA
Kaposi's sarcoma-associated herpesvirus infection	186	0.601	5	0.000273	0.00414	TP53,CXCL1,CXCL8,RELA,VEGFA
Legionellosis	55	0.178	3	0.0007	0.0101	CXCL1,CXCL8,RELA
Cellular senescence	160	0.517	4	0.00159	0.0219	TP53,CXCL8,SMAD3,RELA
Hepatitis B	163	0.527	4	0.0017	0.0225	TP53,CXCL8,SMAD3,RELA
Chronic myeloid leukemia	76	0.246	3	0.00179	0.0227	TP53,SMAD3,RELA
Influenza A	167	0.54	4	0.00186	0.0227	CCL2,CCL5,CXCL8,RELA
Salmonella infection	86	0.278	3	0.00256	0.029	CXCL1,CXCL8,RELA
Colorectal cancer	86	0.278	3	0.00256	0.029	TP53,SMAD3,EGFR
Small cell lung cancer	93	0.301	3	0.00319	0.035	TP53,RELA,FN1
Prostate cancer	97	0.313	3	0.0036	0.0381	TP53,RELA,EGFR
NF-kappa B signaling pathway	100	0.323	3	0.00392	0.0402	VCAM1,CXCL8,RELA
Toll-like receptor signaling pathway	104	0.336	3	0.00438	0.0435	CCL5,CXCL8,RELA
Regulation of actin cytoskeleton	214	0.691	4	0.00456	0.0439	ITGB5,ITGA4,EGFR,FN1
Prion diseases	35	0.113	2	0.00559	0.0523	HSPA5,CCL5
Phospholipase D signaling pathway	148	0.478	3	0.0116	0.105	CXCL8,CXCR1,EGFR
Hepatitis C	155	0.501	3	0.0131	0.116	TP53,RELA,EGFR
MAPK signaling pathway	295	0.953	4	0.0139	0.12	TP53,RELA,EGFR,VEGFA
Endometrial cancer	58	0.187	2	0.0148	0.124	TP53,EGFR
Cytosolic DNA-sensing pathway	63	0.204	2	0.0174	0.136	CCL5,RELA
Mitophagy - animal	65	0.21	2	0.0184	0.136	TP53,RELA
Shigellosis	65	0.21	2	0.0184	0.136	CXCL8,RELA
Central carbon metabolism in cancer	65	0.21	2	0.0184	0.136	TP53,EGFR
Inflammatory bowel disease (IBD)	65	0.21	2	0.0184	0.136	SMAD3,RELA
Non-small cell lung cancer	66	0.213	2	0.0189	0.137	TP53,EGFR
Renal cell carcinoma	69	0.223	2	0.0206	0.142	VHL,VEGFA
RIG-I-like receptor signaling pathway	70	0.226	2	0.0212	0.142	CXCL8,RELA
Transcriptional misregulation in cancer	186	0.601	3	0.0213	0.142	TP53,CXCL8,RELA
Adherens junction	72	0.233	2	0.0223	0.142	SMAD3,EGFR
Melanoma	72	0.233	2	0.0223	0.142	TP53,EGFR
Arrhythmogenic right ventricular cardiomyopathy (ARVC)	72	0.233	2	0.0223	0.142	ITGB5,ITGA4
Thyroid hormone synthesis	74	0.239	2	0.0235	0.144	HSPA5,ALB
Leishmaniasis	74	0.239	2	0.0235	0.144	ITGA4,RELA
Glioma	75	0.242	2	0.0241	0.145	TP53,EGFR
Pertussis	76	0.246	2	0.0247	0.145	CXCL8,RELA
Antigen processing and presentation	77	0.249	2	0.0253	0.146	HSPA4,HSPA5
EGFR tyrosine kinase inhibitor resistance	79	0.255	2	0.0265	0.148	EGFR,VEGFA
Complement and coagulation cascades	79	0.255	2	0.0265	0.148	A2M,VTN
Hypertrophic cardiomyopathy (HCM)	85	0.275	2	0.0304	0.167	ITGB5,ITGA4
HTLV-I infection	219	0.708	3	0.0325	0.175	TP53,SMAD3,RELA
Longevity regulating pathway	89	0.288	2	0.0331	0.175	TP53,RELA
Dilated cardiomyopathy	91	0.294	2	0.0344	0.18	ITGB5,ITGA4
Ras signaling pathway	232	0.75	3	0.0377	0.193	RELA,EGFR,VEGFA
Endocrine resistance	98	0.317	2	0.0394	0.199	TP53,EGFR
Endocytosis	244	0.788	3	0.0427	0.212	SMAD3,CXCR1,EGFR
Th17 cell differentiation	107	0.346	2	0.0462	0.226	SMAD3,RELA
Leukocyte transendothelial migration	112	0.362	2	0.0502	0.242	ITGA4,VCAM1
Sphingolipid signaling pathway	119	0.385	2	0.0559	0.262	TP53,RELA
Neurotrophin signaling pathway	119	0.385	2	0.0559	0.262	TP53,RELA
Cell cycle	124	0.401	2	0.0602	0.277	TP53,SMAD3
FoxO signaling pathway	132	0.427	2	0.0671	0.305	SMAD3,EGFR
MicroRNAs in cancer	299	0.966	3	0.0702	0.308	TP53,EGFR,VEGFA
Herpes simplex infection	492	1.59	4	0.0707	0.308	TP53,CCL2,CCL5,RELA
Apoptosis	136	0.439	2	0.0707	0.308	TP53,RELA
Protein export	23	0.0743	1	0.0718	0.308	HSPA5
Measles	138	0.446	2	0.0726	0.308	TP53,RELA
Cell adhesion molecules (CAMs)	146	0.472	2	0.08	0.334	ITGA4,VCAM1
Breast cancer	147	0.475	2	0.0809	0.334	TP53,EGFR
Non-alcoholic fatty liver disease (NAFLD)	149	0.481	2	0.0828	0.338	CXCL8,RELA
Wnt signaling pathway	158	0.511	2	0.0916	0.369	TP53,SMAD3
Antifolate resistance	31	0.1	1	0.0956	0.375	RELA
Asthma	31	0.1	1	0.0956	0.375	CCL11
African trypanosomiasis	37	0.12	1	0.113	0.433	VCAM1
Thyroid cancer	37	0.12	1	0.113	0.433	TP53
Ferroptosis	40	0.129	1	0.122	0.461	TP53
Epstein-Barr virus infection	201	0.649	2	0.137	0.505	TP53,RELA
Viral carcinogenesis	201	0.649	2	0.137	0.505	TP53,RELA
Rap1 signaling pathway	206	0.666	2	0.142	0.52	EGFR,VEGFA
Intestinal immune network for IgA production	49	0.158	1	0.147	0.525	ITGA4
Cocaine addiction	49	0.158	1	0.147	0.525	RELA
Amyotrophic lateral sclerosis (ALS)	51	0.165	1	0.153	0.539	TP53
VEGF signaling pathway	59	0.191	1	0.174	0.61	VEGFA
Basal cell carcinoma	63	0.204	1	0.185	0.64	TP53
Acute myeloid leukemia	66	0.213	1	0.193	0.66	RELA
Adipocytokine signaling pathway	69	0.223	1	0.201	0.68	RELA
Prolactin signaling pathway	70	0.226	1	0.204	0.681	RELA
B cell receptor signaling pathway	71	0.229	1	0.206	0.683	RELA
p53 signaling pathway	72	0.233	1	0.209	0.684	TP53
Platinum drug resistance	73	0.236	1	0.211	0.686	TP53
Bacterial invasion of epithelial cells	74	0.239	1	0.214	0.687	FN1
ErbB signaling pathway	85	0.275	1	0.242	0.768	EGFR
Gap junction	88	0.284	1	0.249	0.784	EGFR
TGF-beta signaling pathway	92	0.297	1	0.259	0.799	SMAD3
Th1 and Th2 cell differentiation	92	0.297	1	0.259	0.799	RELA
GnRH signaling pathway	93	0.301	1	0.261	0.799	EGFR
Hematopoietic cell lineage	97	0.313	1	0.271	0.82	ITGA4
Choline metabolism in cancer	99	0.32	1	0.276	0.827	EGFR
T cell receptor signaling pathway	101	0.326	1	0.28	0.833	RELA
Insulin resistance	108	0.349	1	0.297	0.874	RELA
Toxoplasmosis	113	0.365	1	0.308	0.899	RELA
Thyroid hormone signaling pathway	116	0.375	1	0.315	0.91	TP53
Osteoclast differentiation	128	0.414	1	0.341	0.978	RELA
Ubiquitin mediated proteolysis	137	0.443	1	0.361	1	VHL
Apelin signaling pathway	137	0.443	1	0.361	1	SMAD3
Estrogen signaling pathway	138	0.446	1	0.363	1	EGFR
Signaling pathways regulating pluripotency of stem cells	139	0.449	1	0.365	1	SMAD3
Phagosome	152	0.491	1	0.392	1	ITGB5
Oxytocin signaling pathway	153	0.494	1	0.394	1	EGFR
Hippo signaling pathway	154	0.498	1	0.396	1	SMAD3
Jak-STAT signaling pathway	162	0.523	1	0.411	1	EGFR
Protein processing in endoplasmic reticulum	165	0.533	1	0.417	1	HSPA5
Tight junction	170	0.549	1	0.427	1	HSPA4
Tuberculosis	179	0.578	1	0.444	1	RELA
Calcium signaling pathway	188	0.607	1	0.46	1	EGFR
Huntington's disease	193	0.624	1	0.469	1	TP53
cAMP signaling pathway	212	0.685	1	0.501	1	RELA

## Sheet: FOXO1
Pathway	Total	Expected	Hits	P.Value	FDR	Genes
Fluid shear stress and atherosclerosis	139	0.198	6	1.3e-08	4.12e-06	TP53,PTK2,MAPK14,JUN,CTNNB1,VEGFA
Pathways in cancer	530	0.754	8	6.32e-08	7.01e-06	TP53,FOXO1,SMAD3,EGFR,PTK2,JUN,CTNNB1,VEGFA
Colorectal cancer	86	0.122	5	6.62e-08	7.01e-06	TP53,SMAD3,EGFR,JUN,CTNNB1
Proteoglycans in cancer	201	0.286	6	1.18e-07	7.51e-06	TP53,EGFR,PTK2,MAPK14,CTNNB1,VEGFA
Endocrine resistance	98	0.139	5	1.28e-07	7.51e-06	TP53,EGFR,PTK2,MAPK14,JUN
AGE-RAGE signaling pathway in diabetic complications	100	0.142	5	1.42e-07	7.51e-06	FOXO1,SMAD3,MAPK14,JUN,VEGFA
FoxO signaling pathway	132	0.188	5	5.7e-07	2.59e-05	SIRT1,FOXO1,SMAD3,EGFR,MAPK14
Cellular senescence	160	0.227	5	1.48e-06	5.9e-05	TP53,SIRT1,FOXO1,SMAD3,MAPK14
Pancreatic cancer	75	0.107	4	2.55e-06	9.02e-05	TP53,SMAD3,EGFR,VEGFA
Kaposi's sarcoma-associated herpesvirus infection	186	0.264	5	3.13e-06	9.94e-05	TP53,MAPK14,JUN,CTNNB1,VEGFA
Focal adhesion	199	0.283	5	4.36e-06	0.000126	EGFR,PTK2,JUN,CTNNB1,VEGFA
Prostate cancer	97	0.138	4	7.16e-06	0.00019	TP53,FOXO1,EGFR,CTNNB1
Bladder cancer	41	0.0583	3	2.21e-05	0.000541	TP53,EGFR,VEGFA
MAPK signaling pathway	295	0.419	5	2.98e-05	0.000677	TP53,EGFR,MAPK14,JUN,VEGFA
Breast cancer	147	0.209	4	3.72e-05	0.000789	TP53,EGFR,JUN,CTNNB1
Wnt signaling pathway	158	0.225	4	4.94e-05	0.000982	TP53,SMAD3,JUN,CTNNB1
Hepatitis B	163	0.232	4	5.58e-05	0.00104	TP53,SMAD3,MAPK14,JUN
Endometrial cancer	58	0.0825	3	6.32e-05	0.00111	TP53,EGFR,CTNNB1
VEGF signaling pathway	59	0.0839	3	6.66e-05	0.00111	PTK2,MAPK14,VEGFA
Epithelial cell signaling in Helicobacter pylori infection	68	0.0967	3	0.000102	0.00162	EGFR,MAPK14,JUN
Adherens junction	72	0.102	3	0.000121	0.00183	SMAD3,EGFR,CTNNB1
Rap1 signaling pathway	206	0.293	4	0.000139	0.00201	EGFR,MAPK14,CTNNB1,VEGFA
ErbB signaling pathway	85	0.121	3	0.000198	0.00274	EGFR,PTK2,JUN
Longevity regulating pathway	89	0.127	3	0.000227	0.00301	TP53,SIRT1,FOXO1
GnRH signaling pathway	93	0.132	3	0.000259	0.00329	EGFR,MAPK14,JUN
Chagas disease (American trypanosomiasis)	103	0.146	3	0.00035	0.00428	SMAD3,MAPK14,JUN
Th17 cell differentiation	107	0.152	3	0.000391	0.00461	SMAD3,MAPK14,JUN
Leukocyte transendothelial migration	112	0.159	3	0.000448	0.00509	PTK2,MAPK14,CTNNB1
Thyroid hormone signaling pathway	116	0.165	3	0.000496	0.00544	TP53,FOXO1,CTNNB1
Neurotrophin signaling pathway	119	0.169	3	0.000535	0.00567	TP53,MAPK14,JUN
MicroRNAs in cancer	299	0.425	4	0.000582	0.00597	TP53,SIRT1,EGFR,VEGFA
Signaling pathways regulating pluripotency of stem cells	139	0.198	3	0.000842	0.00837	SMAD3,MAPK14,CTNNB1
PI3K-Akt signaling pathway	354	0.503	4	0.0011	0.0106	TP53,EGFR,PTK2,VEGFA
Hepatitis C	155	0.22	3	0.00116	0.0108	TP53,EGFR,CTNNB1
Thyroid cancer	37	0.0526	2	0.00119	0.0108	TP53,CTNNB1
Transcriptional misregulation in cancer	186	0.264	3	0.00196	0.0173	TP53,FOXO1,PTK2
Amyotrophic lateral sclerosis (ALS)	51	0.0725	2	0.00226	0.0194	TP53,MAPK14
Epstein-Barr virus infection	201	0.286	3	0.00244	0.0204	TP53,MAPK14,JUN
HTLV-I infection	219	0.311	3	0.00312	0.0254	TP53,SMAD3,JUN
Longevity regulating pathway - multiple species	62	0.0881	2	0.00332	0.0263	SIRT1,FOXO1
Basal cell carcinoma	63	0.0896	2	0.00342	0.0263	TP53,CTNNB1
Mitophagy - animal	65	0.0924	2	0.00364	0.0263	TP53,JUN
Central carbon metabolism in cancer	65	0.0924	2	0.00364	0.0263	TP53,EGFR
Inflammatory bowel disease (IBD)	65	0.0924	2	0.00364	0.0263	SMAD3,JUN
Non-small cell lung cancer	66	0.0938	2	0.00375	0.0265	TP53,EGFR
Amphetamine addiction	68	0.0967	2	0.00398	0.0275	SIRT1,JUN
Renal cell carcinoma	69	0.0981	2	0.00409	0.0277	JUN,VEGFA
Melanoma	72	0.102	2	0.00445	0.0295	TP53,EGFR
Bacterial invasion of epithelial cells	74	0.105	2	0.00469	0.0297	PTK2,CTNNB1
Leishmaniasis	74	0.105	2	0.00469	0.0297	MAPK14,JUN
Glioma	75	0.107	2	0.00482	0.0297	TP53,EGFR
Pertussis	76	0.108	2	0.00495	0.0297	MAPK14,JUN
Chronic myeloid leukemia	76	0.108	2	0.00495	0.0297	TP53,SMAD3
EGFR tyrosine kinase inhibitor resistance	79	0.112	2	0.00533	0.0314	EGFR,VEGFA
Salmonella infection	86	0.122	2	0.00629	0.0364	MAPK14,JUN
Rheumatoid arthritis	91	0.129	2	0.00702	0.0395	JUN,VEGFA
Th1 and Th2 cell differentiation	92	0.131	2	0.00717	0.0395	MAPK14,JUN
IL-17 signaling pathway	93	0.132	2	0.00733	0.0395	MAPK14,JUN
Small cell lung cancer	93	0.132	2	0.00733	0.0395	TP53,PTK2
Choline metabolism in cancer	99	0.141	2	0.00827	0.0438	EGFR,JUN
HIF-1 signaling pathway	100	0.142	2	0.00843	0.044	EGFR,VEGFA
T cell receptor signaling pathway	101	0.144	2	0.00859	0.0441	MAPK14,JUN
Glucagon signaling pathway	103	0.146	2	0.00893	0.0451	SIRT1,FOXO1
Toll-like receptor signaling pathway	104	0.148	2	0.00909	0.0452	MAPK14,JUN
TNF signaling pathway	110	0.156	2	0.0101	0.0496	MAPK14,JUN
Sphingolipid signaling pathway	119	0.169	2	0.0118	0.0568	TP53,MAPK14
AMPK signaling pathway	120	0.171	2	0.012	0.0568	SIRT1,FOXO1
Cell cycle	124	0.176	2	0.0127	0.0596	TP53,SMAD3
Osteoclast differentiation	128	0.182	2	0.0135	0.0624	MAPK14,JUN
Apoptosis	136	0.193	2	0.0152	0.069	TP53,JUN
Estrogen signaling pathway	138	0.196	2	0.0156	0.069	EGFR,JUN
Measles	138	0.196	2	0.0156	0.069	TP53,JUN
Oxytocin signaling pathway	153	0.218	2	0.019	0.0827	EGFR,JUN
Hippo signaling pathway	154	0.219	2	0.0192	0.0827	SMAD3,CTNNB1
NOD-like receptor signaling pathway	178	0.253	2	0.0253	0.107	MAPK14,JUN
Viral carcinogenesis	201	0.286	2	0.0317	0.132	TP53,JUN
Regulation of actin cytoskeleton	214	0.304	2	0.0355	0.147	EGFR,PTK2
Ras signaling pathway	232	0.33	2	0.0412	0.168	EGFR,VEGFA
Endocytosis	244	0.347	2	0.0452	0.182	SMAD3,EGFR
Ferroptosis	40	0.0569	1	0.0555	0.22	TP53
Cocaine addiction	49	0.0697	1	0.0675	0.265	JUN
Pathogenic Escherichia coli infection	55	0.0782	1	0.0755	0.293	CTNNB1
Shigellosis	65	0.0924	1	0.0887	0.34	MAPK14
Fc epsilon RI signaling pathway	68	0.0967	1	0.0926	0.349	MAPK14
RIG-I-like receptor signaling pathway	70	0.0995	1	0.0952	0.349	MAPK14
Prolactin signaling pathway	70	0.0995	1	0.0952	0.349	MAPK14
B cell receptor signaling pathway	71	0.101	1	0.0965	0.349	JUN
p53 signaling pathway	72	0.102	1	0.0978	0.349	TP53
Arrhythmogenic right ventricular cardiomyopathy (ARVC)	72	0.102	1	0.0978	0.349	CTNNB1
Platinum drug resistance	73	0.104	1	0.0991	0.35	TP53
Gap junction	88	0.125	1	0.118	0.413	EGFR
TGF-beta signaling pathway	92	0.131	1	0.123	0.426	SMAD3
Amoebiasis	96	0.136	1	0.128	0.439	PTK2
Progesterone-mediated oocyte maturation	99	0.141	1	0.132	0.446	MAPK14
Inflammatory mediator regulation of TRP channels	100	0.142	1	0.133	0.446	MAPK14
Melanogenesis	101	0.144	1	0.135	0.446	CTNNB1
Insulin resistance	108	0.154	1	0.143	0.47	FOXO1
Toxoplasmosis	113	0.161	1	0.15	0.485	MAPK14
Platelet activation	124	0.176	1	0.163	0.523	MAPK14
Dopaminergic synapse	131	0.186	1	0.171	0.545	MAPK14
Apelin signaling pathway	137	0.195	1	0.179	0.557	SMAD3
Insulin signaling pathway	137	0.195	1	0.179	0.557	FOXO1
Adrenergic signaling in cardiomyocytes	145	0.206	1	0.188	0.578	MAPK14
Phospholipase D signaling pathway	148	0.21	1	0.192	0.578	EGFR
Retrograde endocannabinoid signaling	148	0.21	1	0.192	0.578	MAPK14
Non-alcoholic fatty liver disease (NAFLD)	149	0.212	1	0.193	0.578	JUN
Jak-STAT signaling pathway	162	0.23	1	0.208	0.618	EGFR
Tight junction	170	0.242	1	0.217	0.639	JUN
Tuberculosis	179	0.254	1	0.227	0.663	MAPK14
Axon guidance	181	0.257	1	0.229	0.663	PTK2
Calcium signaling pathway	188	0.267	1	0.237	0.68	EGFR
Chemokine signaling pathway	190	0.27	1	0.239	0.68	PTK2
Huntington's disease	193	0.274	1	0.243	0.683	TP53
cAMP signaling pathway	212	0.301	1	0.263	0.735	JUN
Herpes simplex infection	492	0.699	1	0.515	1	TP53

## Sheet: HSPA5
Pathway	Total	Expected	Hits	P.Value	FDR	Genes
Bladder cancer	41	0.0901	4	1.54e-06	0.000489	TP53,EGFR,SRC,VEGFA
Fluid shear stress and atherosclerosis	139	0.305	5	9.06e-06	0.00144	TP53,HSP90AA1,CTNNB1,SRC,VEGFA
Protein processing in endoplasmic reticulum	165	0.363	5	2.09e-05	0.00221	HSPA5,HSP90AA1,DDIT3,ATF6,PPP1R15A
Prostate cancer	97	0.213	4	4.88e-05	0.00293	TP53,EGFR,HSP90AA1,CTNNB1
Proteoglycans in cancer	201	0.442	5	5.4e-05	0.00293	TP53,EGFR,CTNNB1,SRC,VEGFA
Prion diseases	35	0.0769	3	5.52e-05	0.00293	HSPA5,PRNP,SOD1
Endometrial cancer	58	0.127	3	0.000252	0.0115	TP53,EGFR,CTNNB1
Adherens junction	72	0.158	3	0.000479	0.0167	EGFR,CTNNB1,SRC
Pancreatic cancer	75	0.165	3	0.00054	0.0167	TP53,EGFR,VEGFA
Antigen processing and presentation	77	0.169	3	0.000583	0.0167	HSPA5,HSPA4,HSP90AA1
Kaposi's sarcoma-associated herpesvirus infection	186	0.409	4	0.000602	0.0167	TP53,CTNNB1,SRC,VEGFA
EGFR tyrosine kinase inhibitor resistance	79	0.174	3	0.000629	0.0167	EGFR,SRC,VEGFA
Focal adhesion	199	0.437	4	0.000777	0.0183	EGFR,CTNNB1,SRC,VEGFA
Colorectal cancer	86	0.189	3	0.000806	0.0183	TP53,EGFR,CTNNB1
Rap1 signaling pathway	206	0.453	4	0.000885	0.0188	EGFR,CTNNB1,SRC,VEGFA
Endocrine resistance	98	0.215	3	0.00118	0.0234	TP53,EGFR,SRC
Thyroid hormone signaling pathway	116	0.255	3	0.00192	0.0358	TP53,CTNNB1,SRC
Thyroid cancer	37	0.0813	2	0.00289	0.0511	TP53,CTNNB1
Estrogen signaling pathway	138	0.303	3	0.00314	0.0511	EGFR,HSP90AA1,SRC
MAPK signaling pathway	295	0.648	4	0.00332	0.0511	TP53,EGFR,DDIT3,VEGFA
Ferroptosis	40	0.0879	2	0.00337	0.0511	TP53,PRNP
Breast cancer	147	0.323	3	0.00376	0.0543	TP53,EGFR,CTNNB1
Hepatitis C	155	0.341	3	0.00436	0.0603	TP53,EGFR,CTNNB1
Pathways in cancer	530	1.16	5	0.00459	0.0608	TP53,EGFR,HSP90AA1,CTNNB1,VEGFA
Amyotrophic lateral sclerosis (ALS)	51	0.112	2	0.00544	0.0692	TP53,SOD1
PI3K-Akt signaling pathway	354	0.778	4	0.00638	0.0781	TP53,EGFR,HSP90AA1,VEGFA
VEGF signaling pathway	59	0.13	2	0.00722	0.0851	SRC,VEGFA
Longevity regulating pathway - multiple species	62	0.136	2	0.00795	0.0865	SOD1,SOD2
Huntington's disease	193	0.424	3	0.00803	0.0865	TP53,SOD1,SOD2
Basal cell carcinoma	63	0.138	2	0.0082	0.0865	TP53,CTNNB1
Mitophagy - animal	65	0.143	2	0.00871	0.0865	TP53,SRC
Central carbon metabolism in cancer	65	0.143	2	0.00871	0.0865	TP53,EGFR
Non-small cell lung cancer	66	0.145	2	0.00897	0.0865	TP53,EGFR
Epithelial cell signaling in Helicobacter pylori infection	68	0.149	2	0.00951	0.0889	EGFR,SRC
Melanoma	72	0.158	2	0.0106	0.0964	TP53,EGFR
Bacterial invasion of epithelial cells	74	0.163	2	0.0112	0.0986	CTNNB1,SRC
Glioma	75	0.165	2	0.0115	0.0986	TP53,EGFR
Peroxisome	83	0.182	2	0.0139	0.117	SOD1,SOD2
ErbB signaling pathway	85	0.187	2	0.0146	0.119	EGFR,SRC
Gap junction	88	0.193	2	0.0156	0.123	EGFR,SRC
Longevity regulating pathway	89	0.196	2	0.0159	0.123	TP53,SOD2
GnRH signaling pathway	93	0.204	2	0.0173	0.131	EGFR,SRC
HIF-1 signaling pathway	100	0.22	2	0.0198	0.147	EGFR,VEGFA
MicroRNAs in cancer	299	0.657	3	0.026	0.188	TP53,EGFR,VEGFA
FoxO signaling pathway	132	0.29	2	0.0332	0.235	EGFR,SOD2
Apoptosis	136	0.299	2	0.0351	0.243	TP53,DDIT3
Oxytocin signaling pathway	153	0.336	2	0.0435	0.294	EGFR,SRC
Wnt signaling pathway	158	0.347	2	0.0461	0.306	TP53,CTNNB1
Hepatitis B	163	0.358	2	0.0488	0.314	TP53,SRC
Protein export	23	0.0505	1	0.0494	0.314	HSPA5
Tight junction	170	0.374	2	0.0526	0.325	HSPA4,SRC
Alzheimer's disease	171	0.376	2	0.0532	0.325	SNCA,ATF6
Transcriptional misregulation in cancer	186	0.409	2	0.0617	0.37	TP53,DDIT3
Viral carcinogenesis	201	0.442	2	0.0707	0.417	TP53,SRC
Regulation of actin cytoskeleton	214	0.47	2	0.0789	0.456	EGFR,SRC
Ras signaling pathway	232	0.51	2	0.0907	0.515	EGFR,VEGFA
Endocytosis	244	0.536	2	0.0988	0.551	EGFR,SRC
Pathogenic Escherichia coli infection	55	0.121	1	0.114	0.627	CTNNB1
Shigellosis	65	0.143	1	0.134	0.721	SRC
Renal cell carcinoma	69	0.152	1	0.141	0.738	VEGFA
Prolactin signaling pathway	70	0.154	1	0.143	0.738	SRC
p53 signaling pathway	72	0.158	1	0.147	0.738	TP53
Arrhythmogenic right ventricular cardiomyopathy (ARVC)	72	0.158	1	0.147	0.738	CTNNB1
Platinum drug resistance	73	0.16	1	0.149	0.738	TP53
Thyroid hormone synthesis	74	0.163	1	0.151	0.738	HSPA5
Chronic myeloid leukemia	76	0.167	1	0.155	0.745	TP53
Complement and coagulation cascades	79	0.174	1	0.16	0.761	A2M
GABAergic synapse	89	0.196	1	0.179	0.833	SRC
Rheumatoid arthritis	91	0.2	1	0.182	0.833	VEGFA
IL-17 signaling pathway	93	0.204	1	0.186	0.833	HSP90AA1
Small cell lung cancer	93	0.204	1	0.186	0.833	TP53
Progesterone-mediated oocyte maturation	99	0.218	1	0.197	0.838	HSP90AA1
Choline metabolism in cancer	99	0.218	1	0.197	0.838	EGFR
Inflammatory mediator regulation of TRP channels	100	0.22	1	0.199	0.838	SRC
AGE-RAGE signaling pathway in diabetic complications	100	0.22	1	0.199	0.838	VEGFA
Melanogenesis	101	0.222	1	0.2	0.838	CTNNB1
Th17 cell differentiation	107	0.235	1	0.211	0.871	HSP90AA1
Leukocyte transendothelial migration	112	0.246	1	0.22	0.896	CTNNB1
Sphingolipid signaling pathway	119	0.261	1	0.232	0.922	TP53
Neurotrophin signaling pathway	119	0.261	1	0.232	0.922	TP53
Cell cycle	124	0.272	1	0.24	0.932	TP53
Platelet activation	124	0.272	1	0.24	0.932	SRC
Measles	138	0.303	1	0.264	1	TP53
Signaling pathways regulating pluripotency of stem cells	139	0.305	1	0.265	1	CTNNB1
Parkinson's disease	142	0.312	1	0.27	1	SNCA
Phospholipase D signaling pathway	148	0.325	1	0.28	1	EGFR
Non-alcoholic fatty liver disease (NAFLD)	149	0.327	1	0.282	1	DDIT3
Hippo signaling pathway	154	0.338	1	0.29	1	CTNNB1
Herpes simplex infection	492	1.08	2	0.295	1	TP53,SRC
Cellular senescence	160	0.352	1	0.299	1	TP53
Necroptosis	162	0.356	1	0.302	1	HSP90AA1
Jak-STAT signaling pathway	162	0.356	1	0.302	1	EGFR
NOD-like receptor signaling pathway	178	0.391	1	0.327	1	HSP90AA1
Tuberculosis	179	0.393	1	0.329	1	SRC
Axon guidance	181	0.398	1	0.332	1	SRC
Calcium signaling pathway	188	0.413	1	0.342	1	EGFR
Chemokine signaling pathway	190	0.417	1	0.345	1	SRC
Epstein-Barr virus infection	201	0.442	1	0.361	1	TP53
HTLV-I infection	219	0.481	1	0.387	1	TP53

## Sheet: IL6
Pathway	Total	Expected	Hits	P.Value	FDR	Genes
AGE-RAGE signaling pathway in diabetic complications	100	0.194	8	3.5e-12	1.11e-09	FN1,STAT3,IL6,MAPK14,JUN,NFKB1,SMAD3,VEGFA
Pathways in cancer	530	1.03	11	1.5e-10	2.38e-08	VHL,FN1,STAT3,IL6,EGFR,PTK2,JUN,NFKB1,SMAD3,TP53,VEGFA
Pancreatic cancer	75	0.145	6	3.16e-09	3.35e-07	STAT3,EGFR,NFKB1,SMAD3,TP53,VEGFA
Hepatitis B	163	0.316	7	9.05e-09	7.19e-07	STAT3,IL6,MAPK14,JUN,NFKB1,SMAD3,TP53
HIF-1 signaling pathway	100	0.194	6	1.83e-08	1.16e-06	VHL,STAT3,IL6,EGFR,NFKB1,VEGFA
Kaposi's sarcoma-associated herpesvirus infection	186	0.361	7	2.27e-08	1.2e-06	STAT3,IL6,MAPK14,JUN,NFKB1,TP53,VEGFA
Th17 cell differentiation	107	0.207	6	2.75e-08	1.25e-06	STAT3,IL6,MAPK14,JUN,NFKB1,SMAD3
Proteoglycans in cancer	201	0.39	7	3.88e-08	1.54e-06	FN1,STAT3,EGFR,PTK2,MAPK14,TP53,VEGFA
FoxO signaling pathway	132	0.256	6	9.71e-08	3.2e-06	STAT3,IL6,EGFR,MAPK14,SIRT1,SMAD3
Inflammatory bowel disease (IBD)	65	0.126	5	1.01e-07	3.2e-06	STAT3,IL6,JUN,NFKB1,SMAD3
Fluid shear stress and atherosclerosis	139	0.269	6	1.32e-07	3.82e-06	PTK2,MAPK14,JUN,NFKB1,TP53,VEGFA
Cellular senescence	160	0.31	6	3.06e-07	8.1e-06	IL6,MAPK14,SIRT1,NFKB1,SMAD3,TP53
Endocrine resistance	98	0.19	5	7.99e-07	1.95e-05	EGFR,PTK2,MAPK14,JUN,TP53
Chagas disease (American trypanosomiasis)	103	0.2	5	1.02e-06	2.33e-05	IL6,MAPK14,JUN,NFKB1,SMAD3
Epstein-Barr virus infection	201	0.39	6	1.17e-06	2.49e-05	STAT3,IL6,MAPK14,JUN,NFKB1,TP53
TNF signaling pathway	110	0.213	5	1.42e-06	2.83e-05	SOCS3,IL6,MAPK14,JUN,NFKB1
PI3K-Akt signaling pathway	354	0.686	7	1.85e-06	3.47e-05	FN1,IL6,EGFR,PTK2,NFKB1,TP53,VEGFA
Measles	138	0.268	5	4.37e-06	7.72e-05	STAT3,IL6,JUN,NFKB1,TP53
Epithelial cell signaling in Helicobacter pylori infection	68	0.132	4	6.93e-06	0.000116	EGFR,MAPK14,JUN,NFKB1
Hepatitis C	155	0.301	5	7.73e-06	0.000118	STAT3,SOCS3,EGFR,NFKB1,TP53
Prolactin signaling pathway	70	0.136	4	7.78e-06	0.000118	STAT3,SOCS3,MAPK14,NFKB1
Pertussis	76	0.147	4	1.08e-05	0.000151	IL6,MAPK14,JUN,NFKB1
MAPK signaling pathway	295	0.572	6	1.09e-05	0.000151	EGFR,MAPK14,JUN,NFKB1,TP53,VEGFA
MicroRNAs in cancer	299	0.58	6	1.18e-05	0.000156	STAT3,EGFR,SIRT1,NFKB1,TP53,VEGFA
EGFR tyrosine kinase inhibitor resistance	79	0.153	4	1.26e-05	0.000161	STAT3,IL6,EGFR,VEGFA
Salmonella infection	86	0.167	4	1.77e-05	0.000208	IL6,MAPK14,JUN,NFKB1
Colorectal cancer	86	0.167	4	1.77e-05	0.000208	EGFR,JUN,SMAD3,TP53
IL-17 signaling pathway	93	0.18	4	2.41e-05	0.000265	IL6,MAPK14,JUN,NFKB1
Small cell lung cancer	93	0.18	4	2.41e-05	0.000265	FN1,PTK2,NFKB1,TP53
Focal adhesion	199	0.386	5	2.61e-05	0.000276	FN1,EGFR,PTK2,JUN,VEGFA
Amoebiasis	96	0.186	4	2.74e-05	0.000281	FN1,IL6,PTK2,NFKB1
Toll-like receptor signaling pathway	104	0.202	4	3.75e-05	0.000373	IL6,MAPK14,JUN,NFKB1
HTLV-I infection	219	0.425	5	4.13e-05	0.000398	IL6,JUN,NFKB1,SMAD3,TP53
Insulin resistance	108	0.209	4	4.35e-05	0.000407	STAT3,SOCS3,IL6,NFKB1
Bladder cancer	41	0.0795	3	6.01e-05	0.000546	EGFR,TP53,VEGFA
Neurotrophin signaling pathway	119	0.231	4	6.37e-05	0.000563	MAPK14,JUN,NFKB1,TP53
Osteoclast differentiation	128	0.248	4	8.47e-05	0.000728	SOCS3,MAPK14,JUN,NFKB1
Non-alcoholic fatty liver disease (NAFLD)	149	0.289	4	0.000153	0.00128	SOCS3,IL6,JUN,NFKB1
VEGF signaling pathway	59	0.114	3	0.00018	0.00146	PTK2,MAPK14,VEGFA
Jak-STAT signaling pathway	162	0.314	4	0.000211	0.00168	STAT3,SOCS3,IL6,EGFR
Non-small cell lung cancer	66	0.128	3	0.000251	0.00194	STAT3,EGFR,TP53
Adipocytokine signaling pathway	69	0.134	3	0.000286	0.00212	STAT3,SOCS3,NFKB1
Renal cell carcinoma	69	0.134	3	0.000286	0.00212	VHL,JUN,VEGFA
NOD-like receptor signaling pathway	178	0.345	4	0.000303	0.00219	IL6,MAPK14,JUN,NFKB1
Leishmaniasis	74	0.143	3	0.000352	0.00248	MAPK14,JUN,NFKB1
Transcriptional misregulation in cancer	186	0.361	4	0.000359	0.00248	IL6,PTK2,NFKB1,TP53
Chronic myeloid leukemia	76	0.147	3	0.000381	0.00258	NFKB1,SMAD3,TP53
Viral carcinogenesis	201	0.39	4	0.000482	0.00319	STAT3,JUN,NFKB1,TP53
ErbB signaling pathway	85	0.165	3	0.000529	0.00344	EGFR,PTK2,JUN
Longevity regulating pathway	89	0.173	3	0.000606	0.00385	SIRT1,NFKB1,TP53
Rheumatoid arthritis	91	0.176	3	0.000647	0.00403	IL6,JUN,VEGFA
Th1 and Th2 cell differentiation	92	0.178	3	0.000668	0.00408	MAPK14,JUN,NFKB1
GnRH signaling pathway	93	0.18	3	0.000689	0.00413	EGFR,MAPK14,JUN
Prostate cancer	97	0.188	3	0.000779	0.00459	EGFR,NFKB1,TP53
T cell receptor signaling pathway	101	0.196	3	0.000877	0.00507	MAPK14,JUN,NFKB1
Toxoplasmosis	113	0.219	3	0.00121	0.0069	STAT3,MAPK14,NFKB1
Sphingolipid signaling pathway	119	0.231	3	0.00141	0.00787	MAPK14,NFKB1,TP53
Antifolate resistance	31	0.0601	2	0.00158	0.00866	IL6,NFKB1
Apoptosis	136	0.264	3	0.00207	0.0112	JUN,NFKB1,TP53
Signaling pathways regulating pluripotency of stem cells	139	0.269	3	0.0022	0.0117	STAT3,MAPK14,SMAD3
Breast cancer	147	0.285	3	0.00259	0.0135	EGFR,JUN,TP53
Wnt signaling pathway	158	0.306	3	0.00317	0.0163	JUN,SMAD3,TP53
Influenza A	167	0.324	3	0.00371	0.0187	SOCS3,IL6,NFKB1
Cocaine addiction	49	0.095	2	0.00391	0.0195	JUN,NFKB1
Amyotrophic lateral sclerosis (ALS)	51	0.0989	2	0.00423	0.0207	MAPK14,TP53
Tuberculosis	179	0.347	3	0.00451	0.0217	IL6,MAPK14,NFKB1
Legionellosis	55	0.107	2	0.00491	0.0233	IL6,NFKB1
Chemokine signaling pathway	190	0.368	3	0.00533	0.0249	STAT3,PTK2,NFKB1
Endometrial cancer	58	0.112	2	0.00545	0.0251	EGFR,TP53
Cytosolic DNA-sensing pathway	63	0.122	2	0.0064	0.0291	IL6,NFKB1
Rap1 signaling pathway	206	0.399	3	0.00668	0.0292	EGFR,MAPK14,VEGFA
Mitophagy - animal	65	0.126	2	0.0068	0.0292	JUN,TP53
Shigellosis	65	0.126	2	0.0068	0.0292	MAPK14,NFKB1
Central carbon metabolism in cancer	65	0.126	2	0.0068	0.0292	EGFR,TP53
Acute myeloid leukemia	66	0.128	2	0.00701	0.0297	STAT3,NFKB1
Amphetamine addiction	68	0.132	2	0.00742	0.0307	JUN,SIRT1
Regulation of actin cytoskeleton	214	0.415	3	0.00742	0.0307	FN1,EGFR,PTK2
RIG-I-like receptor signaling pathway	70	0.136	2	0.00785	0.032	MAPK14,NFKB1
B cell receptor signaling pathway	71	0.138	2	0.00807	0.0325	JUN,NFKB1
Adherens junction	72	0.14	2	0.00829	0.0326	EGFR,SMAD3
Melanoma	72	0.14	2	0.00829	0.0326	EGFR,TP53
Bacterial invasion of epithelial cells	74	0.143	2	0.00874	0.0339	FN1,PTK2
Glioma	75	0.145	2	0.00897	0.0344	EGFR,TP53
Ras signaling pathway	232	0.45	3	0.00927	0.0351	EGFR,NFKB1,VEGFA
Herpes simplex infection	492	0.954	4	0.0126	0.047	SOCS3,IL6,NFKB1,TP53
Choline metabolism in cancer	99	0.192	2	0.0153	0.0565	EGFR,JUN
Leukocyte transendothelial migration	112	0.217	2	0.0193	0.0705	PTK2,MAPK14
Cell cycle	124	0.24	2	0.0233	0.0844	SMAD3,TP53
Ubiquitin mediated proteolysis	137	0.266	2	0.0281	0.1	VHL,SOCS3
Estrogen signaling pathway	138	0.268	2	0.0285	0.101	EGFR,JUN
Oxytocin signaling pathway	153	0.297	2	0.0345	0.12	EGFR,JUN
cAMP signaling pathway	212	0.411	2	0.0621	0.215	JUN,NFKB1
Prion diseases	35	0.0679	1	0.0658	0.225	IL6
African trypanosomiasis	37	0.0717	1	0.0694	0.232	IL6
Thyroid cancer	37	0.0717	1	0.0694	0.232	TP53
Ferroptosis	40	0.0775	1	0.0749	0.248	TP53
Graft-versus-host disease	41	0.0795	1	0.0767	0.251	IL6
Endocytosis	244	0.473	2	0.0794	0.258	EGFR,SMAD3
Type II diabetes mellitus	46	0.0892	1	0.0856	0.275	SOCS3
Intestinal immune network for IgA production	49	0.095	1	0.091	0.286	IL6
Malaria	49	0.095	1	0.091	0.286	IL6
Longevity regulating pathway - multiple species	62	0.12	1	0.114	0.355	SIRT1
Basal cell carcinoma	63	0.122	1	0.116	0.357	TP53
Fc epsilon RI signaling pathway	68	0.132	1	0.124	0.38	MAPK14
p53 signaling pathway	72	0.14	1	0.131	0.397	TP53
Platinum drug resistance	73	0.142	1	0.133	0.398	TP53
ECM-receptor interaction	82	0.159	1	0.148	0.439	FN1
Hypertrophic cardiomyopathy (HCM)	85	0.165	1	0.153	0.45	IL6
Gap junction	88	0.171	1	0.158	0.46	EGFR
TGF-beta signaling pathway	92	0.178	1	0.164	0.475	SMAD3
Hematopoietic cell lineage	97	0.188	1	0.173	0.494	IL6
Progesterone-mediated oocyte maturation	99	0.192	1	0.176	0.495	MAPK14
NF-kappa B signaling pathway	100	0.194	1	0.177	0.495	NFKB1
Inflammatory mediator regulation of TRP channels	100	0.194	1	0.177	0.495	MAPK14
Glucagon signaling pathway	103	0.2	1	0.182	0.504	SIRT1
Thyroid hormone signaling pathway	116	0.225	1	0.203	0.556	TP53
AMPK signaling pathway	120	0.233	1	0.209	0.569	SIRT1
Platelet activation	124	0.24	1	0.215	0.58	MAPK14
Dopaminergic synapse	131	0.254	1	0.226	0.604	MAPK14
Apelin signaling pathway	137	0.266	1	0.235	0.618	SMAD3
Insulin signaling pathway	137	0.266	1	0.235	0.618	SOCS3
Adrenergic signaling in cardiomyocytes	145	0.281	1	0.247	0.645	MAPK14
Phospholipase D signaling pathway	148	0.287	1	0.252	0.646	EGFR
Retrograde endocannabinoid signaling	148	0.287	1	0.252	0.646	MAPK14
Hippo signaling pathway	154	0.299	1	0.261	0.663	SMAD3
Necroptosis	162	0.314	1	0.272	0.687	STAT3
Tight junction	170	0.33	1	0.284	0.71	JUN
Axon guidance	181	0.351	1	0.299	0.743	PTK2
Calcium signaling pathway	188	0.364	1	0.309	0.761	EGFR
Huntington's disease	193	0.374	1	0.316	0.772	TP53
Cytokine-cytokine receptor interaction	294	0.57	1	0.441	1	IL6

## Sheet: MAPK1
Pathway	Total	Expected	Hits	P.Value	FDR	Genes
AGE-RAGE signaling pathway in diabetic complications	100	0.246	10	6.9e-15	2.19e-12	IL6,STAT3,FN1,CCL2,VCAM1,JUN,MAPK1,SMAD3,VEGFC,VEGFA
TNF signaling pathway	110	0.27	8	8.57e-11	1.36e-08	SOCS3,IL6,CCL2,CXCL1,VCAM1,JUN,MAPK1,VEGFC
IL-17 signaling pathway	93	0.228	6	6.13e-08	6.5e-06	IL6,CCL2,CCL11,CXCL1,JUN,MAPK1
Pathways in cancer	530	1.3	10	1.1e-07	8.75e-06	IL6,STAT3,FN1,VHL,JUN,MAPK1,SMAD3,TP53,VEGFC,VEGFA
Kaposi's sarcoma-associated herpesvirus infection	186	0.457	7	1.64e-07	1.04e-05	IL6,STAT3,CXCL1,JUN,MAPK1,TP53,VEGFA
Proteoglycans in cancer	201	0.494	7	2.78e-07	1.47e-05	STAT3,FN1,MAPK1,TP53,PTPN11,KDR,VEGFA
Renal cell carcinoma	69	0.169	5	5.14e-07	2.34e-05	VHL,JUN,MAPK1,PTPN11,VEGFA
Fluid shear stress and atherosclerosis	139	0.341	6	6.76e-07	2.69e-05	CCL2,VCAM1,JUN,TP53,KDR,VEGFA
Pancreatic cancer	75	0.184	5	7.82e-07	2.76e-05	STAT3,MAPK1,SMAD3,TP53,VEGFA
EGFR tyrosine kinase inhibitor resistance	79	0.194	5	1.02e-06	3.23e-05	IL6,STAT3,MAPK1,KDR,VEGFA
Hepatitis B	163	0.4	6	1.72e-06	4.98e-05	IL6,STAT3,JUN,MAPK1,SMAD3,TP53
Rheumatoid arthritis	91	0.223	5	2.06e-06	5.45e-05	IL6,CCL2,CXCL1,JUN,VEGFA
HIF-1 signaling pathway	100	0.246	5	3.29e-06	8.04e-05	IL6,STAT3,VHL,MAPK1,VEGFA
Chagas disease (American trypanosomiasis)	103	0.253	5	3.8e-06	8.64e-05	IL6,CCL2,JUN,MAPK1,SMAD3
Th17 cell differentiation	107	0.263	5	4.59e-06	9.73e-05	IL6,STAT3,JUN,MAPK1,SMAD3
Focal adhesion	199	0.489	6	5.51e-06	0.000109	FN1,JUN,MAPK1,KDR,VEGFC,VEGFA
PI3K-Akt signaling pathway	354	0.869	7	1.24e-05	0.000231	IL6,FN1,MAPK1,TP53,KDR,VEGFC,VEGFA
Inflammatory bowel disease (IBD)	65	0.16	4	1.6e-05	0.000283	IL6,STAT3,JUN,SMAD3
Chronic myeloid leukemia	76	0.187	4	2.98e-05	0.000499	MAPK1,SMAD3,TP53,PTPN11
Salmonella infection	86	0.211	4	4.86e-05	0.000735	IL6,CXCL1,JUN,MAPK1
Colorectal cancer	86	0.211	4	4.86e-05	0.000735	JUN,MAPK1,SMAD3,TP53
MAPK signaling pathway	295	0.724	6	5.2e-05	0.000752	JUN,MAPK1,TP53,KDR,VEGFC,VEGFA
NOD-like receptor signaling pathway	178	0.437	5	5.45e-05	0.000754	IL6,CCL2,CXCL1,JUN,MAPK1
Chemokine signaling pathway	190	0.467	5	7.44e-05	0.000986	STAT3,CCL2,CCL11,CXCL1,MAPK1
Insulin resistance	108	0.265	4	0.000118	0.00151	SOCS3,IL6,STAT3,PTPN11
Bladder cancer	41	0.101	3	0.000126	0.00154	MAPK1,TP53,VEGFA
HTLV-I infection	219	0.538	5	0.000146	0.00172	IL6,JUN,MAPK1,SMAD3,TP53
Neurotrophin signaling pathway	119	0.292	4	0.000172	0.00196	JUN,MAPK1,TP53,PTPN11
Ras signaling pathway	232	0.57	5	0.000191	0.0021	MAPK1,PTPN11,KDR,VEGFC,VEGFA
Malaria	49	0.12	3	0.000215	0.00228	IL6,CCL2,VCAM1
FoxO signaling pathway	132	0.324	4	0.000257	0.00264	IL6,STAT3,MAPK1,SMAD3
Measles	138	0.339	4	0.000305	0.00303	IL6,STAT3,JUN,TP53
VEGF signaling pathway	59	0.145	3	0.000374	0.00361	MAPK1,KDR,VEGFA
Hepatitis C	155	0.381	4	0.000475	0.00444	SOCS3,STAT3,MAPK1,TP53
Non-small cell lung cancer	66	0.162	3	0.000521	0.00473	STAT3,MAPK1,TP53
Cellular senescence	160	0.393	4	0.000536	0.00473	IL6,MAPK1,SMAD3,TP53
Jak-STAT signaling pathway	162	0.398	4	0.000562	0.00476	SOCS3,IL6,STAT3,PTPN11
Epithelial cell signaling in Helicobacter pylori infection	68	0.167	3	0.000569	0.00476	CXCL1,JUN,PTPN11
Adipocytokine signaling pathway	69	0.169	3	0.000594	0.00484	SOCS3,STAT3,PTPN11
Prolactin signaling pathway	70	0.172	3	0.00062	0.00489	SOCS3,STAT3,MAPK1
Influenza A	167	0.41	4	0.00063	0.00489	SOCS3,IL6,CCL2,MAPK1
Pertussis	76	0.187	3	0.000788	0.00597	IL6,JUN,MAPK1
Epstein-Barr virus infection	201	0.494	4	0.00126	0.00911	IL6,STAT3,JUN,TP53
Viral carcinogenesis	201	0.494	4	0.00126	0.00911	STAT3,JUN,MAPK1,TP53
Rap1 signaling pathway	206	0.506	4	0.00138	0.00976	MAPK1,KDR,VEGFC,VEGFA
Amoebiasis	96	0.236	3	0.00155	0.0107	IL6,FN1,CXCL1
Endocrine resistance	98	0.241	3	0.00165	0.0112	JUN,MAPK1,TP53
Toll-like receptor signaling pathway	104	0.255	3	0.00195	0.013	IL6,JUN,MAPK1
Prion diseases	35	0.086	2	0.00324	0.021	IL6,MAPK1
Osteoclast differentiation	128	0.314	3	0.00353	0.0221	SOCS3,JUN,MAPK1
African trypanosomiasis	37	0.0909	2	0.00362	0.0221	IL6,VCAM1
Thyroid cancer	37	0.0909	2	0.00362	0.0221	MAPK1,TP53
Apoptosis	136	0.334	3	0.00419	0.0251	JUN,MAPK1,TP53
Signaling pathways regulating pluripotency of stem cells	139	0.341	3	0.00445	0.0262	STAT3,MAPK1,SMAD3
Cytokine-cytokine receptor interaction	294	0.722	4	0.00504	0.0291	IL6,CCL2,CCL11,CXCL1
Breast cancer	147	0.361	3	0.00521	0.0296	JUN,MAPK1,TP53
MicroRNAs in cancer	299	0.734	4	0.00535	0.0297	STAT3,MAPK1,TP53,VEGFA
Non-alcoholic fatty liver disease (NAFLD)	149	0.366	3	0.00541	0.0297	SOCS3,IL6,JUN
Type II diabetes mellitus	46	0.113	2	0.00555	0.0298	SOCS3,MAPK1
Herpes simplex infection	492	1.21	5	0.00562	0.0298	SOCS3,IL6,CCL2,TP53,PTPN11
Wnt signaling pathway	158	0.388	3	0.00637	0.0332	JUN,SMAD3,TP53
Legionellosis	55	0.135	2	0.00785	0.0403	IL6,CXCL1
Endometrial cancer	58	0.142	2	0.0087	0.0439	MAPK1,TP53
Mitophagy - animal	65	0.16	2	0.0108	0.053	JUN,TP53
Central carbon metabolism in cancer	65	0.16	2	0.0108	0.053	MAPK1,TP53
Acute myeloid leukemia	66	0.162	2	0.0112	0.0538	STAT3,MAPK1
B cell receptor signaling pathway	71	0.174	2	0.0128	0.0608	JUN,MAPK1
Adherens junction	72	0.177	2	0.0132	0.0608	MAPK1,SMAD3
Melanoma	72	0.177	2	0.0132	0.0608	MAPK1,TP53
Platinum drug resistance	73	0.179	2	0.0135	0.0615	MAPK1,TP53
Leishmaniasis	74	0.182	2	0.0139	0.0622	JUN,MAPK1
Glioma	75	0.184	2	0.0143	0.0629	MAPK1,TP53
ErbB signaling pathway	85	0.209	2	0.0181	0.0787	JUN,MAPK1
TGF-beta signaling pathway	92	0.226	2	0.021	0.0884	MAPK1,SMAD3
Th1 and Th2 cell differentiation	92	0.226	2	0.021	0.0884	JUN,MAPK1
GnRH signaling pathway	93	0.228	2	0.0214	0.0884	JUN,MAPK1
Small cell lung cancer	93	0.228	2	0.0214	0.0884	FN1,TP53
Prostate cancer	97	0.238	2	0.0232	0.0944	MAPK1,TP53
Choline metabolism in cancer	99	0.243	2	0.0241	0.0968	JUN,MAPK1
T cell receptor signaling pathway	101	0.248	2	0.025	0.0993	JUN,MAPK1
Leukocyte transendothelial migration	112	0.275	2	0.0303	0.119	VCAM1,PTPN11
Toxoplasmosis	113	0.277	2	0.0308	0.119	STAT3,MAPK1
Thyroid hormone signaling pathway	116	0.285	2	0.0323	0.124	MAPK1,TP53
Sphingolipid signaling pathway	119	0.292	2	0.0338	0.128	MAPK1,TP53
Cell cycle	124	0.305	2	0.0365	0.136	SMAD3,TP53
Natural killer cell mediated cytotoxicity	131	0.322	2	0.0403	0.149	MAPK1,PTPN11
Ubiquitin mediated proteolysis	137	0.336	2	0.0437	0.156	SOCS3,VHL
Apelin signaling pathway	137	0.336	2	0.0437	0.156	MAPK1,SMAD3
Insulin signaling pathway	137	0.336	2	0.0437	0.156	SOCS3,MAPK1
Estrogen signaling pathway	138	0.339	2	0.0443	0.157	JUN,MAPK1
Phospholipase D signaling pathway	148	0.363	2	0.0503	0.176	MAPK1,PTPN11
Oxytocin signaling pathway	153	0.376	2	0.0533	0.184	JUN,MAPK1
Tuberculosis	179	0.44	2	0.0704	0.241	IL6,MAPK1
Axon guidance	181	0.444	2	0.0718	0.243	MAPK1,PTPN11
Antifolate resistance	31	0.0761	1	0.0735	0.244	IL6
Asthma	31	0.0761	1	0.0735	0.244	CCL11
Transcriptional misregulation in cancer	186	0.457	2	0.0752	0.247	IL6,TP53
Aldosterone-regulated sodium reabsorption	37	0.0909	1	0.0872	0.283	MAPK1
Ferroptosis	40	0.0982	1	0.0939	0.3	TP53
cAMP signaling pathway	212	0.521	2	0.0942	0.3	JUN,MAPK1
Regulation of actin cytoskeleton	214	0.526	2	0.0957	0.3	FN1,MAPK1
Graft-versus-host disease	41	0.101	1	0.0961	0.3	IL6
Intestinal immune network for IgA production	49	0.12	1	0.114	0.348	IL6
Cocaine addiction	49	0.12	1	0.114	0.348	JUN
Amyotrophic lateral sclerosis (ALS)	51	0.125	1	0.118	0.358	TP53
Long-term depression	60	0.147	1	0.138	0.413	MAPK1
Cytosolic DNA-sensing pathway	63	0.155	1	0.144	0.424	IL6
Basal cell carcinoma	63	0.155	1	0.144	0.424	TP53
Shigellosis	65	0.16	1	0.148	0.433	MAPK1
Long-term potentiation	67	0.165	1	0.152	0.439	MAPK1
Fc epsilon RI signaling pathway	68	0.167	1	0.155	0.439	MAPK1
Amphetamine addiction	68	0.167	1	0.155	0.439	JUN
p53 signaling pathway	72	0.177	1	0.163	0.459	TP53
Bacterial invasion of epithelial cells	74	0.182	1	0.167	0.466	FN1
ECM-receptor interaction	82	0.201	1	0.183	0.507	FN1
Hypertrophic cardiomyopathy (HCM)	85	0.209	1	0.19	0.52	IL6
Gap junction	88	0.216	1	0.196	0.531	MAPK1
Longevity regulating pathway	89	0.219	1	0.198	0.532	TP53
Fc gamma R-mediated phagocytosis	91	0.223	1	0.202	0.539	MAPK1
Hematopoietic cell lineage	97	0.238	1	0.213	0.561	IL6
Circadian entrainment	97	0.238	1	0.213	0.561	MAPK1
Progesterone-mediated oocyte maturation	99	0.243	1	0.217	0.566	MAPK1
NF-kappa B signaling pathway	100	0.246	1	0.219	0.567	VCAM1
Melanogenesis	101	0.248	1	0.221	0.567	MAPK1
Cholinergic synapse	112	0.275	1	0.242	0.616	MAPK1
Glutamatergic synapse	114	0.28	1	0.246	0.621	MAPK1
Serotonergic synapse	115	0.282	1	0.248	0.621	MAPK1
Platelet activation	124	0.305	1	0.265	0.657	MAPK1
Oocyte meiosis	125	0.307	1	0.266	0.657	MAPK1
Autophagy - animal	128	0.314	1	0.272	0.665	MAPK1
Vascular smooth muscle contraction	132	0.324	1	0.279	0.678	MAPK1
Adrenergic signaling in cardiomyocytes	145	0.356	1	0.302	0.727	MAPK1
Cell adhesion molecules (CAMs)	146	0.359	1	0.304	0.727	VCAM1
Retrograde endocannabinoid signaling	148	0.363	1	0.307	0.73	MAPK1
mTOR signaling pathway	153	0.376	1	0.316	0.743	MAPK1
Hippo signaling pathway	154	0.378	1	0.318	0.743	SMAD3
Necroptosis	162	0.398	1	0.331	0.769	STAT3
cGMP-PKG signaling pathway	166	0.408	1	0.338	0.779	MAPK1
Tight junction	170	0.417	1	0.345	0.787	JUN
Alzheimer's disease	171	0.42	1	0.346	0.787	MAPK1
Alcoholism	180	0.442	1	0.361	0.814	MAPK1
Huntington's disease	193	0.474	1	0.382	0.854	TP53
Endocytosis	244	0.599	1	0.456	1	SMAD3

## Sheet: MMP9
Pathway	Total	Expected	Hits	P.Value	FDR	Genes
Proteoglycans in cancer	201	0.623	14	6.34e-17	2.02e-14	MMP9,ITGA2,ITGB5,VTN,TP53,EGFR,PTK2,ITGB3,THBS1,FN1,CTNNB1,TGFB1,MMP2,VEGFA
Focal adhesion	199	0.617	12	1.24e-13	1.98e-11	THBS2,COL1A2,ITGA2,ITGB5,VTN,EGFR,PTK2,ITGB3,THBS1,FN1,CTNNB1,VEGFA
Bladder cancer	41	0.127	7	2.22e-11	2.35e-09	MMP9,TP53,EGFR,THBS1,CDH1,MMP2,VEGFA
ECM-receptor interaction	82	0.254	8	7.21e-11	5.73e-09	THBS2,COL1A2,ITGA2,ITGB5,VTN,ITGB3,THBS1,FN1
PI3K-Akt signaling pathway	354	1.1	12	1.15e-10	7.33e-09	THBS2,COL1A2,ITGA2,ITGB5,VTN,TP53,EGFR,PTK2,ITGB3,THBS1,FN1,VEGFA
Fluid shear stress and atherosclerosis	139	0.431	7	1.39e-07	7.03e-06	MMP9,TP53,PTK2,ITGB3,CTNNB1,MMP2,VEGFA
Pathways in cancer	530	1.64	11	1.55e-07	7.03e-06	MMP9,ITGA2,TP53,EGFR,PTK2,FN1,CTNNB1,CDH1,TGFB1,MMP2,VEGFA
Endocrine resistance	98	0.304	5	1.03e-05	0.000403	MMP9,TP53,EGFR,PTK2,MMP2
AGE-RAGE signaling pathway in diabetic complications	100	0.31	5	1.14e-05	0.000403	COL1A2,FN1,TGFB1,MMP2,VEGFA
Endometrial cancer	58	0.18	4	2.7e-05	0.000859	TP53,EGFR,CTNNB1,CDH1
Rap1 signaling pathway	206	0.639	6	2.99e-05	0.000863	EGFR,ITGB3,THBS1,CTNNB1,CDH1,VEGFA
Regulation of actin cytoskeleton	214	0.664	6	3.7e-05	0.000981	ITGA2,ITGB5,EGFR,PTK2,ITGB3,FN1
Arrhythmogenic right ventricular cardiomyopathy (ARVC)	72	0.223	4	6.36e-05	0.00156	ITGA2,ITGB5,ITGB3,CTNNB1
Bacterial invasion of epithelial cells	74	0.23	4	7.09e-05	0.00158	PTK2,FN1,CTNNB1,CDH1
Pancreatic cancer	75	0.233	4	7.47e-05	0.00158	TP53,EGFR,TGFB1,VEGFA
Phagosome	152	0.472	5	8.61e-05	0.00171	THBS2,ITGA2,ITGB5,ITGB3,THBS1
Hypertrophic cardiomyopathy (HCM)	85	0.264	4	0.000122	0.00225	ITGA2,ITGB5,ITGB3,TGFB1
Colorectal cancer	86	0.267	4	0.000128	0.00225	TP53,EGFR,CTNNB1,TGFB1
Dilated cardiomyopathy	91	0.282	4	0.000159	0.00266	ITGA2,ITGB5,ITGB3,TGFB1
Small cell lung cancer	93	0.288	4	0.000173	0.00275	ITGA2,TP53,PTK2,FN1
Thyroid cancer	37	0.115	3	0.00019	0.00281	TP53,CTNNB1,CDH1
Amoebiasis	96	0.298	4	0.000196	0.00281	COL1A2,PTK2,FN1,TGFB1
Prostate cancer	97	0.301	4	0.000204	0.00281	MMP9,TP53,EGFR,CTNNB1
MicroRNAs in cancer	299	0.927	6	0.000236	0.00313	MMP9,TP53,EGFR,ITGB3,THBS1,VEGFA
Leukocyte transendothelial migration	112	0.347	4	0.000354	0.0045	MMP9,PTK2,CTNNB1,MMP2
Malaria	49	0.152	3	0.00044	0.00538	THBS2,THBS1,TGFB1
Adherens junction	72	0.223	3	0.00136	0.0154	EGFR,CTNNB1,CDH1
Melanoma	72	0.223	3	0.00136	0.0154	TP53,EGFR,CDH1
Protein digestion and absorption	90	0.279	3	0.00258	0.0283	ELN,COL18A1,COL1A2
HIF-1 signaling pathway	100	0.31	3	0.00348	0.0369	EGFR,TIMP1,VEGFA
Thyroid hormone signaling pathway	116	0.36	3	0.00528	0.0542	TP53,ITGB3,CTNNB1
Platelet activation	124	0.385	3	0.00636	0.0632	COL1A2,ITGA2,ITGB3
Estrogen signaling pathway	138	0.428	3	0.00854	0.0823	MMP9,EGFR,MMP2
Breast cancer	147	0.456	3	0.0102	0.095	TP53,EGFR,CTNNB1
Hippo signaling pathway	154	0.478	3	0.0115	0.103	CTNNB1,CDH1,TGFB1
Hepatitis C	155	0.481	3	0.0117	0.103	TP53,EGFR,CTNNB1
MAPK signaling pathway	295	0.915	4	0.012	0.103	TP53,EGFR,TGFB1,VEGFA
Pathogenic Escherichia coli infection	55	0.171	2	0.0124	0.104	CTNNB1,CDH1
Hepatitis B	163	0.506	3	0.0134	0.109	MMP9,TP53,TGFB1
VEGF signaling pathway	59	0.183	2	0.0142	0.113	PTK2,VEGFA
Basal cell carcinoma	63	0.195	2	0.0161	0.124	TP53,CTNNB1
Central carbon metabolism in cancer	65	0.202	2	0.017	0.129	TP53,EGFR
Non-small cell lung cancer	66	0.205	2	0.0175	0.13	TP53,EGFR
Renal cell carcinoma	69	0.214	2	0.0191	0.132	TGFB1,VEGFA
Kaposi's sarcoma-associated herpesvirus infection	186	0.577	3	0.0191	0.132	TP53,CTNNB1,VEGFA
Transcriptional misregulation in cancer	186	0.577	3	0.0191	0.132	MMP9,TP53,PTK2
p53 signaling pathway	72	0.223	2	0.0207	0.14	TP53,THBS1
Thyroid hormone synthesis	74	0.23	2	0.0217	0.144	ALB,HSPA5
Glioma	75	0.233	2	0.0223	0.145	TP53,EGFR
Chronic myeloid leukemia	76	0.236	2	0.0229	0.145	TP53,TGFB1
Antigen processing and presentation	77	0.239	2	0.0234	0.146	HSPA5,HSPA4
EGFR tyrosine kinase inhibitor resistance	79	0.245	2	0.0246	0.147	EGFR,VEGFA
Complement and coagulation cascades	79	0.245	2	0.0246	0.147	VTN,A2M
ErbB signaling pathway	85	0.264	2	0.0282	0.166	EGFR,PTK2
Rheumatoid arthritis	91	0.282	2	0.0319	0.185	TGFB1,VEGFA
TGF-beta signaling pathway	92	0.285	2	0.0326	0.185	THBS1,TGFB1
GnRH signaling pathway	93	0.288	2	0.0332	0.185	EGFR,MMP2
Hematopoietic cell lineage	97	0.301	2	0.0359	0.197	ITGA2,ITGB3
Cell cycle	124	0.385	2	0.0559	0.301	TP53,TGFB1
Osteoclast differentiation	128	0.397	2	0.0591	0.313	ITGB3,TGFB1
FoxO signaling pathway	132	0.409	2	0.0625	0.326	EGFR,TGFB1
Protein export	23	0.0713	1	0.0691	0.354	HSPA5
Wnt signaling pathway	158	0.49	2	0.0854	0.431	TP53,CTNNB1
Cellular senescence	160	0.496	2	0.0872	0.433	TP53,TGFB1
Prion diseases	35	0.109	1	0.103	0.505	HSPA5
Ferroptosis	40	0.124	1	0.117	0.564	TP53
Intestinal immune network for IgA production	49	0.152	1	0.142	0.672	TGFB1
HTLV-I infection	219	0.679	2	0.147	0.677	TP53,TGFB1
Amyotrophic lateral sclerosis (ALS)	51	0.158	1	0.147	0.677	TP53
Ras signaling pathway	232	0.72	2	0.161	0.731	EGFR,VEGFA
Mitophagy - animal	65	0.202	1	0.184	0.811	TP53
Inflammatory bowel disease (IBD)	65	0.202	1	0.184	0.811	TGFB1
Epithelial cell signaling in Helicobacter pylori infection	68	0.211	1	0.191	0.833	EGFR
Platinum drug resistance	73	0.226	1	0.204	0.875	TP53
Leishmaniasis	74	0.23	1	0.206	0.875	TGFB1
Gap junction	88	0.273	1	0.24	1	EGFR
Longevity regulating pathway	89	0.276	1	0.243	1	TP53
IL-17 signaling pathway	93	0.288	1	0.252	1	MMP9
Choline metabolism in cancer	99	0.307	1	0.266	1	EGFR
Melanogenesis	101	0.313	1	0.271	1	CTNNB1
Chagas disease (American trypanosomiasis)	103	0.32	1	0.275	1	TGFB1
Th17 cell differentiation	107	0.332	1	0.284	1	TGFB1
TNF signaling pathway	110	0.341	1	0.291	1	MMP9
Toxoplasmosis	113	0.351	1	0.298	1	TGFB1
Sphingolipid signaling pathway	119	0.369	1	0.311	1	TP53
Neurotrophin signaling pathway	119	0.369	1	0.311	1	TP53
Apoptosis	136	0.422	1	0.347	1	TP53
Apelin signaling pathway	137	0.425	1	0.349	1	CDH1
Measles	138	0.428	1	0.351	1	TP53
Signaling pathways regulating pluripotency of stem cells	139	0.431	1	0.353	1	CTNNB1
Cell adhesion molecules (CAMs)	146	0.453	1	0.367	1	CDH1
Phospholipase D signaling pathway	148	0.459	1	0.371	1	EGFR
Non-alcoholic fatty liver disease (NAFLD)	149	0.462	1	0.373	1	TGFB1
Oxytocin signaling pathway	153	0.475	1	0.381	1	EGFR
Jak-STAT signaling pathway	162	0.503	1	0.399	1	EGFR
Protein processing in endoplasmic reticulum	165	0.512	1	0.404	1	HSPA5
Tight junction	170	0.527	1	0.414	1	HSPA4
Tuberculosis	179	0.555	1	0.43	1	TGFB1
Axon guidance	181	0.561	1	0.434	1	PTK2
Calcium signaling pathway	188	0.583	1	0.446	1	EGFR
Chemokine signaling pathway	190	0.589	1	0.45	1	PTK2
Huntington's disease	193	0.599	1	0.455	1	TP53
Herpes simplex infection	492	1.53	2	0.457	1	TP53,ITGB3
Epstein-Barr virus infection	201	0.623	1	0.469	1	TP53
Viral carcinogenesis	201	0.623	1	0.469	1	TP53
Endocytosis	244	0.757	1	0.537	1	EGFR
Cytokine-cytokine receptor interaction	294	0.912	1	0.606	1	TGFB1

## Sheet: MMP14
Pathway	Total	Expected	Hits	P.Value	FDR	Genes
Bladder cancer	41	0.106	4	3.09e-06	0.000593	TP53,MMP1,EGFR,VEGFA
Prostate cancer	97	0.251	5	3.73e-06	0.000593	TP53,MMP3,EGFR,HSP90AA1,CTNNB1
Focal adhesion	199	0.514	6	7.7e-06	0.000649	EGFR,FN1,CTNNB1,FYN,SHC1,VEGFA
Proteoglycans in cancer	201	0.52	6	8.16e-06	0.000649	TP53,TIMP3,EGFR,FN1,CTNNB1,VEGFA
Pathways in cancer	530	1.37	7	0.00024	0.0153	TP53,MMP1,EGFR,HSP90AA1,FN1,CTNNB1,VEGFA
Fluid shear stress and atherosclerosis	139	0.359	4	0.000386	0.0189	TP53,HSP90AA1,CTNNB1,VEGFA
Endometrial cancer	58	0.15	3	0.000416	0.0189	TP53,EGFR,CTNNB1
Breast cancer	147	0.38	4	0.000478	0.019	TP53,EGFR,CTNNB1,SHC1
Adherens junction	72	0.186	3	0.000786	0.0217	EGFR,CTNNB1,FYN
MicroRNAs in cancer	299	0.773	5	0.000801	0.0217	TP53,TIMP3,EGFR,SHC1,VEGFA
Bacterial invasion of epithelial cells	74	0.191	3	0.000852	0.0217	FN1,CTNNB1,SHC1
Pancreatic cancer	75	0.194	3	0.000886	0.0217	TP53,EGFR,VEGFA
Glioma	75	0.194	3	0.000886	0.0217	TP53,EGFR,SHC1
Antigen processing and presentation	77	0.199	3	0.000957	0.0217	HSPA4,HSPA5,HSP90AA1
EGFR tyrosine kinase inhibitor resistance	79	0.204	3	0.00103	0.0219	EGFR,SHC1,VEGFA
Colorectal cancer	86	0.222	3	0.00132	0.0262	TP53,EGFR,CTNNB1
Rheumatoid arthritis	91	0.235	3	0.00155	0.0286	MMP1,MMP3,VEGFA
IL-17 signaling pathway	93	0.24	3	0.00165	0.0286	MMP1,MMP3,HSP90AA1
PI3K-Akt signaling pathway	354	0.915	5	0.00171	0.0286	TP53,EGFR,HSP90AA1,FN1,VEGFA
Endocrine resistance	98	0.253	3	0.00192	0.0305	TP53,EGFR,SHC1
HIF-1 signaling pathway	100	0.258	3	0.00204	0.0308	TIMP1,EGFR,VEGFA
Prion diseases	35	0.0905	2	0.00359	0.0519	HSPA5,FYN
Thyroid cancer	37	0.0956	2	0.00401	0.0554	TP53,CTNNB1
Estrogen signaling pathway	138	0.357	3	0.00507	0.0671	EGFR,HSP90AA1,SHC1
Phospholipase D signaling pathway	148	0.383	3	0.00616	0.0783	EGFR,FYN,SHC1
Hepatitis C	155	0.401	3	0.007	0.0856	TP53,EGFR,CTNNB1
Wnt signaling pathway	158	0.408	3	0.00738	0.0869	TP53,MMP7,CTNNB1
Pathogenic Escherichia coli infection	55	0.142	2	0.00869	0.0986	CTNNB1,FYN
Basal cell carcinoma	63	0.163	2	0.0113	0.122	TP53,CTNNB1
Kaposi's sarcoma-associated herpesvirus infection	186	0.481	3	0.0115	0.122	TP53,CTNNB1,VEGFA
Central carbon metabolism in cancer	65	0.168	2	0.012	0.123	TP53,EGFR
Non-small cell lung cancer	66	0.171	2	0.0123	0.123	TP53,EGFR
Melanoma	72	0.186	2	0.0146	0.139	TP53,EGFR
Rap1 signaling pathway	206	0.533	3	0.0152	0.139	EGFR,CTNNB1,VEGFA
PPAR signaling pathway	74	0.191	2	0.0153	0.139	APOA1,MMP1
Chronic myeloid leukemia	76	0.196	2	0.0161	0.143	TP53,SHC1
ErbB signaling pathway	85	0.22	2	0.0199	0.171	EGFR,SHC1
Ras signaling pathway	232	0.6	3	0.0208	0.174	EGFR,SHC1,VEGFA
GnRH signaling pathway	93	0.24	2	0.0236	0.188	MMP14,EGFR
Small cell lung cancer	93	0.24	2	0.0236	0.188	TP53,FN1
AGE-RAGE signaling pathway in diabetic complications	100	0.258	2	0.027	0.21	FN1,VEGFA
TNF signaling pathway	110	0.284	2	0.0322	0.244	MMP14,MMP3
Thyroid hormone signaling pathway	116	0.3	2	0.0355	0.263	TP53,CTNNB1
Sphingolipid signaling pathway	119	0.308	2	0.0372	0.263	TP53,FYN
Neurotrophin signaling pathway	119	0.308	2	0.0372	0.263	TP53,SHC1
MAPK signaling pathway	295	0.763	3	0.0387	0.267	TP53,EGFR,VEGFA
Natural killer cell mediated cytotoxicity	131	0.339	2	0.0443	0.3	FYN,SHC1
Protein export	23	0.0595	1	0.0579	0.383	HSPA5
Vitamin digestion and absorption	24	0.062	1	0.0603	0.391	APOA1
Protein processing in endoplasmic reticulum	165	0.427	2	0.0668	0.425	HSPA5,HSP90AA1
Transcriptional misregulation in cancer	186	0.481	2	0.0823	0.513	TP53,MMP3
African trypanosomiasis	37	0.0956	1	0.0915	0.56	APOA1
Ferroptosis	40	0.103	1	0.0986	0.592	TP53
Fat digestion and absorption	41	0.106	1	0.101	0.594	APOA1
Regulation of actin cytoskeleton	214	0.553	2	0.105	0.604	EGFR,FN1
HTLV-I infection	219	0.566	2	0.109	0.617	TP53,MMP7
Amyotrophic lateral sclerosis (ALS)	51	0.132	1	0.124	0.692	TP53
VEGF signaling pathway	59	0.153	1	0.142	0.766	VEGFA
Viral myocarditis	59	0.153	1	0.142	0.766	FYN
Mitophagy - animal	65	0.168	1	0.155	0.819	TP53
Fc epsilon RI signaling pathway	68	0.176	1	0.162	0.819	FYN
Epithelial cell signaling in Helicobacter pylori infection	68	0.176	1	0.162	0.819	EGFR
Renal cell carcinoma	69	0.178	1	0.164	0.819	VEGFA
Prolactin signaling pathway	70	0.181	1	0.166	0.819	SHC1
p53 signaling pathway	72	0.186	1	0.171	0.819	TP53
Arrhythmogenic right ventricular cardiomyopathy (ARVC)	72	0.186	1	0.171	0.819	CTNNB1
Platinum drug resistance	73	0.189	1	0.173	0.819	TP53
Thyroid hormone synthesis	74	0.191	1	0.175	0.819	HSPA5
Complement and coagulation cascades	79	0.204	1	0.186	0.856	A2M
ECM-receptor interaction	82	0.212	1	0.192	0.873	FN1
Gap junction	88	0.227	1	0.205	0.913	EGFR
Longevity regulating pathway	89	0.23	1	0.207	0.913	TP53
Amoebiasis	96	0.248	1	0.221	0.955	FN1
Progesterone-mediated oocyte maturation	99	0.256	1	0.227	0.955	HSP90AA1
Choline metabolism in cancer	99	0.256	1	0.227	0.955	EGFR
T cell receptor signaling pathway	101	0.261	1	0.231	0.955	FYN
Melanogenesis	101	0.261	1	0.231	0.955	CTNNB1
Th17 cell differentiation	107	0.277	1	0.243	0.992	HSP90AA1
Leukocyte transendothelial migration	112	0.29	1	0.253	1	CTNNB1
Cholinergic synapse	112	0.29	1	0.253	1	FYN
Serotonergic synapse	115	0.297	1	0.259	1	APP
Cell cycle	124	0.321	1	0.276	1	TP53
Platelet activation	124	0.321	1	0.276	1	FYN
Osteoclast differentiation	128	0.331	1	0.284	1	FYN
FoxO signaling pathway	132	0.341	1	0.291	1	EGFR
Apoptosis	136	0.352	1	0.299	1	TP53
Insulin signaling pathway	137	0.354	1	0.301	1	SHC1
Measles	138	0.357	1	0.303	1	TP53
Signaling pathways regulating pluripotency of stem cells	139	0.359	1	0.304	1	CTNNB1
Oxytocin signaling pathway	153	0.396	1	0.33	1	EGFR
Hippo signaling pathway	154	0.398	1	0.331	1	CTNNB1
Cellular senescence	160	0.414	1	0.342	1	TP53
Necroptosis	162	0.419	1	0.345	1	HSP90AA1
Jak-STAT signaling pathway	162	0.419	1	0.345	1	EGFR
Hepatitis B	163	0.421	1	0.347	1	TP53
Tight junction	170	0.439	1	0.359	1	HSPA4
Alzheimer's disease	171	0.442	1	0.361	1	APP
NOD-like receptor signaling pathway	178	0.46	1	0.373	1	HSP90AA1
Alcoholism	180	0.465	1	0.376	1	SHC1
Axon guidance	181	0.468	1	0.378	1	FYN
Calcium signaling pathway	188	0.486	1	0.389	1	EGFR
Chemokine signaling pathway	190	0.491	1	0.392	1	SHC1
Huntington's disease	193	0.499	1	0.397	1	TP53
Epstein-Barr virus infection	201	0.52	1	0.41	1	TP53
Viral carcinogenesis	201	0.52	1	0.41	1	TP53
Endocytosis	244	0.631	1	0.474	1	EGFR
Herpes simplex infection	492	1.27	1	0.732	1	TP53
Ctrl+M

## Sheet: STAT3
Pathway	Total	Expected	Hits	P.Value	FDR	Genes
AGE-RAGE signaling pathway in diabetic complications	100	0.207	9	7.41e-14	2.36e-11	IL6,STAT3,NFKB1,JUN,MAPK14,FN1,MAPK1,SMAD3,VEGFA
Pathways in cancer	530	1.1	12	1.34e-11	2.13e-09	IL6,STAT3,NFKB1,JUN,PTK2,EGFR,FN1,VHL,MAPK1,SMAD3,TP53,VEGFA
Pancreatic cancer	75	0.155	7	6.45e-11	6.84e-09	STAT3,NFKB1,EGFR,MAPK1,SMAD3,TP53,VEGFA
Hepatitis B	163	0.337	8	3.65e-10	2.9e-08	IL6,STAT3,NFKB1,JUN,MAPK14,MAPK1,SMAD3,TP53
HIF-1 signaling pathway	100	0.207	7	5.07e-10	3.22e-08	IL6,STAT3,NFKB1,EGFR,VHL,MAPK1,VEGFA
Th17 cell differentiation	107	0.221	7	8.2e-10	4.35e-08	IL6,STAT3,NFKB1,JUN,MAPK14,MAPK1,SMAD3
Kaposi's sarcoma-associated herpesvirus infection	186	0.385	8	1.05e-09	4.76e-08	IL6,STAT3,NFKB1,JUN,MAPK14,MAPK1,TP53,VEGFA
Proteoglycans in cancer	201	0.416	8	1.95e-09	7.73e-08	STAT3,MAPK14,PTK2,EGFR,FN1,MAPK1,TP53,VEGFA
FoxO signaling pathway	132	0.273	7	3.61e-09	1.28e-07	IL6,STAT3,SIRT1,MAPK14,EGFR,MAPK1,SMAD3
Cellular senescence	160	0.331	7	1.39e-08	4.41e-07	IL6,NFKB1,SIRT1,MAPK14,MAPK1,SMAD3,TP53
Endocrine resistance	98	0.203	6	2.56e-08	7.4e-07	JUN,MAPK14,PTK2,EGFR,MAPK1,TP53
Chagas disease (American trypanosomiasis)	103	0.213	6	3.46e-08	9.16e-07	IL6,NFKB1,JUN,MAPK14,MAPK1,SMAD3
TNF signaling pathway	110	0.227	6	5.14e-08	1.26e-06	IL6,SOCS3,NFKB1,JUN,MAPK14,MAPK1
Inflammatory bowel disease (IBD)	65	0.134	5	1.46e-07	3.31e-06	IL6,STAT3,NFKB1,JUN,SMAD3
PI3K-Akt signaling pathway	354	0.732	8	1.66e-07	3.51e-06	IL6,NFKB1,PTK2,EGFR,FN1,MAPK1,TP53,VEGFA
Fluid shear stress and atherosclerosis	139	0.287	6	2.08e-07	3.97e-06	NFKB1,JUN,MAPK14,PTK2,TP53,VEGFA
Prolactin signaling pathway	70	0.145	5	2.12e-07	3.97e-06	SOCS3,STAT3,NFKB1,MAPK14,MAPK1
Pertussis	76	0.157	5	3.21e-07	5.68e-06	IL6,NFKB1,JUN,MAPK14,MAPK1
EGFR tyrosine kinase inhibitor resistance	79	0.163	5	3.91e-07	6.33e-06	IL6,STAT3,EGFR,MAPK1,VEGFA
Hepatitis C	155	0.321	6	3.98e-07	6.33e-06	SOCS3,STAT3,NFKB1,EGFR,MAPK1,TP53
Salmonella infection	86	0.178	5	5.99e-07	8.65e-06	IL6,NFKB1,JUN,MAPK14,MAPK1
Colorectal cancer	86	0.178	5	5.99e-07	8.65e-06	JUN,EGFR,MAPK1,SMAD3,TP53
IL-17 signaling pathway	93	0.192	5	8.86e-07	1.23e-05	IL6,NFKB1,JUN,MAPK14,MAPK1
MAPK signaling pathway	295	0.61	7	9.29e-07	1.23e-05	NFKB1,JUN,MAPK14,EGFR,MAPK1,TP53,VEGFA
MicroRNAs in cancer	299	0.618	7	1.02e-06	1.29e-05	STAT3,NFKB1,SIRT1,EGFR,MAPK1,TP53,VEGFA
Bladder cancer	41	0.0848	4	1.18e-06	1.44e-05	EGFR,MAPK1,TP53,VEGFA
Toll-like receptor signaling pathway	104	0.215	5	1.55e-06	1.82e-05	IL6,NFKB1,JUN,MAPK14,MAPK1
Focal adhesion	199	0.412	6	1.73e-06	1.97e-05	JUN,PTK2,EGFR,FN1,MAPK1,VEGFA
Epstein-Barr virus infection	201	0.416	6	1.84e-06	2.02e-05	IL6,STAT3,NFKB1,JUN,MAPK14,TP53
Neurotrophin signaling pathway	119	0.246	5	3.02e-06	3.11e-05	NFKB1,JUN,MAPK14,MAPK1,TP53
HTLV-I infection	219	0.453	6	3.03e-06	3.11e-05	IL6,NFKB1,JUN,MAPK1,SMAD3,TP53
Osteoclast differentiation	128	0.265	5	4.33e-06	4.3e-05	SOCS3,NFKB1,JUN,MAPK14,MAPK1
VEGF signaling pathway	59	0.122	4	5.18e-06	5e-05	MAPK14,PTK2,MAPK1,VEGFA
Measles	138	0.285	5	6.26e-06	5.86e-05	IL6,STAT3,NFKB1,JUN,TP53
Non-small cell lung cancer	66	0.136	4	8.14e-06	7.4e-05	STAT3,EGFR,MAPK1,TP53
Epithelial cell signaling in Helicobacter pylori infection	68	0.141	4	9.17e-06	8.1e-05	NFKB1,JUN,MAPK14,EGFR
Renal cell carcinoma	69	0.143	4	9.73e-06	8.36e-05	JUN,VHL,MAPK1,VEGFA
Leishmaniasis	74	0.153	4	1.29e-05	0.000108	NFKB1,JUN,MAPK14,MAPK1
Chronic myeloid leukemia	76	0.157	4	1.43e-05	0.000117	NFKB1,MAPK1,SMAD3,TP53
NOD-like receptor signaling pathway	178	0.368	5	2.17e-05	0.000172	IL6,NFKB1,JUN,MAPK14,MAPK1
ErbB signaling pathway	85	0.176	4	2.23e-05	0.000173	JUN,PTK2,EGFR,MAPK1
Th1 and Th2 cell differentiation	92	0.19	4	3.05e-05	0.00023	NFKB1,JUN,MAPK14,MAPK1
GnRH signaling pathway	93	0.192	4	3.19e-05	0.00023	JUN,MAPK14,EGFR,MAPK1
Small cell lung cancer	93	0.192	4	3.19e-05	0.00023	NFKB1,PTK2,FN1,TP53
Amoebiasis	96	0.199	4	3.61e-05	0.000255	IL6,NFKB1,PTK2,FN1
Prostate cancer	97	0.201	4	3.76e-05	0.00026	NFKB1,EGFR,MAPK1,TP53
Viral carcinogenesis	201	0.416	5	3.89e-05	0.000264	STAT3,NFKB1,JUN,MAPK1,TP53
T cell receptor signaling pathway	101	0.209	4	4.41e-05	0.000292	NFKB1,JUN,MAPK14,MAPK1
Insulin resistance	108	0.223	4	5.74e-05	0.000373	IL6,SOCS3,STAT3,NFKB1
Toxoplasmosis	113	0.234	4	6.86e-05	0.000436	STAT3,NFKB1,MAPK14,MAPK1
Sphingolipid signaling pathway	119	0.246	4	8.39e-05	0.000523	NFKB1,MAPK14,MAPK1,TP53
Apoptosis	136	0.281	4	0.000141	0.000863	NFKB1,JUN,MAPK1,TP53
Signaling pathways regulating pluripotency of stem cells	139	0.287	4	0.000154	0.000921	STAT3,MAPK14,MAPK1,SMAD3
Breast cancer	147	0.304	4	0.000191	0.00112	JUN,EGFR,MAPK1,TP53
Non-alcoholic fatty liver disease (NAFLD)	149	0.308	4	0.000201	0.00116	IL6,SOCS3,NFKB1,JUN
Endometrial cancer	58	0.12	3	0.000209	0.00119	EGFR,MAPK1,TP53
Jak-STAT signaling pathway	162	0.335	4	0.000277	0.00154	IL6,SOCS3,STAT3,EGFR
Shigellosis	65	0.134	3	0.000293	0.00158	NFKB1,MAPK14,MAPK1
Central carbon metabolism in cancer	65	0.134	3	0.000293	0.00158	EGFR,MAPK1,TP53
Acute myeloid leukemia	66	0.136	3	0.000307	0.00162	STAT3,NFKB1,MAPK1
Influenza A	167	0.345	4	0.000311	0.00162	IL6,SOCS3,NFKB1,MAPK1
Adipocytokine signaling pathway	69	0.143	3	0.00035	0.00179	SOCS3,STAT3,NFKB1
B cell receptor signaling pathway	71	0.147	3	0.000381	0.00192	NFKB1,JUN,MAPK1
Adherens junction	72	0.149	3	0.000397	0.00194	EGFR,MAPK1,SMAD3
Melanoma	72	0.149	3	0.000397	0.00194	EGFR,MAPK1,TP53
Tuberculosis	179	0.37	4	0.000406	0.00195	IL6,NFKB1,MAPK14,MAPK1
Glioma	75	0.155	3	0.000447	0.00212	EGFR,MAPK1,TP53
Transcriptional misregulation in cancer	186	0.385	4	0.000469	0.00219	IL6,NFKB1,PTK2,TP53
Chemokine signaling pathway	190	0.393	4	0.000509	0.00234	STAT3,NFKB1,PTK2,MAPK1
Rap1 signaling pathway	206	0.426	4	0.000691	0.00314	MAPK14,EGFR,MAPK1,VEGFA
Longevity regulating pathway	89	0.184	3	0.000739	0.00331	NFKB1,SIRT1,TP53
Rheumatoid arthritis	91	0.188	3	0.000789	0.00347	IL6,JUN,VEGFA
Regulation of actin cytoskeleton	214	0.443	4	0.000797	0.00347	PTK2,EGFR,FN1,MAPK1
Choline metabolism in cancer	99	0.205	3	0.00101	0.00433	JUN,EGFR,MAPK1
Ras signaling pathway	232	0.48	4	0.00108	0.00457	NFKB1,EGFR,MAPK1,VEGFA
Antifolate resistance	31	0.0641	2	0.0018	0.00753	IL6,NFKB1
Prion diseases	35	0.0724	2	0.00229	0.00947	IL6,MAPK1
Thyroid cancer	37	0.0765	2	0.00256	0.0104	MAPK1,TP53
Estrogen signaling pathway	138	0.285	3	0.00262	0.0106	JUN,EGFR,MAPK1
Oxytocin signaling pathway	153	0.316	3	0.00351	0.014	JUN,EGFR,MAPK1
Wnt signaling pathway	158	0.327	3	0.00385	0.0151	JUN,SMAD3,TP53
Type II diabetes mellitus	46	0.0951	2	0.00394	0.0153	SOCS3,MAPK1
Cocaine addiction	49	0.101	2	0.00446	0.0171	NFKB1,JUN
Amyotrophic lateral sclerosis (ALS)	51	0.105	2	0.00482	0.0182	MAPK14,TP53
Legionellosis	55	0.114	2	0.00559	0.0209	IL6,NFKB1
Cytosolic DNA-sensing pathway	63	0.13	2	0.00728	0.0269	IL6,NFKB1
Mitophagy - animal	65	0.134	2	0.00773	0.0283	JUN,TP53
Fc epsilon RI signaling pathway	68	0.141	2	0.00844	0.0301	MAPK14,MAPK1
Amphetamine addiction	68	0.141	2	0.00844	0.0301	SIRT1,JUN
cAMP signaling pathway	212	0.438	3	0.00873	0.0308	NFKB1,JUN,MAPK1
RIG-I-like receptor signaling pathway	70	0.145	2	0.00892	0.0312	NFKB1,MAPK14
Platinum drug resistance	73	0.151	2	0.00967	0.0334	MAPK1,TP53
Bacterial invasion of epithelial cells	74	0.153	2	0.00993	0.034	PTK2,FN1
Gap junction	88	0.182	2	0.0138	0.0468	EGFR,MAPK1
TGF-beta signaling pathway	92	0.19	2	0.0151	0.0504	MAPK1,SMAD3
Herpes simplex infection	492	1.02	4	0.0159	0.0527	IL6,SOCS3,NFKB1,TP53
Progesterone-mediated oocyte maturation	99	0.205	2	0.0173	0.0567	MAPK14,MAPK1
Leukocyte transendothelial migration	112	0.232	2	0.0218	0.0708	MAPK14,PTK2
Thyroid hormone signaling pathway	116	0.24	2	0.0233	0.0749	MAPK1,TP53
Cell cycle	124	0.256	2	0.0264	0.0831	SMAD3,TP53
Platelet activation	124	0.256	2	0.0264	0.0831	MAPK14,MAPK1
Ubiquitin mediated proteolysis	137	0.283	2	0.0318	0.0971	SOCS3,VHL
Apelin signaling pathway	137	0.283	2	0.0318	0.0971	MAPK1,SMAD3
Insulin signaling pathway	137	0.283	2	0.0318	0.0971	SOCS3,MAPK1
Adrenergic signaling in cardiomyocytes	145	0.3	2	0.0352	0.107	MAPK14,MAPK1
Phospholipase D signaling pathway	148	0.306	2	0.0366	0.109	EGFR,MAPK1
Retrograde endocannabinoid signaling	148	0.306	2	0.0366	0.109	MAPK14,MAPK1
Axon guidance	181	0.374	2	0.0527	0.155	PTK2,MAPK1
Aldosterone-regulated sodium reabsorption	37	0.0765	1	0.0739	0.214	MAPK1
African trypanosomiasis	37	0.0765	1	0.0739	0.214	IL6
Ferroptosis	40	0.0827	1	0.0797	0.228	TP53
Graft-versus-host disease	41	0.0848	1	0.0816	0.232	IL6
Endocytosis	244	0.505	2	0.0889	0.25	EGFR,SMAD3
Intestinal immune network for IgA production	49	0.101	1	0.0967	0.268	IL6
Malaria	49	0.101	1	0.0967	0.268	IL6
Long-term depression	60	0.124	1	0.117	0.321	MAPK1
Longevity regulating pathway - multiple species	62	0.128	1	0.121	0.329	SIRT1
Basal cell carcinoma	63	0.13	1	0.123	0.331	TP53
Long-term potentiation	67	0.139	1	0.13	0.347	MAPK1
p53 signaling pathway	72	0.149	1	0.139	0.369	TP53
ECM-receptor interaction	82	0.17	1	0.157	0.412	FN1
Hypertrophic cardiomyopathy (HCM)	85	0.176	1	0.162	0.423	IL6
Fc gamma R-mediated phagocytosis	91	0.188	1	0.173	0.446	MAPK1
Hematopoietic cell lineage	97	0.201	1	0.183	0.465	IL6
Circadian entrainment	97	0.201	1	0.183	0.465	MAPK1
NF-kappa B signaling pathway	100	0.207	1	0.188	0.471	NFKB1
Inflammatory mediator regulation of TRP channels	100	0.207	1	0.188	0.471	MAPK14
Melanogenesis	101	0.209	1	0.19	0.471	MAPK1
Glucagon signaling pathway	103	0.213	1	0.193	0.476	SIRT1
Cholinergic synapse	112	0.232	1	0.208	0.509	MAPK1
Glutamatergic synapse	114	0.236	1	0.212	0.514	MAPK1
Serotonergic synapse	115	0.238	1	0.213	0.514	MAPK1
AMPK signaling pathway	120	0.248	1	0.221	0.53	SIRT1
Oocyte meiosis	125	0.258	1	0.23	0.545	MAPK1
Autophagy - animal	128	0.265	1	0.234	0.552	MAPK1
Natural killer cell mediated cytotoxicity	131	0.271	1	0.239	0.555	MAPK1
Dopaminergic synapse	131	0.271	1	0.239	0.555	MAPK14
Vascular smooth muscle contraction	132	0.273	1	0.241	0.555	MAPK1
mTOR signaling pathway	153	0.316	1	0.274	0.625	MAPK1
Hippo signaling pathway	154	0.318	1	0.275	0.625	SMAD3
Necroptosis	162	0.335	1	0.287	0.648	STAT3
cGMP-PKG signaling pathway	166	0.343	1	0.293	0.657	MAPK1
Tight junction	170	0.352	1	0.299	0.664	JUN
Alzheimer's disease	171	0.354	1	0.301	0.664	MAPK1
Alcoholism	180	0.372	1	0.314	0.689	MAPK1
Calcium signaling pathway	188	0.389	1	0.326	0.709	EGFR
Huntington's disease	193	0.399	1	0.333	0.72	TP53
Cytokine-cytokine receptor interaction	294	0.608	1	0.462	0.993	IL6

## Sheet: VEGFC
Pathway	Total	Expected	Hits	P.Value	FDR	Genes
Focal adhesion	199	0.463	13	1.12e-17	3.55e-15	CTNNB1,FYN,SHC1,FLT4,VEGFC,EGF,EGFR,VWF,ITGB3,PTK2,MAPK1,KDR,VEGFA
PI3K-Akt signaling pathway	354	0.824	14	3.56e-16	5.65e-14	FLT4,VEGFC,TEK,ANGPT2,FGF2,EGF,EGFR,VWF,ITGB3,PTK2,TP53,MAPK1,KDR,VEGFA
Rap1 signaling pathway	206	0.479	12	1.49e-15	1.58e-13	CTNNB1,FLT4,VEGFC,TEK,ANGPT2,FGF2,EGF,EGFR,ITGB3,MAPK1,KDR,VEGFA
Ras signaling pathway	232	0.54	12	6.31e-15	5.02e-13	SHC1,FLT4,VEGFC,TEK,ANGPT2,FGF2,EGF,EGFR,MAPK1,PTPN11,KDR,VEGFA
Proteoglycans in cancer	201	0.468	10	4.09e-12	2.6e-10	CTNNB1,FGF2,EGFR,ITGB3,PTK2,TP53,MAPK1,PTPN11,KDR,VEGFA
MAPK signaling pathway	295	0.686	11	5.17e-12	2.74e-10	FLT4,VEGFC,TEK,ANGPT2,FGF2,EGF,EGFR,TP53,MAPK1,KDR,VEGFA
EGFR tyrosine kinase inhibitor resistance	79	0.184	7	2.57e-10	1.17e-08	SHC1,FGF2,EGF,EGFR,MAPK1,KDR,VEGFA
Breast cancer	147	0.342	8	5.23e-10	2.08e-08	CTNNB1,SHC1,FLT4,FGF2,EGF,EGFR,TP53,MAPK1
Bladder cancer	41	0.0954	5	2.65e-08	9.35e-07	EGF,EGFR,TP53,MAPK1,VEGFA
Pathways in cancer	530	1.23	10	5.55e-08	1.77e-06	CTNNB1,FLT4,VEGFC,FGF2,EGF,EGFR,PTK2,TP53,MAPK1,VEGFA
HIF-1 signaling pathway	100	0.233	6	6.56e-08	1.9e-06	TEK,ANGPT2,EGF,EGFR,MAPK1,VEGFA
Endometrial cancer	58	0.135	5	1.58e-07	4.19e-06	CTNNB1,EGF,EGFR,TP53,MAPK1
Fluid shear stress and atherosclerosis	139	0.323	6	4.69e-07	1.07e-05	CTNNB1,ITGB3,PTK2,TP53,KDR,VEGFA
Melanoma	72	0.168	5	4.73e-07	1.07e-05	FGF2,EGF,EGFR,TP53,MAPK1
Pancreatic cancer	75	0.174	5	5.81e-07	1.15e-05	EGF,EGFR,TP53,MAPK1,VEGFA
Glioma	75	0.174	5	5.81e-07	1.15e-05	SHC1,EGF,EGFR,TP53,MAPK1
Phospholipase D signaling pathway	148	0.344	6	6.8e-07	1.27e-05	FYN,SHC1,EGF,EGFR,MAPK1,PTPN11
ErbB signaling pathway	85	0.198	5	1.09e-06	1.92e-05	SHC1,EGF,EGFR,PTK2,MAPK1
Colorectal cancer	86	0.2	5	1.15e-06	1.93e-05	CTNNB1,EGF,EGFR,TP53,MAPK1
Prostate cancer	97	0.226	5	2.1e-06	3.34e-05	CTNNB1,EGF,EGFR,TP53,MAPK1
Endocrine resistance	98	0.228	5	2.21e-06	3.35e-05	SHC1,EGFR,PTK2,TP53,MAPK1
Kaposi's sarcoma-associated herpesvirus infection	186	0.433	6	2.6e-06	3.76e-05	CTNNB1,ANGPT2,FGF2,TP53,MAPK1,VEGFA
Regulation of actin cytoskeleton	214	0.498	6	5.87e-06	8.11e-05	FGF2,EGF,EGFR,ITGB3,PTK2,MAPK1
VEGF signaling pathway	59	0.137	4	8.62e-06	0.000114	PTK2,MAPK1,KDR,VEGFA
Non-small cell lung cancer	66	0.154	4	1.35e-05	0.000172	EGF,EGFR,TP53,MAPK1
Adherens junction	72	0.168	4	1.91e-05	0.000234	CTNNB1,FYN,EGFR,MAPK1
Hepatitis C	155	0.361	5	2.1e-05	0.000247	CTNNB1,EGF,EGFR,TP53,MAPK1
Chronic myeloid leukemia	76	0.177	4	2.37e-05	0.000269	SHC1,TP53,MAPK1,PTPN11
MicroRNAs in cancer	299	0.696	6	3.97e-05	0.000435	SHC1,EGFR,ITGB3,TP53,MAPK1,VEGFA
Thyroid cancer	37	0.0861	3	7.82e-05	0.000829	CTNNB1,TP53,MAPK1
Thyroid hormone signaling pathway	116	0.27	4	0.000125	0.00128	CTNNB1,ITGB3,TP53,MAPK1
Neurotrophin signaling pathway	119	0.277	4	0.000138	0.00137	SHC1,TP53,MAPK1,PTPN11
Platelet activation	124	0.288	4	0.000162	0.00156	FYN,VWF,ITGB3,MAPK1
Natural killer cell mediated cytotoxicity	131	0.305	4	0.0002	0.00187	FYN,SHC1,MAPK1,PTPN11
Central carbon metabolism in cancer	65	0.151	3	0.000422	0.00383	EGFR,TP53,MAPK1
Renal cell carcinoma	69	0.161	3	0.000503	0.00445	MAPK1,PTPN11,VEGFA
Bacterial invasion of epithelial cells	74	0.172	3	0.000618	0.00531	CTNNB1,SHC1,PTK2
Axon guidance	181	0.421	4	0.000686	0.00574	FYN,PTK2,MAPK1,PTPN11
Gap junction	88	0.205	3	0.00103	0.00836	EGF,EGFR,MAPK1
Choline metabolism in cancer	99	0.23	3	0.00144	0.0115	EGF,EGFR,MAPK1
AGE-RAGE signaling pathway in diabetic complications	100	0.233	3	0.00148	0.0115	VEGFC,MAPK1,VEGFA
Leukocyte transendothelial migration	112	0.261	3	0.00206	0.0156	CTNNB1,PTK2,PTPN11
Sphingolipid signaling pathway	119	0.277	3	0.00245	0.0181	FYN,TP53,MAPK1
Prion diseases	35	0.0814	2	0.00291	0.021	FYN,MAPK1
Osteoclast differentiation	128	0.298	3	0.00301	0.0213	FYN,ITGB3,MAPK1
FoxO signaling pathway	132	0.307	3	0.00328	0.0227	EGF,EGFR,MAPK1
Estrogen signaling pathway	138	0.321	3	0.00372	0.0252	SHC1,EGFR,MAPK1
Signaling pathways regulating pluripotency of stem cells	139	0.323	3	0.0038	0.0252	CTNNB1,FGF2,MAPK1
Jak-STAT signaling pathway	162	0.377	3	0.00584	0.0379	EGF,EGFR,PTPN11
Pathogenic Escherichia coli infection	55	0.128	2	0.00706	0.0449	CTNNB1,FYN
Chemokine signaling pathway	190	0.442	3	0.00906	0.0561	SHC1,PTK2,MAPK1
Basal cell carcinoma	63	0.147	2	0.00918	0.0561	CTNNB1,TP53
Fc epsilon RI signaling pathway	68	0.158	2	0.0106	0.0626	FYN,MAPK1
Epithelial cell signaling in Helicobacter pylori infection	68	0.158	2	0.0106	0.0626	EGFR,PTPN11
Prolactin signaling pathway	70	0.163	2	0.0112	0.065	SHC1,MAPK1
Arrhythmogenic right ventricular cardiomyopathy (ARVC)	72	0.168	2	0.0119	0.0674	CTNNB1,ITGB3
Platinum drug resistance	73	0.17	2	0.0122	0.068	TP53,MAPK1
ECM-receptor interaction	82	0.191	2	0.0152	0.0834	VWF,ITGB3
Rheumatoid arthritis	91	0.212	2	0.0185	0.0998	TEK,VEGFA
GnRH signaling pathway	93	0.216	2	0.0193	0.101	EGFR,MAPK1
Small cell lung cancer	93	0.216	2	0.0193	0.101	PTK2,TP53
T cell receptor signaling pathway	101	0.235	2	0.0225	0.114	FYN,MAPK1
Melanogenesis	101	0.235	2	0.0225	0.114	CTNNB1,MAPK1
TNF signaling pathway	110	0.256	2	0.0264	0.131	VEGFC,MAPK1
Cholinergic synapse	112	0.261	2	0.0273	0.134	FYN,MAPK1
Apoptosis	136	0.316	2	0.039	0.188	TP53,MAPK1
Insulin signaling pathway	137	0.319	2	0.0396	0.188	SHC1,MAPK1
Oxytocin signaling pathway	153	0.356	2	0.0483	0.226	EGFR,MAPK1
Wnt signaling pathway	158	0.368	2	0.0512	0.236	CTNNB1,TP53
Cellular senescence	160	0.372	2	0.0524	0.238	TP53,MAPK1
Hepatitis B	163	0.379	2	0.0541	0.242	TP53,MAPK1
Alcoholism	180	0.419	2	0.0645	0.285	SHC1,MAPK1
Transcriptional misregulation in cancer	186	0.433	2	0.0684	0.298	PTK2,TP53
Viral carcinogenesis	201	0.468	2	0.0783	0.336	TP53,MAPK1
Aldosterone-regulated sodium reabsorption	37	0.0861	1	0.0828	0.351	MAPK1
Ferroptosis	40	0.0931	1	0.0892	0.373	TP53
HTLV-I infection	219	0.509	2	0.0907	0.375	TP53,MAPK1
Type II diabetes mellitus	46	0.107	1	0.102	0.412	MAPK1
Herpes simplex infection	492	1.14	3	0.102	0.412	ITGB3,TP53,PTPN11
Amyotrophic lateral sclerosis (ALS)	51	0.119	1	0.112	0.447	TP53
Viral myocarditis	59	0.137	1	0.129	0.506	FYN
Long-term depression	60	0.14	1	0.131	0.508	MAPK1
Mitophagy - animal	65	0.151	1	0.141	0.534	TP53
Shigellosis	65	0.151	1	0.141	0.534	MAPK1
Acute myeloid leukemia	66	0.154	1	0.143	0.535	MAPK1
Long-term potentiation	67	0.156	1	0.145	0.536	MAPK1
Adipocytokine signaling pathway	69	0.161	1	0.149	0.545	PTPN11
B cell receptor signaling pathway	71	0.165	1	0.153	0.553	MAPK1
p53 signaling pathway	72	0.168	1	0.155	0.554	TP53
Leishmaniasis	74	0.172	1	0.159	0.562	MAPK1
Pertussis	76	0.177	1	0.163	0.569	MAPK1
Complement and coagulation cascades	79	0.184	1	0.169	0.584	VWF
Hypertrophic cardiomyopathy (HCM)	85	0.198	1	0.181	0.617	ITGB3
Salmonella infection	86	0.2	1	0.182	0.617	MAPK1
Longevity regulating pathway	89	0.207	1	0.188	0.623	TP53
Fc gamma R-mediated phagocytosis	91	0.212	1	0.192	0.623	MAPK1
Dilated cardiomyopathy	91	0.212	1	0.192	0.623	ITGB3
TGF-beta signaling pathway	92	0.214	1	0.194	0.623	MAPK1
Th1 and Th2 cell differentiation	92	0.214	1	0.194	0.623	MAPK1
IL-17 signaling pathway	93	0.216	1	0.196	0.623	MAPK1
Amoebiasis	96	0.223	1	0.201	0.628	PTK2
Hematopoietic cell lineage	97	0.226	1	0.203	0.628	ITGB3
Circadian entrainment	97	0.226	1	0.203	0.628	MAPK1
Progesterone-mediated oocyte maturation	99	0.23	1	0.207	0.633	MAPK1
Chagas disease (American trypanosomiasis)	103	0.24	1	0.215	0.649	MAPK1
Toll-like receptor signaling pathway	104	0.242	1	0.216	0.649	MAPK1
Th17 cell differentiation	107	0.249	1	0.222	0.659	MAPK1
Insulin resistance	108	0.251	1	0.224	0.659	PTPN11
Toxoplasmosis	113	0.263	1	0.233	0.678	MAPK1
Glutamatergic synapse	114	0.265	1	0.235	0.678	MAPK1
Serotonergic synapse	115	0.268	1	0.237	0.678	MAPK1
Cell cycle	124	0.288	1	0.253	0.716	TP53
Oocyte meiosis	125	0.291	1	0.254	0.716	MAPK1
Autophagy - animal	128	0.298	1	0.26	0.724	MAPK1
Vascular smooth muscle contraction	132	0.307	1	0.267	0.737	MAPK1
Apelin signaling pathway	137	0.319	1	0.275	0.753	MAPK1
Measles	138	0.321	1	0.277	0.753	TP53
Adrenergic signaling in cardiomyocytes	145	0.337	1	0.289	0.779	MAPK1
Retrograde endocannabinoid signaling	148	0.344	1	0.294	0.785	MAPK1
Phagosome	152	0.354	1	0.301	0.792	ITGB3
mTOR signaling pathway	153	0.356	1	0.302	0.792	MAPK1
Hippo signaling pathway	154	0.358	1	0.304	0.792	CTNNB1
cGMP-PKG signaling pathway	166	0.386	1	0.324	0.834	MAPK1
Influenza A	167	0.389	1	0.325	0.834	MAPK1
Alzheimer's disease	171	0.398	1	0.332	0.843	MAPK1
NOD-like receptor signaling pathway	178	0.414	1	0.343	0.862	MAPK1
Tuberculosis	179	0.416	1	0.344	0.862	MAPK1
Calcium signaling pathway	188	0.437	1	0.358	0.89	EGFR
Huntington's disease	193	0.449	1	0.366	0.901	TP53
Epstein-Barr virus infection	201	0.468	1	0.378	0.924	TP53
cAMP signaling pathway	212	0.493	1	0.394	0.956	MAPK1
Endocytosis	244	0.568	1	0.439	1	EGFR

[truncated: 2 more sheets: GRB2, DDIT3]
