# Supplementary material for: Suboptimal Responses to Anti-VEGF in Retinal Neurovascular Diseases: Linking Aging and Alternative Angioinflammatory Pathways
Source: Invest Ophthalmol Vis Sci. 2026 May 4;67(5):4. doi: 10.1167/iovs.67.5.4 (PMC13164572; doi:10.1167/iovs.67.5.4)
Supplement: Supplement 37 [file iovs-67-5-4_s037.xlsx]

## Sheet: RPE Cell
RPE Cell Input Data for NetworkAnalyst
FN1
VCAM1
CCL2
CCL5
CXCL8
CXCR2
CXCL1
VEGFD
LYVE1
VEGFC
TEK
ANGPT2
FLT1
GRB2
KRAS
MAPK3
MAPK14
HIF1A
STAT3
ARPIN
TNKS2
PTEN
FOXO1
DDIT3
HSPA5
HSP90AA1
MAPK1
TIMP1
MMP9
TGFB1
ACVRL1
BMP2
ACVR1
BMP4
CDH3
CDH1
ITGAE
MMP14
MMP2
IL6
LYN
PLCG1
COPS7A
COPS9
WIPF2
WAS
INSRR
INS

## Sheet: Macrophage Cell
Macrophage Cell Input Data for NetworkAnalyst
CXCL1
IL8
PIGR
CREBBP
ANGPT2
ANXA7
TP53
PTK2
SH3KBP1
GRB2
CCL2
CCR5
FOXO1
TNF
TNFRSF1B
HSPA5
IL6
STAT3
GSTP1
VEGFA
MAPK1
IER3
MMP9
MMP14
TGOLN2
VEGFC
FIGF
FLT4
DDIT3
CSNK2A1
HCLS1
LRRN4
PDGFB
THBS1
POMC
VTN
MDFI

## Sheet: Pericyte Cell
Pericyte Cell Input Data for NetworkAnalyst
FN1
SP3
SERPINE1
CXCL1
ANGPT2
ANXA7
TMSB4X
ILK
CCL2
CCL5
JUN
FOXO1
SRC
CD44
CAV1
COL14A1
HSPA5
LDLR
NDRG1
TBX2
VWF
IL6
IL6ST
GRB2
FHL1
MAPK1
ITGB6
MMP9
RELA
PIN1
ITGA4
MMP14
FGFR2
STAT3
VEGFC
KDR
VEGFA
CTGF
LAMC1
CCDC53
PBXIP1
ZNF101
CDK6
DDIT3
FIGF

## Sheet: Endothelial Cell
Endothelial Cell Input Data for NetworkAnalyst
CXCL1
PIGR
IL8
MMP9
TGFB1
APP
GSK3B
EWSR1
FN1
ANGPT2
ANXA7
BAG6
CCL14
CCR1
CCL2
CCR5
STAT3
VEGFA
FOXO1
SRC
SHC1
HSPA5
PTPRR
MAPK1
KDR
VEGFC
MMP1
TIMP1
MMP14
TIMP2
MMP2
HGF
PRKCZ
PTPN6
CCND1
FIGF
SHC2
RHOU
GRB2
DDIT3
KEAP1
IPO11
NXF1
UBQLN4
SPARC
IL6
FOSL1

## Sheet: B Cell 
B Cell Input Data for NetworkAnalyst
HSP90AA1
RPL3
SMAD3
FOXO1
USP15
UBE2S
ZRANB1
HIPK2
CXCL1
IKBKG
TNF
POLR2F
ANGPT2
MMP9
IL6
NFKB1
CCL2
HSPA5
HSP90B1
METTL21A
MAPK1
MYC
MMP14
LIMK1
STAT3
VEGFA
KDR
VEGFC
IGFBP7
INS
GRB2
SUV39H2
CGGBP1
SNX8
DDIT3
FOSL2

## Sheet: Mast Cell 
Mast Cell Input Data for NetworkAnalyst
CXCL1
CXCR2
CXCL8
JUN
MAPK1
VEGFC
ANGPT2
FLT4
SHC1
CCL2
TRIM55
TTN
TRIM63
FOXO1
HSP90AA1
HSPA5
DDIT3
TRIB3
PPARA
IL6
STAT3
PHF1
EZH2
MMP14
TIMP3
MMP9
COL18A1
KDR
IGF1
IGFBP7
INS
FGFR4
GRB2

## Sheet: Melanocyte Cell
Melanocyte Cell Input Data for NetworkAnalyst
CXCL1
CXCR1
IL8
JUN
APP
ANGPT2
TEK
CCL2
CCL5
FZD10
SIRT2
FOXO1
AKT1
HSPA5
GRB2
IL6
OSM
GAPDH
MAPK1
BLVRA
MMP9
MMP14
ADI1
HIF1A
STAT3
MTOR
KDR
VEGFC
FIGF
DDIT3
VEGFA

## Sheet: T-NK Cell
T-NK Cell Input Data for NetworkAnalyst
GRB2
GAPDH
HIF1A
RELA
CXCL1
ANGPT2
CDKN1A
CCL2
REL
PDGFRA
FOXO1
PDGFB
HSPA5
CASP7
HLA-C
IL6
MAPK1
UBA52
RPS3
IL8
FOSL1
PARVG
MMP9
MMP14
TGOLN2
STAT3
FES
HGF
MYD88
DOCK8
FLT4
FIGF
VEGFC
DDIT3
RAI1
VEGFA
ESR2
REXO4
RB1
HIST1H4E

## Sheet: Schwann Cell
Schwann Cell Input Data for NetworkAnalyst
APP
GRB2
EGR1
RELA
CXCL1
PDLIM2
ANGPT2
CDKN1A
CCL2
CCR5
CCNB1
FOXO1
HIST1H4A
HSPA5
UBQLN4
DKK3
STAT3
IL6R
IL6
CNTF
EGFR1
MAPK1
ID2
SORBS3
DUSP1
MMP9
SNX17
LRP1
MMP14
SERPINE1
F2
SERPING1
HGF
NMI
H1FX
FLT4
VEGFC
FIGF
JUN
DDIT3
MMP2
CCL5
VEGFA
CRYAB

## Sheet: Schwann 1 Cell
Schwann 1 Cell Input Data for NetworkAnalyst
FN1
GRB2
ONECUT1
CXCL1
SHC1
TUBA1A
ANXA7
ANGPT2
ATF2
CCL5
CCL2
FOXO1
SRC
HSPA5
UBXN1
MEPCE
PTEN
UBQLN4
SREBF2
ERBB2
STAT3
IL6R
IL6
MAPK1
TNIP2
CAPN2
PEA15
IL8
MMP9
LGALS8
LRP1
MMP14
VEGFA
GTF2I
STX7
HGF
FLT4
VEGFC
APP
DDIT3

[truncated: 1 more sheets: Fibroblast Cell]
