# Supplementary material for: Suboptimal Responses to Anti-VEGF in Retinal Neurovascular Diseases: Linking Aging and Alternative Angioinflammatory Pathways
Source: Invest Ophthalmol Vis Sci. 2026 May 4;67(5):4. doi: 10.1167/iovs.67.5.4 (PMC13164572; doi:10.1167/iovs.67.5.4)
Supplement: Supplement 39 [file iovs-67-5-4_s039.xlsx]

## Sheet: Enrichment for  Cell Clusters
RPE Cell			Macrophage Cell			Pericyte Cell			Endothelial Cell			B Cell			Mast Cell			Melanocyte Cell			T-NK Cell			Schwann Cell			Schwann 1 Cell			Fibroblast Cell
Pathway	FDR		Pathway	FDR		Pathway	FDR		Pathway	FDR		Pathway	FDR		Pathway	FDR		Pathway	FDR		Pathway	FDR		Pathway	FDR		Pathway	FDR		Pathway	FDR
AGE-RAGE signaling pathway in diabetic complications	8.94e-17		TNF signaling pathway	2.42e-07		Focal adhesion	9.25e-10		AGE-RAGE signaling pathway in diabetic complications	1.26e-10		IL-17 signaling pathway	2.4e-09		IL-17 signaling pathway	9.92e-07		HIF-1 signaling pathway	9.27e-10		HIF-1 signaling pathway	1.09e-07		AGE-RAGE signaling pathway in diabetic complications	5.27e-11		EGFR tyrosine kinase inhibitor resistance	3.55e-11		AGE-RAGE signaling pathway in diabetic complications	5.17e-10
HIF-1 signaling pathway	1.55e-09		AGE-RAGE signaling pathway in diabetic complications	1.06e-06		AGE-RAGE signaling pathway in diabetic complications	1.08e-09		EGFR tyrosine kinase inhibitor resistance	1.26e-10		AGE-RAGE signaling pathway in diabetic complications	2.52e-09		AGE-RAGE signaling pathway in diabetic complications	9.92e-07		TNF signaling pathway	1.22e-09		TNF signaling pathway	2.05e-07		TNF signaling pathway	5.87e-08		Focal adhesion	2.84e-08		Focal adhesion	1.15e-09
TNF signaling pathway	3.34e-09		PI3K-Akt signaling pathway	2.44e-06		TNF signaling pathway	4.71e-08		Chemokine signaling pathway	5.63e-09		TNF signaling pathway	4.41e-09		TNF signaling pathway	1.41e-06		AGE-RAGE signaling pathway in diabetic complications	1.18e-08		EGFR tyrosine kinase inhibitor resistance	2.58e-07		HIF-1 signaling pathway	3.61e-07		TNF signaling pathway	3.42e-07		PI3K-Akt signaling pathway	6.77e-09
FoxO signaling pathway	1.64e-08		Fluid shear stress and atherosclerosis	8.77e-06		PI3K-Akt signaling pathway	4.71e-08		Focal adhesion	9.09e-08		PI3K-Akt signaling pathway	1.46e-07		MAPK signaling pathway	1.5e-06		EGFR tyrosine kinase inhibitor resistance	4.27e-08		Ras signaling pathway	6.44e-07		EGFR tyrosine kinase inhibitor resistance	1.32e-05		PI3K-Akt signaling pathway	9.63e-07		HIF-1 signaling pathway	7.27e-08
Chemokine signaling pathway	4.35e-08		Focal adhesion	9.69e-06		EGFR tyrosine kinase inhibitor resistance	6.93e-07		Prolactin signaling pathway	3.21e-07		MAPK signaling pathway	1.89e-07		Ras signaling pathway	1.56e-06		PI3K-Akt signaling pathway	2.07e-06		MAPK signaling pathway	6.44e-07		MAPK signaling pathway	2.33e-05		AGE-RAGE signaling pathway in diabetic complications	2.04e-06		TNF signaling pathway	1.47e-07
Rap1 signaling pathway	8.8e-08		MAPK signaling pathway	2.25e-05		IL-17 signaling pathway	3.19e-05		IL-17 signaling pathway	2.19e-06		Fluid shear stress and atherosclerosis	3.73e-07		EGFR tyrosine kinase inhibitor resistance	1.62e-06		MAPK signaling pathway	3.86e-06		AGE-RAGE signaling pathway in diabetic complications	1.13e-06		IL-17 signaling pathway	3.06e-05		HIF-1 signaling pathway	2.55e-05		EGFR tyrosine kinase inhibitor resistance	1.93e-07
IL-17 signaling pathway	1.14e-07		EGFR tyrosine kinase inhibitor resistance	4.13e-05		Fluid shear stress and atherosclerosis	3.47e-05		Fluid shear stress and atherosclerosis	4.09e-05		HIF-1 signaling pathway	8.66e-06		PI3K-Akt signaling pathway	4.53e-06		Chemokine signaling pathway	1.47e-05		PI3K-Akt signaling pathway	3.24e-06		PI3K-Akt signaling pathway	7.03e-05		MAPK signaling pathway	5.93e-05		FoxO signaling pathway	8.15e-06
PI3K-Akt signaling pathway	3.41e-07		IL-17 signaling pathway	0.0001		HIF-1 signaling pathway	4e-05		TNF signaling pathway	9.33e-05		Ras signaling pathway	1.65e-05		Chemokine signaling pathway	2.98e-05		IL-17 signaling pathway	3.62e-05		IL-17 signaling pathway	9.53e-06		FoxO signaling pathway	0.000172		Chemokine signaling pathway	0.000129		IL-17 signaling pathway	1.03e-05
MAPK signaling pathway	3.41e-07		HIF-1 signaling pathway	0.000143		MAPK signaling pathway	0.000115		PI3K-Akt signaling pathway	0.000132		NOD-like receptor signaling pathway	2.07e-05		FoxO signaling pathway	3.06e-05		Ras signaling pathway	4.66e-05		Focal adhesion	1.28e-05		Chemokine signaling pathway	0.000188		Ras signaling pathway	0.000412		Prolactin signaling pathway	2.64e-05
EGFR tyrosine kinase inhibitor resistance	4.44e-07		Chemokine signaling pathway	0.00047		Chemokine signaling pathway	0.000211		MAPK signaling pathway	0.000158		EGFR tyrosine kinase inhibitor resistance	2.39e-05		Focal adhesion	3.52e-05		Focal adhesion	0.000138		Rap1 signaling pathway	0.000119		Fluid shear stress and atherosclerosis	0.000202		Prolactin signaling pathway	0.000534		Chemokine signaling pathway	7.91e-05
Ras signaling pathway	1.98e-06		FoxO signaling pathway	0.000555		Ras signaling pathway	0.000641		Ras signaling pathway	0.000158		FoxO signaling pathway	3.15e-05		Rap1 signaling pathway	4.22e-05		FoxO signaling pathway	0.000145		Cellular senescence	0.000197		GnRH signaling pathway	0.00021		FoxO signaling pathway	0.000878		Rap1 signaling pathway	0.000136
Fc epsilon RI signaling pathway	2.48e-06		Rap1 signaling pathway	0.000711		Prolactin signaling pathway	0.000641		ErbB signaling pathway	0.000195		Cellular senescence	9.89e-05		HIF-1 signaling pathway	7.1e-05		Rap1 signaling pathway	0.00016		Prolactin signaling pathway	0.00033		Cellular senescence	0.000378		Estrogen signaling pathway	0.00105		MAPK signaling pathway	0.00021
Prolactin signaling pathway	2.77e-06		Ras signaling pathway	0.00126		NOD-like receptor signaling pathway	0.000826		FoxO signaling pathway	0.000214		Antifolate resistance	0.000139		NOD-like receptor signaling pathway	0.000138		Fluid shear stress and atherosclerosis	0.000181		FoxO signaling pathway	0.000556		Ras signaling pathway	0.000514		ErbB signaling pathway	0.00105		Ras signaling pathway	0.000257
Cellular senescence	6.15e-06		Adipocytokine signaling pathway	0.00361		Rap1 signaling pathway	0.0018		Insulin signaling pathway	0.000247		Prolactin signaling pathway	0.000187		Prolactin signaling pathway	0.000166		ErbB signaling pathway	0.000219		Jak-STAT signaling pathway	0.00133		NOD-like receptor signaling pathway	0.000692		Rap1 signaling pathway	0.00109		Cellular senescence	0.00147
NOD-like receptor signaling pathway	1.4e-05		TGF-beta signaling pathway	0.00883		GnRH signaling pathway	0.002		Estrogen signaling pathway	0.000247		Chemokine signaling pathway	0.00025		Estrogen signaling pathway	0.000311		Jak-STAT signaling pathway	0.000376		NOD-like receptor signaling pathway	0.00207		Focal adhesion	0.0012		IL-17 signaling pathway	0.00134		Jak-STAT signaling pathway	0.00153
GnRH signaling pathway	1.56e-05		Jak-STAT signaling pathway	0.00897		Regulation of actin cytoskeleton	0.00214		VEGF signaling pathway	0.000345		T cell receptor signaling pathway	0.000904		Phospholipase D signaling pathway	0.000407		Toll-like receptor signaling pathway	0.00051		Chemokine signaling pathway	0.0028		Jak-STAT signaling pathway	0.00259		Gap junction	0.0101		VEGF signaling pathway	0.00195
Signaling pathways regulating pluripotency of stem cells	1.87e-05		NOD-like receptor signaling pathway	0.0122		Cellular senescence	0.0027		HIF-1 signaling pathway	0.000347		Toll-like receptor signaling pathway	0.00098		Insulin signaling pathway	0.00244		NOD-like receptor signaling pathway	0.000582		Fluid shear stress and atherosclerosis	0.00488		Toll-like receptor signaling pathway	0.00259		GnRH signaling pathway	0.0118		Thyroid hormone signaling pathway	0.00245
Fluid shear stress and atherosclerosis	1.87e-05		Thyroid hormone signaling pathway	0.0164		Toll-like receptor signaling pathway	0.00281		Rap1 signaling pathway	0.000347		Cytosolic DNA-sensing pathway	0.00158		Signaling pathways regulating pluripotency of stem cells	0.00244		VEGF signaling pathway	0.000748		Gap junction	0.00707		Prolactin signaling pathway	0.00505		Cellular senescence	0.0118		Fc epsilon RI signaling pathway	0.00312
Phospholipase D signaling pathway	2.59e-05		VEGF signaling pathway	0.0188		VEGF signaling pathway	0.00309		GnRH signaling pathway	0.00223		Adipocytokine signaling pathway	0.00219		Fluid shear stress and atherosclerosis	0.00244		Thyroid hormone signaling pathway	0.000764		Toll-like receptor signaling pathway	0.0123		B cell receptor signaling pathway	0.0052		NOD-like receptor signaling pathway	0.0179		B cell receptor signaling pathway	0.0036
Thyroid hormone signaling pathway	5.13e-05		Apoptosis	0.0245		B cell receptor signaling pathway	0.00516		Thyroid hormone signaling pathway	0.00533		B cell receptor signaling pathway	0.00233		ErbB signaling pathway	0.00355		Prolactin signaling pathway	0.00128		Apoptosis	0.0285		Rap1 signaling pathway	0.00743		VEGF signaling pathway	0.0271		Insulin signaling pathway	0.00468
TGF-beta signaling pathway	0.000149		Estrogen signaling pathway	0.0245		FoxO signaling pathway	0.00602		Neurotrophin signaling pathway	0.00576		Rap1 signaling pathway	0.00245		GnRH signaling pathway	0.00476		B cell receptor signaling pathway	0.00132		Estrogen signaling pathway	0.029		Estrogen signaling pathway	0.00753		Apoptosis	0.0361		Estrogen signaling pathway	0.00468
Estrogen signaling pathway	0.000149		Fc epsilon RI signaling pathway	0.0245		Estrogen signaling pathway	0.00694		B cell receptor signaling pathway	0.00669		Apoptosis	0.00269		Toll-like receptor signaling pathway	0.00675		Insulin signaling pathway	0.00144		B cell receptor signaling pathway	0.0304		ErbB signaling pathway	0.00898		Insulin signaling pathway	0.0363		Signaling pathways regulating pluripotency of stem cells	0.00468
Focal adhesion	0.000192		Prolactin signaling pathway	0.026		Signaling pathways regulating pluripotency of stem cells	0.00703		Cellular senescence	0.0172		Estrogen signaling pathway	0.00274		Neurotrophin signaling pathway	0.0107		Estrogen signaling pathway	0.00145		Phospholipase D signaling pathway	0.0353		T cell receptor signaling pathway	0.0149		Signaling pathways regulating pluripotency of stem cells	0.0366		Fluid shear stress and atherosclerosis	0.00468
VEGF signaling pathway	0.000209		Adherens junction	0.0272		ErbB signaling pathway	0.00829		Jak-STAT signaling pathway	0.0178		Signaling pathways regulating pluripotency of stem cells	0.00278		Longevity regulating pathway - multiple species	0.0149		Signaling pathways regulating pluripotency of stem cells	0.00147		ErbB signaling pathway	0.0469		Neurotrophin signaling pathway	0.0246		Fluid shear stress and atherosclerosis	0.0366		ErbB signaling pathway	0.00561
T cell receptor signaling pathway	0.000232		Cellular senescence	0.0357		Jak-STAT signaling pathway	0.0129		T cell receptor signaling pathway	0.0191		TGF-beta signaling pathway	0.00495		B cell receptor signaling pathway	0.0199		Phospholipase D signaling pathway	0.00188					Cytosolic DNA-sensing pathway	0.0285		Adherens junction	0.0379		TGF-beta signaling pathway	0.00726
Toll-like receptor signaling pathway	0.000268		ErbB signaling pathway	0.039		T cell receptor signaling pathway	0.0146		Adherens junction	0.0487		Focal adhesion	0.0118		mTOR signaling pathway	0.0227		mTOR signaling pathway	0.00215					Apoptosis	0.0363					GnRH signaling pathway	0.00742
Regulation of actin cytoskeleton	0.00029		Gap junction	0.0409		Neurotrophin signaling pathway	0.0242		Signaling pathways regulating pluripotency of stem cells	0.0494		VEGF signaling pathway	0.0133		Cellular senescence	0.0252		Cellular senescence	0.00254					Signaling pathways regulating pluripotency of stem cells	0.037					T cell receptor signaling pathway	0.00956
B cell receptor signaling pathway	0.000435		Antifolate resistance	0.0457		Cytosolic DNA-sensing pathway	0.028					Insulin signaling pathway	0.018		Longevity regulating pathway	0.0326		GnRH signaling pathway	0.00299					p53 signaling pathway	0.037					Toll-like receptor signaling pathway	0.0105
Neurotrophin signaling pathway	0.00048		GnRH signaling pathway	0.0461		Mitophagy - animal	0.0299					Fc epsilon RI signaling pathway	0.0182		T cell receptor signaling pathway	0.0434		T cell receptor signaling pathway	0.00394					Complement and coagulation cascades	0.0456					NOD-like receptor signaling pathway	0.0109
Autophagy - animal	0.000671					Apoptosis	0.0364					RIG-I-like receptor signaling pathway	0.0191					Neurotrophin signaling pathway	0.0069											Neurotrophin signaling pathway	0.016
ErbB signaling pathway	0.000875											mTOR signaling pathway	0.0239					Autophagy - animal	0.00858											Apoptosis	0.0246
Insulin signaling pathway	0.000929											Jak-STAT signaling pathway	0.0286					Longevity regulating pathway - multiple species	0.00995											Apelin signaling pathway	0.0249
mTOR signaling pathway	0.00161											ErbB signaling pathway	0.0302					Apoptosis	0.0104											Phospholipase D signaling pathway	0.0311
Sphingolipid signaling pathway	0.00353											Longevity regulating pathway	0.0339					Fc epsilon RI signaling pathway	0.0122											mTOR signaling pathway	0.0337
Adherens junction	0.00423											GnRH signaling pathway	0.0367					Adipocytokine signaling pathway	0.0125											Gap junction	0.0446
Gap junction	0.00825											NF-kappa B signaling pathway	0.0426					Longevity regulating pathway	0.0238
NF-kappa B signaling pathway	0.0121																	AMPK signaling pathway	0.0499
Longevity regulating pathway - multiple species	0.0232
Apoptosis	0.0331
Apelin signaling pathway	0.0335
Hippo signaling pathway	0.0488

## Sheet: Final Enrichment -5 Column 
RPE Cell			Macrophage Cell			Pericyte Cell			Endothelial Cell			B Cell			Mast Cell			Melanocyte Cell			T-NK Cell			Schwann Cell			Schwann 1 Cell			Fibroblast Cell
Pathway	FDR		Pathway	FDR		Pathway	FDR		Pathway	FDR		pathway	FDR		Pathway	FDR		Pathway	FDR		Pathway	FDR		Pathway	FDR		Pathway	FDR		Pathway	FDR
AGE-RAGE signaling pathway in diabetic complications	8.94e-17		TNF signaling pathway	2.42e-07		Focal adhesion	9.25e-10		AGE-RAGE signaling pathway in diabetic complications	1.26e-10		IL-17 signaling pathway	2.4e-09		IL-17 signaling pathway	9.92e-07		HIF-1 signaling pathway	9.27e-10		HIF-1 signaling pathway	1.09e-07		AGE-RAGE signaling pathway in diabetic complications	5.27e-11		EGFR tyrosine kinase inhibitor resistance	3.55e-11		AGE-RAGE signaling pathway in diabetic complications	5.17e-10
HIF-1 signaling pathway	1.55e-09		AGE-RAGE signaling pathway in diabetic complications	1.06e-06		AGE-RAGE signaling pathway in diabetic complications	1.08e-09		EGFR tyrosine kinase inhibitor resistance	1.26e-10		AGE-RAGE signaling pathway in diabetic complications	2.52e-09		AGE-RAGE signaling pathway in diabetic complications	9.92e-07		TNF signaling pathway	1.22e-09		TNF signaling pathway	2.05e-07		TNF signaling pathway	5.87e-08		Focal adhesion	2.84e-08		Focal adhesion	1.15e-09
TNF signaling pathway	3.34e-09		PI3K-Akt signaling pathway	2.44e-06		TNF signaling pathway	4.71e-08		Chemokine signaling pathway	5.63e-09		TNF signaling pathway	4.41e-09		TNF signaling pathway	1.41e-06		AGE-RAGE signaling pathway in diabetic complications	1.18e-08		EGFR tyrosine kinase inhibitor resistance	2.58e-07		HIF-1 signaling pathway	3.61e-07		TNF signaling pathway	3.42e-07		PI3K-Akt signaling pathway	6.77e-09
FoxO signaling pathway	1.64e-08		Fluid shear stress and atherosclerosis	8.77e-06		PI3K-Akt signaling pathway	4.71e-08		Focal adhesion	9.09e-08		PI3K-Akt signaling pathway	1.46e-07		MAPK signaling pathway	1.5e-06		EGFR tyrosine kinase inhibitor resistance	4.27e-08		Ras signaling pathway	6.44e-07		EGFR tyrosine kinase inhibitor resistance	1.32e-05		PI3K-Akt signaling pathway	9.63e-07		HIF-1 signaling pathway	7.27e-08
Chemokine signaling pathway	4.35e-08		Focal adhesion	9.69e-06		EGFR tyrosine kinase inhibitor resistance	6.93e-07		Prolactin signaling pathway	3.21e-07		MAPK signaling pathway	1.89e-07		Ras signaling pathway	1.56e-06		PI3K-Akt signaling pathway	2.07e-06		MAPK signaling pathway	6.44e-07		MAPK signaling pathway	2.33e-05		AGE-RAGE signaling pathway in diabetic complications	2.04e-06		TNF signaling pathway	1.47e-07

## Sheet: Final Enrichment Results
Enrichment/Cluster	RPE Cell	Macrophage Cell	Pericyte Cell	Endothelial Cell	B Cell	Mast Cell	Melanocyte Cell	T-NK Cell	Schwann Cell	Schwann 1 Cell	Fibroblast Cell	Final Enrichment
AGE-RAGE signaling pathway in diabetic complications	1	1	1	1	1	1	1	0	1	1	1	10
TNF signaling pathway	1	1	1	0	1	1	1	1	1	1	1	10
PI3K-Akt signaling pathway	0	1	1	0	1	0	1	0	0	1	1	6
EGFR tyrosine kinase inhibitor resistance	0	0	1	1	0	0	1	1	1	1	0	6
HIF-1 signaling pathway	1	0	0	0	0	0	1	1	1	0	1	5
Focal adhesion	0	1	1	1	0	0	0	0	0	1	1	5
MAPK signaling pathway	0	0	0	0	1	1	0	1	1	0	0	4
Chemokine signaling pathway	1	0	0	1	0	0	0	0	0	0	0	2
IL-17 signaling pathway	0	0	0	0	1	1	0	0	0	0	0	2
Ras signaling pathway	0	0	0	0	0	1	0	1	0	0	0	2
FoxO signaling pathway	1	0	0	0	0	0	0	0	0	0	0	1
Fluid shear stress and atherosclerosis	0	1	0	0	0	0	0	0	0	0	0	1
Prolactin signaling pathway	0	0	0	1	0	0	0	0	0	0	0	1
